# Supplementary material for: Charting γ-secretase substrates by explainable AI
Source: Nat Commun. 2025 Jul 1;16:5428. doi: 10.1038/s41467-025-60638-z (PMC12219630; doi:10.1038/s41467-025-60638-z)
Supplement: Supplementary file 3 — Supplementary Data 1–23 [file 41467_2025_60638_MOESM3_ESM.zip]

Archive with 49 entries (48 files):
- Breimann et al_Supplementary Data/
- Breimann et al_Supplementary Data/.DS_Store
- Breimann et al_Supplementary Data/._.DS_Store
- Breimann et al_Supplementary Data/._Supplementary Table 0.xlsx
- Breimann et al_Supplementary Data/._Supplementary Table 10_Machine learning models.xlsx
- Breimann et al_Supplementary Data/._Supplementary Table 11_NONSUBPRED.xlsx
- Breimann et al_Supplementary Data/._Supplementary Table 12_Benchmarking.xlsx
- Breimann et al_Supplementary Data/._Supplementary Table 13_Predictions.xlsx
- Breimann et al_Supplementary Data/._Supplementary Table 14_Tested candidates.xlsx
- Breimann et al_Supplementary Data/._Supplementary Table 15_CPP SHAP analysis.xlsx
- Breimann et al_Supplementary Data/._Supplementary Table 16_CPP SHAP clustering.xlsx
- Breimann et al_Supplementary Data/._Supplementary Table 17_Functional analysis (FA).xlsx
- Breimann et al_Supplementary Data/._Supplementary Table 18_FA enrichment analysis.xlsx
- Breimann et al_Supplementary Data/._Supplementary Table 19_FA enrichment clustering.xlsx
- Breimann et al_Supplementary Data/._Supplementary Table 1_Dataset summary.xlsx
- Breimann et al_Supplementary Data/._Supplementary Table 20_FA new links.xlsx
- Breimann et al_Supplementary Data/._Supplementary Table 21_FA expression.xlsx
- Breimann et al_Supplementary Data/._Supplementary Table 22_Statistic.xlsx
- Breimann et al_Supplementary Data/._Supplementary Table 2_Datasets.xlsx
- Breimann et al_Supplementary Data/._Supplementary Table 3_alpha-Secretase substrates.xlsx
- Breimann et al_Supplementary Data/._Supplementary Table 4_beta-Secretase substrates.xlsx
- Breimann et al_Supplementary Data/._Supplementary Table 5_Part_Split_APP_TMX3.xlsx
- Breimann et al_Supplementary Data/._Supplementary Table 6_Subcategory selection.xlsx
- Breimann et al_Supplementary Data/._Supplementary Table 7_Scale sets.xlsx
- Breimann et al_Supplementary Data/._Supplementary Table 8_CPP features.xlsx
- Breimann et al_Supplementary Data/._Supplementary Table 9_CPP feature settings.xlsx
- Breimann et al_Supplementary Data/Supplementary Data 10_Machine learning models.xlsx
- Breimann et al_Supplementary Data/Supplementary Data 11_NONSUBPRED.xlsx
- Breimann et al_Supplementary Data/Supplementary Data 12_Benchmarking.xlsx
- Breimann et al_Supplementary Data/Supplementary Data 13_Predictions.xlsx
- Breimann et al_Supplementary Data/Supplementary Data 14_Tested candidates.xlsx
- Breimann et al_Supplementary Data/Supplementary Data 15_CPP SHAP analysis.xlsx
- Breimann et al_Supplementary Data/Supplementary Data 16_CPP SHAP clustering.xlsx
- Breimann et al_Supplementary Data/Supplementary Data 17_Functional analysis (FA).xlsx
- Breimann et al_Supplementary Data/Supplementary Data 18_FA enrichment analysis.xlsx
- Breimann et al_Supplementary Data/Supplementary Data 19_FA enrichment clustering.xlsx
- Breimann et al_Supplementary Data/Supplementary Data 1_Dataset summary.xlsx
- Breimann et al_Supplementary Data/Supplementary Data 20_FA new links.xlsx
- Breimann et al_Supplementary Data/Supplementary Data 21_FA expression.xlsx
- Breimann et al_Supplementary Data/Supplementary Data 22_Statistic.xlsx
- Breimann et al_Supplementary Data/Supplementary Data 23_Overview.xlsx
- Breimann et al_Supplementary Data/Supplementary Data 2_Datasets.xlsx
- Breimann et al_Supplementary Data/Supplementary Data 3_alpha-Secretase substrates.xlsx
- Breimann et al_Supplementary Data/Supplementary Data 4_beta-Secretase substrates.xlsx
- Breimann et al_Supplementary Data/Supplementary Data 5_Part_Split_APP_TMX3.xlsx
- Breimann et al_Supplementary Data/Supplementary Data 6_Subcategory selection.xlsx
- Breimann et al_Supplementary Data/Supplementary Data 7_Scale sets.xlsx
- Breimann et al_Supplementary Data/Supplementary Data 8_CPP features.xlsx
- Breimann et al_Supplementary Data/Supplementary Data 9_CPP feature settings.xlsx
