# Supplementary material for: Charting γ-secretase substrates by explainable AI
Source: Nat Commun. 2025 Jul 1;16:5428. doi: 10.1038/s41467-025-60638-z (PMC12219630; doi:10.1038/s41467-025-60638-z)
Supplement: Supplementary file 3 — Supplementary Data 1–23 [file 41467_2025_60638_MOESM3_ESM.zip › Breimann et al_Supplementary Data/Supplementary Data 10_Machine learning models.xlsx]

## Sheet: KEY
Table	Explanation
Models	Machine learning models
Hyperparameters	Optimized hyperparameters for models
Column
model_name	Name of machine learning model
abbreviation	Abbreviation used for model name
implementation_Python	Python implementation of model
reference	Reference for machine learning model
model_name (Hyperparameters)	Same as for 'model_name' column
parameter	Name of optimized hyperparameters
notation_Sklearn	Sklearn notation of hyperparameters
settings	Settings used to optimize hyperparameters

## Sheet: Models
model_name	abbreviation	implementation_Python	reference
Random forest	rf	sklearn.ensemble.RandomForestClassifier	Breiman, 2001
Extremely randomized trees	ref_extra	sklearn.ensemble.ExtraTreesClassifier	Geurts et al., 2006
XGBoost	xgb	XGBClassifier	Chen and Guestrin, 2016
CatBoost	cb	CatBoostClassifier	Prokhorenkova et al., 2018
Linear discriminant analysis	lda	sklearn.discriminant_analysis.LinearDiscriminantAnalysis	Ye et al., 2005
Logistic Regression	log_reg	sklearn.linear_model.LogisticRegression	Press and Wilson, 1978
Support vector machine	svm	sklearn.svm.SVC	Schölkopf et al., 2000
Multilayer-perceptron	mlp	sklearn.neural_network.MLPClassifier	Hinton, 1989
Voting classifier	voting	sklearn.ensemble.VotingClassifier	Ruta and Gabrys, 2004
Stacking classifier	stacking	sklearn.ensemble.StackingClassifier	Wolpert, 1992

## Sheet: Hyperparameters
model_name	parameter	notation_Sklearn	settings
Random forest and Extremely randomized trees	Number of trees	n_estimators	8, 16, 32, 64, 100
	Max. depth of individual tree	max_depth	4, 5, 6, 10
	Min. number of samples to split	min_samples_split	0.1, 0.25, 0.5, 0.75, 1
	Min. number of samples leaf	min_samples_leaf	0.1, 0.25, 0.5, 0.75, 1
XGBoost	Number of trees	n_estimators	8, 16, 32, 64, 100
	Max. depth of individual tree	max_depth	3, 6, 8, 10
	Shrinkage parameter	learning_rate	0.01, 0.05, 0.1, 0.2
	Min. weight of child node	min_child_weight	1, 3, 6
	Like learning rate	eta	0.01, 0.3, 1
	Min. loss reduction required for split	gamma	0, 0.3, 1
	Subsample ratio of columns for trees	colsample_bytree	0.5, 0.75, 1
	Subsample ratio of training instances	subsample	0.9
CatBoost	Number of trees	iterations	8, 16, 32, 64, 100
	Max. depth of individual tree	depth	3, 6, 8, 10
	Shrinkage parameter	learning_rate	0.01, 0.05, 0.1, 0.2
	Coefficient for L2 regularization term	l2_leaf_reg	1, 3, 7
	Subsample ratio of training instances	subsample	0.9
LDA	Algorithm for optimization problem	solver	'lsgr', 'eigen'
	Shrinkage parameter	shrinkage	'auto', 0.1, 0.3, 0.5, 0.7, 0.9
Logistic Regression	Penalization type	penalty	'l2'
	Dual formulation	dual	False
	Tolerance for stopping criteria	tol	0.0001, 0.001, 0.01
	Inverse of regularization strength	C	0.1, 1, 10
	Algorithm for optimization problem	solver	'liblinear', 'lbfgs'
	Max. number of iterations	max_iter	1000
SVM	Inverse of regularization strength	C	0.001, 0.01, 0.1, 1, 10, 100
	Kernel used in algorithm	kernel	'rbf', 'poly', 'sigmoid', 'linear'
	Kernel coefficient	gamma	'scale', 'auto'
	Enable probability estimation	probability	True
MLP	Number of neurons in hidden layers	hidden_layer_size	(5, ), (10, ), (5, 2), (10, 5)
	Activation function for hidden layer	activation	'tanh', 'relu'
	Solver for weight optimization	solver	'lbgfs'
	L2 penalty parameter	alpha	0.00001, 0.0001, 0.001, 0.01
	Maximum number of iterations	max_iter	1000
	Whether to reuse solutions from previous cals	warm_start	False
	Use of early stopping during training	early_stopping	True
