# Supplementary material for: Charting γ-secretase substrates by explainable AI
Source: Nat Commun. 2025 Jul 1;16:5428. doi: 10.1038/s41467-025-60638-z (PMC12219630; doi:10.1038/s41467-025-60638-z)
Supplement: Supplementary file 3 — Supplementary Data 1–23 [file 41467_2025_60638_MOESM3_ESM.zip › Breimann et al_Supplementary Data/Supplementary Data 11_NONSUBPRED.xlsx]

## Sheet: KEY
Table	Explanation
Overview	Overview of NONSUBPRED datasets for dataset 1 and different TMD annotations
Comparison	Comparison of NONSUBPRED datasets (1=contained in dataset)
UniProt	NONSUBPRED dataset for dataset 1 based on UniProt TMD annotation
TMHMM	NONSUBPRED dataset for dataset 1 based on TMHMM TMD annotation
Phobius	NONSUBPRED dataset for dataset 1 based on Phobius TMD annotation
Column
PC	Principal component (PC) representing feature subspace
total_variance	Total variance explained by PC
n_proteins	Number of proteins identified for PC
name	Name (UniProt)
PC (Comparison)	As for 'PC' column
prediction	Substrate prediction score (see Supplementary Data 13)
entry	Accession number (UniProt)
dataset_PCx	Dataset (NONSUBPRED) with PC (1-9) on which non-substrate identification is based
jmd_n	Sequence of N-terminal juxtamembrane domain (JMD)
tmd	Sequence of transmembrane domain (TMD)
jmd_c	Sequence of C-terminal juxtamembrane domain (JMD)
PC1-PC9	Value of protein for the specified PC

## Sheet: Overview
PC	total_variance [%]			n_proteins
	UniProt	TMHMM	Phobius	UniProt	TMHMM	Phobius
1	54.2	56.1	63.3	36	35	41
2	6.5	7.4	6.5	5	5	5
3	2.5	2.9	2.9	2	2	2
4	1.9	2.8	2.2	2	2	2
5	1.7	2.1	1.7	2	2	1
6	1.6	1.7	0	2	2	0
7	1.5	1.6	0	2	1	0
8	1.4	0	0	1	0	0
9	1.2	0	0	1	0	0
	72.5	74.6	76.6	53	49	51

## Sheet: Comparison
name	PC			prediction [%]
	UniProt	TMHMM	Phobius	MEAN	STD
TLR1_HUMAN	1	1	1	11.53	4.085
TLR7_HUMAN	1	1	1	9.92	2.875
CD8A_HUMAN	1	1		28.534	14.408
EMC10_HUMAN	1	1		12.296	3.982
PO210_HUMAN	1	1		13.673	6.977
SYCY1_HUMAN	1	1		13.57	5.764
CD3G_HUMAN	1		1	15.044	5.44
E2AK3_HUMAN	1		1	12.699	3.516
EMC7_HUMAN	1		1	13.457	3.652
GINM1_HUMAN	1		1	24.47	15.755
I27RA_HUMAN	1		1	24.62	6.713
LRTM1_HUMAN	1		1	15.732	6.186
PPM1L_HUMAN	1		1	14.381	4.198
TLR13_MOUSE	1		1	16.532	5.554
TLR9_MOUSE	1		1	10.906	4.068
TMM59_HUMAN	1		1	15.127	7.031
EPHA5_MOUSE	1		2	14.084	6.231
BTNLA_MOUSE	1			12.876	4.951
CFA65_HUMAN	1			25.976	8.586
FPRP_HUMAN	1			17.552	6.819
HECAM_HUMAN	1			22.726	8.631
I22R1_HUMAN	1			39.595	21.646
IGDC4_MOUSE	1			38.668	27.722
IRPL1_HUMAN	1			26.908	11.311
ITA3_HUMAN	1			27.099	13.31
ITB7_HUMAN	1			48.405	27.607
K0319_HUMAN	1			34.131	28.497
LIGO1_HUMAN	1			29.379	12.54
LRC15_HUMAN	1			27.82	16.931
LRC26_HUMAN	1			20.554	12.919
SEM5A_HUMAN	1			28.116	18.739
SHSL1_HUMAN	1			27.034	16.115
TMD11_MOUSE	1			29.63	17.94
TMIG2_HUMAN	1			41.563	23.756
TMX1_HUMAN	1			19.782	7.063
TMX2_HUMAN	1			20.833	10.762
VSIG8_HUMAN	2	2	1	13.818	5.579
ANTR2_HUMAN	2	2	2	14.07	4.558
IGSF5_MOUSE	2	2		25.55	14.414
GPA33_HUMAN	2			22.423	12.681
KIRR3_HUMAN	2			49.485	22.313
TGFR2_HUMAN	3	4		48.64	26.342
ADM1B_MOUSE	3			25.743	10.944
CRUM1_MOUSE	4	1		21.394	9.536
SHSA7_HUMAN	4			38.416	8.452
ATRN_HUMAN	5			55.512	21.338
IL5RA_HUMAN	5			22.903	11.261
EMC1_MOUSE	6			32.89	15.29
VOPP1_HUMAN	6			45.289	16.949
CLMP_HUMAN	7			73.03	23.27
PORIM_HUMAN	7			49.584	29.008
CD86_MOUSE	8			47.582	22.527
LRC19_HUMAN	9		2	28.578	19.962
ADA33_HUMAN		1	1	36.039	18.064
CSF3R_HUMAN		1	1	30.897	17.181
FCG3A_HUMAN		1	1	29.633	16.997
LRP12_HUMAN		1	1	20.874	7.848
NRP1_HUMAN		1	1	22.14	10.101
PTIP2_HUMAN		1	1	20.925	9.556
RENR_HUMAN		1	1	20.428	7.337
SARAF_HUMAN		1	1	27.588	12.486
SLAF8_MOUSE		1	1	34.351	17.166
TM52B_HUMAN		1	1	12.705	4.961
TMM92_MOUSE		1	1	16.487	7.622
TNR3_HUMAN		1	1	27.535	12.423
BTLA_HUMAN		1		49.544	20.269
CD83_HUMAN		1		25.33	11.54
CTSRG_HUMAN		1		21.622	9.88
DAF2_MOUSE		1		49.752	17.638
I12R2_HUMAN		1		26.446	12.384
I20RA_MOUSE		1		56.318	17.267
IL2RG_HUMAN		1		37.606	22.679
OSTM1_HUMAN		1		33.03	22.403
PIGT_HUMAN		1		29.962	15.123
SEM6C_MOUSE		1		46.404	22.819
SHSA2_HUMAN		1		32.883	16.615
SHSA4_HUMAN		1		36.24	20.721
TLR5_HUMAN		1		56.916	15.335
TMIE_HUMAN		1		26.931	12.312
TMM89_HUMAN		1		80.069	7.336
TXD15_HUMAN		1		28.758	11.392
ILDR1_HUMAN		2	2	14.304	4.036
SACA1_HUMAN		2		29.207	12.679
ADA29_HUMAN		3		70.134	12.874
QPCTL_HUMAN		3		32.106	11.963
FLT3_HUMAN		4		66.426	8.882
TNR11_MOUSE		5		69.76	13.844
TNR6_MOUSE		5		87.703	3.797
CSF2R_HUMAN		6		69.444	12.389
PLM_MOUSE		6		63.685	22.326
TUTLA_HUMAN		7		62.733	16.403
ARMD3_MOUSE			1	15.529	7.052
BT1A1_HUMAN			1	62.26	20.94
CA2D2_HUMAN			1	27.3	10.828
CD3D_MOUSE			1	24.907	12.084
CTSRD_HUMAN			1	35.132	11.73
ERVV1_HUMAN			1	24.628	10.707
F187B_HUMAN			1	24.67	11.843
GP1BA_HUMAN			1	13.171	4.066
MANS4_HUMAN			1	21.816	9.487
PLA2R_HUMAN			1	34.963	23.779
SEM4D_HUMAN			1	21.392	12.406
TLR2_MOUSE			1	29.983	12.018
TMM81_MOUSE			1	22.045	7.196
TMM92_HUMAN			1	36.168	13.741
TR10A_HUMAN			1	28.86	12.048
TTMP_HUMAN			1	23.225	12.388
TMEM9_HUMAN			2	31.884	9.805
GUC2F_HUMAN			3	63.806	12.767
I17RE_MOUSE			3	61.197	22.074
CTLA4_HUMAN			4	24.728	8.701
XG_HUMAN			4	66.309	10.442
CLM6_HUMAN			5	32.934	9.896

## Sheet: UniProt
entry	name	dataset_PCx	jmd_n	tmd	jmd_c	PC1 (54.2%)	PC2 (6.5%)	PC3 (2.5%)	PC4 (1.9%)	PC5 (1.7%)	PC6 (1.6%)	PC7 (1.5%)	PC8 (1.4%)	PC9 (1.2%)
Q9JK39	BTNLA_MOUSE	NONSUBPRED_PC1	KGQPVSAESH	FSVSASTGLVALLSIVT	PQDTAVGGLT	0.0256038	0.0196604	0.00731212	0.0573393	0.0406258	0.0124569	0.0726522	-0.00666104	-0.0158482
P09693	CD3G_HUMAN	NONSUBPRED_PC1	CIELNAATIS	GFLFAEIVSIFVLAVGVYFIA	GQDGVRQSRA	0.0250684	0.0215049	-0.0193912	0.0678111	0.0994265	-0.0378714	0.00728423	0.041685	0.0432187
P01732	CD8A_HUMAN	NONSUBPRED_PC1	HTRGLDFACD	IYIWAPLAGTCGVLLLSLVIT	LYCNHRNRRR	0.0254635	0.033593	-0.0245104	-0.0025801	-0.0178556	-0.0330002	-0.0522633	0.0201437	-0.0703548
Q6ZU64	CFA65_HUMAN	NONSUBPRED_PC1	MKYRPPKTKF	FFTVIPQPIFLSPGITLTLPI	VFRPLEAKEY	0.0280657	0.0102492	0.0679707	-0.0190854	0.0249122	0.0653998	0.0521564	0.0425527	0.00208635
Q9NZJ5	E2AK3_HUMAN	NONSUBPRED_PC1	HYNKNIRKKD	PVLLLHWWKEIVATILFCIIA	TTFIVRRLFH	0.0271549	0.0526443	-0.0268421	0.0248647	0.0236857	0.118288	0.0111199	-0.0388242	0.00245647
Q5UCC4	EMC10_HUMAN	NONSUBPRED_PC1	KAKNPQEQKS	FFAKYWMYIIPVVLFLMMSGA	PDTGGQGGGG	0.0268244	0.0368206	0.0517483	0.0989743	0.0712025	0.00820341	0.113287	0.069545	0.0145845
Q9NPA0	EMC7_HUMAN	NONSUBPRED_PC1	IKRESWGWTD	FLMNPMVMMMVLPLLIFVLLP	KVVNTSDPDM	0.0265433	0.0423323	-0.0393977	0.0459218	0.016567	0.0113436	0.0196973	0.0366823	-0.00247633
Q60629	EPHA5_MOUSE	NONSUBPRED_PC1	AASNDQSQIP	IIAVSVTVGVILLAVMIGFLL	SGSCCDCGCG	0.0265948	0.0730291	0.0319239	0.0362432	0.0463929	-0.0646762	0.0165841	-0.00143655	0.0178737
Q9P2B2	FPRP_HUMAN	NONSUBPRED_PC1	MDVLNAFKYP	LLIGVGLSTVIGLLSCLIGYC	SSHWCCKKEV	0.0268758	0.0264729	-0.0218558	-0.0491163	0.0149988	0.0097674	0.000751368	0.0626266	-0.0348698
Q9NU53	GINM1_HUMAN	NONSUBPRED_PC1	VFPVFFQFLN	IMVVGITGAAVVITILKVFFP	VSEYKGILQL	0.0227276	0.0210759	-0.115215	0.0375016	-0.00951004	0.00791642	-0.0196047	0.0397097	0.0303572
Q14CZ8	HECAM_HUMAN	NONSUBPRED_PC1	VKITVYRRSS	LYIILSTGGIFLLVTLVTVCA	CWKPSKRKQK	0.0275006	-0.0142871	-0.0326195	0.00840453	0.0599504	0.00420062	-0.00454612	0.0103736	-0.0157766
Q8N6P7	I22R1_HUMAN	NONSUBPRED_PC1	VKTLPDRTWT	YSFSGAFLFSMGFLVAVLCYL	SYRYVTKPPA	0.0245724	-0.00910503	0.0249199	0.00173331	0.0448801	0.0991246	-0.0548295	0.0280091	0.00815177
Q6UWB1	I27RA_HUMAN	NONSUBPRED_PC1	HLPDNTLRWK	VLPGILFLWGLFLLGCGLSLA	TSGRCYHLRH	0.0255592	0.00691671	-0.0146816	0.062291	-0.00246794	-0.00347203	0.112506	0.0460282	-0.0323036
Q9EQS9	IGDC4_MOUSE	NONSUBPRED_PC1	SDSLDVHAVT	GIIVGVCLGLLCLLACMCAGL	RRSSHREALP	0.0248602	-0.00542947	-0.0444485	0.099764	0.0719227	-0.0436845	-0.0711638	-0.00451513	0.00667495
Q9NZN1	IRPL1_HUMAN	NONSUBPRED_PC1	LLHKRELMYT	VELAGGLGAILLLLVCLVTIY	KCYKIEIMLF	0.0274305	0.0168128	0.0023455	-0.0243395	-0.0946855	0.0440229	-0.0684157	0.0624351	0.0500955
P26006	ITA3_HUMAN	NONSUBPRED_PC1	LVEELPAEIE	LWLVLVAVGAGLLLLGLIILLLW	KCGFFKRART	0.0278937	0.0435359	0.00432501	-0.0019277	0.0215344	-0.00692327	-0.0254472	0.00330757	0.0358475
P26010	ITB7_HUMAN	NONSUBPRED_PC1	VRPQEKGADH	TQAIVLGCVGGIVAVGLGLVLAY	RLSVEIYDRR	0.0274503	0.0329595	0.0585287	0.0553337	0.0191469	-0.000272128	-0.0759712	-0.00801885	0.0413609
Q5VV43	K0319_HUMAN	NONSUBPRED_PC1	WDGESNCEWS	IFYVTVLAFTLIVLTGGFTWL	CICCCKRQKR	0.0248971	0.0795793	-0.00435092	-0.0551235	0.0255101	0.0276284	-0.0232215	0.0486118	-0.0909482
Q96FE5	LIGO1_HUMAN	NONSUBPRED_PC1	FDIKTLIIAT	TMGFISFLGVVLFCLVLLFLW	SRGKGNTKHN	0.0281361	-0.0297797	-0.0606474	0.0527197	-0.0461619	-0.0174439	0.039469	0.0310815	-8.98544e-05
Q8TF66	LRC15_HUMAN	NONSUBPRED_PC1	VWGMTQAQSG	LAIAAIVIGIVALACSLAACV	GCCCCKKRSQ	0.026898	0.0893614	0.0441245	-0.0608048	0.0338928	-0.0686526	-0.0605475	0.00190571	-0.0381616
Q2I0M4	LRC26_HUMAN	NONSUBPRED_PC1	HCAQPLALRD	LAVVYTLGPASFLVSLASCLA	LGSGLTACRA	0.027443	0.0501504	-0.0314573	0.100848	0.0660786	-0.0016869	0.081554	0.0133593	0.00706113
Q9HBL6	LRTM1_HUMAN	NONSUBPRED_PC1	PANLRHAIAT	VIITGVVCGIVCLMMLAAAIY	GCTYAAITAQ	0.0238998	0.0457877	-0.0230049	0.00454885	-0.0174408	-0.0287395	-0.0645566	-0.0166614	0.0415442
Q8TEM1	PO210_HUMAN	NONSUBPRED_PC1	LFQHFLDSYQ	VMFFTLFALLAGTAVMIIAYH	TVCTPRDLAV	0.0213027	0.0582576	-0.0694719	-0.00161317	0.0136298	0.0267055	0.0126384	0.043248	-0.0452845
Q5SGD2	PPM1L_HUMAN	NONSUBPRED_PC1	MRYFLLRPET	LFLLCISLALWSYFFHT	DEVKTIVKSS	0.0259711	0.0109791	-0.076379	0.0476464	-0.0516646	0.0613505	0.0204711	0.0194742	-0.0169085
Q13591	SEM5A_HUMAN	NONSUBPRED_PC1	EEKRCGEFNM	FHMIAVGLSSSILGCLLTLLV	YTYCQRYQQQ	0.0277305	0.047936	-0.00548769	-0.022035	0.00905538	0.011677	-0.07318	0.0341091	-0.0226019
Q3SXP7	SHSL1_HUMAN	NONSUBPRED_PC1	SEGYMHNNYT	ALLGVWIYGFFVLMLLVLDLL	YYSAMNYDIC	0.0266324	0.0408579	-0.0335329	0.0425674	0.0119426	0.0246824	0.00161459	0.0125693	0.0774857
Q9UQF0	SYCY1_HUMAN	NONSUBPRED_PC1	NTGPWGLLSQ	WMPWILPFLGPLAAIILLLLF	GPCIFNLLVN	0.0255617	0.0845858	-0.0078919	-0.00708005	-0.0597179	0.0518669	0.0447569	-0.0208758	0.0070344
Q15399	TLR1_HUMAN	NONSUBPRED_PC1	HMSELSCNIT	LLIVTIVATMLVLAVTVTSLC	SYLDLPWYLR	0.0275426	0.048118	-0.0262975	-0.0172768	-0.00807254	0.0103494	0.00543518	0.0579272	-0.00428969
Q6R5N8	TLR13_MOUSE	NONSUBPRED_PC1	DAMCNFDLGK	VYFLCSFSMVLSTMVFSWFST	KMIASLWYGL	0.0268525	0.0424914	-0.0555306	0.0318016	-0.0325262	0.0652512	0.0408732	-0.0471083	-0.0197664
Q9NYK1	TLR7_HUMAN	NONSUBPRED_PC1	LYTCELDLTN	LILFSLSISVSLFLMVMMTAS	HLYFWDVWYI	0.025571	0.0519818	-0.0351037	0.00690905	-0.0407778	0.084982	-0.0258005	0.00853628	0.0376712
Q9EQU3	TLR9_MOUSE	NONSUBPRED_PC1	LCLDEVLSWD	CFGLSLLAVAVGMVVPILHHL	CGWDVWYCFH	0.0203517	0.0385644	-0.0448866	-0.0145805	0.0129015	0.0300181	0.000158545	0.0507404	0.0402682
Q9D2R4	TMD11_MOUSE	NONSUBPRED_PC1	ILKEQDYQRD	REENFRITSEDTNRNVLW	WAFAQILIFI	0.0251817	0.0569013	0.0419877	0.0536241	-0.0127439	0.120955	0.0051514	-0.00713247	0.0615887
Q96BF3	TMIG2_HUMAN	NONSUBPRED_PC1	NRNRIASFPG	FLFVLLGVGSMGVAAIVWGAW	FWGRRSCQQR	0.0281506	-0.000709608	-0.0244914	0.0586539	-0.0662504	-0.0664974	-0.0232724	-0.00401557	-0.0140415
Q9BXS4	TMM59_HUMAN	NONSUBPRED_PC1	GFLRCLSLNS	GWILTTTLVLSVMVLLWICCA	TVATAVEQYV	0.0267342	0.0471127	-0.0525206	0.0938991	0.0272725	0.0017532	0.0116669	-0.00854609	-0.00271072
Q9H3N1	TMX1_HUMAN	NONSUBPRED_PC1	EDLGLPVWGS	YTVFALATLFSGLLLGLCMIFVA	DCLCPSKRRR	0.0278025	0.0642106	0.0022338	-0.0063299	0.0263783	0.0207696	-0.0186253	-0.0227526	-0.087823
Q9Y320	TMX2_HUMAN	NONSUBPRED_PC1	IFMFSKVANT	ILFFRLDIRMGLLYITLCIVFLM	TCKPPLYMGP	0.0218994	0.0194787	0.0197807	0.0292992	0.0342136	0.0726398	-0.0335852	0.0605309	-0.00472508
P58335	ANTR2_HUMAN	NONSUBPRED_PC2	IVTATECSNG	IAAIIVILVLLLLLGIGLMWWFW	PLCCKVVIKD	0.0320617	0.0846326	0.0264192	-0.0666676	-0.0311227	-0.0346677	-0.0163157	0.0243008	0.000613453
Q99795	GPA33_HUMAN	NONSUBPRED_PC2	VAVRSPSMNV	ALYVGIAVGVVAALIIIGIII	YCCCCRGKDD	0.0308157	0.0931115	0.0463535	-0.0168324	0.01184	-0.0522728	-0.140163	0.0230755	-0.0469361
Q7TSN7	IGSF5_MOUSE	NONSUBPRED_PC2	EEGPALPTWA	IILLAVAFSLLLILIIVLIII	FCCCCASRRE	0.0320288	0.0973856	-0.0628666	-0.0418182	0.00513217	-0.000487255	-0.0666612	0.0247332	-0.0855979
Q8IZU9	KIRR3_HUMAN	NONSUBPRED_PC2	GLEAESVPMA	VIIGVAVGAGVAFLVLMATIV	AFCCARSQRN	0.033186	0.082137	0.0124759	-0.064889	-0.00204815	-0.0646422	-0.012359	-0.0267607	-0.0262827
P0DPA2	VSIG8_HUMAN	NONSUBPRED_PC2	VKVSDSRRIG	VIIGIVLGSLLALGCLAVGIW	GLVCCCCGGS	0.0317895	0.0828977	0.011802	-0.0383034	-0.0238307	-0.0145995	-0.0139915	0.0087139	-0.0158667
Q8R534	ADM1B_MOUSE	NONSUBPRED_PC3	STEELILNLK	LIVLAVILVLMILLIIICIIS	AYTKSETASE	0.037311	-0.00125739	-0.0972591	0.0160305	-0.00744983	-0.0542003	0.0263042	0.0168711	0.0411536
P37173	TGFR2_HUMAN	NONSUBPRED_PC3	NPDLLLVIFQ	VTGISLLPPLGVAISVIIIFY	CYRVNRQQKL	0.0292545	-0.0104847	-0.0983296	-0.0368275	0.0332193	0.0506481	-0.040538	-0.00298078	-0.00649337
Q8VHS2	CRUM1_MOUSE	NONSUBPRED_PC4	RCELDLADDR	LLGIFTAVGSGTLALFFILLL	AGVASLIASN	0.032438	0.0581489	-0.00649636	0.0948747	-0.00878394	0.0139719	0.0280634	-0.0724984	0.0397807
A6NL88	SHSA7_HUMAN	NONSUBPRED_PC4	GGEGPGGSTA	YVVCGVISFALAVGVGAKVAF	SKASRAPRAH	0.0385801	0.00558253	0.0450774	0.102265	0.0442178	-0.0554711	0.00284553	-0.0119332	-0.00169922
O75882	ATRN_HUMAN	NONSUBPRED_PC5	FSQHSNFMDL	VQFFVTFFSCFLSLLLVAAVV	WKIKQSCWAS	0.0349991	0.000978267	-0.00710453	0.0343059	-0.117736	0.0669381	0.0251406	0.0288974	-0.0490249
Q01344	IL5RA_HUMAN	NONSUBPRED_PC5	NDEHKPLREW	FVIVIMATICFILLILSLIC	KICHLWIKLF	0.0318235	0.0674066	0.0350323	-0.0280966	-0.110599	0.0291336	0.00657147	0.0441599	-0.0394393
Q8C7X2	EMC1_MOUSE	NONSUBPRED_PC6	FDVLKDDYDY	VLISSVLFGLVFATMITKRLA	QVKLLNRAWR	0.0329578	0.00896439	0.033937	0.0219555	0.0402704	0.108083	-0.0290926	-0.0205289	0.0257455
Q96AW1	VOPP1_HUMAN	NONSUBPRED_PC6	CVRALSIQRL	WYFWFLLMMGVLFCCGAGFFI	RRRMYPPPLI	0.033641	-0.0232214	-0.00680033	0.00193209	0.0276846	0.117188	0.000678537	0.00540667	-0.00791426
Q9H6B4	CLMP_HUMAN	NONSUBPRED_PC7	QYVQSIGMVA	GAVTGIVAGALLIFLLVWLLI	RRKDKERYEE	0.0361113	-0.0505555	-0.0623589	0.0442913	0.0826265	-0.0656684	-0.134616	0.0010178	0.0305087
Q8N131	PORIM_HUMAN	NONSUBPRED_PC7	EAKKGSKFDT	GSFVGGIVLTLGVLSILYIGC	KMYYSRRGIR	0.0307647	0.0186145	0.0526514	-0.0247971	0.0301137	-0.00944307	-0.131325	0.00420173	0.0611316
P42082	CD86_MOUSE	NONSUBPRED_PC8	EFPSPQTYWK	EITASVTVALLLVMLLIIVCH	KKPNQPSRPS	0.0314427	-0.00437182	0.0060299	0.0617137	0.03151	-0.0493299	-0.00321736	0.122305	-0.0294995
Q9H756	LRC19_HUMAN	NONSUBPRED_PC9	SEHEPLGKSW	AFLVGVVVTVLTTSLLIFIAI	KCPIWYNILL	0.0311982	0.0639888	0.00714111	0.0247128	0.0368513	-0.00141586	-0.0424324	-0.0323177	0.102119

## Sheet: TMHMM
entry	name	dataset_PCx	jmd_n	tmd	jmd_c	PC1 (56.1%)	PC2 (7.4%)	PC3 (2.9%)	PC4 (2.8%)	PC5 (2.1%)	PC6 (1.7%)	PC7 (1.6%)
Q9BZ11	ADA33_HUMAN	NONSUBPRED_PC1	WRPRRARGTP	LLLLLLLLLLWPVPGAGVLQGHI	PGQPVTPHWV	0.0208259	0.047063	0.0718202	0.00228893	0.0940672	-0.0126942	-0.0470896
Q7Z6A9	BTLA_HUMAN	NONSUBPRED_PC1	PSKDEMASRP	WLLYRLLPLGGLPLLITTCFCLF	CCLRRHQGKQ	0.0258582	0.0581814	0.0764103	-0.0101774	-0.0260384	0.0114948	-0.00644759
Q01151	CD83_HUMAN	NONSUBPRED_PC1	ETFKKYRAEI	VLLLALVIFYLTLIIFTCKFARL	QSIFPDFSKA	0.0233947	0.0599529	0.0525937	0.00693986	-0.0289443	0.0282713	0.0921547
P01732	CD8A_HUMAN	NONSUBPRED_PC1	TRGLDFACDI	YIWAPLAGTCGVLLLSLVITLYC	NHRNRRRVCK	0.0256845	-0.0312875	0.0372077	0.0611246	-0.0469941	-0.0159453	-0.0760774
Q8VHS2	CRUM1_MOUSE	NONSUBPRED_PC1	ADDRLLGIFT	AVGSGTLALFFILLLAGVASLIA	SNKRATQGTY	0.0258924	-0.0187795	0.0441778	0.0445686	-0.00829158	-0.0265247	-0.056195
Q99062	CSF3R_HUMAN	NONSUBPRED_PC1	LMTLTPEGSE	LHIILGLFGLLLLLTCLCGTAWL	CCSPNRKNPL	0.024541	0.0567588	0.0536815	-0.0280187	0.0253106	-0.0637897	-0.0818255
Q6ZRH7	CTSRG_HUMAN	NONSUBPRED_PC1	PKRALFIIMV	SASVFVGLVIFYIAFCLLWPLVV	KGCTMIRWKI	0.0211344	0.0555365	-0.0027786	0.0744559	-0.111217	-0.00264597	-0.0159312
Q61476	DAF2_MOUSE	NONSUBPRED_PC1	ESNSGGDRYI	YGFVAVIAMIDSLIIVKTLWTIL	SPNRRSDFQG	0.0252643	0.00689888	0.0674879	-0.0442718	0.0221703	-0.0258369	0.00675121
Q5UCC4	EMC10_HUMAN	NONSUBPRED_PC1	QKAKNPQEQK	SFFAKYWMYIIPVVLFLMMSGAP	DTGGQGGGGG	0.0186938	0.0433063	0.0561527	-0.0653873	0.0414542	-0.0468256	-0.0244668
P08637	FCG3A_HUMAN	NONSUBPRED_PC1	STISSFFPPG	YQVSFCLVMVLLFAVDTGLYFSV	KTNIRSSTRD	0.0213703	0.0126696	0.0659044	0.0472395	-0.0412197	-0.00665175	0.0132524
Q99665	I12R2_HUMAN	NONSUBPRED_PC1	REFCLQGKAN	WMAFVAPSICIAIIMVGIFSTHY	FQQKVFVLLA	0.0247351	0.0130429	0.0521047	-0.0066728	0.00705363	0.0246855	-0.0212912
Q6PHB0	I20RA_MOUSE	NONSUBPRED_PC1	VQTSAWKAKV	IFWYVFLTSVIVFLFSAIGYLVY	RYIHVGKEKH	0.0251881	0.030043	0.0275717	0.0377442	-0.00602063	0.0185849	0.00584935
P31785	IL2RG_HUMAN	NONSUBPRED_PC1	KENPFLFALE	AVVISVGSMGLIISLLCVYFWLE	RTMPRIPTLK	0.025616	0.0146176	0.0379602	0.0544375	-0.0918435	-0.0040344	0.108102
Q9Y561	LRP12_HUMAN	NONSUBPRED_PC1	CRWSTKESPR	WRSALLLLFLAGVYGNGALA	EHSENVHISG	0.0252156	0.0302754	0.0266112	-0.00800832	0.0529816	-0.00199163	-0.00828572
O14786	NRP1_HUMAN	NONSUBPRED_PC1	PGNVLKTLDP	ILITIIAMSALGVLLGAVCGVVL	YCACWHNGMS	0.0255056	0.0682663	0.0111407	1.3027e-05	-0.0286552	0.00103053	-0.0740423
Q86WC4	OSTM1_HUMAN	NONSUBPRED_PC1	FNCSVPCSDT	VPVIAVSVFILFLPVVFYLSSFL	HSEQKKRKLI	0.0248803	0.00576144	0.0847132	-0.00451401	-0.0620847	-0.0527825	0.00139755
Q969N2	PIGT_HUMAN	NONSUBPRED_PC1	PLLVNLPTPD	FSMPYNVICLTCTVVAVCYGSFY	NLLTRTFHIE	0.0223659	0.0505448	0.0108557	0.0196843	-0.0603704	0.0619728	-0.0702107
Q8TEM1	PO210_HUMAN	NONSUBPRED_PC1	LFQHFLDSYQ	VMFFTLFALLAGTAVMIIAYHTV	CTPRDLAVPA	0.0229063	0.0475968	0.0275791	0.0510015	9.51507e-05	0.015124	-0.0288586
P0DTF9	PTIP2_HUMAN	NONSUBPRED_PC1	SIYWLNCKVD	MFGIMMLLLIAVLITGFVWYCCA	YHFYLQDLNR	0.0226459	0.0556586	0.0820188	0.0258295	0.00434736	-0.00352133	0.00914806
O75787	RENR_HUMAN	NONSUBPRED_PC1	YNFEYSVVFN	MVLWIMIALALAVIITSYNIWNM	DPGYDSIIYR	0.0223543	0.0546851	0.0325672	0.0411023	0.034649	-0.027788	0.00735805
Q96BY9	SARAF_HUMAN	NONSUBPRED_PC1	YYKWSSADSC	NMSGLITIVVLLGIAFVVYKLFL	SDGQYSPPPY	0.0258499	0.0316756	-0.0138714	-0.0443786	-0.00689707	-0.0238851	-0.00757422
Q9WTM3	SEM6C_MOUSE	NONSUBPRED_PC1	SPASASRSIP	IPLLLACVAAAFALGASVSGLLV	SCACRRANRR	0.0250176	0.0567071	0.0443955	-0.0474637	-0.0180525	0.0067399	-0.0807349
Q6UWI4	SHSA2_HUMAN	NONSUBPRED_PC1	KDGPDGSAVP	IYVPFLIVGSVFVAFIILGSLVA	ACCCRCLRPK	0.0258176	0.0723799	-0.0197872	-0.0935154	-0.031937	0.00621304	-0.0658289
Q96DD7	SHSA4_HUMAN	NONSUBPRED_PC1	KHCLAFSPKT	IAGIASAVILFVAVVATTICCFL	CSCCYLYRRR	0.0204458	0.0770397	0.0772183	0.0193523	-0.0844467	-0.00319671	-0.00920192
Q9D3G2	SLAF8_MOUSE	NONSUBPRED_PC1	SGKASYKDVL	LVVVPITLFLILAGLFGAWHHGL	CSGKKKDACT	0.0219692	0.0430531	0.0638461	0.0141467	-0.0362755	-0.0381193	-0.0283503
Q9UQF0	SYCY1_HUMAN	NONSUBPRED_PC1	MPWILPFLGP	LAAIILLLLFGPCIFNLLVNFVS	SRIEAVKLQM	0.0222696	0.0220992	0.0792809	0.0571889	0.0203539	0.0196855	-0.0981845
Q15399	TLR1_HUMAN	NONSUBPRED_PC1	MSELSCNITL	LIVTIVATMLVLAVTVTSLCSYL	DLPWYLRMVC	0.019463	0.0438717	0.0920756	0.00463359	-0.0307142	-0.0440054	0.010762
O60602	TLR5_HUMAN	NONSUBPRED_PC1	VLKSLKFSLF	IVCTVTLTLFLMTILTVTKFRGF	CFICYKTAQR	0.0246354	0.0779126	0.0252957	0.0162283	-0.0184263	-0.00211008	-0.0322352
Q9NYK1	TLR7_HUMAN	NONSUBPRED_PC1	CELDLTNLIL	FSLSISVSLFLMVMMTASHLYFW	DVWYIYHFCK	0.0255782	0.0535697	0.00314004	0.0199478	-0.0128987	0.00215317	0.0191528
Q4KMG9	TM52B_HUMAN	NONSUBPRED_PC1	EHCLTTDWVH	LWYIWLLVVIGALLLLCGLTSLC	FRCCCLSRQQ	0.0258813	0.0528853	0.0961372	0.0134604	0.00324367	0.0287519	0.000903486
Q8NEW7	TMIE_HUMAN	NONSUBPRED_PC1	KETVVFWDMR	LWHVVGIFSLFVLSIIITLCCVF	NCRVPRTRKE	0.0254613	0.0268258	0.0391822	0.103814	-0.0564609	-0.0335773	-0.0230019
A2RUT3	TMM89_HUMAN	NONSUBPRED_PC1	CPGYWLGPGA	SRIYPVAAVMITTTMLMICRKIL	QGRRRSQATK	0.0251744	-0.040206	0.0524469	0.0226537	-0.0430399	-0.014596	0.0206723
B7ZWI3	TMM92_MOUSE	NONSUBPRED_PC1	VWDPANDRFR	FLVILACIIFPILFICALVSLFC	PNCTELQHDV	0.0224872	0.057277	0.0469199	-0.0263656	-0.0153407	-0.0108973	-0.0293655
P36941	TNR3_HUMAN	NONSUBPRED_PC1	PLPPEMSGTM	LMLAVLLPLAFFLLLATVFSCIW	KSHPSLCRKL	0.0225917	0.0318814	0.105635	0.000105769	0.0127235	0.0532209	0.0260729
Q96J42	TXD15_HUMAN	NONSUBPRED_PC1	LPSTLIKSVD	WLLVFSLFFLISFIMYATI	RTESIRWLIP	0.022992	0.0165082	0.06757	0.065298	-0.0174432	0.0175009	0.0428749
P58335	ANTR2_HUMAN	NONSUBPRED_PC2	IVTATECSNG	IAAIIVILVLLLLLGIGLMWWFW	PLCCKVVIKD	0.0317414	0.0814469	0.029038	-0.0335716	-0.0177973	0.0283194	0.00627527
Q7TSN7	IGSF5_MOUSE	NONSUBPRED_PC2	GEEGPALPTW	AIILLAVAFSLLLILIIVLIIIF	CCCCASRREK	0.0410514	0.0951406	-0.0743647	-0.0125143	-0.0176076	-0.0478806	-0.0290339
Q86SU0	ILDR1_HUMAN	NONSUBPRED_PC2	TSGDPDKEVK	LIVLHWLTVIFIILGALLLLLLI	GVCWCQCCPQ	0.0348395	0.101305	-0.0201884	-0.0334382	0.0905396	0.0274723	-0.0228372
Q9HBV2	SACA1_HUMAN	NONSUBPRED_PC2	MRRSSLPATD	AALIFVLTIGVIICVFIIFLLIF	IIINWAAVKA	0.038979	0.0926063	-0.0489177	0.0155789	0.0149035	0.0365975	0.0226064
P0DPA2	VSIG8_HUMAN	NONSUBPRED_PC2	KVSDSRRIGV	IIGIVLGSLLALGCLAVGIWGLV	CCCCGGSGAG	0.0285764	0.102437	0.0146031	-0.0252098	-0.0490848	-0.0106337	-0.0558614
Q9UKF5	ADA29_HUMAN	NONSUBPRED_PC3	PPPKRKKKKK	FCYLCILLLIVLFILLCCLYRLC	KKSKPIKKQQ	0.0333256	-0.00736924	0.0963481	0.00212016	0.081113	-0.0329162	0.049744
Q9NXS2	QPCTL_HUMAN	NONSUBPRED_PC3	LPPKRRLLPR	VRLLPLLLALAVGSAFYTIWSGW	HRRTEELPLG	0.0313292	-0.0281984	0.101933	0.0269245	0.0423608	0.0601916	-0.00790468
P36888	FLT3_HUMAN	NONSUBPRED_PC4	PGPFPFIQDN	ISFYATIGVCLLFIVVLTLLICH	KYKKQFRYES	0.0401228	-0.0235314	-0.0372491	0.109075	-0.00828616	-0.0450257	0.0331687
P37173	TGFR2_HUMAN	NONSUBPRED_PC4	NPDLLLVIFQ	VTGISLLPPLGVAISVIIIFYCY	RVNRQQKLSS	0.0310737	0.00352874	0.0188782	0.113508	-0.00882203	-0.0188306	0.00570745
O35305	TNR11_MOUSE	NONSUBPRED_PC5	RRPPKEAQAY	LPSLIVLLLFISVVVVAAIIFGV	YYRKGGKALT	0.0430503	-0.00699215	0.0110961	0.0213323	0.101518	-0.038905	-0.0195676
P25446	TNR6_MOUSE	NONSUBPRED_PC5	NCRKQSPRNR	LWLLTILVLLIPLVFIYR	KYRKRKCWKR	0.0412707	-0.0583119	0.0462311	-0.00817336	0.10032	0.0415461	0.00960285
P15509	CSF2R_HUMAN	NONSUBPRED_PC6	EFGSDDGNLG	SVYIYVLLIVGTLVCGIVLGFLF	KRFLRIQRLF	0.039715	0.00173808	0.00837285	-0.0525717	0.0325435	0.10205	-0.0768601
Q9Z239	PLM_MOUSE	NONSUBPRED_PC6	EPDPFTYDYH	TLRIGGLTIAGILFILGILIILS	KRCRCKFNQQ	0.0416645	0.0177445	-0.0562587	0.047697	0.0118352	0.103737	0.0341558
Q9P2J2	TUTLA_HUMAN	NONSUBPRED_PC7	PGLLPQPVLA	GVVGGVCFLGVAVLVSILAGCLL	NRRRAARRRR	0.0348176	-0.0745742	-0.00698546	-0.0255743	-0.0923542	0.015063	-0.13309

## Sheet: Phobius
entry	name	dataset_PCx	jmd_n	tmd	jmd_c	PC1 (63.3%)	PC2 (6.5%)	PC3 (2.9%)	PC4 (2.2%)	PC5 (1.7%)
Q9BZ11	ADA33_HUMAN	NONSUBPRED_PC1	GPVQAENHDT	FLLAMLLSVLLPLLPGAGLAWCCY	RLPGAHLQRC	0.0243655	0.0338815	0.0688175	0.0668971	-0.0134048
Q6PD19	ARMD3_MOUSE	NONSUBPRED_PC1	NETVLLAKHN	IFTLALMIVNLFNMFITYG	DTFLPTPSSY	0.0150396	0.0638235	0.0621898	0.0582758	-0.0658142
Q13410	BT1A1_HUMAN	NONSUBPRED_PC1	PASSLPRLTP	WIVAVAVILMVLGLLTIGSIFFTWRLY	NERPRERRNE	0.0219093	-0.00825789	-0.0107072	0.00140178	-0.00636623
Q9NY47	CA2D2_HUMAN	NONSUBPRED_PC1	RRPTSGPPRP	LWLLLPLLPLLAAPGASAYSF	PQQHTMQHWA	0.0225388	0.0225535	0.0115257	0.0429369	-0.00820555
P04235	CD3D_MOUSE	NONSUBPRED_PC1	QNCVELDSGT	MAGVIFIDLIATLLLALGVYCFA	GHETGRPSGA	0.0231757	0.0601741	0.00728201	-0.0193572	0.0128818
P09693	CD3G_HUMAN	NONSUBPRED_PC1	RMCQNCIELN	AATISGFLFAEIVSIFVLAVGVYFIA	GQDGVRQSRA	0.020286	0.0608329	-0.00558418	-0.0286587	-0.0279144
Q99062	CSF3R_HUMAN	NONSUBPRED_PC1	LMTLTPEGSE	LHIILGLFGLLLLLTCLCGTAWLCC	SPNRKNPLWP	0.023802	0.0389346	-0.045112	0.0692082	-0.0263917
Q86XM0	CTSRD_HUMAN	NONSUBPRED_PC1	IYVYGAFPVQ	LVSAGVVILLIISSILGSVWLAY	KTPKLLRTAR	0.0226711	0.0193339	-0.0631152	0.0657934	-0.0378386
Q9NZJ5	E2AK3_HUMAN	NONSUBPRED_PC1	RKKDPVLLLH	WWKEIVATILFCIIATTFIVRRLF	HPHPHRQRKE	0.0154506	0.0456453	0.0134834	-0.0214411	-0.0305339
Q9NPA0	EMC7_HUMAN	NONSUBPRED_PC1	WGWTDFLMNP	MVMMMVLPLLIFVLLPKVV	NTSDPDMRRE	0.0207951	0.0500212	0.0152819	-0.0113439	-0.0601527
B6SEH8	ERVV1_HUMAN	NONSUBPRED_PC1	YNTTQPRQKR	ALGLILAGMGAAIGMIAPWGGFTY	HDVTLRNLSR	0.022279	0.041411	0.00401148	0.0759678	0.0109046
Q17R55	F187B_HUMAN	NONSUBPRED_PC1	RADSVLKGLK	LVLLVVTVLALLGALLKCI	HPSPGRRSTQ	0.016055	0.0438329	-0.0285944	0.0714482	0.0103752
P08637	FCG3A_HUMAN	NONSUBPRED_PC1	STISSFFPPG	YQVSFCLVMVLLFAVDTGLYFSV	KTNIRSSTRD	0.0223266	0.0411969	0.0173791	0.0458167	-0.02413
Q9NU53	GINM1_HUMAN	NONSUBPRED_PC1	LCRFWSNVFP	VFFQFLNIMVVGITGAAVVITILKVFF	PVSEYKGILQ	0.0192508	0.0686977	0.00510503	0.0131101	-0.0152305
P07359	GP1BA_HUMAN	NONSUBPRED_PC1	LHPDFCCLLP	LGFYVLGLFWLLFASVVLILLLSWV	GHVKPQALDS	0.0227002	0.0698854	-0.0143134	0.0108803	-0.0241386
Q6UWB1	I27RA_HUMAN	NONSUBPRED_PC1	HLPDNTLRWK	VLPGILFLWGLFLLGCGLSLAT	SGRCYHLRHK	0.022862	0.0256099	0.0372538	0.0216817	0.0229095
Q9Y561	LRP12_HUMAN	NONSUBPRED_PC1	ENCPVIVPTR	VITAAVIGSLICGLLLVIALGCTCKLY	SLRMFERRSF	0.0229013	0.00898082	0.000972061	0.087508	0.0190285
Q9HBL6	LRTM1_HUMAN	NONSUBPRED_PC1	PKPRPANLRH	AIATVIITGVVCGIVCLMMLAAAIY	GCTYAAITAQ	0.0229494	0.0859289	0.00895128	0.0235877	0.0253311
A6NHS7	MANS4_HUMAN	NONSUBPRED_PC1	EDEVSVTSKT	WLVSVALCTSVIFLGCCIVILA	SGCCGKQQGQ	0.0207397	0.0856171	-0.0219444	0.00137495	0.0476998
O14786	NRP1_HUMAN	NONSUBPRED_PC1	PGNVLKTLDP	ILITIIAMSALGVLLGAVCGVVLYCA	CWHNGMSERN	0.0218505	0.0468745	0.00101286	0.0402955	0.0400594
Q13018	PLA2R_HUMAN	NONSUBPRED_PC1	ALPEKGPSHS	IIPLAVVLTLIVIVAICTLSFCIY	KHNGGFFRRL	0.0201363	0.0267172	0.0491199	0.0162931	0.00865042
Q5SGD2	PPM1L_HUMAN	NONSUBPRED_PC1	SLLGRIMRYF	LLRPETLFLLCISLALWSYFF	HTDEVKTIVK	0.0193942	0.0469515	0.0122892	0.0274553	-0.0821476
P0DTF9	PTIP2_HUMAN	NONSUBPRED_PC1	IYWLNCKVDM	FGIMMLLLIAVLITGFVWYCCAYHFY	LQDLNRNRVY	0.0221132	0.0427258	0.0376143	0.0485813	-0.04743
O75787	RENR_HUMAN	NONSUBPRED_PC1	YNFEYSVVFN	MVLWIMIALALAVIITSYNIW	NMDPGYDSII	0.0188954	0.0483385	0.0253734	-0.0293949	-0.0491697
Q96BY9	SARAF_HUMAN	NONSUBPRED_PC1	YKWSSADSCN	MSGLITIVVLLGIAFVVYKLF	LSDGQYSPPP	0.0205015	0.0578797	0.0235103	0.0288863	0.0211933
Q92854	SEM4D_HUMAN	NONSUBPRED_PC1	TMYLKSSDNR	LLMSLFLFFFVLFLCLFFYNCY	KGYLPRQCLK	0.0231816	0.0449999	0.0262845	-0.013953	-0.00605355
Q9D3G2	SLAF8_MOUSE	NONSUBPRED_PC1	AASGKASYKD	VLLVVVPITLFLILAGLFGAW	HHGLCSGKKK	0.0240264	0.0715035	0.0236571	0.0751458	0.0240832
Q15399	TLR1_HUMAN	NONSUBPRED_PC1	DFHMSELSCN	ITLLIVTIVATMLVLAVTVTSLCSYL	DLPWYLRMVC	0.0175677	0.0429615	0.00406554	0.0905959	-0.0312216
Q6R5N8	TLR13_MOUSE	NONSUBPRED_PC1	DAMCNFDLGK	VYFLCSFSMVLSTMVFSWF	STKMIASLWY	0.0229193	0.0223544	0.055544	0.0641012	-0.0358761
Q9QUN7	TLR2_MOUSE	NONSUBPRED_PC1	RPSVLECHQA	ALVSGVCCALLLLILLVGALCHHF	HGLWYLRMMW	0.0209272	0.0512538	-0.0128914	0.080255	0.0483195
Q9NYK1	TLR7_HUMAN	NONSUBPRED_PC1	LYTCELDLTN	LILFSLSISVSLFLMVMMTASHLYFW	DVWYIYHFCK	0.0230626	0.049203	0.00686014	-0.00272607	-0.0195489
Q9EQU3	TLR9_MOUSE	NONSUBPRED_PC1	AQDLRLCLDE	VLSWDCFGLSLLAVAVGMVVPIL	HHLCGWDVWY	0.0200372	0.0628802	0.0348223	0.0504762	-0.0557102
Q4KMG9	TM52B_HUMAN	NONSUBPRED_PC1	HCLTTDWVHL	WYIWLLVVIGALLLLCGLTSLCF	RCCCLSRQQN	0.0238983	0.054197	-0.028162	0.0347652	-0.0217605
Q9BXS4	TMM59_HUMAN	NONSUBPRED_PC1	FLRCLSLNSG	WILTTTLVLSVMVLLWICCATVATAV	EQYVPSEKLS	0.018515	0.0503837	0.0253443	0.0155735	-0.0380216
Q9D5K1	TMM81_MOUSE	NONSUBPRED_PC1	KPHLPVWQRK	VTSALGIGIVAGVVGGVLVSVAVF	KALGGTDGSG	0.0238768	0.0508031	0.00526831	0.00907519	0.0239072
Q6UXU6	TMM92_HUMAN	NONSUBPRED_PC1	ENELFPGPVR	IFVIIFLVILSVFCICGLAKCFC	RNCREPEPDS	0.0209974	0.00115154	-0.036909	0.0765179	-0.0474227
B7ZWI3	TMM92_MOUSE	NONSUBPRED_PC1	RKVWDPANDR	FRFLVILACIIFPILFICALVSLF	CPNCTELQHD	0.0150661	0.0919179	0.0238613	0.0316242	-0.0194034
P36941	TNR3_HUMAN	NONSUBPRED_PC1	EPLPPEMSGT	MLMLAVLLPLAFFLLLATVFSCIW	KSHPSLCRKL	0.0233725	0.0367791	0.0516221	0.0380818	-0.0459031
O00220	TR10A_HUMAN	NONSUBPRED_PC1	VHKESGNGHN	IWVILVVTLVVPLLLVAVLIVCCCIG	SGCGGDPKCM	0.0197659	0.0843746	0.00559619	0.00419479	0.0388825
Q5BVD1	TTMP_HUMAN	NONSUBPRED_PC1	CNKNVVGRCK	LWMIITSIFLGVITVIIIGLCLAAVTYV	DEDENEILEL	0.0243826	0.0558991	0.0194847	-0.00476124	-0.0531426
P0DPA2	VSIG8_HUMAN	NONSUBPRED_PC1	VEVKVSDSRR	IGVIIGIVLGSLLALGCLAVGIWGLV	CCCCGGSGAG	0.0212711	0.0935714	0.0110671	0.0238135	0.0701197
P58335	ANTR2_HUMAN	NONSUBPRED_PC2	IVTATECSNG	IAAIIVILVLLLLLGIGLMWWFW	PLCCKVVIKD	0.0281987	0.0785129	0.0380229	0.0586383	0.03002
Q60629	EPHA5_MOUSE	NONSUBPRED_PC2	AASNDQSQIP	IIAVSVTVGVILLAVMIGFLL	SGSCCDCGCG	0.0261664	0.0831718	0.00431527	0.00260827	0.0560176
Q86SU0	ILDR1_HUMAN	NONSUBPRED_PC2	TSGDPDKEVK	LIVLHWLTVIFIILGALLLLLLIGV	CWCQCCPQYC	0.0339645	0.0886002	-0.0149274	-0.0359666	-0.00597978
Q9H756	LRC19_HUMAN	NONSUBPRED_PC2	NSEHEPLGKS	WAFLVGVVVTVLTTSLLIFIAI	KCPIWYNILL	0.0281898	0.0888926	-0.0231172	-0.021511	-0.00944197
Q9P0T7	TMEM9_HUMAN	NONSUBPRED_PC2	YEERSTTTIK	VIIVIYLSVVGALLLYMAFLMLV	DPLIRKPDAY	0.0318975	0.0851031	0.0096562	-0.00631563	0.022695
P51841	GUC2F_HUMAN	NONSUBPRED_PC3	KICHGGIDPA	FAMMVCLTLLIALLSINGFAYFI	RRRINKIQLI	0.0350427	-0.037229	0.118255	0.02002	-0.0505138
Q8BH06	I17RE_MOUSE	NONSUBPRED_PC3	VLCPDVSHRH	LGLLILALLALTALVGVVLVLL	GRRLLPGSGR	0.0385583	-0.0145214	0.0935347	0.0214036	-0.00841315
P16410	CTLA4_HUMAN	NONSUBPRED_PC4	IDPEPCPDSD	FLLWILAAVSSGLFFYSFLLTAV	SLSKMLKKRS	0.0248003	0.0308374	-0.0315699	0.105924	-0.030682
P55808	XG_HUMAN	NONSUBPRED_PC4	GNPEGNMVAK	IVSPIVSVVVVTLLGAAASYF	KLNNRRNCFR	0.0258063	0.0092727	-0.000736987	0.101608	0.0200465
Q08708	CLM6_HUMAN	NONSUBPRED_PC5	HPGSLFSNVR	FLLLVLLELPLLLSMLGAVLWV	NRPQRSSRSR	0.0377781	0.0205997	-0.0100544	-0.0232725	-0.110079
