# Supplementary material for: Charting γ-secretase substrates by explainable AI
Source: Nat Commun. 2025 Jul 1;16:5428. doi: 10.1038/s41467-025-60638-z (PMC12219630; doi:10.1038/s41467-025-60638-z)
Supplement: Supplementary file 3 — Supplementary Data 1–23 [file 41467_2025_60638_MOESM3_ESM.zip › Breimann et al_Supplementary Data/Supplementary Data 12_Benchmarking.xlsx]

## Sheet: KEY
Table	Explanation
CPP	Evaluation (balanced accuracy) of CPP scale-part optimization for different TMD annotations based on unbalanced dataset 1 using agglomerative clustering (complete linkage)
CPP_AAclust	Evaluation (balanced accuracy) of CPP scale-part optimization for different clustering methods based on unbalanced dataset 1 (TMHMM) using AAclust with different clustering models
CPP+NONSUBPRED	Evaluation (accuracy) of CPP scale-part optimization for different TMD annotations based on dataset 1 (+NONSUBPRED, TMHMM) using agglomerative clustering (complete linkage)
dPULearn_Prediction	Evaluation (accuracy, true negative rate) of non-substrate identification methods for TMHMM annotation using optimized feature set from 'CPP_annotations'
dPULearn_Reproducibility	Comparison of identified non-substrate datasets (TMHMM annotation) using stochastic and deterministic methods
CPP+dPULearn_vs_ProtT5	Evaluation of (balanced accuracy, yellow) comparison of CPP and dPULearn against protein embeddings (ProtT5) and SMOTE
Row
Parts_A	Transmembrane domain (TMD) used to compute average scale values (feature engineering without CPP)
Parts_B	TMD used as part for CPP
Parts_C	TMD-JMD (juxtamembrane domain) used as part for CPP
Parts_D	TMD, JMD-N-TMD-M, and TMD-C-JMD-C used as part set for CPP
Parts_E	TMD, TMD-E, JMD-N-TMD-M, and TMD-C-JMD-C used as part set for CPP
Scale-based	Scale-based feature engineering used as baseline model
Embeddings	Deep learning-based protein embeddings (ProtT5) used as state-of-the-art feature engineering approach
CPP	CPP-based feature engineering
dPULearn	Data expansion via dPULearn
SMOTE	Synthetic Minority Oversampling TEchnique (SMOTE) used as baseline data expansion approach
Column
method	Name of identification method (see remarks)
ACC_rf/svm	Accuracy obtained by random forest/support vector machine as evaluation model
TNR_rf/svm	True negative rate (for NONSUB) obtained random forest (rf)/support vector machine (svm) as evaluation model
name	Name (UniProt), as in Supplementary Data 3
stochastic methods	Supervised machine learning models (stochastic) used with positive-unlabeled (PU) learning method developed by Elkan and Noto
deterministic methods	Deterministic (i.e., non-stochastic) method based on ideas of PU learning techniques
prediction	Substrate prediction score
Remark
Clustering model	Agglomerative clustering model and k-means was used to obtain redundancy-reduced scale sets
Linkage method	Methods of agglomerative clustering to define clusters (average, complete, single, ward)
Scale sets	Scale sets (columns) are given in ascending order (Set1, … Set5) with number of scales indicated
Green highlighted cell	Parts_D, Scales_133 is highlighted in green for TMHMM annotation and agglomerative (complete linkage) due to best performance
Green highlighted column	Selected set of identified non-substrates (NONSUBPRED) for TMHMM annotation (highlighted in green)
Stochastic methods: rf	Random forest (rf) used for Elkan-Noto PU learning method with different hyperparameters (number of trees: 32, 64, 100).
Stochastic methods: rf1-3	3 repetitions of non-substrate identification using rf with same hyperparameters (64 trees)
Stochastic methods: svm	Support vector machine (svm) used for Elkan-Noto PU learning method with different hyperparameters (regularization parameter (C): 0.1, 1, 10).
Deterministic methods: euclidean	Non-substrate identification method based on Euclidean distance
Deterministic methods: pca	Non-substrate identification method based on principal component analysis (pca) with different percentage of covered total variance (70%, 80%, 90%)
Performance measures	Performance measures: balanced accuracy (bACC), accuracy (ACC), recall (REC), precision (PRE), F1 score (F1), true negative rate (TNR)

## Sheet: CPP
	TMHMM - Agglomerative (complete linkage)
	Scales_586	Scales_232	Scales_192	Scales_161	Scales_133
Parts_A	0.5	0.5	0.5	0.5	0.5
Parts_B	0.5	0.5	0.5	0.5	0.5
Parts_C	0.5	0.5	0.48	0.49	0.5
Parts_D	0.69	0.69	0.73	0.83	0.84
Parts_E	0.62	0.73	0.73	0.75	0.8
	UniProt - Agglomerative (complete linkage)
	Scales_586	Scales_232	Scales_192	Scales_161	Scales_133
Parts_A	0.5	0.5	0.5	0.5	0.5
Parts_B	0.49	0.5	0.5	0.5	0.5
Parts_C	0.5	0.5	0.5	0.49	0.5
Parts_D	0.58	0.64	0.71	0.64	0.64
Parts_E	0.61	0.59	0.71	0.64	0.68
	Phobius - Agglomerative (complete linkage)
	Scales_586	Scales_232	Scales_192	Scales_161	Scales_133
Parts_A	0.5	0.5	0.5	0.49	0.5
Parts_B	0.5	0.49	0.5	0.5	0.5
Parts_C	0.49	0.48	0.5	0.48	0.48
Parts_D	0.6	0.57	0.54	0.58	0.61
Parts_E	0.56	0.54	0.54	0.48	0.48

## Sheet: CPP_AAclust
	TMHMM - Agglomerative (complete linkage)							TMHMM - Agglomerative (ward linkage)
	Scales_586	Scales_232	Scales_192	Scales_161	Scales_133			Scales_586	Scales_238	Scales_199	Scales_166	Scales_140
Parts_A	0.5	0.5	0.5	0.5	0.5		Parts_A	0.5	0.5	0.5	0.49	0.5
Parts_B	0.5	0.5	0.5	0.5	0.5		Parts_B	0.5	0.5	0.5	0.5	0.5
Parts_C	0.5	0.5	0.48	0.49	0.5		Parts_C	0.5	0.5	0.5	0.5	0.5
Parts_D	0.69	0.69	0.73	0.83	0.84		Parts_D	0.69	0.73	0.73	0.8	0.81
Parts_E	0.62	0.73	0.73	0.75	0.8		Parts_E	0.62	0.73	0.76	0.76	0.79
	TMHMM - Agglomerative (average linkage)							TMHMM - k-means
	Scales_586	Scales_274	Scales_175	Scales_150	Scales_123			Scales_586	Scales_250	Scales_173	Scales_134	Scales_92
Parts_A	0.5	0.5	0.49	0.49	0.5		Parts_A	0.5	0.5	0.5	0.5	0.5
Parts_B	0.5	0.5	0.5	0.5	0.5		Parts_B	0.5	0.5	0.5	0.5	0.5
Parts_C	0.5	0.5	0.48	0.48	0.49		Parts_C	0.5	0.5	0.48	0.49	0.52
Parts_D	0.69	0.65	0.76	0.81	0.81		Parts_D	0.69	0.7	0.8	0.64	0.77
Parts_E	0.62	0.62	0.77	0.75	0.75		Parts_E	0.62	0.55	0.75	0.65	0.75
	TMHMM - Agglomerative (single linkage)
	Scales_586	Scales_365	Scales_223	Scales_191	Scales_118
Parts_A	0.5	0.5	0.5	0.49	0.5
Parts_B	0.5	0.5	0.5	0.5	0.5
Parts_C	0.5	0.5	0.47	0.55	0.48
Parts_D	0.69	0.76	0.83	0.81	0.77
Parts_E	0.62	0.65	0.76	0.75	0.8

## Sheet: CPP+NONSUBPRED
	TMHMM - Agglomerative (complete linkage)
	Scales_586	Scales_232	Scales_192	Scales_161	Scales_133
Parts_A	0.7	0.67	0.68	0.68	0.68
Parts_B	0.73	0.72	0.71	0.71	0.74
Parts_C	0.75	0.73	0.74	0.72	0.79
Parts_D	0.88	0.9	0.89	0.91	0.92
Parts_E	0.87	0.88	0.89	0.92	0.9
	UniProt - Agglomerative (complete linkage)
	Scales_586	Scales_232	Scales_192	Scales_161	Scales_133
Parts_A	0.61	0.61	0.62	0.56	0.55
Parts_B	0.51	0.66	0.66	0.66	0.63
Parts_C	0.74	0.71	0.75	0.73	0.76
Parts_D	0.88	0.88	0.89	0.88	0.89
Parts_E	0.84	0.86	0.88	0.88	0.88
	Phobius - Agglomerative (complete linkage)
	Scales_586	Scales_232	Scales_192	Scales_161	Scales_133
Parts_A	0.68	0.61	0.66	0.58	0.58
Parts_B	0.56	0.64	0.65	0.62	0.64
Parts_C	0.75	0.71	0.74	0.77	0.77
Parts_D	0.89	0.89	0.91	0.91	0.89
Parts_E	0.88	0.87	0.86	0.87	0.87

## Sheet: dPULearn_Prediction
method	ACC_rf	ACC_svm	TNR_rf	TNR_svm
svm (C: 0.1)	0.93	0.95	0.64	0.5
svm (C: 1)	0.92	0.94	0.43	0.57
svm (C: 10)	0.93	0.95	0.64	0.57
rf (32 trees)	0.82	0.88	0.71	0.79
rf (64 trees)	0.87	0.91	0.71	0.86
rf (100 trees)	0.89	0.92	0.71	0.79
rf1 (64 trees)	0.84	0.9	0.71	0.93
rf2 (64 trees)	0.87	0.93	0.57	0.79
rf3 (64 trees)	0.87	0.94	0.64	0.86
euclidean	0.89	0.94	0.5	0.36
pca (70% var.)	0.9	0.94	0.57	0.57
pca (80% var.)	0.88	0.91	0.64	0.71
pca (90% var.)	0.85	0.89	0.71	0.79

## Sheet: dPULearn_Reproducibility
name	stochastic methods									deterministic methods				prediction [%]
	svm (C: 0.1)	svm (C: 1)	svm (C: 10)	rf (32 trees)	rf (64 trees)	rf (100 trees)	rf1 (64 trees)	rf2 (64 trees)	rf3 (64 trees)	euclidean	pca (70% var.)	pca (80% var.)	pca (90% var.)	PRED_MEAN	PRED_STD
TMM89_HUMAN	0	0	0	0	0	0	0	0	0	0	1	1	1	55.745	34.334
TUTLA_HUMAN	0	0	0	0	0	0	0	0	0	0	0	1	1	52.524	18.841
CSF2R_HUMAN	0	0	0	0	0	0	0	0	0	0	0	1	1	50.77	15.314
TNR11_MOUSE	0	0	0	0	0	0	0	0	0	0	0	1	1	49.077	12.076
FLT3_HUMAN	0	0	0	0	0	0	0	0	0	0	1	1	1	46.101	19.976
PLM_MOUSE	0	0	0	1	0	0	1	0	0	0	0	1	0	45.429	30.061
CSPG5_HUMAN	0	0	0	0	0	0	0	0	0	0	0	1	0	38.545	25.461
TLR5_HUMAN	0	0	0	0	0	0	0	0	0	1	1	1	1	31.166	20.553
I20RA_MOUSE	0	0	0	0	0	1	0	1	0	0	1	1	1	30.694	16.332
TGFR2_HUMAN	1	0	1	0	0	0	0	0	0	0	1	1	1	30.258	27.264
DAF2_MOUSE	0	0	0	0	0	0	0	0	0	0	1	1	1	26.989	14.041
BTLA_HUMAN	0	0	1	0	0	1	1	0	0	1	1	1	0	26.323	21.148
SEM6C_MOUSE	0	0	0	0	0	1	0	0	0	0	1	1	1	24.235	20.47
IL2RG_HUMAN	0	0	0	0	0	0	0	0	0	0	1	1	1	21.119	12.818
IGSF5_MOUSE	0	0	0	0	0	0	0	0	0	1	1	1	1	20.734	13.606
SHSA4_HUMAN	0	0	0	0	1	0	0	0	0	1	1	1	1	19.235	18.421
QPCTL_HUMAN	1	1	1	0	1	0	0	0	0	0	1	1	1	19.232	6.857
CHODL_HUMAN	0	0	0	0	0	0	1	1	1	0	1	1	1	18.537	7.475
SHSA2_HUMAN	0	0	0	0	0	0	0	0	0	1	1	1	1	17.713	8.494
CD8A_HUMAN	1	1	1	0	0	0	1	1	0	0	1	1	1	17.578	10.312
SACA1_HUMAN	0	0	0	0	0	0	0	0	0	1	1	1	1	17.278	6.382
OSTM1_HUMAN	0	0	0	1	0	1	1	0	1	0	1	1	1	16.47	10.303
TMIE_HUMAN	0	0	0	0	0	0	0	0	0	1	1	1	1	14.868	9.007
TMM81_MOUSE	0	0	0	0	0	0	0	0	0	1	1	1	0	14.771	3.945
TXD15_HUMAN	1	1	1	0	0	0	0	0	0	1	1	1	1	14.728	6.473
I12R2_HUMAN	1	1	1	0	0	0	0	1	0	0	1	1	1	13.138	3.191
ILDR1_HUMAN	0	0	0	0	0	0	0	0	0	1	1	1	1	12.974	2.374
LRP12_HUMAN	0	0	0	0	0	0	0	0	0	0	1	1	1	12.61	1.071
PIGT_HUMAN	0	1	1	1	0	0	0	0	1	1	1	1	1	12.545	4.453
CD83_HUMAN	0	0	0	0	0	1	1	1	1	1	1	1	1	12.501	3.735
SARAF_HUMAN	0	0	0	0	0	0	0	0	0	0	1	1	0	12.403	3.547
ADA33_HUMAN	0	0	0	0	0	0	0	0	0	1	1	1	1	12.222	5.208
SLAF8_MOUSE	0	0	0	0	1	0	0	0	0	1	1	1	1	10.759	5.567
CSF3R_HUMAN	0	0	0	0	0	0	0	0	0	1	1	1	1	10.674	2.813
NRP1_HUMAN	0	0	0	1	0	0	1	0	1	1	1	1	1	10.608	1.287
CTSRG_HUMAN	0	0	0	0	1	0	0	0	0	1	1	1	1	10.362	2.531
TNR3_HUMAN	0	0	1	0	0	0	0	0	0	1	1	1	1	10.065	4.489
RENR_HUMAN	0	0	0	0	1	0	0	1	0	1	1	1	1	9.922	2.745
TLR7_HUMAN	0	1	1	0	0	0	0	0	0	1	1	1	1	9.528	2.161
FCG3A_HUMAN	0	0	0	1	1	0	0	0	0	0	1	1	1	9.339	2.88
ANTR2_HUMAN	0	0	0	0	0	0	0	0	0	1	1	1	1	9.24	0.351
PTIP2_HUMAN	0	0	1	0	0	0	0	0	1	1	1	1	1	8.96	2.493
PO210_HUMAN	0	0	0	0	0	0	0	0	0	1	1	1	1	8.279	2.653
EMC10_HUMAN	0	0	0	0	0	0	0	0	0	1	1	1	1	8.257	0.079
TM52B_HUMAN	0	0	0	0	0	0	0	0	0	1	1	1	1	8.092	0.732
SYCY1_HUMAN	0	0	0	0	1	0	0	0	0	1	1	1	1	7.971	0.983
VSIG8_HUMAN	0	0	0	0	0	0	0	0	0	1	1	1	1	7.894	0.486
TLR1_HUMAN	0	0	0	0	0	0	0	0	0	1	1	1	1	7.593	0.77
TMM92_MOUSE	0	0	0	0	0	0	0	0	0	0	1	1	1	7.153	1.691
EGFR_HUMAN	0	0	0	1	0	0	0	0	0	0	0	0	0	83.448	4.231
PTPRA_HUMAN	0	0	0	0	0	0	0	0	1	0	0	0	0	82.515	3.595
MEG10_HUMAN	0	0	0	0	0	0	1	0	0	0	0	0	0	81.143	11.208
CDHR2_HUMAN	0	0	0	0	1	0	0	0	0	0	0	0	0	78.506	7.199
FAT3_HUMAN	0	0	0	1	0	0	0	0	0	0	0	0	0	77.688	5.573
PARM1_MOUSE	0	0	0	1	0	0	0	0	0	0	0	0	0	76.845	7.668
SLIK1_HUMAN	0	0	0	0	1	0	0	0	0	0	0	0	0	74.203	7.511
CAH14_HUMAN	0	0	0	0	1	0	1	0	0	0	0	0	0	73.153	18.829
CD22_HUMAN	0	0	0	0	0	1	1	0	0	0	0	0	0	72.509	6.772
PARM1_HUMAN	0	0	0	0	0	0	1	0	0	0	0	0	0	72.226	12.443
EPHA8_HUMAN	0	0	0	1	0	0	0	0	0	0	0	0	0	71.658	8.649
PCDH9_HUMAN	0	0	0	0	0	0	1	0	1	0	0	0	0	71.576	7.908
PD1L2_HUMAN	0	0	0	0	0	0	0	0	1	0	0	0	0	68.537	8.785
F174C_HUMAN	0	0	0	1	0	0	0	0	0	0	0	0	0	68.183	10.247
CD28_HUMAN	0	0	0	0	1	0	0	1	0	0	0	0	0	67.442	16.521
HAVR2_HUMAN	0	0	0	0	0	0	0	0	0	0	0	0	1	66.69	5.864
CD166_HUMAN	0	0	0	0	0	0	1	0	0	0	0	0	0	66.138	14.656
MER34_HUMAN	0	0	0	0	0	0	0	0	0	0	0	0	1	65.453	13.128
NECT4_HUMAN	0	0	0	1	1	0	1	0	0	0	0	0	0	64.597	13.006
NETO1_HUMAN	0	0	0	0	0	0	1	0	0	0	0	0	1	64.089	6.468
LIFR_HUMAN	1	1	0	0	0	0	0	0	0	0	0	0	0	63.777	38.169
LRP11_HUMAN	0	0	0	0	0	1	0	0	0	0	0	0	0	63.639	20.087
I11RA_MOUSE	1	0	0	0	0	0	0	0	0	0	0	0	0	62.782	9.055
PTPRQ_HUMAN	1	1	1	0	0	0	0	0	0	0	0	0	0	62.733	19.793
CD244_MOUSE	0	0	0	0	1	0	0	0	0	0	0	0	0	61.895	4.011
TNR14_HUMAN	0	1	0	0	0	0	0	0	0	0	0	0	0	61.626	28.299
CNTP3_HUMAN	0	0	0	1	0	0	0	0	0	0	0	0	0	61.432	14.162
TMED2_HUMAN	1	1	1	0	0	0	0	0	0	0	0	0	0	60.653	12.606
FCRL3_HUMAN	0	0	0	1	0	0	0	0	0	0	0	0	0	60.579	13.811
CSF1R_HUMAN	0	0	0	0	0	0	0	0	1	0	0	0	0	60.179	19.799
FCRL6_HUMAN	0	0	0	0	0	0	0	0	0	0	0	0	1	59.967	1.866
TMEDA_HUMAN	1	1	1	0	0	0	0	0	0	0	0	0	0	59.914	15.048
PCD10_HUMAN	0	0	0	0	0	0	0	0	1	0	0	0	0	59.639	10.556
CD320_HUMAN	0	0	0	0	0	0	1	0	1	0	0	0	0	59.504	11.09
CD6_HUMAN	0	0	0	0	0	0	0	1	0	0	0	0	0	58.672	13.625
SCTM1_HUMAN	0	0	0	0	1	0	0	0	0	0	0	0	0	58.637	9.024
P3IP1_HUMAN	0	0	0	1	0	0	0	0	0	0	0	0	0	57.578	16.241
CRLF2_HUMAN	0	0	0	0	0	0	0	0	1	0	0	0	0	57.568	15.509
CR2_HUMAN	0	0	0	1	0	1	0	0	1	0	0	0	0	57.5	5.424
SSRA_HUMAN	0	0	0	0	1	0	0	0	0	0	0	0	0	57.437	7.751
LY66F_HUMAN	0	0	0	0	0	0	1	0	0	0	0	0	0	56.416	16.821
MUC13_HUMAN	0	0	0	0	0	0	1	0	0	0	0	0	0	56.378	16.23
PTPRB_MOUSE	1	1	0	0	0	0	0	0	1	0	0	0	0	55.576	26.526
C163B_HUMAN	0	0	0	0	0	0	1	0	0	0	0	0	0	54.492	13.596
NRG3_MOUSE	0	0	0	0	0	0	0	0	1	0	0	0	0	54.387	19.419
LRC25_HUMAN	0	1	0	0	0	0	0	0	0	0	0	0	0	54.185	13.828
AMHR2_MOUSE	1	1	1	0	0	0	0	0	0	0	0	0	0	53.698	23.221
LY9_HUMAN	0	0	0	0	0	0	0	0	1	0	0	0	0	53.389	11.674
MPZL2_HUMAN	0	0	0	1	0	0	0	0	0	0	0	0	0	53.106	12.426
LRFN3_HUMAN	0	0	0	0	0	0	1	0	0	0	0	0	0	53.083	13.934
FAT2_HUMAN	0	0	0	1	0	0	0	0	0	0	0	0	0	52.296	26.054
MPZL1_MOUSE	0	0	0	1	0	0	0	0	0	0	0	0	0	51.824	32.137
DLK2_HUMAN	0	0	0	1	0	0	0	0	0	0	0	0	0	50.635	8.863
SSRB_HUMAN	0	1	0	0	0	0	0	0	0	0	0	0	0	50.142	17.295
SLAF5_HUMAN	0	0	0	0	0	0	0	1	0	0	0	0	0	49.468	15.9
MUC24_HUMAN	0	0	0	1	0	0	0	0	0	0	0	0	0	49.465	16.038
EPHA6_HUMAN	0	0	0	1	1	0	0	0	0	0	0	0	0	49.384	22.659
TM190_HUMAN	1	1	1	0	0	0	0	0	0	0	0	0	0	49.372	17.814
GUC2F_HUMAN	1	0	1	0	0	0	0	0	0	0	0	0	0	49.189	17.005
MTX1_HUMAN	0	0	0	1	0	0	0	0	0	0	0	0	0	47.934	17.278
CAD26_HUMAN	0	0	0	0	1	0	0	1	1	0	0	0	0	47.56	2.749
PCD15_HUMAN	1	1	0	0	0	0	1	0	0	0	0	0	0	47.391	13.447
MO2R2_HUMAN	0	0	0	1	0	0	0	0	0	0	0	0	0	47.196	14.113
I15RA_MOUSE	0	0	0	0	0	1	0	1	0	0	0	0	0	46.419	10.572
PLXB3_MOUSE	1	1	0	0	0	0	0	0	0	0	0	0	0	46.369	17.92
PCDB1_HUMAN	0	0	0	0	0	0	0	0	1	0	0	0	0	45.231	13.036
ADA29_HUMAN	0	0	0	0	0	0	0	0	0	0	1	0	0	44.656	24.167
CLM1_HUMAN	0	0	0	1	0	0	0	0	0	0	0	0	0	44.567	15.908
LRC32_HUMAN	0	0	0	0	0	0	1	0	0	0	0	0	0	44.549	22.397
ADA28_HUMAN	0	0	0	0	0	1	0	0	0	0	0	0	0	44.418	21.532
CP4FN_HUMAN	0	0	0	0	0	0	0	0	1	0	0	0	0	44.098	20.669
FURIN_HUMAN	0	0	0	0	0	0	0	0	1	0	0	0	0	42.903	18.548
MEGF9_HUMAN	0	0	0	0	0	0	0	1	0	0	0	0	0	42.829	6.523
CD3E_HUMAN	0	0	0	0	0	0	1	0	0	0	0	0	0	42.638	3.057
MALR1_HUMAN	1	0	0	0	0	0	1	1	0	0	0	0	0	42.458	12.103
BT2A3_HUMAN	0	0	0	0	0	0	0	1	0	0	0	0	0	41.876	20.44
ENPP4_HUMAN	0	0	0	0	1	0	0	0	0	0	0	0	0	41.59	23.329
BOC_HUMAN	0	0	0	0	0	1	0	0	0	0	0	0	0	41.295	14.143
PIANP_HUMAN	1	0	0	1	0	0	1	0	0	0	0	0	0	40.52	32.674
DSC1_HUMAN	0	0	0	1	1	0	0	0	0	0	0	0	0	40.278	23.236
SUSD4_HUMAN	0	0	0	0	1	0	0	0	0	0	0	0	0	40.22	21.383
H60B_MOUSE	0	0	0	0	0	0	0	1	0	0	0	0	0	40.004	10.055
BT3A2_HUMAN	1	0	0	0	0	0	0	0	0	0	0	0	0	39.991	21.408
BT2A2_HUMAN	0	0	0	0	0	1	0	1	1	0	0	0	0	39.947	11.541
CD1D_HUMAN	0	0	0	0	0	1	0	1	1	0	0	0	0	39.847	16.287
MUCEN_HUMAN	0	0	0	1	0	0	0	0	1	0	0	0	0	39.444	15.82
TNR9_HUMAN	1	0	1	0	0	0	0	0	0	0	0	0	0	39.365	22.619
T132A_HUMAN	1	1	0	0	0	0	0	0	0	0	0	0	0	39.028	11.272
CD3Z_HUMAN	1	1	1	0	1	1	0	1	1	0	0	0	0	38.976	18.937
LY75_HUMAN	1	1	1	0	0	0	1	0	0	0	0	0	0	38.91	18.072
PCD19_HUMAN	0	1	1	0	0	0	0	0	1	0	0	0	0	38.773	9.613
NR3L1_HUMAN	0	0	0	0	0	0	0	0	1	0	0	0	0	38.55	13.555
MEGF8_HUMAN	0	0	0	0	0	0	1	1	1	0	0	0	0	38.533	12.182
DRB4_HUMAN	0	0	0	1	0	0	0	0	0	0	0	0	0	38.214	4.702
NPHN_HUMAN	0	1	0	0	0	0	0	0	0	0	0	0	0	38.121	24.702
LMLN2_HUMAN	0	1	1	0	0	0	0	0	0	0	0	0	0	37.752	12.759
CD86_MOUSE	0	0	0	0	1	0	1	1	0	0	0	0	0	37.736	23.656
PERT_HUMAN	0	0	0	1	0	0	0	0	0	0	0	0	0	37.608	18.232
EDAR_HUMAN	0	0	0	1	0	0	0	0	0	0	0	0	0	37.555	11.335
EMB_HUMAN	0	0	0	1	0	0	0	0	0	0	0	0	0	37.255	10.169
CAD16_HUMAN	0	0	0	0	0	1	1	1	1	0	0	0	0	36.78	18.701
HIDE1_MOUSE	0	0	0	0	0	0	0	1	0	0	0	0	0	36.734	26.379
SELPL_HUMAN	0	0	0	0	0	0	0	1	0	0	0	0	0	36.666	11.664
ADA25_MOUSE	0	0	0	0	0	1	0	0	0	0	0	0	0	36.135	9.5
MUC16_HUMAN	0	0	0	0	0	0	0	0	0	1	0	0	0	35.7	22.11
TMED6_HUMAN	1	1	1	0	0	0	0	0	0	0	0	0	0	34.857	4.366
MICA_HUMAN	0	0	0	1	0	1	0	0	0	0	0	0	0	34.666	17.831
CD7_MOUSE	0	0	0	0	1	1	1	0	1	0	0	0	0	34.644	14.25
BTNL3_HUMAN	0	0	0	0	0	0	0	1	0	0	0	0	0	34.383	7.382
FNDC5_HUMAN	1	0	0	0	1	1	0	0	0	0	0	0	0	34.373	6.241
CD302_HUMAN	1	1	1	0	1	1	0	1	0	0	0	0	0	34.36	24.292
LAMP2_HUMAN	0	0	1	0	0	0	0	0	0	0	0	0	0	34.294	11.788
USH2A_HUMAN	1	1	1	0	0	0	0	0	0	0	0	0	0	34.063	10.775
VOPP1_HUMAN	1	1	1	0	0	0	0	0	0	0	0	0	0	33.836	4.26
LRAD3_HUMAN	1	0	0	0	0	1	0	0	1	0	0	0	0	33.463	10.388
TIP_HUMAN	1	1	0	0	0	0	0	0	0	0	0	0	0	32.87	15.12
TM210_HUMAN	0	0	0	0	0	0	0	0	0	1	0	0	0	32.812	2.669
KIT_HUMAN	0	0	0	0	0	0	0	1	0	0	0	0	0	32.677	8.478
IL23R_HUMAN	0	0	0	0	0	1	0	0	0	0	0	0	0	32.14	7.761
CD1E_HUMAN	0	0	0	0	0	0	1	0	0	0	0	0	0	32.066	11.154
CD79B_HUMAN	0	0	1	0	0	0	0	0	0	0	0	0	0	31.931	3.582
MUC15_MOUSE	0	0	0	0	0	0	0	0	0	0	1	0	0	31.706	25.492
LRIT3_HUMAN	0	0	0	0	0	0	0	0	1	0	0	0	0	31.491	20.435
CAD23_HUMAN	0	0	0	0	0	1	0	1	1	0	0	0	0	31.399	13.63
LYVE1_HUMAN	1	0	1	0	0	0	1	0	0	0	0	0	0	31.307	7.018
CADM4_HUMAN	0	0	0	0	0	0	1	0	1	0	0	0	0	31.023	19.725
EN113_HUMAN	0	0	0	0	1	0	0	0	0	0	0	0	0	30.933	6.688
ADAM9_HUMAN	1	1	1	0	0	0	0	0	0	0	0	0	0	30.736	8.903
FGRL1_HUMAN	1	0	0	0	1	0	0	0	0	0	0	0	0	30.28	13.35
ICAM2_MOUSE	0	0	0	0	0	1	0	0	0	0	0	0	0	30.143	21.682
MYP0_HUMAN	0	0	0	1	0	0	1	0	0	0	0	0	0	30.073	2.982
SCT1B_MOUSE	0	1	1	0	1	0	0	1	0	0	0	0	0	29.929	9.078
PCDGL_HUMAN	0	0	0	0	0	0	0	0	1	0	0	0	0	29.925	9.191
ADA17_MOUSE	0	0	1	0	0	0	0	0	0	0	0	0	0	29.644	11.897
CALX_HUMAN	0	0	0	0	0	0	0	1	1	0	0	0	0	29.621	15.089
K0319_HUMAN	0	0	0	0	0	0	0	0	0	1	0	0	0	29.424	31.621
CDHR5_HUMAN	0	0	0	0	1	0	1	0	1	0	0	0	0	29.221	6.182
ICOS_HUMAN	1	1	0	0	0	0	0	0	0	0	0	0	0	29.113	14.049
PVR_HUMAN	0	1	0	0	0	0	0	0	0	0	0	0	0	29.111	14.676
TMM25_MOUSE	1	1	1	0	0	0	0	0	0	0	0	0	0	28.85	29.899
OSMR_HUMAN	0	0	0	1	0	0	0	0	0	0	0	0	0	28.363	6.6
SIT1_HUMAN	0	0	0	0	0	0	0	1	0	0	0	0	0	27.716	19.342
MO2R1_HUMAN	0	0	0	0	0	1	0	0	0	0	0	0	0	27.635	17.086
SEM4A_HUMAN	0	0	0	0	0	0	0	1	0	0	0	0	0	27.599	3.917
GUC2D_HUMAN	0	0	1	0	0	0	0	0	0	0	0	0	0	27.52	8.077
CLM7_HUMAN	0	0	0	1	0	0	0	0	0	0	0	0	0	27.333	13.887
AVR2A_HUMAN	0	0	1	0	0	1	0	0	0	0	0	0	0	27.306	5.296
CK024_HUMAN	0	0	0	0	1	0	1	0	0	0	0	0	0	27.054	8.328
KI2L4_HUMAN	1	1	1	0	0	0	0	0	0	0	0	0	0	27.05	10.948
LRN4L_HUMAN	0	0	0	0	0	0	1	0	0	0	0	0	0	26.909	13.686
SIG10_HUMAN	0	0	0	0	1	0	0	0	0	0	0	0	0	26.853	5.093
IL31R_HUMAN	0	0	0	0	0	0	0	0	0	0	0	0	1	26.768	6.766
NRG4_HUMAN	0	0	0	1	0	0	0	0	0	0	0	0	0	26.717	7.468
ADA18_HUMAN	1	1	1	0	0	0	0	0	0	0	0	0	0	26.638	7.808
SLAF6_MOUSE	0	0	0	0	0	0	0	1	0	0	0	0	0	26.609	8.51
LRRN4_HUMAN	0	1	0	0	0	0	1	0	0	0	0	0	0	26.49	13.037
EVI2A_HUMAN	0	0	0	1	0	0	0	0	0	0	0	0	0	25.94	17.308
LMA1L_MOUSE	0	1	0	0	0	0	0	0	0	0	0	0	0	25.555	6.187
ELAP1_HUMAN	1	1	1	0	0	0	0	0	0	0	0	0	0	25.433	8.117
CD1C_HUMAN	0	0	0	0	0	0	1	1	0	0	0	0	0	25.272	3.814
TMED3_HUMAN	0	1	1	0	0	0	0	0	0	0	0	0	0	25.188	5.475
MANS1_HUMAN	0	0	0	0	0	0	1	0	0	0	0	0	0	24.783	9.462
SEZ6_HUMAN	1	0	0	0	1	0	0	1	0	0	0	0	0	24.336	13.88
KIRR2_HUMAN	1	0	1	0	0	0	0	0	0	0	0	0	0	23.696	10.176
CD248_HUMAN	0	0	0	0	0	1	1	0	0	0	0	0	0	23.613	2.044
DNJC1_HUMAN	1	1	1	1	0	0	0	0	0	0	0	0	0	23.158	4.613
CD80_HUMAN	0	1	0	0	1	0	0	0	1	0	0	0	0	23.106	9.131
FURIN_MOUSE	0	0	0	0	1	0	0	0	0	0	0	0	0	23.015	13.906
CUZD1_HUMAN	0	0	0	0	1	0	0	0	0	0	0	0	0	22.987	14.254
AEGP_MOUSE	0	0	0	0	0	1	0	0	0	0	0	0	0	22.449	4.303
MUC21_HUMAN	0	0	0	1	0	0	1	0	0	0	0	0	0	22.379	12.448
CAD26_MOUSE	0	0	0	0	1	1	1	1	1	0	0	0	0	22.375	10.544
ADA30_HUMAN	0	0	0	0	0	1	0	0	0	0	0	0	0	22.084	6.24
CDHR3_HUMAN	0	0	0	0	0	1	0	0	1	0	0	0	0	21.633	5.344
SEM6D_HUMAN	0	0	0	0	0	0	0	1	0	0	0	0	0	21.606	7.77
LRC33_HUMAN	0	0	1	0	0	0	0	0	0	0	0	0	0	21.603	2.553
TMM92_HUMAN	0	0	0	0	0	0	0	0	0	1	0	0	0	21.562	12.396
LRC15_HUMAN	0	0	0	0	0	0	0	0	0	1	0	0	0	20.341	13.931
GLPA_HUMAN	1	0	0	0	0	0	0	0	0	0	0	0	0	20.115	4.128
CEA18_MOUSE	0	0	0	0	0	0	0	1	0	0	0	0	0	20.08	4.803
FCERA_HUMAN	0	0	0	0	0	1	0	0	0	0	0	0	0	19.588	9.229
PDXL2_HUMAN	0	0	0	0	0	0	0	0	1	0	0	0	0	19.567	6.499
TMDD1_HUMAN	0	0	0	0	0	0	0	0	0	1	0	0	0	19.454	7.675
PCSK7_HUMAN	0	0	0	0	0	0	0	0	0	1	0	0	0	19.427	6.892
NAGPA_HUMAN	0	0	0	1	0	1	0	0	1	0	0	0	0	19.266	6.908
NICA_HUMAN	0	0	0	1	0	1	0	0	1	0	0	0	0	18.805	4.08
CDHR4_HUMAN	0	0	0	0	0	0	1	0	0	0	0	0	0	18.796	1.188
LIGO4_HUMAN	1	1	1	0	0	0	1	0	1	0	0	0	0	18.676	3.291
IRPL1_HUMAN	0	0	0	0	0	0	1	0	0	0	0	0	0	18.627	6.401
HPHL1_HUMAN	0	0	0	0	0	0	0	1	0	0	0	0	0	18.462	4.286
LIGO1_HUMAN	0	0	0	0	0	0	0	0	1	0	0	0	0	18.424	2.165
NCTR2_HUMAN	0	0	0	1	0	0	0	0	0	0	0	0	0	18.25	8.444
F171B_HUMAN	0	0	0	1	1	0	0	1	0	1	0	0	0	18.194	9.461
CBPD_HUMAN	0	0	0	0	1	0	0	1	0	0	0	0	0	17.883	3.331
SEM5A_HUMAN	1	1	1	0	1	1	0	1	0	0	1	0	0	17.605	8.101
AMGO1_HUMAN	0	0	0	0	0	1	0	0	0	0	0	0	0	17.564	3.357
SHSL1_HUMAN	0	0	0	0	1	1	0	1	0	0	0	0	0	16.633	8.842
GPA33_HUMAN	0	0	0	0	0	0	0	0	0	1	0	0	0	16.625	12.491
SIG14_HUMAN	0	0	0	0	1	0	0	0	0	0	0	0	0	16.529	4.571
SDK1_HUMAN	0	0	0	0	1	1	0	1	0	0	0	0	0	16.474	3.348
PLA2R_HUMAN	0	0	0	1	0	0	0	0	0	0	0	0	0	16.29	8.147
TR10A_HUMAN	0	0	0	0	0	0	0	0	0	1	1	0	0	15.822	12.034
FCRL2_HUMAN	1	1	1	1	0	1	0	0	0	0	0	0	0	15.647	3.449
BMR1A_HUMAN	0	0	0	0	0	1	0	0	0	0	0	0	0	15.619	2.929
IGFR1_HUMAN	0	0	1	0	0	0	0	0	0	0	0	0	0	15.563	2.294
I27RA_HUMAN	0	0	0	0	0	1	0	1	0	0	0	0	0	15.555	5.636
KI3L1_MOUSE	1	1	1	0	0	0	0	0	0	0	0	0	0	15.461	1.205
GUC2D_MOUSE	0	0	0	0	0	0	0	1	0	0	0	0	0	15.423	1.229
LRC26_HUMAN	0	0	0	0	0	1	0	0	0	1	0	0	0	15.342	12.268
F1892_HUMAN	1	1	1	1	0	1	0	0	0	0	0	0	0	15.174	1.56
ADM1B_MOUSE	0	0	0	0	0	1	0	0	0	0	0	0	0	15.036	2.847
NCAM1_HUMAN	0	0	0	1	0	0	0	0	0	1	0	0	0	15.036	4.887
HECAM_HUMAN	0	0	0	0	0	0	0	1	0	0	0	0	0	14.959	2.724
SEM6A_HUMAN	0	0	0	0	0	0	0	0	0	1	0	0	0	14.715	4.712
RPN1_HUMAN	0	0	0	0	1	1	0	1	0	0	0	0	0	14.621	3.145
F187A_MOUSE	0	0	0	0	1	0	0	0	0	0	0	0	0	14.065	3.81
TMX1_HUMAN	0	0	0	0	0	0	0	0	0	1	0	0	0	13.929	2.171
TMX2_HUMAN	1	1	0	0	0	0	0	0	0	0	0	0	0	13.782	5.212
LRIT2_HUMAN	0	0	0	0	0	0	1	0	0	0	0	0	0	13.731	4.567
IL5RA_HUMAN	0	0	0	0	0	0	0	0	0	1	0	0	0	13.519	2.505
LRRT1_HUMAN	0	0	0	0	0	1	1	1	1	0	0	0	0	13.478	1.211
CRUM1_MOUSE	0	0	0	0	0	0	0	0	1	0	1	0	0	13.193	3.748
TNR25_HUMAN	1	1	1	0	0	0	0	0	0	0	0	0	0	12.834	3.855
SEM4D_HUMAN	0	0	0	0	1	0	0	0	0	0	0	0	0	12.46	4.731
NCAM2_MOUSE	0	0	0	1	0	0	0	0	0	1	0	0	0	11.728	3.247
CD3D_MOUSE	0	0	0	0	0	0	0	0	1	0	0	0	0	11.627	4.005
LRC38_HUMAN	0	0	1	0	0	0	1	0	1	0	0	0	0	11.259	2.259
F187B_HUMAN	0	0	0	1	0	1	0	0	0	1	0	0	0	11.054	3.412
FPRP_HUMAN	0	0	0	0	1	1	0	0	0	0	0	0	0	10.901	1.866
LRTM1_HUMAN	0	0	0	0	0	0	0	0	0	1	0	0	0	10.655	5.646
CX066_HUMAN	0	0	0	0	1	0	0	0	0	1	0	0	0	10.544	1.216
TMM59_HUMAN	0	0	0	0	0	0	0	0	0	1	0	0	0	9.752	2.516
CD3G_HUMAN	0	0	0	0	1	1	0	1	0	0	0	0	0	9.428	1.909
GP1BA_HUMAN	0	0	0	0	1	0	0	0	0	1	0	0	0	9.042	0.737

## Sheet: CPP+dPULearn_vs_ProtT5
	bACC	ACC	REC	PRE	F1	TNR
Scale-based	0.5	0.82	1	0.82	0.9	0
Scale-based + SMOTE	0.6	0.7	0.76	0.86	0.81	0.43
Scale-based + dPULearn	0.6	0.66	0.7	0.86	0.77	0.5
Embeddings	0.48	0.78	0.95	0.81	0.88	0
Embeddings (whole seq.)	0.49	0.81	0.98	0.82	0.89	0
Embeddings + SMOTE	0.58	0.81	0.94	0.84	0.89	0.21
Embeddings (whole seq.) + SMOTE	0.52	0.75	0.89	0.82	0.85	0.14
Embeddings + dPULearn	0.65	0.83	0.94	0.87	0.9	0.36
Embeddings (whole seq.) + dPULearn	0.62	0.69	0.73	0.87	0.79	0.5
Embeddings-PCA	0.49	0.81	0.98	0.82	0.89	0
Embeddings-PCA + SMOTE	0.54	0.79	0.94	0.83	0.88	0.14
CPP + Embeddings	0.81	0.91	0.97	0.92	0.95	0.64
CPP + Embeddings (whole seq.)	0.83	0.91	0.95	0.94	0.94	0.71
CPP + Embeddings + dPULearn	0.8	0.86	0.89	0.93	0.91	0.71
CPP	0.84	0.92	0.97	0.94	0.95	0.71
CPP (optimized)	0.85	0.94	0.98	0.94	0.96	0.71
CPP + SMOTE	0.8	0.9	0.95	0.92	0.94	0.64
CPP (optimized) + SMOTE	0.79	0.88	0.94	0.92	0.93	0.64
CPP + dPULearn	0.85	0.9	0.92	0.95	0.94	0.79
CPP + dPULearn (optimized)	0.9	0.92	0.94	0.97	0.95	0.86
