# Supplementary material for: Charting γ-secretase substrates by explainable AI
Source: Nat Commun. 2025 Jul 1;16:5428. doi: 10.1038/s41467-025-60638-z (PMC12219630; doi:10.1038/s41467-025-60638-z)
Supplement: Supplementary file 3 — Supplementary Data 1–23 [file 41467_2025_60638_MOESM3_ESM.zip › Breimann et al_Supplementary Data/Supplementary Data 13_Predictions.xlsx]

## Sheet: KEY
Table	Explanation
Human_N-out_proteome	Prediction results for all proteins of human N-out proteome (sorted by substrate prediction score)
SS_TPs_Mean	Prediction results for all single-span transmembrane proteins (SS_TPs) with a minimum JMDs length of 10 (see Supplementary Data 2)
SS_TPs_Annotations	Prediction results for each approach for all single-span transmembrane proteins (SS_TPs) with a minimum JMDs length of 10 (see Supplementary Data 2)
Column
entry	Accession number (UniProt)
name	Name (UniProt)
gene_name	Primary gene name (UniProt)
PRED_MEAN	Average substrate prediction score from 'PRED_EXP' and 'PRED_LIT' for 6 best approaches (table 'SS_TPs_Annotations')
PRED_STD	Standard deviation of substrate prediction score from 'PRED_EXP' and 'PRED_LIT' for 6 best approaches (table 'SS_TPs_Annotations')
organism	Organism (UniProt)
dataset	Name of dataset in which protein is contained in (SUBEXPERT, SUBLIT, NONSUB, or OTHERS)
class	Topological class of single-span (SS) protein (SS_NO_TYPE, SS_TYPE1, SS_TYPE2, SS_TYPE3, or SS_TYPE4; see Supplementary Data 1)
pred_class	Confidence-based substrate prediction class (human proteins are highlighted in bold)
new_HC	1 if protein is a new HC substrate for Human N-out proteome (red), otherwise 0 (known HC substrates in gray, and remaining proteins in black)
substrate_homolog	1 if protein is a substrate for any organism
human_n-out_proteome	1 if protein is in Human N-out proteome, otherwise 0
topology	Transmembrane topology obtained from UniProt and Phobius (see Supplementary Data 2)
subcellular_location	Subcellular location (UniProt)
sheddase	Name BACE or ADAM sheddase if existing
length	Number of residues in sequence (UniProt)
len_signal_pep	Length of signal peptide (UniProt)
len_top_n	Length of the N-terminal topological domain. This domain corresponds to the ectodomain of single-span TPs with type I (without signal peptide) and type III topology.
len_tmd	Length of transmembrane domain (TMD) (UniProt)
len_top_c	Length of the C-terminal topological domain. This domain corresponds to the ectodomain of single-span TPs with type II and type IV topology.
jmd_n	Sequence of N-terminal juxtamembrane domain (JMD)
tmd	Sequence of transmembrane domain (TMD)
jmd_c	Sequence of C-terminal juxtamembrane domain (JMD)
tmd_AN	TMD annotation used for tmd given in 'tmd' column
tmd_len_AN	Length of tmd given in 'tmd' column
AN	Annotation: UP=UniProt, TM=TMHMM, PH=Phobius
PRED_EXP	Substrate prediction score based on dataset 1 (SUBEXPERT as substrates) depending on TMD annotation from 'AN' column
PRED_LIT	Substrate prediction score based on dataset 2 (SUBEXPERT+SUBLIT as substrates) depending on TMD annotation from 'AN' column
Remark
dataset	In 'Human_N-out_proteome' table, SUBEXPERT and SUBLIT datasets are also indicated if homolog from mouse, rat, or chicken exist
substrate_homolog	Name of homologous protein is added in parenthesis if homology was determined solely by their almost identical TMD-JMD sequence
tmd_AN	If substrate predictions were not possible due to too short JMDs for the UniProt (UP) annotation (default), the TMHMM (TM) or Phobius (PH) annotation is given.
jmd_n, tmd, and jmd_c	Residues within TMD and JMD-C with high positive (red) or negative (blue) feature impact are highlighted
PRED_MEAN	Predictions scores is given if len_top_n and len_top_c for at least one TMD annotation is >=10
jmd_n (Human_N-out_proteome)	Based on the UniProt annotation, the 'jmd_n' of the following proteins erroneously includes residues of the signal peptide: ITPRIPLE and FCER1G (each 5 residues); as well as CD247, DHCR24, and TMEM139 (each 1 residue)
jmd_n (SS_TPs_Mean & SS_TPs_Annotations)	Based on the UniProt annotation, the 'jmd_n' of the following proteins includes erroneously residues of the signal peptide: ITPRIPLE, FCER1G, and Fcer1g (each 5 residues); as well as CD247, Cd247, DHCR24, Dhcr24, and TMEM139 (each 1 residue)

## Sheet: Human_N-out_proteome
entry	name	gene_name	PRED_MEAN [%]	PRED_STD [%]	organism	dataset	class	pred_class	new_hc_substrate	substrate_homolog	human_n-out_proteome	topology	subcellular_location	sheddase	length	len_signal_pep	len_top_n	len_tmd	len_top_c	jmd_n	tmd	jmd_c	tmd_AN	len_tmd_AN
P16150	LEUK_HUMAN	SPN	95.218	2.015	HUMAN	SUBEXPERT	SS_TYPE1	HC substrate	0	1	1	N-out	Membrane		400	19	234	23	124	PFRNPDENSR	GMLPVAVLVALLAVIVLVALLLL	WRRRQKRRTG	UP	23
P28827	PTPRM_HUMAN	PTPRM	94.788	2.09	HUMAN	SUBEXPERT	SS_TYPE1	HC substrate	0	1	1	N-out	Membrane	BACE1	1452	20	722	22	688	PEKQTDHTVK	IAGVIAGILLFVIIFLGVVLVM	KKRKLAKKRK	UP	22
P10586	PTPRF_HUMAN	PTPRF	94.639	2.027	HUMAN	SUBEXPERT	SS_TYPE1	HC substrate	0	1	1	N-out	Membrane		1907	29	1234	21	623	QQQEEPEMLW	VTGPVLAVILIILIVIAILLF	KRKRTHSPSS	UP	21
Q06418	TYRO3_HUMAN	TYRO3	94.488	2.14	HUMAN	SUBEXPERT	SS_TYPE1	HC substrate	0	1	1	N-out	Membrane;PM		890	40	389	21	440	QGPPHSRTSW	VPVVLGVLTALVTAAALALIL	LRKRRKETRF	UP	21
P54764	EPHA4_HUMAN	EPHA4	94.39	2.26	HUMAN	SUBEXPERT	SS_TYPE1	HC substrate	0	1 (D3ZZK3_RAT)	1	N-out	Membrane;PM	ADAM10;BACE1	986	19	528	22	417	RIIGDGANST	VLLVSVSGSVVLVVILIAAFVI	SRRRSKYSKA	UP	22
P19022	CADH2_HUMAN	CDH2	94.374	2.471	HUMAN	SUBEXPERT	SS_TYPE1	HC substrate	0	1	1	N-out	Membrane;PM	ADAM10;BACE1	906	25	699	21	161	IVGAGLGTGA	IIAILLCIIILLILVLMFVVW	MKRRDKERQA	UP	21
O60469	DSCAM_HUMAN	DSCAM	94.34	1.961	HUMAN	SUBEXPERT	SS_TYPE1	HC substrate	0	1	1	N-out	Membrane;PM		2012	17	1578	21	396	GLTTNEGLKM	LVTISCILVGVLLLFVLLLVV	RRRRREQRLK	UP	21
Q14118	DAG1_HUMAN	DAG1	94.243	2.125	HUMAN	SUBEXPERT	SS_TYPE1	HC substrate	0	1	1	N-out	Membrane;PM;Secreted	BACE1	895	29	720	26	120	DPEKSSEDDV	YLHTVIPAVVVAAILLIAGIIAMICY	RKKRKGKLTL	UP	26
P09603	CSF1_HUMAN	CSF1	94.074	2.424	HUMAN	SUBEXPERT	SS_TYPE1	HC substrate	0	1	1	N-out	Membrane;PM;Secreted	ADAM17	554	32	464	21	37	GSFSPQLQES	VFHLLVPSVILVLLAVGGLLF	YRWRRRSHQE	UP	21
P23468	PTPRD_HUMAN	PTPRD	93.844	2.276	HUMAN		SS_TYPE1	HC substrate	1	0	1	N-out	Membrane		1912	20	1245	25	622	DPQPITDEEE	GLIWVVGPVLAVVFIICIVIAILLY	KRKRAESDSR	UP	25
Q9UM47	NOTC3_HUMAN	NOTCH3	93.757	2.372	HUMAN	SUBEXPERT	SS_TYPE1	HC substrate	0	1	1	N-out	Membrane;PM	ADAM10;ADAM17	2321	39	1604	21	657	LEPPEPSVPL	LPLLVAGAVLLLVILVLGVMV	ARRKREHSTL	UP	21
Q04721	NOTC2_HUMAN	NOTCH2	93.543	2.284	HUMAN	SUBEXPERT	SS_TYPE1	HC substrate	0	1	1	N-out	Membrane;PM	ADAM10;ADAM17	2471	25	1652	21	773	SESLTPERTQ	LLYLLAVAVVIILFIILLGVI	MAKRKRKHGS	UP	21
P05067	A4_HUMAN	APP	93.404	2.535	HUMAN	SUBEXPERT	SS_TYPE1	HC substrate	0	1	1	N-out	Cytoplasm;ER;Endosome;Golgi;Lysosome;Membrane;PM;Secreted	ADAM10;ADAM17;BACE1	770	17	684	21	48	AEDVGSNKGA	IIGLMVGGVVIATVIVITLVM	LKKKQYTSIH	UP	21
P12830	CADH1_HUMAN	CDH1	93.39	2.719	HUMAN	SUBEXPERT	SS_TYPE1	HC substrate	0	1	1	N-out	Cell junction;Membrane;PM	ADAM10;ADAM12;ADAM15	882	22	687	21	152	PVEAGLQIPA	ILGILGGILALLILILLLLLF	LRRRAVVKEP	UP	21
Q06481	APLP2_HUMAN	APLP2	93.363	2.719	HUMAN	SUBEXPERT	SS_TYPE1	HC substrate	0	1	1	N-out	Membrane;Nucleus;PM	BACE1	763	31	661	24	47	PLREDFSLSS	SALIGLLVIAVAIATVIVISLVML	RKRQYGTISH	UP	24
O14522	PTPRT_HUMAN	PTPRT	93.16	2.625	HUMAN		SS_TYPE1	HC substrate	1	0	1	N-out	Membrane		1441	25	722	21	673	EKQVDNTVKM	AGVIAGLLMFIIILLGVMLTI	KRRRNAYSYS	UP	21
P08581	MET_HUMAN	MET	93.156	2.608	HUMAN	SUBEXPERT	SS_TYPE1	HC substrate	0	1	1	N-out	Membrane	ADAM10;BACE1	1390	24	908	23	435	VIVQPDQNFT	GLIAGVVSISTALLLLLGFFLWL	KKRKQIKDLG	UP	23
P22223	CADH3_HUMAN	CDH3	92.913	2.477	HUMAN		SS_TYPE1	HC substrate	1	0	1	N-out	Membrane;PM		829	24	630	23	152	ETCPGPWKGG	FILPVLGAVLALLFLLLVLLLLV	RKKRKIKEPL	UP	23
Q86VB7	C163A_HUMAN	CD163	92.773	2.239	HUMAN	OTHERS	SS_TYPE1	HC substrate	1	0	1	N-out	Membrane;PM;Secreted	ADAM17	1156	41	1009	21	85	TTGRSSRQSS	FIAVGILGVVLLAIFVALFFL	TKKRRQRQRL	UP	21
Q15303	ERBB4_HUMAN	ERBB4	92.769	3.787	HUMAN	SUBEXPERT	SS_TYPE1	HC substrate	0	1	1	N-out	Membrane;PM	ADAM17	1308	25	626	24	633	STLPQHARTP	LIAAGVIGGLFILVIVGLTFAVYV	RRKSIKKKRA	UP	24
Q15223	NECT1_HUMAN	NECTIN1	92.734	2.791	HUMAN	SUBEXPERT	SS_TYPE1	HC substrate	0	1	1	N-out	Cell junction;Membrane;PM		517	30	325	21	141	GRRAGPVPTA	IIGGVAGSILLVLIVVGGIVV	ALRRRRHTFK	UP	21
Q9HCJ2	LRC4C_HUMAN	LRRC4C	92.505	2.58	HUMAN		SS_TYPE1	HC substrate	1	0	1	N-out	Cell junction;Membrane;PM		640	44	483	21	92	GIDEVMKTTK	IIIGCFVAITLMAAVMLVIFY	KMRKQHHRQN	UP	21
Q8TD84	DSCL1_HUMAN	DSCAML1	92.373	2.684	HUMAN	SUBLIT	SS_TYPE1	HC substrate	0	1	1	N-out	Cell junction;Membrane;PM		2053	18	1573	21	441	AQGEGDDVKK	LFTIGCPVILATLGVALLFIV	RKKRKEKRLK	UP	21
P04439	HLAA_HUMAN	HLA-A	92.263	3.326	HUMAN	SUBEXPERT	SS_TYPE1	HC substrate	0	1	1	N-out	ER;Membrane;PM	BACE1	365	24	284	24	33	ELSSQPTIPI	VGIIAGLVLLGAVITGAVVAAVMW	RRKSSDRKGG	UP	24
Q9NZR2	LRP1B_HUMAN	LRP1B	92.02	3.284	HUMAN	SUBLIT	SS_TYPE1	HC substrate	0	1	1	N-out	Membrane		4599	20	4424	23	132	KSDHISTRSI	AIIVPLVLLVTLITTLVIGLVLC	KRKRRTKTIR	UP	23
P16070	CD44_HUMAN	CD44	91.944	3.628	HUMAN	SUBEXPERT	SS_TYPE1	HC substrate	0	1	1	N-out	Membrane;PM	ADAM10;ADAM17	742	20	629	21	72	GPIRTPQIPE	WLIILASLLALALILAVCIAV	NSRRRCGQKK	UP	21
P17342	ANPRC_HUMAN	NPR3	91.883	2.615	HUMAN	SUBEXPERT	SS_TYPE1	HC substrate	0	1	1	N-out	Membrane		541	26	455	23	37	PCKSSGGLEE	SAVTGIVVGALLGAGLLMAFYFF	RKKYRITIER	UP	23
Q86YL7	PDPN_HUMAN	PDPN	91.869	3.609	HUMAN	SUBEXPERT	SS_TYPE1	HC substrate	0	1	1	N-out	Cell projection;Membrane		162	22	109	21	10	EKDGLSTVTL	VGIIVGVLLAIGFIGAIIVVV	MRKMSGRYSP	UP	21
P16422	EPCAM_HUMAN	EPCAM	91.812	4.855	HUMAN	SUBLIT	SS_TYPE1	HC substrate	0	1	1	N-out	Membrane;PM		314	23	242	23	26	APEFSMQGLK	AGVIAVIVVVVIAVVAGIVVLVI	SRKKRMAKYE	UP	23
P01893	HLAH_HUMAN	HLA-H	91.583	4.175	HUMAN		SS_NO_TYPE	HC substrate	1	0	1	N-out	Membrane;PM		362	24	284	24	30	EPSSQPTVPI	VGIVAGLVLLVAVVTGAVVAAVMW	RKKSSDRKGG	UP	24
P30530	UFO_HUMAN	AXL	91.528	2.388	HUMAN	SUBEXPERT	SS_TYPE1	HC substrate	0	1	1	N-out	Membrane;PM	ADAM10;ADAM17	894	25	426	21	422	STPAFSWPWW	YVLLGAVVAAACVLILALFLV	HRRKKETRYG	UP	21
P30511	HLAF_HUMAN	HLA-F	91.452	3.888	HUMAN		SS_TYPE1	HC substrate	1	0	1	N-out	Membrane;PM		346	21	284	24	17	EQSPQPTIPI	VGIVAGLVVLGAVVTGAVVAAVMW	RKKSSDRNRG	UP	24
P55283	CADH4_HUMAN	CDH4	91.374	4.016	HUMAN		SS_TYPE1	HC substrate	1	0	1	N-out	Membrane;PM		916	20	714	22	160	VAAAGLGTGA	IVAILICILILLTMVLLFVMWM	KRREKERHTK	UP	22
Q07954	LRP1_HUMAN	LRP1	91.343	3.68	HUMAN	SUBEXPERT	SS_TYPE1	HC substrate	0	1	1	N-out	Membrane;PM		4544	19	4400	25	100	EHVFSQQQPG	HIASILIPLLLLLLLVLVAGVVFWY	KRRVQGAKGF	UP	25
Q13308	PTK7_HUMAN	PTK7	91.249	3.923	HUMAN	SUBEXPERT	SS_TYPE1	HC substrate	0	1	1	N-out	Membrane		1070	30	674	21	345	SPPPYKMIQT	IGLSVGAAVAYIIAVLGLMFY	CKKRCKAKRL	UP	21
O60330	PCDGC_HUMAN	PCDHGA12	91.228	4.059	HUMAN		SS_TYPE1	HC substrate	1	0	1	N-out	Membrane;PM		932	29	663	21	219	NSETSDLTLY	LVVAVAAVSCVFLAFVILLLA	LRLRRWHKSR	UP	21
P35590	TIE1_HUMAN	TIE1	91.223	3.479	HUMAN	SUBEXPERT	SS_TYPE1	HC substrate	0	1	1	N-out	Membrane;PM		1138	21	738	25	354	SRAAEEGLDQ	QLILAVVGSVSATCLTILAALLTLV	CIRRSCLHRR	UP	25
Q8N423	LIRB2_HUMAN	LILRB2	91.184	4.199	HUMAN		SS_TYPE1	HC substrate	1	0	1	N-out	Membrane;PM		598	21	440	21	116	QSGLGRHLGV	VIGILVAVVLLLLLLLLLFLI	LRHRRQGKHW	UP	21
Q8NHL6	LIRB1_HUMAN	LILRB1	91.171	4.208	HUMAN		SS_TYPE1	HC substrate	1	0	1	N-out	Membrane;PM;Secreted		650	23	438	21	168	QSGLGRHLGV	VIGILVAVILLLLLLLLLFLI	LRHRRQGKHW	UP	21
O75056	SDC3_HUMAN	SDC3	91.137	3.158	HUMAN	SUBEXPERT	SS_TYPE1	HC substrate	0	1	1	N-out	Membrane;PM		442	0	387	21	34	SILERKEVLV	AVIVGGVVGALFAAFLVTLLI	YRMKKKDEGS	UP	21
Q9UK00	CC018_HUMAN	C3orf18	91.045	2.798	HUMAN		SS_NO_TYPE	HC substrate	1	0	1	N-out	Membrane		162	0	61	21	80	AAGGTAGVGT	MLLSFGIITVIGLAVALVLYI	RKKKRLEKLR	UP	21
P46531	NOTC1_HUMAN	NOTCH1	91.037	2.589	HUMAN	SUBEXPERT	SS_TYPE1	HC substrate	0	1	1	N-out	Membrane;PM	ADAM10;ADAM17	2555	18	1717	21	799	VEPPPPAQLH	FMYVAAAAFVLLFFVGCGVLL	SRKRRRQHGQ	UP	21
O75022	LIRB3_HUMAN	LILRB3	90.989	4.396	HUMAN	OTHERS	SS_TYPE1	HC substrate	1	0	1	N-out	Membrane;PM		631	23	420	21	167	STPGLGRYLE	VLIGVSVAFVLLLFLLLFLLL	RRQRHSKHRT	UP	21
Q15109	RAGE_HUMAN	AGER	90.964	3.747	HUMAN	SUBLIT	SS_TYPE1	HC substrate	0	1	1	N-out	Membrane;PM;Secreted		404	22	320	21	41	VGGSGLGTLA	LALGILGGLGTAALLIGVILW	QRRQRRGEER	UP	21
Q12866	MERTK_HUMAN	MERTK	90.955	3.305	HUMAN	SUBEXPERT	SS_TYPE1	HC substrate	0	1	1	N-out	Membrane	ADAM17	999	20	485	21	473	PGNADPVLII	FGCFCGFILIGLILYISLAIR	KRVQETKFGN	UP	21
Q9NT99	LRC4B_HUMAN	LRRC4B	90.881	2.777	HUMAN	SUBEXPERT	SS_NO_TYPE	HC substrate	0	1	1	N-out	Cell junction;Membrane;PM		713	35	541	21	116	DLDDVMKTTK	IIIGCFVAITFMAAVMLVAFY	KLRKQHQLHK	UP	21
P19021	AMD_HUMAN	PAM	90.855	3.571	HUMAN	SUBEXPERT	SS_TYPE1	HC substrate	0	1	1	N-out	Cytoplasm;Membrane	BACE1	973	20	843	24	86	QKLIKEPGSG	VPVVLITTLLVIPVVVLLAIAIFI	RWKKSRAFGD	UP	24
Q9BUF7	CRUM3_HUMAN	CRB3	90.608	4.204	HUMAN	OTHERS	SS_TYPE1	HC substrate	1	0	1	N-out	Membrane;PM		120	26	33	21	40	GNLRPEAITA	IIVVFSLLAALLLAVGLALLV	RKLREKRQTE	UP	21
Q9Y5H0	PCDG3_HUMAN	PCDHGA3	90.594	4.752	HUMAN	SUBLIT	SS_TYPE1	HC substrate	0	1 (Q91XY5_MOUSE)	1	N-out	Membrane;PM		932	29	663	21	219	KPNDSDLTLY	LVVAVAAVSCVFLAFVIVLLA	LRLRRWHKSR	UP	21
Q9HCM2	PLXA4_HUMAN	PLXNA4	90.56	3.821	HUMAN		SS_TYPE1	HC substrate	1	0	1	N-out	Membrane;PM		1894	23	1214	21	636	IAPDSPLSLP	AIVSIAVAGGLLIIFIVAVLI	AYKRKSRESD	UP	21
P17948	VGFR1_HUMAN	FLT1	90.524	4.259	HUMAN	SUBEXPERT	SS_TYPE1	HC substrate	0	1	1	N-out	Membrane;PM		1338	26	732	22	558	QGTSDKSNLE	LITLTCTCVAATLFWLLLTLFI	RKMKRSSSEI	UP	22
P29317	EPHA2_HUMAN	EPHA2	90.52	4.457	HUMAN	SUBLIT	SS_TYPE1	HC substrate	0	1	1	N-out	Cell projection;Membrane;PM	ADAM10;BACE1	976	23	514	21	418	SPEGSGNLAV	IGGVAVGVVLLLVLAGVGFFI	HRRRKNQRAR	UP	21
P54753	EPHB3_HUMAN	EPHB3	90.513	4.302	HUMAN	SUBLIT	SS_TYPE1	HC substrate	0	1	1	N-out	Cell projection;Membrane;PM		998	33	526	21	418	AQQLQEQLPL	IVGSATAGLVFVVAVVVIAIV	CLRKQRHGSD	UP	21
P78324	SHPS1_HUMAN	SIRPA	90.454	2.883	HUMAN	SUBEXPERT	SS_TYPE1	HC substrate	0	1	1	N-out	Membrane	ADAM10;ADAM17;BACE1	504	30	343	21	110	NTGSNERNIY	IVVGVVCTLLVALLMAALYLV	RIRQKKAQGS	UP	21
Q9HBW1	LRRC4_HUMAN	LRRC4	90.357	4.468	HUMAN		SS_TYPE1	HC substrate	1	0	1	N-out	Membrane		653	38	489	21	105	SLDEVMKTTK	IIIGCFVAVTLLAAAMLIVFY	KLRKRHQQRS	UP	21
P35613	BASI_HUMAN	BSG	90.355	3.727	HUMAN	SUBEXPERT	SS_TYPE1	HC substrate	0	1	1	N-out	Cell projection;ER;Membrane;PM	ADAM17;BACE1	385	21	302	21	41	ITLRVRSHLA	ALWPFLGIVAEVLVLVTIIFI	YEKRRKPEDV	UP	21
Q92692	NECT2_HUMAN	NECTIN2	90.349	4.322	HUMAN	SUBLIT	SS_TYPE1	HC substrate	0	1	1	N-out	Membrane;PM		538	31	329	21	157	NTAGAGATGG	IIGGIIAAIIATAVAATGILI	CRQQRKEQTL	UP	21
P51693	APLP1_HUMAN	APLP1	90.339	3.99	HUMAN	SUBEXPERT	SS_TYPE1	HC substrate	0	1	1	N-out	Membrane;PM	BACE1	650	38	542	23	47	APAGTGVSRE	AVSGLLIMGAGGGSLIVLSMLLL	RRKKPYGAIS	UP	23
P43146	DCC_HUMAN	DCC	90.324	4.799	HUMAN	SUBEXPERT	SS_TYPE1	HC substrate	0	1	1	N-out	Membrane		1447	25	1072	25	325	GSVTPQKNSN	LLVIIVVTVGVITVLVVVIVAVICT	RRSSAQQRKK	UP	25
Q50LG9	LRC24_HUMAN	LRRC24	90.194	4.223	HUMAN		SS_NO_TYPE	HC substrate	1	0	1	N-out	Membrane		513	20	385	21	87	FRALGVATQT	AIAAAIALLALTALLLVAMIC	RRRRRRKKAR	UP	21
P21709	EPHA1_HUMAN	EPHA1	90.11	4.336	HUMAN		SS_TYPE1	HC substrate	1	0	1	N-out	Membrane;PM		976	25	522	21	408	PVSRGLTGGE	IVAVIFGLLLGAALLLGILVF	RSRRAQRQRQ	UP	21
Q9Y5G9	PCDG4_HUMAN	PCDHGA4	90.089	4.812	HUMAN		SS_TYPE1	HC substrate	1	0	1	N-out	Membrane;PM		962	59	664	21	218	DPDDSGLTLY	LVVAVAAVSCVFLAFVTVLLA	LKLRRWHKSR	UP	21
Q92859	NEO1_HUMAN	NEO1	90.015	5.262	HUMAN	SUBLIT	SS_TYPE1	HC substrate	0	1	1	N-out	Membrane;PM	BACE1	1461	33	1072	21	335	PTSPLDSNML	LVIIVSVGVITIVVVVIIAVF	CTRRTTSHQK	UP	21
Q9Y6N7	ROBO1_HUMAN	ROBO1	90.006	3.356	HUMAN	SUBEXPERT	SS_TYPE1	HC substrate	0	1	1	N-out	Cell projection;ER;Golgi;Membrane;PM	BACE1	1651	25	872	21	733	QQISDVVKQP	AFIAGIGAACWIILMVFSIWL	YRHRKKRNGL	UP	21
Q8WWV6	FCAMR_HUMAN	FCAMR	89.96	5.223	HUMAN	OTHERS	SS_TYPE1	HC substrate	1	0	1	N-out	Membrane;PM		532	16	434	21	61	TFPEDESSSR	TLAPVSTMLALFMLMALVLLQ	RKLWRRRTSQ	UP	21
P08069	IGF1R_HUMAN	IGF1R	89.93	4.749	HUMAN	SUBEXPERT	SS_TYPE1	HC substrate	0	1	1	N-out	Membrane;PM		1367	30	905	24	408	AKTGYENFIH	LIIALPVAVLLIVGGLVIMLYVFH	RKRNNSRLGN	UP	24
Q8NFZ4	NLGN2_HUMAN	NLGN2	89.876	4.021	HUMAN	SUBLIT	SS_TYPE1	HC substrate	0	1	1	N-out	Membrane;PM	BACE1	835	14	663	21	137	DSRDYSTELS	VTVAVGASLLFLNILAFAALY	YKRDRRQELR	UP	21
Q9UBG0	MRC2_HUMAN	MRC2	89.773	4.793	HUMAN		SS_TYPE1	HC substrate	1	0	1	N-out	Membrane		1479	30	1384	21	44	PSALPENPAA	LVVVLMAVLLLLALLTAALIL	YRRRQSIERG	UP	21
Q9HD43	PTPRH_HUMAN	PTPRH	89.738	7.393	HUMAN		SS_TYPE1	HC substrate	1	0	1	N-out	Cell projection;Cytoplasm;Membrane;PM		1115	27	727	21	340	VVCHTESAGV	IAGAFVGILLFLILVGLLIFF	LKRRNKKKQQ	UP	21
P34741	SDC2_HUMAN	SDC2	89.661	5.102	HUMAN	SUBLIT	SS_TYPE1	HC substrate	0	1	1	N-out	Membrane		201	18	126	25	32	HSDSLFKRTE	VLAAVIAGGVIGFLFAIFLILLLVY	RMRKKDEGSY	UP	25
P22897	MRC1_HUMAN	MRC1	89.482	5.122	HUMAN		SS_TYPE1	HC substrate	1	0	1	N-out	Endosome;Membrane;PM		1456	18	1371	21	46	DPSKPSSNVA	GVVIIVILLILTGAGLAAYFF	YKKRRVHLPQ	UP	21
Q13291	SLAF1_HUMAN	SLAMF1	89.459	3.767	HUMAN	OTHERS	SS_TYPE1	HC substrate	1	0	1	N-out	Membrane;PM		335	20	217	21	77	CRTDPSETKP	WAVYAGLLGGVIMILIMVVIL	QLRRRGKTNH	UP	21
Q9Y5G8	PCDG5_HUMAN	PCDHGA5	89.441	4.155	HUMAN		SS_TYPE1	HC substrate	1	0	1	N-out	Membrane;PM	BACE1	931	29	663	21	218	DPEDLDLTLY	LVVAVAAVSCVFLAFVIVLLV	LRLRRWHKSR	UP	21
Q6UVK1	CSPG4_HUMAN	CSPG4	89.433	4.678	HUMAN	SUBLIT	SS_TYPE1	HC substrate	0	1	1	N-out	Cell projection;Membrane;PM	BACE1	2322	29	2195	21	77	LSFLEANMFS	VIIPMCLVLLLLALILPLLFY	LRKRNKTGKH	UP	21
Q685J3	MUC17_HUMAN	MUC17	89.4	4.931	HUMAN		SS_NO_TYPE	HC substrate	1	0	1	N-out	Membrane;PM;Secreted		4493	25	4368	21	79	QGTQKSLVYG	LVGAGVVLMLIILVALLMLVF	RSKREVKRQK	UP	21
P25092	GUC2C_HUMAN	GUCY2C	89.339	3.688	HUMAN	OTHERS	SS_TYPE1	HC substrate	1	0	1	N-out	ER;Membrane;PM		1073	23	407	24	619	PNDITGRGPQ	ILMIAVFTLTGAVVLLLLVALLML	RKYRKDYELR	UP	24
P27930	IL1R2_HUMAN	IL1R2	89.111	3.847	HUMAN	SUBEXPERT	SS_TYPE1	HC substrate	0	1	1	N-out	Membrane;PM;Secreted	ADAM17	398	13	330	26	29	FQTLRTTVKE	ASSTFSWGIVLAPLSLAFLVLGGIWM	HRRCKHRTGK	UP	26
P06729	CD2_HUMAN	CD2	89.087	4.288	HUMAN	OTHERS	SS_TYPE1	HC substrate	1	0	1	N-out	Membrane;PM		351	24	185	26	116	PVSCPEKGLD	IYLIIGICGGGSLLMVFVALLVFYIT	KRKKQRSRRN	UP	26
Q9Y5G5	PCDG8_HUMAN	PCDHGA8	88.961	6.43	HUMAN		SS_TYPE1	HC substrate	1	0	1	N-out	Membrane;PM	BACE1	932	29	663	21	219	DPNDSSLTLY	LVVAVAAISCVFLAFVAVLLG	LRLRRWHKSR	UP	21
P33151	CADH5_HUMAN	CDH5	88.807	5.87	HUMAN	SUBLIT	SS_TYPE1	HC substrate	0	1	1	N-out	Cell junction;Membrane;PM		784	25	574	21	164	MAAQVGVSIQ	AVVAILLCILTITVITLLIFL	RRRLRKQARA	UP	21
P40967	PMEL_HUMAN	PMEL	88.766	6.196	HUMAN	SUBLIT	SS_TYPE1	HC substrate	0	1	1	N-out	ER;Membrane;Secreted		661	24	571	21	45	MPGQEAGLGQ	VPLIVGILLVLMAVVLASLIY	RRRLMKQDFS	UP	21
Q9UGT4	SUSD2_HUMAN	SUSD2	88.761	4.963	HUMAN	OTHERS	SS_TYPE1	HC substrate	1	0	1	N-out	Membrane;PM		822	27	758	21	16	PKCQPGRSYA	VLLGIIFGGLAVVAAVALVYV	LLRRRKGNTH	UP	21
Q15262	PTPRK_HUMAN	PTPRK	88.702	5.191	HUMAN	SUBLIT	SS_TYPE1	HC substrate	0	1	1	N-out	Membrane		1439	26	726	22	665	PAKQTDRVVK	IAGISAGILVFILLLLVVILIV	KKSKLAKKRK	UP	22
P78310	CXAR_HUMAN	CXADR	88.6	5.23	HUMAN	SUBEXPERT	SS_TYPE1	HC substrate	0	1	1	N-out	Membrane;PM;Secreted	BACE1	365	19	218	21	107	NVVPPSNKAG	LIAGAIIGTLLALALIGLIIF	CCRKKRREEK	UP	21
O95754	SEM4F_HUMAN	SEMA4F	88.528	4.772	HUMAN		SS_TYPE1	HC substrate	1	0	1	N-out	Membrane;PM		770	34	625	21	90	RDAPSRAHTV	GAGLAGFFLGILAASLTLILI	GRRQQRRRQR	UP	21
A6BM72	MEG11_HUMAN	MEGF11	88.51	5.943	HUMAN	OTHERS	SS_TYPE1	HC substrate	1	0	1	N-out	Membrane;PM		1044	19	829	21	175	SPALGAERHS	VGAVTGIMLLLFLIVVLLGLF	AWHRRRQKEK	UP	21
Q9UKJ1	PILRA_HUMAN	PILRA	88.507	5.981	HUMAN	OTHERS	SS_TYPE1	HC substrate	1	0	1	N-out	Membrane		303	19	178	21	85	DSWHISLETA	VGVAVAVTVLGIMILGLICLL	RWRRRKGQQR	UP	21
Q9HDB5	NRX3B_HUMAN	NRXN3	88.506	5.869	HUMAN	SUBLIT	SS_TYPE1	HC substrate	0	1	1	N-out	Membrane		637	35	527	21	54	EVIRESSSTT	GMVVGIVAAAALCILILLYAM	YKYRNRDEGS	UP	21
Q9Y4C0	NRX3A_HUMAN	NRXN3	88.506	5.869	HUMAN	SUBLIT	SS_TYPE1	HC substrate	0	1	1	N-out	Membrane		1643	27	1541	21	54	EVIRESSSTT	GMVVGIVAAAALCILILLYAM	YKYRNRDEGS	UP	21
P58400	NRX1B_HUMAN	NRXN1	88.479	5.898	HUMAN	SUBEXPERT	SS_TYPE1	HC substrate	0	1 (NRX1B_RAT)	1	N-out	Cell junction;Membrane;PM		472	50	346	21	55	EVIRESSSTT	GMVVGIVAAAALCILILLYAM	YKYRNRDEGS	UP	21
Q9ULB1	NRX1A_HUMAN	NRXN1	88.479	5.898	HUMAN	SUBEXPERT	SS_TYPE1	HC substrate	0	1 (NRX1B_RAT)	1	N-out	Cell junction;Membrane;PM	BACE1	1477	30	1371	21	55	EVIRESSSTT	GMVVGIVAAAALCILILLYAM	YKYRNRDEGS	UP	21
P11912	CD79A_HUMAN	CD79A	88.426	4.674	HUMAN	OTHERS	SS_TYPE1	HC substrate	1	0	1	N-out	Membrane;PM		226	32	111	22	61	LDMGEGTKNR	IITAEGIILLFCAVVPGTLLLF	RKRWQNEKLG	UP	22
Q96PL5	ERMAP_HUMAN	ERMAP	88.403	6.088	HUMAN		SS_TYPE1	HC substrate	1	0	1	N-out	Cytoplasm;Membrane;PM		475	29	126	21	299	PSVGSLSPSA	VALAVILPVLVLLIMVCLCLI	WKQRRAKEKL	UP	21
Q9H4D0	CSTN2_HUMAN	CLSTN2	88.367	4.634	HUMAN	SUBEXPERT	SS_TYPE1	HC substrate	0	1	1	N-out	Membrane;PM		955	20	811	21	103	SIQHSSVVPS	IATVVIIISVCMLVFVVAMGV	YRVRIAHQHF	UP	21
P42081	CD86_HUMAN	CD86	88.3	5.237	HUMAN	OTHERS	SS_TYPE1	HC substrate	1	0	1	N-out	Membrane;PM		329	23	224	21	61	DPQPPPDHIP	WITAVLPTVIICVMVFCLILW	KWKKKKRPRN	UP	21
P58401	NRX2B_HUMAN	NRXN2	88.291	6.158	HUMAN	SUBLIT	SS_TYPE1	HC substrate	0	1 (NRX2B_RAT)	1	N-out	Membrane		666	50	540	21	55	EVIRESSSTT	GMVVGIVAAAALCILILLYAM	YKYRNRDEGS	UP	21
Q9P2S2	NRX2A_HUMAN	NRXN2	88.291	6.158	HUMAN	SUBLIT	SS_TYPE1	HC substrate	0	1 (NRX2B_RAT)	1	N-out	Membrane		1712	28	1608	21	55	EVIRESSSTT	GMVVGIVAAAALCILILLYAM	YKYRNRDEGS	UP	21
P37023	ACVL1_HUMAN	ACVRL1	88.29	4.998	HUMAN	OTHERS	SS_TYPE1	HC substrate	1	0	1	N-out	Membrane;PM		503	21	97	23	362	PSEQPGTDGQ	LALILGPVLALLALVALGVLGLW	HVRRRQEKQR	UP	23
Q8N2Q7	NLGN1_HUMAN	NLGN1	88.267	5.007	HUMAN	SUBEXPERT	SS_TYPE1	HC substrate	0	1	1	N-out	Membrane;PM	BACE1	863	45	672	21	125	DQRDYSTELS	VTIAVGASLLFLNILAFAALY	YKKDKRRHDV	UP	21
P08138	TNR16_HUMAN	NGFR	88.236	4.996	HUMAN	SUBEXPERT	SS_TYPE1	HC substrate	0	1	1	N-out	Cell projection;Membrane;PM		427	28	222	22	155	PVVTRGTTDN	LIPVYCSILAAVVVGLVAYIAF	KRWNSCKQNK	UP	22
Q6ZV29	PLPL7_HUMAN	PNPLA7	88.209	6.325	HUMAN		SS_TYPE3	HC substrate	1	0	1	N-out	ER;Membrane		1317	0	12	21	1284	EEKDDSPQLT	GIAVGALLALALVGVLILFMF	RRLRQFRQAQ	UP	21
O00548	DLL1_HUMAN	DLL1	88.177	4.406	HUMAN	SUBEXPERT	SS_TYPE1	HC substrate	0	1	1	N-out	Membrane;Nucleus;PM	ADAM9;ADAM10;ADAM12;ADAM17	723	17	528	23	155	LEGQGGPFPW	VAVCAGVILVLMLLLGCAAVVVC	VRLRLQKHRP	UP	23
P78325	ADAM8_HUMAN	ADAM8	88.059	4.65	HUMAN		SS_TYPE1	HC substrate	1	0	1	N-out	Membrane		824	16	639	21	148	EVHAASGSLP	VFVVVVLVLLAVVLVTLAGII	VYRKARSRIL	UP	21
Q12913	PTPRJ_HUMAN	PTPRJ	88.034	5.034	HUMAN	OTHERS	SS_TYPE1	HC substrate	1	0	1	N-out	Membrane;PM		1337	35	940	21	341	LPQDPGVICG	AVFGCIFGALVIVTVGGFIFW	RKKRKDAKNN	UP	21
Q96PQ0	SORC2_HUMAN	SORCS2	87.746	6.076	HUMAN	OTHERS	SS_TYPE1	HC substrate	1	0	1	N-out	Cell junction;Cell projection;Cytoplasm;Endosome;Membrane;PM		1159	50	1028	21	60	TGAEQLGGGG	GYWAVVVLFVIGLFAAGAFIL	YKFKRKRPGR	UP	21
Q30201	HFE_HUMAN	HFE	87.664	6.242	HUMAN		SS_TYPE1	HC substrate	1	0	1	N-out	Membrane;PM		348	22	284	24	18	WEPSPSGTLV	IGVISGIAVFVVILFIGILFIILR	KRQGSRGAMG	UP	24
O43184	ADA12_HUMAN	ADAM12	87.607	6.315	HUMAN	OTHERS	SS_TYPE1	HC substrate	1	0	1	N-out	Membrane		909	28	680	21	180	GPIRQADNQG	LTIGILVTILCLLAAGFVVYL	KRKTLIRLLF	UP	21
P18433	PTPRA_HUMAN	PTPRA	87.607	5.606	HUMAN	OTHERS	SS_TYPE1	HC substrate	1	0	1	N-out	Membrane;PM		802	19	132	23	628	DSKDRRDETP	IIAVMVALSSLLVIVFIIIVLYM	LRFKKYKQAG	UP	23
P00533	EGFR_HUMAN	EGFR	87.572	4.824	HUMAN	OTHERS	SS_TYPE1	HC substrate	1	0	1	N-out	ER;Golgi;Membrane;Nucleus;PM		1210	24	621	23	542	CPTNGPKIPS	IATGMVGALLLLLVVALGIGLFM	RRRHIVRKRT	UP	23
P31431	SDC4_HUMAN	SDC4	87.568	6.998	HUMAN		SS_TYPE1	HC substrate	1	0	1	N-out	Membrane	ADAM17;BACE1	198	18	127	25	28	QGSNIFERTE	VLAALIVGGIVGILFAVFLILLLMY	RMKKKDEGSY	UP	25
P04626	ERBB2_HUMAN	ERBB2	87.539	6.227	HUMAN	OTHERS	SS_TYPE1	HC substrate	1	0	1	N-out	Membrane;PM	ADAM10	1255	22	630	23	580	PAEQRASPLT	SIISAVVGILLVVVLGVVFGILI	KRRQQKIRKY	UP	23
Q9Y639	NPTN_HUMAN	NPTN	87.508	5.014	HUMAN		SS_TYPE1	HC substrate	1	0	1	N-out	Cell junction;Membrane;PM		398	28	311	21	38	VLRVRSHLAP	LWPFLGILAEIIILVVIIVVY	EKRKRPDEVP	UP	21
Q9UEF7	KLOT_HUMAN	KL	87.492	1.932	HUMAN	SUBEXPERT	SS_TYPE1	HC substrate	0	1	1	N-out	Membrane;PM;Secreted	ADAM10;ADAM17	1012	33	948	21	10	ECSFFHTRKS	LLAFIAFLFFASIISLSLIFY	YSKKGRRSYK	UP	21
Q12864	CAD17_HUMAN	CDH17	87.449	5.638	HUMAN		SS_TYPE1	HC substrate	1	0	1	N-out	Membrane;PM		832	22	765	21	24	HQTGIPTVGM	AVGILLTTLLVIGIILAVVFI	RIKKDKGKDN	UP	21
Q9Y5G6	PCDG7_HUMAN	PCDHGA7	87.359	5.034	HUMAN		SS_TYPE1	HC substrate	1	0	1	N-out	Membrane;PM		932	28	664	21	219	GPYNYDLTLY	LVVAVATVSCVFLAFVLVLLA	LRLRRWHKSR	UP	21
P51512	MMP16_HUMAN	MMP16	87.232	7.157	HUMAN	OTHERS	SS_TYPE1	HC substrate	1	0	1	N-out	Membrane;PM		607	31	533	21	22	LDNTASTVKA	IAIVIPCILALCLLVLVYTVF	QFKRKGTPRH	UP	21
P0C7U0	ELFN1_HUMAN	ELFN1	87.217	6.43	HUMAN	OTHERS	SS_TYPE1	HC substrate	1	0	1	N-out	Membrane		828	27	391	21	389	VPSPSTATHY	IMTILGCLFGMVLVLGAVYYC	LRRRRRQEEK	UP	21
P19438	TNR1A_HUMAN	TNFRSF1A	87.094	4.255	HUMAN	SUBEXPERT	SS_TYPE1	HC substrate	0	1	1	N-out	Golgi;Membrane;PM	ADAM8;ADAM17	455	29	182	21	223	VKGTEDSGTT	VLLPLVIFFGLCLLSLLFIGL	MYRYQRWKSK	UP	21
Q8TBP5	F174A_HUMAN	FAM174A	87.051	4.952	HUMAN	OTHERS	SS_TYPE1	HC substrate	1	0	1	N-out	Membrane		190	29	94	21	46	NPGDKPMTQR	ALTVLMVVSGAVLVYFVVRTV	RMRRRNRKTR	UP	21
Q6UXG8	BTNL9_HUMAN	BTNL9	86.897	5.953	HUMAN		SS_TYPE1	HC substrate	1	0	1	N-out	Membrane		535	34	222	21	258	VFVPGASAWK	SAFVATLPLLLVLAALALGVL	RKQRRSREKL	UP	21
P23469	PTPRE_HUMAN	PTPRE	86.897	6.054	HUMAN	OTHERS	SS_TYPE1	HC substrate	1	0	1	N-out	Cytoplasm;Membrane;PM		700	19	27	23	631	GPPDPGASQP	LLAWLLLPLLLLLLVLLLAAYFF	RFRKQRKAVV	UP	23
Q2M385	MPEG1_HUMAN	MPEG1	86.869	4.579	HUMAN	OTHERS	SS_TYPE1	HC substrate	1	0	1	N-out	Cytoplasm;Membrane		716	17	638	21	40	HGDGGGLSGG	AAAGVTVGVTTILAVVITLAI	YGTRKFKKKA	UP	21
P29323	EPHB2_HUMAN	EPHB2	86.824	9.287	HUMAN	SUBEXPERT	SS_TYPE1	HC substrate	0	1	1	N-out	Cell projection;Membrane;PM		1055	18	525	21	491	QTSIQEKLPL	IIGSSAAGLVFLIAVVVIAIV	CNRRGFERAD	UP	21
Q96DU3	SLAF6_HUMAN	SLAMF6	86.717	7.115	HUMAN	OTHERS	SS_TYPE1	HC substrate	1	0	1	N-out	Membrane;PM		332	21	205	21	85	VKIQYTDTKM	ILFMVSGICIVFGFIILLLLV	LRKRRDSLSL	UP	21
P08887	IL6RA_HUMAN	IL6R	86.693	6.74	HUMAN	SUBLIT	SS_TYPE1	HC substrate	0	1	1	N-out	Membrane;PM;Secreted	ADAM10;ADAM17	468	19	346	21	82	VQDSSSVPLP	TFLVAGGSLAFGTLLCIAIVL	RFKKTWKLRA	UP	21
Q92673	SORL_HUMAN	SORL1	86.656	5.314	HUMAN	SUBEXPERT	SS_TYPE1	HC substrate	0	1	1	N-out	Cytoplasm;ER;Endosome;Golgi;Membrane;Nucleus;PM	ADAM17;BACE1	2214	28	2109	21	56	TQAARSTDVA	AVVVPILFLILLSLGVGFAIL	YTKHRRLQSS	UP	21
Q9C0C4	SEM4C_HUMAN	SEMA4C	86.615	5.371	HUMAN		SS_TYPE1	HC substrate	1	0	1	N-out	Cell junction;Cytoplasm;Membrane	BACE1	833	20	643	21	149	EARAPLENLG	LVWLAVVALGAVCLVLLLLVL	SLRRRLREEL	UP	21
P25445	TNR6_HUMAN	FAS	86.532	4.773	HUMAN	OTHERS	SS_TYPE1	HC substrate	1	0	1	N-out	Membrane;PM		335	25	148	17	145	KCKEEGSRSN	LGWLCLLLLPIPLIVWV	KRKEVQKTCR	UP	17
Q9NZ94	NLGN3_HUMAN	NLGN3	86.488	6.596	HUMAN		SS_TYPE1	HC substrate	1	0	1	N-out	Membrane;PM		848	37	672	21	118	NPRDYSTELS	VTIAVGASLLFLNVLAFAALY	YRKDKRRQEP	UP	21
O43157	PLXB1_HUMAN	PLXNB1	86.469	6.715	HUMAN		SS_TYPE1	HC substrate	1	0	1	N-out	Membrane;PM		2135	19	1471	21	624	SPGAFPVAAQ	VGLGVGTSLLALGVIIIVLMY	RRKSKQALRD	UP	21
P12318	FCG2A_HUMAN	FCGR2A	86.432	7.653	HUMAN	OTHERS	SS_TYPE1	HC substrate	1	0	1	N-out	Membrane;PM		317	33	184	23	77	PSMGSSSPMG	IIVAVVIATAVAAIVAAVVALIY	CRKKRISANS	UP	23
P31995	FCG2C_HUMAN	FCGR2C	86.419	7.155	HUMAN		SS_TYPE1	HC substrate	1	0	1	N-out	Cytoplasm;Membrane;PM		323	42	181	23	77	VQAPSSSPMG	IIVAVVTGIAVAAIVAAVVALIY	CRKKRISANS	UP	23
P01833	PIGR_HUMAN	PIGR	86.389	4.844	HUMAN	OTHERS	SS_TYPE1	HC substrate	1	0	1	N-out	Membrane;PM;Secreted		764	18	620	23	103	SSEEQGGSSR	ALVSTLVPLGLVLAVGAVAVGVA	RARHRKNVDR	UP	23
P18827	SDC1_HUMAN	SDC1	86.386	8.186	HUMAN	SUBLIT	SS_TYPE1	HC substrate	0	1	1	N-out	Membrane	ADAM17	310	22	232	21	35	GLLDRKEVLG	GVIAGGLVGLIFAVCLVGFML	YRMKKKDEGS	UP	21
P14151	LYAM1_HUMAN	SELL	86.374	3.655	HUMAN	OTHERS	SS_TYPE1	HC substrate	1	0	1	N-out	Membrane;PM	ADAM8;ADAM10;ADAM17	372	28	304	23	17	FSMIKEGDYN	PLFIPVAVMVTAFSGLAFIIWLA	RRLKKGKKSK	UP	23
Q9UKJ0	PILRB_HUMAN	PILRB	86.359	5.802	HUMAN		SS_TYPE1	HC substrate	1	0	1	N-out	Membrane		227	19	172	21	15	WHLSLDTAIR	VALAVAVLKTVILGLLCLLLL	WWRRRKGSRA	UP	21
Q8N0W4	NLGNX_HUMAN	NLGN4X	86.352	7.301	HUMAN		SS_TYPE1	HC substrate	1	0	1	N-out	Cell junction;Membrane;PM		816	41	635	21	119	TKRDYSTELS	VTIAVGASLLFLNILAFAALY	YKKDKRRHET	UP	21
Q8NFZ3	NLGNY_HUMAN	NLGN4Y	86.352	7.301	HUMAN		SS_TYPE1	HC substrate	1	0	1	N-out	Cell junction;Membrane;PM	BACE1	816	43	633	21	119	TKRDYSTELS	VTIAVGASLLFLNILAFAALY	YKKDKRRHET	UP	21
P16109	LYAM3_HUMAN	SELP	86.337	5.69	HUMAN	OTHERS	SS_TYPE1	HC substrate	1	0	1	N-out	Membrane;PM		830	41	730	24	35	QAGPLTIQEA	LTYFGGAVASTIGLIMGGTLLALL	RKRFRQKDDG	UP	24
P55899	FCGRN_HUMAN	FCGRT	86.328	6.792	HUMAN	OTHERS	SS_TYPE1	HC substrate	1	0	1	N-out	Endosome;Membrane;PM		365	23	274	24	44	VELESPAKSS	VLVVGIVIGVLLLTAAAVGGALLW	RRMRSGLPAP	UP	24
P52799	EFNB2_HUMAN	EFNB2	86.315	5.156	HUMAN	SUBLIT	SS_TYPE1	HC substrate	0	1	1	N-out	Cell junction;Membrane;PM	ADAM8;ADAM10	333	27	202	21	83	ILGSEVALFA	GIASGCIIFIVIIITLVVLLL	KYRRRHRKHS	UP	21
O15389	SIGL5_HUMAN	SIGLEC5	86.31	5.774	HUMAN		SS_TYPE1	HC substrate	1	0	1	N-out	Membrane		551	16	425	21	89	LGTGVVPAAL	GGAGVMALLCICLCLIFFLIV	KARRKQAAGR	UP	21
Q8N8Z6	DCBD1_HUMAN	DCBLD1	86.286	4.796	HUMAN	OTHERS	SS_TYPE1	HC substrate	1	0	1	N-out	Membrane		715	34	425	21	235	TSTGINITTV	AIPLVLLVVLVFAGMGIFAAF	RKKKKKGSPY	UP	21
Q5R3F8	PPR29_HUMAN	ELFN2	86.283	7.562	HUMAN		SS_NO_TYPE	HC substrate	1	0	1	N-out	Membrane		820	22	375	21	402	APSTSTTTHY	IMTILGCLFGMVIVLGAVYYC	LRKRRMQEEK	UP	21
P55285	CADH6_HUMAN	CDH6	86.148	7.656	HUMAN	SUBLIT	SS_TYPE1	HC substrate	0	1	1	N-out	Membrane;PM		790	18	597	21	154	IHPTGLSTGA	LVAILLCIVILLVTVVLFAAL	RRQRKKEPLI	UP	21
Q96J84	KIRR1_HUMAN	KIRREL1	86.14	5.707	HUMAN	OTHERS	SS_TYPE1	HC substrate	1	0	1	N-out	Membrane;PM		757	16	483	21	237	REVLPVGIIA	GATIGASILLIFFFIALVFFL	YRRRKGSRKD	UP	21
P01130	LDLR_HUMAN	LDLR	86.12	4.87	HUMAN	SUBEXPERT	SS_TYPE1	HC substrate	0	1	1	N-out	Membrane;PM		860	21	767	22	50	GNEKKPSSVR	ALSIVLPIVLLVFLCLGVFLLW	KNWRLKNINS	UP	22
Q9H2U9	ADAM7_HUMAN	ADAM7	86.095	6.688	HUMAN	OTHERS	SS_TYPE1	HC substrate	1	0	1	N-out	Membrane		754	18	650	21	65	ACEETLHVTN	ITILVVVLVLVIVGIGVLILL	VRYRKCIKLK	UP	21
Q96KG7	MEG10_HUMAN	MEGF10	86.046	8.8	HUMAN	OTHERS	SS_TYPE1	HC substrate	1	0	1	N-out	Membrane;PM		1140	25	832	21	262	ALPADSYQIG	AIAGIIILVLVVLFLLALFII	YRHKQKGKES	UP	21
Q16827	PTPRO_HUMAN	PTPRO	85.987	6.08	HUMAN		SS_TYPE1	HC substrate	1	0	1	N-out	Membrane		1216	29	793	21	373	VTEMNPNVVV	ISVLAILSTLLIGLLLVTLII	LRKKHLQMAR	UP	21
P55287	CAD11_HUMAN	CDH11	85.971	7.793	HUMAN		SS_TYPE1	HC substrate	1	0	1	N-out	Membrane;PM		796	22	595	23	156	AYILNAGLST	GALIAILACIVILLVIVVLFVTL	RRQKKEPLIV	UP	23
O75023	LIRB5_HUMAN	LILRB5	85.818	5.479	HUMAN		SS_TYPE1	HC substrate	1	0	1	N-out	Membrane		590	23	435	21	111	PQSGLGRHLG	VVTGVSVAFVLLLFLLLFLLL	RHRHQSKHRT	UP	21
P13747	HLAE_HUMAN	HLA-E	85.441	7.512	HUMAN		SS_TYPE1	HC substrate	1	0	1	N-out	Golgi;Membrane;PM;Secreted		358	21	284	24	29	KPASQPTIPI	VGIIAGLVLLGSVVSGAVVAAVIW	RKKSSGGKGG	UP	24
Q6UXK5	LRRN1_HUMAN	LRRN1	85.421	4.916	HUMAN		SS_TYPE1	HC substrate	1	0	1	N-out	Membrane	BACE1	716	25	606	21	64	DISDQETSTA	LAAVMGSMFAVISLASIAVYF	AKRFKRKNYH	UP	21
Q9BRK3	MXRA8_HUMAN	MXRA8	85.395	6.505	HUMAN	OTHERS	SS_TYPE1	HC substrate	1	0	1	N-out	Membrane;PM		442	19	322	21	80	PESRAHFFQQ	LGYVLATLLLFILLLVTVLLA	ARRRRGGYEY	UP	21
Q9Y5G7	PCDG6_HUMAN	PCDHGA6	85.393	9.827	HUMAN		SS_TYPE1	HC substrate	1	0	1	N-out	Membrane;PM		932	29	663	21	219	KPNDSDLTLY	LVVAVAAVSCVFLAFVIVLLA	LRLQRWHKSR	UP	21
Q9Y5G4	PCDG9_HUMAN	PCDHGA9	85.393	7.022	HUMAN		SS_TYPE1	HC substrate	1	0	1	N-out	Membrane;PM		932	28	664	21	219	DLEASDLTLY	LVVAVAVVSCVFLTFVITLLA	LRLRHWHSSH	UP	21
P29016	CD1B_HUMAN	CD1B	85.26	8.313	HUMAN		SS_TYPE1	HC substrate	1	0	1	N-out	Endosome;Lysosome;Membrane;PM		333	17	286	21	9	IILYWRNPTS	IGSIVLAIIVPSLLLLLCLALWY	MRRRSYQNIP	TM	23
Q9NYJ7	DLL3_HUMAN	DLL3	85.092	6.043	HUMAN		SS_TYPE1	HC substrate	1	0	1	N-out	Membrane		618	26	466	21	105	LRPGDPQRYL	LPPALGLLVAAGVAGAALLLV	HVRRRGHSQD	UP	21
Q9UIW2	PLXA1_HUMAN	PLXNA1	85.033	6.891	HUMAN		SS_TYPE1	HC substrate	1	0	1	N-out	Membrane;PM		1896	26	1218	21	631	VYSDSLLTLP	AIVGIGGGGGLLLLVIVAVLI	AYKRKSRDAD	UP	21
O15146	MUSK_HUMAN	MUSK	84.997	7.543	HUMAN	SUBLIT	SS_TYPE1	HC substrate	0	1	1	N-out	Cell junction;Membrane;PM		869	23	472	21	353	FSVSPTYSMT	VIISIMSSFAIFVLLTITTLY	CCRRRKQWKN	UP	21
Q86T20	SIM29_HUMAN	SMIM29	84.981	7.557	HUMAN		SS_NO_TYPE	HC substrate	1	0	1	N-out	Membrane		102	0	20	21	61	QANSDSMVGY	VLGPFFLITLVGVVVAVVMYV	QKKKRVDRLR	UP	21
Q7Z408	CSMD2_HUMAN	CSMD2	84.847	6.619	HUMAN		SS_NO_TYPE	HC substrate	1	0	1	N-out	Membrane;PM		3487	0	3408	21	58	SIGRHFASNS	SSVAAAILVPFIALIIAGFVL	YLYKHRRRPK	UP	21
O75051	PLXA2_HUMAN	PLXNA2	84.797	6.854	HUMAN	OTHERS	SS_TYPE1	HC substrate	1	0	1	N-out	Membrane;PM		1894	34	1203	21	636	VISDSLLTLP	AIVSIAAGGSLLLIIVIIVLI	AYKRKSREND	UP	21
Q9BYE9	CDHR2_HUMAN	CDHR2	84.702	7.766	HUMAN	OTHERS	SS_TYPE1	HC substrate	1	0	1	N-out	Cell junction;Cell projection;Membrane;PM		1310	20	1134	21	135	ESDLSKQLIS	VIIGLGVALLLVLVIMTMAFV	CVRKSYNRKL	UP	21
Q14114	LRP8_HUMAN	LRP8	84.699	6.123	HUMAN	SUBEXPERT	SS_TYPE1	HC substrate	0	1	1	N-out	Membrane;PM		963	32	794	21	116	SKMGSTVTAA	VIGIIVPIVVIALLCMSGYLI	WRNWKRKNTK	UP	21
Q9H7M9	VISTA_HUMAN	VSIR	84.691	6.648	HUMAN	OTHERS	SS_TYPE1	HC substrate	1	0	1	N-out	Membrane;PM		311	32	162	21	96	SQDSENITAA	ALATGACIVGILCLPLILLLV	YKQRQAASNR	UP	21
Q86YW5	TRML1_HUMAN	TREML1	84.623	5.22	HUMAN		SS_TYPE1	HC substrate	1	0	1	N-out	Membrane;PM		311	15	147	21	128	EPSQDEKSIP	LIWGAVLLVGLLVAAVVLFAV	MAKRKQGNRL	UP	21
P15382	KCNE1_HUMAN	KCNE1	84.596	9.291	HUMAN	SUBEXPERT	SS_TYPE1	HC substrate	0	1	1	N-out	Membrane;PM		129	0	43	23	63	SPRSSDGKLE	ALYVLMVLGFFGFFTLGIMLSYI	RSKKLEHSND	UP	23
P32004	L1CAM_HUMAN	L1CAM	84.301	6.146	HUMAN	SUBEXPERT	SS_TYPE1	HC substrate	0	1	1	N-out	Membrane;PM	ADAM10;ADAM17;BACE1	1257	19	1101	23	114	RLPPAGFATE	GWFIGFVSAIILLLLVLLILCFI	KRSKGGKYSV	UP	23
Q16620	NTRK2_HUMAN	NTRK2	84.233	6.329	HUMAN	SUBEXPERT	SS_TYPE1	HC substrate	0	1	1	N-out	Endosome;Membrane;PM		822	31	399	24	368	DVTDKTGREH	LSVYAVVVIASVVGFCLLVMLFLL	KLARHSKFGM	UP	24
Q9NS68	TNR19_HUMAN	TNFRSF19	84.168	8.946	HUMAN		SS_TYPE1	HC substrate	1	0	1	N-out	Membrane;PM;Secreted		423	29	141	21	232	TASSPRDTAL	AAVICSALATVLLALLILCVI	YCKRQFMEKK	UP	21
Q8TDW7	FAT3_HUMAN	FAT3	84.146	7.355	HUMAN	OTHERS	SS_TYPE1	HC substrate	1	0	1	N-out	Membrane		4557	32	4122	21	382	AGHSYVGKEE	LIGIAVVLFVIFILVVLFIVF	RKKVFRKNYS	UP	21
Q6UXZ0	TMIG1_HUMAN	TMIGD1	84.129	11.556	HUMAN		SS_TYPE1	HC substrate	1	0	1	N-out	Cytoplasm;Membrane;PM		262	29	191	21	21	IVKDKTVGVP	IEPIIAACVVIFLTLCFGLIA	RRKKIMKLCM	UP	21
Q9HCK4	ROBO2_HUMAN	ROBO2	84.072	13.495	HUMAN		SS_TYPE1	HC substrate	1	0	1	N-out	Membrane	BACE1	1378	21	838	21	498	EQITDVVKQP	AFIAGIGGACWVILMGFSIWL	YWRRKKRKGL	UP	21
O75096	LRP4_HUMAN	LRP4	84.038	8.575	HUMAN	OTHERS	SS_TYPE1	HC substrate	1	0	1	N-out	Membrane;PM	BACE1	1905	20	1705	21	159	AAPGEGLHIS	YAIGGLLSILLILVVIAALML	YRHKKSKFTD	UP	21
Q99466	NOTC4_HUMAN	NOTCH4	84.014	5.005	HUMAN	SUBEXPERT	SS_TYPE1	HC substrate	0	1	1	N-out	Membrane;PM	ADAM10;ADAM17	2003	23	1424	21	535	TAPPANQLPW	PVLCSPVAGVILLALGALLVL	QLIRRRRREH	UP	21
Q9Y5H2	PCDGB_HUMAN	PCDHGA11	83.958	11.555	HUMAN		SS_TYPE1	HC substrate	1	0	1	N-out	Membrane;PM	BACE1	935	29	664	21	221	NSETSDLSLY	LVVAVAAVSCIFLVFVIVLLA	LRLWRWHKSR	UP	21
Q9Y5G0	PCDGH_HUMAN	PCDHGB5	83.951	9.622	HUMAN		SS_TYPE1	HC substrate	1	0	1	N-out	Membrane;PM		923	30	657	21	215	SDPQAELQFY	LVVALALISVLFLLAVILAVA	LRLRRSSSPA	UP	21
P40126	TYRP2_HUMAN	DCT	83.888	8.674	HUMAN	SUBLIT	SS_TYPE1	HC substrate	0	1	1	N-out	Membrane		519	23	449	21	26	VEETPGWPTT	LLVVMGTLVALVGLFVLLAFL	QYRRLRKGYT	UP	21
P11717	MPRI_HUMAN	IGF2R	83.837	7.909	HUMAN	OTHERS	SS_TYPE1	HC substrate	1	0	1	N-out	Endosome;Golgi;Membrane	BACE1	2491	40	2264	23	164	MHKGLSERSQ	AVGAVLSLLLVALTCCLLALLLY	KKERRETVIS	UP	23
Q8IZJ1	UNC5B_HUMAN	UNC5B	83.758	7.88	HUMAN	OTHERS	SS_TYPE1	HC substrate	1	0	1	N-out	Membrane;PM		945	26	351	21	547	LEASGDAALY	AGLVVAIFVVVAILMAVGVVV	YRRNCRDFDT	UP	21
O94856	NFASC_HUMAN	NFASC	83.738	6.714	HUMAN		SS_TYPE1	HC substrate	1	0	1	N-out	Membrane;PM		1347	24	1193	21	109	NQADIATQGW	FIGLMCAIALLVLILLIVCFI	KRSRGGKYPV	UP	21
Q9NZV1	CRIM1_HUMAN	CRIM1	83.691	7.041	HUMAN	OTHERS	SS_TYPE1	HC substrate	1	0	1	N-out	Membrane	BACE1	1036	34	905	21	76	HPSEDSSLDS	IASVVVPIIICLSIIIAFLFI	NQKKQWIPLL	UP	21
P41217	OX2G_HUMAN	CD200	83.689	11.206	HUMAN	SUBLIT	SS_TYPE1	HC substrate	0	1	1	N-out	Membrane;PM	ADAM28;BACE1	278	30	202	27	19	TDFKQTVNKG	YWFSVPLLLSIVSLVILLVLISILLYW	KRHRNQDRGE	UP	27
P15514	AREG_HUMAN	AREG	83.681	7.238	HUMAN		SS_NO_TYPE	HC substrate	1	0	1	N-out	Membrane		252	19	179	23	31	HSMIDSSLSK	IALAAIAAFMSAVILTAVAVITV	QLRRQYVRKY	UP	23
Q9Y5G3	PCDGD_HUMAN	PCDHGB1	83.384	10.784	HUMAN		SS_TYPE1	HC substrate	1	0	1	N-out	Membrane;PM		927	28	659	21	219	SDPQTELQFY	LVVALALISVLFLLAVILAIA	LRLRRSSSLD	UP	21
Q3MIP1	IPIL2_HUMAN	ITPRIPL2	83.365	6.379	HUMAN	OTHERS	SS_TYPE1	HC substrate	1	0	1	N-out	Membrane		535	38	5	21	471	GGARAEPADG	VDGGFPLLKVAVLLLLSYVLL	RCRHAVRQRF	UP	21
O94985	CSTN1_HUMAN	CLSTN1	83.225	6.444	HUMAN	SUBEXPERT	SS_TYPE1	HC substrate	0	1	1	N-out	Cell junction;Cell projection;ER;Golgi;Membrane;PM		981	28	831	21	101	PHPFAVVPST	ATVVIVVCVSFLVFMIILGVF	RIRAAHRRTM	UP	21
Q96RJ3	TR13C_HUMAN	TNFRSF13C	83.206	9.684	HUMAN		SS_TYPE3	HC substrate	1	0	1	N-out	Membrane		184	0	78	21	85	EAALPLPGLL	FGAPALLGLALVLALVLVGLV	SWRRRQRRLR	UP	21
Q96MS0	ROBO3_HUMAN	ROBO3	83.181	7.801	HUMAN		SS_TYPE1	HC substrate	1	0	1	N-out	Membrane		1386	20	871	21	474	VRLARVLREP	AFLAGSGAACGALLLGLCAAL	YWRRKQRKEL	UP	21
Q9UJ99	CAD22_HUMAN	CDH22	83.162	7.644	HUMAN		SS_TYPE1	HC substrate	1	0	1	N-out	Membrane;PM		828	34	590	21	183	AFVMAASLSP	GALIALLVCVLILVVLVLLIL	TLRRHHKSHL	UP	21
Q9HBT6	CAD20_HUMAN	CDH20	83.151	9.838	HUMAN		SS_TYPE1	HC substrate	1	0	1	N-out	Membrane;PM		801	34	585	21	161	AYMLPVSLSR	GALIAILACIFVLLVLVLLIL	SMRRHRKQPY	UP	21
P09758	TACD2_HUMAN	TACSTD2	83.018	7.248	HUMAN	SUBEXPERT	SS_TYPE1	HC substrate	0	1	1	N-out	Membrane		323	26	248	23	26	PPKFSMKRLT	AGLIAVIVVVVVALVAGMAVLVI	TNRRKSGKYK	UP	23
Q9Y5H3	PCDGA_HUMAN	PCDHGA10	82.997	6.454	HUMAN		SS_TYPE1	HC substrate	1	0	1	N-out	Membrane;PM		936	32	664	21	219	NSETSDLTLY	LVVAVAAVSCVFLAFVIVLLA	HRLRRWHKSR	UP	21
Q99523	SORT_HUMAN	SORT1	82.959	6.85	HUMAN	SUBEXPERT	SS_TYPE1	HC substrate	0	1	1	N-out	ER;Endosome;Golgi;Lysosome;Membrane;Nucleus;PM	BACE1	831	33	722	23	53	SPEKQNSKSN	SVPIILAIVGLMLVTVVAGVLIV	KKYVCGGRFL	UP	23
P14209	CD99_HUMAN	CD99	82.893	13.559	HUMAN	SUBLIT	SS_TYPE1	HC substrate	0	1	1	N-out	Membrane		185	22	100	25	38	SHRKEGEEAD	APGVIPGIVGAVVVAVAGAISSFIA	YQKKKLCFKE	UP	25
Q9ULB4	CADH9_HUMAN	CDH9	82.73	9.997	HUMAN		SS_TYPE1	HC substrate	1	0	1	N-out	Membrane;PM		789	21	594	21	153	ILSAGLSTGA	LVAILLCVLILLILVVLFAAL	KRQRKKEPLI	UP	21
O60896	RAMP3_HUMAN	RAMP3	82.712	6.263	HUMAN	OTHERS	SS_TYPE1	HC substrate	1	0	1	N-out	Membrane;PM		148	23	95	20	10	VHLEDPPDEV	LIPLIVIPVVLTVAMAGLVV	WRSKRTDTLL	UP	20
P21754	ZP3_HUMAN	ZP3	82.647	10.221	HUMAN	OTHERS	SS_TYPE1	HC substrate	1	0	1	N-out	Membrane;PM		424	22	365	21	16	QWALPSDTSV	VLLGVGLAVVVSLTLTAVILV	LTRRCRTASH	UP	21
Q9UQV4	LAMP3_HUMAN	LAMP3	82.609	7.293	HUMAN	OTHERS	SS_TYPE1	HC substrate	1	0	1	N-out	Cytoplasm;Endosome;Lysosome;Membrane		416	27	354	21	14	NVDECSSDYT	IVLPVIGAIVVGLCLMGMGVY	KIRLRCQSSG	UP	21
Q96D42	HAVR1_HUMAN	HAVCR1	82.591	7.827	HUMAN		SS_TYPE1	HC substrate	1	0	1	N-out	Membrane	ADAM10;ADAM17	364	20	275	21	48	SLLTANTTKG	IYAGVCISVLVLLALLGVIIA	KKYFFKKEVQ	UP	21
Q6UXC1	AEGP_HUMAN	MAMDC4	82.58	8.531	HUMAN		SS_TYPE1	HC substrate	1	0	1	N-out	Membrane		1216	22	1129	21	44	SPGNTAAPGS	VPAVVGSALLLLMLLVLLGLG	GRRWLQKKGS	UP	21
Q08345	DDR1_HUMAN	DDR1	82.578	5.935	HUMAN		SS_TYPE1	HC substrate	1	0	1	N-out	Membrane;PM		913	18	399	21	475	VAKAEGSPTA	ILIGCLVAIILLLLLIIALML	WRLHWRRLLS	UP	21
Q6ZN44	UNC5A_HUMAN	UNC5A	82.568	10.762	HUMAN		SS_TYPE1	HC substrate	1	0	1	N-out	Membrane;PM		842	25	281	21	515	ASGPEDVALY	VGLIAVAVCLVLLLLVLILVY	CRKKEGLDSD	UP	21
Q8IY17	PLPL6_HUMAN	PNPLA6	82.566	10.272	HUMAN		SS_TYPE3	HC substrate	1	0	1	N-out	ER;Membrane		1375	0	59	21	1295	QPVPFVPQVL	GVMIGAGVAVVVTAVLILLVV	RRLRVPKTPA	UP	21
Q9H2A7	CXL16_HUMAN	CXCL16	82.398	17.61	HUMAN	SUBLIT	SS_TYPE1	HC substrate	0	1	1	N-out	Membrane	ADAM10	254	29	176	21	28	AGPTARTSAT	VPVLCLLAIIFILTAALSYVL	CKRRRGQSPQ	UP	21
P26842	CD27_HUMAN	CD27	82.328	7.952	HUMAN	OTHERS	SS_TYPE1	HC substrate	1	0	1	N-out	Membrane		260	19	172	21	48	RSLCSSDFIR	ILVIFSGMFLVFTLAGALFLH	QRRKYRSNKG	UP	21
O95185	UNC5C_HUMAN	UNC5C	82.29	8.447	HUMAN		SS_TYPE1	HC substrate	1	0	1	N-out	Cell junction;Cell projection;Membrane;PM	BACE1	931	40	340	21	530	APDSDDVALY	VGIVIAVIVCLAISVVVALFV	YRKNHRDFES	UP	21
P11279	LAMP1_HUMAN	LAMP1	82.245	5.993	HUMAN		SS_TYPE1	HC substrate	1	0	1	N-out	Endosome;Lysosome;Membrane;PM	BACE1	417	28	354	23	12	EECLLDENSM	LIPIAVGGALAGLVLIVLIAYLV	GRKRSHAGYQ	UP	23
Q9Y6N8	CAD10_HUMAN	CDH10	82.174	9.019	HUMAN		SS_TYPE1	HC substrate	1	0	1	N-out	Membrane;PM		788	22	591	21	154	LLPAGLSTGA	LIAILLCIIILLVIVVLFAAL	KRQRKKEPLI	UP	21
Q495A1	TIGIT_HUMAN	TIGIT	82.037	8.089	HUMAN	OTHERS	SS_TYPE1	HC substrate	1	0	1	N-out	Membrane;PM		244	21	120	21	82	AEHGARFQIP	LLGAMAATLVVICTAVIVVVA	LTRKKKALRI	UP	21
O94826	TOM70_HUMAN	TOMM70	81.809	5.455	HUMAN		SS_NO_TYPE	HC substrate	1	0	1	N-out	Membrane;Mitochondrion		608	0	38	21	549	AGPGTGGLPR	WQLALAVGAPLLLGAGAIYLW	SRQQRRREAR	UP	21
Q9Y5F9	PCDGI_HUMAN	PCDHGB6	81.804	11.198	HUMAN		SS_TYPE1	HC substrate	1	0	1	N-out	Membrane;PM		930	30	661	21	218	SDPQAELQFY	LVVALALISVLFLLAVILAIA	LRLRRSLSPA	UP	21
Q9Y4D7	PLXD1_HUMAN	PLXND1	81.769	5.892	HUMAN		SS_NO_TYPE	HC substrate	1	0	1	N-out	Cell projection;Membrane;PM		1925	46	1225	21	633	TLQLGGSETA	IIVSIVICSVLLLLSVVALFV	FCTKSRRAER	UP	21
P54762	EPHB1_HUMAN	EPHB1	81.768	12.847	HUMAN		SS_TYPE1	HC substrate	1	0	1	N-out	Cell projection;Endosome;Membrane;PM		984	17	523	23	421	YKSELREQLP	LIAGSAAAGVVFVVSLVAISIVC	SRKRAYSKEA	UP	23
Q15762	CD226_HUMAN	CD226	81.762	8.139	HUMAN	OTHERS	SS_TYPE1	HC substrate	1	0	1	N-out	Membrane;PM		336	18	236	21	61	TDNQYTLFVA	GGTVLLLLFVISITTIIVIFL	NRRRRRERRD	UP	21
O75581	LRP6_HUMAN	LRP6	81.729	7.145	HUMAN	SUBEXPERT	SS_TYPE1	HC substrate	0	1	1	N-out	Membrane;PM		1613	19	1351	23	220	YPTEEPAPQA	TNTVGSVIGVIVTIFVSGTVYFI	CQRMLCPRMK	UP	23
P43121	MUC18_HUMAN	MCAM	81.505	7.024	HUMAN		SS_TYPE1	HC substrate	1	0	1	N-out	Membrane		646	23	536	24	63	RKLPEPESRG	VVIVAVIVCILVLAVLGAVLYFLY	KKGKLPCRRS	UP	24
O43699	SIGL6_HUMAN	SIGLEC6	81.434	7.852	HUMAN	OTHERS	SS_TYPE1	HC substrate	1	0	1	N-out	Membrane;PM;Secreted		453	26	321	21	85	WKPEGRAGGV	LGAVWGASITTLVFLCVCFIF	RVKTRRKKAA	UP	21
A6NMB1	SIG16_HUMAN	SIGLEC16	81.379	8.318	HUMAN		SS_TYPE1	HC substrate	1	0	1	N-out	Membrane		481	16	418	21	26	VHCKSGPMTG	VVLVAVGEVAMKILLLCLCLI	LLRVRSCRRK	UP	21
Q13634	CAD18_HUMAN	CDH18	81.297	9.69	HUMAN		SS_TYPE1	HC substrate	1	0	1	N-out	Membrane;PM		790	24	584	28	154	TCHAEAFLSS	AGLSTGALIAILLCVLILLAIVVLFITL	RRSKKEPLII	UP	28
P04440	DPB1_HUMAN	HLA-DPB1	81.241	10.784	HUMAN		SS_TYPE1	HC substrate	1	0	1	N-out	ER;Endosome;Golgi;Lysosome;Membrane;PM		258	29	196	21	12	KAQSDSARSK	TLTGAGGFVLGLIICGVGIFM	HRRSKKVQRG	UP	21
Q9ULX7	CAH14_HUMAN	CA14	81.036	13.809	HUMAN	OTHERS	SS_TYPE1	HC substrate	1	0	1	N-out	Membrane		337	15	275	21	26	AGSSYTTGEM	LSLGVGILVGCLCLLLAVYFI	ARKIRKKRLE	UP	21
O14669	TMG2_HUMAN	PRRG2	80.973	12.667	HUMAN	OTHERS	SS_TYPE1	HC substrate	1	0	1	N-out	Membrane;PM		202	23	86	21	72	GGRGRVDVAS	LAVGLTGGILLIVLAGLGAFW	YLRWRQHRGQ	UP	21
Q96PZ7	CSMD1_HUMAN	CSMD1	80.959	11.347	HUMAN	OTHERS	SS_TYPE1	HC substrate	1	0	1	N-out	Membrane		3564	26	3461	21	56	SHYHGTSSGS	VAAAILVPFFALILSGFAFYL	YKHRTRPKVQ	UP	21
Q5ZPR3	CD276_HUMAN	CD276	80.931	10.192	HUMAN	OTHERS	SS_TYPE1	HC substrate	1	0	1	N-out	Membrane	BACE1	534	28	438	21	47	GQPMTFPPEA	LWVTVGLSVCLIALLVALAFV	CWRKIKQSCE	UP	21
Q9NQS3	NECT3_HUMAN	NECTIN3	80.902	15.396	HUMAN	SUBLIT	SS_NO_TYPE	HC substrate	0	1	1	N-out	Cell junction;Membrane;PM		549	57	347	21	124	ATIKDDTIAT	IIASVVGGALFIVLVSVLAGI	FCYRRRRTFR	UP	21
O76095	JTB_HUMAN	JTB	80.876	8.203	HUMAN	OTHERS	SS_TYPE1	HC substrate	1	0	1	N-out	Membrane		146	30	75	21	20	CRSALMEQRL	FWKFEGAVVCVALIFACLVII	RQRQLDRKAL	UP	21
P54760	EPHB4_HUMAN	EPHB4	80.875	17.51	HUMAN	SUBLIT	SS_TYPE1	HC substrate	0	1	1	N-out	Membrane;PM	ADAM9;BACE1	987	15	524	21	427	ESEGWREQLA	LIAGTAVVGVVLVLVVIVVAV	LCLRKQSNGR	UP	21
Q96PX8	SLIK1_HUMAN	SLITRK1	80.85	8.107	HUMAN	OTHERS	SS_TYPE1	HC substrate	1	0	1	N-out	Cell junction;Membrane;Secreted		696	17	605	21	53	SRVSISVLVP	GLLLVFVTSAFTVVGMLVFIL	RNRKRSKRRD	UP	21
Q9HC56	PCDH9_HUMAN	PCDH9	80.808	10.3	HUMAN	OTHERS	SS_TYPE1	HC substrate	1	0	1	N-out	Membrane;PM		1237	23	791	21	402	QPYQNEDYLT	IMIAIIAGAMVVIVVIFVTVL	VRCRHASRFK	UP	21
P34810	CD68_HUMAN	CD68	80.789	11.552	HUMAN		SS_TYPE1	HC substrate	1	0	1	N-out	Endosome;Lysosome;Membrane;PM		354	21	298	25	10	QSFSCPSDRS	ILLPLIIGLILLGLLALVLIAFCII	RRRPSAYQAL	UP	25
P55289	CAD12_HUMAN	CDH12	80.734	9.042	HUMAN		SS_TYPE1	HC substrate	1	0	1	N-out	Membrane;PM		794	23	586	28	157	SCNVEAIFLP	VGLSTGALIAILLCIVILLAIVVLYVAL	RRQKKKDTLM	UP	28
Q9Y5H1	PCDG2_HUMAN	PCDHGA2	80.593	6.798	HUMAN		SS_TYPE1	HC substrate	1	0	1	N-out	Membrane;PM		932	28	664	21	219	IPNDSDLTLY	LVVAVAAVSCVFLAFVIVLLA	HRLRRWHKSR	UP	21
O00533	NCHL1_HUMAN	CHL1	80.56	7.362	HUMAN		SS_TYPE1	HC substrate	1	0	1	N-out	ECM;Membrane;PM;Secreted	BACE1	1208	24	1058	21	105	LYDDISTQGW	FIGLMCAIALLTLLLLTVCFV	KRNRGGKYSV	UP	21
Q6UWI2	PARM1_HUMAN	PARM1	80.556	11.168	HUMAN	OTHERS	SS_TYPE1	HC substrate	1	0	1	N-out	Endosome;Golgi;Membrane;PM		310	20	238	21	31	EVEHALSSGS	IAAITVTVIAVVLLVFGVAAY	LKIRHSSYGR	UP	21
P55291	CAD15_HUMAN	CDH15	80.55	11.557	HUMAN	OTHERS	SS_TYPE1	HC substrate	1	0	1	N-out	Membrane;PM		814	21	585	20	188	AGGTGLSLGA	LVIVLASALLLLVLVLLVAL	RARFWKQSRG	UP	20
Q8NFM7	I17RD_HUMAN	IL17RD	80.542	8.883	HUMAN	OTHERS	SS_TYPE1	HC substrate	1	0	1	N-out	Golgi;Membrane;PM		739	16	283	21	419	VHSPWAGPIR	AVAITVPLVVISAFATLFTVM	CRKKQQENIY	UP	21
Q86UP0	CAD24_HUMAN	CDH24	80.512	10.224	HUMAN		SS_TYPE1	HC substrate	1	0	1	N-out	Membrane;PM		819	19	622	21	157	LSAAGLSTGA	LLAIITCVGALLALVVLFVAL	RRQKQEALMV	UP	21
Q9UN71	PCDGG_HUMAN	PCDHGB4	80.483	10.114	HUMAN		SS_TYPE1	HC substrate	1	0	1	N-out	Membrane;PM		923	30	659	21	213	SDLQAELQFY	LVVALALISVLFLVAMILAIA	LRLRRSSSPA	UP	21
P20273	CD22_HUMAN	CD22	80.448	9.155	HUMAN	OTHERS	SS_TYPE1	HC substrate	1	0	1	N-out	Membrane;PM		847	19	668	19	141	YYSPETIGRR	VAVGLGSCLAILILAICGL	KLQRRWKRTQ	UP	19
Q9ULB5	CADH7_HUMAN	CDH7	80.444	9.324	HUMAN		SS_TYPE1	HC substrate	1	0	1	N-out	Membrane;PM		785	27	580	21	157	AYVLPAGLST	GALIAILACVLTLLVLILLIV	TMRRRKKEPL	UP	21
Q9BZA7	PC11X_HUMAN	PCDH11X	80.296	10.429	HUMAN		SS_TYPE1	HC substrate	1	0	1	N-out	Membrane;PM		1347	23	789	21	514	VSSPTSDYVK	ILVAAVAGTITVVVVIFITAV	VRCRQAPHLK	UP	21
Q9BZA8	PC11Y_HUMAN	PCDH11Y	80.296	10.429	HUMAN		SS_TYPE1	HC substrate	1	0	1	N-out	Membrane;PM		1340	28	816	21	475	VSSPTSDYVK	ILVAAVAGTITVVVVIFITAV	VRCRQAPHLK	UP	21
P21583	SCF_HUMAN	KITLG	80.267	8.666	HUMAN	OTHERS	SS_TYPE1	HC substrate	1	0	1	N-out	Cell projection;Cytoplasm;Membrane;PM;Secreted	ADAM8;ADAM12;ADAM17;ADAM33	273	25	189	23	36	KNPPGDSSLH	WAAMALPALFSLIIGFAFGALYW	KKRQPSLTRA	UP	23
Q9NZQ7	PD1L1_HUMAN	CD274	80.233	7.67	HUMAN		SS_TYPE1	HC substrate	1	0	1	N-out	Endosome;Membrane;PM		290	18	220	21	31	LPLAHPPNER	THLVILGAILLCLGVALTFIF	RLRKGRMMDV	UP	21
Q9Y5H4	PCDG1_HUMAN	PCDHGA1	80.151	7.302	HUMAN		SS_TYPE1	HC substrate	1	0	1	N-out	Membrane;PM		931	28	664	21	218	KPNDSDLTLY	LVVAAAAVSCVFLAFVIVLLA	HRLRRWHKSR	UP	21
P98164	LRP2_HUMAN	LRP2	80.108	11.589	HUMAN	SUBLIT	SS_TYPE1	HC substrate	0	1	1	N-out	Membrane;PM		4655	25	4398	23	209	FSKGISPGTT	AVAVLLTILLIVVIGALAIAGFF	HYRRTGSLLP	UP	23
Q08174	PCDH1_HUMAN	PCDH1	80.039	8.97	HUMAN		SS_TYPE1	HC substrate	1	0	1	N-out	Cell junction;Membrane;PM		1060	57	795	21	187	EYERSKQRGN	ILFGVVAGVVAVALLIALAVL	VRYCRQREAK	UP	21
Q5DID0	UROL1_HUMAN	UMODL1	79.971	8.994	HUMAN	OTHERS	SS_TYPE1	LC substrate	0	0	1	N-out	Membrane;PM		1318	21	1251	21	25	HAEAGLGAGY	VVLIVVAIFVLVAGTATLLIV	RYQRMNGRYN	UP	21
Q9H3T3	SEM6B_HUMAN	SEMA6B	79.966	9.237	HUMAN	OTHERS	SS_TYPE1	LC substrate	0	0	1	N-out	Membrane;PM		888	25	578	21	264	VSVNLLVTSS	VAAFVVGAVVSGFSVGWFVGL	RERRELARRK	UP	21
Q16655	MAR1_HUMAN	MLANA	79.792	9.931	HUMAN		SS_TYPE3	LC substrate	0	0	1	N-out	ER;Membrane		118	0	26	21	71	HGHSYTTAEE	AAGIGILTVILGVLLLIGCWY	CRRRNGYRAL	UP	21
Q13332	PTPRS_HUMAN	PTPRS	79.704	8.629	HUMAN		SS_TYPE1	LC substrate	0	0	1	N-out	Membrane;PM	BACE1	1948	29	1253	21	645	PQPIVDGEEG	LIWVIGPVLAVVFIICIVIAI	LLYKNKPDSK	UP	21
Q9Y219	JAG2_HUMAN	JAG2	79.41	18.476	HUMAN	SUBEXPERT	SS_TYPE1	LC substrate	0	1	1	N-out	Membrane		1238	23	1057	21	137	ETVVTGGSST	GLLVPVLCGAFSVLWLACVVL	CVWWTRKRRK	UP	21
P05538	DQB2_HUMAN	HLA-DQB2	79.355	9.978	HUMAN		SS_TYPE1	LC substrate	0	0	1	N-out	ER;Endosome;Golgi;Lysosome;Membrane;PM		268	32	197	21	18	RAQSESAQSK	MLSGIGGFVLGLIFLGLGLII	RHRGQKGPRG	UP	21
P22607	FGFR3_HUMAN	FGFR3	79.25	10.492	HUMAN	SUBLIT	SS_TYPE1	LC substrate	0	1	1	N-out	Membrane;PM		806	22	353	21	410	ADEAGSVYAG	ILSYGVGFFLFILVVAAVTLC	RLRSPPKKGL	UP	21
Q92823	NRCAM_HUMAN	NRCAM	79.179	7.881	HUMAN		SS_TYPE1	LC substrate	0	0	1	N-out	Membrane;PM		1304	24	1143	23	114	ASRQVDIATQ	GWFIGLMCAVALLILILLIVCFI	RRNKGGKYPV	UP	23
Q6UXV0	GFRAL_HUMAN	GFRAL	79.161	7.731	HUMAN		SS_NO_TYPE	LC substrate	0	0	1	N-out	Membrane;PM		394	18	333	20	23	TGFHSPFNGE	VIYAAMCMTVTCGILLLVMV	KLRTSRISSK	UP	20
P29322	EPHA8_HUMAN	EPHA8	79.058	10.042	HUMAN	OTHERS	SS_TYPE1	LC substrate	0	0	1	N-out	Membrane;PM		1005	27	515	21	442	KPRPRYDTRT	IVWICLTLITGLVVLLLLLIC	KKRHCGYSKA	UP	21
Q02223	TNR17_HUMAN	TNFRSF17	79.024	15.3	HUMAN	SUBEXPERT	SS_TYPE3	LC substrate	0	1	1	N-out	Membrane		184	0	54	23	107	VTNSVKGTNA	ILWTCLGLSLIISLAVFVLMFLL	RKINSEPLKD	UP	23
P19235	EPOR_HUMAN	EPOR	78.982	14.62	HUMAN	OTHERS	SS_TYPE1	LC substrate	0	0	1	N-out	Membrane;PM;Secreted		508	24	226	23	235	SLLTPSDLDP	LILTLSLILVVILVLLTVLALLS	HRRALKQKIW	UP	23
Q9Y5F8	PCDGJ_HUMAN	PCDHGB7	78.965	12.84	HUMAN		SS_TYPE1	LC substrate	0	0	1	N-out	Membrane;PM		929	30	661	21	217	SDSQAEMQFY	LVVALALISVLFLLAVILAIA	LRLRQSFSPT	UP	21
Q9ULT6	ZNRF3_HUMAN	ZNRF3	78.944	10.602	HUMAN	OTHERS	SS_TYPE1	LC substrate	0	0	1	N-out	Membrane;PM		936	55	164	21	696	PRQPTEYFDM	GIFLAFFVVVSLVCLILLVKI	KLKQRRSQNS	UP	21
A4D2H0	CTGEF_HUMAN	CTAGE15	78.943	8.814	HUMAN		SS_NO_TYPE	LC substrate	0	0	1	N-out	Membrane		777	0	38	21	718	SMRPDENPYG	FPSELVVCAAVIGFFVVLLFL	WRSFRSVRSR	UP	21
Q8IX94	CTGE4_HUMAN	CTAGE4	78.943	8.814	HUMAN		SS_NO_TYPE	LC substrate	0	0	1	N-out	Membrane		777	0	38	21	718	SMRPDENPYG	FPSELVVCAAVIGFFVVLLFL	WRSFRSVRSR	UP	21
Q86UF2	CTGE6_HUMAN	CTAGE6	78.943	8.814	HUMAN		SS_NO_TYPE	LC substrate	0	0	1	N-out	Membrane		777	0	38	21	718	SMRPDENPYG	FPSELVVCAAVIGFFVVLLFL	WRSFRSVRSR	UP	21
P0CG41	CTGE8_HUMAN	CTAGE8	78.943	8.814	HUMAN		SS_NO_TYPE	LC substrate	0	0	1	N-out	Membrane		777	0	38	21	718	SMRPDENPYG	FPSELVVCAAVIGFFVVLLFL	WRSFRSVRSR	UP	21
A4FU28	CTGE9_HUMAN	CTAGE9	78.943	8.814	HUMAN		SS_NO_TYPE	LC substrate	0	0	1	N-out	Membrane		777	0	38	21	718	SMRPDENPYG	FPSELVVCAAVIGFFVVLLFL	WRSFRSVRSR	UP	21
P78552	I13R1_HUMAN	IL13RA1	78.885	13.193	HUMAN		SS_TYPE1	LC substrate	0	0	1	N-out	Membrane		427	21	322	24	60	MSIGKKRNST	LYITMLLIVPVIVAGAIIVLLLYL	KRLKIIIFPP	UP	24
Q8TC27	ADA32_HUMAN	ADAM32	78.838	7.071	HUMAN	OTHERS	SS_TYPE1	LC substrate	0	0	1	N-out	Membrane		787	16	666	21	84	ERASGKTENT	WLLGFLIALPILIVTTAIVLA	RKQLKKWFAK	UP	21
Q19T08	ECSCR_HUMAN	ECSCR	78.634	10.321	HUMAN	OTHERS	SS_TYPE1	LC substrate	0	0	1	N-out	Cytoplasm;Membrane;PM		205	24	100	21	60	TSETVLTVAA	FGVISFIVILVVVVIILVGVV	SLRFKCRKSK	UP	21
Q02763	TIE2_HUMAN	TEK	78.595	11.751	HUMAN	OTHERS	SS_TYPE1	LC substrate	0	0	1	N-out	Membrane;PM	ADAM8;ADAM9;ADAM12;ADAM17	1124	22	726	21	355	ADLGGGKMLL	IAILGSAGMTCLTVLLAFLII	LQLKRANVQR	UP	21
P78504	JAG1_HUMAN	JAG1	78.594	13.028	HUMAN	SUBLIT	SS_TYPE1	LC substrate	0	1	1	N-out	Membrane	ADAM17;BACE1	1218	33	1034	26	125	QRRPLKNRTD	FLVPLLSSVLTVAWICCLVTAFYWCL	RKRRKPGSHT	UP	26
P50281	MMP14_HUMAN	MMP14	78.514	15.274	HUMAN		SS_TYPE1	LC substrate	0	0	1	N-out	Membrane		582	20	521	21	20	EGGGAVSAAA	VVLPVLLLLLVLAVGLAVFFF	RRHGTPRRLL	UP	21
O60245	PCDH7_HUMAN	PCDH7	78.505	11.189	HUMAN	OTHERS	SS_TYPE1	LC substrate	0	0	1	N-out	Membrane;PM	BACE1	1069	28	851	21	169	SYEISKQRLS	IVIGVVAGIMTVILIILIVVM	ARYCRSKNKN	UP	21
Q8WWG9	KCNE4_HUMAN	KCNE4	78.435	10.448	HUMAN		SS_NO_TYPE	LC substrate	0	0	1	N-out	Membrane		221	0	86	21	114	AGGGSGNGNE	YFYILVVMSFYGIFLIGIMLG	YMKSKRREKK	UP	21
A6NC97	F172B_HUMAN	FAM172BP	78.412	7.298	HUMAN		SS_NO_TYPE	LC substrate	0	0	1	N-out	Membrane		362	0	228	17	117	YFISKTEGKD	IAFIVHGYGGLVFMDLL	VRRRWEVMSK	UP	17
Q95460	HMR1_HUMAN	MR1	78.406	15.785	HUMAN		SS_TYPE1	LC substrate	0	0	1	N-out	ER;Endosome;Golgi;Membrane;PM		341	22	280	21	18	QESETIPLVM	KAVSGSIVLVIVLAGVGVLVW	RRRPREQNGA	UP	21
O94898	LRIG2_HUMAN	LRIG2	78.388	8.585	HUMAN		SS_TYPE1	LC substrate	0	0	1	N-out	Cytoplasm;Membrane;PM	BACE1	1065	40	767	21	237	HEDDGWTTVG	IVIIVVVCCVVGTSLIWVIVI	YHMRRKNEDY	UP	21
P14616	INSRR_HUMAN	INSRR	78.229	11.573	HUMAN		SS_TYPE1	LC substrate	0	0	1	N-out	Membrane		1297	26	895	22	354	PEEEDAGGLH	VLLTATPVGLTLLIVLAALGFF	YGKKRNRTLY	UP	22
P23471	PTPRZ_HUMAN	PTPRZ1	78.208	12.48	HUMAN	SUBLIT	SS_TYPE1	LC substrate	0	1	1	N-out	Membrane;PM		2315	24	1612	26	653	LAEGLESEKK	AVIPLVIVSALTFICLVVLVGILIYW	RKCFQTAHFY	UP	26
Q2VWP7	PRTG_HUMAN	PRTG	78.197	10.225	HUMAN	SUBLIT	SS_NO_TYPE	LC substrate	0	1	1	N-out	Membrane	BACE1	1150	35	914	21	180	YYHLDQKSMT	GIAVGVGIALTCILICVLILI	YRSKARKSSA	UP	21
Q9Y5G1	PCDGF_HUMAN	PCDHGB3	78.106	9.61	HUMAN		SS_TYPE1	LC substrate	0	0	1	N-out	Membrane;PM		929	30	661	21	217	SDPQAELQFH	LVVALALISVLFLLAVILAIS	LRLRCSSRPA	UP	21
P15941	MUC1_HUMAN	MUC1	78.05	8.024	HUMAN	SUBEXPERT	SS_TYPE1	LC substrate	0	1	1	N-out	Membrane;PM		1255	23	1135	23	74	SAQSGAGVPG	WGIALLVLVCVLVALAIVYLIAL	AVCQCRRKNY	UP	23
P58511	SIM11_HUMAN	SMIM11	78.044	4.594	HUMAN		SS_NO_TYPE	LC substrate	0	0	1	N-out	Membrane		58	0	9	23	26	NWKVLEHVPL	LLYILAAKTLILCLTFAGVKMY	QRKRLEAKQQ	PH	22
Q6UXZ4	UNC5D_HUMAN	UNC5D	77.988	10.278	HUMAN		SS_TYPE1	LC substrate	0	0	1	N-out	Membrane;PM		953	32	347	21	553	KPQSIENASD	IALYSGLGAAVVAVAVLVIGV	TLYRRSQSDY	UP	21
Q6IA17	SIGIR_HUMAN	SIGIRR	77.986	10.163	HUMAN		SS_TYPE3	LC substrate	0	0	1	N-out	Membrane		410	0	118	21	271	TLQRAGPTSH	VAAVLASLLVLLALLLAALLY	VKCRLNVLLW	UP	21
O14511	NRG2_HUMAN	NRG2	77.98	13.931	HUMAN	SUBLIT	SS_TYPE1	LC substrate	0	1	1	N-out	Membrane;PM;Secreted	ADAM17	850	0	405	21	424	QKAEELYQKR	VLTITGICVALLVVGIVCVVA	YCKTKKQRKQ	UP	21
O60939	SCN2B_HUMAN	SCN2B	77.969	8.613	HUMAN	SUBLIT	SS_TYPE1	LC substrate	0	1	1	N-out	Membrane		215	29	130	21	35	EPPERDSTVA	VIVGASVGGFLAVVILVLMVV	KCVRRKKEQK	UP	21
Q96PE5	OPALI_HUMAN	OPALIN	77.95	12.14	HUMAN	OTHERS	SS_TYPE1	LC substrate	0	0	1	N-out	Membrane;PM		141	0	29	21	91	GGKETDCGPS	LGLAAGIPLLVATALLVALLF	TLIHRRRSSI	UP	21
P01889	HLAB_HUMAN	HLA-B	77.817	12.733	HUMAN		SS_TYPE1	LC substrate	0	0	1	N-out	ER;Membrane;PM		362	24	285	24	29	PSSQSTVPIV	GIVAGLAVLAVVVIGAVVAAVMCR	RKSSGGKGGS	UP	24
Q02297	NRG1_HUMAN	NRG1	77.769	8.938	HUMAN		SS_TYPE1	LC substrate	0	0	1	N-out	Membrane;PM;Secreted		640	0	242	23	375	EKAEELYQKR	VLTITGICIALLVVGIMCVVAYC	KTKKQRKKLH	UP	23
Q9NQ25	SLAF7_HUMAN	SLAMF7	77.621	11.085	HUMAN		SS_TYPE1	LC substrate	0	0	1	N-out	Membrane		335	22	204	21	88	GAADDPDSSM	VLLCLLLVPLLLSLFVLGLFL	WFLKRERQEE	UP	21
Q6J9G0	STYK1_HUMAN	STYK1	77.59	10.435	HUMAN		SS_NO_TYPE	LC substrate	0	0	1	N-out	Membrane		422	0	25	21	376	LCVIQEKQYE	VIIVPTLLVTIFLILLGVILW	LFIREQRTQQ	UP	21
Q9BQ51	PD1L2_HUMAN	PDCD1LG2	77.57	10.483	HUMAN	OTHERS	SS_TYPE1	LC substrate	0	0	1	N-out	Membrane;PM		273	19	201	21	32	SQMEPRTHPT	WLLHIFIPFCIIAFIFIATVI	ALRKQLCQKL	UP	21
Q8WY21	SORC1_HUMAN	SORCS1	77.404	15.741	HUMAN	SUBLIT	SS_TYPE1	LC substrate	0	1	1	N-out	Membrane		1168	33	1066	21	48	PLVDLTPTHS	GSAMLMLLSVVFVGLAVFVIY	KFKRRVALPS	UP	21
Q13740	CD166_HUMAN	ALCAM	77.246	14.256	HUMAN	OTHERS	SS_TYPE1	LC substrate	0	0	1	N-out	Membrane;PM	ADAM17;BACE1	583	27	500	22	34	NREKVNDQAK	LIVGIVVGLLLAALVAGVVYWL	YMKKSKTASK	UP	22
Q96PJ5	FCRL4_HUMAN	FCRL4	77.204	11.412	HUMAN		SS_TYPE1	LC substrate	0	0	1	N-out	Membrane;PM		515	19	368	21	107	RETPGNRDGL	VAAGATGGLLSALLLAVALLF	HCWRRRKSGV	UP	21
O43506	ADA20_HUMAN	ADAM20	77.094	15.663	HUMAN	OTHERS	SS_TYPE1	LC substrate	0	0	1	N-out	Membrane		726	31	662	21	12	GLNVMGKLRY	LSLLCLLPLVAFLLFCLHVLF	KKRTKSKEDE	UP	21
Q96AP7	ESAM_HUMAN	ESAM	77.08	15.617	HUMAN		SS_TYPE1	LC substrate	0	0	1	N-out	Cell junction;Membrane;PM		390	29	219	21	121	LEVSTGPGAA	VVAGAVVGTLVGLGLLAGLVL	LYHRRGKALE	UP	21
Q9UPZ6	THS7A_HUMAN	THSD7A	77.048	11.658	HUMAN	OTHERS	SS_TYPE1	LC substrate	0	0	1	N-out	Membrane;PM		1657	47	1560	21	29	FGPDGRLKTW	VYGVAAGAFVLLIFIVSMIYL	ACKKPKKPQR	UP	21
Q16288	NTRK3_HUMAN	NTRK3	76.887	10.247	HUMAN		SS_TYPE1	LC substrate	0	0	1	N-out	Membrane		839	31	398	24	386	TVTHKPEEDT	FGVSIAVGLAAFACVLLVVLFVMI	NKYGRRSKFG	UP	24
O14917	PCD17_HUMAN	PCDH17	76.876	9.382	HUMAN		SS_TYPE1	LC substrate	0	0	1	N-out	Membrane;PM		1159	17	690	21	431	EQHHWDMSLP	LIVTLSTISIILLAAMITIAV	KCKRENKEIR	UP	21
P98172	EFNB1_HUMAN	EFNB1	76.777	21.357	HUMAN	SUBLIT	SS_TYPE1	LC substrate	0	1	1	N-out	Membrane;PM		346	27	210	21	88	GDPDGFFNSK	VALFAAVGAGCVIFLLIIIFL	TVLLLKLRKR	UP	21
Q9NR61	DLL4_HUMAN	DLL4	76.73	12.817	HUMAN		SS_TYPE1	LC substrate	0	0	1	N-out	Membrane;PM		685	26	503	21	135	PVGLPPSFPW	VAVSLGVGLAVLLVLLGMVAV	AVRQLRLRRP	UP	21
P16581	LYAM2_HUMAN	SELE	76.727	12.076	HUMAN	OTHERS	SS_TYPE1	LC substrate	0	0	1	N-out	Membrane;PM	ADAM8	610	21	535	22	32	CEAPTESNIP	LVAGLSAAGLSLLTLAPFLLWL	RKCLRKAKKF	UP	22
P51805	PLXA3_HUMAN	PLXNA3	76.68	10.071	HUMAN		SS_TYPE1	LC substrate	0	0	1	N-out	Membrane;PM		1871	19	1201	21	630	SAERALTLPA	MMGLAAGGGLLLLAITAVLVA	YKRKTQDADR	UP	21
Q6EMK4	VASN_HUMAN	VASN	76.669	12.502	HUMAN	SUBEXPERT	SS_TYPE1	LC substrate	0	1	1	N-out	Membrane		673	23	552	21	77	VTQAREGNLP	LLIAPALAAVLLAALAAVGAA	YCVRRGRAMA	UP	21
Q9Y5G2	PCDGE_HUMAN	PCDHGB2	76.65	10.331	HUMAN		SS_TYPE1	LC substrate	0	0	1	N-out	Membrane;PM		931	30	661	21	219	SDPQAKLQFY	LVVALALISVLFFLAVILAIS	LRLRLSSRSD	UP	21
P17927	CR1_HUMAN	CR1	76.503	10.861	HUMAN	OTHERS	SS_TYPE1	LC substrate	0	0	1	N-out	Membrane		2039	41	1930	25	43	LAKCTSRTHD	ALIVGTLSGTIFFILLIIFLSWIIL	KHRKGNNAHE	UP	25
Q9UPU3	SORC3_HUMAN	SORCS3	76.489	18.165	HUMAN		SS_TYPE1	LC substrate	0	0	1	N-out	Membrane		1222	33	1092	21	76	VDSSAGHSSS	AMLMLLSVVFVGLAVFLIYKF	KRKIPWINIY	UP	21
Q96CP6	ASTRA_HUMAN	GRAMD1A	76.481	14.988	HUMAN		SS_NO_TYPE	LC substrate	0	0	1	N-out	ER;Membrane;PM		724	0	609	21	94	PGAGIPSALV	LISIVICVSLIILIALNVLLF	YRLWSLERTA	UP	21
P35916	VGFR3_HUMAN	FLT4	76.448	22.968	HUMAN	SUBLIT	SS_TYPE1	LC substrate	0	1	1	N-out	Membrane;PM		1363	24	751	21	567	EGSEDKGSME	IVILVGTGVIAVFFWVLLLLI	FCNMRRPAHA	UP	21
O94991	SLIK5_HUMAN	SLITRK5	76.33	14.851	HUMAN		SS_TYPE1	LC substrate	0	0	1	N-out	Membrane		958	40	624	21	273	GGGASSVPLS	VLILSLLLVFIMSVFVAAGLF	VLVMKRRKKN	UP	21
Q12907	LMAN2_HUMAN	LMAN2	76.308	11.173	HUMAN	OTHERS	SS_TYPE1	LC substrate	0	0	1	N-out	Golgi;Membrane	BACE1	356	44	278	23	11	FRSGPLTGWR	VFLLLLCALLGIVVCAVVGAVVF	QKRQERNKRF	UP	23
Q86XK7	VSIG1_HUMAN	VSIG1	76.261	13.513	HUMAN	OTHERS	SS_TYPE1	LC substrate	0	0	1	N-out	Membrane		387	21	211	21	134	EIDLTSSHPE	VGIIVGALIGSLVGAAIIISV	VCFARNKAKA	UP	21
P28908	TNR8_HUMAN	TNFRSF8	76.165	15.077	HUMAN	OTHERS	SS_TYPE1	LC substrate	0	0	1	N-out	Membrane;PM		595	18	367	21	189	STGKPVLDAG	PVLFWVILVLVVVVGSSAFLL	CHRRACRKRI	UP	21
Q92729	PTPRU_HUMAN	PTPRU	76.059	18.442	HUMAN	OTHERS	SS_TYPE1	LC substrate	0	0	1	N-out	Cell junction;Membrane;PM	BACE1	1446	18	731	21	676	QRSEEMGLIL	GICAGGLAVLILLLGAIIVII	RKGRDHYAYS	UP	21
Q6UY09	CEA20_HUMAN	CEACAM20	75.999	12.335	HUMAN		SS_TYPE1	LC substrate	0	0	1	N-out	Cell projection;Membrane;PM		596	30	420	21	125	SSLSSGAIAG	IVIGILAVIAVASELGYFLCI	RNARRPSRKT	UP	21
Q9NPY3	C1QR1_HUMAN	CD93	75.958	25.943	HUMAN		SS_TYPE1	LC substrate	0	0	1	N-out	Membrane		652	21	559	21	51	QNNDGTDGQK	LLLFYILGTVVAILLLLALAL	GLLVYRKRRA	UP	21
P01589	IL2RA_HUMAN	IL2RA	75.891	11.351	HUMAN		SS_TYPE1	LC substrate	0	0	1	N-out	Membrane		272	21	219	19	13	ETSIFTTEYQ	VAVAGCVFLLISVLLLSGL	TWQRRQRKSR	UP	19
P13224	GP1BB_HUMAN	GP1BB	75.873	9.176	HUMAN		SS_TYPE1	LC substrate	0	0	1	N-out	Membrane		206	25	122	25	34	RAACAPGPLC	WGALAAQLALLGLGLLHALLLVLLL	CRLRRLRARA	UP	25
A8MVZ5	BTNLA_HUMAN	BTNL10	75.782	14.966	HUMAN	OTHERS	SS_TYPE1	LC substrate	0	0	1	N-out	Membrane		291	26	228	21	16	RSSQFTAWKA	ALPLILVAMGLVIAGGICIFW	KRQREKNKAS	UP	21
P98153	IDD_HUMAN	DGCR2	75.78	11.544	HUMAN	OTHERS	SS_TYPE1	LC substrate	0	0	1	N-out	Membrane		550	20	329	19	182	LFDSMASGMR	LVVSCISSFLILSLLLFMV	HRLRQRRRER	UP	19
P29376	LTK_HUMAN	LTK	75.735	9.922	HUMAN		SS_TYPE1	LC substrate	0	0	1	N-out	Membrane;PM		864	16	408	25	415	CMDLHKPPGP	LVLMVAVVATSTLSLLMVCGVLILV	KQKKWQGLQE	UP	25
A2A2V5	SRTM1_HUMAN	SERTM1	75.734	11.266	HUMAN		SS_NO_TYPE	LC substrate	0	0	1	N-out	Membrane		107	0	42	21	44	PSSGHLSNVY	IYVSIFLSLLAFLLLLLIIAL	QRLKNIISSS	UP	21
Q13445	TMED1_HUMAN	TMED1	75.643	14.544	HUMAN	OTHERS	SS_TYPE1	LC substrate	0	0	1	N-out	ER;Golgi;Membrane;PM		227	23	171	21	12	LQEGNLERVN	FWSAVNVAVLLLVAVLQVCTL	KRFFQDKRPV	UP	21
Q14956	GPNMB_HUMAN	GPNMB	75.549	11.181	HUMAN	OTHERS	SS_TYPE1	LC substrate	0	0	1	N-out	Endosome;Membrane;PM	ADAM10	572	22	476	21	53	DPASPLRMAN	SALISVGCLAIFVTVISLLVY	KKHKEYNPIE	UP	21
O00238	BMR1B_HUMAN	BMPR1B	75.522	11.153	HUMAN	OTHERS	SS_TYPE1	LC substrate	0	0	1	N-out	Membrane;PM		502	13	113	22	354	DFVDGPIHHR	ALLISVTVCSLLLVLIILFCYF	RYKRQETRPR	UP	22
O60667	FAIM3_HUMAN	FCMR	75.378	13.068	HUMAN		SS_NO_TYPE	LC substrate	0	0	1	N-out	Membrane		390	17	234	21	118	GSQSGREGQG	FHILIPTILGLFLLALLGLVV	KRAVERRKAL	UP	21
Q9BQS7	HEPH_HUMAN	HEPH	75.367	13.747	HUMAN	OTHERS	SS_TYPE1	LC substrate	0	0	1	N-out	Membrane	BACE1	1158	23	1087	21	27	PIKNVEMLAS	VLVAISVTLLLVVLALGGVVW	YQHRQRKLRR	UP	21
P06213	INSR_HUMAN	INSR	75.263	16.573	HUMAN	SUBLIT	SS_TYPE1	LC substrate	0	1	1	N-out	Membrane;PM		1382	27	929	23	403	YLDVPSNIAK	IIIGPLIFVFLFSVVIGSIYLFL	RKRQPDGPLG	UP	23
Q8TDQ0	HAVR2_HUMAN	HAVCR2	75.182	9.224	HUMAN	OTHERS	SS_TYPE1	LC substrate	0	0	1	N-out	Membrane;Secreted	ADAM10;ADAM17	301	21	181	21	78	RDSGATIRIG	IYIGAGICAGLALALIFGALI	FKWYSHSKEK	UP	21
Q9H156	SLIK2_HUMAN	SLITRK2	75.14	17.152	HUMAN	OTHERS	SS_TYPE1	LC substrate	0	0	1	N-out	Membrane;PM		845	21	600	21	203	LHTEVPLSVL	ILGLLVVFILSVCFGAGLFVF	VLKRRKGVPS	UP	21
Q9C0A0	CNTP4_HUMAN	CNTNAP4	75.079	9.654	HUMAN		SS_TYPE1	LC substrate	0	0	1	N-out	Cell junction;Membrane;PM		1308	25	1216	21	46	LANAIKSDSA	VIGGLIAVVIFILLCITAIAV	RIYQQKRLYK	UP	21
Q92637	FCGRB_HUMAN	FCGR1B	75.068	12.098	HUMAN		SS_TYPE1	LC substrate	0	0	1	N-out	Membrane;PM		280	15	183	21	61	LQLPTPVWFH	VLFYLAVGIMFLVNTVLWVTI	RKELKRKKKW	UP	21
Q8IYV9	IZUM1_HUMAN	IZUMO1	75.033	10.445	HUMAN	OTHERS	SS_TYPE1	LC substrate	0	0	1	N-out	Cytoplasm;Membrane;PM		350	21	271	21	37	LQPEKMLASR	LLGLLICGSLALITGLTFAIF	RRRKVIDFIK	UP	21
Q96JQ0	PCD16_HUMAN	DCHS1	74.964	11.613	HUMAN		SS_TYPE1	LC substrate	0	0	1	N-out	Membrane;PM		3298	42	2898	21	337	PDLNLLLVGA	VAASLGVVVVLALAALVLGLV	RARSRKAEAA	UP	21
Q9HCL0	PCD18_HUMAN	PCDH18	74.953	11.43	HUMAN	OTHERS	SS_TYPE1	LC substrate	0	0	1	N-out	Membrane;PM		1135	27	672	21	415	SVSQASLDVS	MIIIISLGAICAVLLVIMVLF	ATRCNREKKD	UP	21
P43489	TNR4_HUMAN	TNFRSF4	74.819	18.14	HUMAN		SS_TYPE1	LC substrate	0	0	1	N-out	Membrane		277	28	186	21	42	RPVEVPGGRA	VAAILGLGLVLGLLGPLAILL	ALYLLRRDQR	UP	21
P35968	VGFR2_HUMAN	KDR	74.8	12.035	HUMAN		SS_TYPE1	LC substrate	0	0	1	N-out	Membrane;PM;Secreted	ADAM8;ADAM9;ADAM10;ADAM12;ADAM17	1356	19	745	21	571	EGAQEKTNLE	IIILVGTAVIAMFFWLLLVII	LRTVKRANGG	UP	21
Q96A28	SLAF9_HUMAN	SLAMF9	74.762	14.253	HUMAN	OTHERS	SS_TYPE1	LC substrate	0	0	1	N-out	Membrane		289	18	218	21	32	SEKPSTAFCL	LAKGLLIFLLLVILAMGLWVI	RVQKRHKMPR	UP	21
Q5JZY3	EPHAA_HUMAN	EPHA10	74.756	13.04	HUMAN		SS_TYPE1	LC substrate	0	0	1	N-out	Membrane;PM;Secreted		1008	33	532	21	422	ASGSRDQSPA	IVVTVVTISALLVLGSVMSVL	AIWRRPCSYG	UP	21
P24394	IL4RA_HUMAN	IL4R	74.752	9.642	HUMAN	OTHERS	SS_TYPE1	LC substrate	0	0	1	N-out	Membrane;PM;Secreted		825	25	207	24	569	NSYREPFEQH	LLLGVSVSCIVILAVCLLCYVSIT	KIKKEWWDQI	UP	24
Q9UBV2	SE1L1_HUMAN	SEL1L	74.634	11.56	HUMAN	OTHERS	SS_TYPE1	LC substrate	0	0	1	N-out	ER;Membrane		794	21	717	21	35	MFTQLDMDQL	LGPEWDLYLMTIIALLLGTVI	AYRQRQHQDM	UP	21
Q9Y279	VSIG4_HUMAN	VSIG4	74.602	11.664	HUMAN	OTHERS	SS_TYPE1	LC substrate	0	0	1	N-out	Membrane		399	19	264	21	95	TSAGPGKSLP	VFAIILIISLCCMVVFTMAYI	MLCRKTSQQE	UP	21
Q14954	KI2S1_HUMAN	KIR2DS1	74.515	12.576	HUMAN		SS_TYPE1	LC substrate	0	0	1	N-out	Membrane;PM		304	21	224	19	40	SETGNPRHLH	VLIGTSVVKIPFTILLFFL	LHRWCSDKKN	UP	19
P11362	FGFR1_HUMAN	FGFR1	74.412	11.589	HUMAN	OTHERS	SS_TYPE1	LC substrate	0	0	1	N-out	Membrane;PM		822	21	355	21	425	AVMTSPLYLE	IIIYCTGAFLISCMVGSVIVY	KMKSGTKKSD	UP	21
P01920	DQB1_HUMAN	HLA-DQB1	74.342	9.941	HUMAN		SS_TYPE1	LC substrate	0	0	1	N-out	ER;Endosome;Golgi;Lysosome;Membrane;PM		261	32	198	21	10	RAQSESAQSK	MLSGIGGFVLGLIFLGLGLII	HHRSQKGLLH	UP	21
P12314	FCGR1_HUMAN	FCGR1A	74.326	11.813	HUMAN	OTHERS	SS_TYPE1	LC substrate	0	0	1	N-out	Membrane;PM		374	15	277	21	61	LQLPTPVWFH	VLFYLAVGIMFLVNTVLWVTI	RKELKRKKKW	UP	21
P40189	IL6RB_HUMAN	IL6ST	74.324	11.634	HUMAN	OTHERS	SS_TYPE1	LC substrate	0	0	1	N-out	Membrane;PM	BACE1	918	22	597	22	277	TPKFAQGEIE	AIVVPVCLAFLLTTLLGVLFCF	NKRDLIKKHI	UP	22
Q14953	KI2S5_HUMAN	KIR2DS5	74.31	12.421	HUMAN		SS_TYPE1	LC substrate	0	0	1	N-out	Membrane;PM		304	21	224	19	40	SETGNPRHLH	VLIGTSVVKLPFTILLFFL	LHRWCSNKKN	UP	19
Q9UM73	ALK_HUMAN	ALK	74.005	10.651	HUMAN	OTHERS	SS_TYPE1	LC substrate	0	0	1	N-out	Membrane;PM		1620	18	1020	21	561	PHLPLSLILS	VVTSALVAALVLAFSGIMIVY	RRKHQELQAM	UP	21
P43628	KI2L3_HUMAN	KIR2DL3	73.923	13.962	HUMAN		SS_TYPE1	LC substrate	0	0	1	N-out	Membrane;PM		341	21	224	20	76	SETGNPRHLH	VLIGTSVVIILFILLLFFLL	HRWCCNKKNA	UP	20
Q16790	CAH9_HUMAN	CA9	73.82	8.71	HUMAN	OTHERS	SS_TYPE1	LC substrate	0	0	1	N-out	Cell projection;Membrane;PM		459	37	377	21	24	QLNSCLAAGD	ILALVFGLLFAVTSVAFLVQM	RRQHRRGTKG	UP	21
Q96HA4	CA159_HUMAN	C1orf159	73.81	12.882	HUMAN		SS_NO_TYPE	LC substrate	0	0	1	N-out	Membrane		380	18	129	21	212	HPGAPRVAAS	LFLGTFFISSGLILSVAGFFY	LKRSSKLPRA	UP	21
O60486	PLXC1_HUMAN	PLXNC1	73.706	15.124	HUMAN		SS_TYPE1	LC substrate	0	0	1	N-out	Membrane		1568	34	910	21	603	YVEQESVPST	WYFLIVLPVLLVIVIFAAVGV	TRHKSKELSR	UP	21
Q8TDF5	NETO1_HUMAN	NETO1	73.703	10.586	HUMAN	OTHERS	SS_TYPE1	LC substrate	0	0	1	N-out	Membrane		533	22	322	21	168	LDQLTNTSGT	VIGVTSCIVIILIIISVIVQI	KQPRKKYVQR	UP	21
P01730	CD4_HUMAN	CD4	73.65	10.895	HUMAN	OTHERS	SS_TYPE1	LC substrate	0	0	1	N-out	Membrane;PM		458	25	371	22	40	LPTWSTPVQP	MALIVLGGVAGLLLFIGLGIFF	CVRCRHRRRQ	UP	22
Q9ULL4	PLXB3_HUMAN	PLXNB3	73.647	13.578	HUMAN		SS_TYPE1	LC substrate	0	0	1	N-out	Membrane;PM		1909	44	1211	21	633	PLSAFPVEAQ	AGVGMGAAVLIAAVLLLTLMY	RHKSKQALRD	UP	21
Q6UX15	LAYN_HUMAN	LAYN	73.636	12.175	HUMAN	OTHERS	SS_TYPE1	LC substrate	0	0	1	N-out	Membrane		382	21	214	21	126	SREAALNLAY	ILIPSIPLLLLLVVTTVVCWV	WICRKRKREQ	UP	21
P25942	TNR5_HUMAN	CD40	73.529	14.68	HUMAN	OTHERS	SS_TYPE1	LC substrate	0	0	1	N-out	Membrane;PM;Secreted	ADAM9;ADAM17	277	20	173	22	62	VVCGPQDRLR	ALVVIPIIFGILFAILLVLVFI	KKVAKKPTNK	UP	22
P16871	IL7RA_HUMAN	IL7R	73.509	12.247	HUMAN	OTHERS	SS_TYPE1	LC substrate	0	0	1	N-out	Membrane		459	20	219	25	195	EINNSSGEMD	PILLTISILSFFSVALLVILACVLW	KKRIKPIVWP	UP	25
Q9Y5E9	PCDBE_HUMAN	PCDHB14	73.5	13.071	HUMAN		SS_TYPE1	LC substrate	0	0	1	N-out	Membrane;PM		798	26	660	25	87	APAQAQADSL	TVYLVVALASVSSLFLFSVLLFVAV	RLCRRSRAAS	UP	25
Q9UMZ3	PTPRQ_HUMAN	PTPRQ	73.5	16.157	HUMAN	OTHERS	SS_TYPE1	LC substrate	0	0	1	N-out	Membrane		2332	35	1912	21	364	GEGLSERTVE	IILSVTLCILSIILLGTAIFA	FARIRQKQKE	UP	21
Q16849	PTPRN_HUMAN	PTPRN	73.458	16.475	HUMAN	OTHERS	SS_TYPE1	LC substrate	0	0	1	N-out	Cell junction;Cell projection;Cytoplasm;Membrane;Nucleus;PM		979	34	541	25	379	QTAHSTSPMR	SVLLTLVALAGVAGLLVALAVALCV	RQHARQQDKE	UP	25
P0DKB5	TPBGL_HUMAN	TPBGL	73.418	15.252	HUMAN		SS_TYPE1	LC substrate	0	0	1	N-out	Membrane		382	26	281	21	54	EAAGPELEAS	YVFFGLVLALIGLIFLMVLYL	NRRGIQRWMR	UP	21
Q9NPF0	CD320_HUMAN	CD320	73.328	15.243	HUMAN	OTHERS	SS_TYPE1	LC substrate	0	0	1	N-out	Membrane;PM		282	35	194	21	32	GDQSGSPTAY	GVIAAAAVLSASLVTATLLLL	SWLRAQERLR	UP	21
Q96RD9	FCRL5_HUMAN	FCRL5	73.324	17.253	HUMAN		SS_TYPE1	LC substrate	0	0	1	N-out	Membrane;PM		977	15	836	21	105	ANRSGPFATG	VAGGLLSIAGLAAGALLLYCW	LSRKAGRKPA	UP	21
P34910	EVI2B_HUMAN	EVI2B	73.273	11.578	HUMAN	OTHERS	SS_TYPE1	LC substrate	0	0	1	N-out	Membrane		448	21	181	24	222	QTPQKNNYNS	IAAILIGVLLTSMLVAIIIIVLWK	CLRKPVLNDQ	UP	24
Q6P1J6	PLB1_HUMAN	PLB1	73.236	20.329	HUMAN		SS_TYPE1	LC substrate	0	0	1	N-out	Membrane;PM		1458	21	1396	21	20	QAEEAPEVLY	WAVPVAAGVGLVVGIIGTVVW	RCRRGGRRED	UP	21
Q15363	TMED2_HUMAN	TMED2	73.202	14.54	HUMAN	OTHERS	SS_TYPE1	LC substrate	0	0	1	N-out	Cytoplasm;ER;Golgi;Membrane		201	20	148	21	12	RAINDNTNSR	VVLWSFFEALVLVAMTLGQIY	YLKRFFEVRR	UP	21
Q5T2D2	TRML2_HUMAN	TREML2	73.061	14.609	HUMAN	OTHERS	SS_TYPE1	LC substrate	0	0	1	N-out	Membrane;PM		321	18	250	21	32	PSIRHQDVYS	TVLGVVLTLLVLMLIMVYGFW	KKRHMASYSM	UP	21
Q9H6B4	CLMP_HUMAN	CLMP	73.03	23.27	HUMAN	OTHERS	SS_TYPE1	LC substrate	0	0	1	N-out	Cell junction;Membrane;PM		373	18	217	21	117	QYVQSIGMVA	GAVTGIVAGALLIFLLVWLLI	RRKDKERYEE	UP	21
Q9H5V8	CDCP1_HUMAN	CDCP1	72.966	13.173	HUMAN		SS_NO_TYPE	LC substrate	0	0	1	N-out	Membrane;PM		836	29	638	21	148	TLTPRTVDLT	VILIAAVGGGVLLLSALGLII	CCVKKKKKKT	UP	21
Q8IWV1	LAX1_HUMAN	LAX1	72.829	13.605	HUMAN		SS_TYPE3	LC substrate	0	0	1	N-out	Membrane;PM		398	0	37	21	340	LDRNKDQITN	IFSGFAGLLAILLVVAVFCIL	WNWNKRKKRQ	UP	21
Q14517	FAT1_HUMAN	FAT1	72.81	13.605	HUMAN	OTHERS	SS_TYPE1	LC substrate	0	0	1	N-out	Membrane;Nucleus;PM		4588	21	4160	21	386	STPWNIGLAE	GIGIVVFVAGIFLLVVVFVLC	RKMISRKKKH	UP	21
O95727	CRTAM_HUMAN	CRTAM	72.718	12.735	HUMAN	OTHERS	SS_TYPE1	LC substrate	0	0	1	N-out	Membrane;PM		393	17	270	21	85	YLGLARKKSG	ILLLTLVSFLIFILFIIVQLF	IMKLRKAHVI	UP	21
Q9H9K5	MER34_HUMAN	ERVMER34-1	72.702	11.912	HUMAN	OTHERS	SS_TYPE1	LC substrate	0	0	1	N-out	Membrane;PM		563	26	462	21	54	IFAKVGDWFR	SWGYVLLIVLFCLFIFVLIYV	RVFRKSRRSL	UP	21
O95866	G6B_HUMAN	MPIG6B	72.636	19.587	HUMAN	OTHERS	SS_TYPE1	LC substrate	0	0	1	N-out	Membrane;PM		241	17	125	21	78	GPTHGSVYPQ	LLIPLLGAGLVLGLGALGLVW	WLHRRLPPQP	UP	21
Q9BVV8	F174C_HUMAN	FAM174C	72.609	8.757	HUMAN	OTHERS	SS_TYPE1	LC substrate	0	0	1	N-out	Membrane		132	26	46	21	39	PGASGSALTR	SFYVILGFCGLTALYFLIRAF	RLKKPQRRRY	UP	21
P20594	ANPRB_HUMAN	NPR2	72.535	13.719	HUMAN		SS_TYPE1	LC substrate	0	0	1	N-out	Membrane;PM		1047	22	436	20	569	DKTPLSTLAI	VALGTGITFIMFGVSSFLIF	RKLMLEKELA	UP	20
Q86VZ4	LRP11_HUMAN	LRP11	72.44	16.8	HUMAN	OTHERS	SS_TYPE1	LC substrate	0	0	1	N-out	Membrane	BACE1	500	37	413	23	27	GGEHPAPETG	AVLPLALGLAITALLLLMVACRL	RLVKQKLKKA	UP	23
P07204	TRBM_HUMAN	THBD	72.439	9.719	HUMAN		SS_TYPE1	LC substrate	0	0	1	N-out	Membrane		575	18	497	24	36	TPPAVGLVHS	GLLIGISIASLCLVVALLALLCHL	RKKQGAARAK	UP	24
Q14626	I11RA_HUMAN	IL11RA	72.42	17.726	HUMAN	SUBLIT	SS_TYPE1	LC substrate	0	1	1	N-out	Membrane;Secreted	ADAM10	422	22	348	21	31	DSVEQVAVLA	SLGILSFLGLVAGALALGLWL	RLRRGGKDGS	UP	21
Q9BQT9	CSTN3_HUMAN	CLSTN3	72.403	13.606	HUMAN	SUBLIT	SS_TYPE1	LC substrate	0	1	1	N-out	Membrane;PM		956	19	828	21	88	SHRNSMIPSA	ATLIIVVCVGFLVLMVVLGLV	RIHSLHRRVS	UP	21
Q14952	KI2S3_HUMAN	KIR2DS3	72.362	14.434	HUMAN		SS_TYPE1	LC substrate	0	0	1	N-out	Membrane;PM		304	21	224	19	40	SKTGNPRHLH	VLIGTSVVKLPFTILLFFL	LHRWCSDKKN	UP	19
P28906	CD34_HUMAN	CD34	72.28	18.511	HUMAN	OTHERS	SS_TYPE1	LC substrate	0	0	1	N-out	Membrane		385	31	259	21	74	ASHQSYSQKT	LIALVTSGALLAVLGITGYFL	MNRRSWSPTG	UP	21
Q9H159	CAD19_HUMAN	CDH19	72.195	15.365	HUMAN	OTHERS	SS_TYPE1	LC substrate	0	0	1	N-out	Membrane;PM		772	21	575	21	155	LVLSMGFKTE	VIIAILICIMIIFGFIFLTLG	LKQRRKQILF	UP	21
Q9UKN1	MUC12_HUMAN	MUC12	72.003	17.19	HUMAN	OTHERS	SS_TYPE1	LC substrate	0	0	1	N-out	Membrane		5478	16	5364	21	77	EFNIAKSLVY	GIVGAVMAVLLLALIILIILF	SLSQRKRHRE	UP	21
Q86XX4	FRAS1_HUMAN	FRAS1	71.958	17.127	HUMAN		SS_TYPE1	LC substrate	0	0	1	N-out	Membrane;PM		4008	26	3875	21	86	AASLSQTGAS	IGSALAAIMLLLLVFLVACFI	NRKCQKQRKK	UP	21
O60279	SUSD5_HUMAN	SUSD5	71.808	15.783	HUMAN	OTHERS	SS_TYPE1	LC substrate	0	0	1	N-out	Membrane		629	35	539	21	34	DGCPGLSRGP	VIATIVTVLCLLLLLAGVGMV	WGYRKCQHKS	UP	21
P10747	CD28_HUMAN	CD28	71.75	15.797	HUMAN	OTHERS	SS_TYPE1	LC substrate	0	0	1	N-out	Membrane		220	18	134	27	41	SPLFPGPSKP	FWVLVVVGGVLACYSLLVTVAFIIFWV	RSKRSRLLHS	UP	27
A0A087WTH5	KCE1B_HUMAN	KCNE1B	71.735	18.322	HUMAN		SS_TYPE1	LC substrate	0	0	1	N-out	Membrane		132	0	46	21	65	SPRSGDGKLE	ALYVLMVLGFFGFFTLGIMLS	YIRSKKLEHS	UP	21
P49755	TMEDA_HUMAN	TMED10	71.669	15.081	HUMAN	OTHERS	SS_TYPE1	LC substrate	0	0	1	N-out	Cytoplasm;ER;Golgi;Membrane;PM		219	31	154	21	13	RDTNESTNTR	VLYFSIFSMFCLIGLATWQVF	YLRRFFKAKK	UP	21
Q9NS62	THSD1_HUMAN	THSD1	71.578	21.387	HUMAN	OTHERS	SS_TYPE1	LC substrate	0	0	1	N-out	Endosome;Membrane		852	24	389	21	418	QPQGPVKSNN	IVTVTGISLCLFIIIATVLIT	LWRRFGRPAK	UP	21
Q6DN72	FCRL6_HUMAN	FCRL6	71.232	11.435	HUMAN	OTHERS	SS_TYPE1	LC substrate	0	0	1	N-out	Membrane;PM		434	19	288	21	106	QVLFTPASNW	LVPWLPASLLGLMVIAAALLV	YVRSWRKAGP	UP	21
Q0VAQ4	SMAGP_HUMAN	SMAGP	71.232	13.249	HUMAN		SS_TYPE3	LC substrate	0	0	1	N-out	Cytoplasm;Membrane;PM		97	0	36	21	40	SPEDGASTAL	IAVVITVVFLTLLSVVILIFF	YLYKNKGSYV	UP	21
Q9BZD7	TMG3_HUMAN	PRRG3	71.136	12.01	HUMAN	OTHERS	SS_TYPE1	LC substrate	0	0	1	N-out	Membrane		231	0	78	23	130	SVRDPSQSSD	AMYVVVPLLGVALLIVIALFIIW	RCQLQKATRH	UP	23
A0A1B0GU29	SIM28_HUMAN	SMIM28	71.109	12.736	HUMAN		SS_NO_TYPE	LC substrate	0	0	1	N-out	Membrane		152	0	51	21	80	VSSTQEDVEP	FLCILLPATILLFLAFLLLFL	YRRCKSPPPQ	UP	21
Q96P31	FCRL3_HUMAN	FCRL3	71.106	14.829	HUMAN	OTHERS	SS_TYPE1	LC substrate	0	0	1	N-out	Membrane;PM		734	17	556	21	140	GTSRNRTGLT	AAGITGLVLSILVLAAAAALL	HYARARRKPG	UP	21
Q9NRJ7	PCDBG_HUMAN	PCDHB16	71.067	14.973	HUMAN		SS_TYPE1	LC substrate	0	0	1	N-out	Membrane		776	28	662	21	65	TQANSLTVYL	VVALASVSSLFLFSVLLFVAV	RLCRRSRAAS	UP	21
Q96NY8	NECT4_HUMAN	NECTIN4	71.056	12.16	HUMAN	OTHERS	SS_TYPE1	LC substrate	0	0	1	N-out	Cell junction;Membrane;PM		510	31	318	21	140	GKQVDLVSAS	VVVVGVIAALLFCLLVVVVVL	MSRYHRRKAQ	UP	21
P01911	DRB1_HUMAN	HLA-DRB1	70.997	15.996	HUMAN		SS_TYPE1	LC substrate	0	0	1	N-out	ER;Endosome;Lysosome;Membrane;PM		266	29	198	21	18	RARSESAQSK	MLSGVGGFVLGLLFLGAGLFI	YFRNQKGHSG	UP	21
P79483	DRB3_HUMAN	HLA-DRB3	70.997	15.996	HUMAN		SS_TYPE1	LC substrate	0	0	1	N-out	ER;Endosome;Lysosome;Membrane;PM		266	29	198	21	18	RARSESAQSK	MLSGVGGFVLGLLFLGAGLFI	YFRNQKGHSG	UP	21
Q86XR5	PRIMA_HUMAN	PRIMA1	70.991	14.487	HUMAN	SUBLIT	SS_TYPE1	LC substrate	0	1	1	N-out	Membrane;PM		153	35	57	21	40	CPTEESWWSG	LVIIIAVCCASLVFLTVLVII	CYKAIKRKPL	UP	21
P32942	ICAM3_HUMAN	ICAM3	70.846	19.976	HUMAN		SS_TYPE1	LC substrate	0	0	1	N-out	Membrane		547	29	456	25	37	VMDIEAGSSH	FVPVFVAVLLTLGVVTIVLALMYVF	REHQRSGSYH	UP	25
Q9BZ76	CNTP3_HUMAN	CNTNAP3	70.78	12.973	HUMAN	OTHERS	SS_TYPE1	LC substrate	0	0	1	N-out	Membrane;PM;Secreted		1288	25	1220	21	22	LVNADRRDSA	VIGGVIAVVIFILLCITAIAI	RIYQQRKLRK	UP	21
Q9P2E7	PCD10_HUMAN	PCDH10	70.654	13.27	HUMAN	OTHERS	SS_TYPE1	LC substrate	0	0	1	N-out	Membrane;PM		1040	18	697	21	304	GGGETSLDLT	LILIIALGSVSFIFLLAMIVL	AVRCQKEKKL	UP	21
P42702	LIFR_HUMAN	LIFR	70.389	27.865	HUMAN	OTHERS	SS_TYPE1	LC substrate	0	0	1	N-out	Membrane;PM;Secreted		1097	44	789	25	239	SMYVVTKENS	VGLIIAILIPVAVAVIVGVVTSILC	YRKREWIKET	UP	25
Q9UHC6	CNTP2_HUMAN	CNTNAP2	70.31	14.796	HUMAN		SS_TYPE1	LC substrate	0	0	1	N-out	Membrane		1331	27	1235	21	48	IRNGVNRNSA	IIGGVIAVVIFTILCTLVFLI	RYMFRHKGTY	UP	21
Q9NP84	TNR12_HUMAN	TNFRSF12A	70.227	13.494	HUMAN		SS_TYPE1	LC substrate	0	0	1	N-out	Membrane		129	27	53	21	28	PPAPFRLLWP	ILGGALSLTFVLGLLSGFLVW	RRCRRREKFT	UP	21
Q9Y5F2	PCDBB_HUMAN	PCDHB11	70.146	15.349	HUMAN		SS_TYPE1	LC substrate	0	0	1	N-out	Membrane;PM		797	26	664	21	86	AQADSLTVYL	VVALASVSSLFLFSVLLFVAV	RLCRRSRAAS	UP	21
Q9Y5E5	PCDB4_HUMAN	PCDHB4	70.146	15.349	HUMAN		SS_TYPE1	LC substrate	0	0	1	N-out	Membrane;PM		795	27	662	21	85	AQADSLTVYL	VVALASVSSLFLFSVLLFVAV	RLCRRSRAAS	UP	21
Q9Y5E4	PCDB5_HUMAN	PCDHB5	70.146	15.349	HUMAN		SS_TYPE1	LC substrate	0	0	1	N-out	Membrane;PM		795	30	659	21	85	AQADSLTVYL	VVALASVSSLFLFSVLLFVAV	RLCRRSRAAS	UP	21
Q9Y5E3	PCDB6_HUMAN	PCDHB6	70.146	15.349	HUMAN		SS_TYPE1	LC substrate	0	0	1	N-out	Membrane;PM		794	27	661	21	85	AQADSLTVYL	VVALASVSSLFLFSVLLFVAV	RLCRRSRAAS	UP	21
Q14761	PTCA_HUMAN	PTPRCAP	70.136	15.481	HUMAN		SS_NO_TYPE	LC substrate	0	0	1	N-out	Membrane		206	0	33	21	152	SAEDSVGSSS	VTVVLLLLLLLLLATGLALAW	RRLSRDSGGY	UP	21
Q3KPI0	CEA21_HUMAN	CEACAM21	70.133	12.135	HUMAN		SS_TYPE1	LC substrate	0	0	1	N-out	Membrane		293	34	206	21	32	TVKSDDNTLG	ILIGVLVGSLLVAALVCFLLL	RKTGRASDQS	UP	21
A8MVW5	HECA2_HUMAN	HEPACAM2	70.066	12.728	HUMAN	OTHERS	SS_TYPE1	LC substrate	0	0	1	N-out	Golgi;Membrane	BACE1	462	31	320	21	90	LAQKGKSLSP	LASITGISLFLIISMCLLFLW	KKYQPYKVIK	UP	21
P30203	CD6_HUMAN	CD6	70.063	14.234	HUMAN	OTHERS	SS_TYPE1	LC substrate	0	0	1	N-out	Membrane;PM		668	17	385	21	245	NKESRELMLL	IPSIVLGILLLGSLIFIAFIL	LRIKGKYALP	UP	21
Q8IW52	SLIK4_HUMAN	SLITRK4	70.016	15.601	HUMAN		SS_TYPE1	LC substrate	0	0	1	N-out	Membrane;PM		837	18	600	21	198	SPPGGPVPLS	ILILSILVVLILTVFVAFCLL	VFVLRRNKKP	UP	21
Q7KYR7	BT2A1_HUMAN	BTN2A1	69.934	18.19	HUMAN		SS_TYPE1	LC substrate	0	0	1	N-out	Membrane		527	28	220	21	258	SFMPSVSPCA	VALPIIVVILMIPIAVCIYWI	NKLQKEKKIL	UP	21
P08F94	PKHD1_HUMAN	PKHD1	69.798	16.51	HUMAN	SUBLIT	SS_TYPE1	LC substrate	0	1	1	N-out	Membrane;PM		4074	23	3835	21	195	LPVTRKEKST	IILAASLSSVASWLALSCLVC	CWLKRSKSRK	UP	21
Q96NI6	LRFN5_HUMAN	LRFN5	69.762	14.334	HUMAN		SS_TYPE1	LC substrate	0	0	1	N-out	Membrane		719	17	512	21	169	MQSQFLGGTM	IIIIGGIIVASVLVFIIILMI	RYKVCNNNGQ	UP	21
Q96JA1	LRIG1_HUMAN	LRIG1	69.567	12.889	HUMAN	OTHERS	SS_TYPE1	LC substrate	0	0	1	N-out	Membrane;PM	BACE1	1093	34	760	21	278	GCRKDGTTVG	IFTIAVVSSIVLTSLVWVCII	YQTRKKSEEY	UP	21
O94933	SLIK3_HUMAN	SLITRK3	69.55	14.414	HUMAN		SS_TYPE1	LC substrate	0	0	1	N-out	Membrane		977	26	628	21	302	SPPGGPVPLS	VLILSLLVLFFSAVFVAAGLF	AYVLRRRRKK	UP	21
P18627	LAG3_HUMAN	LAG3	69.449	10.977	HUMAN		SS_TYPE1	LC substrate	0	0	1	N-out	Membrane;PM	ADAM10;ADAM17	525	22	428	21	54	APGALPAGHL	LLFLILGVLSLLLLVTGAFGF	HLWRRQWRPR	UP	21
Q16832	DDR2_HUMAN	DDR2	69.412	14.582	HUMAN	OTHERS	SS_TYPE1	LC substrate	0	0	1	N-out	Membrane;PM		855	21	378	22	434	MLKVDDSNTR	ILIGCLVAIIFILLAIIVIILW	RQFWQKMLEK	UP	22
Q9UBS9	SUCO_HUMAN	SUCO	69.345	9.063	HUMAN	OTHERS	SS_TYPE1	LC substrate	0	0	1	N-out	ER;Membrane		1254	29	981	21	223	AELKREVSDR	QSYLVISLVLCVVLGLMLCMQ	RCRNTSQFDG	UP	21
O75264	SIM24_HUMAN	SMIM24	69.337	19.243	HUMAN		SS_NO_TYPE	LC substrate	0	0	1	N-out	Membrane		130	20	10	21	79	QQATEHRLKP	WLVGLAAVVGFLFIVYLVLLA	NRLWCSKARA	UP	21
P43631	KI2S2_HUMAN	KIR2DS2	69.325	16.958	HUMAN		SS_TYPE1	LC substrate	0	0	1	N-out	Membrane;PM		304	21	224	20	39	SKTGNPRHLH	VLIGTSVVKIPFTILLFFLL	HRWCSNKKNA	UP	20
Q6P9G4	TM154_HUMAN	TMEM154	69.294	14.77	HUMAN	OTHERS	SS_TYPE1	LC substrate	0	0	1	N-out	Membrane		183	22	53	21	87	NFAPDENQLE	FILMVLIPLILLVLLLLSVVF	LATYYKRKRT	UP	21
Q8NET5	NFAM1_HUMAN	NFAM1	69.26	16.068	HUMAN	OTHERS	SS_TYPE1	LC substrate	0	0	1	N-out	Membrane;PM		270	42	121	21	86	YREPPQSPQK	LLLFGFTGLLSVLSVVGTALL	LWNKKRMRGP	UP	21
I3L273	GFY_HUMAN	GFY	69.108	22.628	HUMAN		SS_TYPE1	LC substrate	0	0	1	N-out	Golgi;Membrane		518	19	390	21	88	GRPRGAAGGA	LCLFFAGTALLIGIFVLLWCL	YRRAARQRPF	UP	21
Q9UN66	PCDB8_HUMAN	PCDHB8	69.047	23.092	HUMAN		SS_TYPE1	LC substrate	0	0	1	N-out	Membrane;PM		801	29	662	19	91	GQADSLTVYL	VVALASVSSLFLFSVLLFV	AVLLCRRSRA	UP	19
Q8WVN6	SCTM1_HUMAN	SECTM1	68.982	12.002	HUMAN	OTHERS	SS_TYPE1	LC substrate	0	0	1	N-out	Membrane;PM;Secreted		248	28	117	21	82	AEPQSAPDTG	FWPVPAVVTAVFILLVALVMF	AWYRCRCSQQ	UP	21
O00453	LST1_HUMAN	LST1	68.866	7.9	HUMAN		SS_NO_TYPE	LC substrate	0	0	1	N-out	Membrane		97	0	7	21	69	LSRNDDICIY	GGLGLGGLLLLAVVLLSACLCWL	HRRVKRLERS	PH	23
P55286	CADH8_HUMAN	CDH8	68.86	14.688	HUMAN		SS_TYPE1	LC substrate	0	0	1	N-out	Membrane;PM		799	29	592	21	157	AYVLPIGLSM	GALIAILACIILLLVIVVLFV	TLRRHKNEPL	UP	21
Q15375	EPHA7_HUMAN	EPHA7	68.845	14.487	HUMAN	SUBLIT	SS_TYPE1	LC substrate	0	1	1	N-out	Membrane;PM	ADAM10;BACE1	998	27	528	21	422	TAVSSEQNPV	IIIAVVAVAGTIILVFMVFGF	IIGRRHCGYS	UP	21
P43632	KI2S4_HUMAN	KIR2DS4	68.832	17.001	HUMAN		SS_TYPE1	LC substrate	0	0	1	N-out	Membrane;PM		304	21	224	20	39	SKTGNPRHLH	VLIGTSVVKIPFTILLFFLL	HRWCSDKKNA	UP	20
Q92956	TNR14_HUMAN	TNFRSF14	68.773	23.73	HUMAN	OTHERS	SS_TYPE1	LC substrate	0	0	1	N-out	Membrane;PM		283	38	164	21	60	GAGTSSSHWV	WWFLSGSLVIVIVCSTVGLII	CVKRRKPRGD	UP	21
Q92932	PTPR2_HUMAN	PTPRN2	68.744	13.998	HUMAN	OTHERS	SS_TYPE1	LC substrate	0	0	1	N-out	Cytoplasm;Membrane	BACE1	1015	21	594	21	379	QAEQEDSTKF	IALTLVSLACILGVLLASGLI	YCLRHSSQHR	UP	21
O14763	TR10B_HUMAN	TNFRSF10B	68.74	12.654	HUMAN	OTHERS	SS_TYPE1	LC substrate	0	0	1	N-out	Membrane		440	55	155	21	209	SPGTPASPCS	LSGIIIGVTVAAVVLIVAVFV	CKSLLWKKVL	UP	21
P07333	CSF1R_HUMAN	CSF1R	68.737	15.871	HUMAN	OTHERS	SS_TYPE1	LC substrate	0	0	1	N-out	Membrane;PM	ADAM17	972	19	498	21	434	HPPDEFLFTP	VVVACMSIMALLLLLLLLLLY	KYKQKPKYQV	UP	21
Q8NCU8	MTLN_HUMAN	MTLN	68.732	11.303	HUMAN		SS_NO_TYPE	LC substrate	0	0	1	N-out	Membrane;Mitochondrion		56	0	9	18	29	ADVSERTLQL	SVLVAFASGVLLGWQANRL	RRRYLDWRKR	PH	19
P98155	VLDLR_HUMAN	VLDLR	68.684	18.87	HUMAN	SUBLIT	SS_TYPE1	LC substrate	0	1	1	N-out	Membrane		873	27	770	22	54	EVSVPPKGTS	AAWAILPLLLLVMAAVGGYLMW	RNWQHKNMKS	UP	22
Q9NRM6	I17RB_HUMAN	IL17RB	68.575	15.477	HUMAN		SS_TYPE1	LC substrate	0	0	1	N-out	Membrane;PM;Secreted		502	17	275	21	189	NKSKPGGWLP	LLLLSLLVATWVLVAGIYLMW	RHERIKKTSF	UP	21
O43819	SCO2_HUMAN	SCO2	68.572	13.83	HUMAN		SS_NO_TYPE	LC substrate	0	0	1	N-out	Membrane;Mitochondrion		266	0	60	18	188	QPQGPGLRTR	LLITGLFGAGLGGAWLAL	RAEKERLQQQ	UP	18
Q13641	TPBG_HUMAN	TPBG	68.564	14.728	HUMAN	OTHERS	SS_TYPE1	LC substrate	0	0	1	N-out	Membrane;PM		420	31	324	21	44	PILPPSLQTS	YVFLGIVLALIGAIFLLVLYL	NRKGIKKWMH	UP	21
Q9ULH4	LRFN2_HUMAN	LRFN2	68.488	17.569	HUMAN		SS_TYPE1	LC substrate	0	0	1	N-out	Cell junction;Membrane;PM		789	20	514	21	234	MHSQILGGTM	ILVIGGIIVATLLVFIVILMV	RYKVCNHEAP	UP	21
Q8N3J6	CADM2_HUMAN	CADM2	68.476	14.147	HUMAN		SS_TYPE1	LC substrate	0	0	1	N-out	Membrane;PM		435	24	343	21	47	ALAGQNGPDH	ALIGGIVAVVVFVTLCSIFLL	GRYLARHKGT	UP	21
O15031	PLXB2_HUMAN	PLXNB2	68.361	15.829	HUMAN	OTHERS	SS_TYPE1	LC substrate	0	0	1	N-out	Membrane;PM		1838	19	1178	21	620	EYDTRVSDVP	LSLILPLVIVPMVVVIAVSVY	CYWRKSQQAE	UP	21
P13765	DOB_HUMAN	HLA-DOB	68.271	12.522	HUMAN		SS_TYPE1	LC substrate	0	0	1	N-out	Endosome;Lysosome;Membrane		273	26	198	21	28	RAQSEYSWRK	MLSGIAAFLLGLIFLLVGIVI	QLRAQKGYVR	UP	21
Q9BZW8	CD244_HUMAN	CD244	68.27	22.304	HUMAN		SS_TYPE1	LC substrate	0	0	1	N-out	Membrane		370	21	208	21	120	NAHQEFRFWP	FLVIIVILSALFLGTLACFCV	WRRKRKEKQS	UP	21
Q8NEQ5	CA162_HUMAN	C1orf162	68.232	14.068	HUMAN		SS_NO_TYPE	LC substrate	0	0	1	N-out	Membrane		155	0	40	21	94	LSNHHNKKHL	ILAFCAGVLLTLLLIAFIFLI	IKSYRKYRRE	UP	21
Q4KMG0	CDON_HUMAN	CDON	68.14	20.365	HUMAN		SS_NO_TYPE	LC substrate	0	0	1	N-out	Membrane;PM		1287	25	938	21	303	PATSPARSSD	MLYLIVGCVLGVMVLILMVFI	AMCLWKNRQQ	UP	21
O43155	FLRT2_HUMAN	FLRT2	68.102	18.845	HUMAN		SS_NO_TYPE	LC substrate	0	0	1	N-out	Membrane;PM		660	35	506	21	98	TTSHSMGSPF	LLAGLIGGAVIFVLVVLLSVF	CWHMHKKGRY	UP	21
Q8N743	KI3L3_HUMAN	KIR3DL3	68.102	20.089	HUMAN		SS_TYPE1	LC substrate	0	0	1	N-out	Membrane;PM		410	25	297	21	67	VSVTGNSRHL	HVLIGTSVVIIPFAILLFFLL	HRWCANKKNA	UP	21
Q9H2B2	SYT4_HUMAN	SYT4	68.102	18.863	HUMAN		SS_NO_TYPE	LC substrate	0	0	1	N-out	Cytoplasm;Membrane		425	0	16	21	388	SREEFDEIPT	VVGIFSAFGLVFTVSLFAWIC	CQRKSSKSNK	UP	21
Q16671	AMHR2_HUMAN	AMHR2	68.036	12.664	HUMAN		SS_TYPE1	LC substrate	0	0	1	N-out	Membrane		573	17	132	21	403	APGESIWMAL	VLLGLFLLLLLLLGSIILALL	QRKNYRVRGE	UP	21
Q5IJ48	CRUM2_HUMAN	CRB2	67.937	15.248	HUMAN	OTHERS	SS_TYPE1	LC substrate	0	0	1	N-out	Membrane;PM		1285	28	1196	21	40	PLPLPFPLLE	VAVPAACACLLLLLLGLLSGI	LAARKRRQSE	UP	21
P20023	CR2_HUMAN	CR2	67.916	11.437	HUMAN	OTHERS	SS_TYPE1	LC substrate	0	0	1	N-out	Membrane;PM		1033	20	951	28	34	NPPLAVCRSR	SLAPVLCGIAAGLILLTFLIVITLYVIS	KHRARNYYTD	UP	28
Q6UW88	EPGN_HUMAN	EPGN	67.838	13.665	HUMAN	OTHERS	SS_TYPE1	LC substrate	0	0	1	N-out	Membrane	ADAM17	154	22	88	21	23	TSYAVDSYEK	YIAIGIGVGLLLSGFLVIFYC	YIRKRCLKLK	UP	21
P0DTU4	TRBR2_HUMAN	TRB	67.795	12.915	HUMAN		SS_NO_TYPE	LC substrate	0	0	1	N-out	Membrane;PM		315	21	260	23	11	ESYQQGVLSA	TILYEILLGKATLYAVLVSALVL	MAMVKRKDSR	UP	23
P0DSE2	TRBR1_HUMAN	TRB	67.795	12.915	HUMAN		SS_NO_TYPE	LC substrate	0	0	1	N-out	Membrane;PM		310	21	255	23	11	ESYQQGVLSA	TILYEILLGKATLYAVLVSALVL	MAMVKRKDSR	UP	23
A0A5B9	TRBC2_HUMAN	TRBC2	67.795	12.915	HUMAN		SS_NO_TYPE	LC substrate	0	0	1	N-out	Membrane;PM		178	0	144	23	11	ESYQQGVLSA	TILYEILLGKATLYAVLVSALVL	MAMVKRKDSR	UP	23
Q9BYF1	ACE2_HUMAN	ACE2	67.793	16.014	HUMAN		SS_TYPE1	LC substrate	0	0	1	N-out	Membrane;PM;Secreted		805	17	723	21	44	LGPPNQPPVS	IWLIVFGVVMGVIVVGIVILI	FTGIRDRKKK	UP	21
Q5SQ64	LY66F_HUMAN	LY6G6F	67.789	15.384	HUMAN	OTHERS	SS_TYPE1	LC substrate	0	0	1	N-out	Membrane;PM		297	16	219	21	41	APSTGWDMPW	ILMLLLTMGQGVVILALSIVL	WRQRVRGAPG	UP	21
O00299	CLIC1_HUMAN	CLIC1	67.788	12.475	HUMAN		SS_NO_TYPE	LC substrate	0	0	1	N-out	Cytoplasm;Membrane;Nucleus;PM		241	0	25	21	195	SDGAKIGNCP	FSQRLFMVLWLKGVTFNVTTV	DTKRRTETVQ	UP	21
Q9NNZ3	DNJC4_HUMAN	DNAJC4	67.746	17.674	HUMAN		SS_NO_TYPE	LC substrate	0	0	1	N-out	Membrane		241	0	155	20	66	RQQQHKQNKQ	VLGYCLLLMLAGMGLHYIAF	RKVKQMHLNF	UP	20
O95297	MPZL1_HUMAN	MPZL1	67.74	19.399	HUMAN		SS_TYPE1	LC substrate	0	0	1	N-out	Membrane	BACE1	269	35	127	21	86	YVVEKENLPV	FPVWVVVGIVTAVVLGLTLLI	SMILAVLYRR	UP	21
Q9UJ90	KCNE5_HUMAN	KCNE5	67.684	14.955	HUMAN		SS_TYPE1	LC substrate	0	0	1	N-out	Membrane		142	0	60	21	61	VTSAKGDDAY	LYILLIMIFYACLAGGLILAY	TRSRKLVEAK	UP	21
P16435	NCPR_HUMAN	POR	67.665	23.158	HUMAN		SS_NO_TYPE	LC substrate	0	0	1	N-out	Cytoplasm;ER;Membrane		677	0	21	21	635	VSEAVAEEVS	LFSMTDMILFSLIVGLLTYWF	LFRKKKEEVP	UP	21
Q9H3R2	MUC13_HUMAN	MUC13	67.606	15.202	HUMAN	OTHERS	SS_TYPE1	LC substrate	0	0	1	N-out	Membrane;PM		512	18	403	21	70	GLDCKDKFQL	ILTIVGTIAGIVILSMIIALI	VTARSNNKTK	UP	21
Q8NHJ6	LIRB4_HUMAN	LILRB4	67.558	16.385	HUMAN		SS_TYPE1	LC substrate	0	0	1	N-out	Membrane;PM		448	21	238	21	168	PHSGLRRHWE	VLIGVLVVSILLLSLLLFLLL	QHWRQGKHRT	UP	21
Q14703	MBTP1_HUMAN	MBTPS1	67.47	11.546	HUMAN	OTHERS	SS_TYPE1	LC substrate	0	0	1	N-out	ER;Golgi;Membrane	BACE1	1052	17	981	23	31	IMPGRYNQEV	GQTIPVFAFLGAMVVLAFFVVQI	NKAKSRPKRR	UP	23
O60894	RAMP1_HUMAN	RAMP1	67.468	6.863	HUMAN		SS_TYPE1	LC substrate	0	0	1	N-out	Membrane		148	26	91	21	10	GRAVRDPPGS	ILYPFIVVPITVTLLVTALVV	WQSKRTEGIV	UP	21
Q6NUJ2	CK087_HUMAN	C11orf87	67.369	16.665	HUMAN	OTHERS	SS_TYPE1	LC substrate	0	0	1	N-out	Membrane		197	23	38	21	115	QQLFQSFSST	LVLIVLVTLIFCLIVLSLSTF	HIHKRRMKKR	UP	21
Q3MIW9	MUCL3_HUMAN	MUCL3	67.304	11.281	HUMAN	OTHERS	SS_TYPE1	LC substrate	0	0	1	N-out	Cytoplasm;Membrane;PM		517	29	419	21	48	GENDSFPAWA	IVIVVLVAVILLLVFLGLIFL	VSYMMRTRRT	UP	21
Q9UN70	PCDGK_HUMAN	PCDHGC3	67.302	18.708	HUMAN	SUBLIT	SS_TYPE1	LC substrate	0	0	1	N-out	Membrane;PM	ADAM10;BACE1	934	31	662	21	220	REQKKNLTFY	LLLSLILVSVGFVVTVFGVII	FKVYKWKQSR	UP	21
P17643	TYRP1_HUMAN	TYRP1	67.3	23.839	HUMAN	SUBLIT	SS_TYPE1	LC substrate	0	1	1	N-out	Membrane		537	24	453	24	36	WPSREFSVPE	IIAIAVVGALLLVALIFGTASYLI	RARRSMDEAN	UP	24
P35070	BTC_HUMAN	BTC	67.296	12.299	HUMAN	SUBEXPERT	SS_TYPE1	LC substrate	0	1	1	N-out	Membrane;PM;Secreted	ADAM8;ADAM10;ADAM12;ADAM17;ADAM19	178	31	87	21	39	LFYLRGDRGQ	ILVICLIAVMVVFIILVIGVC	TCCHPLRKRR	UP	21
Q9Y6J6	KCNE2_HUMAN	KCNE2	67.268	14.417	HUMAN	SUBEXPERT	SS_TYPE1	LC substrate	0	1	1	N-out	Membrane;PM		123	0	48	21	54	AKVDAENFYY	VILYLMVMIGMFSFIIVAILV	STVKSKRREH	UP	21
P20036	DPA1_HUMAN	HLA-DPA1	67.261	13.553	HUMAN	OTHERS	SS_TYPE1	LC substrate	0	0	1	N-out	ER;Endosome;Golgi;Lysosome;Membrane;PM		260	28	194	23	15	EPIQMPETTE	TVLCALGLVLGLVGIIVGTVLII	KSLRSGHDPR	UP	23
Q9BY67	CADM1_HUMAN	CADM1	67.26	16.718	HUMAN	SUBLIT	SS_TYPE1	LC substrate	0	1	1	N-out	Cell junction;Membrane;PM	ADAM10;ADAM17	442	44	330	21	47	EEGSIRAVDH	AVIGGVVAVVVFAMLCLLIIL	GRYFARHKGT	UP	21
Q86Z14	KLOTB_HUMAN	KLB	67.202	11.666	HUMAN		SS_TYPE3	LC substrate	0	0	1	N-out	Membrane;PM		1044	0	996	21	27	VCLFLVQKKP	LIFLGCCFFSTLVLLLSIAIF	QRQKRRKFWK	UP	21
Q96NU0	CNT3B_HUMAN	CNTNAP3B	67.176	15.143	HUMAN		SS_TYPE1	LC substrate	0	0	1	N-out	Membrane		1288	25	1220	21	22	LVNADRRDSA	VIGGVIAVEIFILLCITAIAI	RIYQQRKLRK	UP	21
Q99075	HBEGF_HUMAN	HBEGF	67.145	13.998	HUMAN	OTHERS	SS_TYPE1	LC substrate	0	0	1	N-out	Membrane;PM	ADAM8;ADAM9;ADAM10;ADAM12;ADAM17;ADAM19	208	19	141	24	24	ENRLYTYDHT	TILAVVAVVLSSVCLLVIVGLLMF	RYHRRGGYDV	UP	24
P43626	KI2L1_HUMAN	KIR2DL1	67.074	19.442	HUMAN		SS_TYPE1	LC substrate	0	0	1	N-out	Membrane;PM		348	21	224	19	84	SKTGNPRHLH	ILIGTSVVIILFILLFFLL	HRWCSNKKNA	UP	19
P43627	KI2L2_HUMAN	KIR2DL2	67.074	19.442	HUMAN		SS_TYPE1	LC substrate	0	0	1	N-out	Membrane;PM		348	21	224	19	84	SKTGNPRHLH	ILIGTSVVIILFILLFFLL	HRWCSNKKNA	UP	19
Q96IQ7	VSIG2_HUMAN	VSIG2	67.06	17.431	HUMAN	OTHERS	SS_TYPE1	LC substrate	0	0	1	N-out	Membrane		327	23	220	21	63	VTEPSQGRVA	GALIGVLLGVLLLSVAAFCLV	RFQKERGKKP	UP	21
Q9BUR5	MIC26_HUMAN	APOO	66.934	14.551	HUMAN		SS_NO_TYPE	LC substrate	0	0	1	N-out	Membrane;Mitochondrion		198	25	82	21	70	DSYDYLQNAP	PGFFPRLGVIGFAGLIGLLLA	RGSKIKKLVY	UP	21
O43570	CAH12_HUMAN	CA12	66.897	20.296	HUMAN	OTHERS	SS_TYPE1	LC substrate	0	0	1	N-out	Membrane		354	24	277	21	32	VQVCTAAGLS	LGIILSLALAGILGICIVVVV	SIWLFRRKSI	UP	21
O00168	PLM_HUMAN	FXYD1	66.891	18.91	HUMAN		SS_TYPE1	LC substrate	0	0	1	N-out	Membrane;PM		92	20	15	21	36	HDPFTYDYQS	LQIGGLVIAGILFILGILIVL	SRRCRCKFNQ	UP	21
P13726	TF_HUMAN	F3	66.866	15.737	HUMAN	OTHERS	SS_TYPE1	LC substrate	0	0	1	N-out	Membrane		295	32	219	23	21	MGQEKGEFRE	IFYIIGAVVFVVIILVIILAISL	HKCRKAGVGQ	UP	23
Q6ZRP7	QSOX2_HUMAN	QSOX2	66.848	14.327	HUMAN		SS_NO_TYPE	LC substrate	0	0	1	N-out	Membrane		698	21	640	21	16	LGVDFSSLDM	SLCVVLYVASSLFLMVMYFFF	RVRSRRWKVK	UP	21
Q8IWB1	IPRI_HUMAN	ITPRIP	66.788	15.445	HUMAN	OTHERS	SS_TYPE1	LC substrate	0	0	1	N-out	Membrane;Nucleus;PM		547	15	68	17	447	EEGRQQNETR	VAWDLWSTLCMILFLMI	EVWRQDHQEG	UP	17
Q9HC73	CRLF2_HUMAN	CRLF2	66.721	13.804	HUMAN	OTHERS	SS_TYPE1	LC substrate	0	0	1	N-out	Membrane;PM;Secreted		371	22	209	21	119	PTPPKPKLSK	FILISSLAILLMVSLLLLSLW	KLWRVKKFLI	UP	21
Q30154	DRB5_HUMAN	HLA-DRB5	66.634	17.303	HUMAN		SS_TYPE1	LC substrate	0	0	1	N-out	ER;Endosome;Golgi;Lysosome;Membrane;PM		266	29	198	21	18	RAQSESAQSK	MLSGVGGFVLGLLFLGAGLFI	YFKNQKGHSG	UP	21
Q7L0X0	TRIL_HUMAN	TRIL	66.634	14.249	HUMAN		SS_TYPE1	LC substrate	0	0	1	N-out	Membrane		811	25	671	21	94	AGSRGGVDYQ	LLTLALLTVNALLVLLALAAW	ASRWLRRKLR	UP	21
Q9Y5E2	PCDB7_HUMAN	PCDHB7	66.63	16.932	HUMAN		SS_TYPE1	LC substrate	0	0	1	N-out	Membrane;PM		793	26	662	21	84	DQANSLTVYL	VVALASVSSLFLLSVLLFVAV	RLCRRSRAAP	UP	21
Q7Z5B4	RIC3_HUMAN	RIC3	66.578	14.75	HUMAN		SS_NO_TYPE	LC substrate	0	0	1	N-out	ER;Membrane		369	28	67	21	253	AGGGGSGRGL	MGQIIPIYGFGIFLYILYILF	KLSKGKTTAE	UP	21
Q9H7Z7	PGES2_HUMAN	PTGES2	66.572	9.242	HUMAN		SS_NO_TYPE	LC substrate	0	0	1	N-out	Golgi;Membrane		377	0	57	17	303	VAAARKGSPR	LLGAAALALGGALGLYH	TARWHLRAQD	UP	17
Q9BYH1	SE6L1_HUMAN	SEZ6L	66.444	20.895	HUMAN	SUBLIT	SS_TYPE1	LC substrate	0	1	1	N-out	ER;Membrane;PM	BACE1	1024	28	930	21	45	ETSLEGGNMA	LAIFIPVLIISLLLGGAYIYI	TRCRYYSNLR	UP	21
Q96FE7	P3IP1_HUMAN	PIK3IP1	66.4	12.891	HUMAN	OTHERS	SS_TYPE1	LC substrate	0	0	1	N-out	Membrane;PM		263	21	147	21	74	NSKEKKDLGT	LGYVLGITMMVIIIAIGAGII	LGYSYKRGKD	UP	21
P58549	FXYD7_HUMAN	FXYD7	66.349	14.899	HUMAN		SS_NO_TYPE	LC substrate	0	0	1	N-out	Membrane		80	0	23	23	34	EPDPFYYDYN	TVQTVGMTLATILFLLGILIVIS	KKVKCRKADS	UP	23
Q9NR16	C163B_HUMAN	CD163L1	66.34	16.034	HUMAN	OTHERS	SS_TYPE1	LC substrate	0	0	1	N-out	Membrane;PM;Secreted		1453	40	1319	21	73	LKSLNASSGH	LALILSSIFGLLLLVLFILFL	TWCRVQKQKH	UP	21
Q96RL6	SIG11_HUMAN	SIGLEC11	66.247	14.13	HUMAN		SS_TYPE1	LC substrate	0	0	1	N-out	Membrane		698	27	534	23	114	KLEHGGGLGL	GAALGAGVAALLAFCSCLVVFRV	KICRKEARKR	UP	23
Q8IVU1	IGDC3_HUMAN	IGDCC3	66.208	10.359	HUMAN	OTHERS	SS_TYPE1	LC substrate	0	0	1	N-out	Membrane		814	35	605	21	153	EAANQTSTTG	IVIGIHIGVTCIIFCVLFLLF	GQRGRVLLCK	UP	21
P43307	SSRA_HUMAN	SSR1	66.19	11.274	HUMAN	OTHERS	SS_TYPE1	LC substrate	0	0	1	N-out	ER;Membrane		286	18	189	21	58	EREDGLDGET	IFMYMFLAGLGLLVIVGLHQL	LESRKRKRPI	UP	21
Q96TA0	PCDBI_HUMAN	PCDHB18P	66.167	18.207	HUMAN		SS_NO_TYPE	LC substrate	0	0	1	N-out	Membrane;PM		734	0	637	21	76	AQADSLTVYL	VVALASVSSLFLFSVFLFVAV	RLCRRSRAAS	UP	21
P31994	FCG2B_HUMAN	FCGR2B	66.149	25.415	HUMAN		SS_TYPE1	LC substrate	0	0	1	N-out	Membrane;PM		310	42	175	23	70	KPVTITVQAP	SSSPMGIIVAVVTGIAVAAIVAA	VVALIYCRKK	UP	23
Q9HBG7	LY9_HUMAN	LY9	66.143	15.325	HUMAN	OTHERS	SS_TYPE1	LC substrate	0	0	1	N-out	Membrane;PM		655	47	407	22	179	ICSGPERNTK	LWIGLFLMVCLLCVGIFSWCIW	KRKGRCSVPA	UP	22
P54855	UDB15_HUMAN	UGT2B15	66.137	22.087	HUMAN		SS_NO_TYPE	LC substrate	0	0	1	N-out	ER;Membrane		530	23	471	21	15	TWIQYHSLDV	IAFLLACVATVIFIITKFCLF	CFRKLAKKGK	UP	21
Q6UWD8	CP054_HUMAN	C16orf54	66.057	15.873	HUMAN		SS_NO_TYPE	LC substrate	0	0	1	N-out	Membrane		224	0	31	21	172	PWPSLPCGPC	IPIMLVLATLAALFILTTAVL	AERLFRRALR	UP	21
Q6UWJ8	C16L2_HUMAN	CD164L2	66.038	17.796	HUMAN		SS_TYPE1	LC substrate	0	0	1	N-out	Membrane		174	29	112	21	12	AHSPGFDGAS	FIGGVVLVLSLQAVAFFVLHF	LKAKDSTYQT	UP	21
O43291	SPIT2_HUMAN	SPINT2	65.978	17.238	HUMAN		SS_TYPE1	LC substrate	0	0	1	N-out	Membrane	BACE1	252	27	170	21	34	ENPPLPLGSK	VVVLAGLFVMVLILFLGASMV	YLIRVARRNQ	UP	21
P23470	PTPRG_HUMAN	PTPRG	65.976	11.474	HUMAN	OTHERS	SS_TYPE1	LC substrate	0	0	1	N-out	Membrane		1445	19	717	26	683	ISRPAPGRME	WIIPLIVVSALTFVCLILLIAVLVYW	RGCNKIKSKG	UP	26
Q04771	ACVR1_HUMAN	ACVR1	65.902	18.692	HUMAN		SS_TYPE1	LC substrate	0	0	1	N-out	Membrane		509	20	103	23	363	FPGTQNFHLE	VGLIILSVVFAVCLLACLLGVAL	RKFKRRNQER	UP	23
Q9BZZ2	SN_HUMAN	SIGLEC1	65.886	18.384	HUMAN		SS_TYPE1	LC substrate	0	0	1	N-out	Membrane;PM;Secreted		1709	19	1622	21	47	ALHRLHQFQQ	LLWVLGLLVGLLLLLLGLGAC	YTWRRRRVCK	UP	21
Q9NY72	SCN3B_HUMAN	SCN3B	65.881	19.377	HUMAN	SUBLIT	SS_TYPE1	LC substrate	0	1	1	N-out	Membrane		215	22	137	21	35	GEDFTSVVSE	IMMYILLVFLTLWLLIEMIYC	YRKVSKAEEA	UP	21
O75197	LRP5_HUMAN	LRP5	65.872	17.323	HUMAN		SS_TYPE1	LC substrate	0	0	1	N-out	Membrane		1615	31	1353	23	208	PPSDDSPAHS	SAIGPVIGIILSLFVMGGVYFVC	QRVVCQRYAG	UP	23
Q16820	MEP1B_HUMAN	MEP1B	65.858	20.161	HUMAN	OTHERS	SS_TYPE1	LC substrate	0	0	1	N-out	Membrane;PM	ADAM10;ADAM17	701	22	630	21	28	CEKRGSTRDT	IVIAVSSTVAVFALMLIITLV	SVYCTRKKYR	UP	21
P15529	MCP_HUMAN	CD46	65.843	14.329	HUMAN	OTHERS	SS_TYPE1	LC substrate	0	0	1	N-out	Cytoplasm;Membrane;Secreted	ADAM10	392	34	309	23	26	PEEGILDSLD	VWVIAVIVIAIVVGVAVICVVPY	RYLQRRKKKG	UP	23
P40198	CEAM3_HUMAN	CEACAM3	65.714	12.303	HUMAN		SS_TYPE1	LC substrate	0	0	1	N-out	Membrane		252	34	121	21	76	PGLPVGAVAG	IVTGVLVGVALVAALVCFLLL	AKTGRTSIQR	UP	21
Q6GTX8	LAIR1_HUMAN	LAIR1	65.675	14.376	HUMAN		SS_TYPE1	LC substrate	0	0	1	N-out	Membrane;PM		287	21	144	21	101	SQGLKAEHLY	ILIGVSVVFLFCLLLLVLFCL	HRQNQIKQGP	UP	21
Q9UN67	PCDBA_HUMAN	PCDHB10	65.666	17.431	HUMAN		SS_TYPE1	LC substrate	0	0	1	N-out	Membrane;PM		800	26	666	21	87	AEADLLTVYL	VVALASVSSLFLLSVLLFVAV	RLCRRSRAAS	UP	21
P21802	FGFR2_HUMAN	FGFR2	65.657	20.921	HUMAN		SS_TYPE1	LC substrate	0	0	1	N-out	Membrane;PM	ADAM9;ADAM15	821	21	356	21	423	EITASPDYLE	IAIYCIGVFLIACMVVTVILC	RMKNTTKKPD	UP	21
O75880	SCO1_HUMAN	SCO1	65.587	13.791	HUMAN		SS_NO_TYPE	LC substrate	0	0	1	N-out	Membrane;Mitochondrion		301	0	92	19	190	DSTRPSKPGP	VSWKSLAITFAIGGALLAG	MKHVKKEKAE	UP	19
P20138	CD33_HUMAN	CD33	65.528	12.603	HUMAN		SS_TYPE1	LC substrate	0	0	1	N-out	Membrane;PM		364	17	242	23	82	KQETRAGVVH	GAIGGAGVTALLALCLCLIFFIV	KTHRRKAART	UP	23
Q5VU97	CAHD1_HUMAN	CACHD1	65.519	19.936	HUMAN	SUBLIT	SS_TYPE1	LC substrate	0	1	1	N-out	Membrane	BACE1	1274	35	1060	21	158	ITLNMIKSAP	VGPVAGGIMGCIMVLVLAVYA	YRHQIHRRSH	UP	21
Q9H5Y7	SLIK6_HUMAN	SLITRK6	65.457	20.997	HUMAN		SS_TYPE1	LC substrate	0	0	1	N-out	Membrane;PM		841	26	582	21	212	RSLTDAVPLS	VLILGLLIMFITIVFCAAGIV	VLVLHRRRRY	UP	21
Q9BTN0	LRFN3_HUMAN	LRFN3	65.442	15.148	HUMAN	OTHERS	SS_TYPE1	LC substrate	0	0	1	N-out	Cell junction;Cell projection;Membrane;PM		628	16	523	21	68	PHAPFLGGTM	IIALGGVIVASVLVFIFVLLM	RYKVHGGQPP	UP	21
Q96E16	SMI19_HUMAN	SMIM19	65.399	19.374	HUMAN		SS_NO_TYPE	LC substrate	0	0	1	N-out	Membrane		107	0	24	19	64	DYTVHEAWNE	ATNVYLIVILVSFGLFMYA	KRNKRRIMRI	UP	19
Q9Y6H6	KCNE3_HUMAN	KCNE3	65.332	14.634	HUMAN	OTHERS	SS_TYPE1	LC substrate	0	0	1	N-out	Membrane;PM		103	0	57	21	25	ASLPGRDDNS	YMYILFVMFLFAVTVGSLILG	YTRSRKVDKR	UP	21
P20916	MAG_HUMAN	MAG	65.314	14.187	HUMAN	OTHERS	SS_TYPE1	LC substrate	0	0	1	N-out	Membrane;PM		626	19	497	20	90	HRLMWAKIGP	VGAVVAFAILIAIVCYITQT	RRKKNVTESP	UP	20
P57087	JAM2_HUMAN	JAM2	65.301	19.591	HUMAN	OTHERS	SS_TYPE1	LC substrate	0	0	1	N-out	Membrane;PM		298	28	210	21	39	RMQVDDLNIS	GIIAAVVVVALVISVCGLGVC	YAQRKGYFSK	UP	21
O15197	EPHB6_HUMAN	EPHB6	65.282	22.509	HUMAN	SUBLIT	SS_TYPE1	LC substrate	0	1	1	N-out	Membrane;PM;Secreted		1021	31	563	21	406	LSSQLPERLS	LVIGSILGALAFLLLAAITVL	AVVFQRKRRG	UP	21
Q13505	MTX1_HUMAN	MTX1	65.226	20.228	HUMAN	OTHERS	SS_TYPE1	LC substrate	0	0	1	N-out	Membrane;Mitochondrion		466	0	420	21	25	EEEPYRRRNQ	ILSVLAGLAAMVGYALLSGIV	SIQRATPARA	UP	21
Q04900	MUC24_HUMAN	CD164	65.17	18.373	HUMAN	OTHERS	SS_TYPE1	LC substrate	0	0	1	N-out	Endosome;Lysosome;Membrane;PM		197	23	139	21	14	SQPVRKSTFD	AASFIGGIVLVLGVQAVIFFL	YKFCKSKERN	UP	21
Q14943	KI3S1_HUMAN	KIR3DS1	65.165	17.674	HUMAN		SS_TYPE1	LC substrate	0	0	1	N-out	Membrane;PM		382	21	319	20	22	SKSGNLRHLH	ILIGTSVVKIPFTILLFFLL	HRWCSNKKKC	UP	20
O95168	NDUB4_HUMAN	NDUFB4	65.072	12.505	HUMAN		SS_NO_TYPE	LC substrate	0	0	1	N-out	Membrane;Mitochondrion		129	0	87	18	24	PNFRPTPKNS	LMGALCGFGPLIFIYYII	KTERDRKEKL	UP	18
Q9BXM7	PINK1_HUMAN	PINK1	65.011	14.868	HUMAN		SS_NO_TYPE	LC substrate	0	0	1	N-out	Membrane;Mitochondrion		581	0	93	17	471	QFVVRAWGCA	GPCGRAVFLAFGLGLGL	IEEKQAESRR	UP	17
Q5DX21	IGS11_HUMAN	IGSF11	64.888	27.051	HUMAN		SS_TYPE1	LC substrate	0	0	1	N-out	Membrane;PM		431	22	219	21	169	VISPQPRNIG	LIAGAIGTGAVIIIFCIALIL	GAFFYWRSKN	UP	21
Q96CU9	FXRD1_HUMAN	FOXRED1	64.835	13.487	HUMAN		SS_NO_TYPE	LC substrate	0	0	1	N-out	Membrane;Mitochondrion		486	0	61	21	404	LLQDTSHLPP	EHSDVVIVGGGVLGLSVAYWL	KKLESRRGAI	UP	21
O75871	CEAM4_HUMAN	CEACAM4	64.72	13.391	HUMAN		SS_TYPE1	LC substrate	0	0	1	N-out	Membrane		244	35	120	21	68	PGLPVGAVAG	IVTGVLVGVALVAALVCFLLL	SRTGRASIQR	UP	21
Q9UG56	PISD_HUMAN	PISD	64.622	10.289	HUMAN		SS_NO_TYPE	LC substrate	0	0	1	N-out	Membrane;Mitochondrion		409	0	63	19	327	HTAPARTMFL	LRPLPILLVTGGGYAGYRQ	YEKYRERELE	UP	19
Q8N386	LRC25_HUMAN	LRRC25	64.53	14.686	HUMAN	OTHERS	SS_TYPE1	LC substrate	0	0	1	N-out	Cytoplasm;Membrane		305	20	145	21	119	SCAPGLASAT	IGAVVVSGCLLLGLAIAGPVL	AWRLWRCRVA	UP	21
P08574	CY1_HUMAN	CYC1	64.378	13.691	HUMAN		SS_NO_TYPE	LC substrate	0	0	1	N-out	Membrane;Mitochondrion		325	0	281	34	10	TFLRWASEPE	HDHRKRMGLKMLMMMALLVPLVYTIKRHKWSVLK	SRKLAYRPPK	UP	34
Q8N6Y1	PCD20_HUMAN	PCDH20	64.316	17.513	HUMAN	OTHERS	SS_TYPE1	LC substrate	0	0	1	N-out	Membrane;PM	BACE1	951	60	830	21	40	VESVSCMPTL	VALSVISLGSITLVTGMGIYI	CLRKGEKHPR	UP	21
Q13444	ADA15_HUMAN	ADAM15	64.221	15.809	HUMAN	OTHERS	SS_TYPE1	LC substrate	0	0	1	N-out	Membrane		863	17	679	21	146	QLKATSSLTT	GLLLSLLVLLVLVMLGASYWY	RARLHQRLCQ	UP	21
P15391	CD19_HUMAN	CD19	64.194	17.631	HUMAN	OTHERS	SS_TYPE1	LC substrate	0	0	1	N-out	Membrane;PM	BACE1	556	19	272	22	243	HWLLRTGGWK	VSAVTLAYLIFCLCSLVGILHL	QRALVLRRKR	UP	22
Q9Y5E8	PCDBF_HUMAN	PCDHB15	64.098	16.859	HUMAN		SS_TYPE1	LC substrate	0	0	1	N-out	Membrane;PM		787	26	664	21	76	AQADSLTVYL	VVALASVSSLFLFSVFLFVAV	RLCRRSRAAS	UP	21
Q9Y336	SIGL9_HUMAN	SIGLEC9	63.937	10.959	HUMAN		SS_TYPE1	LC substrate	0	0	1	N-out	Membrane		463	17	331	21	94	SKATSGVTQG	VVGGAGATALVFLSFCVIFVV	VRSCRKKSAR	UP	21
Q9Y286	SIGL7_HUMAN	SIGLEC7	63.928	17.112	HUMAN		SS_TYPE1	LC substrate	0	0	1	N-out	Membrane		467	18	335	23	91	KMRPVSGVLL	GAVGGAGATALVFLSFCVIFIVV	RSCRKKSARP	UP	23
Q8TCZ2	C99L2_HUMAN	CD99L2	63.919	23.185	HUMAN		SS_TYPE1	LC substrate	0	0	1	N-out	Membrane;PM		262	25	160	21	56	PGSGMVAEPG	TIAGVASALAMALIGAVSSYI	SYQQKKFCFS	UP	21
O60487	MPZL2_HUMAN	MPZL2	63.879	13.899	HUMAN	OTHERS	SS_TYPE1	LC substrate	0	0	1	N-out	Membrane		215	26	128	21	40	TVRFSEIHFL	ALAIGSACALMIIIVIVVVLF	QHYRKKRWAE	UP	21
Q04912	RON_HUMAN	MST1R	63.781	21.927	HUMAN	OTHERS	SS_TYPE1	LC substrate	0	0	1	N-out	Membrane		1400	24	933	21	422	PGPDGVPQST	LLGILLPLLLLVAALATALVF	SYWWRRKQLV	UP	21
P11117	PPAL_HUMAN	ACP2	63.668	22.963	HUMAN	SUBLIT	SS_NO_TYPE	LC substrate	0	1	1	N-out	Lysosome;Membrane		423	30	350	21	22	QLASGPADTE	VIVALAVCGSILFLLIVLLLT	VLFRMQAQPP	UP	21
O75078	ADA11_HUMAN	ADAM11	63.644	14.157	HUMAN		SS_TYPE1	LC substrate	0	0	1	N-out	Membrane		769	23	711	21	14	ERYKGPSGTN	IIIGSIAGAVLVAAIVLGGTG	WGFKNIRRGR	UP	21
P17301	ITA2_HUMAN	ITGA2	63.634	23.698	HUMAN		SS_TYPE1	LC substrate	0	0	1	N-out	Membrane		1181	29	1103	22	27	KPDEKAEVPT	GVIIGSIIAGILLLLALVAILW	KLGFFKRKYE	UP	22
P01133	EGF_HUMAN	EGF	63.629	21.792	HUMAN	OTHERS	SS_TYPE1	LC substrate	0	0	1	N-out	Membrane	ADAM8;ADAM9;ADAM10;ADAM12;ADAM17;ADAM19	1207	22	1010	21	154	RHAGHGQQQK	VIVVAVCVVVLVMLLLLSLWG	AHYYRTQKLL	UP	21
Q9Y5E1	PCDB9_HUMAN	PCDHB9	63.609	15.959	HUMAN		SS_TYPE1	LC substrate	0	0	1	N-out	Membrane;PM		797	26	664	21	86	AQADLLTVYL	VVALASVSSLFLLSVLLFVAV	RLCRRSRAAS	UP	21
Q9BX59	TPSNR_HUMAN	TAPBPL	63.573	18.169	HUMAN	OTHERS	SS_TYPE1	LC substrate	0	0	1	N-out	ER;Golgi;Membrane;PM		468	18	387	21	42	STQVVPPERR	TALGVIFASSLFLLALMFLGL	QRRQAPTGLG	UP	21
Q9P244	LRFN1_HUMAN	LRFN1	63.562	14.307	HUMAN		SS_TYPE1	LC substrate	0	0	1	N-out	Membrane		771	31	505	21	214	LRAHFLGGTM	IIAIGGVIVASVLVFIVLLMI	RYKVYGDGDS	UP	21
Q8IWT1	SCN4B_HUMAN	SCN4B	63.542	20.911	HUMAN	SUBEXPERT	SS_TYPE1	LC substrate	0	1	1	N-out	Membrane;PM	BACE1	228	30	132	21	45	DRLEEVDNTV	TLIILAVVGGVIGLLILILLI	KKLIIFILKK	UP	21
P56975	NRG3_HUMAN	NRG3	63.518	15.572	HUMAN		SS_TYPE1	LC substrate	0	0	1	N-out	Membrane;PM;Secreted		720	0	360	21	339	MESEEVYQRQ	VLSISCIIFGIVIVGMFCAAF	YFKSKKQAKQ	UP	21
Q8N4L4	SPEM1_HUMAN	SPEM1	63.394	20.593	HUMAN		SS_NO_TYPE	LC substrate	0	0	1	N-out	Cytoplasm;Membrane		309	0	28	21	260	SNSCQDLGNS	VLLLLGLIICINISINIVTLL	WSRFRGVLYQ	UP	21
Q6ZMC9	SIG15_HUMAN	SIGLEC15	63.219	15.042	HUMAN		SS_TYPE1	LC substrate	0	0	1	N-out	Membrane		328	19	244	21	44	RFHGASGAST	VALLLGALGFKALLLLGVLAA	RAARRRPEHL	UP	21
Q7Z7H5	TMED4_HUMAN	TMED4	63.185	17.13	HUMAN		SS_TYPE1	LC substrate	0	0	1	N-out	ER;Membrane		227	29	165	18	15	RLTSESTNQR	VLWWSIAQTVILILTGIW	QMRHLKSFFE	UP	18
Q9Y5F0	PCDBD_HUMAN	PCDHB13	63.146	16.221	HUMAN		SS_TYPE1	LC substrate	0	0	1	N-out	Membrane;PM		798	28	662	21	87	AQADLLTVYL	VVALASVSSLFLFSVLLFVAV	RLCRRSRAAS	UP	21
Q8WZ59	TM190_HUMAN	TMEM190	63.108	18.248	HUMAN	OTHERS	SS_TYPE1	LC substrate	0	0	1	N-out	Membrane		177	21	60	21	75	PDENVRRKHM	WALVWTCSGLLLLSCSICLFW	WAKRRDVLHM	UP	21
Q9Y5E7	PCDB2_HUMAN	PCDHB2	63.051	16.172	HUMAN		SS_TYPE1	LC substrate	0	0	1	N-out	Membrane;PM		798	30	662	21	85	AQADLLTVYL	VVALASVSSLFLFSVLLFVAV	RLCRRSRAAS	UP	21
Q9Y5E6	PCDB3_HUMAN	PCDHB3	63.051	16.172	HUMAN		SS_TYPE1	LC substrate	0	0	1	N-out	Membrane;PM		796	26	664	21	85	AQADLLTVYL	VVALASVSSLFLFSVLLFVAV	RLCRRSRAAS	UP	21
Q96PC5	MIA2_HUMAN	MIA2	63.026	16.036	HUMAN		SS_NO_TYPE	LC substrate	0	0	1	N-out	ER;Membrane		1412	19	627	21	745	GMRPDSNLYG	FPWELVICAAVVGFFAVLFFL	WRSFRSVRSR	UP	21
Q9Y696	CLIC4_HUMAN	CLIC4	62.932	14.398	HUMAN		SS_NO_TYPE	LC substrate	0	0	1	N-out	Cytoplasm;Membrane;Nucleus;PM		253	0	36	21	196	SDGESIGNCP	FSQRLFMILWLKGVVFSVTTV	DLKRKPADLQ	UP	21
P21860	ERBB3_HUMAN	ERBB3	62.931	14.371	HUMAN	OTHERS	SS_TYPE1	LC substrate	0	0	1	N-out	Membrane		1342	19	624	21	678	LVLIGKTHLT	MALTVIAGLVVIFMMLGGTFL	YWRGRRIQNK	UP	21
Q3KR37	ASTRB_HUMAN	GRAMD1B	62.918	18.736	HUMAN		SS_NO_TYPE	LC substrate	0	0	1	N-out	ER;Membrane;PM		738	0	622	21	95	NGFHLQSVSK	LLLVISCVICFSLVLLVILNM	MLFYKLWMLE	UP	21
Q8WYK1	CNTP5_HUMAN	CNTNAP5	62.876	14.079	HUMAN		SS_TYPE1	LC substrate	0	0	1	N-out	Membrane		1306	24	1213	21	48	PLTNAVRSDS	AVIGGVIAVVIFIIFCIIGIM	TRFLYQHKQS	UP	21
P40238	TPOR_HUMAN	MPL	62.872	20.489	HUMAN	OTHERS	SS_TYPE1	LC substrate	0	0	1	N-out	Golgi;Membrane;PM		635	25	466	22	122	RVETATETAW	ISLVTALHLVLGLSAVLGLLLL	RWQFPAHYRR	UP	22
P04921	GLPC_HUMAN	GYPC	62.823	17.954	HUMAN		SS_TYPE3	LC substrate	0	0	1	N-out	Membrane;PM		128	0	57	24	47	RMETSTPTIM	DIVVIAGVIAAVAIVLVSLLFVML	RYMYRHKGTY	UP	24
Q9NZA1	CLIC5_HUMAN	CLIC5	62.696	13.688	HUMAN		SS_NO_TYPE	LC substrate	0	0	1	N-out	Cytoplasm;Golgi;Membrane;PM		410	0	192	21	197	IDGESIGNCP	FSQRLFMILWLKGVVFNVTTV	DLKRKPADLH	UP	21
Q8N118	CP4X1_HUMAN	CYP4X1	62.634	23.293	HUMAN		SS_NO_TYPE	LC substrate	0	0	1	N-out	ER;Membrane		509	0	13	21	475	SWLETRWARP	FYLAFVFCLALGLLQAIKLYL	RRQRLLRDLR	UP	21
P01903	DRA_HUMAN	HLA-DRA	62.542	16.717	HUMAN	OTHERS	SS_TYPE1	LC substrate	0	0	1	N-out	ER;Endosome;Lysosome;Membrane;PM		254	25	191	23	15	APSPLPETTE	NVVCALGLTVGLVGIIIGTIFII	KGLRKSNAAE	UP	23
Q9Y5F1	PCDBC_HUMAN	PCDHB12	62.481	17.307	HUMAN		SS_TYPE1	LC substrate	0	0	1	N-out	Membrane;PM		795	26	664	21	84	AQADSLTVYL	VVALASVSSLFLFSVLLFVAV	RLCRRSRAAP	UP	21
P23467	PTPRB_HUMAN	PTPRB	62.48	26.072	HUMAN		SS_TYPE1	LC substrate	0	0	1	N-out	Membrane		1997	22	1599	21	355	ESEPLFGAIE	GVSAGLFLIGMLVAVVALLIC	RQKVSHGRER	UP	21
Q96QU1	PCD15_HUMAN	PCDH15	62.461	17.299	HUMAN	OTHERS	SS_TYPE1	LC substrate	0	0	1	N-out	Membrane;PM;Secreted		1955	26	1350	21	558	GESLGYTEGA	LLALAFIIILCCIPAILVVLV	SYRQFKVRQA	UP	21
Q96FB5	MT25B_HUMAN	METTL25B	62.437	19.245	HUMAN		SS_NO_TYPE	LC substrate	0	0	1	N-out	Membrane		475	0	405	21	49	LQAHVAQENR	VVAFFSLALLLAPLVETLILL	DRLLYLQEQG	UP	21
Q5TGI0	FAXC_HUMAN	FAXC	62.43	13.996	HUMAN		SS_NO_TYPE	LC substrate	0	0	1	N-out	Membrane		409	0	67	21	321	GSDPWWKKTL	YLTGGALLAAAAYLLHELLVI	RKQQEIDSKD	UP	21
P15509	CSF2R_HUMAN	CSF2RA	62.424	16.131	HUMAN	OTHERS	SS_TYPE1	LC substrate	0	0	1	N-out	Membrane		400	22	298	26	54	EAIEFGSDDG	NLGSVYIYVLLIVGTLVCGIVLGFLF	KRFLRIQRLF	UP	26
P05362	ICAM1_HUMAN	ICAM1	62.404	23.628	HUMAN	OTHERS	SS_TYPE1	LC substrate	0	0	1	N-out	Membrane	ADAM10;ADAM17	532	27	453	23	29	TVNVLSPRYE	IVIITVVAAAVIMGTAGLSTYLY	NRQRKIKKYR	UP	23
Q9NYL4	FKB11_HUMAN	FKBP11	62.383	15.991	HUMAN		SS_NO_TYPE	LC substrate	0	0	1	N-out	Membrane		201	27	128	21	25	ANYWLKLVKG	ILPLVGMAMVPALLGLIGYHL	YRKANRPKVS	UP	21
Q9NY15	STAB1_HUMAN	STAB1	62.377	24.596	HUMAN	OTHERS	SS_TYPE1	LC substrate	0	0	1	N-out	Membrane		2570	25	2453	21	71	LAPEAPPVAA	GVGAVLAAGALLGLVAGALYL	RARGKPMGFG	UP	21
Q9BY64	UDB28_HUMAN	UGT2B28	62.375	15.363	HUMAN		SS_NO_TYPE	LC substrate	0	0	1	N-out	Cytoplasm;ER;Membrane		529	24	470	23	12	WFQYHSLDVI	GFLLACVATVIFVVTKFCLFCFW	KFARKGKKGK	UP	23
Q9HBJ8	CLTRN_HUMAN	CLTRN	62.214	18.554	HUMAN		SS_TYPE1	LC substrate	0	0	1	N-out	Membrane;PM	BACE1	222	14	127	21	60	LAPPMDPSVP	IWIIIFGVIFCIIIVAIALLI	LSGIWQRRRK	UP	21
Q9NYQ8	FAT2_HUMAN	FAT2	62.131	22.008	HUMAN	OTHERS	SS_TYPE1	LC substrate	0	0	1	N-out	Membrane;PM		4349	18	4030	21	280	IQRGDWGQQE	LLIITVAVAFIIISTVGLLFY	CRRCKSHKPV	UP	21
Q5T7P8	SYT6_HUMAN	SYT6	62.13	18.878	HUMAN		SS_NO_TYPE	LC substrate	0	0	1	N-out	Cytoplasm;Membrane;PM		510	0	59	21	430	SAAGAGTSVS	LLAVVVIVCGVALVAVFLFLF	WKLCWMPWRN	UP	21
Q13705	AVR2B_HUMAN	ACVR2B	62	16.214	HUMAN		SS_TYPE1	LC substrate	0	0	1	N-out	Membrane;PM		512	18	119	21	354	PPPTAPTLLT	VLAYSLLPIGGLSLIVLLAFW	MYRHRKPPYG	UP	21
P48357	LEPR_HUMAN	LEPR	61.948	21.199	HUMAN	OTHERS	SS_TYPE1	LC substrate	0	0	1	N-out	Membrane;PM;Secreted	ADAM10	1165	21	818	23	303	QDDIEKHQSD	AGLYVIVPVIISSSILLLGTLLI	SHQRMKKLFW	UP	23
Q9UBK5	HCST_HUMAN	HCST	61.904	12.226	HUMAN		SS_TYPE1	LC substrate	0	0	1	N-out	Membrane		93	18	30	21	24	CSGCGSLSLP	LLAGLVAADAVASLLIVGAVF	LCARPRRSPA	UP	21
Q6Q8B3	MO2R2_HUMAN	CD200R1L	61.808	17.313	HUMAN	OTHERS	SS_TYPE1	LC substrate	0	0	1	N-out	Membrane		271	23	216	21	11	TSGSPALSLL	IILYVKLSLFVVILVTTGFVF	FQRINHVRKV	UP	21
Q8NBR0	P5I13_HUMAN	TP53I13	61.709	17.979	HUMAN	OTHERS	SS_TYPE1	LC substrate	0	0	1	N-out	Membrane;PM		393	27	282	21	63	ARGPTPRTEE	AAWAAMALTFLLVLLTLATLC	TRLHRNFRRG	UP	21
Q8IXH8	CAD26_HUMAN	CDH26	61.688	14.784	HUMAN	OTHERS	SS_TYPE1	LC substrate	0	0	1	N-out	Membrane;PM		832	27	587	21	197	ELADAEVGLH	VGALFPVCAAFVALAVALLFL	LRCYFVLEPK	UP	21
Q8NAN2	MIGA1_HUMAN	MIGA1	61.586	18.839	HUMAN		SS_NO_TYPE	LC substrate	0	0	1	N-out	Membrane;Mitochondrion		632	0	69	21	542	YYSLSQIKFS	PVAKKLFVVTAVSAISVIFLA	HHFKRKRGKK	UP	21
Q6UY11	DLK2_HUMAN	DLK2	61.548	12.324	HUMAN	OTHERS	SS_TYPE1	LC substrate	0	0	1	N-out	Membrane		383	26	280	21	56	RQEAGLGEPS	LVALVVFGALTAALVLATVLL	TLRAWRRGVC	UP	21
P48551	INAR2_HUMAN	IFNAR2	61.382	11.9	HUMAN	SUBEXPERT	SS_TYPE1	LC substrate	0	1	1	N-out	Membrane;PM;Secreted	ADAM17;BACE1	515	26	217	21	251	QESESAESAK	IGGIITVFLIALVLTSTIVTL	KWIGYICLRN	UP	21
O75795	UDB17_HUMAN	UGT2B17	61.38	21.158	HUMAN		SS_NO_TYPE	LC substrate	0	0	1	N-out	ER;Membrane		530	23	471	21	15	TWIQYHSLDV	IAFLLACVATMIFMITKCCLF	CFRKLAKTGK	UP	21
A1L1A6	IGS23_HUMAN	IGSF23	61.377	20.159	HUMAN		SS_NO_TYPE	LC substrate	0	0	1	N-out	Membrane		192	0	157	21	14	LSLSGGSAIG	LLAAGILGAGALIAGMCFIII	QSLRTDRQRI	UP	21
Q8N292	GAPT_HUMAN	GAPT	61.342	22.755	HUMAN		SS_NO_TYPE	LC substrate	0	0	1	N-out	Membrane;PM		157	0	10	21	126	MSKSCGNNLA	AISVGISLLLLLVVCGIGCVW	HWKHRVATRF	UP	21
Q8TDQ1	CLM1_HUMAN	CD300LF	61.332	19.378	HUMAN	OTHERS	SS_TYPE1	LC substrate	0	0	1	N-out	Membrane;PM		290	19	137	21	113	DNRHKLLKLS	VLLPLIFTILLLLLVAASLLA	WRMMKYQQKA	UP	21
Q9UIK5	TEFF2_HUMAN	TMEFF2	61.322	17.081	HUMAN	SUBLIT	SS_TYPE1	LC substrate	0	1	1	N-out	Membrane		374	40	280	21	33	VPGPVRFQYV	LIAAVIGTIQIAVICVVVLCI	TRKCPRSNRI	UP	21
Q9NZ45	CISD1_HUMAN	CISD1	61.302	20.803	HUMAN		SS_TYPE3	LC substrate	0	0	1	N-out	Membrane;Mitochondrion		108	0	13	18	77	TSSSSVRVEW	IAAVTIAAGTAAIGYLAY	KRFYVKDHRN	UP	18
O43581	SYT7_HUMAN	SYT7	61.243	23.986	HUMAN	SUBLIT	SS_NO_TYPE	LC substrate	0	1	1	N-out	Cell junction;Cytoplasm;Lysosome;Membrane;PM		403	0	16	21	366	AASPGAPSRD	VLLVSAIITVSLSVTVVLCGL	CHWCQRKLGK	UP	21
Q96RT6	CTGE2_HUMAN	CTAGE1	61.23	12.346	HUMAN		SS_NO_TYPE	LC substrate	0	0	1	N-out	Membrane		745	0	12	18	715	PDSHPYGFPW	ELVIRAAVAGFFAVLFLW	RSFRSVTSRL	UP	18
Q14392	LRC32_HUMAN	LRRC32	61.211	21.354	HUMAN	OTHERS	SS_TYPE1	LC substrate	0	0	1	N-out	Membrane;PM		662	19	608	21	14	CEKGGLKNIN	LIIILTFILVSAILLTTLAAC	CCVRRQKFNQ	UP	21
O95833	CLIC3_HUMAN	CLIC3	61.17	14.358	HUMAN		SS_NO_TYPE	LC substrate	0	0	1	N-out	Membrane;Nucleus		236	0	23	21	192	EDGESVGHCP	SCQRLFMVLLLKGVPFTLTTV	DTRRSPDVLK	UP	21
Q9UIB8	SLAF5_HUMAN	CD84	61.165	17.243	HUMAN	OTHERS	SS_TYPE1	LC substrate	0	0	1	N-out	Membrane;PM	ADAM10	345	21	204	21	99	AMGFRTHHTG	LLSVLAMFFLLVLILSSVFLF	RLFKRRQGRI	UP	21
A2RUT3	TMM89_HUMAN	TMEM89	61.152	27.686	HUMAN	OTHERS	SS_TYPE1	LC substrate	0	0	1	N-out	Membrane		159	24	39	23	73	CPGYWLGPGA	SRIYPVAAVMITTTMLMICRKIL	QGRRRSQATK	UP	23
Q969Z4	TR19L_HUMAN	RELT	61.145	14.687	HUMAN		SS_TYPE1	LC substrate	0	0	1	N-out	Cytoplasm;Membrane;PM		430	25	137	21	247	AGGPEETAAQ	YAVIAIVPVFCLMGLLGILVC	NLLKRKGYHC	UP	21
Q15116	PDCD1_HUMAN	PDCD1	61.117	18.298	HUMAN	OTHERS	SS_TYPE1	LC substrate	0	0	1	N-out	Membrane;PM		288	23	147	21	97	RPAGQFQTLV	VGVVGGLLGSLVLLVWVLAVI	CSRAARGTIG	UP	21
Q5T1S8	NCMAP_HUMAN	NCMAP	61.116	15.082	HUMAN	OTHERS	SS_TYPE1	LC substrate	0	0	1	N-out	Membrane;PM		102	0	30	21	51	GEDFLYKSSG	AIVAAVVVVVIIIFTVVLILL	KMYNRKMRTR	UP	21
Q3B7T3	BEAN1_HUMAN	BEAN1	60.976	14.087	HUMAN		SS_NO_TYPE	LC substrate	0	0	1	N-out	Membrane		259	0	35	21	203	SEHSHLLVSP	VLVASAVIGVVIILSCITIIV	GSIRRDRQAR	UP	21
Q6ZVL6	K154L_HUMAN	KIAA1549L	60.879	14.336	HUMAN		SS_NO_TYPE	LC substrate	0	0	1	N-out	Membrane		1849	0	1179	21	649	DPVVKNPPNN	LWIIAAVLAPIAVVTVIIIII	TAVLCRKNKN	UP	21
Q5SZK8	FREM2_HUMAN	FREM2	60.847	21.826	HUMAN	OTHERS	SS_TYPE1	LC substrate	0	0	1	N-out	Membrane;PM		3169	46	3067	21	35	SPSSAVSLVT	VVGGTTVGLLTICLTVIAVLM	CRGKESFRGK	UP	21
O43493	TGON2_HUMAN	TGOLN2	60.821	14.975	HUMAN	OTHERS	SS_TYPE1	LC substrate	0	0	1	N-out	Golgi;Membrane;PM	BACE1	437	21	360	21	35	PNGSGNGSAE	SSHFFAYLVTAAILVAVLYIA	HHNKRKIIAF	UP	21
Q96LA6	FCRL1_HUMAN	FCRL1	60.638	17.747	HUMAN	OTHERS	SS_TYPE1	LC substrate	0	0	1	N-out	Membrane;PM		429	16	291	21	101	TGARSNHLTS	GVIEGLLSTLGPATVALLFCY	GLKRKIGRRS	UP	21
Q5JXA9	SIRB2_HUMAN	SIRPB2	60.593	12.19	HUMAN	OTHERS	SS_TYPE1	LC substrate	0	0	1	N-out	Membrane		342	32	255	21	34	EPATEMSPTG	LLVVFAPVVLGLKAITLAALL	LALATSRRSP	UP	21
P12821	ACE_HUMAN	ACE	60.583	21.621	HUMAN	OTHERS	SS_TYPE1	LC substrate	0	0	1	N-out	Membrane;PM;Secreted		1306	29	1227	21	29	GLDLDAQQAR	VGQWLLLFLGIALLVATLGLS	QRLFSIRHRS	UP	21
Q12836	ZP4_HUMAN	ZP4	60.567	16.697	HUMAN	OTHERS	SS_TYPE1	LC substrate	0	0	1	N-out	Membrane;PM		540	18	487	21	14	EKLRVPVDSK	VLWVAGLSGTLILGALLVSYL	AVKKQKSCPD	UP	21
Q13145	BAMBI_HUMAN	BAMBI	60.549	21.252	HUMAN	OTHERS	SS_TYPE1	LC substrate	0	0	1	N-out	Membrane	BACE1	260	20	132	21	87	TSSKELWFRA	AVIAVPIAGGLILVLLIMLAL	RMLRSENKRL	UP	21
P43308	SSRB_HUMAN	SSR2	60.474	16.279	HUMAN	OTHERS	SS_TYPE1	LC substrate	0	0	1	N-out	ER;Membrane		183	17	132	20	14	DRRFSPHFLD	WAAFGVMTLPSIGIPLLLWY	SSKRKYDTPK	UP	20
Q9Y6Q6	TNR11_HUMAN	TNFRSF11A	60.238	20.109	HUMAN		SS_TYPE1	LC substrate	0	0	1	N-out	Membrane;PM		616	29	183	21	383	PPNEPHVYLP	GLIILLLFASVALVAAIIFGV	CYRKKGKALT	UP	21
Q9H6D8	FNDC4_HUMAN	FNDC4	60.225	16.813	HUMAN		SS_TYPE1	LC substrate	0	0	1	N-out	Membrane		234	44	123	21	46	GLDGERPLQT	GEVVIIVVVLLMWAAVIGLFC	RQYDIIKDND	UP	21
Q9H0Q3	FXYD6_HUMAN	FXYD6	60.213	18.886	HUMAN		SS_TYPE1	LC substrate	0	0	1	N-out	Membrane		95	18	17	23	37	EMDPFHYDYQ	TLRIGGLVFAVVLFSVGILLILS	RRCKCSFNQK	UP	23
Q9C091	GRB1L_HUMAN	GREB1L	60.124	16.767	HUMAN		SS_NO_TYPE	LC substrate	0	0	1	N-out	Membrane		1923	0	1842	20	61	RPHSSNVNCE	GVFFSGLLLYLCDSFVGADL	KKFKFLKGAT	UP	20
Q9P2J2	TUTLA_HUMAN	IGSF9	60.071	14.192	HUMAN	OTHERS	SS_TYPE1	LC substrate	0	0	1	N-out	Membrane;PM		1179	20	714	21	424	TQLPGLLPQP	VLAGVVGGVCFLGVAVLVSIL	AGCLLNRRRA	UP	21
Q6PEX7	TEX38_HUMAN	TEX38	60.02	13.04	HUMAN		SS_NO_TYPE	LC substrate	0	0	1	N-out	Membrane		206	0	14	21	171	QEDLRFPGMW	VSLYFGILGLCSVITGGCIIF	LHWRKNLRRE	UP	21
P10966	CD8B_HUMAN	CD8B	59.891	24.471	HUMAN		SS_TYPE1	LC substrate	0	0	1	N-out	Membrane		210	21	149	21	19	ETQKGPLCSP	ITLGLLVAGVLVLLVSLGVAI	HLCCRRRRAR	UP	21
P08922	ROS1_HUMAN	ROS1	59.849	18.893	HUMAN	OTHERS	SS_TYPE1	LC substrate	0	0	1	N-out	Membrane;PM		2347	27	1832	23	465	LVGDDFWIPE	TSFILTIIVGIFLVVTIPLTFVW	HRRLKNQKSA	UP	23
Q8NC54	KCT2_HUMAN	KCT2	59.778	16.983	HUMAN		SS_TYPE1	LC substrate	0	0	1	N-out	Membrane		265	49	147	21	48	MPSSNIEEED	SHFFFHLIIFAFCIAVVYITY	HNKRKIFLLV	UP	21
P09619	PGFRB_HUMAN	PDGFRB	59.588	17.581	HUMAN		SS_TYPE1	LC substrate	0	0	1	N-out	Membrane;PM		1106	32	500	21	553	VVPHSLPFKV	VVISAILALVVLTIISLIILI	MLWQKKPRYE	UP	21
Q9NYZ4	SIGL8_HUMAN	SIGLEC8	59.579	16.017	HUMAN	OTHERS	SS_TYPE1	LC substrate	0	0	1	N-out	Membrane		499	16	347	21	115	RPVSQVTLAA	VGGAGATALAFLSFCIIFIIV	RSCRKKSARP	UP	21
P40200	TACT_HUMAN	CD96	59.574	16.473	HUMAN	OTHERS	SS_TYPE1	LC substrate	0	0	1	N-out	Membrane		585	21	498	21	45	IVVNKPKDGM	SWPVIVAALLFCCMILFGLGV	RKWCQYQKEI	UP	21
P49771	FLT3L_HUMAN	FLT3LG	59.57	19.111	HUMAN		SS_TYPE1	LC substrate	0	0	1	N-out	Membrane;PM	ADAM17	235	26	158	21	30	EATAPTAPQP	PLLLLLLLPVGLLLLAAAWCL	HWQRTRRRTP	UP	21
Q6PJG9	LRFN4_HUMAN	LRFN4	59.545	14.923	HUMAN		SS_TYPE1	LC substrate	0	0	1	N-out	Membrane		635	16	502	21	96	LQAHVLGGTL	TVAVGGVLVAALLVFTVALLV	RGRGAGNGRL	UP	21
Q6UXD1	HRCT1_HUMAN	HRCT1	59.448	12.904	HUMAN		SS_NO_TYPE	LC substrate	0	0	1	N-out	Membrane		115	0	8	21	86	LGLLGSTALV	GWITGAAVAVLLLLLLLATCLFHG	RQDCDVERNR	PH	24
Q15256	PTPRR_HUMAN	PTPRR	59.264	14.767	HUMAN	OTHERS	SS_TYPE1	LC substrate	0	0	1	N-out	Membrane;PM		657	21	206	21	409	EADKIWSKEG	FYAVVIFLSIFVIIVTCLMIL	YRLKERFQLS	UP	21
Q5SY80	CTSRE_HUMAN	CATSPERE	59.181	21.005	HUMAN	OTHERS	SS_TYPE1	LC substrate	0	0	1	N-out	Cell projection;Membrane		951	19	884	21	27	ETFGLIPSPS	VYLVASFLFVLMLLFFTILVL	SYFRYMRIYR	UP	21
P28068	DMB_HUMAN	HLA-DMB	59.173	17.832	HUMAN	OTHERS	SS_TYPE1	LC substrate	0	0	1	N-out	Endosome;Lysosome;Membrane		263	18	200	21	24	PGLSPMQTLK	VSVSAVTLGLGLIIFSLGVIS	WRRAGHSSYT	UP	21
A6NJW9	CD8B2_HUMAN	CD8B2	59.137	23.84	HUMAN		SS_TYPE1	LC substrate	0	0	1	N-out	Membrane;PM		210	18	152	21	19	ETQKGPLCSP	VTLGLLVAGVLVLLVSLGVAM	HLCCRRRRAR	UP	21
Q5VUB5	F1711_HUMAN	FAM171A1	59.04	31.203	HUMAN		SS_TYPE1	LC substrate	0	0	1	N-out	Membrane;PM		890	21	282	21	566	VTQDITTYHT	VFLLAILGGMAFILLVLLCLL	LYYCRRKCLK	UP	21
Q9H195	MUC3B_HUMAN	MUC3B	58.831	12.884	HUMAN		SS_NO_TYPE	LC substrate	0	0	1	N-out	Membrane		1237	21	1119	21	76	RCEVTVHWRA	LVGGLTAGAALLVLLLLALGV	RAVRSEWWGR	UP	21
Q5VY43	PEAR1_HUMAN	PEAR1	58.831	15.051	HUMAN		SS_NO_TYPE	LC substrate	0	0	1	N-out	Membrane;PM		1037	20	735	21	261	PTTPVAYNSL	GAVIGIAVLGSLVVALVALFI	GYRHWQKGKE	UP	21
Q96H15	TIMD4_HUMAN	TIMD4	58.713	16.682	HUMAN	OTHERS	SS_TYPE1	LC substrate	0	0	1	N-out	Membrane	ADAM10;ADAM17	378	24	290	21	43	SMKNEMPISQ	LLMIIAPSLGFVLFALFVAFL	LRGKLMETYC	UP	21
Q9UN72	PCDA7_HUMAN	PCDHA7	58.682	20.14	HUMAN		SS_TYPE1	LC substrate	0	0	1	N-out	Membrane;PM		937	29	668	21	219	GPETELVDVN	VYLIIAICAVSSLLVLTLLLY	TALRCSAPSS	UP	21
Q9Y5H7	PCDA5_HUMAN	PCDHA5	58.656	17.312	HUMAN		SS_TYPE1	LC substrate	0	0	1	N-out	Membrane;PM		936	28	668	21	219	GPEAALVDVN	VYLIIAICAVSSLLVLTLLLY	TALRCSAQPT	UP	21
Q8NCW0	KREM2_HUMAN	KREMEN2	58.571	12.618	HUMAN		SS_TYPE1	LC substrate	0	0	1	N-out	Membrane		462	25	339	23	75	SPRPGAPPAA	IGARVFSTVTAVSVLLLLLLGLL	RPLRRRSCLL	UP	23
Q92824	PCSK5_HUMAN	PCSK5	58.561	18.057	HUMAN	OTHERS	SS_TYPE1	LC substrate	0	0	1	N-out	Membrane		1860	32	1711	21	96	VRPATEHFKT	ALFITSSMMLVLLLGAAVVVW	KKSRGRVQPA	UP	21
Q9BVK6	TMED9_HUMAN	TMED9	58.558	18.063	HUMAN		SS_TYPE1	LC substrate	0	0	1	N-out	ER;Golgi;Membrane		235	37	165	20	13	RQTSESTNQR	VLWWSILQTLILVAIGVWQM	RHLKSFFEAK	UP	20
Q92896	GSLG1_HUMAN	GLG1	58.521	24.231	HUMAN	SUBLIT	SS_TYPE1	LC substrate	0	1	1	N-out	Golgi;Membrane;PM	BACE1	1179	29	1116	21	13	MQVMTSPSKN	YILSVISGSICILFLIGLMCG	RITKRVTREL	UP	21
Q96IX5	ATPMK_HUMAN	ATP5MK	58.517	19.37	HUMAN		SS_NO_TYPE	LC substrate	0	0	1	N-out	Membrane;Mitochondrion		58	0	22	23	13	TGIKKYFNSY	TLTGRMNCVLATYGSIALIVLYF	KLRSKKTPAV	UP	23
Q6UWW9	TM207_HUMAN	TMEM207	58.497	21.861	HUMAN	OTHERS	SS_TYPE1	LC substrate	0	0	1	N-out	Membrane		146	29	22	21	74	YNDQHPNGWY	IWILLLLVLVAALLCGAVVLC	LQCWLRRPRI	UP	21
Q9H0V9	LMA2L_HUMAN	LMAN2L	58.405	14.663	HUMAN	OTHERS	SS_TYPE1	LC substrate	0	0	1	N-out	ER;Golgi;Membrane		348	44	269	23	12	APLPPLSGLA	LFLIVFFSLVFSVFAIVIGIILY	NKWQEQSRKR	UP	23
P01909	DQA1_HUMAN	HLA-DQA1	58.235	16.316	HUMAN		SS_TYPE1	LC substrate	0	0	1	N-out	ER;Endosome;Golgi;Lysosome;Membrane;PM		254	23	193	23	15	IPAPMSELTE	TVVCALGLSVGLVGIVVGTVFII	RGLRSVGASR	UP	23
P05106	ITB3_HUMAN	ITGB3	58.197	17.952	HUMAN		SS_TYPE1	LC substrate	0	0	1	N-out	Cell junction;Cell projection;Membrane;PM		788	26	692	23	47	EEPECPKGPD	ILVVLLSVMGAILLIGLAALLIW	KLLITIHDRK	UP	23
Q6UWV2	MPZL3_HUMAN	MPZL3	58.195	20.499	HUMAN	OTHERS	SS_TYPE1	LC substrate	0	0	1	N-out	Membrane		235	31	127	21	56	ERGFGTMLSS	VALLSILVFVPSAVVVALLLV	RMGRKAAGLK	UP	21
Q9UF33	EPHA6_HUMAN	EPHA6	58.191	20.292	HUMAN	OTHERS	SS_TYPE1	LC substrate	0	0	1	N-out	Membrane		1036	22	528	21	465	MAAEQGQILV	IATAAVGGFTLLVILTLFFLI	TGRCQWYIKA	UP	21
Q8N7X8	SIGL1_HUMAN	SIGLECL1	58.185	28.596	HUMAN		SS_NO_TYPE	LC substrate	0	0	1	N-out	Membrane		197	0	117	21	59	AQAFVKGLIQ	GAIYAGIVIALLFLCLLPLIV	KHIRKKQAKK	UP	21
P10321	HLAC_HUMAN	HLA-C	57.949	27.145	HUMAN		SS_TYPE1	LC substrate	0	0	1	N-out	ER;Membrane;PM		366	24	284	25	33	EPSSQPTIPI	MGIVAGLAVLVVLAVLGAVVTAMMC	RRKSSGGKGG	UP	25
Q9ULK6	RN150_HUMAN	RNF150	57.939	20.523	HUMAN		SS_TYPE1	LC substrate	0	0	1	N-out	Membrane		438	34	174	21	209	NLQKYVSRTS	VVFVSISFIVLMIISLAWLVF	YYIQRFRYAN	UP	21
Q96NY7	CLIC6_HUMAN	CLIC6	57.9	14.642	HUMAN		SS_NO_TYPE	LC substrate	0	0	1	N-out	Cytoplasm;Membrane;PM		704	0	488	21	195	YDGESIGNCP	FSQRLFMILWLKGVIFNVTTV	DLKRKPADLQ	UP	21
P10912	GHR_HUMAN	GHR	57.888	17.844	HUMAN	SUBEXPERT	SS_TYPE1	LC substrate	0	1	1	N-out	Membrane;PM;Secreted		638	18	246	24	350	SQFTCEEDFY	FPWLLIIIFGIFGLTVMLFVFLFS	KQQRIKMLIL	UP	24
P51841	GUC2F_HUMAN	GUCY2F	57.788	14.473	HUMAN	OTHERS	SS_TYPE1	LC substrate	0	0	1	N-out	Membrane		1108	50	417	23	618	KICHGGIDPA	FAMMVCLTLLIALLSINGFAYFI	RRRINKIQLI	UP	23
O14967	CLGN_HUMAN	CLGN	57.776	13.097	HUMAN	OTHERS	SS_TYPE1	LC substrate	0	0	1	N-out	ER;Membrane		610	19	452	21	118	LMAAAEGHPW	LWLIYLVTAGVPIALITSFCW	PRKVKKKHKD	UP	21
Q86XS8	GOLI_HUMAN	RNF130	57.62	18.698	HUMAN	OTHERS	SS_TYPE1	LC substrate	0	0	1	N-out	Cytoplasm;Membrane		419	27	167	23	202	MPPKNFSRGS	LVFVSISFIVLMIISSAWLIFYF	IQKIRYTNAR	UP	23
Q9Y5F3	PCDB1_HUMAN	PCDHB1	57.594	15.148	HUMAN	OTHERS	SS_TYPE1	LC substrate	0	0	1	N-out	Membrane;PM		818	28	663	21	106	RKVNPSTKYL	VISLVILSFLFLLSVIVIFII	HVYQKIKYRE	UP	21
Q5TGZ0	MIC10_HUMAN	MICOS10	57.529	15.336	HUMAN		SS_NO_TYPE	LC substrate	0	0	1	N-out	Membrane;Mitochondrion		78	0	16	20	42	GRKWDRCLAD	AVVKIGTGFGLGIVFSLTFF	KRRMWPLAFG	UP	20
Q96JP9	CDHR1_HUMAN	CDHR1	57.451	22.894	HUMAN		SS_NO_TYPE	LC substrate	0	0	1	N-out	Membrane;PM	BACE1	859	19	681	21	138	LIQTKDNPMK	AVGVLAGTMATVVAITVLIST	ATFWRNKKSN	UP	21
B8ZZ34	SHSA8_HUMAN	SHISA8	57.341	25.349	HUMAN	OTHERS	SS_TYPE1	LC substrate	0	0	1	N-out	Membrane		397	38	100	21	238	APRDPGRERS	HTAVYAVCGVAALLVLAGIGA	RLGLERAHSP	UP	21
Q86TY3	ARMD4_HUMAN	ARMH4	57.326	27.007	HUMAN		SS_TYPE1	LC substrate	0	0	1	N-out	Membrane		774	27	687	21	39	KDKAGYMSGM	LVPVGVGIAGALFILGALYSI	KVMNRRRRNG	UP	21
Q9UKQ2	ADA28_HUMAN	ADAM28	57.312	22.307	HUMAN	OTHERS	SS_TYPE1	LC substrate	0	0	1	N-out	Membrane		775	18	647	21	89	CDDSSVVFHF	SIVVGVLFPMAVIFVVVAMVI	RHQSSREKQK	UP	21
Q9UBN6	TR10D_HUMAN	TNFRSF10D	57.28	14.456	HUMAN	OTHERS	SS_TYPE1	LC substrate	0	0	1	N-out	Membrane		386	55	156	21	154	ILGMLASPYH	YLIIIVVLVIILAVVVVGFSC	RKKFISYLKG	UP	21
Q9BWV2	SPAT9_HUMAN	SPATA9	57.231	14.534	HUMAN		SS_NO_TYPE	LC substrate	0	0	1	N-out	Membrane		254	0	142	23	89	FEIISFPAKT	ALTSIIYASYAALIYLAVCVNAV	LKKVKNIFQE	UP	23
Q9NQX5	NPDC1_HUMAN	NPDC1	57.218	24.476	HUMAN		SS_NO_TYPE	LC substrate	0	0	1	N-out	Membrane		325	34	147	21	123	PLEPRGGQGD	GLALVLILAFCVAGAAALSVA	SLCWCRLQRE	UP	21
Q5T292	TM273_HUMAN	TMEM273	57.162	20.978	HUMAN	OTHERS	SS_TYPE1	LC substrate	0	0	1	N-out	Membrane		105	19	19	21	46	GAEIDFKYAL	IGTAVGVAISAGFLALKICMI	RRHLFDDDSS	UP	21
P09958	FURIN_HUMAN	FURIN	56.903	19.376	HUMAN	OTHERS	SS_TYPE1	LC substrate	0	0	1	N-out	Endosome;Golgi;Membrane;PM;Secreted		794	26	689	23	56	AGLLPSHLPE	VVAGLSCAFIVLVFVTVFLVLQL	RSGFSFRGVK	UP	23
Q13261	I15RA_HUMAN	IL15RA	56.806	17.625	HUMAN	OTHERS	SS_TYPE1	LC substrate	0	0	1	N-out	Membrane;Nucleus;Secreted	ADAM17	267	30	175	23	39	VYPQGHSDTT	VAISTSTVLLCGLSAVSLLACYL	KSRQTPPLAS	UP	23
O95196	CSPG5_HUMAN	CSPG5	56.794	24.153	HUMAN	OTHERS	SS_TYPE1	LC substrate	0	0	1	N-out	Cell junction;ER;Golgi;Membrane;PM		566	30	393	21	122	SIITDFQVMC	VAVGSAALVLLLLFMMTVFFA	KKLYLLKTEN	UP	21
P07766	CD3E_HUMAN	CD3E	56.782	14.484	HUMAN	OTHERS	SS_TYPE1	LC substrate	0	0	1	N-out	Membrane;PM		207	22	104	26	55	RVCENCMEMD	VMSVATIVIVDICITGGLLLLVYYWS	KNRKAKAKPV	UP	26
Q9BWL3	CA043_HUMAN	C1orf43	56.75	15.281	HUMAN		SS_NO_TYPE	LC substrate	0	0	1	N-out	Golgi;Membrane;Mitochondrion		253	0	10	21	222	MASGSNWLSG	VNVVLVMAYGSLVFVLLFIFV	KRQIMRFAMK	UP	21
O75054	IGSF3_HUMAN	IGSF3	56.701	17.161	HUMAN	OTHERS	SS_TYPE1	LC substrate	0	0	1	N-out	Membrane		1194	19	1105	21	49	LQSIICSNDA	LFYFVFFYPFPIFGILIITIL	LVRFKSRNSS	UP	21
Q9Y5R2	MMP24_HUMAN	MMP24	56.684	17.877	HUMAN		SS_TYPE1	LC substrate	0	0	1	N-out	Golgi;Membrane;PM		645	52	550	21	22	INDVPGSVNA	VAVVIPCILSLCILVLVYTIF	QFKNKTGPQP	UP	21
O75144	ICOSL_HUMAN	ICOSLG	56.643	18.796	HUMAN	OTHERS	SS_TYPE1	LC substrate	0	0	1	N-out	Membrane;PM	ADAM10;ADAM17	302	18	238	21	25	VSTGEKNAAT	WSILAVLCLLVVVAVAIGWVC	RDRCLQHSYA	UP	21
Q5VX71	SUSD4_HUMAN	SUSD4	56.514	24.116	HUMAN	OTHERS	SS_TYPE1	LC substrate	0	0	1	N-out	Membrane		490	41	278	21	150	PSTHETLLTT	WKIVAFTATSVLLVLLLVILA	RMFQTKFKAH	UP	21
Q5VZ72	IZUM3_HUMAN	IZUMO3	56.505	20.173	HUMAN	OTHERS	SS_TYPE1	LC substrate	0	0	1	N-out	Membrane;PM		239	20	154	21	44	EDPRKAENRE	IALFLILLATAVILGSAVLLF	HFCIFHRRKM	UP	21
Q9Y6X5	ENPP4_HUMAN	ENPP4	56.485	22.032	HUMAN	OTHERS	SS_TYPE1	LC substrate	0	0	1	N-out	Membrane;PM		453	15	392	21	25	DQWCINLPEA	IAIVIGSLLVLTMLTCLIIIM	QNRLSVPRPF	UP	21
Q6NT55	CP4FN_HUMAN	CYP4F22	56.428	20.351	HUMAN	OTHERS	SS_TYPE1	LC substrate	0	0	1	N-out	ER;Membrane		531	0	22	21	488	GLEKTAFRIY	AVSTLLLFLLFFLFRLLLRFL	RLCRSFYITC	UP	21
Q9UJQ1	LAMP5_HUMAN	LAMP5	56.404	17.13	HUMAN	OTHERS	SS_TYPE1	LC substrate	0	0	1	N-out	Cell projection;Cytoplasm;ER;Endosome;Golgi;Membrane;PM		280	29	206	21	24	PVDEREQLEE	TLPLILGLILGLVIMVTLAIY	HVHHKMTANQ	UP	21
A8MVS5	HIDE1_HUMAN	HIDE1	56.38	22.892	HUMAN		SS_TYPE1	LC substrate	0	0	1	N-out	Membrane		230	19	98	21	92	VNVSFPVPTW	ILVLSLSLAGALFLLAGLVAV	ALVVRKVKLR	UP	21
Q9Y5H6	PCDA8_HUMAN	PCDHA8	56.37	16.628	HUMAN		SS_TYPE1	LC substrate	0	0	1	N-out	Membrane;PM		950	29	668	21	232	GPEAALVDVN	VYLIIAICAVSSLLVLTLLLY	TALRCSALPT	UP	21
A8MVW0	F1712_HUMAN	FAM171A2	56.34	26.5	HUMAN		SS_TYPE1	LC substrate	0	0	1	N-out	Membrane		826	29	286	21	490	GIQDIGTYHT	IFLLTILAALALLVLILLCLL	IYYCRRRCLK	UP	21
Q68D85	NR3L1_HUMAN	NCR3LG1	56.319	20.783	HUMAN	OTHERS	SS_TYPE1	LC substrate	0	0	1	N-out	Membrane;PM		454	24	238	21	171	SETEKTDNFS	IHWWPISFIGVGLVLLIVLIP	WKKICNKSSS	UP	21
P06127	CD5_HUMAN	CD5	56.316	13.173	HUMAN		SS_TYPE1	LC substrate	0	0	1	N-out	Membrane;PM		495	24	348	30	93	VFVTCQDPNP	AGLAAGTVASIILALVLLVVLLVVCGPLAY	KKLVKKFRQK	UP	30
Q9UN74	PCDA4_HUMAN	PCDHA4	56.297	16.656	HUMAN	SUBLIT	SS_TYPE1	LC substrate	0	1	1	N-out	Membrane;PM		947	29	668	21	229	GPDAALVDVN	VYLIIAICAVSSLLVLTLLLY	TALRCSALPT	UP	21
A0A1B0GV90	CTXD2_HUMAN	CTXND2	56.156	16.444	HUMAN		SS_NO_TYPE	LC substrate	0	0	1	N-out	Membrane		55	0	15	21	19	LSSGVDVDKG	FAIAFVVLLFLFLIVMIFRCA	KLVKNPYKAS	UP	21
Q8NB59	SYT14_HUMAN	SYT14	56.155	22.216	HUMAN		SS_TYPE3	LC substrate	0	0	1	N-out	Membrane		555	0	24	23	508	LICIRKVSPE	AVGFLSAVGVFIILMLLLFLYIN	KKFCFENVGG	UP	23
Q8WZ04	TOMT_HUMAN	TOMT	56.154	17.262	HUMAN		SS_NO_TYPE	LC substrate	0	0	1	N-out	Membrane		291	0	30	21	240	CALVLQPRAQ	VGTMSPAIALAFLPLVVTLLV	RYRHYFRLLV	UP	21
Q9ULC0	MUCEN_HUMAN	EMCN	56.098	19.305	HUMAN	OTHERS	SS_TYPE1	LC substrate	0	0	1	N-out	Membrane		261	18	172	21	50	TSATSRSYSS	IILPVVIALIVITLSVFVLVG	LYRMCWKADP	UP	21
Q6UXM1	LRIG3_HUMAN	LRIG3	56.074	17.513	HUMAN		SS_TYPE1	LC substrate	0	0	1	N-out	Cytoplasm;Membrane;PM	BACE1	1119	24	785	21	289	LDDDGWATVG	VVIIAVVCCVVGTSLVWVVII	YHTRRRNEDC	UP	21
P08575	PTPRC_HUMAN	PTPRC	56.06	23.658	HUMAN	OTHERS	SS_TYPE1	LC substrate	0	0	1	N-out	Membrane;PM		1306	25	552	21	708	LHHSTSYNSK	ALIAFLAFLIIVTSIALLVVL	YKIYDLHKKR	UP	21
P29320	EPHA3_HUMAN	EPHA3	56.044	18.855	HUMAN		SS_TYPE1	LC substrate	0	0	1	N-out	Membrane;PM;Secreted		983	20	521	24	418	SFSISGESSQ	VVMIAISAAVAIILLTVVIYVLIG	RFCGYKSKHG	UP	24
Q86UW2	OSTB_HUMAN	SLC51B	56.029	16.895	HUMAN		SS_NO_TYPE	LC substrate	0	0	1	N-out	Membrane;PM		128	0	35	21	72	WFFRVEDASP	WNHSILALAAVVVIISMVLLG	RSIQASRKEK	UP	21
Q9P0K1	ADA22_HUMAN	ADAM22	56.001	18.168	HUMAN		SS_TYPE1	LC substrate	0	0	1	N-out	Cell projection;Membrane;PM		906	25	711	21	149	LSGNGVAGTN	IIIGIIAGTILVLALILGITA	WGYKNYREQR	UP	21
Q9NPG4	PCD12_HUMAN	PCDH12	55.97	27.035	HUMAN	SUBLIT	SS_TYPE1	LC substrate	0	1	1	N-out	Cell junction;Membrane;PM	ADAM8;ADAM9;ADAM10;ADAM12;ADAM17	1184	24	694	21	445	PGALSMSMLT	VICLAVLLGIFGLILALFMSI	CRTEKKDNRA	UP	21
P16234	PGFRA_HUMAN	PDGFRA	55.912	13.634	HUMAN	NONSUB	SS_TYPE1	LC substrate	0	0	1	N-out	Cell projection;Golgi;Membrane;PM		1089	23	505	21	540	PTLRSELTVA	AAVLVLLVIVIISLIVLVVIW	KQKPRYEIRW	UP	21
Q6H3X3	ULBP5_HUMAN	RAET1G	55.82	19.907	HUMAN		SS_NO_TYPE	LC substrate	0	0	1	N-out	Membrane;PM;Secreted		334	25	198	20	91	TMSSGTAQPR	ATATTLILCCLLIMCLLICS	RHSLTQSHGH	UP	20
Q13477	MADCA_HUMAN	MADCAM1	55.789	21.925	HUMAN		SS_TYPE1	LC substrate	0	0	1	N-out	Membrane		382	18	299	21	44	TGSSKPAGDQ	LPAALWTSSAVLGLLLLALPT	YHLWKRCRHL	UP	21
Q9Y5I0	PCDAD_HUMAN	PCDHA13	55.759	19.79	HUMAN		SS_TYPE1	LC substrate	0	0	1	N-out	Membrane;PM		950	29	668	21	232	GPEAALVDVN	VYLIIAICAVSSLLVLTLLLY	TALRCSAPPT	UP	21
Q9UN73	PCDA6_HUMAN	PCDHA6	55.759	19.79	HUMAN		SS_TYPE1	LC substrate	0	0	1	N-out	Membrane;PM;Secreted		950	29	668	21	232	GPEAALVDVN	VYLIIAICAVSSLLVLTLLLY	TALRCSAPPT	UP	21
Q8N126	CADM3_HUMAN	CADM3	55.688	19.434	HUMAN		SS_TYPE1	LC substrate	0	0	1	N-out	Cell junction;Membrane;PM		398	24	306	21	47	PVPSSSSTYH	AIIGGIVAFIVFLLLIMLIFL	GHYLIRHKGT	UP	21
P36888	FLT3_HUMAN	FLT3	55.565	18.091	HUMAN	OTHERS	SS_TYPE1	LC substrate	0	0	1	N-out	Membrane		993	26	517	20	430	PFPFIQDNIS	FYATIGVCLLFIVVLTLLIC	HKYKKQFRYE	UP	20
O75882	ATRN_HUMAN	ATRN	55.512	21.338	HUMAN	OTHERS	SS_TYPE1	LC substrate	0	0	1	N-out	Membrane;PM		1429	28	1251	21	129	FSQHSNFMDL	VQFFVTFFSCFLSLLLVAAVV	WKIKQSCWAS	UP	21
Q01973	ROR1_HUMAN	ROR1	55.442	19.029	HUMAN		SS_TYPE1	LC substrate	0	0	1	N-out	Cell projection;Membrane		937	29	377	21	510	KEKNKMEILY	ILVPSVAIPLAIALLFFFICV	CRNNQKSSSA	UP	21
A0A1B0GWG4	SRTM2_HUMAN	SERTM2	55.41	19.729	HUMAN		SS_NO_TYPE	LC substrate	0	0	1	N-out	Membrane		90	0	37	21	32	SSDKYSNLYM	YVGLFLSLLAILLILLFTMLL	RLKHVISPIN	UP	21
P13762	DRB4_HUMAN	HLA-DRB4	55.338	17.506	HUMAN	OTHERS	SS_TYPE1	LC substrate	0	0	1	N-out	ER;Endosome;Golgi;Lysosome;Membrane;PM		266	29	198	23	16	SARSESAQSK	MLSGVGGFVLGLLFLGTGLFIYF	RNQKGHSGLQ	UP	23
P30273	FCERG_HUMAN	FCER1G	55.301	27.561	HUMAN		SS_TYPE1	LC substrate	0	0	1	N-out	Membrane;PM		86	18	5	21	42	-----LGEPQ	LCYILDAILFLYGIVLTLLYC	RLKIQVRKAA	UP	21
O00478	BT3A3_HUMAN	BTN3A3	55.182	21.68	HUMAN		SS_TYPE1	LC substrate	0	0	1	N-out	Membrane;PM		584	29	219	21	315	DPFFRSAQPW	IAALAGTLPISLLLLAGASYF	LWRQQKEKIA	UP	21
Q13683	ITA7_HUMAN	ITGA7	55.164	18.524	HUMAN		SS_TYPE1	LC substrate	0	0	1	N-out	Membrane		1181	33	1049	21	78	MAVVAEGVPW	WVILLAVLAGLLVLALLVLLL	WKMGFFKRAK	UP	21
Q92537	SUSD6_HUMAN	SUSD6	55.096	18.032	HUMAN		SS_TYPE1	LC substrate	0	0	1	N-out	Membrane		303	39	81	21	162	HTSLGVPTLS	IVASTASSVALILLLVVLFVL	LQPKLKSFHH	UP	21
Q5VV63	ATRN1_HUMAN	ATRNL1	55.077	21.248	HUMAN		SS_TYPE1	LC substrate	0	0	1	N-out	Membrane		1379	52	1178	21	128	FSQHNTIMDL	VQFFVTFFSCFLSLLLVAAVV	WKIKQTCWAS	UP	21
P52429	DGKE_HUMAN	DGKE	55.016	18.808	HUMAN		SS_NO_TYPE	LC substrate	0	0	1	N-out	Cytoplasm;Membrane		567	0	21	21	525	PSEGLFADGH	LILWTLCSVLLPVFITFWCSL	QRSRRQLHRR	UP	21
Q9UNE0	EDAR_HUMAN	EDAR	54.983	19.324	HUMAN	OTHERS	SS_TYPE1	LC substrate	0	0	1	N-out	Membrane		448	26	161	21	240	LSGQGHLATA	LIIAMSTIFIMAIAIVLIIMF	YILKTKPSAP	UP	21
O14944	EREG_HUMAN	EREG	54.958	22.937	HUMAN	OTHERS	SS_TYPE1	LC substrate	0	0	1	N-out	Membrane;PM;Secreted	ADAM17;ADAM19	169	29	90	21	29	VHQPLSKEYV	ALTVILIILFLITVVGSTYYF	CRWYRNRKSK	UP	21
P50895	BCAM_HUMAN	BCAM	54.927	14.818	HUMAN	NONSUB	SS_TYPE1	LC substrate	0	0	1	N-out	Membrane		628	31	516	21	60	GTVSPQTSQA	GVAVMAVAVSVGLLLLVVAVF	YCVRRKGGPC	UP	21
Q13797	ITA9_HUMAN	ITGA9	54.895	22.493	HUMAN		SS_TYPE1	LC substrate	0	0	1	N-out	Membrane		1035	29	952	21	33	LEPRGYVVGW	IIAISLLVGILIFLLLAVLLW	KMGFFRRRYK	UP	21
Q9H1U4	MEGF9_HUMAN	MEGF9	54.893	14.066	HUMAN	OTHERS	SS_TYPE1	LC substrate	0	0	1	N-out	Membrane		602	30	484	21	67	LADVSWTQFN	IIILTVIIIVVVLLMGFVGAV	YMYREYQNRK	UP	21
Q8IVY1	CA210_HUMAN	C1orf210	54.89	17.823	HUMAN		SS_TYPE3	LC substrate	0	0	1	N-out	Membrane		113	0	29	21	63	VAPGPGTGAR	AWPVLVGFVLGAVVLSLLIAL	AAKCHLCRRY	UP	21
Q5JX69	F209B_HUMAN	FAM209B	54.882	15.983	HUMAN		SS_TYPE1	LC substrate	0	0	1	N-out	Membrane		171	19	33	21	98	RIRQNLPEHT	QGWLGSKWLWLLFAVVPFVIL	QCQRDSEKNK	UP	21
O60449	LY75_HUMAN	LY75	54.866	20.651	HUMAN	OTHERS	SS_TYPE1	LC substrate	0	0	1	N-out	Membrane		1722	27	1639	25	31	VVCKVPLGPD	YTAIAIIVATLSILVLMGGLIWFLF	QRHRLHLAGF	UP	25
Q9Y5H8	PCDA3_HUMAN	PCDHA3	54.814	19.954	HUMAN		SS_TYPE1	LC substrate	0	0	1	N-out	Membrane;PM		950	29	668	21	232	GPEAALVDVN	VYLIVAICAVSSLLVLTLLLY	TALRCSAPPT	UP	21
Q8TED1	GPX8_HUMAN	GPX8	54.812	21.363	HUMAN		SS_NO_TYPE	LC substrate	0	0	1	N-out	Membrane		209	0	17	23	169	PLKCSGPRAK	VFAVLLSIVLCTVTLFLLQLKFL	KPKINSFYAF	UP	23
Q96A26	F162A_HUMAN	FAM162A	54.709	17.911	HUMAN		SS_NO_TYPE	LC substrate	0	0	1	N-out	Membrane;Mitochondrion		154	0	102	18	34	DAAKNKMRVK	ISYLMIALTVVGCIFMVI	EGKKAAQRHE	UP	18
O75077	ADA23_HUMAN	ADAM23	54.702	15.021	HUMAN	OTHERS	SS_TYPE1	LC substrate	0	0	1	N-out	Membrane;PM;Secreted		832	59	733	21	19	EGPKGPSATN	LIIGSIAGAILVAAIVLGGTG	WGFKNVKKRR	UP	21
A8MWY0	ELAP2_HUMAN	ELAPOR2	54.656	18.179	HUMAN		SS_TYPE1	LC substrate	0	0	1	N-out	Membrane;PM		1029	47	882	21	79	TCETVDFWLK	VGAGVGAFTAVLLVALTCYFW	KKNQKLEYKY	UP	21
Q9UKJ8	ADA21_HUMAN	ADAM21	54.63	24.721	HUMAN	OTHERS	SS_TYPE1	LC substrate	0	0	1	N-out	Membrane		722	31	650	21	20	DSGPASAKRG	VFLPLIVIPSLSVLTFLFTVG	LLMYLRQCSG	UP	21
Q96PD2	DCBD2_HUMAN	DCBLD2	54.601	15.959	HUMAN	OTHERS	SS_TYPE1	LC substrate	0	0	1	N-out	Membrane		775	66	462	21	226	VTPNVTKDVA	LAAVLVPVLVMVLTTLILILV	CAWHWRNRKK	UP	21
Q7Z6M3	MILR1_HUMAN	MILR1	54.528	17.01	HUMAN		SS_TYPE1	LC substrate	0	0	1	N-out	Membrane;PM;Secreted		343	19	208	21	95	GGDSCPFCLK	LLLPGLLLLLVVIILILAFWV	LPKYKTRKAM	UP	21
A0A1B0GTW7	LMLN2_HUMAN	LMLN2	54.468	19.345	HUMAN	OTHERS	SS_TYPE1	LC substrate	0	0	1	N-out	Membrane		788	20	715	21	32	DHNPSMTHLR	LSMGLCLMLLILVGVMGTTAY	QKRATLPVRP	UP	21
Q9BSJ5	CQ080_HUMAN	C17orf80	54.393	18.75	HUMAN		SS_NO_TYPE	LC substrate	0	0	1	N-out	Membrane		609	0	552	21	36	IRCNTTIRKS	GFGGITMLFTGYFVLCCSWSF	RRLKKLCRPL	UP	21
Q9UKF5	ADA29_HUMAN	ADAM29	54.343	24.853	HUMAN	OTHERS	SS_TYPE1	LC substrate	0	0	1	N-out	Membrane		820	18	656	21	125	GPPPKRKKKK	KFCYLCILLLIVLFILLCCLY	RLCKKSKPIK	UP	21
Q52LC2	VAS1L_HUMAN	ATP6AP1L	54.339	27.093	HUMAN		SS_NO_TYPE	LC substrate	0	0	1	N-out	Membrane		224	0	146	21	57	KAQDCASSFS	PAFLIGLAMSLILLLVLAYAL	HMLIYLRYLD	UP	21
Q5VYJ5	MALR1_HUMAN	MALRD1	54.282	15.221	HUMAN	OTHERS	SS_TYPE1	LC substrate	0	0	1	N-out	Cytoplasm;Membrane		2156	31	2045	21	59	FTYAQNNTWT	LLGIGLAFLMTHITVAVLCFL	ANRKVPIRKT	UP	21
P18084	ITB5_HUMAN	ITGB5	54.261	20.23	HUMAN		SS_TYPE1	LC substrate	0	0	1	N-out	Membrane		799	23	696	23	57	REPECGNTPN	AMTILLAVVGSILLVGLALLAIW	KLLVTIHDRR	UP	23
Q15768	EFNB3_HUMAN	EFNB3	54.225	28.927	HUMAN		SS_TYPE1	LC substrate	0	0	1	N-out	Membrane	BACE1	340	27	199	21	93	EGPLPPPSMP	AVAGAAGGLALLLLGVAGAGG	AMCWRRRRAK	UP	21
Q9BXJ7	AMNLS_HUMAN	AMN	54.046	21.9	HUMAN	OTHERS	SS_TYPE1	LC substrate	0	0	1	N-out	Endosome;Membrane;PM		453	19	338	21	75	ESGAHVWGSS	AAGLAGGVAAAVLLALLVLLV	APPLLRRAGR	UP	21
O75509	TNR21_HUMAN	TNFRSF21	54.013	22.274	HUMAN	SUBLIT	SS_TYPE1	LC substrate	0	1	1	N-out	Membrane;PM	BACE1	655	41	308	21	285	LHKHFDINEH	LPWMIVLFLLLVLVVIVVCSI	RKSSRTLKKG	UP	21
Q8WVV5	BT2A2_HUMAN	BTN2A2	53.988	20.159	HUMAN	OTHERS	SS_TYPE1	LC substrate	0	0	1	N-out	Membrane		523	32	233	21	237	AVILTASPWM	VSMTVILAVFIIFMAVSICCI	KKLQREKKIL	UP	21
Q9BWV1	BOC_HUMAN	BOC	53.908	17.237	HUMAN	OTHERS	SS_TYPE1	LC substrate	0	0	1	N-out	Membrane		1114	30	825	21	238	MVARSSDLPY	LIVGVVLGSIVLIIVTFIPFC	LWRAWSKQKH	UP	21
Q6UXE8	BTNL3_HUMAN	BTNL3	53.904	20.722	HUMAN	OTHERS	SS_TYPE1	LC substrate	0	0	1	N-out	Membrane		466	17	220	21	208	FQPSPWRLAS	ILLGLLCGALCGVVMGMIIVF	FKSKGKIQAE	UP	21
B4DS77	SHSA9_HUMAN	SHISA9	53.878	18.548	HUMAN		SS_TYPE1	LC substrate	0	0	1	N-out	Cell junction;Cell projection;Membrane		424	23	126	21	254	DPLHDPTKDK	TNLIVYIICGVVAVMVLVGIF	TKLGLEKAHR	UP	21
Q5JX71	F209A_HUMAN	FAM209A	53.848	15.817	HUMAN	OTHERS	SS_TYPE1	LC substrate	0	0	1	N-out	Membrane		171	19	33	21	98	RIRQNLPEHT	QGWLGSKWLWLLFVVVPFVIL	QCQRDSEKNK	UP	21
Q8TCW7	ZPLD1_HUMAN	ZPLD1	53.837	22.813	HUMAN	OTHERS	SS_TYPE1	LC substrate	0	0	1	N-out	Cytoplasm;ECM;Membrane;Secreted		415	19	353	21	22	PPFQLNAITS	ALISGMVILGVTSFSLLLCSL	ALLHRKGPTS	UP	21
Q96PQ1	SIG12_HUMAN	SIGLEC12	53.82	17.062	HUMAN		SS_TYPE1	LC substrate	0	0	1	N-out	Membrane		595	18	463	21	93	RPISGVTLGA	FGGAGATALVFLYFCIIFVVV	RSCRKKSARP	UP	21
Q96KV6	BT2A3_HUMAN	BTN2A3P	53.815	19.171	HUMAN	OTHERS	SS_TYPE1	LC substrate	0	0	1	N-out	Membrane		586	27	219	21	319	SFMPSRSPCV	VILPVIMIILMIPIAICIYWI	NNLQKEKKDS	UP	21
Q8WW62	TMED6_HUMAN	TMED6	53.742	19.497	HUMAN	OTHERS	SS_TYPE1	LC substrate	0	0	1	N-out	ER;Membrane		240	21	179	23	17	FFLIQSNYNY	VNWWSTAQSLVIILSGILQLYFL	KRLFNVPTTT	UP	23
Q9ULI3	HEG1_HUMAN	HEG1	53.719	20.834	HUMAN		SS_TYPE1	LC substrate	0	0	1	N-out	Cell junction;Membrane;PM		1381	29	1219	21	112	GLNCGNPYQL	ITVVIAAAGGGLLLILGIALI	VTCCRKNKND	UP	21
Q7Z7M0	MEGF8_HUMAN	MEGF8	53.699	18.432	HUMAN	OTHERS	SS_TYPE1	LC substrate	0	0	1	N-out	Membrane		2845	27	2620	21	177	FFRQDQAHID	LFVFFSVFFSCFFLFLSLCVL	LWKAKQALDQ	UP	21
Q9P2V4	LRIT1_HUMAN	LRIT1	53.617	16.889	HUMAN	OTHERS	SS_TYPE1	LC substrate	0	0	1	N-out	ER;Membrane		623	21	505	21	76	EVVDAENTQQ	LINVVVISVAIVIALPLTLLV	CCSALQKRCR	UP	21
P43630	KI3L2_HUMAN	KIR3DL2	53.57	20.295	HUMAN		SS_TYPE1	LC substrate	0	0	1	N-out	Membrane;PM		455	21	319	20	95	SKSGICRHLH	VLIGTSVVIFLFILLLFFLL	YRWCSNKKNA	UP	20
Q07699	SCN1B_HUMAN	SCN1B	53.541	21.666	HUMAN	SUBLIT	SS_TYPE1	LC substrate	0	1	1	N-out	Membrane;PM		218	18	142	22	36	NRDMASIVSE	IMMYVLIVVLTIWLVAEMIYCY	KKIAAATETA	UP	22
P15813	CD1D_HUMAN	CD1D	53.478	19.534	HUMAN	OTHERS	SS_TYPE1	LC substrate	0	0	1	N-out	ER;Endosome;Lysosome;Membrane;PM		335	19	282	21	13	VLYWGGSYTS	MGLIALAVLACLLFLLIVGFT	SRFKRQTSYQ	UP	21
P38484	INGR2_HUMAN	IFNGR2	53.454	19.754	HUMAN	OTHERS	SS_TYPE1	LC substrate	0	0	1	N-out	Cytoplasm;ER;Golgi;Membrane;PM		337	21	226	21	69	MADASTELQQ	VILISVGTFSLLSVLAGACFF	LVLKYRGLIK	UP	21
Q14773	ICAM4_HUMAN	ICAM4	53.424	21.619	HUMAN	OTHERS	SS_TYPE1	LC substrate	0	0	1	N-out	Membrane;PM;Secreted		271	22	218	21	10	MLAWSPAPTA	LASGSIAALVGILLTVGAAYL	CKCLAMKSQA	UP	21
Q8NFT8	DNER_HUMAN	DNER	53.304	20.905	HUMAN	SUBLIT	SS_TYPE1	LC substrate	0	1	1	N-out	Membrane;PM	BACE1	737	34	606	21	76	LTNMPRHSLY	IIIGALCVAFILMLIILIVGI	CRISRIEYQG	UP	21
O43556	SGCE_HUMAN	SGCE	53.28	17.196	HUMAN		SS_NO_TYPE	LC substrate	0	0	1	N-out	Cell projection;Cytoplasm;Golgi;Membrane;PM		437	0	317	21	99	LKSRDYYTDF	LITLAVPSAVALVLFLILAYI	MCCRREGVEK	UP	21
Q96LU7	MRFL_HUMAN	MYRFL	53.275	15.178	HUMAN		SS_NO_TYPE	LC substrate	0	0	1	N-out	Membrane		910	0	627	21	262	QACPNWVFQT	LVITLIAVMAFCALTIVALYI	LSLKDQDRRV	UP	21
P78410	BT3A2_HUMAN	BTN3A2	53.23	22.859	HUMAN	OTHERS	SS_TYPE1	LC substrate	0	0	1	N-out	Membrane;PM		334	29	219	21	65	DPFFRSAQPW	IAALAGTLPILLLLLAGASYF	LWRQQKEITA	UP	21
Q8NC24	RELL2_HUMAN	RELL2	53.22	20.927	HUMAN		SS_NO_TYPE	LC substrate	0	0	1	N-out	Membrane;PM		303	0	14	21	268	QPDLEPPQHG	LYMLFLLVLVFFLMGLVGFMI	CHVLKKKGYR	UP	21
O15079	SNPH_HUMAN	SNPH	53.178	13.976	HUMAN		SS_NO_TYPE	LC substrate	0	0	1	N-out	Cell junction;Membrane		494	0	424	20	50	KEPKSYWSRH	YIVDLLAVVVPAVPTVAWLC	RSQRRQGQPI	UP	20
Q8IYR6	TEFF1_HUMAN	TMEFF1	53.154	20.11	HUMAN		SS_TYPE1	LC substrate	0	0	1	N-out	Membrane;PM		380	39	291	21	29	VPSRQKLTHV	LIAAIIGAVQIAIIVAIVMCI	TRKCPKNNRG	UP	21
Q6P1S2	CC033_HUMAN	C3orf33	53.128	21.461	HUMAN		SS_NO_TYPE	LC substrate	0	0	1	N-out	Membrane		294	0	39	17	238	ADDHLRLVRN	ISTGMAIAGIMLLLRSI	RLTSKFTSSS	UP	17
Q8NC67	NETO2_HUMAN	NETO2	52.976	18.238	HUMAN		SS_TYPE1	LC substrate	0	0	1	N-out	Membrane		525	22	325	21	157	GVFEQITKTH	GTIIGITSGIVLVLLIISILV	QVKQPRKKVM	UP	21
Q9NPH3	IL1AP_HUMAN	IL1RAP	52.967	20.821	HUMAN	OTHERS	SS_TYPE1	LC substrate	0	0	1	N-out	Membrane;PM;Secreted		570	20	347	21	182	VELACGFGAT	VLLVVILIVVYHVYWLEMVLF	YRAHFGTDET	UP	21
Q13651	I10R1_HUMAN	IL10RA	52.88	22.682	HUMAN		SS_TYPE1	LC substrate	0	0	1	N-out	Cytoplasm;Membrane;PM		578	21	214	21	322	LTRQYFTVTN	VIIFFAFVLLLSGALAYCLAL	QLYVRRRKKL	UP	21
Q9Y493	ZAN_HUMAN	ZAN	52.804	18.34	HUMAN	OTHERS	SS_TYPE1	LC substrate	0	0	1	N-out	Membrane;PM		2812	17	2740	21	34	DAPPPRKPAS	NLVGVLLGLLVPVVVVLLAVT	RECIYRTRRK	UP	21
Q8N8F7	LSME1_HUMAN	LSMEM1	52.786	20.188	HUMAN		SS_NO_TYPE	LC substrate	0	0	1	N-out	Membrane		131	0	64	21	46	SGNGSRSLFF	VGLLIVLIVSLALVFFVIFLI	VQTGNKMDDV	UP	21
P07202	PERT_HUMAN	TPO	52.779	22.43	HUMAN	OTHERS	SS_TYPE1	LC substrate	0	0	1	N-out	Membrane		933	18	828	25	62	TCVDSGRLPR	VTWISMSLAALLIGGFAGLTSTVIC	RWTRTGTKST	UP	25
Q29980	MICB_HUMAN	MICB	52.699	14.314	HUMAN		SS_TYPE1	LC substrate	0	0	1	N-out	Membrane;PM	ADAM10;ADAM15;ADAM17	383	22	287	21	53	ALVLQSQRTD	FPYVSAAMPCFVIIIILCVPC	CKKKTSAAEG	UP	21
O76036	NCTR1_HUMAN	NCR1	52.651	19.531	HUMAN	OTHERS	SS_TYPE1	LC substrate	0	0	1	N-out	Membrane;PM		304	21	237	21	25	WDHTAQNLLR	MGLAFLVLVALVWFLVEDWLS	RKRTRERASR	UP	21
Q8TAB3	PCD19_HUMAN	PCDH19	52.641	14.945	HUMAN	OTHERS	SS_TYPE1	LC substrate	0	0	1	N-out	Membrane;PM		1148	21	657	21	449	QESMGSVNLS	LIFIIALGSIAGILFVTMIFV	AIKCKRDNKE	UP	21
Q24JP5	T132A_HUMAN	TMEM132A	52.624	18.013	HUMAN	OTHERS	SS_TYPE1	LC substrate	0	0	1	N-out	ER;Golgi;Membrane	BACE1	1023	35	817	21	150	VTELELGMYA	LLGVFCVAIFIFLVNGVVFVL	RYQRKEPPDS	UP	21
P04629	NTRK1_HUMAN	NTRK1	52.622	21.673	HUMAN	SUBLIT	SS_TYPE1	LC substrate	0	1	1	N-out	Endosome;Membrane;PM		796	32	391	16	357	TPFGVSVAVG	LAVFACLFLSTLLLVL	NKCGRRNKFG	UP	16
Q3MIX3	ADCK5_HUMAN	ADCK5	52.601	13.936	HUMAN		SS_NO_TYPE	LC substrate	0	0	1	N-out	Membrane		580	0	49	18	513	FSSPTPLWRK	VLSTAVVGAPLLLGARYV	MAEAREKRRM	UP	18
Q8IYJ0	PIANP_HUMAN	PIANP	52.548	25.621	HUMAN	OTHERS	SS_TYPE1	LC substrate	0	0	1	N-out	Membrane		282	31	147	21	83	FGGRGEGVDP	QLYVTITISIIIVLVATGIIF	KFCWDRSQKR	UP	21
P06756	ITAV_HUMAN	ITGAV	52.431	20.476	HUMAN		SS_TYPE1	LC substrate	0	0	1	N-out	Cell junction;Membrane;PM		1048	30	962	24	32	WGIQPAPMPV	PVWVIILAVLAGLLLLAVLVFVMY	RMGFFKRVRP	UP	24
Q9H013	ADA19_HUMAN	ADAM19	52.384	19.557	HUMAN		SS_TYPE1	LC substrate	0	0	1	N-out	Membrane		955	25	674	21	235	IDSGPMPPES	VGPVVAGVLVAILVLAVLMLM	YYCCRQNNKL	UP	21
Q6XYQ8	SYT10_HUMAN	SYT10	52.38	21.627	HUMAN		SS_NO_TYPE	LC substrate	0	0	1	N-out	Cytoplasm;Membrane		523	0	55	21	447	GGSSTDISVS	LLAVVVSFCGLALLVVSLFVF	WKLCWPCWKS	UP	21
Q5TH69	BIG3_HUMAN	ARFGEF3	52.134	17.401	HUMAN		SS_NO_TYPE	LC substrate	0	0	1	N-out	Cytoplasm;Membrane		2177	0	1491	21	665	ELLRDVTKTP	GPGFGIYAVVHLLLPVMSVWL	RRSHKDHSYW	UP	21
Q8N6K0	TEX29_HUMAN	TEX29	52.054	18.953	HUMAN		SS_NO_TYPE	LC substrate	0	0	1	N-out	Membrane		151	0	56	21	74	EGVCYKKAVP	IYIHVFSALIVIIAGAFVITI	IYRVIQESRK	UP	21
P16066	ANPRA_HUMAN	NPR1	52.018	16.346	HUMAN	NONSUB	SS_TYPE1	LC substrate	0	0	1	N-out	Membrane		1061	32	441	21	567	CNQDHLSTLE	VLALVGSLSLLGILIVSFFIY	RKMQLEKELA	UP	21
Q9Y5I3	PCDA1_HUMAN	PCDHA1	51.849	18.457	HUMAN		SS_TYPE1	LC substrate	0	0	1	N-out	Membrane;PM;Secreted		950	29	668	21	232	GPEAALVDVN	VYLIIAICAVSSLLVLTLLLY	TALRCSVPPT	UP	21
Q4V9L6	TM119_HUMAN	TMEM119	51.763	20.863	HUMAN	OTHERS	SS_TYPE1	LC substrate	0	0	1	N-out	Cytoplasm;ER;Membrane;PM		283	25	71	21	166	IVDFFRQYVM	LIAVVGSLAFLLMFIVCAAVI	TRQKQKASAY	UP	21
Q14242	SELPL_HUMAN	SELPLG	51.658	18.687	HUMAN	OTHERS	SS_TYPE1	LC substrate	0	0	1	N-out	Membrane	ADAM8	412	17	303	21	71	APDHISVKQC	LLAILILALVATIFFVCTVVL	AVRLSRKGHM	UP	21
P15260	INGR1_HUMAN	IFNGR1	51.629	23.945	HUMAN	OTHERS	SS_TYPE1	LC substrate	0	0	1	N-out	Membrane;PM		489	17	228	21	223	ITIFNSSIKG	SLWIPVVAALLLFLVLSLVFI	CFYIKKINPL	UP	21
Q86YT9	JAML_HUMAN	JAML	51.618	21.006	HUMAN		SS_TYPE1	LC substrate	0	0	1	N-out	Membrane;PM		394	19	256	21	98	RPLVLGGNQL	VIIVGIVCATILLLPVLILIV	KKTCGNKSSV	UP	21
P55808	XG_HUMAN	XG	51.526	23.141	HUMAN	OTHERS	SS_TYPE1	LC substrate	0	0	1	N-out	Membrane;PM		180	21	121	21	17	GNPEGNMVAK	IVSPIVSVVVVTLLGAAASYF	KLNNRRNCFR	UP	21
Q9Y5Z0	BACE2_HUMAN	BACE2	51.424	14.937	HUMAN		SS_TYPE1	LC substrate	0	0	1	N-out	Membrane;PM		518	20	453	21	24	SEPILWIVSY	ALMSVCGAILLVLIVLLLLPF	RCQRRPRDPE	UP	21
P20963	CD3Z_HUMAN	CD247	51.264	21.763	HUMAN	OTHERS	SS_TYPE1	LC substrate	0	0	1	N-out	Membrane;PM		164	21	9	21	113	AQSFGLLDPK	LCYLLDGILFIYGVILTALFL	RVKFSRSADA	UP	21
O60313	OPA1_HUMAN	OPA1	51.233	14.918	HUMAN		SS_NO_TYPE	LC substrate	0	0	1	N-out	Membrane;Mitochondrion		960	0	96	17	847	NFWPARLATR	LLKLRYLILGSAVGGGY	TAKKTFDQWK	UP	17
O15173	PGRC2_HUMAN	PGRMC2	51.148	16.528	HUMAN		SS_NO_TYPE	LC substrate	0	0	1	N-out	ER;Membrane;Nucleus		223	0	41	25	157	GAAAEGGGWA	AAALALLTGGGEMLLNVALVALVLL	GAYRLWVRWG	UP	25
P17181	INAR1_HUMAN	IFNAR1	51.131	22.08	HUMAN	OTHERS	SS_TYPE1	LC substrate	0	0	1	N-out	Membrane;PM		557	27	409	21	100	EKTKPGNTSK	IWLIVGICIALFALPFVIYAA	KVFLRCINYV	UP	21
O15455	TLR3_HUMAN	TLR3	51.1	13.231	HUMAN	OTHERS	SS_TYPE1	LC substrate	0	0	1	N-out	ER;Endosome;Membrane		904	23	681	21	179	SCKDSAPFEL	FFMINTSILLIFIFIVLLIHF	EGWRISFYWN	UP	21
Q8WWB7	GLMP_HUMAN	GLMP	51.074	17.225	HUMAN	OTHERS	SS_TYPE1	LC substrate	0	0	1	N-out	Lysosome;Membrane		406	35	337	21	13	VDGLSPLVLG	IMAVALGAPGLMLLGGGLVLL	LHHKKYSEYQ	UP	21
A0A2R8YCJ5	SIM41_HUMAN	SMIM41	51.012	19.661	HUMAN		SS_NO_TYPE	LC substrate	0	0	1	N-out	Membrane		93	0	37	21	35	PPEGPRAVQA	VVLGVLSLLVLCGVLFLGGGL	LLRAQGLTAL	UP	21
Q96TC7	RMD3_HUMAN	RMDN3	50.975	15.712	HUMAN		SS_NO_TYPE	LC substrate	0	0	1	N-out	Membrane;Mitochondrion		470	0	12	23	435	RLGALGGARA	GLGLLLGTAAGLGFLCLLYSQRW	KRTQRHGRSQ	UP	23
Q5XG99	LYSM4_HUMAN	LYSMD4	50.972	22.799	HUMAN		SS_NO_TYPE	LC substrate	0	0	1	N-out	Membrane		296	0	217	21	58	PMDGADCGIQ	WWNAVFIMLLIGIVLPVFYLV	YFKIQASGET	UP	21
O00264	PGRC1_HUMAN	PGRMC1	50.954	14.12	HUMAN		SS_NO_TYPE	LC substrate	0	0	1	N-out	ER;Membrane;Mitochondrion		195	0	24	19	152	DLESGGLLHE	IFTSPLNLLLLGLCIFLLY	KIVRGDQPAA	UP	19
Q8NEA5	CS018_HUMAN	C19orf18	50.856	16.44	HUMAN	OTHERS	SS_TYPE1	LC substrate	0	0	1	N-out	Membrane		215	29	71	21	94	IIRHRPALVK	VILISSVAFSIALICGMAISY	MIYRLAQAEE	UP	21
P36897	TGFR1_HUMAN	TGFBR1	50.802	13.785	HUMAN		SS_TYPE1	LC substrate	0	0	1	N-out	Cell junction;Membrane;PM		503	33	93	21	356	SSPGLGPVEL	AAVIAGPVCFVCISLMLMVYI	CHNRTVIHHR	UP	21
P34925	RYK_HUMAN	RYK	50.776	21.868	HUMAN	SUBLIT	SS_TYPE1	LC substrate	0	1	1	N-out	Membrane		607	25	202	21	359	VHAAPTTSTR	VFYISVGVCCAVIFLVAIILA	VLHLHSMKRI	UP	21
P40259	CD79B_HUMAN	CD79B	50.73	19.398	HUMAN	OTHERS	SS_TYPE1	LC substrate	0	0	1	N-out	Membrane;PM		229	28	131	21	49	QLKQRNTLKD	GIIMIQTLLIILFIIVPIFLL	LDKDDSKAGM	UP	21
Q68DV7	RNF43_HUMAN	RNF43	50.727	12.21	HUMAN	OTHERS	SS_TYPE1	LC substrate	0	0	1	N-out	ER;Membrane;PM		783	23	174	21	565	LKEPPAWPDY	DVWILMTVVGTIFVIILASVL	RIRCRPRHSR	UP	21
Q8IUW5	RELL1_HUMAN	RELL1	50.692	16.093	HUMAN	NONSUB	SS_TYPE1	LC substrate	0	0	1	N-out	Membrane;PM		271	23	34	21	193	SNDTGNGHPE	YIAYALVPVFFIMGLFGVLIC	HLLKKKGYRC	UP	21
Q9Y3B3	TMED7_HUMAN	TMED7	50.685	18.941	HUMAN		SS_TYPE1	LC substrate	0	0	1	N-out	Cytoplasm;ER;Golgi;Membrane		224	34	153	21	16	RAEDLNTRVA	YWSVGEALILLVVSIGQVFLL	KSFFSDKRTT	UP	21
O75445	USH2A_HUMAN	USH2A	50.636	19.613	HUMAN	OTHERS	SS_TYPE1	LC substrate	0	0	1	N-out	Cell projection;Membrane;Secreted		5202	31	5011	21	139	KSTEFYSELW	FIVLMAMLGLILLAIFLSLIL	QRKIHKEPYI	UP	21
O75310	UDB11_HUMAN	UGT2B11	50.617	20.218	HUMAN		SS_NO_TYPE	LC substrate	0	0	1	N-out	ER;Membrane		529	21	471	21	16	LTWFQYHSLD	VIGFLLACVATVIFIITKFCL	FCFWKFARKG	UP	21
Q8N5K1	CISD2_HUMAN	CISD2	50.575	26.195	HUMAN		SS_NO_TYPE	LC substrate	0	0	1	N-out	ER;Membrane;Mitochondrion		135	0	37	23	75	TGFARLTVSE	WLRLLPFLGVLALLGYLAVRPFL	PKKKQQKDSL	UP	23
O75324	SNN_HUMAN	SNN	50.552	30.302	HUMAN		SS_NO_TYPE	LC substrate	0	0	1	N-out	Membrane;Mitochondrion		88	0	10	21	57	MSIMDHSPTT	GVVTVIVILIAIAALGALILG	CWCYLRLQRI	UP	21
Q6UXL0	I20RB_HUMAN	IL20RB	50.532	18.035	HUMAN	OTHERS	SS_TYPE1	LC substrate	0	0	1	N-out	Membrane		311	29	204	21	57	VEVQGEAIPL	VLALFAFVGFMLILVVVPLFV	WKMGRLLQYS	UP	21
A6NF34	ANTRL_HUMAN	ANTXRL	50.43	20.551	HUMAN	OTHERS	SS_TYPE1	LC substrate	0	0	1	N-out	Membrane		631	27	326	21	257	TSTTCGIFRN	WLYFVPLLLLVPLLLCCVWRL	CRKQTVKEPP	UP	21
P31512	FMO4_HUMAN	FMO4	50.419	19.139	HUMAN		SS_NO_TYPE	LC substrate	0	0	1	N-out	ER;Membrane		558	0	516	21	21	KPASMSHYLK	AWGAPVLLASLLLICKSSLFL	KLVRDKLQDR	UP	21
P13688	CEAM1_HUMAN	CEACAM1	50.328	11.928	HUMAN	OTHERS	SS_TYPE1	LC substrate	0	0	1	N-out	Cell projection;Membrane;PM		526	34	394	24	74	LPQENGLSPG	AIAGIVIGVVALVALIAVALACFL	HFGKTGRASD	UP	24
A0A1B0GTY4	TEX50_HUMAN	TEX50	50.324	19.524	HUMAN	OTHERS	SS_TYPE1	LC substrate	0	0	1	N-out	Membrane		177	23	51	21	82	DFANMDIFQG	CLYLIYNLLQAVFFVLFVLSV	HYLWKKWKKH	UP	21
Q6UXV1	IZUM2_HUMAN	IZUMO2	50.258	18.377	HUMAN	OTHERS	SS_TYPE1	LC substrate	0	0	1	N-out	Membrane		221	20	166	21	14	QMDSKYPRNQ	ALLGILISVSLAVFVFVVIVV	SACTYRQNRK	UP	21
O75309	CAD16_HUMAN	CDH16	50.201	17.749	HUMAN	OTHERS	SS_TYPE1	LC substrate	0	0	1	N-out	Membrane;PM		829	18	768	21	22	MKGMPTKLSA	VGILVGTLVAIGIFLILIFTH	WTMSRKKDPD	UP	21
Q96DB9	FXYD5_HUMAN	FXYD5	50.167	17.627	HUMAN		SS_TYPE1	LC substrate	0	0	1	N-out	Membrane		178	21	124	19	14	FYDEHTLRKR	GLLVAAVLFITGIIILTSG	KCRQLSRLCR	UP	19
Q16586	SGCA_HUMAN	SGCA	49.972	15.454	HUMAN	OTHERS	SS_TYPE1	LC non-substrate	0	0	1	N-out	Cytoplasm;Membrane;PM		387	23	267	21	76	APDRDFLVDA	LVTLLVPLLVALLLTLLLAYV	MCCRREGRLK	UP	21
O00391	QSOX1_HUMAN	QSOX1	49.953	13.852	HUMAN		SS_NO_TYPE	LC non-substrate	0	0	1	N-out	Golgi;Membrane;Secreted	BACE1	747	29	680	21	17	VLGGGFSYLD	ISLCVGLYSLSFMGLLAMYTY	FQAKIRALKG	UP	21
Q9NTN9	SEM4G_HUMAN	SEMA4G	49.935	24.987	HUMAN	OTHERS	SS_TYPE1	LC non-substrate	0	0	1	N-out	Membrane;PM		838	17	658	21	142	GAQLAPDVRL	LYVLAIAALGGLCLILASSLL	YVACLREGRR	UP	21
Q5VWK5	IL23R_HUMAN	IL23R	49.912	18.885	HUMAN	OTHERS	SS_TYPE1	LC non-substrate	0	0	1	N-out	Membrane;PM	ADAM10;ADAM17	629	23	332	21	253	LTSDNRGDIG	LLLGMIVFAVMLSILSLIGIF	NRSFRTGIKR	UP	21
Q9Y5I2	PCDAA_HUMAN	PCDHA10	49.885	17.333	HUMAN		SS_TYPE1	LC non-substrate	0	0	1	N-out	Membrane;PM		948	28	667	21	232	APEVALVDVN	VYLIIAICAVSSLLVLTLLLY	TALRCSAAPT	UP	21
Q07011	TNR9_HUMAN	TNFRSF9	49.829	20.707	HUMAN	OTHERS	SS_TYPE1	LC non-substrate	0	0	1	N-out	Membrane		255	23	163	27	42	PAREPGHSPQ	IISFFLALTSTALLFLLFFLTLRFSVV	KRGRKKLLYI	UP	27
Q86VH5	LRRT3_HUMAN	LRRTM3	49.794	18.565	HUMAN		SS_TYPE1	LC non-substrate	0	0	1	N-out	Cell junction;Membrane;PM		581	30	389	21	141	ADAEHISFHK	IIAGSVALFLSVLVILLVIYV	SWKRYPASMK	UP	21
Q86VH4	LRRT4_HUMAN	LRRTM4	49.749	19.435	HUMAN		SS_TYPE1	LC non-substrate	0	0	1	N-out	Cell junction;Membrane;PM		590	30	394	21	145	QEYEHVSFHK	IIAGSVALFLSVAMILLVIYV	SWKRYPASMK	UP	21
Q8TCP9	F200A_HUMAN	FAM200A	49.735	21.152	HUMAN		SS_NO_TYPE	LC non-substrate	0	0	1	N-out	Membrane		573	0	513	20	40	DDFPLLSRKS	ILLLLPFTTTYLCELGFSIL	TRLKTKKRNR	UP	20
Q8NFR9	I17RE_HUMAN	IL17RE	49.678	21.537	HUMAN		SS_TYPE1	LC non-substrate	0	0	1	N-out	Cytoplasm;Membrane;PM;Secreted		667	23	431	21	192	LLCPDVSYRH	LGLLILALLALLTLLGVVLAL	TCRRPQSGPG	UP	21
Q14DG7	T132B_HUMAN	TMEM132B	49.654	22.815	HUMAN		SS_TYPE1	LC non-substrate	0	0	1	N-out	Membrane		1078	0	903	21	154	LTDLEIGMYA	LLCVFCLAILVFLINCVAFAW	KYRHKRFAVS	UP	21
Q8N131	PORIM_HUMAN	TMEM123	49.584	29.008	HUMAN	OTHERS	SS_TYPE1	LC non-substrate	0	0	1	N-out	Membrane		208	26	140	21	21	EAKKGSKFDT	GSFVGGIVLTLGVLSILYIGC	KMYYSRRGIR	UP	21
Q8IZU9	KIRR3_HUMAN	KIRREL3	49.485	22.313	HUMAN	OTHERS	SS_TYPE1	LC non-substrate	0	0	1	N-out	Cell projection;Membrane;PM;Secreted		778	21	514	21	222	GLEAESVPMA	VIIGVAVGAGVAFLVLMATIV	AFCCARSQRN	UP	21
Q9UJA9	ENPP5_HUMAN	ENPP5	49.448	25.644	HUMAN		SS_NO_TYPE	LC non-substrate	0	0	1	N-out	Membrane;Secreted	BACE1	477	24	407	21	25	PAEYDQEGSY	PYFIGVSLGSIIVIVFFVIFI	KHLIHSQIPA	UP	21
Q9H251	CAD23_HUMAN	CDH23	49.444	21.5	HUMAN	OTHERS	SS_TYPE1	LC non-substrate	0	0	1	N-out	Membrane;PM		3354	23	3041	21	269	SVRLPDDMSA	LQMAIIVLAILLFLAAMLFVL	MNWYYRTVHK	UP	21
P14679	TYRO_HUMAN	TYR	49.392	19.936	HUMAN	SUBLIT	SS_TYPE1	LC non-substrate	0	1	1	N-out	Membrane		529	18	458	21	32	YLEQASRIWS	WLLGAAMVGAVLTALLAGLVS	LLCRHKRKQL	UP	21
Q86SJ6	DSG4_HUMAN	DSG4	49.229	14.54	HUMAN		SS_TYPE1	LC non-substrate	0	0	1	N-out	Cell junction;Membrane;PM		1040	23	608	21	388	GVSNVGLGPA	GIGMMVLGILLLILAPLLLLL	CCCKQRQPEG	UP	21
Q9P0J0	NDUAD_HUMAN	NDUFA13	49.168	11.835	HUMAN		SS_NO_TYPE	LC non-substrate	0	0	1	N-out	Membrane;Mitochondrion		144	0	29	22	93	DYKRNLPRRG	LSGYSMLAIGIGTLIYGHWSIM	KWNRERRRLQ	UP	22
O95976	IGSF6_HUMAN	IGSF6	49.132	16.831	HUMAN	OTHERS	SS_TYPE1	LC non-substrate	0	0	1	N-out	Membrane		241	27	126	21	67	IKLLSKELRS	FLTALVSLLSVYVTGVCVAFI	LLSKSKSNPL	UP	21
P13473	LAMP2_HUMAN	LAMP2	49.042	17.656	HUMAN	OTHERS	SS_TYPE1	LC non-substrate	0	0	1	N-out	Cytoplasm;Endosome;Lysosome;Membrane;PM	BACE1	410	28	347	24	11	QDCSADDDNF	LVPIAVGAALAGVLILVLLAYFIG	LKHHHAGYEQ	UP	24
P16284	PECA1_HUMAN	PECAM1	49.038	23.745	HUMAN	OTHERS	SS_TYPE1	LC non-substrate	0	0	1	N-out	Membrane;PM	ADAM8;ADAM17	738	27	574	19	118	VRVILAPWKK	GLIAVVIIGVIIALLIIAA	KCYFLRKAKA	UP	19
Q96A33	CCD47_HUMAN	CCDC47	49.012	14.951	HUMAN		SS_NO_TYPE	LC non-substrate	0	0	1	N-out	ER;Membrane		483	20	115	20	328	PAHLQNSWES	YYLEILMVTGLLAYIMNYII	GKNKNSRLAQ	UP	20
Q8NAU1	FNDC5_HUMAN	FNDC5	48.974	15.825	HUMAN	OTHERS	SS_TYPE1	LC non-substrate	0	0	1	N-out	Membrane;PM		212	31	121	21	39	EMGRNQQLRT	GEVLIIVVVLFMWAGVIALFC	RQYDIIKDNE	UP	21
Q96QE4	LR37B_HUMAN	LRRC37B	48.963	11.802	HUMAN		SS_TYPE1	LC non-substrate	0	0	1	N-out	Membrane		947	27	878	21	21	EVPGDDYKNK	LIFAISVTVILIILIIIFCLI	EVNSHKRASE	UP	21
Q6UXD5	SE6L2_HUMAN	SEZ6L2	48.921	25.995	HUMAN	SUBLIT	SS_TYPE1	LC non-substrate	0	1	1	N-out	ER;Membrane;PM	BACE1	910	27	817	21	45	DPSRQLEGGN	LALAILLPLGLVIVLGSGVYI	YYTKLQGKSL	UP	21
Q9UPX0	TUTLB_HUMAN	IGSF9B	48.896	12.94	HUMAN	OTHERS	SS_TYPE1	LC non-substrate	0	0	1	N-out	Cell junction;Membrane;PM		1349	20	702	21	606	DLTEDGLARP	VLAGIVATICFLAAAILFSTL	AACFVNKQRK	UP	21
O43169	CYB5B_HUMAN	CYB5B	48.834	18.202	HUMAN		SS_NO_TYPE	LC non-substrate	0	0	1	N-out	Membrane;Mitochondrion		150	0	122	18	10	PSKNDTCKSC	WAYWILPIIGAVLLGFLY	RYYTSESKSS	UP	18
A6NLX4	TM210_HUMAN	TMEM210	48.805	18.206	HUMAN	OTHERS	SS_TYPE1	LC non-substrate	0	0	1	N-out	Membrane		147	31	16	21	79	LGLSREALIA	LLVVLAGISASCFCALVIVAI	GVLRAKGETC	UP	21
Q86YD5	LRAD3_HUMAN	LDLRAD3	48.651	19.799	HUMAN	OTHERS	SS_TYPE1	LC non-substrate	0	0	1	N-out	Membrane;PM		345	17	156	21	151	NQLVYYPSIT	YAIIGSSVIFVLVVALLALVL	HHQRKRNNLM	UP	21
P22455	FGFR4_HUMAN	FGFR4	48.628	21.837	HUMAN	SUBLIT	SS_TYPE1	LC non-substrate	0	1	1	N-out	Membrane;PM		802	21	348	21	412	AAAPEARYTD	IILYASGSLALAVLLLLAGLY	RGQALHGRHP	UP	21
P05556	ITB1_HUMAN	ITGB1	48.512	20.627	HUMAN	NONSUB	SS_TYPE1	LC non-substrate	0	0	1	N-out	Cell projection;Membrane;PM		798	20	708	23	47	ENPECPTGPD	IIPIVAGVVAGIVLIGLALLLIW	KLLMIIHDRR	UP	23
Q9Y5Y7	LYVE1_HUMAN	LYVE1	48.509	19.033	HUMAN	OTHERS	SS_TYPE1	LC non-substrate	0	0	1	N-out	Membrane	ADAM17	322	19	219	21	63	EAAGFGGVPT	ALLVLALLFFGAAAGLGFCYV	KRYVKAFPFT	UP	21
Q9UQC9	CLCA2_HUMAN	CLCA2	48.411	16.717	HUMAN		SS_TYPE1	LC non-substrate	0	0	1	N-out	Cell junction;Membrane;PM		943	31	870	21	21	SDPVPARDYL	ILKGVLTAMGLIGIICLIIVV	THHTLSRKKR	UP	21
P26010	ITB7_HUMAN	ITGB7	48.405	27.607	HUMAN	OTHERS	SS_TYPE1	LC non-substrate	0	0	1	N-out	Membrane		798	19	704	23	52	VRPQEKGADH	TQAIVLGCVGGIVAVGLGLVLAY	RLSVEIYDRR	UP	23
Q0VDE8	ADIG_HUMAN	ADIG	48.24	21.244	HUMAN		SS_NO_TYPE	LC non-substrate	0	0	1	N-out	Membrane;Nucleus		80	0	13	21	46	PLMPLVNDLT	FSFLVFWFCLPVGLLLLLIIW	LRFLLSQDSE	UP	21
P13612	ITA4_HUMAN	ITGA4	48.213	19.304	HUMAN	OTHERS	SS_TYPE1	LC non-substrate	0	0	1	N-out	Membrane		1032	33	944	24	31	HHQRPKRYFT	IVIISSSLLLGLIVLLLISYVMWK	AGFFKRQYKS	UP	24
Q9C0I4	THS7B_HUMAN	THSD7B	48.208	23.88	HUMAN		SS_TYPE1	LC non-substrate	0	0	1	N-out	Membrane		1606	31	1524	21	30	QPLDPDGRVK	IWVYGVSGGAFLIMIFLIFTS	YLVCKKPKPH	UP	21
P56199	ITA1_HUMAN	ITGA1	48.169	21.645	HUMAN		SS_TYPE1	LC non-substrate	0	0	1	N-out	Membrane		1179	28	1113	23	15	SKDGLPGRVP	LWVILLSAFAGLLLLMLLILALW	KIGFFKRPLK	UP	23
A0A5F9ZH02	SIM42_HUMAN	SMIM42	48.096	21.008	HUMAN		SS_NO_TYPE	LC non-substrate	0	0	1	N-out	Membrane		70	0	25	21	24	LTTAISNPAC	LVNVLFFFTPLMTLVTLLILV	WKVTKDKSNK	UP	21
Q53EL9	SEZ6_HUMAN	SEZ6	47.995	26.866	HUMAN	OTHERS	SS_TYPE1	LC non-substrate	0	1	1	N-out	Cytoplasm;Membrane;PM;Secreted	BACE1	994	19	906	21	48	AASSTLDAAH	IAAAIFLPLVAMVLLVGGVYF	YFSRLQGKSS	UP	21
Q93033	IGSF2_HUMAN	CD101	47.918	23.217	HUMAN		SS_TYPE1	LC non-substrate	0	0	1	N-out	Membrane		1021	20	934	21	46	LPSRICSSAP	LLYFLFICPFVLLLLLLISLL	CLYWKARKLS	UP	21
Q70CQ3	UBP30_HUMAN	USP30	47.918	27.771	HUMAN		SS_NO_TYPE	LC non-substrate	0	0	1	N-out	Membrane;Mitochondrion		517	0	35	21	461	AVRYKVMKNW	GVIGGIAAALAAGIYVIWGPI	TERKKRRKGL	UP	21
A0A1B0GUU1	CQ113_HUMAN	C17orf113	47.805	19.824	HUMAN		SS_NO_TYPE	LC non-substrate	0	0	1	N-out	Membrane		675	0	592	21	62	LACAHSELHE	LFPDFAALAALALALPAGAGL	LDKVGRSREL	UP	21
Q3ZCQ3	F174B_HUMAN	FAM174B	47.666	25.005	HUMAN	OTHERS	SS_TYPE1	LC non-substrate	0	0	1	N-out	Golgi;Membrane;PM		159	26	64	21	48	ISILLRDLPT	LKAAVIVAFAFTTLLIACLLL	RVFRSGKRLK	UP	21
Q9H6Y7	RN167_HUMAN	RNF167	47.655	12.269	HUMAN		SS_NO_TYPE	LC non-substrate	0	0	1	N-out	Membrane		350	24	149	21	156	PDNTFPLGYY	LIPFTGIVGLLVLAMGAVMIA	RCIQHRKRLQ	UP	21
A0A0U1RRA0	ZNOS_HUMAN	ZNF593OS	47.619	23.424	HUMAN		SS_NO_TYPE	LC non-substrate	0	0	1	N-out	Membrane		63	0	29	21	13	GELKAEPRSL	LAGVVATVLAVLGLGGSCYAV	WKMVGQRRVP	UP	21
Q96JX3	SRAC1_HUMAN	SERAC1	47.53	13.497	HUMAN		SS_NO_TYPE	LC non-substrate	0	0	1	N-out	Membrane		654	0	31	23	600	KSGTHWRDIR	NIIKFTGSLILGGSLFLTYEVLA	LKKAVTLDTQ	UP	23
A0A1B0GVN3	CB092_HUMAN	C2orf92	47.525	19.85	HUMAN		SS_NO_TYPE	LC non-substrate	0	0	1	N-out	Membrane		265	20	171	21	53	QLLHFLQRNT	IIAAVSGVAILMAIVLLLLGL	ASYIRKKQPS	UP	21
P0C6S8	LIGO3_HUMAN	LINGO3	47.504	16.191	HUMAN		SS_TYPE1	LC non-substrate	0	0	1	N-out	Membrane		592	24	507	21	40	LDLTTILVST	AMGCITFLGVVLFCFVLLFVW	SRGRGQHKNN	UP	21
Q3B7S5	SMI21_HUMAN	SMIM21	47.413	18.737	HUMAN		SS_NO_TYPE	LC non-substrate	0	0	1	N-out	Membrane		101	0	48	17	36	KALTTFENEH	HIRFFTLLVLFHVMVLL	RNHSRIQGVS	UP	17
Q8NC42	RN149_HUMAN	RNF149	47.216	18.499	HUMAN		SS_NO_TYPE	LC non-substrate	0	0	1	N-out	Membrane		400	32	168	21	179	HVQEFISGQS	VVFVAIAFITMMIISLAWLIF	YYIQRFLYTG	UP	21
Q92617	NPIB3_HUMAN	NPIPB3	47.146	18.352	HUMAN		SS_NO_TYPE	LC non-substrate	0	0	1	N-out	Membrane		1050	0	62	25	963	TDFGGSPWLH	VIIAFPTSYKVVITLWIVYLWVSLL	KTIFWSRNGH	UP	25
C9JG80	NPIB4_HUMAN	NPIPB4	47.146	18.352	HUMAN		SS_NO_TYPE	LC non-substrate	0	0	1	N-out	Membrane		1138	0	62	25	1051	TDFGGSPWLH	VIIAFPTSYKVVITLWIVYLWVSLL	KTIFWSRNGH	UP	25
Q13410	BT1A1_HUMAN	BTN1A1	47.129	27.462	HUMAN	OTHERS	SS_TYPE1	LC non-substrate	0	0	1	N-out	Membrane		526	26	216	27	257	ISIPASSLPR	LTPWIVAVAVILMVLGLLTIGSIFFTW	RLYNERPRER	UP	27
Q13443	ADAM9_HUMAN	ADAM9	47.105	17.796	HUMAN	OTHERS	SS_TYPE1	LC non-substrate	0	0	1	N-out	Membrane;PM		819	28	669	21	101	YNEMNTALRD	GLLVFFFLIVPLIVCAIFIFI	KRDQLWRSYF	UP	21
Q6UX27	VSTM1_HUMAN	VSTM1	47.074	16.996	HUMAN		SS_NO_TYPE	LC non-substrate	0	0	1	N-out	Membrane;Secreted		236	16	119	21	80	APSMKTDTRT	IFVAIFSCISILLLFLSVFII	YRCSQHSSSS	UP	21
A8MXV6	CD15L_HUMAN	CDRT15L2	47.042	16.633	HUMAN		SS_NO_TYPE	LC non-substrate	0	0	1	N-out	Membrane		281	0	206	21	54	YLAGERLLSF	AGTTALLLQGLFIVLILVGYI	SVKVMLKSIK	UP	21
Q6GPH6	IPIL1_HUMAN	ITPRIPL1	47.026	22.649	HUMAN	OTHERS	SS_TYPE1	LC non-substrate	0	0	1	N-out	Membrane		555	24	79	21	431	WPFQADGQEG	PLGWMLGNLWNTGLFCLFLVF	ELLRQNMQHE	UP	21
Q7Z3B0	SIM15_HUMAN	SMIM15	47.005	17.23	HUMAN		SS_NO_TYPE	LC non-substrate	0	0	1	N-out	Membrane		74	0	19	21	34	YVVEWAAKDP	YGFLTTVILALTPLFLASAVL	SWKLAKMIEA	UP	21
Q9Y3A6	TMED5_HUMAN	TMED5	47.004	19.837	HUMAN		SS_TYPE1	LC non-substrate	0	0	1	N-out	ER;Golgi;Membrane		229	27	169	21	12	IQESNFDRVN	FWSMVNLVVMVVVSAIQVYML	KSLFEDKRKS	UP	21
Q9NPR2	SEM4B_HUMAN	SEMA4B	46.988	12.446	HUMAN	NONSUB	SS_TYPE1	LC non-substrate	0	0	1	N-out	Membrane	BACE1	837	43	674	21	99	WGADRSYWKE	FLVMCTLFVLAVLLPVLFLLY	RHRNSMKVFL	UP	21
Q9NX94	WBP1L_HUMAN	WBP1L	46.98	13.633	HUMAN		SS_NO_TYPE	LC non-substrate	0	0	1	N-out	Membrane		342	0	41	21	280	QSQCCNYYYE	LWWFWLVWTIIIILSCCCVCH	HRRAKHRLQA	UP	21
Q9Y5F7	PCDGL_HUMAN	PCDHGC4	46.947	18.089	HUMAN	OTHERS	SS_TYPE1	LC non-substrate	0	0	1	N-out	Membrane;PM		938	29	663	21	225	REGESRLTLY	LAVSLVAICFVSFGSFVALLS	KCLRGAACGV	UP	21
Q13349	ITAD_HUMAN	ITGAD	46.851	17.691	HUMAN		SS_TYPE1	LC non-substrate	0	0	1	N-out	Membrane		1161	17	1082	21	41	MVLEEDEVYN	AIPIIMGSSVGALLLLALITA	TLYKLGFFKR	UP	21
Q01638	ILRL1_HUMAN	IL1RL1	46.84	17.381	HUMAN	OTHERS	SS_TYPE1	LC non-substrate	0	0	1	N-out	Membrane;PM;Secreted		556	18	310	21	207	SRKNPIDHHS	IYCIIAVCSVFLMLINVLVII	LKMFWIEATL	UP	21
Q9H3T2	SEM6C_HUMAN	SEMA6C	46.77	23.15	HUMAN		SS_TYPE1	LC non-substrate	0	0	1	N-out	Membrane;PM		930	24	580	21	305	ASASRSVPIP	LLLASVAAAFALGASVSGLLV	SCACRRAHRR	UP	21
Q9Y225	RNF24_HUMAN	RNF24	46.731	18.357	HUMAN		SS_NO_TYPE	LC non-substrate	0	0	1	N-out	Golgi;Membrane		148	0	23	21	104	NIGFQNLPLN	IYIVVFGTAIFVFILSLLFCC	YLIRLRHQAH	UP	21
Q9HAV5	TNR27_HUMAN	EDA2R	46.66	21.593	HUMAN		SS_TYPE3	LC non-substrate	0	0	1	N-out	Membrane		297	0	138	21	138	TPTVPPQEAT	LVALVSSLLVVFTLAFLGLFF	LYCKQFFNRH	UP	21
Q8IYS0	ASTRC_HUMAN	GRAMD1C	46.642	21.699	HUMAN		SS_NO_TYPE	LC non-substrate	0	0	1	N-out	ER;Membrane;PM		662	0	556	21	85	KKEMENYNVT	LIVVMSIFVLLLVLLNVTLFL	KLSKIEHAAQ	UP	21
P54710	ATNG_HUMAN	FXYD2	46.634	26.089	HUMAN		SS_TYPE3	LC non-substrate	0	0	1	N-out	Membrane		66	0	28	18	20	FYYDYETVRN	GGLIFAGLAFIVGLLILL	SRRFRCGGNK	UP	18
P17813	EGLN_HUMAN	ENG	46.596	16.357	HUMAN		SS_TYPE1	LC non-substrate	0	0	1	N-out	Membrane;PM		658	25	561	25	47	PDLSGCTSKG	LVLPAVLGITFGAFLIGALLTAALW	YIYSHTRSPS	UP	25
Q99650	OSMR_HUMAN	OSMR	46.523	19.509	HUMAN	OTHERS	SS_TYPE1	LC non-substrate	0	0	1	N-out	Membrane		979	27	713	21	218	VTTPDEHSSM	LIHILLPMVFCVLLIMVMCYL	KSQWIKETCY	UP	21
P56817	BACE1_HUMAN	BACE1	46.487	20.135	HUMAN	OTHERS	SS_TYPE1	LC non-substrate	0	0	1	N-out	Membrane;PM	BACE1	501	21	436	21	23	PQTDESTLMT	IAYVMAAICALFMLPLCLMVC	QWRCLRCLRQ	UP	21
Q99965	ADAM2_HUMAN	ADAM2	46.482	19.532	HUMAN	OTHERS	SS_TYPE1	LC non-substrate	0	0	1	N-out	Membrane		735	16	670	21	28	ENIYHSKPMR	WPFFLFIPFFIIFCVLIAIMV	KVNFQRKKWR	UP	21
P09564	CD7_HUMAN	CD7	46.479	23.747	HUMAN		SS_TYPE1	LC non-substrate	0	0	1	N-out	Membrane		240	25	155	21	39	PDPPAASALP	AALAVISFLLGLGLGVACVLA	RTQIKKLCSW	UP	21
Q29983	MICA_HUMAN	MICA	46.444	19.896	HUMAN	OTHERS	SS_TYPE1	LC non-substrate	0	0	1	N-out	Membrane;PM	ADAM9;ADAM10;ADAM17	383	23	284	21	55	GKVLVLQSHW	QTFHVSAVAAAAIFVIIIFYV	RCCKKKTSAA	UP	21
Q08554	DSC1_HUMAN	DSC1	46.361	19.412	HUMAN	OTHERS	SS_TYPE1	LC non-substrate	0	0	1	N-out	Cell junction;Membrane;PM		894	29	662	23	180	DVRPNVILGR	WAILAMVLGSVLLLCILFTCFCV	TAKRTVKKCF	UP	23
Q8TB96	TIP_HUMAN	ITFG1	46.33	20.807	HUMAN	OTHERS	SS_TYPE1	LC non-substrate	0	0	1	N-out	Membrane;Secreted	BACE1	612	33	533	21	25	AKLYLTPSNI	VLLTAIALIGVCVFILAIIGI	LHWQEKKADD	UP	21
P15812	CD1E_HUMAN	CD1E	46.31	20.313	HUMAN	OTHERS	SS_TYPE1	LC non-substrate	0	0	1	N-out	Golgi;Lysosome;Membrane		388	19	285	21	63	HDLIIHWGGY	SIFLILICLTVIVTLVILVVV	DSRLKKQSSN	UP	21
O00592	PODXL_HUMAN	PODXL	46.224	20.728	HUMAN	OTHERS	SS_TYPE1	LC non-substrate	0	0	1	N-out	Cell projection;Membrane;PM	BACE1	558	22	439	21	76	EEAEDRFSMP	LIITIVCMASFLLLVAALYGC	CHQRLSQRKD	UP	21
Q8IX05	CD302_HUMAN	CD302	46.21	23.567	HUMAN	OTHERS	SS_TYPE1	LC non-substrate	0	0	1	N-out	Membrane		232	22	146	21	43	YKRKYLSDNH	ILISALVIASTVILTVLGAII	WFLYKKHSDS	UP	21
E5RHQ5	NPB11_HUMAN	NPIPB11	46.21	18.54	HUMAN		SS_NO_TYPE	LC non-substrate	0	0	1	N-out	Membrane		1161	0	62	25	1074	TDFGGSPWLH	IIIAFPTSYKVVITLWIVYLWVSLL	KTIFWSRNGH	UP	25
O42043	ENK18_HUMAN	ERVK-18	46.144	16.104	HUMAN		SS_TYPE1	LC non-substrate	0	0	1	N-out	Membrane;PM		560	0	521	21	18	NLNPVTWIKT	IRSTMIINLILIVVCLFCLLL	VCRCTQQLRR	UP	21
Q6PCB8	EMB_HUMAN	EMB	46.113	13.854	HUMAN	OTHERS	SS_TYPE1	LC non-substrate	0	0	1	N-out	Membrane;PM		327	32	228	21	46	ELVVLSYLVP	LKPFLVIVAEVILLVATILLC	EKYTQKKKKH	UP	21
P10721	KIT_HUMAN	KIT	45.98	15.445	HUMAN	OTHERS	SS_TYPE1	LC non-substrate	0	0	1	N-out	Membrane;PM	ADAM17	976	25	499	21	431	QIHPHTLFTP	LLIGFVIVAGMMCIIVMILTY	KYLQKPMYEV	UP	21
Q6IEE7	T132E_HUMAN	TMEM132E	45.936	13.366	HUMAN		SS_TYPE1	LC non-substrate	0	0	1	N-out	Membrane		1074	25	868	21	160	LTDLEIGMYA	LLGVFCLAILVFLINCIVFVL	RYRHKRIPPE	UP	21
Q9H9V4	RN122_HUMAN	RNF122	45.93	22.193	HUMAN		SS_NO_TYPE	LC non-substrate	0	0	1	N-out	ER;Golgi;Membrane		155	0	39	21	95	FQDLPLNIYM	VIFGTGIFVFMLSLIFCCYFI	SKLRNQAQSE	UP	21
P26951	IL3RA_HUMAN	IL3RA	45.878	18.391	HUMAN		SS_TYPE1	LC non-substrate	0	0	1	N-out	Membrane;PM		378	18	287	20	53	EEGANTRAWR	TSLLIALGTLLALVCVFVIC	RRYLVMQRLF	UP	20
Q6ZSJ9	SHSA6_HUMAN	SHISA6	45.691	22.587	HUMAN	OTHERS	SS_TYPE1	LC non-substrate	0	0	1	N-out	Cell junction;Membrane		500	25	149	21	305	NKYDPEKDKT	NFTVYITCGVIAFVIVAGVFA	KVSYDKAHRP	UP	21
Q9HBB8	CDHR5_HUMAN	CDHR5	45.648	17.626	HUMAN	OTHERS	SS_TYPE1	LC non-substrate	0	0	1	N-out	Cell projection;Membrane;PM		845	25	644	21	155	DKRFSVVDMA	ALGGVLGALLLLALLGLAVLV	HKHYGPRLKC	UP	21
Q9UM44	HHLA2_HUMAN	HHLA2	45.345	16.927	HUMAN	OTHERS	SS_TYPE1	LC non-substrate	0	0	1	N-out	Membrane		414	22	322	21	49	EPSQETASHN	KGLWILVPSAILAAFLLIWSV	KCCRAQLEAR	UP	21
P25189	MYP0_HUMAN	MPZ	45.303	15.614	HUMAN	OTHERS	SS_TYPE1	LC non-substrate	0	0	1	N-out	Membrane;PM		248	29	124	26	69	LYVFEKVPTR	YGVVLGAVIGGVLGVVLLLLLLFYVV	RYCWLRRQAA	UP	26
Q96AW1	VOPP1_HUMAN	VOPP1	45.289	16.949	HUMAN	OTHERS	SS_TYPE1	LC non-substrate	0	0	1	N-out	Cytoplasm;Membrane		172	22	38	21	91	CVRALSIQRL	WYFWFLLMMGVLFCCGAGFFI	RRRMYPPPLI	UP	21
O60500	NPHN_HUMAN	NPHS1	45.251	23.39	HUMAN	OTHERS	SS_TYPE1	LC non-substrate	0	0	1	N-out	Membrane;PM		1241	22	1033	21	165	EDQLPTEPPS	GPSGLPLLPVLFALGGLLLLS	NASCVGGVLW	UP	21
P56134	ATPK_HUMAN	ATP5MF	45.072	26.183	HUMAN		SS_NO_TYPE	LC non-substrate	0	0	1	N-out	Membrane;Mitochondrion		94	0	62	20	12	NKYINVKKGS	ISGITMVLACYVLFSYSFSY	KHLKHERLRK	UP	20
Q13586	STIM1_HUMAN	STIM1	44.974	14.406	HUMAN	OTHERS	SS_TYPE1	LC non-substrate	0	0	1	N-out	ER;Membrane;PM		685	22	191	21	451	LLTRHNHLKD	FMLVVSIVIGVGGCWFAYIQN	RYSKEHMKKM	UP	21
Q902F9	EN113_HUMAN	HERVK_113	44.879	15.803	HUMAN	OTHERS	SS_TYPE1	LC non-substrate	0	0	1	N-out	Membrane;PM		699	89	543	21	46	NLNTVTWVKT	IGSTTIINLILILVCLFCLLL	VYRCTQQLRR	UP	21
O14836	TR13B_HUMAN	TNFRSF13B	44.847	16.195	HUMAN		SS_TYPE3	LC non-substrate	0	0	1	N-out	Membrane		293	0	165	21	107	SADQVALVYS	TLGLCLCAVLCCFLVAVACFL	KKRGDPCSCQ	UP	21
Q02505	MUC3A_HUMAN	MUC3A	44.812	16.281	HUMAN		SS_NO_TYPE	LC non-substrate	0	0	1	N-out	Membrane;Secreted		3323	15	3211	21	76	RCEVAVHWRA	LVGGLTAGAALLVLLLLALGV	RAVRSGWWGG	UP	21
Q9H8M9	EVA1A_HUMAN	EVA1A	44.811	19.586	HUMAN		SS_NO_TYPE	LC non-substrate	0	0	1	N-out	ER;Lysosome;Membrane		152	0	34	21	97	SFVSENPERA	ALYFVSGVCIGLVLTLAALVI	RISCHTDCRR	UP	21
A6NMS7	L37A1_HUMAN	LRRC37A	44.807	11.336	HUMAN	OTHERS	SS_TYPE1	LC non-substrate	0	0	1	N-out	Membrane		1700	35	1547	21	97	VPGYGYTDKL	ILALIVTGILTILIILFCLIV	ICCHRRSLQE	UP	21
A6NM11	L37A2_HUMAN	LRRC37A2	44.807	11.336	HUMAN		SS_TYPE1	LC non-substrate	0	0	1	N-out	Membrane		1700	35	1547	21	97	VPGYGYTDKL	ILALIVTGILTILIILFCLIV	ICCHRRSLQE	UP	21
Q9HAT1	LMA1L_HUMAN	LMAN1L	44.759	19.586	HUMAN		SS_TYPE1	LC non-substrate	0	0	1	N-out	ER;Golgi;Membrane		526	25	437	21	43	QPPRASSCLQ	PGIFLFYLLIQTVGFFGYVHF	RQELNKSLQE	UP	21
A6NM62	LRC53_HUMAN	LRRC53	44.67	19.916	HUMAN		SS_NO_TYPE	LC non-substrate	0	0	1	N-out	Membrane		1247	0	293	21	933	SPLLPGPDVA	LLTVLGFAGAVGLTCLGLVVF	NWKLHQGKAN	UP	21
Q3SXY7	LRIT3_HUMAN	LRIT3	44.523	24.228	HUMAN	OTHERS	SS_TYPE1	LC non-substrate	0	0	1	N-out	Cell projection;ER;Membrane		679	19	563	21	76	RVEGDDSQWS	LLLVVTSTACVVILPLICFLL	YKVCKLQCKS	UP	21
P09848	LPH_HUMAN	LCT	44.491	18.273	HUMAN		SS_TYPE1	LC non-substrate	0	0	1	N-out	Membrane;PM		1927	19	1863	19	26	LMLGTTEAQT	ALYVLFSLVLLGVCGLAFL	SYKYCKRSKQ	UP	19
Q7L985	LIGO2_HUMAN	LINGO2	44.485	18.506	HUMAN		SS_TYPE1	LC non-substrate	0	0	1	N-out	Membrane		606	27	518	21	40	LDLKTILVST	AMGCFTFLGVVLFCFLLLFVW	SRGKGKHKNS	UP	21
Q9Y5I1	PCDAB_HUMAN	PCDHA11	44.45	16.973	HUMAN		SS_TYPE1	LC non-substrate	0	0	1	N-out	Membrane;PM		949	29	667	21	232	SPEAALVDVN	VYLIIAICVVSSLLVLTLLLY	TALWWSATPT	UP	21
P09669	COX6C_HUMAN	COX6C	44.449	18.143	HUMAN		SS_NO_TYPE	LC non-substrate	0	0	1	N-out	Membrane;Mitochondrion		75	0	13	41	21	EVLPKPRMRG	LLARRLRNHMAVAFVLSLGVAALYKFRVADQRKKAYADFYR	NYDVMKDFEE	UP	41
Q6ZS62	COLC1_HUMAN	COLCA1	44.445	15.968	HUMAN		SS_NO_TYPE	LC non-substrate	0	0	1	N-out	Membrane		124	0	76	21	27	KDLFVPTSSS	LYGCFCVGLVSGMAISVLLLA	SDFRKLDFSR	UP	21
Q01974	ROR2_HUMAN	ROR2	44.394	17.555	HUMAN	OTHERS	SS_TYPE1	LC non-substrate	0	0	1	N-out	Membrane;PM		943	33	370	21	519	CSPRDSSKMG	ILYILVPSIAIPLVIACLFFL	VCMCRNKQKA	UP	21
P0DP72	VSXL2_HUMAN	VSIG10L2	44.363	22.807	HUMAN		SS_NO_TYPE	LC non-substrate	0	0	1	N-out	Membrane		767	28	675	21	43	PADPPFSAYP	AVLGAAGTGMVVATVASLLVF	QYAARHPETF	UP	21
Q9BZV3	IMPG2_HUMAN	IMPG2	44.354	23.357	HUMAN	OTHERS	SS_TYPE1	LC non-substrate	0	0	1	N-out	ECM;Membrane;Secreted		1241	22	1077	21	121	KHCEEFVSEP	VIIGITIASVVGLLVIFSAII	YFFIRTLQAH	UP	21
Q8WWG1	NRG4_HUMAN	NRG4	44.354	19.541	HUMAN	OTHERS	SS_TYPE1	LC non-substrate	0	0	1	N-out	Membrane;PM;Secreted		115	0	62	21	32	SSIQTKSNLF	EAFVALAVLVTLIIGAFYFLC	RKGHFQRASS	UP	21
Q13873	BMPR2_HUMAN	BMPR2	44.307	25.142	HUMAN	OTHERS	SS_TYPE1	LC non-substrate	0	0	1	N-out	Membrane;PM		1038	26	124	21	867	PPHSFNRDET	IIIALASVSVLAVLIVALCFG	YRMLTGDRKQ	UP	21
Q99467	CD180_HUMAN	CD180	44.271	16.893	HUMAN		SS_TYPE1	LC non-substrate	0	0	1	N-out	Membrane;PM		661	23	603	24	11	KLSDVKLSCG	ITAIGIFFLIVFLLLLAILLFFAV	KYLLRWKYQH	UP	24
P20333	TNR1B_HUMAN	TNFRSF1B	44.208	20.832	HUMAN	OTHERS	SS_TYPE1	LC non-substrate	0	0	1	N-out	Membrane	ADAM17	461	22	235	30	174	SPPAEGSTGD	FALPVGLIVGVTALGLLIIGVVNCVIMTQV	KKKPLCLQRE	UP	30
Q92813	IOD2_HUMAN	DIO2	44.187	14.809	HUMAN		SS_NO_TYPE	LC non-substrate	0	0	1	N-out	Membrane		273	0	9	25	239	LLITLQILPV	FFSNCLFLALYDSVILLKHVVLLLS	RSKSTRGEWR	PH	25
Q8N387	MUC15_HUMAN	MUC15	44.112	26.99	HUMAN		SS_TYPE1	LC non-substrate	0	0	1	N-out	Membrane		334	23	213	21	77	SDPQKENRNT	GIVFGAILGAILGVSLLTLVG	YLLCGKRKTD	UP	21
Q8N441	FGRL1_HUMAN	FGFRL1	44.098	18.048	HUMAN	OTHERS	SS_TYPE1	LC non-substrate	0	0	1	N-out	Membrane		504	24	354	21	105	SSSATSLPWP	VVIGIPAGAVFILGTLLLWLC	QAQKKPCTPA	UP	21
O15247	CLIC2_HUMAN	CLIC2	44.089	16.211	HUMAN		SS_NO_TYPE	LC non-substrate	0	0	1	N-out	Cytoplasm;Membrane		247	0	31	21	195	SDGESIGNCP	FCQRLFMILWLKGVKFNVTTV	DMTRKPEELK	UP	21
Q96LC7	SIG10_HUMAN	SIGLEC10	44.018	18.704	HUMAN	OTHERS	SS_TYPE1	LC non-substrate	0	0	1	N-out	Membrane;PM		697	16	534	21	126	KGLISTAFSN	GAFLGIGITALLFLCLALIIM	KILPKRRTQT	UP	21
Q9UGN4	CLM8_HUMAN	CD300A	44.008	20.039	HUMAN		SS_TYPE1	LC non-substrate	0	0	1	N-out	Membrane;PM		299	17	163	21	98	TEEVVNSQLP	LLLSLLALLLLLLVGASLLAW	RMFQKWIKAG	UP	21
O14668	TMG1_HUMAN	PRRG1	43.929	18.191	HUMAN	OTHERS	SS_TYPE1	LC non-substrate	0	0	1	N-out	Membrane		218	0	83	23	112	RGSDWFQFYL	TFPLIFGLFIILLVIFLIWRCFL	RNKTRRQTVT	UP	23
P36537	UDB10_HUMAN	UGT2B10	43.836	18.156	HUMAN		SS_NO_TYPE	LC non-substrate	0	0	1	N-out	ER;Membrane		528	23	468	21	16	LTWFQYHSLD	VIGFLLACVATVLFIITKCCL	FCFWKFARKG	UP	21
P01906	DQA2_HUMAN	HLA-DQA2	43.716	14.16	HUMAN		SS_TYPE1	LC non-substrate	0	0	1	N-out	ER;Endosome;Golgi;Lysosome;Membrane;PM		255	23	194	23	15	IPAPMSELTE	TLVCALGLSVGLMGIVVGTVFII	QGLRSVGASR	UP	23
P49895	IOD1_HUMAN	DIO1	43.617	12.532	HUMAN		SS_NO_TYPE	LC non-substrate	0	0	1	N-out	ER;Membrane		249	0	12	21	216	LPQPGLWLKR	LWVLLEVAVHVVVGKVLLILF	PDRVKRNILA	UP	21
Q9HCN6	GPVI_HUMAN	GP6	43.566	13.766	HUMAN		SS_NO_TYPE	LC non-substrate	0	0	1	N-out	Membrane;PM	ADAM10;ADAM17	339	20	247	21	51	AGPARQYYTK	GNLVRICLGAVILIILAGFLA	EDWHSRRKRL	UP	21
P08648	ITA5_HUMAN	ITGA5	43.563	18.175	HUMAN		SS_TYPE1	LC non-substrate	0	0	1	N-out	Cell junction;Membrane		1049	41	954	26	28	VQWTKAEGSY	GVPLWIIILAILFGLLLLGLLIYILY	KLGFFKRSLP	UP	26
Q8WXI7	MUC16_HUMAN	MUC16	43.562	20.66	HUMAN	OTHERS	SS_TYPE1	LC non-substrate	0	0	1	N-out	Membrane;PM		14507	0	14451	21	35	EPLTGNSDLP	FWAVILIGLAGLLGVITCLIC	GVLVTTRRRK	UP	21
Q92643	GPI8_HUMAN	PIGK	43.551	16.955	HUMAN		SS_TYPE1	LC non-substrate	0	0	1	N-out	ER;Membrane		395	27	340	21	7	IIHQKPKLKD	WHPPGGFILGLWALIIMVFF	KTYGIKHMKF	TM	20
O15165	LRAD4_HUMAN	LDLRAD4	43.34	16.653	HUMAN		SS_NO_TYPE	LC non-substrate	0	0	1	N-out	Endosome;Membrane		306	0	64	21	221	PPGIFNSELE	FAQIIIIVVVVTVMVVVIVCL	LNHYKVSTRS	UP	21
Q8N3G9	TM130_HUMAN	TMEM130	43.336	15.783	HUMAN	OTHERS	SS_TYPE1	LC non-substrate	0	0	1	N-out	Golgi;Membrane		435	24	315	21	75	IQVWPSRIQP	AVFAFPCATLITVMLAFIMYM	TLRNATQQKD	UP	21
Q9C0B7	TNG6_HUMAN	TANGO6	43.31	16.317	HUMAN		SS_NO_TYPE	LC non-substrate	0	0	1	N-out	Membrane		1094	0	467	21	606	FKVYVVGNEP	LTVLMDSLLPVLGVLFLLYCF	TKQSVSHIRS	UP	21
B0FP48	UPK3L_HUMAN	UPK3BL1	43.284	17.093	HUMAN	OTHERS	SS_TYPE1	LC non-substrate	0	0	1	N-out	Membrane		263	33	171	21	38	PGPQSPGTVV	IIAILSILLAVLLTVLLAVLI	YTCFNSCRST	UP	21
E5RIL1	UPKL2_HUMAN	UPK3BL2	43.284	17.093	HUMAN		SS_TYPE1	LC non-substrate	0	0	1	N-out	Membrane		263	33	171	21	38	PGPQSPGTVV	IIAILSILLAVLLTVLLAVLI	YTCFNSCRST	UP	21
P15151	PVR_HUMAN	PVR	43.218	20.959	HUMAN	OTHERS	SS_TYPE1	LC non-substrate	0	0	1	N-out	Membrane;PM;Secreted	BACE1	417	20	323	24	50	PSEHSGISRN	AIIFLVLGILVFLILLGIGIYFYW	SKCSREVLWH	UP	24
Q9UDW1	QCR9_HUMAN	UQCR10	43.19	16.031	HUMAN		SS_NO_TYPE	LC non-substrate	0	0	1	N-out	Membrane;Mitochondrion		63	0	21	26	16	SLLFRRTSTF	ALTIIVGVMFFERAFDQGADAIYDHI	NEGKLWKHIK	UP	26
O75438	NDUB1_HUMAN	NDUFB1	43.169	11.972	HUMAN		SS_NO_TYPE	LC non-substrate	0	0	1	N-out	Membrane;Mitochondrion		58	0	10	17	31	MVNLLQIVRD	HWVHVLVPMGFVIGCYL	DRKSDERLTA	UP	17
P78357	CNTP1_HUMAN	CNTNAP1	42.969	14.03	HUMAN		SS_TYPE1	LC non-substrate	0	0	1	N-out	Cell junction;Membrane	BACE1	1384	19	1264	21	80	PYYHDEGWVA	ILLGFLVAFLLLGLVGMLVLF	YLQNHRYKGS	UP	21
Q9UHF4	I20RA_HUMAN	IL20RA	42.943	24.275	HUMAN		SS_TYPE1	LC non-substrate	0	0	1	N-out	Membrane		553	29	221	21	282	KDQSSEFKAK	IIFWYVLPVSITVFLFSVMGY	SIYRYIHVGK	UP	21
Q7Z6W1	TMCO2_HUMAN	TMCO2	42.825	16.292	HUMAN		SS_NO_TYPE	LC non-substrate	0	0	1	N-out	Membrane		182	0	50	21	111	LGLLDNLAPA	VQIILRISFLILLGIGIYALW	KRSIQSIQKT	UP	21
P56378	ATP68_HUMAN	ATP5MJ	42.819	11.999	HUMAN		SS_NO_TYPE	LC non-substrate	0	0	1	N-out	Membrane;Mitochondrion		58	0	19	19	20	WIPMKPYYTK	VYQEIWIGMGLMGFIVYKI	RAADKRSKAL	UP	19
Q8WUT4	LRRN4_HUMAN	LRRN4	42.768	19.878	HUMAN	OTHERS	SS_TYPE1	LC non-substrate	0	0	1	N-out	Membrane		740	18	661	21	40	PCAAFTTKPS	FALLLSGLCAASGLLLASTVV	LSACLCRRGQ	UP	21
Q9NQ60	EQTN_HUMAN	EQTN	42.745	15.925	HUMAN	OTHERS	SS_TYPE1	LC non-substrate	0	0	1	N-out	Cytoplasm;Membrane;Nucleus		294	14	167	21	92	QPDLEDLKIK	IMLGISLMTLLLFVVLLAFCS	ATLYKLRHLS	UP	21
Q86VR7	VS10L_HUMAN	VSIG10L	42.722	22.709	HUMAN		SS_TYPE1	LC non-substrate	0	0	1	N-out	Membrane		867	27	749	21	70	RAGPTLSHGA	IAGIVLGSLLGLALLAVLLLL	CICCLCRFRG	UP	21
P24071	FCAR_HUMAN	FCAR	42.718	18.495	HUMAN		SS_TYPE1	LC non-substrate	0	0	1	N-out	Membrane;PM;Secreted	ADAM10;ADAM17	287	21	206	19	41	SIHQDYTTQN	LIRMAVAGLVLVALLAILV	ENWHSHTALN	UP	19
Q8NER5	ACV1C_HUMAN	ACVR1C	42.714	12.732	HUMAN	OTHERS	SS_TYPE1	LC non-substrate	0	0	1	N-out	Membrane		493	20	93	21	359	PNAPKLGPME	LAIIITVPVCLLSIAAMLTVW	ACQGRQCSYR	UP	21
P05107	ITB2_HUMAN	ITGB2	42.686	22.828	HUMAN		SS_TYPE1	LC non-substrate	0	0	1	N-out	Membrane;PM	ADAM17	769	22	678	23	46	ESRECVAGPN	IAAIVGGTVAGIVLIGILLLVIW	KALIHLSDLR	UP	23
A0A0K2S4Q6	CD3CH_HUMAN	CD300H	42.665	12.674	HUMAN		SS_TYPE1	LC non-substrate	0	0	1	N-out	Membrane;Secreted		201	24	144	21	12	CQGSLPSSTC	FLLLPLLKVPLLLSILGAILW	VNRPWRTPWT	UP	21
Q9Y5I4	PCDC2_HUMAN	PCDHAC2	42.627	14.146	HUMAN		SS_TYPE1	LC non-substrate	0	0	1	N-out	Membrane;PM		1007	42	666	21	278	RTYSEITLYL	IIALSTVSFIFLLTIIILSII	KCYRYTAYGT	UP	21
Q96LL3	FIMP_HUMAN	FIMP	42.493	15.04	HUMAN	OTHERS	SS_TYPE1	LC non-substrate	0	0	1	N-out	Membrane;PM;Secreted		132	0	99	21	12	PIVFINSGSS	PGLFHHILVGLLVVAFFFLLF	QFCTHINFQK	UP	21
P26012	ITB8_HUMAN	ITGB8	42.447	17.021	HUMAN	OTHERS	SS_TYPE1	LC non-substrate	0	0	1	N-out	Membrane;PM		769	42	642	20	65	ECFSSPSYLR	IFFIIFIVTFLIGLLKVLII	RQVILQWNSN	UP	20
P14784	IL2RB_HUMAN	IL2RB	42.442	16.725	HUMAN	OTHERS	SS_TYPE1	LC non-substrate	0	0	1	N-out	Membrane;PM		551	26	214	25	286	TKPAALGKDT	IPWLGHLLVGLSGAFGFIILVYLLI	NCRNTGPWLK	UP	25
P29017	CD1C_HUMAN	CD1C	42.44	18.662	HUMAN	OTHERS	SS_TYPE1	LC non-substrate	0	0	1	N-out	Endosome;Membrane;PM		333	17	285	21	10	ILYWGHHFSM	NWIALVVIVPLVILIVLVLWF	KKHCSYQDIL	UP	21
Q6PIZ9	TRAT1_HUMAN	TRAT1	42.337	11.043	HUMAN		SS_TYPE3	LC non-substrate	0	0	1	N-out	Membrane;PM		186	0	7	21	158	SGISGCPFFL	WGLLALLGLALVISLIFNISHYV	EKQRQDKMYS	PH	23
Q58EX2	SDK2_HUMAN	SDK2	42.196	15.888	HUMAN		SS_TYPE1	LC non-substrate	0	0	1	N-out	Cell junction;Membrane;PM	BACE1	2172	20	1912	21	219	ANPFYEEWWF	LVVIALVGLIFILLLVFVLII	RGQSKKYAKK	UP	21
Q14126	DSG2_HUMAN	DSG2	42.168	23.493	HUMAN	SUBLIT	SS_TYPE1	LC non-substrate	0	1	1	N-out	Cell junction;Membrane;PM	ADAM10;ADAM17;BACE1	1118	23	586	25	484	REAQHDSYVG	LGPAAIALMILAFLLLLLVPLLLLM	CHCGKGAKGF	UP	25
P60507	EFC1_HUMAN	ERVFC1	42.118	23.069	HUMAN		SS_NO_TYPE	LC non-substrate	0	0	1	N-out	Membrane;PM		584	22	496	21	45	GWWQSPLTTW	IIPFISPILIICLLLLIAPCV	LKFIKNRISE	UP	21
Q7Z692	CEA19_HUMAN	CEACAM19	41.981	17.583	HUMAN		SS_TYPE1	LC non-substrate	0	0	1	N-out	Membrane		300	32	125	21	122	PSTHLPTNAG	ILAATIIGSLAAGALLISCIA	YLLVTRNWRG	UP	21
Q9HBE5	IL21R_HUMAN	IL21R	41.981	16.322	HUMAN	OTHERS	SS_TYPE1	LC non-substrate	0	0	1	N-out	Membrane		538	19	213	21	285	FQTQSEELKE	GWNPHLLLLLLLVIVFIPAFW	SLKTHPLWRL	UP	21
Q7Z2Q7	LRR70_HUMAN	LRRC70	41.967	16.675	HUMAN		SS_NO_TYPE	LC non-substrate	0	0	1	N-out	Membrane		622	31	495	21	75	CTQEVEKLNE	AFDILLAFFILACVLIIFLIY	KVVQFKQKLK	UP	21
Q6UXG3	CLM9_HUMAN	CD300LG	41.84	17.479	HUMAN		SS_TYPE1	LC non-substrate	0	0	1	N-out	Endosome;Membrane;PM		332	18	229	21	64	KPRVSIPMVR	ILAPVLVLLSLLSAAGLIAFC	SHLLLWRKEA	UP	21
A2RRL7	TM213_HUMAN	TMEM213	41.82	17.745	HUMAN	OTHERS	SS_TYPE1	LC non-substrate	0	0	1	N-out	Membrane		107	27	43	21	16	RCCRTGVDEY	GWIAAAVGWSLWFLTLILLCV	DKLMKLTPDE	UP	21
Q9Y3Q7	ADA18_HUMAN	ADAM18	41.74	16.204	HUMAN	OTHERS	SS_TYPE1	LC non-substrate	0	0	1	N-out	Membrane		739	16	671	21	31	EKGYNTHWNN	WFILSFCIFLPFFIVFTTVIF	KRNEISKSCN	UP	21
A5PLK6	RGSL_HUMAN	RGSL1	41.677	19.424	HUMAN		SS_NO_TYPE	LC non-substrate	0	0	1	N-out	Membrane		1076	0	959	23	94	AITEGYLDRS	VFHGAIMSVFPVVMYFWKRFCFW	KATRSYLQYR	UP	23
Q9Y5H9	PCDA2_HUMAN	PCDHA2	41.624	22.474	HUMAN		SS_TYPE1	LC non-substrate	0	0	1	N-out	Membrane;PM		948	22	675	21	230	GSEATLVDVN	VYLIIAICAVSSLLVLTVLLY	TALRCSVPPT	UP	21
P08514	ITA2B_HUMAN	ITGA2B	41.601	14.936	HUMAN		SS_TYPE1	LC non-substrate	0	0	1	N-out	Membrane		1039	31	962	26	20	TQLLRALEER	AIPIWWVLVGVLGGLLLLTILVLAMW	KVGFFKRNRP	UP	26
Q96BF3	TMIG2_HUMAN	TMIGD2	41.563	23.756	HUMAN	OTHERS	SS_TYPE1	LC non-substrate	0	0	1	N-out	Membrane;PM		282	22	128	21	111	NRNRIASFPG	FLFVLLGVGSMGVAAIVWGAW	FWGRRSCQQR	UP	21
Q96I36	COX14_HUMAN	COX14	41.362	21.703	HUMAN		SS_NO_TYPE	LC non-substrate	0	0	1	N-out	Membrane;Mitochondrion		57	0	14	23	20	KQLADIGYKT	FSTSMMLLTVYGGYLCSVRVYHY	FQWRRAQRQA	UP	23
P51511	MMP15_HUMAN	MMP15	41.353	23.716	HUMAN		SS_TYPE1	LC non-substrate	0	0	1	N-out	Membrane		669	41	584	21	23	QMEEVARTVN	VVMVLVPLLLLLCVLGLTYAL	VQMQRKGAPR	UP	21
Q9Y3P8	SIT1_HUMAN	SIT1	41.328	20.512	HUMAN	OTHERS	SS_TYPE1	LC non-substrate	0	0	1	N-out	Membrane;PM		196	24	16	21	135	LALGIPSITQ	AWGLWVLLGAVTLLFLISLAA	HLSQWTRGRS	UP	21
Q08334	I10R2_HUMAN	IL10RB	41.275	18.192	HUMAN	OTHERS	SS_TYPE1	LC non-substrate	0	0	1	N-out	Membrane		325	19	201	22	83	QTTHDETVPS	WMVAVILMASVFMVCLALLGCF	ALLWCVYKKT	UP	22
O60602	TLR5_HUMAN	TLR5	41.26	25.475	HUMAN	OTHERS	SS_TYPE1	LC non-substrate	0	0	1	N-out	Membrane		858	20	619	21	198	DEEEVLKSLK	FSLFIVCTVTLTLFLMTILTV	TKFRGFCFIC	UP	21
Q8NFZ8	CADM4_HUMAN	CADM4	41.176	18.475	HUMAN	OTHERS	SS_TYPE1	LC non-substrate	0	0	1	N-out	Membrane		388	20	304	21	43	VEAQTSVPYA	IVGGILALLVFLIICVLVGMV	WCSVRQKGSY	UP	21
A8MTT3	CEBOS_HUMAN	CEBPZOS	41.04	19.789	HUMAN		SS_NO_TYPE	LC non-substrate	0	0	1	N-out	Membrane;Mitochondrion		80	0	14	18	48	LEPLAKKIFK	GVLVAELVGVFGAYFLFS	KMHTSQDFRQ	UP	18
Q8N9R8	SCAI_HUMAN	SCAI	41.031	19.061	HUMAN		SS_NO_TYPE	LC non-substrate	0	0	1	N-out	Membrane		606	0	471	21	114	PKALQDQSQR	GSLFTLFLNNPLMAFLFVSGL	SSMRRGLWEK	UP	21
Q8TC41	RN217_HUMAN	RNF217	40.781	19.191	HUMAN		SS_NO_TYPE	LC non-substrate	0	0	1	N-out	Cytoplasm;Membrane		542	0	502	21	19	VCAGKLFIAP	LIMVLGLALGAIAVVIGLFVF	PIYCLCKKQR	UP	21
Q8WUY8	NAT14_HUMAN	NAT14	40.756	11.613	HUMAN		SS_NO_TYPE	LC non-substrate	0	0	1	N-out	Membrane		206	0	56	21	129	LLAAASSGLR	FVLASFALALLLPVFLAVAAV	KLGLRARWGS	UP	21
Q9NQG6	MID51_HUMAN	MIEF1	40.675	16.429	HUMAN		SS_NO_TYPE	LC non-substrate	0	0	1	N-out	Membrane;Mitochondrion		463	0	23	23	417	NGIGTAIDFV	LSNARLVLGVGGAAMLGIATLAV	KRMYDRAISA	UP	23
P20645	MPRD_HUMAN	M6PR	40.521	20.416	HUMAN	OTHERS	SS_TYPE1	LC non-substrate	0	0	1	N-out	Lysosome;Membrane		277	26	159	25	67	SLACSPEISH	LSVGSILLVTFASLVAVYVVGGFLY	QRLVVGAKGM	UP	25
Q9Y5T4	DJC15_HUMAN	DNAJC15	40.479	14.785	HUMAN		SS_NO_TYPE	LC non-substrate	0	0	1	N-out	Membrane;Mitochondrion		150	0	35	23	92	RPDADVDQQR	LVRSLIAVGLGVAALAFAGRYAF	RIWKPLEQVI	UP	23
Q15155	NOMO1_HUMAN	NOMO1	40.424	12.429	HUMAN		SS_NO_TYPE	LC non-substrate	0	0	1	N-out	ER;Membrane		1222	31	1124	21	46	NPTRKLPEQD	IAQGSYIALPLTLLVLLAGYN	HDKLIPLLLQ	UP	21
Q5JPE7	NOMO2_HUMAN	NOMO2	40.424	12.429	HUMAN		SS_NO_TYPE	LC non-substrate	0	0	1	N-out	ER;Membrane		1267	31	1124	21	91	NPTRKLPEQD	IAQGSYIALPLTLLVLLAGYN	HDKLIPLLLQ	UP	21
P69849	NOMO3_HUMAN	NOMO3	40.424	12.429	HUMAN		SS_NO_TYPE	LC non-substrate	0	0	1	N-out	ER;Membrane		1222	31	1124	21	46	NPTRKLPEQD	IAQGSYIALPLTLLVLLAGYN	HDKLIPLLLQ	UP	21
Q5T7R7	CA185_HUMAN	C1orf185	40.417	19.207	HUMAN		SS_NO_TYPE	LC non-substrate	0	0	1	N-out	Membrane		199	0	16	21	162	FFNYLTYFLA	AGAVTLGIGFFALASALWFLI	CKRREIFQNS	UP	21
A8MZ97	CB074_HUMAN	C2orf74	40.404	17.187	HUMAN		SS_NO_TYPE	LC non-substrate	0	0	1	N-out	Membrane		194	0	14	21	159	AKPMSFETTA	ITFFIILLICLICILLLLVVF	LYKCFQGRKG	UP	21
Q9UKX5	ITA11_HUMAN	ITGA11	40.38	18.972	HUMAN		SS_TYPE1	LC non-substrate	0	0	1	N-out	Membrane		1188	22	1119	23	24	ISKQEDWQVP	IWIIVGSTLGGLLLLALLVLALW	KLGFFRSARR	UP	23
P36896	ACV1B_HUMAN	ACVR1B	40.3	17.08	HUMAN	OTHERS	SS_TYPE1	LC non-substrate	0	0	1	N-out	Membrane;PM		505	23	103	23	356	EHPSMWGPVE	LVGIIAGPVFLLFLIIIIVFLVI	NYHQRVYHNR	UP	23
Q6UX71	PXDC2_HUMAN	PLXDC2	40.298	22.269	HUMAN	SUBLIT	SS_TYPE1	LC non-substrate	0	1	1	N-out	Membrane	BACE1	529	30	424	21	54	AEKKGGTLHA	GLIIGILILVLIVATAILVTV	YMYHHPTSAA	UP	21
O71037	ENK19_HUMAN	ERVK-19	40.29	14.901	HUMAN		SS_TYPE1	LC non-substrate	0	0	1	N-out	Membrane;PM		699	89	543	21	46	NLNPVTWVKT	IGSTTIINLILILVCLFCLLL	VCRCTQQLRR	UP	21
P61565	ENK21_HUMAN	ERVK-21	40.29	14.901	HUMAN		SS_TYPE1	LC non-substrate	0	0	1	N-out	Membrane;PM		698	88	543	21	46	NLNPVTWVKT	IGSTTIINLILILVCLFCLLL	VCRCTQQLRR	UP	21
P61566	ENK24_HUMAN	ERVK-24	40.29	14.901	HUMAN		SS_TYPE1	LC non-substrate	0	0	1	N-out	Membrane;PM		588	0	521	21	46	NLNPVTWVKT	IGSTTIINLILILVCLFCLLL	VCRCTQQLRR	UP	21
Q69384	ENK6_HUMAN	ERVK-6	40.29	14.901	HUMAN		SS_TYPE1	LC non-substrate	0	0	1	N-out	Membrane;PM		699	89	543	21	46	NLNPVTWVKT	IGSTTIINLILILVCLFCLLL	VCRCTQQLRR	UP	21
P61567	ENK7_HUMAN	ERVK-7	40.29	14.901	HUMAN		SS_NO_TYPE	LC non-substrate	0	0	1	N-out	Membrane;PM		588	0	521	21	46	NLNPVTWVKT	IGSTTIINLILILVCLFCLLL	VCRCTQQLRR	UP	21
Q902F8	ENK8_HUMAN	ERVK-8	40.29	14.901	HUMAN		SS_TYPE1	LC non-substrate	0	0	1	N-out	Membrane;PM		699	89	543	21	46	NLNPVTWVKT	IGSTTIINLILILVCLFCLLL	VCRCTQQLRR	UP	21
Q9UKH3	ENK9_HUMAN	ERVK-9	40.29	14.901	HUMAN		SS_TYPE1	LC non-substrate	0	0	1	N-out	Membrane;PM		698	89	542	21	46	NLNPVTWVKT	IGSTTIINLILILVCLFCLLL	VCRCTQQLRR	UP	21
Q8WWQ8	STAB2_HUMAN	STAB2	40.255	19.158	HUMAN	OTHERS	SS_TYPE1	LC non-substrate	0	0	1	N-out	Cytoplasm;Membrane;PM		2551	19	2439	21	72	PPAPVTLTHT	GLGAGIFFAIILVTGAVALAA	YSYFRINRRT	UP	21
P27824	CALX_HUMAN	CANX	40.237	15.648	HUMAN	OTHERS	SS_TYPE1	LC non-substrate	0	0	1	N-out	ER;Membrane		592	20	461	21	90	QMIEAAEERP	WLWVVYILTVALPVFLVILFC	CSGKKQTSGM	UP	21
P16471	PRLR_HUMAN	PRLR	40.191	17.216	HUMAN	OTHERS	SS_TYPE1	LC non-substrate	0	0	1	N-out	Membrane		622	24	210	24	364	QIPSDFTMND	TTVWISVAVLSAVICLIIVWAVAL	KGYSMVTCIF	UP	24
O14523	C2C2L_HUMAN	C2CD2L	40.179	18.373	HUMAN		SS_NO_TYPE	LC non-substrate	0	0	1	N-out	ER;Membrane;PM		706	0	9	21	676	DPGWGQRDVG	WAALLILFAASLLTVFAWLLQYA	RGLWLARARG	TM	23
Q99706	KI2L4_HUMAN	KIR2DL4	40.163	19.182	HUMAN	OTHERS	SS_TYPE1	LC non-substrate	0	0	1	N-out	Endosome;Membrane;PM		377	21	221	21	114	FKTGIARHLH	AVIRYSVAIILFTILPFFLLH	RWCSKKKDAA	UP	21
P78536	ADA17_HUMAN	ADAM17	40.038	14.846	HUMAN		SS_TYPE1	LC non-substrate	0	0	1	N-out	Membrane;PM;Secreted		824	17	654	21	132	NTFGKFLADN	IVGSVLVFSLIFWIPFSILVH	CVDKKLDKQY	UP	21
P27037	AVR2A_HUMAN	ACVR2A	40.037	16.589	HUMAN	OTHERS	SS_TYPE1	LC non-substrate	0	0	1	N-out	Membrane		513	19	116	26	352	TSNPVTPKPP	YYNILLYSLVPLMLIAGIVICAFWVY	RHHKMAYPPV	UP	26
A6NFR6	CE060_HUMAN	C5orf60	39.93	18.75	HUMAN		SS_NO_TYPE	LC non-substrate	0	0	1	N-out	Membrane		353	0	33	21	299	VIGTELCPSP	IPQIIHFVLFVVFSLVILIIL	RLYIPREPSS	UP	21
Q8N967	LRTM2_HUMAN	LRTM2	39.912	23.085	HUMAN		SS_TYPE1	LC non-substrate	0	0	1	N-out	Membrane		370	35	275	21	39	PASVRRAMGT	VIIAGVVCGVVCIMMVVAAAY	GCIYASLMAK	UP	21
Q8ND94	LRN4L_HUMAN	LRRN4CL	39.894	21.738	HUMAN	OTHERS	SS_TYPE1	LC non-substrate	0	0	1	N-out	Membrane		238	22	172	21	23	RLAVPPNPRT	LVHAAVGVGTALALLSCAALV	WHFCLRDRWG	UP	21
Q01113	IL9R_HUMAN	IL9R	39.866	20.559	HUMAN		SS_TYPE1	LC non-substrate	0	0	1	N-out	Membrane;PM;Secreted		521	40	230	21	230	GPLIPPWGWP	GNTLVAVSIFLLLTGPTYLLF	KLSPRVKRIF	UP	21
P19256	LFA3_HUMAN	CD58	39.862	20.254	HUMAN	OTHERS	SS_TYPE1	LC non-substrate	0	0	1	N-out	Membrane;PM		250	28	187	23	12	IPSSGHSRHR	YALIPIPLAVITTCIVLYMNGIL	KCDRKPDRTN	UP	23
P22794	EVI2A_HUMAN	EVI2A	39.858	18.735	HUMAN	OTHERS	SS_TYPE1	LC non-substrate	0	0	1	N-out	Membrane		236	30	103	21	82	DVCAENNNNM	AMLICLIIIAVLFLICTFLFL	STVVLANKVS	UP	21
Q8WVX9	FACR1_HUMAN	FAR1	39.843	12.757	HUMAN		SS_NO_TYPE	LC non-substrate	0	0	1	N-out	Membrane		515	0	465	18	32	ARKHLNKLRN	IRYGFNTILVILIWRIFI	ARSQMARNIW	UP	18
Q8NI17	IL31R_HUMAN	IL31RA	39.626	14.906	HUMAN	OTHERS	SS_TYPE1	LC non-substrate	0	0	1	N-out	Cell junction;Cell projection;Membrane;PM		732	19	500	21	192	FKTLSFSVFE	IILITSLIGGGLLILIILTVA	YGLKKPNKLT	UP	21
Q8N6P7	I22R1_HUMAN	IL22RA1	39.595	21.646	HUMAN	OTHERS	SS_TYPE1	LC non-substrate	0	0	1	N-out	Membrane		574	15	213	21	325	VKTLPDRTWT	YSFSGAFLFSMGFLVAVLCYL	SYRYVTKPPA	UP	21
P32927	IL3RB_HUMAN	CSF2RB	39.594	25.037	HUMAN	OTHERS	SS_TYPE1	LC non-substrate	0	0	1	N-out	Membrane		897	16	427	17	437	WDTESVLPMW	VLALIVIFLTIAVLLAL	RFCGIYGYRL	UP	17
Q9Y2G1	MYRF_HUMAN	MYRF	39.288	12.365	HUMAN		SS_NO_TYPE	LC non-substrate	0	0	1	N-out	ER;Membrane		1151	0	768	21	362	CISQRFLQGT	IIALVVVMAFSVVSMSTLYVL	SLRTEEDLVD	UP	21
O95256	I18RA_HUMAN	IL18RAP	39.258	18.265	HUMAN	OTHERS	SS_TYPE1	LC non-substrate	0	0	1	N-out	Membrane;PM		599	19	337	21	222	TQSVQLKEKR	GVVLLYILLGTIGTLVAVLAA	SALLYRHWIE	UP	21
O43567	RNF13_HUMAN	RNF13	39.257	13.257	HUMAN		SS_NO_TYPE	LC non-substrate	0	0	1	N-out	ER;Endosome;Membrane		381	34	148	21	178	VPEFSLPLEY	YLIPFLIIVGICLILIVIFMI	TKFVQDRHRA	UP	21
Q9Y5H5	PCDA9_HUMAN	PCDHA9	39.239	21.393	HUMAN		SS_TYPE1	LC non-substrate	0	0	1	N-out	Membrane;PM		950	29	668	21	232	GPEVTLVDVN	VYLIIAICAVSSLLVLTLLLY	TVLRCSAMPT	UP	21
O75121	MFA3L_HUMAN	MFAP3L	39.002	21.685	HUMAN	OTHERS	SS_TYPE1	LC non-substrate	0	0	1	N-out	Membrane;PM		409	28	121	23	237	LRVIFTSGDM	GVYYMVVCLVAFTIVMVLNITRL	CMMSSHLKKT	UP	23
O00445	SYT5_HUMAN	SYT5	38.919	18.519	HUMAN		SS_NO_TYPE	LC non-substrate	0	0	1	N-out	Cytoplasm;Endosome;Membrane		386	0	24	21	341	TPPDSSRISH	GPVPPWALATIVLVSGLLIFS	CCFCLYRKSC	UP	21
Q9BQG1	SYT3_HUMAN	SYT3	38.823	20.336	HUMAN		SS_NO_TYPE	LC non-substrate	0	0	1	N-out	Cytoplasm;Membrane;PM		590	0	54	21	515	RGPDADISVS	LLSVIVTFCGIVLLGVSLFVS	WKLCWVPWRD	UP	21
Q9Y3Q3	TMED3_HUMAN	TMED3	38.783	16.262	HUMAN	OTHERS	SS_TYPE1	LC non-substrate	0	0	1	N-out	Cytoplasm;ER;Golgi;Membrane		217	23	157	21	16	RAEDLNSRVS	YWSVGETIALFVVSFSQVLLL	KSFFTEKRPI	UP	21
P82279	CRUM1_HUMAN	CRB1	38.72	23.769	HUMAN		SS_TYPE1	LC non-substrate	0	0	1	N-out	Cell projection;Membrane;PM;Secreted		1406	25	1322	21	38	DDLISDIFTT	IGSVTVALLLILLLAIVASVV	TSNKRATQGT	UP	21
Q86UQ5	GTSC1_HUMAN	GTSCR1	38.711	19.493	HUMAN		SS_NO_TYPE	LC non-substrate	0	0	1	N-out	Membrane		136	0	72	21	43	SVTEGEESPP	AICMEVFLFLWFIAPIYACVC	RIFKIQVRNT	UP	21
Q96KC8	DNJC1_HUMAN	DNAJC1	38.702	16.759	HUMAN	OTHERS	SS_TYPE1	LC non-substrate	0	0	1	N-out	ER;Membrane;Nucleus		554	47	106	21	380	RRVRKMSNAE	LALLLFIILTVGHYAVVWSIY	LEKQLDELLS	UP	21
Q02846	GUC2D_HUMAN	GUCY2D	38.7	13.377	HUMAN	OTHERS	SS_TYPE1	LC non-substrate	0	0	1	N-out	Cell projection;Membrane		1103	51	411	25	616	PNNICGGGLE	PGLVFLGFLLVVGMGLAGAFLAHYV	RHRLLHMQMV	UP	25
Q14627	I13R2_HUMAN	IL13RA2	38.478	14.531	HUMAN	OTHERS	SS_TYPE1	LC non-substrate	0	0	1	N-out	Membrane;Secreted		380	26	317	20	17	EDLSKKTLLR	FWLPFGFILILVIFVTGLLL	RKPNTYPKMI	UP	20
Q96G30	MRAP2_HUMAN	MRAP2	38.471	15.192	HUMAN		SS_NO_TYPE	LC non-substrate	0	0	1	N-out	ER;Membrane;PM		205	0	44	21	140	FEGLKAHKYS	IVIGFWVGLAVFVIFMFFVLT	LLTKTGAPHQ	UP	21
Q96F05	CK024_HUMAN	C11orf24	38.467	16.037	HUMAN	OTHERS	SS_TYPE1	LC non-substrate	0	0	1	N-out	Golgi;Membrane;PM		449	20	380	21	28	PLTQAVVDKT	LLLVVLLLGVTLFITVLVLFA	LQAYESYKKK	UP	21
A6NL88	SHSA7_HUMAN	SHISA7	38.416	8.452	HUMAN	OTHERS	SS_TYPE1	LC non-substrate	0	0	1	N-out	Cell junction;Membrane		538	19	167	21	331	GGEGPGGSTA	YVVCGVISFALAVGVGAKVAF	SKASRAPRAH	UP	21
Q76MJ5	ERN2_HUMAN	ERN2	38.39	18.521	HUMAN	SUBLIT	SS_TYPE1	LC non-substrate	0	1	1	N-out	ER;Membrane		926	34	396	21	475	TPDSYLGLGP	QDLLAASLTAVLLGGWILFVM	RQQQPQVVEK	UP	21
Q4G0I0	CSMT1_HUMAN	CCSMST1	38.384	14.295	HUMAN	OTHERS	SS_TYPE1	LC non-substrate	0	0	1	N-out	Membrane		132	15	63	17	37	GKGHQRPWWK	VLPLSCFLVALIIWCYL	REESEADQWL	UP	17
Q9H3S1	SEM4A_HUMAN	SEMA4A	38.355	11.901	HUMAN	OTHERS	SS_TYPE1	LC non-substrate	0	0	1	N-out	Membrane;PM		761	32	651	21	57	LAAQQSYWPH	FVTVTVLFALVLSGALIILVA	SPLRALRARG	UP	21
Q9UKF2	ADA30_HUMAN	ADAM30	38.334	16.899	HUMAN	OTHERS	SS_TYPE1	LC non-substrate	0	0	1	N-out	Endosome;Membrane		790	27	660	21	82	LRGAIPSSIW	VVSIIMFRLILLILSVVFVFF	RQVIGNHLKP	UP	21
Q6ZTQ4	CDHR3_HUMAN	CDHR3	38.233	18.837	HUMAN	OTHERS	SS_TYPE1	LC non-substrate	0	0	1	N-out	Membrane;PM		885	19	694	21	151	VYSPSAWYVP	FVITLGSILLLGLLVYLVVLL	AKAIHRHCPC	UP	21
P50402	EMD_HUMAN	EMD	38.198	22.918	HUMAN		SS_NO_TYPE	LC non-substrate	0	0	1	N-out	Membrane;Nucleus		254	0	222	21	11	PGAGLGQDRQ	VPLWGQLLLFLVFVIVLFFIY	HFMQAEEGNP	UP	21
Q8NI28	CG013_HUMAN	LINC01006	38.157	16.878	HUMAN		SS_NO_TYPE	LC non-substrate	0	0	1	N-out	Membrane		216	0	176	21	19	ASSVTPGPSL	WIPLLLVAGCVSCFVGLAVCV	WMQARVSPAW	UP	21
P60602	ROMO1_HUMAN	ROMO1	38.137	24.221	HUMAN		SS_NO_TYPE	LC non-substrate	0	0	1	N-out	Membrane;Mitochondrion		79	0	21	23	35	QPSCFDRVKM	GFVMGCAVGMAAGALFGTFSCLR	IGMRGRELMG	UP	23
A8MRT5	NPIB5_HUMAN	NPIPB5	38.132	16.911	HUMAN		SS_NO_TYPE	LC non-substrate	0	0	1	N-out	Membrane		1133	0	59	25	1049	HRGTDFGGSP	WLHVIIAFPTSYKVVITLWIVYLWV	SLLKTIFWSR	UP	25
Q4LDR2	CTXN3_HUMAN	CTXN3	38.125	17.19	HUMAN		SS_NO_TYPE	LC non-substrate	0	0	1	N-out	Membrane		81	0	28	21	32	ADSSMSLEQK	MTFVFVILLFIFLGILIVRCF	RILLDPYRSM	UP	21
Q9Y6W8	ICOS_HUMAN	ICOS	38.104	16.558	HUMAN	OTHERS	SS_TYPE1	LC non-substrate	0	0	1	N-out	Membrane		199	20	120	21	38	YESQLCCQLK	FWLPIGCAAFVVVCILGCILI	CWLTKKKYSS	UP	21
A8K4G0	CLM7_HUMAN	CD300LB	38.064	15.303	HUMAN	OTHERS	SS_TYPE1	LC non-substrate	0	0	1	N-out	Membrane;PM		201	17	134	21	29	FIGSHKRNHY	MLLVFVKVPILLILVTAILWL	KGSQRVPEEP	UP	21
Q9NX95	SYBU_HUMAN	SYBU	38.054	18.41	HUMAN		SS_NO_TYPE	LC non-substrate	0	0	1	N-out	Golgi;Membrane		663	0	605	21	37	GGVVRQYWSS	SFLVDLLAVAAPVVPTVLWAF	STQRGGTDPV	UP	21
P55082	MFAP3_HUMAN	MFAP3	37.975	21.4	HUMAN		SS_TYPE1	LC non-substrate	0	0	1	N-out	Membrane;PM		362	18	129	23	192	LRVIFTSGDM	SVYYMIVCLIAFTITLILNVTRL	CMMSSHLRKT	UP	23
P38570	ITAE_HUMAN	ITGAE	37.92	18.381	HUMAN		SS_TYPE1	LC non-substrate	0	0	1	N-out	Membrane		1179	18	1106	23	32	VFLKDEKYHS	LPIIIKGSVGGLLVLIVILVILF	KCGFFKRKYQ	UP	23
Q5SZI1	LRAD2_HUMAN	LDLRAD2	37.915	16.243	HUMAN	OTHERS	SS_TYPE1	LC non-substrate	0	0	1	N-out	Membrane		272	25	208	17	22	GSTDAHTSRS	LTPSPALGSAGSLWIAA	ERSSPAGRDP	UP	17
P37173	TGFR2_HUMAN	TGFBR2	37.825	26.498	HUMAN	OTHERS	SS_TYPE1	LC non-substrate	0	0	1	N-out	Membrane;PM		567	22	144	21	380	NPDLLLVIFQ	VTGISLLPPLGVAISVIIIFY	CYRVNRQQKL	UP	21
Q9BY71	LRRC3_HUMAN	LRRC3	37.806	16.703	HUMAN		SS_NO_TYPE	LC non-substrate	0	0	1	N-out	Membrane		257	32	172	21	32	LCSVPHRTTD	VAMLVTMFGWFAMVIAYVVYY	VRHNQEDARR	UP	21
Q8NFY4	SEM6D_HUMAN	SEMA6D	37.742	19.052	HUMAN	OTHERS	SS_TYPE1	LC non-substrate	0	0	1	N-out	Membrane;PM	BACE1	1073	20	642	21	390	GESNQMVHMN	VLITCVFAAFVLGAFIAGVAV	YCYRDMFVRK	UP	21
Q9HCU0	CD248_HUMAN	CD248	37.727	17.197	HUMAN	OTHERS	SS_TYPE1	LC non-substrate	0	0	1	N-out	Membrane		757	17	670	21	49	EHSQRDDRWL	LVALLVPTCVFLVVLLALGIV	YCTRCGPHAP	UP	21
Q6UWL6	KIRR2_HUMAN	KIRREL2	37.726	20.837	HUMAN	OTHERS	SS_TYPE1	LC non-substrate	0	0	1	N-out	Membrane;PM		708	20	490	21	177	GRRDLLPTVR	IVAGVAAATTTLLMVITGVAL	CCWRHSKASA	UP	21
Q9BQE4	SELS_HUMAN	SELENOS	37.698	17.67	HUMAN		SS_NO_TYPE	LC non-substrate	0	0	1	N-out	Cytoplasm;ER;Membrane		189	0	27	21	141	GLRFLHTTVG	SLLATYGWYIVFSCILLYVVF	QKLSARLRAL	UP	21
Q86YD3	TMM25_HUMAN	TMEM25	37.618	27.742	HUMAN		SS_TYPE1	LC non-substrate	0	0	1	N-out	Endosome;Lysosome;Membrane;PM;Secreted		366	26	206	21	113	APGLLATRVE	VPLLGIVVAAGLALGTLVGFS	TLVACLVCRK	UP	21
A6NI73	LIRA5_HUMAN	LILRA5	37.582	20.011	HUMAN		SS_TYPE1	LC non-substrate	0	0	1	N-out	Membrane;PM;Secreted		299	41	227	21	10	QDYAVENLIR	MGMAGLILVVLGILIFQDWHS	QRSPQAAAGR	UP	21
P43629	KI3L1_HUMAN	KIR3DL1	37.574	17.925	HUMAN		SS_TYPE1	LC non-substrate	0	0	1	N-out	Membrane;PM		444	21	319	20	84	SKSGNPRHLH	ILIGTSVVIILFILLLFFLL	HLWCSNKKNA	UP	20
P37287	PIGA_HUMAN	PIGA	37.571	20.763	HUMAN		SS_NO_TYPE	LC non-substrate	0	0	1	N-out	ER;Membrane		484	0	421	21	42	RLDRLISHCG	PVTGYIFALLAVFNFLFLIFL	RWMTPDSIID	UP	21
P16662	UD2B7_HUMAN	UGT2B7	37.515	21.833	HUMAN		SS_NO_TYPE	LC non-substrate	0	0	1	N-out	ER;Membrane		529	23	469	17	20	LTWFQYHSLD	VIGFLLVCVATVIFIVT	KCCLFCFWKF	UP	17
Q6ZMQ8	LMTK1_HUMAN	AATK	37.444	15.281	HUMAN	OTHERS	SS_TYPE1	LC non-substrate	0	0	1	N-out	Membrane		1374	0	31	21	1322	PLSELSWPSS	LAVVAVSFSGLFAVIVLMLAC	LCCKKGGIGF	UP	21
Q9P246	STIM2_HUMAN	STIM2	37.443	12.093	HUMAN		SS_TYPE1	LC non-substrate	0	0	1	N-out	ER;Membrane		746	14	204	17	511	RPPHNWMKDF	ILTVSIVIGVGGCWFAY	TQNKTSKEHV	UP	17
P20702	ITAX_HUMAN	ITGAX	37.373	12.898	HUMAN		SS_TYPE1	LC non-substrate	0	0	1	N-out	Membrane		1163	19	1088	21	35	EKYKVHNPTP	LIVGSSIGGLLLLALITAVLY	KVGFFKRQYK	UP	21
Q4ZG55	GREB1_HUMAN	GREB1	37.361	14.61	HUMAN		SS_NO_TYPE	LC non-substrate	0	0	1	N-out	Membrane		1949	0	1867	21	61	RPHSLNISCS	DLLFSGLLLYLCDSFVGASFL	KKFHFLKGAT	UP	21
O00481	BT3A1_HUMAN	BTN3A1	37.315	15.49	HUMAN		SS_TYPE1	LC non-substrate	0	0	1	N-out	Membrane;PM		513	29	225	17	242	AQRWIAALAG	TLPVLLLLLGGAGYFLW	QQQEEKKTQF	UP	17
Q8TEB7	RN128_HUMAN	RNF128	37.251	14.021	HUMAN		SS_NO_TYPE	LC non-substrate	0	0	1	N-out	Membrane		428	38	169	21	200	KHGPWVNHYS	IFFVSVSFFIITAATVGYFIF	YSARRLRNAR	UP	21
Q8IW00	VSTM4_HUMAN	VSTM4	37.201	15.93	HUMAN	OTHERS	SS_TYPE1	LC non-substrate	0	0	1	N-out	Membrane;PM;Secreted		320	23	157	21	119	WAFFEDLYVY	AVLVCCVGILSILLFMLVIVW	QSVFNKRKSR	UP	21
Q6UWM9	UD2A3_HUMAN	UGT2A3	37.142	19.815	HUMAN		SS_TYPE1	LC non-substrate	0	0	1	N-out	Membrane		527	23	468	21	15	TWFQHYSIDV	IGFLLACVATAIFLFTKCFLF	SCQKFNKTRK	UP	21
Q8NAC3	I17RC_HUMAN	IL17RC	36.96	12.465	HUMAN	OTHERS	SS_TYPE1	LC non-substrate	0	0	1	N-out	Membrane;PM		791	20	518	21	232	CPMDKYIHKR	WALVWLACLLFAAALSLILLL	KKDHAKGWLR	UP	21
P12074	CX6A1_HUMAN	COX6A1	36.913	22.003	HUMAN		SS_NO_TYPE	LC non-substrate	0	0	1	N-out	Membrane;Mitochondrion		109	0	34	25	50	SSGAHGEEGS	ARMWKTLTFFVALPGVAVSMLNVYL	KSHHGEHERP	UP	25
Q86T13	CLC14_HUMAN	CLEC14A	36.834	20.511	HUMAN	OTHERS	SS_TYPE1	LC non-substrate	0	0	1	N-out	Membrane		490	21	376	21	72	TPQAFDSSSA	VVFIFVSTAVVVLVILTMTVL	GLVKLCFHES	UP	21
P98187	CP4F8_HUMAN	CYP4F8	36.785	15.017	HUMAN		SS_NO_TYPE	LC non-substrate	0	0	1	N-out	ER;Membrane		520	0	14	23	483	SLSWLGLRPV	AASPWLLLLVVGASWLLARILAW	TYAFYHNGRR	UP	23
Q86UP6	CUZD1_HUMAN	CUZD1	36.735	18.901	HUMAN	OTHERS	SS_TYPE1	LC non-substrate	0	0	1	N-out	Membrane		607	24	544	21	18	EETPNQPFNS	VHLFSFMVLALNVVTVATITV	RHFVNQRADY	UP	21
P53708	ITA8_HUMAN	ITGA8	36.676	16.527	HUMAN		SS_TYPE1	LC non-substrate	0	0	1	N-out	Membrane;PM		1063	38	974	21	30	TPNVSFSIPL	WVIILAILLGLLVLAILTLAL	WKCGFFDRAR	UP	21
Q496F6	CLM2_HUMAN	CD300E	36.61	13.205	HUMAN		SS_TYPE1	LC non-substrate	0	0	1	N-out	Membrane;PM		205	17	156	21	11	NSGFRLSSPH	FLLVVLLKLPLLLSMLGAVFW	VNRPQWAPPG	UP	21
Q6UXG2	ELAP1_HUMAN	ELAPOR1	36.489	15.841	HUMAN	OTHERS	SS_TYPE1	LC non-substrate	0	0	1	N-out	ER;Endosome;Golgi;Lysosome;Membrane;PM		1013	41	869	21	82	ICKTIDFWLK	VGISAGTCTAILLTVLTCYFW	KKNQKLEYKY	UP	21
Q8N8N0	RN152_HUMAN	RNF152	36.452	20.846	HUMAN		SS_NO_TYPE	LC non-substrate	0	0	1	N-out	Lysosome;Membrane		203	0	166	21	16	RRGVVKSSTW	SGVCTVILVACVLVFLLGIVL	HNMSCISKRF	UP	21
A0A1B0GW64	SIM33_HUMAN	SMIM33	36.451	13.497	HUMAN		SS_NO_TYPE	LC non-substrate	0	0	1	N-out	Membrane		132	0	42	21	69	TWEQPRVDGL	PVVTVIVAVFVLLAVCIIVAV	HFGPRLHQGH	UP	21
O43676	NDUB3_HUMAN	NDUFB3	36.444	16.812	HUMAN		SS_NO_TYPE	LC non-substrate	0	0	1	N-out	Membrane;Mitochondrion		98	0	65	23	10	GFAKSVSFSD	VFFKGFKWGFAAFVVAVGAEYYL	ESLNKDKKHH	UP	23
Q96J86	CYYR1_HUMAN	CYYR1	36.375	16.362	HUMAN	OTHERS	SS_TYPE1	LC non-substrate	0	0	1	N-out	Membrane		154	29	32	21	72	AYIGNILSGT	AIAGIVFGIVFIMGVIAGIAI	CICMCMKNHR	UP	21
O00206	TLR4_HUMAN	TLR4	36.359	19.46	HUMAN	OTHERS	SS_TYPE1	LC non-substrate	0	0	1	N-out	Membrane;PM	ADAM10	839	23	608	21	187	SLNITCQMNK	TIIGVSVLSVLVVSVVAVLVY	KFYFHLMLLA	UP	21
Q9H3W5	LRRN3_HUMAN	LRRN3	36.337	21.531	HUMAN	SUBLIT	SS_TYPE1	LC non-substrate	0	1	1	N-out	Membrane		708	22	606	21	59	KEYEKNNTTT	LMACLGGLLGIIGVICLISCL	SPEMNCDGGH	UP	21
P01135	TGFA_HUMAN	TGFA	36.322	15.909	HUMAN	NONSUB	SS_TYPE1	LC non-substrate	0	0	1	N-out	Membrane;PM;Secreted	ADAM10;ADAM17;ADAM19	160	23	75	26	36	AVVAASQKKQ	AITALVVVSIVALAVLIITCVLIHCC	QVRKHCEWCR	UP	26
Q9Y2A7	NCKP1_HUMAN	NCKAP1	36.276	19.772	HUMAN		SS_NO_TYPE	LC non-substrate	0	0	1	N-out	Cell projection;Cytoplasm;Membrane;PM		1128	0	994	21	113	ENISPEEEYK	IACLLMVFVAVSLPTLASNVM	SQYSPAIEGH	UP	21
Q7Z3J2	VP35L_HUMAN	VPS35L	36.274	13.585	HUMAN		SS_NO_TYPE	LC non-substrate	0	0	1	N-out	Membrane		963	0	702	17	244	HSRKTAAFVR	ACVAYCFITIPSLAGIF	TRLNLYLHSG	UP	17
Q5K4L6	S27A3_HUMAN	SLC27A3	36.252	12.032	HUMAN		SS_NO_TYPE	LC non-substrate	0	0	1	N-out	Membrane;Mitochondrion		683	0	2	21	660	QEDVIYLALP	LYHMSGSLLGIVGCMGIGATVVL	KSKFSAGQFW	PH	23
Q7Z6A9	BTLA_HUMAN	BTLA	36.194	25.116	HUMAN	OTHERS	SS_TYPE1	LC non-substrate	0	0	1	N-out	Membrane;PM		289	30	127	21	111	MASRPWLLYR	LLPLGGLPLLITTCFCLFCCL	RRHQGKQNEL	UP	21
Q96PB8	LRC3B_HUMAN	LRRC3B	36.189	17.472	HUMAN		SS_NO_TYPE	LC non-substrate	0	0	1	N-out	Membrane		259	33	171	21	34	CNLPKKTTDY	AMLVTMFGWFTMVISYVVYYV	RQNQEDARRH	UP	21
A0A1B0GUA7	TEX51_HUMAN	TEX51	36.114	18.949	HUMAN	OTHERS	SS_TYPE1	LC non-substrate	0	0	1	N-out	Membrane		166	15	122	17	12	TFCPARNRRT	SLWAVSLSSALLLAIAG	DVSFTGKGRR	UP	17
Q16850	CP51A_HUMAN	CYP51A1	35.897	18.284	HUMAN		SS_NO_TYPE	LC non-substrate	0	0	1	N-out	ER;Membrane		509	0	29	21	459	LGQAMEKVTG	GNLLSMLLIACAFTLSLVYLI	RLAAGHLVQL	UP	21
Q9NZC2	TREM2_HUMAN	TREM2	35.801	20.391	HUMAN	SUBLIT	SS_TYPE1	LC non-substrate	0	1	1	N-out	Membrane;PM;Secreted		230	18	156	21	35	EGEIPFPPTS	ILLLLACIFLIKILAASALWA	AAWHGQKPGT	UP	21
Q6UW60	PCSK4_HUMAN	PCSK4	35.745	22.997	HUMAN		SS_NO_TYPE	LC non-substrate	0	0	1	N-out	Cytoplasm;Membrane		755	25	683	21	26	ACPHHRCPAS	AMVLSLLAVTLGGPVLCGMSM	DLPLYAWLSR	UP	21
P40197	GPV_HUMAN	GP5	35.736	13.154	HUMAN	OTHERS	SS_TYPE1	LC non-substrate	0	0	1	N-out	Membrane	ADAM17	560	16	507	21	16	KGQDHSPFWG	FYFLLLAVQAMITVIIVFAMI	KIGQLFRKLI	UP	21
P0DTE4	UD2A1_HUMAN	UGT2A1	35.72	19.444	HUMAN	OTHERS	SS_TYPE1	LC non-substrate	0	0	1	N-out	Membrane		527	20	471	21	15	TWFQYHSLDV	IGFLLVCVTTAIFLVIQCCLF	SCQKFGKIGK	UP	21
Q8IV45	UN5CL_HUMAN	UNC5CL	35.595	18.16	HUMAN		SS_TYPE3	LC non-substrate	0	0	1	N-out	Cytoplasm;Membrane		518	0	10	21	487	MCPQESSFQP	SQFLLLVGVPVASVLLLAQCL	RWHCPRRLLG	UP	21
Q9H8J5	MANS1_HUMAN	MANSC1	35.569	15.923	HUMAN	OTHERS	SS_TYPE1	LC non-substrate	0	0	1	N-out	Membrane		431	26	359	23	23	QYGLPFEKWL	LIGSLLFGVLFLVIGLVLLGRIL	SESLRRKRYS	UP	23
Q6UX41	BTNL8_HUMAN	BTNL8	35.483	17.767	HUMAN		SS_TYPE1	LC non-substrate	0	0	1	N-out	Membrane		500	17	221	21	241	EPISWHLATK	VLGILCCGLFFGIVGLKIFFS	KFQWKIQAEL	UP	21
Q8N9I0	SYT2_HUMAN	SYT2	35.451	19.95	HUMAN		SS_NO_TYPE	LC non-substrate	0	0	1	N-out	Cytoplasm;Membrane		419	0	62	21	336	NEINKIPLPP	WALIAIAVVAGLLLLTCCFCI	CKKCCCKKKK	UP	21
Q96QK8	SIM14_HUMAN	SMIM14	35.406	10.769	HUMAN		SS_NO_TYPE	LC non-substrate	0	0	1	N-out	ER;Membrane		99	0	49	21	29	QELPGPSGDN	GISVTMILVAWMVIALILFLL	RPPNLRGSSL	UP	21
O43300	LRRT2_HUMAN	LRRTM2	35.354	18.395	HUMAN		SS_TYPE1	LC non-substrate	0	0	1	N-out	Cell junction;Membrane;PM		516	33	389	21	73	EPDNAIFTQR	VITGTMALLFSFFFIIFIVFI	SRKCCPPTLR	UP	21
A4D1S0	KLRG2_HUMAN	KLRG2	35.338	15.028	HUMAN		SS_NO_TYPE	LC non-substrate	0	0	1	N-out	Membrane		409	0	262	21	126	GLPMYVKSLY	WALAFMAVLLAVSGVVIVVLA	SRAGARCQQC	UP	21
Q9BX67	JAM3_HUMAN	JAM3	35.267	16.157	HUMAN		SS_TYPE1	LC non-substrate	0	0	1	N-out	Membrane;PM;Secreted		310	31	210	21	48	EQEMEVYDLN	IGGIIGGVLVVLAVLALITLG	ICCAYRRGYF	UP	21
P33681	CD80_HUMAN	CD80	35.169	14.1	HUMAN	OTHERS	SS_TYPE1	LC non-substrate	0	0	1	N-out	Membrane		288	34	208	21	25	TTKQEHFPDN	LLPSWAITLISVNGIFVICCL	TYCFAPRCRE	UP	21
Q9NRR2	TRYG1_HUMAN	TPSG1	35.128	17.192	HUMAN		SS_NO_TYPE	LC non-substrate	0	0	1	N-out	Membrane		321	19	264	21	17	GSESGYPRLP	LLAGLFLPGLFLLLVSCVLLA	KCLLHPSADG	UP	21
Q8TAV4	STML3_HUMAN	STOML3	34.831	13.52	HUMAN		SS_TYPE3	LC non-substrate	0	0	1	N-out	Membrane;PM		291	0	28	21	242	VNNKRLGVCG	WILFSLSFLLVIITFPISIWM	CLKIIKEYER	UP	21
P14778	IL1R1_HUMAN	IL1R1	34.799	19.264	HUMAN	SUBLIT	SS_TYPE1	LC non-substrate	0	1	1	N-out	Membrane;PM;Secreted		569	17	319	20	213	LIYPVTNFQK	HMIGICVTLTVIIVCSVFIY	KIFKIDIVLW	UP	20
Q8TD46	MO2R1_HUMAN	CD200R1	34.758	15.375	HUMAN	OTHERS	SS_TYPE1	LC non-substrate	0	0	1	N-out	Membrane;PM		325	28	215	21	61	VPGAKKSAKL	YIPYIILTIIILTIVGFIWLL	KVNGCRKYKL	UP	21
Q96MU8	KREM1_HUMAN	KREMEN1	34.535	16.147	HUMAN	OTHERS	SS_TYPE1	LC non-substrate	0	0	1	N-out	Membrane;PM		473	19	373	21	60	AGSHRVEGWT	VYGLATLLILTVTAIVAKILL	HVTFKSHRVP	UP	21
O15270	SPTC2_HUMAN	SPTLC2	34.524	13.305	HUMAN		SS_NO_TYPE	LC non-substrate	0	0	1	N-out	ER;Membrane		562	0	66	21	475	RPFNEAFEET	PMLVAVLTYVGYGVLTLFGYL	RDFLRYWRIE	UP	21
P11215	ITAM_HUMAN	ITGAM	34.496	10.291	HUMAN		SS_TYPE1	LC non-substrate	0	0	1	N-out	Membrane;PM	ADAM17	1152	16	1088	24	24	TKVEPFEVPN	PLPLIVGSSVGGLLLLALITAALY	KLGFFKRQYK	UP	24
P49257	LMAN1_HUMAN	LMAN1	34.474	16.06	HUMAN	NONSUB	SS_TYPE1	LC non-substrate	0	0	1	N-out	ER;Golgi;Membrane	BACE1	510	30	447	21	12	ELPPFPSCLS	TVHFIIFVVVQTVLFIGYIMY	RSQQEAAAKK	UP	21
Q14D33	RTP5_HUMAN	RTP5	34.364	10.462	HUMAN		SS_NO_TYPE	LC non-substrate	0	0	1	N-out	Membrane		572	0	543	17	12	RRPHAEPYED	FWIWVSMTVCVFWLMCM	CRLNPGIYPQ	UP	17
O75325	LRRN2_HUMAN	LRRN2	34.361	17.228	HUMAN		SS_TYPE1	LC non-substrate	0	0	1	N-out	Membrane		713	18	612	21	62	CHRALGDRPG	LIAILALAVLLLAAGLAAHLG	TGQPRKGVGG	UP	21
P57679	EVC_HUMAN	EVC	34.36	11.995	HUMAN		SS_NO_TYPE	LC non-substrate	0	0	1	N-out	Membrane;PM		992	0	25	23	944	LGRDALRPAP	ALLAPAVLLGAALGLGLGLWLGC	RAGRQRTRHQ	UP	23
P03986	TRGC2_HUMAN	TRGC2	34.358	17.194	HUMAN		SS_NO_TYPE	LC non-substrate	0	0	1	N-out	Membrane;PM		189	0	154	23	12	LLLQLTNTSA	YYTYLLLLLKSVVYFAIITCCLL	RRTAFCCNGE	UP	23
Q9Y276	BCS1_HUMAN	BCS1L	34.349	14.15	HUMAN		SS_NO_TYPE	LC non-substrate	0	0	1	N-out	Membrane;Mitochondrion		419	0	15	17	387	FILALKDNPY	FGAGFGLVGVGTALALA	RKGVQLGLVA	UP	17
Q86XL3	ANKL2_HUMAN	ANKLE2	34.282	17.947	HUMAN		SS_TYPE3	LC non-substrate	0	0	1	N-out	ER;Membrane		938	0	12	20	906	WPRLAAAEWA	ALAWELLGASVLLIAVRWLV	RRLGPRPGGL	UP	20
Q5VV43	K0319_HUMAN	KIAA0319	34.131	28.497	HUMAN	OTHERS	SS_TYPE1	LC non-substrate	0	0	1	N-out	Endosome;Membrane;PM		1072	20	935	21	96	WDGESNCEWS	IFYVTVLAFTLIVLTGGFTWL	CICCCKRQKR	UP	21
A0A1B0GUA5	SIM32_HUMAN	SMIM32	34.102	12.54	HUMAN		SS_NO_TYPE	LC non-substrate	0	0	1	N-out	Membrane		103	0	54	21	28	GAATKPDLPT	YLLLFFLLLLSVALVVLFIGC	QLRHSAFAAL	UP	21
Q86UK5	LBN_HUMAN	EVC2	34.065	22.537	HUMAN	OTHERS	SS_TYPE1	LC non-substrate	0	0	1	N-out	Membrane;PM		1308	26	274	21	987	VLPHHGLHAA	GFFIAFLLSLVLTWAALFLMV	RYQCLKGNML	UP	21
Q86XA0	MET23_HUMAN	METTL23	34.059	19.389	HUMAN		SS_NO_TYPE	LC non-substrate	0	0	1	N-out	Cytoplasm;Membrane		190	0	28	17	145	RSLPGKAILE	IGAGVSLPGILAAKCGA	EVILSDSSEL	UP	17
P23229	ITA6_HUMAN	ITGA6	33.992	17.752	HUMAN		SS_TYPE1	LC non-substrate	0	0	1	N-out	Membrane;PM		1130	23	1027	26	54	FPSKTVAQYS	GVPWWIILVAILAGILMLALLVFILW	KCGFFKRSRY	UP	26
P60852	ZP1_HUMAN	ZP1	33.99	14.948	HUMAN	OTHERS	SS_TYPE1	LC non-substrate	0	0	1	N-out	Membrane;PM		638	25	576	21	16	DSNGNSSLRP	LLWAVLLLPAVALVLGFGVFV	GLSQTWAQKL	UP	21
Q9GZY4	COA1_HUMAN	COA1	33.932	14.939	HUMAN		SS_NO_TYPE	LC non-substrate	0	0	1	N-out	Membrane;Mitochondrion		146	0	14	23	109	KYAGSRRSMP	LGARILFHGVFYAGGFAIVYYLI	QKFHSRALYY	UP	23
F8W0I5	NPB12_HUMAN	NPIPB12	33.911	17.904	HUMAN		SS_NO_TYPE	LC non-substrate	0	0	1	N-out	Membrane		928	0	72	21	835	VIIAFPTSYK	VVITLWIVYLWVSLLKTIFWS	RNGHDGSTDV	UP	21
A6NJU9	NPB13_HUMAN	NPIPB13	33.911	17.904	HUMAN		SS_NO_TYPE	LC non-substrate	0	0	1	N-out	Membrane		1138	0	72	21	1045	VIIAFPTSYK	VVITLWIVYLWVSLLKTIFWS	RNGHDGSTDV	UP	21
P59646	FXYD4_HUMAN	FXYD4	33.856	11.87	HUMAN		SS_TYPE1	LC non-substrate	0	0	1	N-out	Membrane		89	20	18	21	30	PFYYDWKNLQ	LSGLICGGLLAIAGIAAVLSG	KCKCKSSQKQ	UP	21
Q9UN75	PCDAC_HUMAN	PCDHA12	33.846	23.614	HUMAN		SS_TYPE1	LC non-substrate	0	0	1	N-out	Membrane;PM		941	29	668	21	223	DPEAALVDIN	VYLIIAICAVSSLLVLTLLLY	TALRCSAPPT	UP	21
O95206	PCDH8_HUMAN	PCDH8	33.826	7.971	HUMAN		SS_TYPE1	LC non-substrate	0	0	1	N-out	Membrane;PM		1070	29	720	21	300	SGSVLQWDTP	LIVIIVLAGSCTLLLAAIIAI	ATTCNRRKKE	UP	21
P58658	EVA1C_HUMAN	EVA1C	33.814	16.108	HUMAN	OTHERS	SS_TYPE1	LC non-substrate	0	0	1	N-out	Membrane		441	48	274	21	98	AYIRAHPERA	ALLFVSSVCIGLALTLCALVI	RESCAKDFRD	UP	21
P13598	ICAM2_HUMAN	ICAM2	33.776	18.843	HUMAN		SS_TYPE1	LC non-substrate	0	0	1	N-out	Membrane		275	24	199	25	27	EIYEPVSDSQ	MVIIVTVVSVLLSLFVTSVLLCFIF	GQHLRQQRMG	UP	25
P0CF51	TRGC1_HUMAN	TRGC1	33.708	16.594	HUMAN		SS_NO_TYPE	LC non-substrate	0	0	1	N-out	Membrane;PM		173	0	138	23	12	LLLQLTNTSA	YYMYLLLLLKSVVYFAIITCCLL	RRTAFCCNGE	UP	23
Q86YC3	LRC33_HUMAN	NRROS	33.697	12.686	HUMAN	OTHERS	SS_TYPE1	LC non-substrate	0	0	1	N-out	ER;Membrane;PM	BACE1	692	18	632	21	21	CKWERLDLGL	LYLVLILPSCLTLLVACTVIV	LTFKKPLLQV	UP	21
A0A286YFK9	SIM38_HUMAN	SMIM38	33.622	16.882	HUMAN		SS_NO_TYPE	LC non-substrate	0	0	1	N-out	Membrane		51	0	12	21	18	SWPGGSFGPD	PLLALLVVILLARLILWSCLG	TYIDYRLAQR	UP	21
Q8N149	LIRA2_HUMAN	LILRA2	33.574	15.92	HUMAN	OTHERS	SS_TYPE1	LC non-substrate	0	0	1	N-out	Membrane;PM;Secreted		483	23	426	21	13	QHPQDYTVEN	LIRMGVAGLVLVVLGILLFEA	QHSQRSLQDA	UP	21
P20701	ITAL_HUMAN	ITGAL	33.572	10.712	HUMAN	OTHERS	SS_TYPE1	LC non-substrate	0	0	1	N-out	Membrane;PM		1170	25	1065	21	59	VDVVYEKQML	YLYVLSGIGGLLLLLLIFIVL	YKVGFFKRNL	UP	21
Q9NX14	NDUBB_HUMAN	NDUFB11	33.454	17.595	HUMAN		SS_NO_TYPE	LC non-substrate	0	0	1	N-out	Membrane;Mitochondrion		153	0	88	21	44	DPVLDVWNMR	LVFFFGVSIILVLGSTFVAYL	PDYRMKEWSR	UP	21
A0A1B0GTU2	CTXD1_HUMAN	CTXND1	33.291	12.767	HUMAN		SS_NO_TYPE	LC non-substrate	0	0	1	N-out	Membrane		59	0	16	21	22	EPVYVDVDKG	LTLACFVFLCLFLVVMIIRCA	KVIMDPYSAI	UP	21
P02724	GLPA_HUMAN	GYPA	33.272	14.2	HUMAN	OTHERS	SS_TYPE1	LC non-substrate	0	0	1	N-out	Membrane		150	19	72	23	36	QLAHHFSEPE	ITLIIFGVMAGVIGTILLISYGI	RRLIKKSPSD	UP	23
Q86WK7	AMGO3_HUMAN	AMIGO3	33.266	15.526	HUMAN		SS_TYPE1	LC non-substrate	0	0	1	N-out	Membrane		504	19	364	21	100	PRPEPEAFNT	GFTTLLGCAVGLVLVLLYLFA	PPCRCCRRAC	UP	21
A0A1B0GUW7	SIM27_HUMAN	SMIM27	33.209	17.928	HUMAN		SS_NO_TYPE	LC non-substrate	0	0	1	N-out	Membrane		55	0	10	21	24	MKPVSRRTLD	WIYSVLLLAIVLISWGCIIYA	SMVSARRQLR	UP	21
Q9BVW6	SMIM2_HUMAN	SMIM2	33.171	19.572	HUMAN		SS_NO_TYPE	LC non-substrate	0	0	1	N-out	Membrane		85	0	20	23	42	QLPHRVLETR	GHAISILFGFWTSFICDTYIVLA	WISKIKGSPD	UP	23
Q9BT76	UPK3B_HUMAN	UPK3B	33.075	16.586	HUMAN	OTHERS	SS_TYPE1	LC non-substrate	0	0	1	N-out	Membrane;PM		320	29	211	26	54	LHPLFSGRPP	TLGLLGSLYHALLQPVVAGGGPGAAA	DRLLHGQALH	UP	26
Q6V0I7	FAT4_HUMAN	FAT4	33.06	12.741	HUMAN		SS_TYPE1	LC non-substrate	0	0	1	N-out	Membrane		4981	38	4466	21	456	PEEISLPLWA	VPAIVGSCATVLALLVLSLIL	CNQCRGKKAK	UP	21
Q6NUS8	UD3A1_HUMAN	UGT3A1	32.958	22.272	HUMAN		SS_TYPE1	LC non-substrate	0	0	1	N-out	Membrane		523	22	461	21	19	YAFQQPWHEQ	YLIDVFVFLLGLTLGTMWLCG	KLLGVVARWL	UP	21
P56937	DHB7_HUMAN	HSD17B7	32.905	12.211	HUMAN		SS_NO_TYPE	LC non-substrate	0	0	1	N-out	ER;Membrane		341	0	229	21	91	VACPGTALTN	LTYGILPPFIWTLLMPAILLL	RFFANAFTLT	UP	21
Q8N766	EMC1_HUMAN	EMC1	32.89	15.29	HUMAN		SS_TYPE1	LC non-substrate	0	0	1	N-out	ER;Membrane		993	22	940	21	10	FDVLKDDYDY	VLISSVLFGLVFATMITKRLA	QVKLLNRAWR	UP	21
P18564	ITB6_HUMAN	ITGB6	32.804	15.582	HUMAN		SS_TYPE1	LC non-substrate	0	0	1	N-out	Cell junction;Membrane		788	21	688	21	58	KDCPKPPNIP	MIMLGVSLAILLIGVVLLCIW	KLLVSFHDRK	UP	21
P48060	GLIP1_HUMAN	GLIPR1	32.744	15.683	HUMAN		SS_NO_TYPE	LC non-substrate	0	0	1	N-out	Membrane		266	21	211	23	11	PGWPIYPRNR	YTSLFLIVNSVILILSVIITILV	QHKYPNLVLL	UP	23
P21579	SYT1_HUMAN	SYT1	32.704	17.168	HUMAN		SS_NO_TYPE	LC non-substrate	0	0	1	N-out	Cytoplasm;Membrane		422	0	57	23	342	MNELHKIPLP	PWALIAIAIVAVLLVLTCCFCIC	KKCLFKKKNK	UP	23
P16144	ITB4_HUMAN	ITGB4	32.672	16.484	HUMAN		SS_TYPE1	LC non-substrate	0	0	1	N-out	Membrane;PM		1822	27	683	23	1089	HKKKDCPPGS	FWWLIPLLLLLLPLLALLLLLCW	KYCACCKACL	UP	23
Q9UKU0	ACSL6_HUMAN	ACSL6	32.508	11.484	HUMAN		SS_TYPE3	LC non-substrate	0	0	1	N-out	ER;Membrane;Mitochondrion		697	0	24	21	652	LGDLGQFFRS	LSATTLVSMGALAAILAYWFT	HRPKALQPPC	UP	21
Q8TBM8	DJB14_HUMAN	DNAJB14	32.482	16.948	HUMAN		SS_NO_TYPE	LC non-substrate	0	0	1	N-out	ER;Membrane;Nucleus		379	0	244	21	114	GHEREEERGD	GGFSVFIQLMPIIVLILVSLL	SQLMVSNPPY	UP	21
O14672	ADA10_HUMAN	ADAM10	32.471	21.164	HUMAN	SUBLIT	SS_TYPE1	LC non-substrate	0	1	1	N-out	Golgi;Membrane;PM	ADAM9;ADAM15;BACE1	748	19	653	21	55	SPELYENIAE	WIVAHWWAVLLMGIALIMLMA	GFIKICSVHT	UP	21
P19320	VCAM1_HUMAN	VCAM1	32.414	15.792	HUMAN		SS_TYPE1	LC non-substrate	0	0	1	N-out	Membrane;PM	ADAM9;ADAM12;ADAM17	739	24	674	22	19	ENNKDYFSPE	LLVLYFASSLIIPAIGMIIYFA	RKANMKGSYS	UP	22
Q9HD87	CF050_HUMAN	C6orf50	32.366	16.452	HUMAN		SS_NO_TYPE	LC non-substrate	0	0	1	N-out	Membrane		102	0	35	20	47	KFNLMLMDED	IISLLAIFIKMCLWLWKQFL	KRGSKCSETS	UP	20
P80370	DLK1_HUMAN	DLK1	32.35	12.42	HUMAN	OTHERS	SS_TYPE1	LC non-substrate	0	0	1	N-out	Cytoplasm;Membrane		383	23	280	24	56	KKTPLLTEGQ	AICFTILGVLTSLVVLGTVGIVFL	NKCETWVSNL	UP	24
Q9Y6D0	SELK_HUMAN	SELENOK	32.306	12.995	HUMAN		SS_NO_TYPE	LC non-substrate	0	0	1	N-out	ER;Membrane;PM		94	0	19	23	52	LDSRSQSPWR	LSLITDFFWGIAEFVVLFFKTLL	QQDVKKRRSY	UP	23
Q9UBI4	STML1_HUMAN	STOML1	32.195	16.97	HUMAN		SS_TYPE3	LC non-substrate	0	0	1	N-out	Cytoplasm;Endosome;Membrane;PM		398	0	57	21	320	QSWPSCLCHG	LISFLGFLLLLVTFPISGWFA	LKIVPTYERM	UP	21
Q5SSG8	MUC21_HUMAN	MUC21	32.072	15.036	HUMAN	OTHERS	SS_TYPE1	LC non-substrate	0	0	1	N-out	Membrane;PM		566	24	455	21	66	KPGGSLVPWE	IFLITLVSVVAAVGLFAGLFF	CVRNSLSLRN	UP	21
A0A1B0GVT2	SIM36_HUMAN	SMIM36	32.045	22.324	HUMAN		SS_NO_TYPE	LC non-substrate	0	0	1	N-out	Membrane		93	0	13	21	59	YLEIDPVTLN	LIILVASYVILLLVFLISCVL	YDCRGKDPSK	UP	21
Q08708	CLM6_HUMAN	CD300C	31.884	10.157	HUMAN	OTHERS	SS_TYPE1	LC non-substrate	0	0	1	N-out	Membrane;PM		224	20	163	21	20	HPGSLFSNVR	FLLLVLLELPLLLSMLGAVLW	VNRPQRSSRS	UP	21
Q6GMR7	FAAH2_HUMAN	FAAH2	31.884	15.536	HUMAN		SS_NO_TYPE	LC non-substrate	0	0	1	N-out	Membrane		532	0	10	21	501	MAPSFTARIQ	LFLLRALGFLIGLVGRAALVL	GGPKFASKTP	UP	21
O60603	TLR2_HUMAN	TLR2	31.884	21.01	HUMAN		SS_TYPE1	LC non-substrate	0	0	1	N-out	Cytoplasm;Membrane;PM	ADAM10	784	20	568	21	175	RLSVSECHRT	ALVSGMCCALFLLILLTGVLC	HRFHGLWYMK	UP	21
P06028	GLPB_HUMAN	GYPB	31.879	14.483	HUMAN		SS_TYPE1	LC non-substrate	0	0	1	N-out	Membrane;PM		91	19	40	22	10	QLVHRFTVPA	PVVIILIILCVMAGIIGTILLI	SYSIRRLIKA	UP	22
Q6MZM0	HPHL1_HUMAN	HEPHL1	31.736	13.574	HUMAN	OTHERS	SS_TYPE1	LC non-substrate	0	0	1	N-out	Membrane		1159	24	1090	21	24	KNLGPTGAKA	ALVILFIIGLLLLITTVILSL	RLCSAMKQTD	UP	21
P58550	FXYD8_HUMAN	FXYD6P3	31.727	19.784	HUMAN		SS_TYPE1	LC non-substrate	0	0	1	N-out	Membrane		94	18	16	24	36	EIDPFHYNYQ	TLRIGGLVFDVVLFLVPSCHLLSH	RCKCSFNQKP	UP	24
Q6UWF3	SCIMP_HUMAN	SCIMP	31.59	14.809	HUMAN		SS_NO_TYPE	LC non-substrate	0	0	1	N-out	Membrane;PM		145	0	18	21	106	STAMSWWRNN	FWIILAVAIIVVSVGLGLILY	CVCKWQLRRG	UP	21
P14060	3BHS1_HUMAN	HSD3B1	31.464	14.528	HUMAN		SS_NO_TYPE	LC non-substrate	0	0	1	N-out	ER;Membrane;Mitochondrion		373	0	287	21	65	LRLDSRWSFP	LSLMYWIGFLLEIVSFLLRPI	YTYRPPFNRH	UP	21
Q9NZU0	FLRT3_HUMAN	FLRT3	31.361	15.532	HUMAN		SS_NO_TYPE	LC non-substrate	0	0	1	N-out	Membrane;PM		649	28	500	21	100	KEPYKNPNLP	LAAIIGGAVALVTIALLALVC	WYVHRNGSLF	UP	21
Q9BZL3	SMIM3_HUMAN	SMIM3	31.31	20.275	HUMAN		SS_NO_TYPE	LC non-substrate	0	0	1	N-out	Membrane		60	0	19	21	20	EVVLPKHILD	IWVIVLIILATIVIMTSLLLC	PATAVIIYRM	UP	21
P78423	X3CL1_HUMAN	CX3CL1	31.284	19.255	HUMAN	SUBLIT	SS_TYPE1	LC non-substrate	0	1	1	N-out	Membrane;PM;Secreted	ADAM10;ADAM17;BACE1	397	24	317	21	35	PDAQAATRRQ	AVGLLAFLGLLFCLGVAMFTY	QSLQGCPRKM	UP	21
Q16549	PCSK7_HUMAN	PCSK7	31.246	16.194	HUMAN	OTHERS	SS_TYPE1	LC non-substrate	0	0	1	N-out	Golgi;Membrane		785	37	630	21	97	YTITPNTLKT	LVLVGCFTVFWTVYYMLEVYL	SQRNVASNQV	UP	21
O60309	L37A3_HUMAN	LRRC37A3	31.22	17.208	HUMAN		SS_TYPE1	LC non-substrate	0	0	1	N-out	Membrane		1634	35	1546	21	32	ELPGYGYTKK	LILALIVTGILTILIILLCLI	EICCHRRSLQ	UP	21
A0A096LP01	SIM26_HUMAN	SMIM26	31.181	20.617	HUMAN		SS_NO_TYPE	LC non-substrate	0	0	1	N-out	Membrane		95	0	12	23	60	RNEFTAWYRR	MSVVYGIGTWSVLGSLLYYSRTM	AKSSVDQKDG	UP	23
O15533	TPSN_HUMAN	TAPBP	31.136	13.904	HUMAN	OTHERS	SS_TYPE1	LC non-substrate	0	0	1	N-out	ER;Membrane		448	20	394	21	13	LSGPSLEDSV	GLFLSAFLLLGLFKALGWAAV	YLSTCKDSKK	UP	21
Q9UK23	NAGPA_HUMAN	NAGPA	30.8	12.305	HUMAN	OTHERS	SS_TYPE1	LC non-substrate	0	0	1	N-out	Golgi;Membrane		515	25	423	21	46	AGELSFFTRT	AWLALTLALAFLLLISTAANL	SLLLSRAERN	UP	21
Q96LA5	FCRL2_HUMAN	FCRL2	30.709	17.938	HUMAN	OTHERS	SS_TYPE1	LC non-substrate	0	0	1	N-out	Membrane;PM		508	19	382	21	86	YRRDLMTAGV	LWGLFGVLGFTGVALLLYALF	HKISGESSAT	UP	21
P07949	RET_HUMAN	RET	30.672	12.873	HUMAN	OTHERS	SS_TYPE1	LC non-substrate	0	0	1	N-out	Endosome;Membrane;PM		1114	28	607	22	457	QDPLCDELCR	TVIAAAVLFSFIVSVLLSAFCI	HCYHKFAHKP	UP	22
Q08ET2	SIG14_HUMAN	SIGLEC14	30.638	16.068	HUMAN	OTHERS	SS_TYPE1	LC non-substrate	0	0	1	N-out	Membrane;PM		396	16	342	23	15	KQQGSWPLVL	TLIRGALMGAGFLLTYGLTWIYY	TRCGGPQQSR	UP	23
A6H8M9	CDHR4_HUMAN	CDHR4	30.615	12.496	HUMAN	OTHERS	SS_TYPE1	LC non-substrate	0	0	1	N-out	Membrane		788	16	670	21	81	DTEAFWQPQP	WFVVVLTATGALLLLALGWLL	GRLLQGLAQL	UP	21
Q8NBV8	SYT8_HUMAN	SYT8	30.589	22.233	HUMAN		SS_TYPE3	LC non-substrate	0	0	1	N-out	Cytoplasm;Membrane;PM		401	0	48	21	332	DLVAGTPWPR	WALIAGALAAGVLLVSCLLCA	ACCCCRRHRK	UP	21
P31785	IL2RG_HUMAN	IL2RG	30.563	21.091	HUMAN	OTHERS	SS_TYPE1	LC non-substrate	0	0	1	N-out	Membrane;PM		369	22	240	21	86	ENPFLFALEA	VVISVGSMGLIISLLCVYFWL	ERTMPRIPTL	UP	21
Q9Y624	JAM1_HUMAN	F11R	30.545	16.066	HUMAN	NONSUB	SS_TYPE1	LC non-substrate	0	0	1	N-out	Cell junction;Membrane;PM	ADAM10;ADAM17	299	27	211	21	40	MEAVERNVGV	IVAAVLVTLILLGILVFGIWF	AYSRGHFDRT	UP	21
Q14C87	T132D_HUMAN	TMEM132D	30.514	14.074	HUMAN		SS_TYPE1	LC non-substrate	0	0	1	N-out	Membrane		1099	30	885	21	163	LMQASKGLSD	LEIGMYALLGVFCLAILVFLI	NCVTFALKYR	UP	21
Q9BZD6	TMG4_HUMAN	PRRG4	30.5	17.105	HUMAN	OTHERS	SS_TYPE1	LC non-substrate	0	0	1	N-out	ER;Golgi;Membrane;PM		226	17	96	21	92	KSDGNREKID	VMGLLTGLIAAGVFLVIFGLL	GYYLCITKCN	UP	21
Q9NZU1	FLRT1_HUMAN	FLRT1	30.48	19.706	HUMAN		SS_NO_TYPE	LC non-substrate	0	0	1	N-out	Membrane;PM		646	20	504	21	101	QNAGPMASLP	LAGIIGGAVALVFLFLVLGAI	CWYVHQAGEL	UP	21
Q9BRQ8	FSP1_HUMAN	AIFM2	30.478	1.448	HUMAN		SS_NO_TYPE	LC non-substrate	0	0	1	N-out	Cytoplasm;Membrane;Mitochondrion;Nucleus;PM		373	0	6	21	346	MGSQVSVESG	ALHVVIVGGGFGGIAAASQLQAL	NVPFMLVDMK	TM	23
Q7Z6J6	FRMD5_HUMAN	FRMD5	30.473	13.917	HUMAN		SS_NO_TYPE	LC non-substrate	0	0	1	N-out	Cell junction;Membrane		570	0	503	21	46	VNKFVLSVLR	LLLVTMGLLFVLLLLLIILTE	SDLDIAFFRD	UP	21
Q15904	VAS1_HUMAN	ATP6AP1	30.45	23.352	HUMAN		SS_NO_TYPE	LC non-substrate	0	0	1	N-out	ER;Membrane	BACE1	470	41	378	21	30	EQFSYASDCA	SFFSPGIWMGLLTSLFMLFIF	TYGLHMILSL	UP	21
O14949	QCR8_HUMAN	UQCRQ	30.425	16.719	HUMAN		SS_NO_TYPE	LC non-substrate	0	0	1	N-out	Membrane;Mitochondrion		82	0	39	29	14	VFTKGIPNVL	RRIRESFFRVVPQFVVFYLIYTWGTEEFE	RSKRKNPAAY	UP	29
Q8N3T6	T132C_HUMAN	TMEM132C	30.405	12.825	HUMAN		SS_TYPE1	LC non-substrate	0	0	1	N-out	Membrane		1108	27	895	21	165	LVQTPRGLSD	LEIGMYALLGVFCLAILVFLI	NCATFALKYR	UP	21
P0DPE3	TMDD1_HUMAN	TMDD1	30.397	12.305	HUMAN	OTHERS	SS_TYPE1	LC non-substrate	0	0	1	N-out	Membrane		317	27	191	21	78	ERSPMGWAGP	LALGLLTGFVGALGTGALVVL	LTLWITGGDG	UP	21
Q9H9P2	CHODL_HUMAN	CHODL	30.356	15.491	HUMAN	OTHERS	SS_TYPE1	LC non-substrate	0	0	1	N-out	Membrane		273	21	195	21	36	VVTEAGIIPN	LIYVVIPTIPLLLLILVAFGT	CCFQMLHKSK	UP	21
P0C7P4	UCRIL_HUMAN	UQCRFS1P1	30.114	13.7	HUMAN		SS_NO_TYPE	LC non-substrate	0	0	1	N-out	Membrane		283	0	115	34	134	LDSTKSSRES	TEARKGFSYLVTGVTTVGVAYAAKNAVTQFVSSM	SASADVLALA	UP	34
Q9Y5F6	PCDGM_HUMAN	PCDHGC5	29.975	13.375	HUMAN		SS_TYPE1	LC non-substrate	0	0	1	N-out	Membrane;PM		944	29	664	21	230	PPERSDLTLY	LIVALATVSLLSLVTFTFLSA	KCLQGNADGD	UP	21
Q9P283	SEM5B_HUMAN	SEMA5B	29.952	12.086	HUMAN		SS_TYPE3	LC non-substrate	0	0	1	N-out	Membrane		1151	0	1036	21	94	TDCAGFNLIH	LVATGISCFLGSGLLTLAVYL	SCQHCQRQSQ	UP	21
Q9BR10	SPT25_HUMAN	SPATA25	29.924	15.309	HUMAN		SS_NO_TYPE	LC non-substrate	0	0	1	N-out	Membrane		227	0	151	21	55	VGKEASSQPD	ICILTLAMMIAGIPTVPVPGV	REEDLIWAAQ	UP	21
Q6UY18	LIGO4_HUMAN	LINGO4	29.893	13.803	HUMAN	OTHERS	SS_TYPE1	LC non-substrate	0	0	1	N-out	Membrane		593	28	505	21	39	PFFLDSRGVA	MVLAVGFLPFLTSVTLCFGLI	ALWSKGKGRV	UP	21
Q96F46	I17RA_HUMAN	IL17RA	29.868	17.501	HUMAN	OTHERS	SS_TYPE1	LC non-substrate	0	0	1	N-out	Membrane;PM		866	32	288	21	525	EPIPDYMPLW	VYWFITGISILLVGSVILLIV	CMTWRLAGPG	UP	21
Q96GP6	SREC2_HUMAN	SCARF2	29.854	13.298	HUMAN		SS_TYPE1	LC non-substrate	0	0	1	N-out	Membrane		871	43	398	21	409	ACHLETNQRK	GVMGAGALLVLLVCLLLSLLG	CCCACRGKDP	UP	21
Q6ZWK4	RHEX_HUMAN	RHEX	29.828	12.978	HUMAN		SS_NO_TYPE	LC non-substrate	0	0	1	N-out	Membrane;PM		172	0	8	21	143	LTEVMEVWHG	LVIAVVSLFLQACFLTAINYLL	SRHMAHKSEQ	PH	22
Q9NZ53	PDXL2_HUMAN	PODXL2	29.794	15.574	HUMAN	OTHERS	SS_TYPE1	LC non-substrate	0	0	1	N-out	Membrane		605	32	468	21	84	ASQVRSDYGT	LFVVLVVIGAICIIIIALGLL	YNCWQRRLPK	UP	21
B6A8C7	TARM1_HUMAN	TARM1	29.79	14.915	HUMAN	OTHERS	SS_TYPE1	LC non-substrate	0	0	1	N-out	Membrane;PM		271	16	220	21	14	SNYSLGNFVR	LGLAAVIVVIMGAFLVEAWYS	RNVSPGESEA	UP	21
Q9H158	PCDC1_HUMAN	PCDHAC1	29.768	15.773	HUMAN	OTHERS	SS_TYPE1	LC non-substrate	0	0	1	N-out	Membrane;PM		963	18	665	21	259	GGQLSAQNLY	LVIALACISFLFLGCLLFFVC	TKLHQSPGCC	UP	21
Q8IUY3	GRM2A_HUMAN	GRAMD2A	29.755	11.305	HUMAN		SS_NO_TYPE	LC non-substrate	0	0	1	N-out	ER;Membrane;PM		354	0	311	21	22	TGELRLWDYR	LLKVFFVLICFLVMSSSYLAF	RISRLEQQLC	UP	21
Q5JTH9	RRP12_HUMAN	RRP12	29.746	13.908	HUMAN		SS_NO_TYPE	LC non-substrate	0	0	1	N-out	Membrane;Nucleus		1297	0	902	21	374	SNQEEALQCY	LVLIYPGLVGAVTMVSCSILA	LTHLLFEFKG	UP	21
Q6PI73	LIRA6_HUMAN	LILRA6	29.621	13.998	HUMAN		SS_TYPE1	LC non-substrate	0	0	1	N-out	Membrane		481	23	424	21	13	SHAKDYTVEN	LIRMGMAGLVLVFLGILLFEA	QHSQRNPQDA	UP	21
Q6UXU6	TMM92_HUMAN	TMEM92	29.575	14.825	HUMAN	OTHERS	SS_TYPE1	LC non-substrate	0	0	1	N-out	Membrane		159	26	31	21	81	ENELFPGPVR	IFVIIFLVILSVFCICGLAKC	FCRNCREPEP	UP	21
Q8TB68	PRR7_HUMAN	PRR7	29.457	10.026	HUMAN		SS_TYPE3	LC non-substrate	0	0	1	N-out	Cell junction;Membrane;PM		274	0	9	21	244	QGTYTFLTCF	AGFWLIWGLIVLLCCFCSFL	RRRLKRRQEE	TM	20
Q96KJ4	MSLNL_HUMAN	MSLNL	29.45	14.219	HUMAN	OTHERS	SS_TYPE1	LC non-substrate	0	0	1	N-out	Membrane		702	35	603	30	34	AQASTSGSLW	APLGYLPLAMALPCSLLCLLHWGTCILVSV	DSVASGWLGS	UP	30
Q8N114	SHSA5_HUMAN	SHISA5	29.41	13.3	HUMAN		SS_TYPE1	LC non-substrate	0	0	1	N-out	ER;Membrane;Nucleus		240	28	77	21	114	RPGYNDPMSG	FGATLAVGLTIFVLSVVTIII	CFTCSCCCLY	UP	21
Q8NDY8	TMM52_HUMAN	TMEM52	29.383	16.236	HUMAN		SS_NO_TYPE	LC non-substrate	0	0	1	N-out	Membrane		209	32	23	21	133	PQARWSSLWH	VGLILLAVLLLLLCGVTAGCV	RFCCLRKQAQ	UP	21
Q96FE5	LIGO1_HUMAN	LINGO1	29.379	12.54	HUMAN	OTHERS	SS_TYPE1	LC non-substrate	0	0	1	N-out	Membrane;PM		620	41	520	21	38	FDIKTLIIAT	TMGFISFLGVVLFCLVLLFLW	SRGKGNTKHN	UP	21
Q14162	SREC_HUMAN	SCARF1	29.328	14.78	HUMAN		SS_TYPE1	LC non-substrate	0	0	1	N-out	Membrane		830	19	402	21	388	CQPGSGSRDT	ALIAGSLVPLLLLFLGLACCA	CCCWAPRSDL	UP	21
Q86XM0	CTSRD_HUMAN	CATSPERD	29.144	13.151	HUMAN	OTHERS	SS_TYPE1	LC non-substrate	0	0	1	N-out	Cell projection;Membrane		798	20	698	21	59	IYVYGAFPVQ	LVSAGVVILLIISSILGSVWL	AYKTPKLLRT	UP	21
A2RU48	SMCO3_HUMAN	SMCO3	29.136	15.929	HUMAN		SS_NO_TYPE	LC non-substrate	0	0	1	N-out	Membrane		225	0	154	21	50	INKLVTVLAQ	IGASLLGSIGVAVLGLGIDMI	VRAILGAVEK	UP	21
Q92542	NICA_HUMAN	NCSTN	29.098	10.76	HUMAN	OTHERS	SS_TYPE1	LC non-substrate	0	0	1	N-out	Cytoplasm;Membrane		709	33	636	21	19	IFLIASKELE	LITLTVGFGILIFSLIVTYCI	NAKADVLFIA	UP	21
P22309	UD11_HUMAN	UGT1A1	29.045	16.876	HUMAN		SS_NO_TYPE	LC non-substrate	0	0	1	N-out	ER;Membrane		533	25	465	17	26	LTWYQYHSLD	VIGFLLAVVLTVAFITF	KCCAYGYRKC	UP	17
Q9HAW8	UD110_HUMAN	UGT1A10	29.045	16.876	HUMAN		SS_NO_TYPE	LC non-substrate	0	0	1	N-out	ER;Membrane		530	25	462	17	26	LTWYQYHSLD	VIGFLLAVVLTVAFITF	KCCAYGYRKC	UP	17
P35503	UD13_HUMAN	UGT1A3	29.045	16.876	HUMAN		SS_NO_TYPE	LC non-substrate	0	0	1	N-out	ER;Membrane		534	28	463	17	26	LTWYQYHSLD	VIGFLLAVVLTVAFITF	KCCAYGYRKC	UP	17
P22310	UD14_HUMAN	UGT1A4	29.045	16.876	HUMAN		SS_NO_TYPE	LC non-substrate	0	0	1	N-out	ER;Membrane		534	28	463	17	26	LTWYQYHSLD	VIGFLLAVVLTVAFITF	KCCAYGYRKC	UP	17
P35504	UD15_HUMAN	UGT1A5	29.045	16.876	HUMAN		SS_NO_TYPE	LC non-substrate	0	0	1	N-out	ER;Membrane		534	28	463	17	26	LTWYQYHSLD	VIGFLLAVVLTVAFITF	KCCAYGYRKC	UP	17
P19224	UD16_HUMAN	UGT1A6	29.045	16.876	HUMAN		SS_NO_TYPE	LC non-substrate	0	0	1	N-out	ER;Membrane		532	26	463	17	26	LTWYQYHSLD	VIGFLLAVVLTVAFITF	KCCAYGYRKC	UP	17
Q9HAW7	UD17_HUMAN	UGT1A7	29.045	16.876	HUMAN		SS_NO_TYPE	LC non-substrate	0	0	1	N-out	ER;Membrane		530	25	462	17	26	LTWYQYHSLD	VIGFLLAVVLTVAFITF	KCCAYGYRKC	UP	17
Q9HAW9	UD18_HUMAN	UGT1A8	29.045	16.876	HUMAN		SS_NO_TYPE	LC non-substrate	0	0	1	N-out	ER;Membrane		530	25	462	17	26	LTWYQYHSLD	VIGFLLAVVLTVAFITF	KCCAYGYRKC	UP	17
O60656	UD19_HUMAN	UGT1A9	29.045	16.876	HUMAN		SS_NO_TYPE	LC non-substrate	0	0	1	N-out	ER;Membrane		530	25	462	17	26	LTWYQYHSLD	VIGFLLAVVLTVAFITF	KCCAYGYRKC	UP	17
Q8IYS2	K2013_HUMAN	KIAA2013	28.841	13.613	HUMAN	OTHERS	SS_TYPE1	LC non-substrate	0	0	1	N-out	Membrane		634	40	549	21	24	DEHMAQQDPG	LPFLFWFSVASLITLFHLFLF	KLIYNEYCGP	UP	21
P60606	CTXN1_HUMAN	CTXN1	28.767	15.49	HUMAN		SS_NO_TYPE	LC non-substrate	0	0	1	N-out	Membrane		82	0	29	21	32	VGAGLDAEQR	TVFAFVLCLLVVLVLLMVRCV	RILLDPYSRM	UP	21
A6NCI5	SIM16_HUMAN	LINC00862	28.538	9.75	HUMAN		SS_NO_TYPE	LC non-substrate	0	0	1	N-out	Membrane		91	0	48	21	22	PVENQALHPV	IMALILMPSLHCFGNILILLF	LKSPAQLFCR	UP	21
P10176	COX8A_HUMAN	COX8A	28.533	16.545	HUMAN		SS_NO_TYPE	LC non-substrate	0	0	1	N-out	Membrane;Mitochondrion		69	0	36	24	9	HSLPPEGKLG	IMELAVGLTSCFVTFLLPAGWIL	SHLETYRRPE	TM	23
Q8NI60	COQ8A_HUMAN	COQ8A	28.511	5.416	HUMAN		SS_NO_TYPE	LC non-substrate	0	0	1	N-out	Membrane;Mitochondrion		647	0	213	17	417	RKVPVTRIGR	LANFGGLAVGLGFGALA	EVAKKSLRSE	UP	17
P0C2S0	CTXN2_HUMAN	CTXN2	28.439	15.293	HUMAN		SS_NO_TYPE	LC non-substrate	0	0	1	N-out	Membrane		81	0	28	21	32	SAFSLTLEQK	TGFAFVGILCIFLGLLIIRCF	KILLDPYSSM	UP	21
P59901	LIRA4_HUMAN	LILRA4	28.303	12.723	HUMAN		SS_TYPE1	LC non-substrate	0	0	1	N-out	Membrane;PM		499	23	423	21	32	PHLQDYTVEN	LIRMGVAGLVLLFLGILLFEA	QHSQRSPPRC	UP	21
Q7Z3D4	LYSM3_HUMAN	LYSMD3	28.228	12.91	HUMAN		SS_NO_TYPE	LC non-substrate	0	0	1	N-out	Golgi;Membrane;PM		306	0	217	21	68	PYYGADWGIG	WWTAVVIMLIVGIITPVFYLL	YYEILAKVDV	UP	21
Q9NVM1	EVA1B_HUMAN	EVA1B	28.187	11.639	HUMAN		SS_NO_TYPE	LC non-substrate	0	0	1	N-out	Membrane		165	0	28	21	116	AHIRANPESF	GLYFVLGVCFGLLLTLCLLVI	SISWAPRPRP	UP	21
Q9UMF0	ICAM5_HUMAN	ICAM5	28.181	12.074	HUMAN		SS_TYPE1	LC non-substrate	0	0	1	N-out	Membrane		924	31	804	21	68	RITVRVAGPW	LWVAVGGAAGGAALLAAGAGL	AFYVQSTACK	UP	21
Q9P0T7	TMEM9_HUMAN	TMEM9	28.18	10.27	HUMAN	OTHERS	SS_TYPE1	LC non-substrate	0	0	1	N-out	Endosome;Lysosome;Membrane		183	20	69	21	73	YEERSTTTIK	VIIVIYLSVVGALLLYMAFLM	LVDPLIRKPD	UP	21
O75460	ERN1_HUMAN	ERN1	28.171	17.407	HUMAN	SUBLIT	SS_TYPE1	LC non-substrate	0	1	1	N-out	ER;Membrane		977	18	425	21	513	EAPVDSMLKD	MATIILSTFLLIGWVAFIITY	PLSMHQQQQL	UP	21
Q13018	PLA2R_HUMAN	PLA2R1	28.118	21.816	HUMAN	OTHERS	SS_TYPE1	LC non-substrate	0	0	1	N-out	Membrane;PM;Secreted		1463	20	1377	21	45	ALPEKGPSHS	IIPLAVVLTLIVIVAICTLSF	CIYKHNGGFF	UP	21
Q13591	SEM5A_HUMAN	SEMA5A	28.116	18.739	HUMAN	OTHERS	SS_TYPE1	LC non-substrate	0	0	1	N-out	Membrane		1074	22	946	21	85	EEKRCGEFNM	FHMIAVGLSSSILGCLLTLLV	YTYCQRYQQQ	UP	21
Q9HBV2	SACA1_HUMAN	SPACA1	28.1	11.913	HUMAN	OTHERS	SS_TYPE1	LC non-substrate	0	0	1	N-out	Cytoplasm;Membrane		294	29	192	21	52	LPATDAALIF	VLTIGVIICVFIIFLLIFIII	NWAAVKAFWG	UP	21
Q6P995	F171B_HUMAN	FAM171B	28.078	16.659	HUMAN	OTHERS	SS_TYPE1	LC non-substrate	0	0	1	N-out	Membrane		826	32	321	21	452	DSKDITAYHT	VFLTAILGGTIVIVIGFFAVL	LCYCRDKCGT	UP	21
P0DI80	SMIM6_HUMAN	SMIM6	28.063	16.589	HUMAN		SS_NO_TYPE	LC non-substrate	0	0	1	N-out	Membrane		62	0	24	21	17	FWQNPWDQGG	LAVIILFITAVLLLILFAIVF	GLLTSTENTQ	UP	21
Q6PHW0	IYD1_HUMAN	IYD	28.036	10.284	HUMAN		SS_NO_TYPE	LC non-substrate	0	0	1	N-out	Cytoplasm;Membrane;PM		289	23	191	21	54	GKKKVHYYNE	ISVSIACGILLAALQNAGLVT	VTTTPLNCGP	UP	21
Q8IU57	INLR1_HUMAN	IFNLR1	28.032	13.134	HUMAN	OTHERS	SS_TYPE1	LC non-substrate	0	0	1	N-out	Membrane		520	20	208	21	271	LLEVPEANWA	FLVLPSLLILLLVIAAGGVIW	KTLMGNPWFQ	UP	21
O95470	SGPL1_HUMAN	SGPL1	27.964	14.011	HUMAN		SS_TYPE3	LC non-substrate	0	0	1	N-out	Cytoplasm;ER;Membrane		568	0	40	21	507	NGHCTKYEPW	QLIAWSVVWTLLIVWGYEFVF	QPESLWSRFK	UP	21
Q8TEF2	CJ105_HUMAN	C10orf105	27.933	16.834	HUMAN		SS_NO_TYPE	LC non-substrate	0	0	1	N-out	Membrane		133	0	35	21	77	PGTLAEATDP	LPMLIALACIFLLLATCLLFM	TLCKPAALDP	UP	21
Q14802	FXYD3_HUMAN	FXYD3	27.9	13.33	HUMAN	NONSUB	SS_TYPE1	LC non-substrate	0	0	1	N-out	Membrane;PM		87	20	18	21	28	PFYYDWHSLQ	VGGLICAGVLCAMGIIIVMSA	KCKCKFGQKS	UP	21
Q8TF66	LRC15_HUMAN	LRRC15	27.82	16.931	HUMAN	OTHERS	SS_TYPE1	LC non-substrate	0	0	1	N-out	Membrane		581	21	517	21	22	VWGMTQAQSG	LAIAAIVIGIVALACSLAACV	GCCCCKKRSQ	UP	21
Q8IV31	TM139_HUMAN	TMEM139	27.71	14.832	HUMAN		SS_TYPE1	LC non-substrate	0	0	1	N-out	Membrane		216	25	9	21	161	GLALLGIKTD	ITPVAYFFLTLGGFFLFAYLL	VRFLEWGLRS	UP	21
Q96KF7	SMIM8_HUMAN	SMIM8	27.576	11.349	HUMAN		SS_NO_TYPE	LC non-substrate	0	0	1	N-out	Membrane		97	0	47	23	27	NPELFIKPNK	PVMAFGLVTLSLCVAYIGYLHAI	QENKKDLYEA	UP	23
O75976	CBPD_HUMAN	CPD	27.553	11.006	HUMAN	OTHERS	SS_TYPE1	LC non-substrate	0	0	1	N-out	Membrane;PM	BACE1	1380	31	1268	21	60	DNRIFGLPRE	LVVTVSGATMSALILTACIIW	CICSIKSNRH	UP	21
Q86WK6	AMGO1_HUMAN	AMIGO1	27.543	15.057	HUMAN	OTHERS	SS_TYPE1	LC non-substrate	0	0	1	N-out	Membrane;PM		493	27	345	21	100	LHGHHDTLNT	AYTTLVGCILSVVLVLIYLYL	TPCRCWCRGV	UP	21
Q9Y5U5	TNR18_HUMAN	TNFRSF18	27.515	13.414	HUMAN	OTHERS	SS_TYPE1	LC non-substrate	0	0	1	N-out	Membrane;PM;Secreted		241	25	137	21	58	CVPGSPPAEP	LGWLTVVLLAVAACVLLLTSA	QLGLHIWQLR	UP	21
Q86YA3	ZGRF1_HUMAN	ZGRF1	27.507	13.279	HUMAN		SS_NO_TYPE	LC non-substrate	0	0	1	N-out	Membrane		2104	0	1943	21	140	NVAEATFTLK	LIQSLIASGIAGSMIGVITLY	KSQMYKLCHL	UP	21
P42701	I12R1_HUMAN	IL12RB1	27.41	8.774	HUMAN	OTHERS	SS_TYPE1	LC non-substrate	0	0	1	N-out	Membrane		662	23	522	25	92	RFSIEVQVSD	WLIFFASLGSFLSILLVGVLGYLGL	NRAARHLCPP	UP	25
Q6UWI4	SHSA2_HUMAN	SHISA2	27.373	15.705	HUMAN	OTHERS	SS_TYPE1	LC non-substrate	0	0	1	N-out	ER;Membrane		295	33	77	21	164	RADKDGPDGS	AVPIYVPFLIVGSVFVAFIIL	GSLVAACCCR	UP	21
Q9NXS2	QPCTL_HUMAN	QPCTL	27.321	12.187	HUMAN	OTHERS	SS_TYPE1	LC non-substrate	0	0	1	N-out	Golgi;Membrane		382	0	34	21	327	PKRRLLPRVR	LLPLLLALAVGSAFYTIWSGW	HRRTEELPLG	UP	21
Q4G0T1	SRCRM_HUMAN		27.312	10.099	HUMAN		SS_NO_TYPE	LC non-substrate	0	0	1	N-out	Membrane		1027	19	887	21	100	APFRTFWVVS	VVLGSLLGLLLLGLMAFLILP	RVTQAMQRGL	UP	21
Q16880	CGT_HUMAN	UGT8	27.308	16.423	HUMAN		SS_NO_TYPE	LC non-substrate	0	0	1	N-out	ER;Membrane		541	20	451	21	49	AAVHQISFCQ	YFLLDIAFVLLLGAALLYFLL	SWVTKFIYRK	UP	21
P53801	PTTG_HUMAN	PTTG1IP	27.241	20.923	HUMAN	NONSUB	SS_TYPE1	LC non-substrate	0	0	1	N-out	Membrane;PM		180	32	64	21	63	RWGVCWVNFE	ALIITMSVVGGTLLLGIAICC	CCCCRRKRSR	UP	21
O60488	ACSL4_HUMAN	ACSL4	27.194	9.059	HUMAN		SS_TYPE3	LC non-substrate	0	0	1	N-out	ER;Membrane;Mitochondrion;PM		711	0	7	21	683	KLKLNVLTII	LLPVHLLITIYSALIFIPWYFLT	NAKKKNAMAK	TM	23
E2RYF6	MUC22_HUMAN	MUC22	27.172	12.93	HUMAN		SS_NO_TYPE	LC non-substrate	0	0	1	N-out	Membrane		1773	26	1634	21	92	VIKPSGYLQP	WAIILISLAAVVAAVGLSVGL	SFCLRNLFFP	UP	21
Q6ZWL3	CP4V2_HUMAN	CYP4V2	27.129	12.815	HUMAN		SS_NO_TYPE	LC non-substrate	0	0	1	N-out	ER;Membrane		525	0	12	21	492	GLWLGLVWQK	LLLWGAASALSLAGASLVLSL	LQRVASYARK	UP	21
P26006	ITA3_HUMAN	ITGA3	27.099	13.31	HUMAN	OTHERS	SS_TYPE1	LC non-substrate	0	0	1	N-out	Cell projection;Membrane;PM		1051	32	959	23	37	LVEELPAEIE	LWLVLVAVGAGLLLLGLIILLLW	KCGFFKRART	UP	23
Q9H665	IGFR1_HUMAN	IGFLR1	27.074	15.761	HUMAN	OTHERS	SS_TYPE1	LC non-substrate	0	0	1	N-out	Membrane;PM		355	22	141	21	171	PQQAWPNFLP	LVVLVLLLTLAVIAILLFILL	WHLCWPKEKA	UP	21
Q6PJW8	CNST_HUMAN	CNST	27.072	12.813	HUMAN		SS_NO_TYPE	LC non-substrate	0	0	1	N-out	Golgi;Membrane;PM		725	0	664	21	40	LDQDEVGGGS	CILLVLLCIATVFLSVGGTAL	YCTFGDMESP	UP	21
Q9NQ34	TMM9B_HUMAN	TMEM9B	27.043	11.027	HUMAN		SS_NO_TYPE	LC non-substrate	0	0	1	N-out	Endosome;Lysosome;Membrane		198	33	71	21	73	ERSSVTIKVT	IIIYLSILGLLLLYMVYLTLV	EPILKRRLFG	UP	21
Q3SXP7	SHSL1_HUMAN	SHISAL1	27.034	16.115	HUMAN	OTHERS	SS_TYPE1	LC non-substrate	0	0	1	N-out	Membrane		199	25	72	21	81	SEGYMHNNYT	ALLGVWIYGFFVLMLLVLDLL	YYSAMNYDIC	UP	21
P08684	CP3A4_HUMAN	CYP3A4	27.021	8.643	HUMAN		SS_NO_TYPE	LC non-substrate	0	0	1	N-out	ER;Membrane		503	0	1	21	481	KLLRFDFLDP	FFLSITVFPFLIPILEVLNICVF	PREVTNFLRK	PH	23
P13591	NCAM1_HUMAN	NCAM1	26.967	15.933	HUMAN	OTHERS	SS_TYPE1	LC non-substrate	0	0	1	N-out	Membrane;PM	BACE1	858	19	699	21	119	IPANGSPTSG	LSTGAIVGILIVIFVLLLVVV	DITCYFLNKC	UP	21
Q9NZN1	IRPL1_HUMAN	IL1RAPL1	26.908	11.311	HUMAN	OTHERS	SS_TYPE1	LC non-substrate	0	0	1	N-out	Membrane;PM		696	18	339	21	318	LLHKRELMYT	VELAGGLGAILLLLVCLVTIY	KCYKIEIMLF	UP	21
A6NKW6	SHL2B_HUMAN	SHISAL2B	26.79	11.417	HUMAN		SS_NO_TYPE	LC non-substrate	0	0	1	N-out	Membrane		160	0	64	21	75	YKHSYMWSLS	IGALIGLGIAALVLLAFVISV	CVLCYLFLYT	UP	21
Q8NBU5	ATAD1_HUMAN	ATAD1	26.722	12.194	HUMAN		SS_NO_TYPE	LC non-substrate	0	0	1	N-out	Cell junction;Membrane;Mitochondrion;PM		361	0	15	17	329	AFSRPLSRNE	VVGLIFRLTIFGAVTYF	TIKWMVDAID	UP	17
Q02487	DSC2_HUMAN	DSC2	26.671	10.953	HUMAN		SS_TYPE1	LC non-substrate	0	0	1	N-out	Cell junction;Membrane;PM		901	27	667	21	186	IGGGGVQLGK	WAILAILLGIALLFCILFTLV	CGASGTSKQP	UP	21
O43914	TYOBP_HUMAN	TYROBP	26.656	16.385	HUMAN	NONSUB	SS_TYPE1	LC non-substrate	0	0	1	N-out	Membrane;PM		113	21	19	21	52	SDCSCSTVSP	GVLAGIVMGDLVLTVLIALAV	YFLGRLVPRG	UP	21
Q8IUK5	PLDX1_HUMAN	PLXDC1	26.647	11.286	HUMAN		SS_TYPE1	LC non-substrate	0	0	1	N-out	Membrane;PM		500	18	408	21	53	TKGTPVHLGT	IVGIVLAVLLVAAIILAGIYI	NGHPTSNAAL	UP	21
A0PJX4	SHSA3_HUMAN	SHISA3	26.633	13.613	HUMAN		SS_TYPE1	LC non-substrate	0	0	1	N-out	ER;Membrane		238	21	77	21	119	GITAQPVYVP	FLIVGSIFIAFIILGSVVAIY	CCTCLRPKEP	UP	21
Q13113	PDZ1I_HUMAN	PDZK1IP1	26.602	16.559	HUMAN		SS_NO_TYPE	LC non-substrate	0	0	1	N-out	Membrane		114	0	29	21	64	CQQGLGNLQP	WMQGLIAVAVFLVLVAIAFAV	NHFWCQEEPE	UP	21
Q86WC4	OSTM1_HUMAN	OSTM1	26.516	20.628	HUMAN	OTHERS	SS_TYPE1	LC non-substrate	0	0	1	N-out	Lysosome;Membrane		334	31	253	21	29	CSVPCSDTVP	VIAVSVFILFLPVVFYLSSFL	HSEQKKRKLI	UP	21
Q9NUV7	SPTC3_HUMAN	SPTLC3	26.497	6.882	HUMAN		SS_NO_TYPE	LC non-substrate	0	0	1	N-out	ER;Membrane		552	0	58	21	473	KLIVESFEEA	PLHVMVFTYMGYGIGTLFGYL	RDFLRNWGIE	UP	21
O75578	ITA10_HUMAN	ITGA10	26.494	15.734	HUMAN		SS_TYPE1	LC non-substrate	0	0	1	N-out	Membrane		1167	22	1100	23	22	VVQTRPILIS	LWILIGSVLGGLLLLALLVFCLW	KLGFFAHKKI	UP	23
P55160	NCKPL_HUMAN	NCKAP1L	26.35	14.841	HUMAN		SS_NO_TYPE	LC non-substrate	0	0	1	N-out	Membrane		1127	0	995	21	111	DTSSPEEEYK	VACLLLIFLAVSLPLLATDPS	SFYSIEKDGY	UP	21
Q96DD7	SHSA4_HUMAN	SHISA4	26.339	21.967	HUMAN	OTHERS	SS_TYPE1	LC non-substrate	0	0	1	N-out	Membrane		197	27	60	21	89	CLAFSPKTIA	GIASAVILFVAVVATTICCFL	CSCCYLYRRR	UP	21
Q96L08	SUSD3_HUMAN	SUSD3	26.307	14.846	HUMAN		SS_NO_TYPE	LC non-substrate	0	0	1	N-out	Membrane;PM		255	0	103	21	131	VPPHETFGFK	VAVIASIVSCAIILLMSMAFL	TCCLLKCVKK	UP	21
F2Z333	FND10_HUMAN	FNDC10	26.26	12.18	HUMAN	OTHERS	SS_TYPE1	LC non-substrate	0	0	1	N-out	Membrane		226	20	162	21	23	FTAEPAGMQD	IVVAMTAVGGSICVMLVVICL	LVAYITENLM	UP	21
Q8IWR1	TRI59_HUMAN	TRIM59	26.21	10.687	HUMAN		SS_NO_TYPE	LC non-substrate	0	0	1	N-out	ER;Membrane		403	0	328	21	54	KDEKEVEFLK	ILNIVVVTLISVILMSILFFN	QHIITFLSEI	UP	21
O95944	NCTR2_HUMAN	NCR2	26.022	11.722	HUMAN	OTHERS	SS_TYPE1	LC non-substrate	0	0	1	N-out	Membrane;PM		276	21	171	21	63	LRPGPAAPIA	LVPVFCGLLVAKSLVLSALLV	WWGDIWWKTM	UP	21
Q8WWF3	SSMM1_HUMAN	SSMEM1	26.011	10.032	HUMAN		SS_NO_TYPE	LC non-substrate	0	0	1	N-out	Membrane		244	0	34	21	189	QDYECWKDDS	CGTIGSFLLWYFVIVFVLMFF	SRASVWMSED	UP	21
Q6ZU64	CFA65_HUMAN	CFAP65	25.976	8.586	HUMAN	OTHERS	SS_TYPE1	LC non-substrate	0	0	1	N-out	Cell projection;Cytoplasm;Membrane		1925	0	187	21	1717	MKYRPPKTKF	FFTVIPQPIFLSPGITLTLPI	VFRPLEAKEY	UP	21
Q86UE6	LRRT1_HUMAN	LRRTM1	25.958	13.103	HUMAN	OTHERS	SS_TYPE1	LC non-substrate	0	0	1	N-out	Cell junction;Membrane;PM		522	34	393	21	74	HAENAVQIHK	VVTGTMALIFSFLIVVLVLYV	SWKCFPASLR	UP	21
P60509	ERB1_HUMAN	ERVPABLB-1	25.807	12.502	HUMAN		SS_NO_TYPE	LC non-substrate	0	0	1	N-out	Membrane;PM		514	0	451	21	42	FSGRPSWWQK	ILIVLATLWSVGIALCCGLYF	CRMFSQHIPQ	UP	21
P12319	FCERA_HUMAN	FCER1A	25.78	8.594	HUMAN	OTHERS	SS_TYPE1	LC non-substrate	0	0	1	N-out	Membrane;PM		257	25	180	19	33	KAPREKYWLQ	FFIPLLVVILFAVDTGLFI	STQQQVTFLL	UP	19
P36894	BMR1A_HUMAN	BMPR1A	25.773	13.559	HUMAN	OTHERS	SS_TYPE1	LC non-substrate	0	0	1	N-out	Membrane;PM		532	23	129	24	356	IGPFFDGSIR	WLVLLISMAVCIIAMIIFSSCFCY	KHYCKSISSR	UP	24
P04843	RPN1_HUMAN	RPN1	25.612	12.335	HUMAN	OTHERS	SS_TYPE1	LC non-substrate	0	0	1	N-out	ER;Membrane		607	23	415	19	150	TFNKVLMLQE	PLLVVAAFYILFFTVIIYV	RLDFSITKDP	UP	19
A0A1B0GV85	RELD1_HUMAN	REELD1	25.601	14.112	HUMAN		SS_NO_TYPE	LC non-substrate	0	0	1	N-out	Membrane		526	23	420	19	64	PLGIQLRTPQ	LGILLCLSATLGMALAAGL	RYLHTQYCHQ	UP	19
A6NFE2	SMCO2_HUMAN	SMCO2	25.582	11.507	HUMAN		SS_NO_TYPE	LC non-substrate	0	0	1	N-out	Membrane		343	0	283	21	39	RNTAWKRALR	IFIMFDVLTVTGLLCYILFFG	ATFLFERVLL	UP	21
O75631	UPK3A_HUMAN	UPK3A	25.552	11.163	HUMAN		SS_TYPE1	LC non-substrate	0	0	1	N-out	ER;Membrane		287	18	189	28	52	DTWPGRRSGG	MIVITSILGSLPFFLLVGFAGAIALSLV	DMGSSDGETT	UP	28
Q9NQG1	MANBL_HUMAN	MANBAL	25.494	10.561	HUMAN		SS_NO_TYPE	LC non-substrate	0	0	1	N-out	Membrane		85	0	23	21	41	EPTFLENLLR	YGLFLGAIFQLICVLAIIVPI	PKSHEAEAEP	UP	21
Q8TDY8	IGDC4_HUMAN	IGDCC4	25.457	12.298	HUMAN		SS_TYPE1	LC non-substrate	0	0	1	N-out	Membrane;PM		1250	24	933	21	272	SDSLDMHSVT	GIIVGVCLGLLCLLACMCAGL	RRSPHRESLP	UP	21
Q8TD07	RAE1E_HUMAN	RAET1E	25.344	12.244	HUMAN	OTHERS	SS_TYPE1	LC non-substrate	0	0	1	N-out	Membrane;Secreted		263	30	195	23	15	IHWSSSSLPD	RWIILGAFILLVLMGIVLICVWW	QNGEWQAGLW	UP	23
Q8N109	KI2LA_HUMAN	KIR2DL5A	25.308	12.947	HUMAN		SS_TYPE1	LC non-substrate	0	0	1	N-out	Membrane;PM		375	21	217	21	116	PSSKTGIRRH	LHILIGTSVAIILFIILFFFL	LHCCCSNKKN	UP	21
Q8NHK3	KI2LB_HUMAN	KIR2DL5B	25.308	12.947	HUMAN		SS_TYPE1	LC non-substrate	0	0	1	N-out	Membrane;PM		375	21	217	21	116	PSSKTGIRRH	LHILIGTSVAIILFIILFFFL	LHCCCSNKKN	UP	21
O75074	LRP3_HUMAN	LRP3	25.286	10.312	HUMAN		SS_TYPE1	LC non-substrate	0	0	1	N-out	Membrane		770	36	460	21	253	HGCLAAVPRK	VITAALIGSLVCGLLLVIALG	CAFKLYSLRT	UP	21
Q6ZSY5	PPR3F_HUMAN	PPP1R3F	25.157	13.089	HUMAN		SS_NO_TYPE	LC non-substrate	0	0	1	N-out	Membrane		799	0	768	21	10	LRGPLTQTLG	VLAGLVVVPVALNSGVSLLVL	ALCLSLAWFS	UP	21
P24311	COX7B_HUMAN	COX7B	25.147	7.749	HUMAN		SS_NO_TYPE	LC non-substrate	0	0	1	N-out	Membrane;Mitochondrion		80	0	32	27	21	RQSHQKRTPD	FHDKYGNAVLASGATFCIVTWTYVATQ	VGIEWNLSPV	UP	27
P33121	ACSL1_HUMAN	ACSL1	25.078	12.154	HUMAN		SS_TYPE3	LC non-substrate	0	0	1	N-out	ER;Membrane;Mitochondrion		698	0	24	21	653	LVDFRQYVRT	LPTNTLMGFGAFAALTTFWYA	TRPKPLKPPC	UP	21
A2VDJ0	T131L_HUMAN	TMEM131L	24.999	9.99	HUMAN	OTHERS	SS_TYPE1	LC non-substrate	0	0	1	N-out	Membrane;PM		1609	40	829	21	719	VVPGPSWEES	FWRLTVFFVSLSLLGVILIAF	QQAQYILMEF	UP	21
Q969W9	PMEPA_HUMAN	PMEPA1	24.967	8.978	HUMAN	NONSUB	SS_NO_TYPE	LC non-substrate	0	0	1	N-out	Endosome;Golgi;Membrane		287	0	40	23	224	FQSMEITELE	FVQIIIIVVVMMVMVVVITCLLS	HYKLSARSFI	UP	23
Q6ZUT9	DEN5B_HUMAN	DENND5B	24.95	13.763	HUMAN		SS_NO_TYPE	LC non-substrate	0	0	1	N-out	Membrane		1274	0	915	21	338	EEEREQFLYH	LLSLNAVDYFCFTSVFTTIMI	PYRSVIIPIK	UP	21
Q9HB29	ILRL2_HUMAN	IL1RL2	24.941	11.068	HUMAN		SS_TYPE1	LC non-substrate	0	0	1	N-out	Membrane		575	19	316	21	219	ILQLPAPDFR	AYLIGGLIALVAVAVSVVYIY	NIFKIDIVLW	UP	21
Q9NWQ8	PHAG1_HUMAN	PAG1	24.865	13.15	HUMAN		SS_TYPE3	LC non-substrate	0	0	1	N-out	Membrane;PM		432	0	16	21	395	LLGSGQMQIT	LWGSLAAVAIFFVITFLIFLC	SSCDREKKPR	UP	21
Q3KNT9	TMM95_HUMAN	TMEM95	24.851	14.488	HUMAN	OTHERS	SS_TYPE1	LC non-substrate	0	0	1	N-out	Cytoplasm;Membrane		176	16	129	21	10	PGSQDLWEAK	ILLLSIFGAFLLLGVLSLLVE	SHHLQAKSGL	UP	21
Q9UKB5	AJAP1_HUMAN	AJAP1	24.8	12.902	HUMAN		SS_TYPE3	LC non-substrate	0	0	1	N-out	Membrane;PM		411	0	282	21	108	GEASGLAVHQ	IITITVSLIMVIAALITTLVL	KNCCAQSGNT	UP	21
Q8WWF5	ZNRF4_HUMAN	ZNRF4	24.765	11.505	HUMAN	OTHERS	SS_TYPE1	LC non-substrate	0	0	1	N-out	ER;Membrane		429	27	223	21	158	PPCHDLGCHP	VLTVSWVLGCTLALVVSAFFV	LNHLWLWAQA	UP	21
P32926	DSG3_HUMAN	DSG3	24.752	12.476	HUMAN		SS_TYPE1	LC non-substrate	0	0	1	N-out	Cell junction;Membrane;PM		999	23	592	25	359	TRYGRPHSGR	LGPAAIGLLLLGLLLLLLAPLLLLT	CDCGAGSTGG	UP	25
Q7Z4F1	LRP10_HUMAN	LRP10	24.736	14.404	HUMAN		SS_TYPE1	LC non-substrate	0	0	1	N-out	Membrane		713	16	424	21	252	WDCSYVLPRK	VITAAVIGSLVCGLLLVIALG	CTCKLYAIRT	UP	21
Q02221	CX6A2_HUMAN	COX6A2	24.72	14.461	HUMAN		SS_NO_TYPE	LC non-substrate	0	0	1	N-out	Membrane;Mitochondrion		97	0	24	25	48	AAKGGHGGAG	ARTWRLLTFVLALPSVALCTFNSYL	HSGHRPRPEF	UP	25
Q5VTT2	CI135_HUMAN	C9orf135	24.667	9.824	HUMAN		SS_NO_TYPE	LC non-substrate	0	0	1	N-out	Cytoplasm;Membrane;PM		229	0	123	17	89	LLNEETVSSG	IIERVTGLPATGFGAVF	PRHPPDWSKM	UP	17
Q9BSE4	HERP2_HUMAN	HERPUD2	24.648	11.437	HUMAN		SS_NO_TYPE	LC non-substrate	0	0	1	N-out	Membrane		406	0	301	21	84	IVYFYSSFSR	FIMVMGAMLLVYLHQAGWFPF	RQEGGHQQAP	UP	21
P54756	EPHA5_HUMAN	EPHA5	24.53	14.803	HUMAN	SUBLIT	SS_TYPE1	LC non-substrate	0	1	1	N-out	Cell projection;Membrane;PM		1037	24	549	21	443	AASSDQSQIP	VIAVSVTVGVILLAVVIGVLL	SGSCCECGCG	UP	21
Q9NSI5	IGSF5_HUMAN	IGSF5	24.393	7.468	HUMAN		SS_TYPE1	LC non-substrate	0	0	1	N-out	Cell junction;Membrane;PM		407	0	266	19	122	LGFSLPTWGK	VGLGLAGTMLLTPTCTLTI	RCCCCRRRCC	UP	19
Q9H756	LRC19_HUMAN	LRRC19	24.133	17.685	HUMAN	OTHERS	SS_TYPE1	LC non-substrate	0	0	1	N-out	Membrane		370	24	246	21	79	SEHEPLGKSW	AFLVGVVVTVLTTSLLIFIAI	KCPIWYNILL	UP	21
Q13478	IL18R_HUMAN	IL18R1	24.125	8.435	HUMAN		SS_TYPE1	LC non-substrate	0	0	1	N-out	Membrane		541	18	311	21	191	ADIPGHVFTR	GMIIAVLILVAVVCLVTVCVI	YRVDLVLFYR	UP	21
A8MXK1	VSTM5_HUMAN	VSTM5	24.006	11.508	HUMAN	OTHERS	SS_TYPE1	LC non-substrate	0	0	1	N-out	Cell projection;Membrane;PM		200	28	119	21	32	VSEILYEDLH	FVAVILAFLAAVAAVLISLMW	VCNKCAYKFQ	UP	21
Q86SJ2	AMGO2_HUMAN	AMIGO2	23.958	10.599	HUMAN		SS_TYPE1	LC non-substrate	0	0	1	N-out	Membrane;PM		522	39	359	21	103	RSHAHEAFNT	AFTTLAACVASIVLVLLYLYL	TPCPCKCKTK	UP	21
Q96N35	TMM83_HUMAN	LINC00052	23.95	13.078	HUMAN		SS_NO_TYPE	LC non-substrate	0	0	1	N-out	Membrane		136	0	39	23	74	LPLSLSQSVC	LFYSISLCVSLLLHISLCVSVYV	SLSLSSFPCF	UP	23
A8MWV9	SM34A_HUMAN	SMIM34	23.809	10.71	HUMAN		SS_NO_TYPE	LC non-substrate	0	0	1	N-out	Membrane		139	0	45	21	73	NSTRALKVPD	GTSAAWYILTIIGIYAVIFVF	RLASNILRKN	UP	21
Q8N350	CBARP_HUMAN	CBARP	23.611	17.287	HUMAN		SS_TYPE3	LC non-substrate	0	0	1	N-out	Cell projection;Cytoplasm;Membrane;PM		705	0	45	21	639	AEPDPILDNY	VLLVVVMSLFVGGTLVVLSGV	LLLCKRCWDV	UP	21
Q96N68	CR015_HUMAN	C18orf15	23.513	8.684	HUMAN		SS_NO_TYPE	LC non-substrate	0	0	1	N-out	Membrane		181	0	132	21	28	SLTVVCMCAC	MCVCVHVCACVYVCMCVLVCM	CACACMRAHR	UP	21
Q96J42	TXD15_HUMAN	TXNDC15	23.458	12.202	HUMAN	OTHERS	SS_TYPE1	LC non-substrate	0	0	1	N-out	Cell projection;Membrane		360	32	289	21	18	GPLPSTLIKS	VDWLLVFSLFFLISFIMYATI	RTESIRWLIP	UP	21
Q9NR97	TLR8_HUMAN	TLR8	23.424	13.466	HUMAN	OTHERS	SS_TYPE1	LC non-substrate	0	0	1	N-out	Endosome;Membrane		1041	26	801	21	193	ELTTCVSDVT	AVILFFFTFFITTMVMLAALA	HHLFYWDVWF	UP	21
P16410	CTLA4_HUMAN	CTLA4	23.393	8.729	HUMAN	OTHERS	SS_TYPE1	LC non-substrate	0	0	1	N-out	Membrane;PM		223	35	126	21	41	IDPEPCPDSD	FLLWILAAVSSGLFFYSFLLT	AVSLSKMLKK	UP	21
P01732	CD8A_HUMAN	CD8A	23.39	13.901	HUMAN	OTHERS	SS_TYPE1	LC non-substrate	0	0	1	N-out	Membrane;PM		235	21	161	21	32	HTRGLDFACD	IYIWAPLAGTCGVLLLSLVIT	LYCNHRNRRR	UP	21
O95573	ACSL3_HUMAN	ACSL3	23.263	12.983	HUMAN		SS_TYPE3	LC non-substrate	0	0	1	N-out	ER;Membrane;Mitochondrion		720	0	20	21	679	TMKLKHTINP	ILLYFIHFLISLYTILTYIPF	YFFSESRQEK	UP	21
A6NDA9	LRIT2_HUMAN	LRIT2	23.172	10.197	HUMAN	OTHERS	SS_TYPE1	LC non-substrate	0	0	1	N-out	Membrane		550	19	446	21	64	GLEAREHLLH	VTVVLCVVLLAVPVGAYAWAA	QGPCSCSKWV	UP	21
Q86XT9	TM219_HUMAN	TMEM219	23.164	8.062	HUMAN		SS_NO_TYPE	LC non-substrate	0	0	1	N-out	Membrane;PM		240	38	166	21	15	SEELALCGSR	LLVLGSFLLLFCGLLCCVTAM	CFHPRRESHW	UP	21
Q9N2K0	ENH1_HUMAN		23.151	11.588	HUMAN		SS_NO_TYPE	LC non-substrate	0	0	1	N-out	Membrane;PM		584	35	488	21	40	WALSNWMSWV	LPIVSPLIPIFLLLLFGPCIF	RLVSQFIQNR	UP	21
Q9BT88	SYT11_HUMAN	SYT11	23.143	11.892	HUMAN		SS_NO_TYPE	LC non-substrate	0	0	1	N-out	Cell junction;Cell projection;Cytoplasm;Endosome;Golgi;Lysosome;Membrane		431	0	15	21	395	NIRPSFDVSP	VVAGLIGASVLVVCVSVTVFV	WSCCHQQAEK	UP	21
Q7Z5N4	SDK1_HUMAN	SDK1	23.141	7.306	HUMAN	OTHERS	SS_TYPE1	LC non-substrate	0	0	1	N-out	Cell junction;Membrane;PM	BACE1	2213	0	2009	21	183	VEAPFYEEWW	FLLVMALSSLIVILLVVFALV	LHGQNKKYKN	UP	21
Q969N2	PIGT_HUMAN	PIGT	23.115	15.727	HUMAN	OTHERS	SS_TYPE1	LC non-substrate	0	0	1	N-out	ER;Membrane		578	21	506	21	30	PTPDFSMPYN	VICLTCTVVAVCYGSFYNLLT	RTFHIEEPRT	UP	21
O00220	TR10A_HUMAN	TNFRSF10A	22.954	13.051	HUMAN	OTHERS	SS_TYPE1	LC non-substrate	0	0	1	N-out	Membrane;PM		468	23	216	23	206	VHKESGNGHN	IWVILVVTLVVPLLLVAVLIVCC	CIGSGCGGDP	UP	23
P04234	CD3D_HUMAN	CD3D	22.947	13.002	HUMAN		SS_TYPE1	LC non-substrate	0	0	1	N-out	Membrane		171	21	84	21	45	CVELDPATVA	GIIVTDVIATLLLALGVFCFA	GHETGRLSGA	UP	21
Q01344	IL5RA_HUMAN	IL5RA	22.903	11.261	HUMAN	OTHERS	SS_TYPE1	LC non-substrate	0	0	1	N-out	Membrane		420	20	322	20	58	NDEHKPLREW	FVIVIMATICFILLILSLIC	KICHLWIKLF	UP	20
P60508	SYCY2_HUMAN	ERVFRD-1	22.859	13.947	HUMAN		SS_NO_TYPE	LC non-substrate	0	0	1	N-out	Membrane;PM		538	15	463	21	39	GWLNWEGTWK	WFSWVLPLTGPLVSLLLLLLF	GPCLLNLITQ	UP	21
A6NFU0	F187A_HUMAN	FAM187A	22.843	10.571	HUMAN		SS_TYPE1	LC non-substrate	0	0	1	N-out	Membrane		413	17	359	21	16	ASFSDPETRS	AVELTLIGYLLITAVFVTIHF	CRCCCYLFHC	UP	21
F5H4A9	CC080_HUMAN	C3orf80	22.816	11.255	HUMAN		SS_NO_TYPE	LC non-substrate	0	0	1	N-out	Membrane		247	35	46	21	145	LDNVGWFVRK	LSGLLILLVLFAIGYFLQRII	CPSPRRYPRG	UP	21
Q14CZ8	HECAM_HUMAN	HEPACAM	22.726	8.631	HUMAN	OTHERS	SS_TYPE1	LC non-substrate	0	0	1	N-out	Cytoplasm;Membrane		416	33	207	21	155	VKITVYRRSS	LYIILSTGGIFLLVTLVTVCA	CWKPSKRKQK	UP	21
Q5TF21	SOGA3_HUMAN	SOGA3	22.629	10.069	HUMAN		SS_NO_TYPE	LC non-substrate	0	0	1	N-out	Membrane		947	21	893	21	12	EPISVSQMFQ	PIILLILILVLFSSLSYTTIF	KLVFLFTLFF	UP	21
Q9BXR5	TLR10_HUMAN	TLR10	22.619	10.786	HUMAN		SS_TYPE1	LC non-substrate	0	0	1	N-out	Membrane		811	19	557	21	214	VHLHELSCNT	ALLIVTIVVIMLVLGLAVAFC	CLHFDLPWYL	UP	21
P06133	UD2B4_HUMAN	UGT2B4	22.484	13.818	HUMAN		SS_NO_TYPE	LC non-substrate	0	0	1	N-out	ER;Membrane		528	23	469	17	19	LTWFQYHSLD	VTGFLLACVATVIFIIT	KCLFCVWKFV	UP	17
P26439	3BHS2_HUMAN	HSD3B2	22.438	9.268	HUMAN		SS_NO_TYPE	LC non-substrate	0	0	1	N-out	ER;Membrane;Mitochondrion		372	0	286	21	65	LRLDSRWSLP	LTLMYWIGFLLEVVSFLLSPI	YSYQPPFNRH	UP	21
Q99795	GPA33_HUMAN	GPA33	22.423	12.681	HUMAN	OTHERS	SS_TYPE1	LC non-substrate	0	0	1	N-out	Membrane		319	21	214	21	63	VAVRSPSMNV	ALYVGIAVGVVAALIIIGIII	YCCCCRGKDD	UP	21
Q93038	TNR25_HUMAN	TNFRSF25	22.244	11.214	HUMAN	OTHERS	SS_TYPE1	LC non-substrate	0	0	1	N-out	Membrane;PM;Secreted		417	24	175	21	197	RCAAVCGWRQ	MFWVQVLLAGLVVPLLLGATL	TYTYRHCWPH	UP	21
Q8N1N2	DYNAP_HUMAN	DYNAP	22.213	9.581	HUMAN		SS_NO_TYPE	LC non-substrate	0	0	1	N-out	Golgi;Membrane;PM		210	0	113	21	76	YCRNDWSMWK	VFLACLLACVIMTAIGVLIIC	LVNNKGSANS	UP	21
Q9BSF4	TIM29_HUMAN	TIMM29	22.2	10.553	HUMAN		SS_NO_TYPE	LC non-substrate	0	0	1	N-out	Membrane;Mitochondrion		260	0	59	18	183	SAEARARPGR	AAVYVGLLGGAAACFTLA	PSEGAFEEAL	UP	18
Q9BZG2	PPAT_HUMAN	ACP4	22.183	10.048	HUMAN		SS_TYPE1	LC non-substrate	0	0	1	N-out	Membrane		426	26	367	21	12	AAIPPAPVVP	LLAGAVAVLVALSLGLGLLAW	RPGCLRALGG	UP	21
Q9H819	DJC18_HUMAN	DNAJC18	22.163	9.511	HUMAN		SS_NO_TYPE	LC non-substrate	0	0	1	N-out	Membrane		358	0	227	21	110	EEEKPQTTYS	AFIQLLPVLVIVIISVITQLL	ATNPPYSLFY	UP	21
Q8TF08	CX7B2_HUMAN	COX7B2	22.14	6.626	HUMAN		SS_NO_TYPE	LC non-substrate	0	0	1	N-out	Membrane;Mitochondrion		81	0	33	27	21	RHSHVKHSPD	FHDKYGNAVLASGTAFCVATWVFTATQ	IGIEWNLSPV	UP	27
P62341	SELT_HUMAN	SELENOT	22.109	8.461	HUMAN		SS_NO_TYPE	LC non-substrate	0	0	1	N-out	ER;Membrane		195	19	65	19	92	NYLPQPIYRH	IASFLSVFKLVLIGLIIVG	KDPFAFFGMQ	UP	19
Q4G1C9	GRPL2_HUMAN	GLIPR1L2	22.073	8.54	HUMAN		SS_NO_TYPE	LC non-substrate	0	0	1	N-out	Membrane		344	0	253	21	70	PRPVVCDPLC	TFILLLRILCFILCVITVLIV	QSQFPNILLE	UP	21
Q5VU65	P210L_HUMAN	NUP210L	22.013	10.586	HUMAN		SS_NO_TYPE	LC non-substrate	0	0	1	N-out	Membrane		1888	35	1777	21	55	ILKRFTGSYQ	ILLLTLFAVLASTASIFLAYN	AFLNKIQTVP	UP	21
Q99665	I12R2_HUMAN	IL12RB2	21.974	12.104	HUMAN	OTHERS	SS_TYPE1	LC non-substrate	0	0	1	N-out	Membrane		862	23	599	21	219	REFCLQGKAN	WMAFVAPSICIAIIMVGIFST	HYFQQKVFVL	UP	21
Q8N9F0	NAT8L_HUMAN	NAT8L	21.863	11.635	HUMAN		SS_NO_TYPE	LC non-substrate	0	0	1	N-out	Cytoplasm;ER;Membrane;Mitochondrion		302	0	120	21	161	LRQHPRAQLL	YALLAALCFAVSRSLLLTCLV	PAALLGLRYY	UP	21
Q9BZ11	ADA33_HUMAN	ADAM33	21.734	15.604	HUMAN	OTHERS	SS_TYPE1	LC non-substrate	0	0	1	N-out	Membrane		813	29	672	21	91	GPVQAENHDT	FLLAMLLSVLLPLLPGAGLAW	CCYRLPGAHL	UP	21
O43677	NDUC1_HUMAN	NDUFC1	21.649	6.751	HUMAN		SS_NO_TYPE	LC non-substrate	0	0	1	N-out	Membrane;Mitochondrion		76	0	40	19	17	VREPPNAKPD	WLKVGFTLGTTVFLWIYLI	KQHNEDILEY	UP	19
Q9BQD7	ANKMT_HUMAN	ANTKMT	21.642	6.333	HUMAN		SS_NO_TYPE	LC non-substrate	0	0	1	N-out	Membrane;Mitochondrion		235	0	19	23	193	LTELRERRLG	ALELLQAAAGSGLAAYAVWALLL	QPGFRRVPLR	UP	23
Q9H1E5	TMX4_HUMAN	TMX4	21.485	11.111	HUMAN		SS_TYPE1	LC non-substrate	0	0	1	N-out	Membrane;Nucleus		349	23	166	21	139	TLGIPAWCSY	VFFVIATLVFGLFMGLVLVVI	SECFYVPLPR	UP	21
Q15392	DHC24_HUMAN	DHCR24	21.387	9.694	HUMAN		SS_NO_TYPE	LC non-substrate	0	0	1	N-out	ER;Golgi;Membrane		516	22	9	21	464	GLEFVLIHQR	WVFVCLFLLPLSLIFDIYYYV	RAWVVFKLSS	UP	21
Q86UE4	LYRIC_HUMAN	MTDH	21.366	12.057	HUMAN	NONSUB	SS_NO_TYPE	LC non-substrate	0	0	1	N-out	ER;Membrane;Nucleus		582	0	48	21	513	DLGLEPKRYP	GWVILVGTGALGLLLLFLLGY	GWAAACAGAR	UP	21
Q9NY47	CA2D2_HUMAN	CACNA2D2	21.349	10.485	HUMAN	OTHERS	SS_TYPE1	LC non-substrate	0	0	1	N-out	Membrane		1150	18	1095	21	16	TEDTSDCGRG	ASFPPSLGVLVSLQLLLLLGL	PPRPQPQVLV	UP	21
F7VJQ1	APRIO_HUMAN	PRNP	21.325	13.445	HUMAN		SS_NO_TYPE	LC non-substrate	0	0	1	N-out	Membrane;Mitochondrion		73	0	31	21	21	SGRWWLGAAS	WWWLGAASWWWLGAAPWWWLG	TASWWWLGSR	UP	21
Q14574	DSC3_HUMAN	DSC3	21.272	11.535	HUMAN		SS_TYPE1	LC non-substrate	0	0	1	N-out	Cell junction;Membrane;PM		896	27	663	21	185	SRSTGVILGK	WAILAILLGIALLFSVLLTLV	CGVFGATKGK	UP	21
Q8TBE3	FNDC9_HUMAN	FNDC9	21.222	13.846	HUMAN		SS_NO_TYPE	LC non-substrate	0	0	1	N-out	Membrane		224	0	112	21	91	GSSLVDPQIS	LWVLMAILLACFTAVLAFICL	QFWCVRCHEP	UP	21
Q86WI1	PKHL1_HUMAN	PKHD1L1	21.181	9.846	HUMAN		SS_NO_TYPE	LC non-substrate	0	0	1	N-out	Membrane		4243	20	4190	21	12	KASTVGTYAQ	IMTVVISCLVGRMWLLEIFMA	AVSTLNITLR	UP	21
Q75NE6	MIRH1_HUMAN	MIR17HG	21.16	11.058	HUMAN		SS_NO_TYPE	LC non-substrate	0	0	1	N-out	Membrane		70	0	20	23	27	SKRYTWTKLP	LNVPKLVLIYLQSHFVLFFFSMC	QSIWERPAIG	UP	23
Q8NEW7	TMIE_HUMAN	TMIE	21.126	13.043	HUMAN	OTHERS	SS_TYPE1	LC non-substrate	0	0	1	N-out	Membrane		156	27	30	21	78	TVVFWDMRLW	HVVGIFSLFVLSIIITLCCVF	NCRVPRTRKE	UP	21
Q9BQI7	PSD2_HUMAN	PSD2	21.114	6.904	HUMAN		SS_NO_TYPE	LC non-substrate	0	0	1	N-out	Membrane;PM		771	0	621	18	132	EMLSWILRIN	LVAAIFSAPAFPAAVSSM	KKFCRPLLPS	UP	18
Q8N4K4	RPRML_HUMAN	RPRML	21.093	10.932	HUMAN		SS_NO_TYPE	LC non-substrate	0	0	1	N-out	Membrane		120	0	66	21	33	PDERSLWVSR	VAQIAVLCVLSLTVVFGVFFL	GCNLLIKSES	UP	21
Q6ZSA7	LRC55_HUMAN	LRRC55	21.085	11.331	HUMAN		SS_NO_TYPE	LC non-substrate	0	0	1	N-out	Membrane;PM		298	34	224	21	19	CHLTLTLDDY	LFIAFVGFVVSIASVATNFLL	GITANCCHRW	UP	21
Q9H553	ALG2_HUMAN	ALG2	21.084	9.34	HUMAN		SS_NO_TYPE	LC non-substrate	0	0	1	N-out	Membrane		416	0	84	21	311	LPRGLGWGGR	GAAVCAYVRMVFLALYVLFLA	DEEFDVVVCD	UP	21
Q9H2E6	SEM6A_HUMAN	SEMA6A	21.077	7.853	HUMAN	OTHERS	SS_TYPE1	LC non-substrate	0	0	1	N-out	Membrane;PM	BACE1	1030	18	631	21	360	KGHDQLVPVT	LLAIAVILAFVMGAVFSGITV	YCVCDHRRKD	UP	21
Q15884	F1892_HUMAN	FAM189A2	21.07	6.823	HUMAN	OTHERS	SS_TYPE1	LC non-substrate	0	0	1	N-out	Membrane		450	29	56	21	344	CSAVHLLLKK	VLFALCALNALTTTVCLVAAA	LRYLQIFATR	UP	21
Q9ULC5	ACSL5_HUMAN	ACSL5	21.059	9.019	HUMAN		SS_TYPE3	LC non-substrate	0	0	1	N-out	ER;Membrane;Mitochondrion;PM		683	0	11	21	651	LFIFNFLFSP	LPTPALICILTFGAAIFLWLI	TRPQPVLPLL	UP	21
Q96EX1	SIM12_HUMAN	SMIM12	21.039	8.393	HUMAN		SS_NO_TYPE	LC non-substrate	0	0	1	N-out	Membrane		92	0	14	20	58	FWTVVRTYAP	YVTFPVAFVVGAVGYHLEWF	IRGKDPQPVE	UP	20
Q6UWB1	I27RA_HUMAN	IL27RA	20.995	7.819	HUMAN	OTHERS	SS_TYPE1	LC non-substrate	0	0	1	N-out	Membrane		636	32	484	21	99	HLPDNTLRWK	VLPGILFLWGLFLLGCGLSLA	TSGRCYHLRH	UP	21
Q01151	CD83_HUMAN	CD83	20.981	11.441	HUMAN	OTHERS	SS_TYPE1	LC non-substrate	0	0	1	N-out	Membrane		205	19	125	22	39	EETFKKYRAE	IVLLLALVIFYLTLIIFTCKFA	RLQSIFPDFS	UP	22
Q0P670	SPEM2_HUMAN	SPEM2	20.87	13.399	HUMAN		SS_NO_TYPE	LC non-substrate	0	0	1	N-out	Membrane		501	0	25	21	455	YQESPHDAED	ILLLLLGLIVLVNIGINVATM	MWHGLQNALD	UP	21
Q9Y320	TMX2_HUMAN	TMX2	20.833	10.762	HUMAN	OTHERS	SS_TYPE1	LC non-substrate	0	0	1	N-out	ER;Membrane		296	48	54	23	171	IFMFSKVANT	ILFFRLDIRMGLLYITLCIVFLM	TCKPPLYMGP	UP	23
P49788	TIG1_HUMAN	RARRES1	20.82	8.554	HUMAN		SS_TYPE3	LC non-substrate	0	0	1	N-out	Membrane		294	0	20	22	252	PWSGPRGPRP	TAPLLALLLLLAPVAAPAGSGD	PDDPGQPQDA	UP	22
Q16821	PPR3A_HUMAN	PPP1R3A	20.785	7.877	HUMAN		SS_NO_TYPE	LC non-substrate	0	0	1	N-out	Membrane		1122	0	1077	21	24	FSKYTNSKIP	YFLLFLIFLITVYHYDLMIGL	TFYVLSLSWL	UP	21
Q8N0Z9	VSI10_HUMAN	VSIG10	20.779	8.632	HUMAN	OTHERS	SS_TYPE1	LC non-substrate	0	0	1	N-out	Membrane		540	30	383	21	106	SVKEPLNIGG	IVGTIVSLLLLGLAIISGLLL	HYSPVFCWKV	UP	21
Q2I0M4	LRC26_HUMAN	LRRC26	20.554	12.919	HUMAN	OTHERS	SS_TYPE1	LC non-substrate	0	0	1	N-out	Membrane;PM		334	26	235	21	52	HCAQPLALRD	LAVVYTLGPASFLVSLASCLA	LGSGLTACRA	UP	21
Q8NCQ3	NC301_HUMAN	LINC00301	20.394	8.466	HUMAN		SS_NO_TYPE	LC non-substrate	0	0	1	N-out	Membrane		95	0	26	21	48	LMYAIWMNLN	SFGLAIIGILLIACEIILFLT	KDETIQWPHV	UP	21
Q17R55	F187B_HUMAN	FAM187B	20.32	11.718	HUMAN	OTHERS	SS_TYPE1	LC non-substrate	0	0	1	N-out	Membrane		369	17	318	21	13	RADSVLKGLK	LVLLVVTVLALLGALLKCIHP	SPGRRSTQVL	UP	21
P47985	UCRI_HUMAN	UQCRFS1	20.267	9.07	HUMAN		SS_NO_TYPE	LC non-substrate	0	0	1	N-out	Membrane;Mitochondrion		274	0	103	37	134	LEVLDSTKSS	RESSEARKGFSYLVTGVTTVGVAYAAKNAVTQFVSSM	SASADVLALA	UP	37
A2A2Y4	FRMD3_HUMAN	FRMD3	20.199	7.966	HUMAN		SS_NO_TYPE	LC non-substrate	0	0	1	N-out	Membrane		597	0	530	21	46	VNPLVKSFSR	LLVVGLGLLLFVFPLLLLLLE	SGIDLSFLCE	UP	21
Q9H6B9	EPHX3_HUMAN	EPHX3	20.18	7.103	HUMAN		SS_NO_TYPE	LC non-substrate	0	0	1	N-out	Membrane		360	0	21	21	318	PSRLSLKLLR	AFMWSLVFSVALVAAAVYGCI	ALTHVLCRPR	UP	21
Q99102	MUC4_HUMAN	MUC4	20.155	11.89	HUMAN		SS_NO_TYPE	LC non-substrate	0	0	1	N-out	Membrane;PM		5412	28	5340	21	23	CEHLSMKLDA	FFGIFFGALGGLLLLGVGTFV	VLRFWGCSGA	UP	21
Q9NP80	PLPL8_HUMAN	PNPLA8	20.144	7.734	HUMAN		SS_NO_TYPE	LC non-substrate	0	0	1	N-out	ER;Membrane;Mitochondrion		782	0	474	21	287	VELTQKPVHQ	LFDYICGVSTGAILAFMLGLF	HMPLDECEEL	UP	21
Q5BVD1	TTMP_HUMAN	TTMP	20.122	11.222	HUMAN	OTHERS	SS_TYPE1	LC non-substrate	0	0	1	N-out	ER;Membrane		217	0	65	21	131	CNKNVVGRCK	LWMIITSIFLGVITVIIIGLC	LAAVTYVDED	UP	21
Q9NU53	GINM1_HUMAN	GINM1	19.961	14.467	HUMAN	OTHERS	SS_TYPE1	HC non-substrate	0	0	1	N-out	Membrane		330	23	245	21	41	VFPVFFQFLN	IMVVGITGAAVVITILKVFFP	VSEYKGILQL	UP	21
O60462	NRP2_HUMAN	NRP2	19.812	7.602	HUMAN		SS_TYPE1	HC non-substrate	0	0	1	N-out	Membrane		931	20	844	25	42	EKSWLYTLDP	ILITIIAMSSLGVLLGATCAGLLLY	CTCSYSGLSS	UP	25
Q9NP60	IRPL2_HUMAN	IL1RAPL2	19.784	7.606	HUMAN		SS_TYPE1	HC non-substrate	0	0	1	N-out	Membrane		686	16	338	21	311	LLRKKDLIYK	IELAGGLGAIFLLLVLLVVIY	KCYNIELMLF	UP	21
Q9H3N1	TMX1_HUMAN	TMX1	19.782	7.063	HUMAN	OTHERS	SS_TYPE1	HC non-substrate	0	0	1	N-out	ER;Membrane		280	26	154	23	77	EDLGLPVWGS	YTVFALATLFSGLLLGLCMIFVA	DCLCPSKRRR	UP	23
Q147U7	SMCO1_HUMAN	SMCO1	19.779	8.716	HUMAN		SS_NO_TYPE	HC non-substrate	0	0	1	N-out	Membrane		214	0	64	17	133	AQDEMWTAVR	ALQLTSMELNILYSYVI	EVLICLHTRV	UP	17
Q8N9M5	TM102_HUMAN	TMEM102	19.654	9.059	HUMAN		SS_NO_TYPE	HC non-substrate	0	0	1	N-out	Membrane;PM		508	0	260	18	230	PSEAREAWPT	LCSAQVAAWFFATLAAVA	ESLIPVPGAP	UP	18
Q5VT99	LRC38_HUMAN	LRRC38	19.619	9.807	HUMAN	OTHERS	SS_TYPE1	HC non-substrate	0	0	1	N-out	Membrane;PM		294	27	222	21	24	RFSLSLTDLC	IIIFSGVAVSIAAIISSFFLA	TVVQCLQRCA	UP	21
Q8WWU5	TCP11_HUMAN	TCP11	19.372	9.651	HUMAN		SS_NO_TYPE	HC non-substrate	0	0	1	N-out	Membrane		503	0	329	20	154	LQELKSQLHQ	LTVMASVLLVASSFSGSVLF	GSPQFVDKLK	UP	20
Q9Y442	CV024_HUMAN	YWHAH-AS1	19.31	7.752	HUMAN		SS_NO_TYPE	HC non-substrate	0	0	1	N-out	Membrane		160	0	26	21	113	WTMSRPGAKK	VMNSYFIAGCGPAVCYYAVSW	LRQGFSINLT	UP	21
Q96BY9	SARAF_HUMAN	SARAF	19.189	10.095	HUMAN	OTHERS	SS_TYPE1	HC non-substrate	0	0	1	N-out	ER;Membrane		339	30	143	21	145	KWSSADSCNM	SGLITIVVLLGIAFVVYKLFL	SDGQYSPPPY	UP	21
B6SEH8	ERVV1_HUMAN	ERVV-1	19.179	9.901	HUMAN	OTHERS	SS_TYPE1	HC non-substrate	0	0	1	N-out	Membrane		477	21	300	21	135	NTTQPRQKRA	LGLILAGMGAAIGMIAPWGGF	TYHDVTLRNL	UP	21
Q92854	SEM4D_HUMAN	SEMA4D	19.122	10.777	HUMAN	OTHERS	SS_TYPE1	HC non-substrate	0	0	1	N-out	Membrane;PM	ADAM17	862	21	713	21	107	TMYLKSSDNR	LLMSLFLFFFVLFLCLFFYNC	YKGYLPRQCL	UP	21
Q9Y6F6	IRAG1_HUMAN	IRAG1	19.075	12.109	HUMAN		SS_NO_TYPE	HC non-substrate	0	0	1	N-out	Cytoplasm;Membrane		904	0	843	21	40	QVMYPKLCQH	WQVIWMMAAVMLVLTVVLGLY	NSYNSCAEQA	UP	21
Q03167	TGBR3_HUMAN	TGFBR3	19.05	12.871	HUMAN	SUBLIT	SS_TYPE1	HC non-substrate	0	1	1	N-out	Membrane;PM		851	20	767	22	42	IFHGLDTLTV	MGIAFAAFVIGALLTGALWYIY	SHTGETAGRQ	UP	22
Q71H61	ILDR2_HUMAN	ILDR2	19.031	8.709	HUMAN		SS_TYPE1	HC non-substrate	0	0	1	N-out	ER;Membrane		639	20	166	21	432	PSFAVEIMPE	WVFVGLVLLGVFLFFVLVGIC	WCQCCPHSCC	UP	21
Q8IXX5	T183A_HUMAN	TMEM183A	18.998	11.455	HUMAN		SS_NO_TYPE	HC non-substrate	0	0	1	N-out	Membrane		376	0	299	21	56	QDCCLLQVTT	LNFIFIPIVMGMIFTLFTINV	STDMRHHRVR	UP	21
Q1AE95	T183B_HUMAN	TMEM183BP	18.998	11.455	HUMAN		SS_NO_TYPE	HC non-substrate	0	0	1	N-out	Membrane		376	0	299	21	56	QDCCLLQVTT	LNFIFIPIVMGMIFTLFTINV	STDMRHHRVR	UP	21
Q6UXK2	ISLR2_HUMAN	ISLR2	18.852	8.35	HUMAN		SS_NO_TYPE	HC non-substrate	0	0	1	N-out	Membrane;PM	BACE1	745	18	571	21	135	VFSTKKELPS	LLVIVAVSVFLLVLATVPLLG	AACCHLLAKH	UP	21
Q86SU0	ILDR1_HUMAN	ILDR1	18.845	7.107	HUMAN	OTHERS	SS_TYPE1	HC non-substrate	0	0	1	N-out	Membrane;PM		546	23	144	21	358	DKEVKLIVLH	WLTVIFIILGALLLLLLIGVC	WCQCCPQYCC	UP	21
Q5JRM2	CX066_HUMAN	CXorf66	18.834	11.735	HUMAN	OTHERS	SS_TYPE1	HC non-substrate	0	0	1	N-out	Membrane		361	19	28	21	293	QTKLNYLRRN	LLILVGIIIMVFVFICFCYLH	YNCLSDDASK	UP	21
Q9P0V8	SLAF8_HUMAN	SLAMF8	18.816	7.652	HUMAN		SS_TYPE1	HC non-substrate	0	0	1	N-out	Membrane		285	22	211	21	31	AAPGKASYKD	VLLVVVPVSLLLMLVTLFSAW	HWCPCSGKKK	UP	21
Q9NXE4	NSMA3_HUMAN	SMPD4	18.758	7.877	HUMAN		SS_NO_TYPE	HC non-substrate	0	0	1	N-out	ER;Golgi;Membrane;Nucleus;PM		866	0	821	21	24	FLGSYRTLVS	LLLAFFVASLFCVGPLPCTLL	LTLGYVLYAS	UP	21
Q7Z419	R144B_HUMAN	RNF144B	18.721	9.74	HUMAN		SS_NO_TYPE	HC non-substrate	0	0	1	N-out	Membrane;Mitochondrion		303	0	257	21	25	RASVMWNRTQ	VVGILVGLGIIALVTSPLLLL	ASPCIICCVC	UP	21
Q9Y561	LRP12_HUMAN	LRP12	18.668	6.468	HUMAN	OTHERS	SS_TYPE1	HC non-substrate	0	0	1	N-out	Membrane		859	32	460	21	346	ENCPVIVPTR	VITAAVIGSLICGLLLVIALG	CTCKLYSLRM	UP	21
Q99062	CSF3R_HUMAN	CSF3R	18.62	13.502	HUMAN	OTHERS	SS_TYPE1	HC non-substrate	0	0	1	N-out	Membrane		836	24	603	23	186	TLTPEGSELH	IILGLFGLLLLLTCLCGTAWLCC	SPNRKNPLWP	UP	23
Q96T52	IMP2L_HUMAN	IMMP2L	18.585	6.188	HUMAN		SS_NO_TYPE	HC non-substrate	0	0	1	N-out	Membrane;Mitochondrion		175	0	18	19	138	KRYIKAFCKG	FFVAVPVAVTFLDRVACVA	RVEGASMQPS	UP	19
Q8ND61	CC020_HUMAN	C3orf20	18.498	6.884	HUMAN		SS_NO_TYPE	HC non-substrate	0	0	1	N-out	Membrane		904	0	777	21	106	DPPLMVKKNS	VVQGMILMFAGGKLIFGGRVL	NGYGLSKQNL	UP	21
Q6V0L0	CP26C_HUMAN	CYP26C1	18.488	8.472	HUMAN		SS_NO_TYPE	HC non-substrate	0	0	1	N-out	Membrane		522	0	8	21	493	MQELKESAVE	LLFAAFFTTASASTSLVLLLL	QHPAAIAKIR	PH	21
Q9NSK7	CS012_HUMAN	C19orf12	18.46	5.982	HUMAN		SS_NO_TYPE	HC non-substrate	0	0	1	N-out	Membrane;Mitochondrion		152	0	50	21	81	KGALVTGAMA	FVGGLVGGPPGLAVGGAVGGL	LGAWMTSGQF	UP	21
O95169	NDUB8_HUMAN	NDUFB8	18.367	6.493	HUMAN		SS_NO_TYPE	HC non-substrate	0	0	1	N-out	Membrane;Mitochondrion		186	0	132	21	33	PVSWHVMCMQ	LFGFLAFMIFMCWVGDVYPVY	QPVGPKQYPY	UP	21
A6NHS7	MANS4_HUMAN	MANSC4	18.312	9.433	HUMAN	OTHERS	SS_TYPE1	HC non-substrate	0	0	1	N-out	Membrane		340	24	260	21	35	EDEVSVTSKT	WLVSVALCTSVIFLGCCIVIL	ASGCCGKQQG	UP	21
P14406	CX7A2_HUMAN	COX7A2	18.254	6.596	HUMAN		SS_NO_TYPE	HC non-substrate	0	0	1	N-out	Membrane;Mitochondrion		83	0	48	29	6	LYLKGGVADA	LLYRATMILTVGGTAYAIY	ELAVASFPKK	PH	19
Q2WGJ9	FR1L6_HUMAN	FER1L6	18.216	7.108	HUMAN		SS_NO_TYPE	HC non-substrate	0	0	1	N-out	Membrane		1857	0	1824	21	12	YLIWKNYKKY	IIIAFILIILIIFLVLFIYTL	PGAISRRIVV	UP	21
O15394	NCAM2_HUMAN	NCAM2	18.213	7.768	HUMAN		SS_TYPE1	HC non-substrate	0	0	1	N-out	Membrane;PM		837	19	678	21	119	PNIIKDTLFN	GLGLGAVIGLGVAALLLILVV	TDVSCFFIRQ	UP	21
Q6ZRH7	CTSRG_HUMAN	CATSPERG	18.119	9.698	HUMAN	OTHERS	SS_TYPE1	HC non-substrate	0	0	1	N-out	Membrane		1159	35	1031	21	72	HGLPLSPKRA	LFIIMVSASVFVGLVIFYIAF	CLLWPLVVKG	UP	21
Q9NS64	RPRM_HUMAN	RPRM	18.079	8.537	HUMAN		SS_NO_TYPE	HC non-substrate	0	0	1	N-out	Cytoplasm;Membrane		109	0	55	21	33	PDERSLYIMR	VVQIAVMCVLSLTVVFGIFFL	GCNLLIKSEG	UP	21
Q8N7C0	LRC52_HUMAN	LRRC52	18.04	9.534	HUMAN		SS_NO_TYPE	HC non-substrate	0	0	1	N-out	Membrane;PM		313	23	221	21	48	MCITHLDHKD	YIFLLLIGFCIFAAGTVAAWL	TGVCAVLYQN	UP	21
Q86WR0	CCD25_HUMAN	CCDC25	17.752	7.184	HUMAN		SS_NO_TYPE	HC non-substrate	0	0	1	N-out	Membrane;PM		208	0	66	17	125	GENIEDIPKE	VLMDCAHLVKANSIQGC	KMNNVNVVYT	UP	17
H3BV60	TGR3L_HUMAN	TGFBR3L	17.752	9.076	HUMAN		SS_NO_TYPE	HC non-substrate	0	0	1	N-out	Membrane		316	0	268	21	27	PAPAALEPAP	VVALVLAAFVLGAALAAGLGL	VCAHSAPHAP	UP	21
Q53RT3	APRV1_HUMAN	ASPRV1	17.672	7.601	HUMAN		SS_NO_TYPE	HC non-substrate	0	0	1	N-out	Membrane		343	0	55	21	267	VIPTLLREAP	FSSVIAPTLLCGFLFLAWVAA	EVPEESSRMA	UP	21
Q6ISU1	PTCRA_HUMAN	PTCRA	17.669	8.285	HUMAN	OTHERS	SS_TYPE1	HC non-substrate	0	0	1	N-out	Membrane		281	23	123	21	114	QEPLRGTPGG	ALWLGVLRLLLFKLLLFDLLL	TCSCLCDPAG	UP	21
K7EJ46	SIM22_HUMAN	SMIM22	17.632	7.975	HUMAN		SS_NO_TYPE	HC non-substrate	0	0	1	N-out	Membrane		83	0	31	21	31	HQFFQSTWDT	VAFIVFLTFMGTVLLLLLLVV	AHCCCCSSPG	UP	21
P60059	SC61G_HUMAN	SEC61G	17.563	11.267	HUMAN		SS_NO_TYPE	HC non-substrate	0	0	1	N-out	ER;Membrane		68	0	32	29	7	TKPDRKEFQK	IAMATAIGFAIMGFIGFFVKLIH	IPINNIIVGG	TM	23
Q9P2B2	FPRP_HUMAN	PTGFRN	17.552	6.819	HUMAN	OTHERS	SS_TYPE1	HC non-substrate	0	0	1	N-out	ER;Golgi;Membrane		879	25	807	21	26	MDVLNAFKYP	LLIGVGLSTVIGLLSCLIGYC	SSHWCCKKEV	UP	21
Q9Y2C9	TLR6_HUMAN	TLR6	17.407	8.411	HUMAN		SS_TYPE1	HC non-substrate	0	0	1	N-out	Cytoplasm;Membrane;PM		796	31	555	21	189	MSELSCNITL	LIVTIGATMLVLAVTVTSLCI	YLDLPWYLRM	UP	21
Q66K14	TBC9B_HUMAN	TBC1D9B	17.339	7.776	HUMAN		SS_NO_TYPE	HC non-substrate	0	0	1	N-out	Membrane		1250	0	667	21	562	QDLGVISSIS	LSWFLTLFLSVMPFESAVVIV	DCFFYEGIKV	UP	21
Q9BQA9	CYBC1_HUMAN	CYBC1	17.234	7.159	HUMAN		SS_NO_TYPE	HC non-substrate	0	0	1	N-out	ER;Membrane		187	0	19	23	145	SSRLHLKRAP	GIRSWSLLVGILSIGLAAAYYSG	DSLGWKLFYV	UP	23
Q9NPB0	SMDC1_HUMAN	SAYSD1	17.222	6.942	HUMAN		SS_NO_TYPE	HC non-substrate	0	0	1	N-out	Cytoplasm;Membrane		183	0	105	21	57	SFLTNITFLK	VLLWLVLLGLFVELEFGLAYF	VLSLFYWMYV	UP	21
O95167	NDUA3_HUMAN	NDUFA3	17.192	8.151	HUMAN		SS_NO_TYPE	HC non-substrate	0	0	1	N-out	Membrane;Mitochondrion		84	0	18	21	45	LKNAWDKEPV	LVVSFVVGGLAVILPPLSPYF	KYSVMINKAT	UP	21
P08637	FCG3A_HUMAN	FCGR3A	17.124	13.537	HUMAN	OTHERS	SS_TYPE1	HC non-substrate	0	0	1	N-out	Membrane;PM	ADAM17	254	16	192	21	25	ISSFFPPGYQ	VSFCLVMVLLFAVDTGLYFSV	KTNIRSSTRD	UP	21
O14931	NCTR3_HUMAN	NCR3	17.017	8.824	HUMAN	OTHERS	SS_TYPE1	HC non-substrate	0	0	1	N-out	Membrane;PM		201	18	117	21	45	VVEKEHPQLG	AGTVLLLRAGFYAVSFLSVAV	GSTVYYQGKC	UP	21
O14786	NRP1_HUMAN	NRP1	16.971	7.803	HUMAN	OTHERS	SS_TYPE1	HC non-substrate	0	0	1	N-out	Cytoplasm;Membrane;Mitochondrion;PM	ADAM10	923	21	835	23	44	PGNVLKTLDP	ILITIIAMSALGVLLGAVCGVVL	YCACWHNGMS	UP	23
Q9H6X2	ANTR1_HUMAN	ANTXR1	16.534	6.945	HUMAN		SS_TYPE1	HC non-substrate	0	0	1	N-out	Cell projection;Membrane;PM		564	32	289	21	222	ITTTHCSDGS	ILAIALLILFLLLALALLWWF	WPLCCTVIIK	UP	21
P61550	ENVT1_HUMAN	ERVS71-1	16.486	8.165	HUMAN		SS_NO_TYPE	HC non-substrate	0	0	1	N-out	Membrane;PM		626	38	537	21	30	FNWNPWLTTL	ITGLAGPLLILLLSLIFGPCI	LNSFLNFIKQ	UP	21
Q8N326	CJ111_HUMAN	RPP38-DT	16.472	6.884	HUMAN		SS_NO_TYPE	HC non-substrate	0	0	1	N-out	Membrane		155	0	114	21	20	LRRRQVASDL	MSLLLLPAFSGLTWAPFLFLF	TYLPPFLNLL	UP	21
Q9H0H0	INT2_HUMAN	INTS2	16.42	5.695	HUMAN		SS_NO_TYPE	HC non-substrate	0	0	1	N-out	Membrane;Nucleus		1204	0	427	17	760	RPPATPAGVR	FVSLSFCMLLAFSTLVS	TPEQEQLMVV	UP	17
P36941	TNR3_HUMAN	LTBR	16.18	11.19	HUMAN	OTHERS	SS_TYPE1	HC non-substrate	0	0	1	N-out	Membrane		435	30	197	21	187	PPEMSGTMLM	LAVLLPLAFFLLLATVFSCIW	KSHPSLCRKL	UP	21
Q6P4H8	ACKMT_HUMAN	ATPSCKMT	16.104	6.182	HUMAN		SS_NO_TYPE	HC non-substrate	0	0	1	N-out	Membrane;Mitochondrion		233	0	37	21	175	VNSLQKSNWG	FLLTGLVGGTLVAVYAVATPF	VTPALRKVCL	UP	21
A0AVI2	FR1L5_HUMAN	FER1L5	16.042	6.544	HUMAN		SS_NO_TYPE	HC non-substrate	0	0	1	N-out	Membrane;PM		2057	0	1961	21	75	YIFWKRYRFK	LIAFMVISIIALMLFNFIYSA	PHYLAMSWIK	UP	21
Q15738	NSDHL_HUMAN	NSDHL	15.85	6.718	HUMAN		SS_NO_TYPE	HC non-substrate	0	0	1	N-out	ER;Membrane		373	0	297	21	55	YEAPKYHIPY	WVAYYLALLLSLLVMVISPVI	QLQPTFTPMR	UP	21
P06340	DOA_HUMAN	HLA-DOA	15.849	5.797	HUMAN		SS_TYPE1	HC non-substrate	0	0	1	N-out	Endosome;Lysosome;Membrane		250	25	192	23	10	VPIPPPDAME	TLVCALGLAIGLVGFLVGTVLII	MGTYVSSVPR	UP	23
Q96GQ5	RUSF1_HUMAN	RUSF1	15.763	4.205	HUMAN		SS_NO_TYPE	HC non-substrate	0	0	1	N-out	Membrane		468	0	246	21	201	LVNLAGLLVS	LLMLPLVSGCPGFSLGCFFFL	TALHIYANYR	UP	21
Q68CR1	SE1L3_HUMAN	SEL1L3	15.722	6.447	HUMAN		SS_NO_TYPE	HC non-substrate	0	0	1	N-out	Membrane		1132	0	1056	21	55	YLHLRLLWGA	ILHSALIYFLGTFLLSILIAW	TVQYFQSVSA	UP	21
A0A1B0GVQ0	SPAR_HUMAN	SPAAR	15.626	6.129	HUMAN		SS_NO_TYPE	HC non-substrate	0	0	1	N-out	Endosome;Lysosome;Membrane		90	0	18	21	51	PKVAQWAMET	AVIGVVVVLFVVTVAITCVLC	CFSCDSRAQD	UP	21
Q9NVI7	ATD3A_HUMAN	ATAD3A	15.108	6.636	HUMAN		SS_NO_TYPE	HC non-substrate	0	0	1	N-out	Membrane;Mitochondrion		634	0	294	18	322	FRAFVTDWDK	VTATVAGLTLLAVGVYSA	KNATLVAGRF	UP	18
Q9H0A3	T191A_HUMAN	TMEM191A	15.054	5.513	HUMAN		SS_NO_TYPE	HC non-substrate	0	0	1	N-out	Membrane		160	0	23	21	116	WNKLCLVSMD	FCFPLDFVSNLFWIFASKFII	VTGQIKADFK	UP	21
Q9BXS4	TMM59_HUMAN	TMEM59	14.812	6.164	HUMAN	OTHERS	SS_TYPE1	HC non-substrate	0	0	1	N-out	Endosome;Golgi;Lysosome;Membrane;PM		323	35	203	21	64	GFLRCLSLNS	GWILTTTLVLSVMVLLWICCA	TVATAVEQYV	UP	21
Q8NDB6	FA156_HUMAN	FAM156A	14.738	4.51	HUMAN		SS_NO_TYPE	HC non-substrate	0	0	1	N-out	Membrane		213	0	153	17	43	ESNRAPHPSS	WETLVQGLSGLTLSLGT	NQPGPLPEAA	UP	17
Q9HBL6	LRTM1_HUMAN	LRTM1	14.448	5.832	HUMAN	OTHERS	SS_TYPE1	HC non-substrate	0	0	1	N-out	Membrane		345	27	261	21	36	PANLRHAIAT	VIITGVVCGIVCLMMLAAAIY	GCTYAAITAQ	UP	21
P0DTF9	PTIP2_HUMAN	PTTG1IP2	14.331	8.178	HUMAN	OTHERS	SS_TYPE1	HC non-substrate	0	0	1	N-out	Membrane		154	26	71	21	36	SIYWLNCKVD	MFGIMMLLLIAVLITGFVWYC	CAYHFYLQDL	UP	21
O75787	RENR_HUMAN	ATP6AP2	14.287	7.026	HUMAN	OTHERS	SS_TYPE1	HC non-substrate	0	0	1	N-out	Cell projection;Cytoplasm;ER;Endosome;Lysosome;Membrane	BACE1	350	16	286	21	27	YNLAYKYNFE	YSVVFNMVLWIMIALALAVII	TSYNIWNMDP	UP	21
Q9N2J8	ENH3_HUMAN		14.117	4.577	HUMAN		SS_NO_TYPE	HC non-substrate	0	0	1	N-out	Membrane;PM		555	35	480	21	19	WALSNWMSWV	LPILSPLIPIFLLLLFGPCIF	HLVSQFIQNR	UP	21
Q969P0	IGSF8_HUMAN	IGSF8	13.945	4.579	HUMAN		SS_NO_TYPE	HC non-substrate	0	0	1	N-out	Membrane;PM		613	27	552	21	13	VYPYMHALDT	LFVPLLVGTGVALVTGATVLG	TITCCFMKRL	UP	21
P09693	CD3G_HUMAN	CD3G	13.905	5.088	HUMAN	OTHERS	SS_TYPE1	HC non-substrate	0	0	1	N-out	Membrane		182	22	94	21	45	CIELNAATIS	GFLFAEIVSIFVLAVGVYFIA	GQDGVRQSRA	UP	21
L0R6Q1	S35U4_HUMAN	SLC35A4	13.816	6.299	HUMAN		SS_NO_TYPE	HC non-substrate	0	0	1	N-out	Membrane		103	0	61	23	19	LAGYVVAKLR	ASAVLGFAVGTCTGIYAAQAYAV	PNVEKTLRDY	UP	23
O95237	LRAT_HUMAN	LRAT	13.72	6.098	HUMAN		SS_NO_TYPE	HC non-substrate	0	0	1	N-out	ER;Membrane		230	0	194	21	15	VKIIIRDQRS	VLASAVLGLASIVCTGLVSYT	TLPAIFIPFF	UP	21
O15482	TEX28_HUMAN	TEX28	13.71	6.065	HUMAN		SS_NO_TYPE	HC non-substrate	0	0	1	N-out	Membrane		410	0	335	23	52	QMLFKFLSPR	LSLATVLLVFVSTLCACPSSLIS	SRLCTCTMLM	UP	23
Q9UK28	TM59L_HUMAN	TMEM59L	13.674	7.384	HUMAN		SS_TYPE1	HC non-substrate	0	0	1	N-out	Golgi;Membrane		342	24	243	23	52	CMSRRSGLPR	WILACCLFLSVLVMLWLSCSTLV	TAPGQHLKFQ	UP	23
Q02413	DSG1_HUMAN	DSG1	13.599	4.921	HUMAN		SS_TYPE1	HC non-substrate	0	0	1	N-out	Cell junction;Membrane;PM		1049	23	525	21	480	LLSDNVHFGP	AGIGLLIMGFLVLGLVPFLMI	CCDCGGAPRS	UP	21
P58335	ANTR2_HUMAN	ANTXR2	13.348	4.387	HUMAN	OTHERS	SS_TYPE1	HC non-substrate	0	0	1	N-out	Membrane		489	33	285	23	148	IVTATECSNG	IAAIIVILVLLLLLGIGLMWWFW	PLCCKVVIKD	UP	23
Q86U02	CN165_HUMAN	LINC00596	13.348	5.442	HUMAN		SS_NO_TYPE	HC non-substrate	0	0	1	N-out	Membrane		117	0	37	21	59	GMFPTETEST	VFCLFVYLFIFVFETASGFVA	QTGVHWCNLG	UP	21
Q9NPA0	EMC7_HUMAN	EMC7	13.102	3.562	HUMAN	OTHERS	SS_TYPE1	HC non-substrate	0	0	1	N-out	ER;Membrane		242	23	136	21	62	IKRESWGWTD	FLMNPMVMMMVLPLLIFVLLP	KVVNTSDPDM	UP	21
Q9NYK1	TLR7_HUMAN	TLR7	12.976	4.095	HUMAN	OTHERS	SS_TYPE1	HC non-substrate	0	0	1	N-out	ER;Endosome;Membrane		1049	26	813	21	189	LYTCELDLTN	LILFSLSISVSLFLMVMMTAS	HLYFWDVWYI	UP	21
P07359	GP1BA_HUMAN	GP1BA	12.891	4.105	HUMAN	OTHERS	SS_TYPE1	HC non-substrate	0	0	1	N-out	Membrane	ADAM17	652	16	515	21	100	HPDFCCLLPL	GFYVLGLFWLLFASVVLILLL	SWVGHVKPQA	UP	21
Q3SY77	UD3A2_HUMAN	UGT3A2	12.374	3.044	HUMAN	OTHERS	SS_TYPE1	HC non-substrate	0	0	1	N-out	Membrane		523	22	461	21	19	YVFQQPWHEQ	YLLDVFVFLLGLTLGTLWLCG	KLLGMAVWWL	UP	21
Q5SGD2	PPM1L_HUMAN	PPM1L	12.373	4.253	HUMAN	OTHERS	SS_TYPE1	HC non-substrate	0	0	1	N-out	Membrane		360	0	25	17	318	MRYFLLRPET	LFLLCISLALWSYFFHT	DEVKTIVKSS	UP	17
Q8TEM1	PO210_HUMAN	NUP210	12.275	6.116	HUMAN	OTHERS	SS_TYPE1	HC non-substrate	0	0	1	N-out	ER;Membrane;Nucleus		1887	26	1782	21	58	LFQHFLDSYQ	VMFFTLFALLAGTAVMIIAYH	TVCTPRDLAV	UP	21
Q9UQF0	SYCY1_HUMAN	ERVW-1	12.089	5.28	HUMAN	OTHERS	SS_TYPE1	HC non-substrate	0	0	1	N-out	Membrane;PM		538	20	423	21	74	NTGPWGLLSQ	WMPWILPFLGPLAAIILLLLF	GPCIFNLLVN	UP	21
Q9NZJ5	E2AK3_HUMAN	EIF2AK3	11.903	3.454	HUMAN	OTHERS	SS_TYPE1	HC non-substrate	0	0	1	N-out	ER;Membrane		1116	29	485	21	581	HYNKNIRKKD	PVLLLHWWKEIVATILFCIIA	TTFIVRRLFH	UP	21
P0DPA2	VSIG8_HUMAN	VSIG8	11.827	4.364	HUMAN	OTHERS	SS_TYPE1	HC non-substrate	0	0	1	N-out	Membrane		414	21	242	21	130	VKVSDSRRIG	VIIGIVLGSLLALGCLAVGIW	GLVCCCCGGS	UP	21
Q4KMG9	TM52B_HUMAN	TMEM52B	11.75	4.208	HUMAN	OTHERS	SS_TYPE1	HC non-substrate	0	0	1	N-out	Membrane		183	24	15	21	123	NPEHCLTTDW	VHLWYIWLLVVIGALLLLCGL	TSLCFRCCCL	UP	21
P03928	ATP8_HUMAN	MT-ATP8	11.696	3.472	HUMAN		SS_NO_TYPE	HC non-substrate	0	0	1	N-out	Membrane;Mitochondrion		68	0	7	17	44	PQLNTTVWPT	MITPMLLTLFLITQLKMLNTNYHL	PPSPKPMKMK	PH	24
Q5UCC4	EMC10_HUMAN	EMC10	11.599	3.474	HUMAN	OTHERS	SS_TYPE1	HC non-substrate	0	0	1	N-out	ER;Membrane;Secreted		262	25	196	21	20	KAKNPQEQKS	FFAKYWMYIIPVVLFLMMSGA	PDTGGQGGGG	UP	21
Q9NR96	TLR9_HUMAN	TLR9	11.528	3.976	HUMAN		SS_TYPE1	HC non-substrate	0	0	1	N-out	ER;Membrane	BACE1	1032	25	793	21	193	CLDEALSWDC	FALSLLAVALGLGVPMLHHLC	GWDLWYCFHL	UP	21
Q96JJ7	TMX3_HUMAN	TMX3	11.236	4.371	HUMAN	NONSUB	SS_NO_TYPE	HC non-substrate	0	0	1	N-out	ER;Membrane	BACE1	454	24	351	21	58	TIVSIFKSSP	LMGCFLFGLPLGVISIMCYGI	YTADTDGGYI	UP	21
Q15399	TLR1_HUMAN	TLR1	10.51	3.658	HUMAN	OTHERS	SS_TYPE1	HC non-substrate	0	0	1	N-out	Cytoplasm;Membrane;PM		786	24	556	21	185	HMSELSCNIT	LLIVTIVATMLVLAVTVTSLC	SYLDLPWYLR	UP	21
A0A0D9SF12	CC163_HUMAN	CCDC163	10.104	3.959	HUMAN		SS_NO_TYPE	HC non-substrate	0	0	1	N-out	Membrane		145	0	37	17	91	WLYPLGVSTE	LIGLCICFFCSSGCIFL	GSPPQNSTAV	UP	17
Q9BZ97	TTY13_HUMAN	TTTY13	9.711	4.883	HUMAN		SS_NO_TYPE	HC non-substrate	0	0	1	N-out	Membrane		58	0	16	21	21	GVLPPYDVNQ	LLGWDLNLSLFLGLCLMLLLA	GSCLPSPGIT	UP	21

## Sheet: SS_TPs_Mean
entry	name	gene_name	PRED_MEAN [%]	PRED_STD [%]	organism	dataset	class	pred_class	new_hc_substrate	substrate_homolog	human_n-out_proteome	topology	subcellular_location	sheddase	length	len_signal_pep	len_top_n	len_tmd	len_top_c	jmd_n	tmd	jmd_c	tmd_AN	len_tmd_AN
P16150	LEUK_HUMAN	SPN	95.218	2.015	HUMAN	SUBEXPERT	SS_TYPE1	HC substrate	0	1	1	N-out	Membrane		400	19	234	23	124	PFRNPDENSR	GMLPVAVLVALLAVIVLVALLLL	WRRRQKRRTG	UP	23
Q9ERC8	DSCAM_MOUSE	Dscam	95.035	1.812	MOUSE	SUBEXPERT	SS_TYPE1	HC substrate	0	1	0	N-out	Membrane;PM		2013	17	1577	21	398	EGLTTNEGLK	ILVTISCILVGVLLLFVLLLV	VRRRRREQRL	UP	21
P28828	PTPRM_MOUSE	Ptprm	94.788	2.09	MOUSE	SUBEXPERT	SS_TYPE1	HC substrate	0	1	0	N-out	Membrane	BACE1	1452	20	722	22	688	PEKQTDHTVK	IAGVIAGILLFVIIFLGVVLVM	KKRKLAKKRK	UP	22
P28827	PTPRM_HUMAN	PTPRM	94.788	2.09	HUMAN		SS_TYPE1	HC substrate	0	1	1	N-out	Membrane	BACE1	1452	20	722	22	688	PEKQTDHTVK	IAGVIAGILLFVIIFLGVVLVM	KKRKLAKKRK	UP	22
P10586	PTPRF_HUMAN	PTPRF	94.639	2.027	HUMAN	SUBEXPERT	SS_TYPE1	HC substrate	0	1	1	N-out	Membrane		1907	29	1234	21	623	QQQEEPEMLW	VTGPVLAVILIILIVIAILLF	KRKRTHSPSS	UP	21
A2A8L5	PTPRF_MOUSE	Ptprf	94.639	2.027	MOUSE		SS_NO_TYPE	HC substrate	0	1	0	N-out	Membrane		1898	29	1225	21	623	QQQEEPEMLW	VTGPVLAVILIILIVIAILLF	KRKRTHSPSS	UP	21
Q06418	TYRO3_HUMAN	TYRO3	94.488	2.14	HUMAN	SUBEXPERT	SS_TYPE1	HC substrate	0	1	1	N-out	Membrane;PM		890	40	389	21	440	QGPPHSRTSW	VPVVLGVLTALVTAAALALIL	LRKRRKETRF	UP	21
P55144	TYRO3_MOUSE	Tyro3	94.421	2.182	MOUSE		SS_TYPE1	HC substrate	0	1	0	N-out	Membrane;PM		880	30	389	21	440	QGPPHSRTSW	VPVVLGVLTALITAAALALIL	LRKRRKETRF	UP	21
P54764	EPHA4_HUMAN	EPHA4	94.39	2.26	HUMAN		SS_TYPE1	HC substrate	0	1 (D3ZZK3_RAT)	1	N-out	Membrane;PM	ADAM10;BACE1	986	19	528	22	417	RIIGDGANST	VLLVSVSGSVVLVVILIAAFVI	SRRRSKYSKA	UP	22
Q03137	EPHA4_MOUSE	Epha4	94.39	2.26	MOUSE		SS_TYPE1	HC substrate	0	1	0	N-out	Membrane;PM	ADAM10;BACE1	986	19	528	22	417	RIIGDGANST	VLLVSVSGSVVLVVILIAAFVI	SRRRSKYSKA	UP	22
P19022	CADH2_HUMAN	CDH2	94.374	2.471	HUMAN	SUBEXPERT	SS_TYPE1	HC substrate	0	1	1	N-out	Membrane;PM	ADAM10;BACE1	906	25	699	21	161	IVGAGLGTGA	IIAILLCIIILLILVLMFVVW	MKRRDKERQA	UP	21
P15116	CADH2_MOUSE	Cdh2	94.374	2.471	MOUSE		SS_TYPE1	HC substrate	0	1	0	N-out	Membrane;PM	ADAM10;BACE1	906	25	699	21	161	IVGAGLGTGA	IIAILLCIIILLILVLMFVVW	MKRRDKERQA	UP	21
O60469	DSCAM_HUMAN	DSCAM	94.34	1.961	HUMAN		SS_TYPE1	HC substrate	0	1	1	N-out	Membrane;PM		2012	17	1578	21	396	GLTTNEGLKM	LVTISCILVGVLLLFVLLLVV	RRRRREQRLK	UP	21
Q14118	DAG1_HUMAN	DAG1	94.243	2.125	HUMAN	SUBEXPERT	SS_TYPE1	HC substrate	0	1	1	N-out	Membrane;PM;Secreted	BACE1	895	29	720	26	120	DPEKSSEDDV	YLHTVIPAVVVAAILLIAGIIAMICY	RKKRKGKLTL	UP	26
O35516	NOTC2_MOUSE	Notch2	94.173	2.142	MOUSE	SUBEXPERT	SS_TYPE1	HC substrate	0	1	0	N-out	Membrane;PM	ADAM10;ADAM17	2473	25	1654	21	773	SELESPRNAQ	LLYLLAVAVVIILFFILLGVI	MAKRKRKHGF	UP	21
P09803	CADH1_MOUSE	Cdh1	94.145	2.213	MOUSE	SUBEXPERT	SS_TYPE1	HC substrate	0	1	0	N-out	Cell junction;Membrane;PM	ADAM10;ADAM12;ADAM15	884	23	686	24	151	AGIVAAGLQV	PAILGILGGILALLILILLLLLFL	RRRTVVKEPL	UP	24
P09603	CSF1_HUMAN	CSF1	94.074	2.424	HUMAN	SUBEXPERT	SS_TYPE1	HC substrate	0	1	1	N-out	Membrane;PM;Secreted	ADAM17	554	32	464	21	37	GSFSPQLQES	VFHLLVPSVILVLLAVGGLLF	YRWRRRSHQE	UP	21
Q61982	NOTC3_MOUSE	Notch3	93.87	1.949	MOUSE	SUBEXPERT	SS_TYPE1	HC substrate	0	1	0	N-out	Membrane;PM	ADAM10;ADAM17	2318	39	1604	21	654	PLEAPEQSVP	LLPLLVAGAVFLLIIFILGVM	VARRKREHST	UP	21
P23468	PTPRD_HUMAN	PTPRD	93.844	2.276	HUMAN		SS_TYPE1	HC substrate	1	0	1	N-out	Membrane		1912	20	1245	25	622	DPQPITDEEE	GLIWVVGPVLAVVFIICIVIAILLY	KRKRAESDSR	UP	25
Q9UM47	NOTC3_HUMAN	NOTCH3	93.757	2.372	HUMAN		SS_TYPE1	HC substrate	0	1	1	N-out	Membrane;PM	ADAM10;ADAM17	2321	39	1604	21	657	LEPPEPSVPL	LPLLVAGAVLLLVILVLGVMV	ARRKREHSTL	UP	21
Q04721	NOTC2_HUMAN	NOTCH2	93.543	2.284	HUMAN		SS_TYPE1	HC substrate	0	1	1	N-out	Membrane;PM	ADAM10;ADAM17	2471	25	1652	21	773	SESLTPERTQ	LLYLLAVAVVIILFIILLGVI	MAKRKRKHGS	UP	21
P05067	A4_HUMAN	APP	93.404	2.535	HUMAN	SUBEXPERT	SS_TYPE1	HC substrate	0	1	1	N-out	Cytoplasm;ER;Endosome;Golgi;Lysosome;Membrane;PM;Secreted	ADAM10;ADAM17;BACE1	770	17	684	21	48	AEDVGSNKGA	IIGLMVGGVVIATVIVITLVM	LKKKQYTSIH	UP	21
P12023	A4_MOUSE	App	93.404	2.535	MOUSE		SS_TYPE1	HC substrate	0	1	0	N-out	Cytoplasm;ER;Endosome;Golgi;Lysosome;Membrane;PM;Secreted	ADAM10;ADAM17;BACE1	770	17	684	21	48	AEDVGSNKGA	IIGLMVGGVVIATVIVITLVM	LKKKQYTSIH	UP	21
P12830	CADH1_HUMAN	CDH1	93.39	2.719	HUMAN		SS_TYPE1	HC substrate	0	1	1	N-out	Cell junction;Membrane;PM	ADAM10;ADAM12;ADAM15	882	22	687	21	152	PVEAGLQIPA	ILGILGGILALLILILLLLLF	LRRRAVVKEP	UP	21
Q06481	APLP2_HUMAN	APLP2	93.363	2.719	HUMAN	SUBEXPERT	SS_TYPE1	HC substrate	0	1	1	N-out	Membrane;Nucleus;PM	BACE1	763	31	661	24	47	PLREDFSLSS	SALIGLLVIAVAIATVIVISLVML	RKRQYGTISH	UP	24
Q9JKF6	NECT1_MOUSE	Nectin1	93.356	2.311	MOUSE	SUBEXPERT	SS_TYPE1	HC substrate	0	1	0	N-out	Cell junction;Membrane;PM		515	30	324	21	140	GRRAGQMPTA	IIGGVAGSVLLVLIVVGGIIV	ALRRRRHTFK	UP	21
Q06335	APLP2_MOUSE	Aplp2	93.289	2.778	MOUSE		SS_TYPE1	HC substrate	0	1	0	N-out	Membrane;Nucleus;PM	BACE1	707	31	605	24	47	PLREDFSLSS	NALIGLLVIAVAIATVIVISLVML	RKRQYGTISH	UP	24
O14522	PTPRT_HUMAN	PTPRT	93.16	2.625	HUMAN		SS_TYPE1	HC substrate	1	0	1	N-out	Membrane		1441	25	722	21	673	EKQVDNTVKM	AGVIAGLLMFIIILLGVMLTI	KRRRNAYSYS	UP	21
P08581	MET_HUMAN	MET	93.156	2.608	HUMAN	SUBEXPERT	SS_TYPE1	HC substrate	0	1	1	N-out	Membrane	ADAM10;BACE1	1390	24	908	23	435	VIVQPDQNFT	GLIAGVVSISTALLLLLGFFLWL	KKRKQIKDLG	UP	23
P39038	CADH4_MOUSE	Cdh4	93.051	3.52	MOUSE		SS_TYPE1	HC substrate	0	0	0	N-out	Membrane;PM		913	20	711	22	160	VAAAGLGTGA	IVAILICIVILLIMVLLFVVWM	KRREKERHTK	UP	22
Q4VA61	DSCL1_MOUSE	Dscaml1	93.046	2.195	MOUSE	SUBLIT	SS_TYPE1	HC substrate	0	1	0	N-out	Cell junction;Membrane;PM		2053	18	1573	21	441	AQGEGDDVKK	LFTIGCPVILATLGVALLFVV	RKKRKEKRLK	UP	21
E9Q0N2	PTPRH_MOUSE	Ptprh	93.026	3.176	MOUSE		SS_TYPE1	HC substrate	0	0	0	N-out	Cell projection;Cytoplasm;Membrane;PM		971	27	577	21	346	STTCHTESAA	IIAGAIVGILLLFILVGLLIV	FLKRRRKKRQ	UP	21
P22223	CADH3_HUMAN	CDH3	92.913	2.477	HUMAN		SS_TYPE1	HC substrate	1	0	1	N-out	Membrane;PM		829	24	630	23	152	ETCPGPWKGG	FILPVLGAVLALLFLLLVLLLLV	RKKRKIKEPL	UP	23
Q86VB7	C163A_HUMAN	CD163	92.773	2.239	HUMAN	OTHERS	SS_TYPE1	HC substrate	1	0	1	N-out	Membrane;PM;Secreted	ADAM17	1156	41	1009	21	85	TTGRSSRQSS	FIAVGILGVVLLAIFVALFFL	TKKRRQRQRL	UP	21
Q15303	ERBB4_HUMAN	ERBB4	92.769	3.787	HUMAN	SUBEXPERT	SS_TYPE1	HC substrate	0	1	1	N-out	Membrane;PM	ADAM17	1308	25	626	24	633	STLPQHARTP	LIAAGVIGGLFILVIVGLTFAVYV	RRKSIKKKRA	UP	24
Q15223	NECT1_HUMAN	NECTIN1	92.734	2.791	HUMAN		SS_TYPE1	HC substrate	0	1	1	N-out	Cell junction;Membrane;PM		517	30	325	21	141	GRRAGPVPTA	IIGGVAGSILLVLIVVGGIVV	ALRRRRHTFK	UP	21
P14925	AMD_RAT	Pam	92.562	2.931	RAT	SUBEXPERT	SS_NO_TYPE	HC substrate	0	1	0	N-out	Cytoplasm;Membrane					24		QKLSTEPGSG	VSVVLITTLLVIPVLVLLAIVMFI	RWKKSRAFGD	UP	24
Q80T91	MEG11_MOUSE	Megf11	92.506	2.528	MOUSE		SS_TYPE1	HC substrate	0	0	0	N-out	Membrane;PM		1091	18	829	21	223	SPALGAERHS	VGAVTGIVLLLFLVVVLLGLF	AWRRRRQKEK	UP	21
Q9HCJ2	LRC4C_HUMAN	LRRC4C	92.505	2.58	HUMAN		SS_TYPE1	HC substrate	1	0	1	N-out	Cell junction;Membrane;PM		640	44	483	21	92	GIDEVMKTTK	IIIGCFVAITLMAAVMLVIFY	KMRKQHHRQN	UP	21
Q8C031	LRC4C_MOUSE	Lrrc4c	92.505	2.58	MOUSE		SS_TYPE1	HC substrate	0	0	0	N-out	Cell junction;Membrane;PM		640	44	483	21	92	GIDEVMKTTK	IIIGCFVAITLMAAVMLVIFY	KMRKQHHRQN	UP	21
Q61527	ERBB4_MOUSE	Erbb4	92.499	3.241	MOUSE		SS_TYPE1	HC substrate	0	1	0	N-out	Membrane;PM	ADAM17	1308	25	627	21	635	TLPQHARTPL	IAAGVIGGLFILVIMALTFAV	YVRRKSIKKK	UP	21
P15702	LEUK_MOUSE	Spn	92.381	2.643	MOUSE		SS_TYPE1	HC substrate	0	1	0	N-out	Membrane		395	19	229	23	124	TRSPSQESSG	MLLVPMLIALVVVLALVALLLLW	RQRQKRRTGA	UP	23
Q8TD84	DSCL1_HUMAN	DSCAML1	92.373	2.684	HUMAN		SS_TYPE1	HC substrate	0	1	1	N-out	Cell junction;Membrane;PM		2053	18	1573	21	441	AQGEGDDVKK	LFTIGCPVILATLGVALLFIV	RKKRKEKRLK	UP	21
Q9CZW5	TOM70_MOUSE	Tomm70	92.361	2.04	MOUSE		SS_NO_TYPE	HC substrate	0	0	0	N-out	Membrane;Mitochondrion		611	0	41	21	549	PGSGAGTLPR	WHVALAIGAPLLLGAGAMYLW	SRRRRRREAG	UP	21
Q62165	DAG1_MOUSE	Dag1	92.263	4.107	MOUSE		SS_TYPE1	HC substrate	0	1	0	N-out	Membrane;PM;Secreted	BACE1	893	27	724	21	121	SSEDDVYLHT	VIPAVVVAAILLIAGIIAMIC	YRKKRKGKLT	UP	21
P04439	HLAA_HUMAN	HLA-A	92.263	3.326	HUMAN	SUBEXPERT	SS_TYPE1	HC substrate	0	1	1	N-out	ER;Membrane;PM	BACE1	365	24	284	24	33	ELSSQPTIPI	VGIIAGLVLLGAVITGAVVAAVMW	RRKSSDRKGG	UP	24
Q63155	DCC_RAT	Dcc	92.241	3.465	RAT	SUBEXPERT	SS_TYPE1	HC substrate	0	1	0	N-out	Membrane					21		VTPQKNSNLL	VITVVTVGVLTVLVVVIVAVI	CTRRSSAQQR	UP	21
D3ZZK3	D3ZZK3_RAT	Epha4	92.067	4.051	RAT	SUBEXPERT	SS_TYPE1	HC substrate	0	1	0	N-out						23		RIIGDGANST	VLLVSVSGSVVLVVILIAAFVIS	RRRSKYSQAK	UP	23
Q9NZR2	LRP1B_HUMAN	LRP1B	92.02	3.284	HUMAN	SUBLIT	SS_TYPE1	HC substrate	0	1	1	N-out	Membrane		4599	20	4424	23	132	KSDHISTRSI	AIIVPLVLLVTLITTLVIGLVLC	KRKRRTKTIR	UP	23
P01900	HA12_MOUSE	H2-D1	91.956	3.931	MOUSE		SS_TYPE1	HC substrate	0	0	0	N-out	Membrane		365	24	287	23	31	EPPSSTKTNT	VIIAVPVVLGAVVILGAVMAFVM	KRRRNTGGKG	UP	23
Q9JI18	LRP1B_MOUSE	Lrp1b	91.949	3.28	MOUSE		SS_TYPE1	HC substrate	0	1	0	N-out	Membrane		4599	20	4424	23	132	KSEHISTRSI	AIIVPLVLLVTLVTTLVIGLVVC	KRKRRTKTIR	UP	23
P16070	CD44_HUMAN	CD44	91.944	3.628	HUMAN	SUBEXPERT	SS_TYPE1	HC substrate	0	1	1	N-out	Membrane;PM	ADAM10;ADAM17	742	20	629	21	72	GPIRTPQIPE	WLIILASLLALALILAVCIAV	NSRRRCGQKK	UP	21
P17342	ANPRC_HUMAN	NPR3	91.883	2.615	HUMAN		SS_TYPE1	HC substrate	0	1	1	N-out	Membrane		541	26	455	23	37	PCKSSGGLEE	SAVTGIVVGALLGAGLLMAFYFF	RKKYRITIER	UP	23
Q86YL7	PDPN_HUMAN	PDPN	91.869	3.609	HUMAN	SUBEXPERT	SS_TYPE1	HC substrate	0	1	1	N-out	Cell projection;Membrane		162	22	109	21	10	EKDGLSTVTL	VGIIVGVLLAIGFIGAIIVVV	MRKMSGRYSP	UP	21
P27931	IL1R2_MOUSE	Il1r2	91.86	3.086	MOUSE		SS_TYPE1	HC substrate	0	1	0	N-out	Membrane;PM;Secreted	ADAM17	410	13	342	26	29	SQSLHTTVKE	VSSTFSWSIALAPLSLIILVVGAIWM	RRRCKRRAGK	UP	26
Q64487	PTPRD_MOUSE	Ptprd	91.86	5.315	MOUSE		SS_TYPE1	HC substrate	0	0	0	N-out	Membrane		1912	20	1246	21	625	PQPITDEEEG	LIWVVGPVLAVVFIICIVIAI	LLYKRKRAES	UP	21
P16422	EPCAM_HUMAN	EPCAM	91.812	4.855	HUMAN	SUBLIT	SS_TYPE1	HC substrate	0	1	1	N-out	Membrane;PM		314	23	242	23	26	APEFSMQGLK	AGVIAVIVVVVIAVVAGIVVLVI	SRKKRMAKYE	UP	23
Q8BGV3	TACD2_MOUSE	Tacstd2	91.636	4.602	MOUSE	SUBEXPERT	SS_TYPE1	HC substrate	0	1	0	N-out	Membrane		317	24	246	21	26	QFSMKRLTAG	VIAVIAVVSVAVVAGVVVLVV	TKRRKSGKYK	UP	21
P15379	CD44_MOUSE	Cd44	91.61	3.863	MOUSE		SS_TYPE1	HC substrate	0	1	0	N-out	Membrane;PM	ADAM10;ADAM17	778	22	663	21	72	GPMRRPQIPE	WLIILASLLALALILAVCIAV	NSRRRCGQKK	UP	21
P01893	HLAH_HUMAN	HLA-H	91.583	4.175	HUMAN		SS_NO_TYPE	HC substrate	1	0	1	N-out	Membrane;PM		362	24	284	24	30	EPSSQPTVPI	VGIVAGLVLLVAVVTGAVVAAVMW	RKKSSDRKGG	UP	24
P01895	HA1Y_MOUSE	H2-D1	91.558	3.835	MOUSE		SS_TYPE1	HC substrate	0	0	0	N-out	Membrane		298	0	244	21	33	EPPSSTKTNT	VIIAVPVVLGAVVILGAVMAF	VMKRRRNTGG	UP	21
P30530	UFO_HUMAN	AXL	91.528	2.388	HUMAN	SUBEXPERT	SS_TYPE1	HC substrate	0	1	1	N-out	Membrane;PM	ADAM10;ADAM17	894	25	426	21	422	STPAFSWPWW	YVLLGAVVAAACVLILALFLV	HRRKKETRYG	UP	21
P10287	CADH3_MOUSE	Cdh3	91.484	3.093	MOUSE		SS_TYPE1	HC substrate	0	0	0	N-out	Membrane;PM		822	25	622	23	152	NDCPRPWKGG	FILPILGAVLALLTLLLALLLLV	RKKRKVKEPL	UP	23
P30511	HLAF_HUMAN	HLA-F	91.452	3.888	HUMAN		SS_TYPE1	HC substrate	1	0	1	N-out	Membrane;PM		346	21	284	24	17	EQSPQPTIPI	VGIVAGLVVLGAVVTGAVVAAVMW	RKKSSDRNRG	UP	24
P55283	CADH4_HUMAN	CDH4	91.374	4.016	HUMAN		SS_TYPE1	HC substrate	1	0	1	N-out	Membrane;PM		916	20	714	22	160	VAAAGLGTGA	IVAILICILILLTMVLLFVMWM	KRREKERHTK	UP	22
Q07954	LRP1_HUMAN	LRP1	91.343	3.68	HUMAN	SUBEXPERT	SS_TYPE1	HC substrate	0	1	1	N-out	Membrane;PM		4544	19	4400	25	100	EHVFSQQQPG	HIASILIPLLLLLLLVLVAGVVFWY	KRRVQGAKGF	UP	25
Q06806	TIE1_MOUSE	Tie1	91.334	3.635	MOUSE		SS_TYPE1	HC substrate	0	1	0	N-out	Membrane;PM		1134	22	733	25	354	SRAAEEGLDQ	QLVLAVVGSVSATCLTILAALLALV	CIRRSCLHRR	UP	25
Q13308	PTK7_HUMAN	PTK7	91.249	3.923	HUMAN	SUBEXPERT	SS_TYPE1	HC substrate	0	1	1	N-out	Membrane		1070	30	674	21	345	SPPPYKMIQT	IGLSVGAAVAYIIAVLGLMFY	CKKRCKAKRL	UP	21
Q8BKG3	PTK7_MOUSE	Ptk7	91.249	3.923	MOUSE		SS_TYPE1	HC substrate	0	1	0	N-out	Membrane		1062	22	674	21	345	SPPPYKMIQT	IGLSVGAAVAYIIAVLGLMFY	CKKRCKAKRL	UP	21
P70180	ANPRC_MOUSE	Npr3	91.234	3.036	MOUSE	SUBEXPERT	SS_TYPE1	HC substrate	0	1	0	N-out	Membrane		536	26	452	21	37	KSSGGLEESA	VTGIVVGALLGAGLLMAFYFF	RKKYRITIER	UP	21
O60330	PCDGC_HUMAN	PCDHGA12	91.228	4.059	HUMAN		SS_TYPE1	HC substrate	1	0	1	N-out	Membrane;PM		932	29	663	21	219	NSETSDLTLY	LVVAVAAVSCVFLAFVILLLA	LRLRRWHKSR	UP	21
P35590	TIE1_HUMAN	TIE1	91.223	3.479	HUMAN	SUBEXPERT	SS_TYPE1	HC substrate	0	1	1	N-out	Membrane;PM		1138	21	738	25	354	SRAAEEGLDQ	QLILAVVGSVSATCLTILAALLTLV	CIRRSCLHRR	UP	25
Q8N423	LIRB2_HUMAN	LILRB2	91.184	4.199	HUMAN		SS_TYPE1	HC substrate	1	0	1	N-out	Membrane;PM		598	21	440	21	116	QSGLGRHLGV	VIGILVAVVLLLLLLLLLFLI	LRHRRQGKHW	UP	21
Q8NHL6	LIRB1_HUMAN	LILRB1	91.171	4.208	HUMAN		SS_TYPE1	HC substrate	1	0	1	N-out	Membrane;PM;Secreted		650	23	438	21	168	QSGLGRHLGV	VIGILVAVILLLLLLLLLFLI	LRHRRQGKHW	UP	21
O75056	SDC3_HUMAN	SDC3	91.137	3.158	HUMAN	SUBEXPERT	SS_TYPE1	HC substrate	0	1	1	N-out	Membrane;PM		442	0	387	21	34	SILERKEVLV	AVIVGGVVGALFAAFLVTLLI	YRMKKKDEGS	UP	21
Q64519	SDC3_MOUSE	Sdc3	91.137	3.158	MOUSE		SS_TYPE1	HC substrate	0	1	0	N-out	Membrane;PM		442	44	343	21	34	SILERKEVLV	AVIVGGVVGALFAAFLVTLLI	YRMKKKDEGS	UP	21
Q62151	RAGE_MOUSE	Ager	91.116	3.017	MOUSE		SS_TYPE1	HC substrate	0	1	0	N-out	Membrane;PM;Secreted		402	22	318	21	41	VGESGLGTLA	LALGILGGLGVVALLVGAILW	RKRQPRREER	UP	21
Q03157	APLP1_MOUSE	Aplp1	91.099	3.199	MOUSE	SUBEXPERT	SS_TYPE1	HC substrate	0	1	0	N-out	Membrane;PM	BACE1	654	38	546	23	47	APSGTGVSRE	ALSGLLIMGAGGGSLIVLSLLLL	RKKKPYGTIS	UP	23
Q9UK00	CC018_HUMAN	C3orf18	91.045	2.798	HUMAN		SS_NO_TYPE	HC substrate	1	0	1	N-out	Membrane		162	0	61	21	80	AAGGTAGVGT	MLLSFGIITVIGLAVALVLYI	RKKKRLEKLR	UP	21
P46531	NOTC1_HUMAN	NOTCH1	91.037	2.589	HUMAN		SS_TYPE1	HC substrate	0	1	1	N-out	Membrane;PM	ADAM10;ADAM17	2555	18	1717	21	799	VEPPPPAQLH	FMYVAAAAFVLLFFVGCGVLL	SRKRRRQHGQ	UP	21
O75022	LIRB3_HUMAN	LILRB3	90.989	4.396	HUMAN	OTHERS	SS_TYPE1	HC substrate	1	0	1	N-out	Membrane;PM		631	23	420	21	167	STPGLGRYLE	VLIGVSVAFVLLLFLLLFLLL	RRQRHSKHRT	UP	21
Q15109	RAGE_HUMAN	AGER	90.964	3.747	HUMAN	SUBLIT	SS_TYPE1	HC substrate	0	1	1	N-out	Membrane;PM;Secreted		404	22	320	21	41	VGGSGLGTLA	LALGILGGLGTAALLIGVILW	QRRQRRGEER	UP	21
Q12866	MERTK_HUMAN	MERTK	90.955	3.305	HUMAN	SUBEXPERT	SS_TYPE1	HC substrate	0	1	1	N-out	Membrane	ADAM17	999	20	485	21	473	PGNADPVLII	FGCFCGFILIGLILYISLAIR	KRVQETKFGN	UP	21
Q01705	NOTC1_MOUSE	Notch1	90.953	3.235	MOUSE	SUBEXPERT	SS_TYPE1	HC substrate	0	1	0	N-out	Membrane;PM	ADAM10;ADAM17	2531	18	1707	21	785	VEPPLPSQLH	LMYVAAAAFVLLFFVGCGVLL	SRKRRRQHGQ	UP	21
P0CC10	LRC4B_RAT	Lrrc4b	90.881	2.777	RAT	SUBEXPERT	SS_NO_TYPE	HC substrate	0	1	0	N-out	Cell junction;Membrane;PM					21		DLDDVMKTTK	IIIGCFVAITFMAAVMLVAFY	KLRKQHQLHK	UP	21
Q9NT99	LRC4B_HUMAN	LRRC4B	90.881	2.777	HUMAN		SS_NO_TYPE	HC substrate	0	1	1	N-out	Cell junction;Membrane;PM		713	35	541	21	116	DLDDVMKTTK	IIIGCFVAITFMAAVMLVAFY	KLRKQHQLHK	UP	21
P0C192	LRC4B_MOUSE	Lrrc4b	90.881	2.777	MOUSE		SS_NO_TYPE	HC substrate	0	1	0	N-out	Cell junction;Membrane;PM		709	38	536	21	114	DLDDVMKTTK	IIIGCFVAITFMAAVMLVAFY	KLRKQHQLHK	UP	21
P19021	AMD_HUMAN	PAM	90.855	3.571	HUMAN		SS_TYPE1	HC substrate	0	1	1	N-out	Cytoplasm;Membrane	BACE1	973	20	843	24	86	QKLIKEPGSG	VPVVLITTLLVIPVVVLLAIAIFI	RWKKSRAFGD	UP	24
Q8BGK9	CC018_MOUSE		90.819	2.825	MOUSE		SS_NO_TYPE	HC substrate	0	0	0	N-out	Membrane		164	0	63	21	80	VAGGAAGVGT	MLLSFGIITVIGLAVAMVLYI	RKKKRLEKLR	UP	21
Q61288	ACVL1_MOUSE	Acvrl1	90.664	2.388	MOUSE		SS_TYPE1	HC substrate	0	0	0	N-out	Membrane;PM		502	22	97	21	362	EEPEVDAHLP	LILGPVLALPVLVALGALGLW	RVRRRQEKQR	UP	21
Q9BUF7	CRUM3_HUMAN	CRB3	90.608	4.204	HUMAN	OTHERS	SS_TYPE1	HC substrate	1	0	1	N-out	Membrane;PM		120	26	33	21	40	GNLRPEAITA	IIVVFSLLAALLLAVGLALLV	RKLREKRQTE	UP	21
Q9Y5H0	PCDG3_HUMAN	PCDHGA3	90.594	4.752	HUMAN		SS_TYPE1	HC substrate	0	1 (Q91XY5_MOUSE)	1	N-out	Membrane;PM		932	29	663	21	219	KPNDSDLTLY	LVVAVAAVSCVFLAFVIVLLA	LRLRRWHKSR	UP	21
Q9HCM2	PLXA4_HUMAN	PLXNA4	90.56	3.821	HUMAN		SS_TYPE1	HC substrate	1	0	1	N-out	Membrane;PM		1894	23	1214	21	636	IAPDSPLSLP	AIVSIAVAGGLLIIFIVAVLI	AYKRKSRESD	UP	21
Q80UG2	PLXA4_MOUSE	Plxna4	90.56	3.821	MOUSE		SS_TYPE1	HC substrate	0	0	0	N-out	Membrane;PM		1893	23	1213	21	636	IAPDSPLSLP	AIVSIAVAGGLLIIFIVAVLI	AYKRKSRESD	UP	21
P17948	VGFR1_HUMAN	FLT1	90.524	4.259	HUMAN	SUBEXPERT	SS_TYPE1	HC substrate	0	1	1	N-out	Membrane;PM		1338	26	732	22	558	QGTSDKSNLE	LITLTCTCVAATLFWLLLTLFI	RKMKRSSSEI	UP	22
P29317	EPHA2_HUMAN	EPHA2	90.52	4.457	HUMAN	SUBLIT	SS_TYPE1	HC substrate	0	1	1	N-out	Cell projection;Membrane;PM	ADAM10;BACE1	976	23	514	21	418	SPEGSGNLAV	IGGVAVGVVLLLVLAGVGFFI	HRRRKNQRAR	UP	21
Q03145	EPHA2_MOUSE	Epha2	90.52	4.236	MOUSE		SS_TYPE1	HC substrate	0	1	0	N-out	Cell projection;Membrane;PM	ADAM10;BACE1	977	25	513	21	418	STEGSANMAV	IGGVAVGVVLLLVLAGVGLFI	HRRRRNLRAR	UP	21
P54753	EPHB3_HUMAN	EPHB3	90.513	4.302	HUMAN	SUBLIT	SS_TYPE1	HC substrate	0	1	1	N-out	Cell projection;Membrane;PM		998	33	526	21	418	AQQLQEQLPL	IVGSATAGLVFVVAVVVIAIV	CLRKQRHGSD	UP	21
P78324	SHPS1_HUMAN	SIRPA	90.454	2.883	HUMAN	SUBEXPERT	SS_TYPE1	HC substrate	0	1	1	N-out	Membrane	ADAM10;ADAM17;BACE1	504	30	343	21	110	NTGSNERNIY	IVVGVVCTLLVALLMAALYLV	RIRQKKAQGS	UP	21
Q91XY5	Q91XY5_MOUSE	Pcdhga3	90.447	5.038	MOUSE	SUBLIT	SS_NO_TYPE	HC substrate	0	0	0	N-out						26		HTPANPQNSD	LTLYLVVAVAVVSCIFLAFVIVLLAL	RLRRWYSSRL	UP	26
Q9HBW1	LRRC4_HUMAN	LRRC4	90.357	4.468	HUMAN		SS_TYPE1	HC substrate	1	0	1	N-out	Membrane		653	38	489	21	105	SLDEVMKTTK	IIIGCFVAVTLLAAAMLIVFY	KLRKRHQQRS	UP	21
Q99PH1	LRRC4_MOUSE	Lrrc4	90.357	4.468	MOUSE		SS_TYPE1	HC substrate	0	0	0	N-out	Membrane		652	40	486	21	105	SLDEVMKTTK	IIIGCFVAVTLLAAAMLIVFY	KLRKRHQQRS	UP	21
P35613	BASI_HUMAN	BSG	90.355	3.727	HUMAN	SUBEXPERT	SS_TYPE1	HC substrate	0	1	1	N-out	Cell projection;ER;Membrane;PM	ADAM17;BACE1	385	21	302	21	41	ITLRVRSHLA	ALWPFLGIVAEVLVLVTIIFI	YEKRRKPEDV	UP	21
Q92692	NECT2_HUMAN	NECTIN2	90.349	4.322	HUMAN	SUBLIT	SS_TYPE1	HC substrate	0	1	1	N-out	Membrane;PM		538	31	329	21	157	NTAGAGATGG	IIGGIIAAIIATAVAATGILI	CRQQRKEQTL	UP	21
P51693	APLP1_HUMAN	APLP1	90.339	3.99	HUMAN	OTHERS	SS_TYPE1	HC substrate	0	1	1	N-out	Membrane;PM	BACE1	650	38	542	23	47	APAGTGVSRE	AVSGLLIMGAGGGSLIVLSMLLL	RRKKPYGAIS	UP	23
P43146	DCC_HUMAN	DCC	90.324	4.799	HUMAN		SS_TYPE1	HC substrate	0	1	1	N-out	Membrane		1447	25	1072	25	325	GSVTPQKNSN	LLVIIVVTVGVITVLVVVIVAVICT	RRSSAQQRKK	UP	25
P70211	DCC_MOUSE	Dcc	90.32	5.052	MOUSE		SS_TYPE1	HC substrate	0	1	0	N-out	Membrane		1447	25	1072	25	325	GSVTPQKNSN	LLVITVVTVGVLTVLVVVIVAVICT	RRSSAQQRKK	UP	25
Q61830	MRC1_MOUSE	Mrc1	90.318	4.094	MOUSE	OTHERS	SS_TYPE1	HC substrate	0	0	0	N-out	Endosome;Membrane;PM		1456	19	1369	21	47	DPQPKGSSKA	AGVVTVVLLIVIGAGVAAYFF	YKKRHALHIP	UP	21
P18572	BASI_MOUSE	Bsg	90.296	3.976	MOUSE		SS_TYPE1	HC substrate	0	1	0	N-out	Cell projection;ER;Membrane;PM	ADAM17;BACE1	389	21	304	24	40	ETISLRVRSR	MAALWPFLGIVAEVLVLVTIIFIY	EKRRKPDQTL	UP	24
Q50LG9	LRC24_HUMAN	LRRC24	90.194	4.223	HUMAN		SS_NO_TYPE	HC substrate	1	0	1	N-out	Membrane		513	20	385	21	87	FRALGVATQT	AIAAAIALLALTALLLVAMIC	RRRRRRKKAR	UP	21
E9Q7P9	CDHR2_MOUSE	Cdhr2	90.157	4.009	MOUSE		SS_TYPE1	HC substrate	0	0	0	N-out	Cell junction;Cell projection;Membrane;PM		1308	20	1132	21	135	EPDQQKLLTS	VIIGLVVSLVLVLVILITALV	CLRKSYHRKL	UP	21
P21709	EPHA1_HUMAN	EPHA1	90.11	4.336	HUMAN		SS_TYPE1	HC substrate	1	0	1	N-out	Membrane;PM		976	25	522	21	408	PVSRGLTGGE	IVAVIFGLLLGAALLLGILVF	RSRRAQRQRQ	UP	21
Q9Y5G9	PCDG4_HUMAN	PCDHGA4	90.089	4.812	HUMAN		SS_TYPE1	HC substrate	1	0	1	N-out	Membrane;PM		962	59	664	21	218	DPDDSGLTLY	LVVAVAAVSCVFLAFVTVLLA	LKLRRWHKSR	UP	21
P97798	NEO1_MOUSE	Neo1	90.029	5.212	MOUSE		SS_TYPE1	HC substrate	0	1	0	N-out	Membrane;PM	BACE1	1493	36	1100	21	336	PTSPLDSNML	LVIIVSVGVITIVVVVVIAVF	CTRRTTSHQK	UP	21
Q92859	NEO1_HUMAN	NEO1	90.015	5.262	HUMAN	SUBLIT	SS_TYPE1	HC substrate	0	1	1	N-out	Membrane;PM	BACE1	1461	33	1072	21	335	PTSPLDSNML	LVIIVSVGVITIVVVVIIAVF	CTRRTTSHQK	UP	21
Q9Y6N7	ROBO1_HUMAN	ROBO1	90.006	3.356	HUMAN	SUBEXPERT	SS_TYPE1	HC substrate	0	1	1	N-out	Cell projection;ER;Golgi;Membrane;PM	BACE1	1651	25	872	21	733	QQISDVVKQP	AFIAGIGAACWIILMVFSIWL	YRHRKKRNGL	UP	21
P04223	HA1K_MOUSE	H2-K1	89.997	5.8	MOUSE		SS_TYPE1	HC substrate	0	0	0	N-out	Membrane		369	21	284	23	41	EPPPSTVSNT	VIIAVLVVLGAAIVTGAVVAFVM	KMRRRNTGGK	UP	23
Q8WWV6	FCAMR_HUMAN	FCAMR	89.96	5.223	HUMAN	OTHERS	SS_TYPE1	HC substrate	1	0	1	N-out	Membrane;PM		532	16	434	21	61	TFPEDESSSR	TLAPVSTMLALFMLMALVLLQ	RKLWRRRTSQ	UP	21
P08069	IGF1R_HUMAN	IGF1R	89.93	4.749	HUMAN	SUBEXPERT	SS_TYPE1	HC substrate	0	1	1	N-out	Membrane;PM		1367	30	905	24	408	AKTGYENFIH	LIIALPVAVLLIVGGLVIMLYVFH	RKRNNSRLGN	UP	24
Q62888	NLGN2_RAT	Nlgn2	89.876	4.021	RAT	SUBLIT	SS_TYPE1	HC substrate	0	1	0	N-out	Membrane;PM					21		DSRDYSTELS	VTVAVGASLLFLNILAFAALY	YKRDRRQELR	UP	21
Q8NFZ4	NLGN2_HUMAN	NLGN2	89.876	4.021	HUMAN		SS_TYPE1	HC substrate	0	1	1	N-out	Membrane;PM	BACE1	835	14	663	21	137	DSRDYSTELS	VTVAVGASLLFLNILAFAALY	YKRDRRQELR	UP	21
Q69ZK9	NLGN2_MOUSE	Nlgn2	89.876	4.021	MOUSE		SS_TYPE1	HC substrate	0	1	0	N-out	Membrane;PM	BACE1	836	14	664	21	137	DSRDYSTELS	VTVAVGASLLFLNILAFAALY	YKRDRRQELR	UP	21
Q9UBG0	MRC2_HUMAN	MRC2	89.773	4.793	HUMAN		SS_TYPE1	HC substrate	1	0	1	N-out	Membrane		1479	30	1384	21	44	PSALPENPAA	LVVVLMAVLLLLALLTAALIL	YRRRQSIERG	UP	21
Q8VHY0	CSPG4_MOUSE	Cspg4	89.74	4.279	MOUSE	SUBLIT	SS_TYPE1	HC substrate	0	1	0	N-out	Cell projection;Membrane;PM	BACE1	2327	29	2200	21	77	LGFLEANMFS	IIIPVCLILLLLALILPLLFY	LRKRNKTGKH	UP	21
Q9HD43	PTPRH_HUMAN	PTPRH	89.738	7.393	HUMAN		SS_TYPE1	HC substrate	1	0	1	N-out	Cell projection;Cytoplasm;Membrane;PM		1115	27	727	21	340	VVCHTESAGV	IAGAFVGILLFLILVGLLIFF	LKRRNKKKQQ	UP	21
O35988	SDC4_MOUSE	Sdc4	89.737	4.907	MOUSE		SS_TYPE1	HC substrate	0	0	0	N-out	Membrane	ADAM17;BACE1	198	23	122	25	28	QGSNIFERTE	VLAALIVGGVVGILFAVFLILLLVY	RMKKKDEGSY	UP	25
Q8K4F0	CD226_MOUSE	Cd226	89.694	3.012	MOUSE		SS_TYPE1	HC substrate	0	0	0	N-out	Membrane;PM		333	18	236	21	58	GGTNKHFILP	IVGGLVSLLLVILIIIIFILY	NRKRRRQVRI	UP	21
P34741	SDC2_HUMAN	SDC2	89.661	5.102	HUMAN	SUBLIT	SS_TYPE1	HC substrate	0	1	1	N-out	Membrane		201	18	126	25	32	HSDSLFKRTE	VLAAVIAGGVIGFLFAIFLILLLVY	RMRKKDEGSY	UP	25
O89026	ROBO1_MOUSE	Robo1	89.567	3.524	MOUSE		SS_TYPE1	HC substrate	0	1	0	N-out	Cell projection;ER;Golgi;Membrane;PM	BACE1	1612	19	839	21	733	QQISDVVRQP	AFIAGIGAACWIILMVFSIWL	YRHRKKRNGL	UP	21
P22897	MRC1_HUMAN	MRC1	89.482	5.122	HUMAN		SS_TYPE1	HC substrate	1	0	1	N-out	Endosome;Membrane;PM		1456	18	1371	21	46	DPSKPSSNVA	GVVIIVILLILTGAGLAAYFF	YKKRRVHLPQ	UP	21
Q13291	SLAF1_HUMAN	SLAMF1	89.459	3.767	HUMAN	OTHERS	SS_TYPE1	HC substrate	1	0	1	N-out	Membrane;PM		335	20	217	21	77	CRTDPSETKP	WAVYAGLLGGVIMILIMVVIL	QLRRRGKTNH	UP	21
Q9Y5G8	PCDG5_HUMAN	PCDHGA5	89.441	4.155	HUMAN		SS_TYPE1	HC substrate	1	0	1	N-out	Membrane;PM	BACE1	931	29	663	21	218	DPEDLDLTLY	LVVAVAAVSCVFLAFVIVLLV	LRLRRWHKSR	UP	21
Q6UVK1	CSPG4_HUMAN	CSPG4	89.433	4.678	HUMAN		SS_TYPE1	HC substrate	0	1	1	N-out	Cell projection;Membrane;PM	BACE1	2322	29	2195	21	77	LSFLEANMFS	VIIPMCLVLLLLALILPLLFY	LRKRNKTGKH	UP	21
Q00993	UFO_MOUSE	Axl	89.402	3.172	MOUSE		SS_TYPE1	HC substrate	0	1	0	N-out	Membrane;PM	ADAM10;ADAM17	888	18	427	21	422	PPRAFSWPWW	YVLLGALVAAACVLILALFLV	HRRKKETRYG	UP	21
Q685J3	MUC17_HUMAN	MUC17	89.4	4.931	HUMAN		SS_NO_TYPE	HC substrate	1	0	1	N-out	Membrane;PM;Secreted		4493	25	4368	21	79	QGTQKSLVYG	LVGAGVVLMLIILVALLMLVF	RSKREVKRQK	UP	21
Q99M80	PTPRT_MOUSE	Ptprt	89.387	9.611	MOUSE	OTHERS	SS_TYPE1	HC substrate	0	0	0	N-out	Membrane		1454	29	741	21	663	EKQVDNTVKM	AGVIAGLLMFIIILLGVMLTI	KRRKLAKKQK	UP	21
P25092	GUC2C_HUMAN	GUCY2C	89.339	3.688	HUMAN	OTHERS	SS_TYPE1	HC substrate	1	0	1	N-out	ER;Membrane;PM		1073	23	407	24	619	PNDITGRGPQ	ILMIAVFTLTGAVVLLLLVALLML	RKYRKDYELR	UP	24
P70424	ERBB2_MOUSE	Erbb2	89.237	4.906	MOUSE		SS_TYPE1	HC substrate	0	0	0	N-out	Membrane;PM	ADAM10	1256	22	631	21	582	PAEQRASPVT	FIIATVVGVLLFLIIVVVIGI	LIKRRRQKIR	UP	21
P32507	NECT2_MOUSE	Nectin2	89.227	5.718	MOUSE	SUBLIT	SS_TYPE1	HC substrate	0	1	0	N-out	Membrane;PM		530	31	320	21	158	STAGAGATGG	IIGGIIAAIIATAVAGTGILI	CRQQRKEQRL	UP	21
P03991	HA1W_MOUSE	H2-K1	89.218	5.821	MOUSE		SS_TYPE1	HC substrate	0	0	0	N-out	Membrane		368	21	284	24	39	EPPPSAVSNT	VIIAVLVVLGAAIVTGAVVAFVMM	RRRNTGGKGG	UP	24
P14428	HA1Q_MOUSE	H2-K1	89.218	5.821	MOUSE		SS_TYPE1	HC substrate	0	0	0	N-out	Membrane		328	0	265	24	39	EPPPSAVSNT	VIIAVLVVLGAAIVTGAVVAFVMM	RRRNTGGKGG	UP	24
P43407	SDC2_MOUSE	Sdc2	89.192	5.148	MOUSE		SS_TYPE1	HC substrate	0	1	0	N-out	Membrane		202	18	127	25	32	HSDNLFKRTE	VLAAVIAGGVIGFLFAIFLILLLVY	RMRKKDEGSY	UP	25
P35969	VGFR1_MOUSE	Flt1	89.179	4.718	MOUSE		SS_TYPE1	HC substrate	0	1	0	N-out	Membrane;PM		1333	22	737	22	552	QGTSDKSNLE	LITLTCTCVAATLFWLLLTLFI	RKLKRSSSEV	UP	22
Q6DIB5	MEG10_MOUSE	Megf10	89.139	6.011	MOUSE		SS_TYPE1	HC substrate	0	0	0	N-out	Membrane;PM		1147	25	832	21	269	ALPADSYQIG	AIAGIVVLVLVVLFLLALFII	YRHKQKRKES	UP	21
P27930	IL1R2_HUMAN	IL1R2	89.111	3.847	HUMAN	SUBEXPERT	SS_TYPE1	HC substrate	0	1	1	N-out	Membrane;PM;Secreted	ADAM17	398	13	330	26	29	FQTLRTTVKE	ASSTFSWGIVLAPLSLAFLVLGGIWM	HRRCKHRTGK	UP	26
P06729	CD2_HUMAN	CD2	89.087	4.288	HUMAN	OTHERS	SS_TYPE1	HC substrate	1	0	1	N-out	Membrane;PM		351	24	185	26	116	PVSCPEKGLD	IYLIIGICGGGSLLMVFVALLVFYIT	KRKKQRSRRN	UP	26
Q9EPR5	SORC2_MOUSE	Sorcs2	89.07	5.033	MOUSE		SS_TYPE1	HC substrate	0	0	0	N-out	Cell junction;Cell projection;Cytoplasm;Endosome;Membrane;PM		1159	49	1029	21	60	TGPQRPGGSG	GYWAVVVLFVIGLFAVGAFIL	YKFKRKRPGR	UP	21
P54754	EPHB3_MOUSE	Ephb3	88.961	4.477	MOUSE		SS_TYPE1	HC substrate	0	1	0	N-out	Cell projection;Membrane;PM		993	29	525	21	418	AQQLQEQLPL	IVGSTVAGFVFMVVVVVIALV	CLRKQRHGPD	UP	21
Q9Y5G5	PCDG8_HUMAN	PCDHGA8	88.961	6.43	HUMAN		SS_TYPE1	HC substrate	1	0	1	N-out	Membrane;PM	BACE1	932	29	663	21	219	DPNDSSLTLY	LVVAVAAISCVFLAFVAVLLG	LRLRRWHKSR	UP	21
P07141	CSF1_MOUSE	Csf1	88.839	4.951	MOUSE		SS_TYPE1	HC substrate	0	1	0	N-out	Membrane;PM;Secreted	ADAM17	552	32	460	23	37	EGSSDPQIPE	SVFHLLVPGIILVLLTVGGLLFY	KWKWRSHRDP	UP	23
P33151	CADH5_HUMAN	CDH5	88.807	5.87	HUMAN	SUBLIT	SS_TYPE1	HC substrate	0	1	1	N-out	Cell junction;Membrane;PM		784	25	574	21	164	MAAQVGVSIQ	AVVAILLCILTITVITLLIFL	RRRLRKQARA	UP	21
Q2YFS3	PILRA_MOUSE	Pilra	88.791	8.049	MOUSE		SS_TYPE1	HC substrate	0	0	0	N-out	Membrane		302	31	167	21	83	GGLDLQTTVG	LATAAAVFLVGVLGLIVFLWW	KRRRQGQKTK	UP	21
P40967	PMEL_HUMAN	PMEL	88.766	6.196	HUMAN	SUBLIT	SS_TYPE1	HC substrate	0	1	1	N-out	ER;Membrane;Secreted		661	24	571	21	45	MPGQEAGLGQ	VPLIVGILLVLMAVVLASLIY	RRRLMKQDFS	UP	21
Q9UGT4	SUSD2_HUMAN	SUSD2	88.761	4.963	HUMAN	OTHERS	SS_TYPE1	HC substrate	1	0	1	N-out	Membrane;PM		822	27	758	21	16	PKCQPGRSYA	VLLGIIFGGLAVVAAVALVYV	LLRRRKGNTH	UP	21
Q9JLN5	ERMAP_MOUSE	Ermap	88.741	4.697	MOUSE		SS_TYPE1	HC substrate	0	0	0	N-out	Cytoplasm;Membrane;PM		566	29	217	21	299	PERGSLSSPA	VALSVVLPVLGLLILLGIWLI	CKQKKSKEKL	UP	21
Q15262	PTPRK_HUMAN	PTPRK	88.702	5.191	HUMAN		SS_TYPE1	HC substrate	0	1	1	N-out	Membrane		1439	26	726	22	665	PAKQTDRVVK	IAGISAGILVFILLLLVVILIV	KKSKLAKKRK	UP	22
P78310	CXAR_HUMAN	CXADR	88.6	5.23	HUMAN	SUBEXPERT	SS_TYPE1	HC substrate	0	1	1	N-out	Membrane;PM;Secreted	BACE1	365	19	218	21	107	NVVPPSNKAG	LIAGAIIGTLLALALIGLIIF	CCRKKRREEK	UP	21
Q63373	NRX1B_RAT	Nrxn1	88.562	5.415	RAT	SUBEXPERT	SS_TYPE1	HC substrate	0	1	0	N-out	Cell junction;Membrane;PM					23		AEVIRESSST	TGMVVGIVAAAALCILILLYAMY	KYRNRDEGSY	UP	23
Q60751	IGF1R_MOUSE	Igf1r	88.539	6.022	MOUSE		SS_TYPE1	HC substrate	0	1	0	N-out	Membrane;PM		1373	30	906	24	413	AKTTYENFMH	LIIALPVAILLIVGGLVIMLYVFH	RKRNNSRLGN	UP	24
O95754	SEM4F_HUMAN	SEMA4F	88.528	4.772	HUMAN		SS_TYPE1	HC substrate	1	0	1	N-out	Membrane;PM		770	34	625	21	90	RDAPSRAHTV	GAGLAGFFLGILAASLTLILI	GRRQQRRRQR	UP	21
A6BM72	MEG11_HUMAN	MEGF11	88.51	5.943	HUMAN	OTHERS	SS_TYPE1	HC substrate	1	0	1	N-out	Membrane;PM		1044	19	829	21	175	SPALGAERHS	VGAVTGIMLLLFLIVVLLGLF	AWHRRRQKEK	UP	21
Q9UKJ1	PILRA_HUMAN	PILRA	88.507	5.981	HUMAN	OTHERS	SS_TYPE1	HC substrate	1	0	1	N-out	Membrane		303	19	178	21	85	DSWHISLETA	VGVAVAVTVLGIMILGLICLL	RWRRRKGQQR	UP	21
Q9Y4C0	NRX3A_HUMAN	NRXN3	88.506	5.869	HUMAN		SS_TYPE1	HC substrate	0	1 (NRX1B_RAT)	1	N-out	Membrane		1643	27	1541	21	54	EVIRESSSTT	GMVVGIVAAAALCILILLYAM	YKYRNRDEGS	UP	21
Q9HDB5	NRX3B_HUMAN	NRXN3	88.506	5.869	HUMAN	SUBLIT	SS_TYPE1	HC substrate	0	1	1	N-out	Membrane		637	35	527	21	54	EVIRESSSTT	GMVVGIVAAAALCILILLYAM	YKYRNRDEGS	UP	21
Q8C985	NRX3B_MOUSE	Nrxn3	88.506	5.869	MOUSE		SS_TYPE1	HC substrate	0	1	0	N-out	Membrane		567	35	457	21	54	EVIRESSSTT	GMVVGIVAAAALCILILLYAM	YKYRNRDEGS	UP	21
Q6P9K9	NRX3A_MOUSE	Nrxn3	88.506	5.869	MOUSE		SS_TYPE1	HC substrate	0	1	0	N-out	Membrane		1571	27	1469	21	54	EVIRESSSTT	GMVVGIVAAAALCILILLYAM	YKYRNRDEGS	UP	21
P35822	PTPRK_MOUSE	Ptprk	88.506	5.366	MOUSE	SUBLIT	SS_TYPE1	HC substrate	0	1	0	N-out	Membrane		1457	25	727	22	683	PAKQTDRVVK	IAGISAGILVFILLLLVVIVIV	KKSKLAKKRK	UP	22
Q9ULB1	NRX1A_HUMAN	NRXN1	88.479	5.898	HUMAN		SS_TYPE1	HC substrate	0	1 (NRX1B_RAT)	1	N-out	Cell junction;Membrane;PM	BACE1	1477	30	1371	21	55	EVIRESSSTT	GMVVGIVAAAALCILILLYAM	YKYRNRDEGS	UP	21
P58400	NRX1B_HUMAN	NRXN1	88.479	5.898	HUMAN		SS_TYPE1	HC substrate	0	1	1	N-out	Cell junction;Membrane;PM		472	50	346	21	55	EVIRESSSTT	GMVVGIVAAAALCILILLYAM	YKYRNRDEGS	UP	21
P0DI97	NRX1B_MOUSE	Nrxn1	88.479	5.898	MOUSE		SS_TYPE1	HC substrate	0	1	0	N-out	Cell junction;Membrane;PM		468	46	346	21	55	EVIRESSSTT	GMVVGIVAAAALCILILLYAM	YKYRNRDEGS	UP	21
Q9CS84	NRX1A_MOUSE	Nrxn1	88.479	5.898	MOUSE		SS_TYPE1	HC substrate	0	1	0	N-out	Cell junction;Membrane;PM	BACE1	1514	30	1408	21	55	EVIRESSSTT	GMVVGIVAAAALCILILLYAM	YKYRNRDEGS	UP	21
Q64455	PTPRJ_MOUSE	Ptprj	88.473	5.395	MOUSE		SS_TYPE1	HC substrate	0	0	0	N-out	Membrane;PM		1238	28	848	21	341	LPQDPGVICG	AVFGCIFGALAITAVGGFIFW	RKKRTDAKNN	UP	21
P11912	CD79A_HUMAN	CD79A	88.426	4.674	HUMAN	OTHERS	SS_TYPE1	HC substrate	1	0	1	N-out	Membrane;PM		226	32	111	22	61	LDMGEGTKNR	IITAEGIILLFCAVVPGTLLLF	RKRWQNEKLG	UP	22
Q96PL5	ERMAP_HUMAN	ERMAP	88.403	6.088	HUMAN		SS_TYPE1	HC substrate	1	0	1	N-out	Cytoplasm;Membrane;PM		475	29	126	21	299	PSVGSLSPSA	VALAVILPVLVLLIMVCLCLI	WKQRRAKEKL	UP	21
Q8QZT4	CRUM3_MOUSE	Crb3	88.403	4.07	MOUSE		SS_TYPE1	HC substrate	0	0	0	N-out	Membrane;PM		113	24	25	21	43	ESNGGLSSGA	IVAITVVFSILGVLLIAVGLF	LLMRKLREKR	UP	21
P31996	CD68_MOUSE	Cd68	88.381	4.761	MOUSE		SS_TYPE1	HC substrate	0	0	0	N-out	Endosome;Lysosome;Membrane;PM		326	20	271	25	10	PCFSCNRDQS	LLLPLIIGLVLLGLLTLVLIAFCIT	RRRQSTYQPL	UP	25
Q9H4D0	CSTN2_HUMAN	CLSTN2	88.367	4.634	HUMAN	SUBEXPERT	SS_TYPE1	HC substrate	0	1	1	N-out	Membrane;PM		955	20	811	21	103	SIQHSSVVPS	IATVVIIISVCMLVFVVAMGV	YRVRIAHQHF	UP	21
P42081	CD86_HUMAN	CD86	88.3	5.237	HUMAN	OTHERS	SS_TYPE1	HC substrate	1	0	1	N-out	Membrane;PM		329	23	224	21	61	DPQPPPDHIP	WITAVLPTVIICVMVFCLILW	KWKKKKRPRN	UP	21
Q9P2S2	NRX2A_HUMAN	NRXN2	88.291	6.158	HUMAN		SS_TYPE1	HC substrate	0	1 (NRX1B_RAT)	1	N-out	Membrane		1712	28	1608	21	55	EVIRESSSTT	GMVVGIVAAAALCILILLYAM	YKYRNRDEGS	UP	21
Q63376	NRX2B_RAT	Nrxn2	88.291	6.158	RAT	SUBLIT	SS_TYPE1	HC substrate	0	1	0	N-out	Membrane					21		EVIRESSSTT	GMVVGIVAAAALCILILLYAM	YKYRNRDEGS	UP	21
P58401	NRX2B_HUMAN	NRXN2	88.291	6.158	HUMAN		SS_TYPE1	HC substrate	0	1	1	N-out	Membrane		666	50	540	21	55	EVIRESSSTT	GMVVGIVAAAALCILILLYAM	YKYRNRDEGS	UP	21
E9Q7X7	NRX2A_MOUSE	Nrxn2	88.291	6.158	MOUSE		SS_NO_TYPE	HC substrate	0	1	0	N-out	Membrane		1710	28	1606	21	55	EVIRESSSTT	GMVVGIVAAAALCILILLYAM	YKYRNRDEGS	UP	21
P37023	ACVL1_HUMAN	ACVRL1	88.29	4.998	HUMAN	OTHERS	SS_TYPE1	HC substrate	1	0	1	N-out	Membrane;PM		503	21	97	23	362	PSEQPGTDGQ	LALILGPVLALLALVALGVLGLW	HVRRRQEKQR	UP	23
Q9ER65	CSTN2_MOUSE	Clstn2	88.278	4.676	MOUSE		SS_TYPE1	HC substrate	0	1	0	N-out	Membrane;PM		966	20	815	21	110	SIQRSSVVPS	IATVVIIISVCMLVFVVAMGV	YRVRIAHQHF	UP	21
Q62765	NLGN1_RAT	Nlgn1	88.267	5.007	RAT	SUBEXPERT	SS_TYPE1	HC substrate	0	1	0	N-out	Membrane;PM					21		DQRDYSTELS	VTIAVGASLLFLNILAFAALY	YKKDKRRHDV	UP	21
Q8N2Q7	NLGN1_HUMAN	NLGN1	88.267	5.007	HUMAN		SS_TYPE1	HC substrate	0	1	1	N-out	Membrane;PM	BACE1	863	45	672	21	125	DQRDYSTELS	VTIAVGASLLFLNILAFAALY	YKKDKRRHDV	UP	21
Q99K10	NLGN1_MOUSE	Nlgn1	88.267	5.007	MOUSE		SS_TYPE1	HC substrate	0	1	0	N-out	Membrane;PM	BACE1	843	45	652	21	125	DQRDYSTELS	VTIAVGASLLFLNILAFAALY	YKKDKRRHDV	UP	21
P08138	TNR16_HUMAN	NGFR	88.236	4.996	HUMAN	SUBEXPERT	SS_TYPE1	HC substrate	0	1	1	N-out	Cell projection;Membrane;PM		427	28	222	22	155	PVVTRGTTDN	LIPVYCSILAAVVVGLVAYIAF	KRWNSCKQNK	UP	22
Q01279	EGFR_MOUSE	Egfr	88.227	3.883	MOUSE		SS_TYPE1	HC substrate	0	0	0	N-out	ER;Golgi;Membrane;Nucleus;PM		1210	24	623	23	540	VWPSGPKIPS	IATGIVGGLLFIVVVALGIGLFM	RRRHIVRKRT	UP	23
Q6ZV29	PLPL7_HUMAN	PNPLA7	88.209	6.325	HUMAN		SS_TYPE3	HC substrate	1	0	1	N-out	ER;Membrane		1317	0	12	21	1284	EEKDDSPQLT	GIAVGALLALALVGVLILFMF	RRLRQFRQAQ	UP	21
Q61824	ADA12_MOUSE	Adam12	88.185	5.997	MOUSE		SS_TYPE1	HC substrate	0	0	0	N-out	Membrane		903	31	675	21	176	GPIRQADNQG	LTVGILVSILCLLAAGFVVYL	KRKTLMRLLF	UP	21
Q2VLH6	C163A_MOUSE	Cd163	88.184	4.887	MOUSE		SS_TYPE1	HC substrate	0	0	0	N-out	Membrane;PM;Secreted	ADAM17	1121	38	1007	21	55	ESHHGTGHPT	LTALLVCGAILLVLLIVFLLW	TLKRRQIQRL	UP	21
O00548	DLL1_HUMAN	DLL1	88.177	4.406	HUMAN		SS_TYPE1	HC substrate	0	1	1	N-out	Membrane;Nucleus;PM	ADAM9;ADAM10;ADAM12;ADAM17	723	17	528	23	155	LEGQGGPFPW	VAVCAGVILVLMLLLGCAAVVVC	VRLRLQKHRP	UP	23
Q9D3L0	F174A_MOUSE	Fam174a	88.069	4.879	MOUSE		SS_TYPE1	HC substrate	0	0	0	N-out	Membrane		190	31	92	21	46	SPGDKPMTQR	ALTVLVVVSAAVLVYFVVRTV	RMRRRNRKTR	UP	21
P78325	ADAM8_HUMAN	ADAM8	88.059	4.65	HUMAN		SS_TYPE1	HC substrate	1	0	1	N-out	Membrane		824	16	639	21	148	EVHAASGSLP	VFVVVVLVLLAVVLVTLAGII	VYRKARSRIL	UP	21
P97300	NPTN_MOUSE	Nptn	88.038	4.542	MOUSE		SS_TYPE1	HC substrate	0	0	0	N-out	Cell junction;Membrane;PM		397	28	310	21	38	VLRVRSHLAP	LWPFLGILAEIIILVVIIVVY	EKRKRPDEVP	UP	21
Q12913	PTPRJ_HUMAN	PTPRJ	88.034	5.034	HUMAN	OTHERS	SS_TYPE1	HC substrate	1	0	1	N-out	Membrane;PM		1337	35	940	21	341	LPQDPGVICG	AVFGCIFGALVIVTVGGFIFW	RKKRKDAKNN	UP	21
Q61483	DLL1_MOUSE	Dll1	87.924	4.671	MOUSE	SUBEXPERT	SS_TYPE1	HC substrate	0	1	0	N-out	Membrane;Nucleus;PM	ADAM9;ADAM10;ADAM12;ADAM17	722	17	528	23	154	MESQGGPFPW	VAVCAGVVLVLLLLLGCAAVVVC	VRLKLQKHQP	UP	23
P11438	LAMP1_MOUSE	Lamp1	87.798	4.776	MOUSE		SS_TYPE1	HC substrate	0	0	0	N-out	Endosome;Lysosome;Membrane;PM	BACE1	406	24	346	24	12	VEECVQDGNN	MLIPIAVGGALAGLVLIVLIAYLI	GRKRSHAGYQ	UP	24
Q96PQ0	SORC2_HUMAN	SORCS2	87.746	6.076	HUMAN	OTHERS	SS_TYPE1	HC substrate	1	0	1	N-out	Cell junction;Cell projection;Cytoplasm;Endosome;Membrane;PM		1159	50	1028	21	60	TGAEQLGGGG	GYWAVVVLFVIGLFAAGAFIL	YKFKRKRPGR	UP	21
Q9Z0W1	TNR16_MOUSE	Ngfr	87.688	4.747	MOUSE		SS_TYPE1	HC substrate	0	1	0	N-out	Cell projection;Membrane;PM		427	31	223	21	152	VVTRGTADNL	IPVYCSILAAVVVGLVAYIAF	KRWNSCKQNK	UP	21
Q30201	HFE_HUMAN	HFE	87.664	6.242	HUMAN		SS_TYPE1	HC substrate	1	0	1	N-out	Membrane;PM		348	22	284	24	18	WEPSPSGTLV	IGVISGIAVFVVILFIGILFIILR	KRQGSRGAMG	UP	24
P01901	HA1B_MOUSE	H2-K1	87.621	6.186	MOUSE		SS_TYPE1	HC substrate	0	0	0	N-out	Membrane		369	21	284	23	41	EPPPSTVSNM	ATVAVLVVLGAAIVTGAVVAFVM	KMRRRNTGGK	UP	23
A2AJ88	PLPL7_MOUSE	Pnpla7	87.614	6.573	MOUSE		SS_TYPE3	HC substrate	0	0	0	N-out	ER;Membrane		1352	0	36	21	1295	MEEQSQSTML	MGIGIGALLTLAFVGITFFFV	YRRVRRLRRA	UP	21
O43184	ADA12_HUMAN	ADAM12	87.607	6.315	HUMAN	OTHERS	SS_TYPE1	HC substrate	1	0	1	N-out	Membrane		909	28	680	21	180	GPIRQADNQG	LTIGILVTILCLLAAGFVVYL	KRKTLIRLLF	UP	21
P18433	PTPRA_HUMAN	PTPRA	87.607	5.606	HUMAN	OTHERS	SS_TYPE1	HC substrate	1	0	1	N-out	Membrane;PM		802	19	132	23	628	DSKDRRDETP	IIAVMVALSSLLVIVFIIIVLYM	LRFKKYKQAG	UP	23
P00533	EGFR_HUMAN	EGFR	87.572	4.824	HUMAN	OTHERS	SS_TYPE1	HC substrate	1	0	1	N-out	ER;Golgi;Membrane;Nucleus;PM		1210	24	621	23	542	CPTNGPKIPS	IATGMVGALLLLLVVALGIGLFM	RRRHIVRKRT	UP	23
P31431	SDC4_HUMAN	SDC4	87.568	6.998	HUMAN		SS_TYPE1	HC substrate	1	0	1	N-out	Membrane	ADAM17;BACE1	198	18	127	25	28	QGSNIFERTE	VLAALIVGGIVGILFAVFLILLLMY	RMKKKDEGSY	UP	25
Q64449	MRC2_MOUSE	Mrc2	87.552	7.161	MOUSE		SS_TYPE1	HC substrate	0	0	0	N-out	Membrane		1479	30	1383	21	45	SAALPESPVA	LVVVLTAVLLLLALMTAALIL	YRRRQSAERG	UP	21
P04626	ERBB2_HUMAN	ERBB2	87.539	6.227	HUMAN	OTHERS	SS_TYPE1	HC substrate	1	0	1	N-out	Membrane;PM	ADAM10	1255	22	630	23	580	PAEQRASPLT	SIISAVVGILLVVVLGVVFGILI	KRRQQKIRKY	UP	23
Q8VCN6	CD99_MOUSE	Cd99	87.536	9.113	MOUSE		SS_TYPE1	HC substrate	0	1	0	N-out	Membrane		175	28	109	21	17	GAEPEGTPQG	LVPGVVAAVVAAVAGAVSSFV	AYQRRRLCFR	UP	21
Q9Y639	NPTN_HUMAN	NPTN	87.508	5.014	HUMAN		SS_TYPE1	HC substrate	1	0	1	N-out	Cell junction;Membrane;PM		398	28	311	21	38	VLRVRSHLAP	LWPFLGILAEIIILVVIIVVY	EKRKRPDEVP	UP	21
P97484	LIRB3_MOUSE	Lilrb3	87.5	4.326	MOUSE		SS_TYPE1	HC substrate	0	0	0	N-out	Membrane;PM		841	24	618	21	178	PLGGLHMYLK	ALIGVSVAFILFLFIFIFILL	RRRHRGKFRK	UP	21
Q9UEF7	KLOT_HUMAN	KL	87.492	1.932	HUMAN	SUBEXPERT	SS_TYPE1	HC substrate	0	1	1	N-out	Membrane;PM;Secreted	ADAM10;ADAM17	1012	33	948	21	10	ECSFFHTRKS	LLAFIAFLFFASIISLSLIFY	YSKKGRRSYK	UP	21
Q12864	CAD17_HUMAN	CDH17	87.449	5.638	HUMAN		SS_TYPE1	HC substrate	1	0	1	N-out	Membrane;PM		832	22	765	21	24	HQTGIPTVGM	AVGILLTTLLVIGIILAVVFI	RIKKDKGKDN	UP	21
Q9Y5G6	PCDG7_HUMAN	PCDHGA7	87.359	5.034	HUMAN		SS_TYPE1	HC substrate	1	0	1	N-out	Membrane;PM		932	28	664	21	219	GPYNYDLTLY	LVVAVATVSCVFLAFVLVLLA	LRLRRWHKSR	UP	21
P55284	CADH5_MOUSE	Cdh5	87.355	7.453	MOUSE		SS_TYPE1	HC substrate	0	1	0	N-out	Cell junction;Membrane;PM		784	24	575	21	164	MAAQAGVSIQ	ALVAIFLCILTITVITLLIIL	RRRIRKQAHA	UP	21
P11627	L1CAM_MOUSE	L1cam	87.343	5.073	MOUSE	SUBEXPERT	SS_TYPE1	HC substrate	0	1	0	N-out	Membrane;PM	ADAM10;ADAM17;BACE1	1260	19	1104	23	114	VSTTGSFASE	GWFIAFVSAIILLLLILLILCFI	KRSKGGKYSV	UP	23
Q8C8T7	ELFN1_MOUSE	Elfn1	87.288	6.392	MOUSE		SS_TYPE1	HC substrate	0	0	0	N-out	Membrane		828	25	393	21	389	VPSPSTATHY	IMTILGCLFGMVLVLGAVYYC	LRKRRRQEEK	UP	21
P51512	MMP16_HUMAN	MMP16	87.232	7.157	HUMAN	OTHERS	SS_TYPE1	HC substrate	1	0	1	N-out	Membrane;PM		607	31	533	21	22	LDNTASTVKA	IAIVIPCILALCLLVLVYTVF	QFKRKGTPRH	UP	21
Q9WTR0	MMP16_MOUSE	Mmp16	87.232	7.157	MOUSE		SS_TYPE1	HC substrate	0	0	0	N-out	Membrane;PM		607	31	533	21	22	LDNTASTVKA	IAIVIPCILALCLLVLVYTVF	QFKRKGTPRH	UP	21
P0C7U0	ELFN1_HUMAN	ELFN1	87.217	6.43	HUMAN	OTHERS	SS_TYPE1	HC substrate	1	0	1	N-out	Membrane		828	27	391	21	389	VPSPSTATHY	IMTILGCLFGMVLVLGAVYYC	LRRRRRQEEK	UP	21
P18828	SDC1_MOUSE	Sdc1	87.113	7.103	MOUSE		SS_TYPE1	HC substrate	0	1	0	N-out	Membrane	ADAM17	311	22	233	21	35	SLLDRKEVLG	GVIAGGLVGLIFAVCLVAFML	YRMKKKDEGS	UP	21
P19438	TNR1A_HUMAN	TNFRSF1A	87.094	4.255	HUMAN	SUBEXPERT	SS_TYPE1	HC substrate	0	1	1	N-out	Golgi;Membrane;PM	ADAM8;ADAM17	455	29	182	21	223	VKGTEDSGTT	VLLPLVIFFGLCLLSLLFIGL	MYRYQRWKSK	UP	21
P20352	TF_MOUSE	F3	87.061	5.829	MOUSE		SS_TYPE1	HC substrate	0	0	0	N-out	Membrane		294	28	223	23	20	TEQWKSFLGE	TLIIVGAVVLLATIFIILLSISL	CKRRKNRAGQ	UP	23
Q8TBP5	F174A_HUMAN	FAM174A	87.051	4.952	HUMAN	OTHERS	SS_TYPE1	HC substrate	1	0	1	N-out	Membrane		190	29	94	21	46	NPGDKPMTQR	ALTVLMVVSGAVLVYFVVRTV	RMRRRNRKTR	UP	21
Q3UWA6	GUC2C_MOUSE	Gucy2c	87.018	5.825	MOUSE		SS_TYPE1	HC substrate	0	0	0	N-out	ER;Membrane;PM		1072	19	414	21	618	VPGLGPQILM	IAVFTLTGILVVLLLIALLVL	RKYRRDHALR	UP	21
Q62190	RON_MOUSE	Mst1r	86.932	4.05	MOUSE		SS_TYPE1	HC substrate	0	0	0	N-out	Membrane		1378	23	937	21	397	RSSPGRASQR	ILLIALLVLILLVAVLAVALI	FNSRRRKKQL	UP	21
Q6UXG8	BTNL9_HUMAN	BTNL9	86.897	5.953	HUMAN		SS_TYPE1	HC substrate	1	0	1	N-out	Membrane		535	34	222	21	258	VFVPGASAWK	SAFVATLPLLLVLAALALGVL	RKQRRSREKL	UP	21
P23469	PTPRE_HUMAN	PTPRE	86.897	6.054	HUMAN	OTHERS	SS_TYPE1	HC substrate	1	0	1	N-out	Cytoplasm;Membrane;PM		700	19	27	23	631	GPPDPGASQP	LLAWLLLPLLLLLLVLLLAAYFF	RFRKQRKAVV	UP	23
O70570	PIGR_MOUSE	Pigr	86.894	4.371	MOUSE		SS_TYPE1	HC substrate	0	0	0	N-out	Membrane;PM;Secreted		771	18	627	23	103	DGQSRSSSSK	VLFSTLVPLGLVLAVGAIAVWVA	RVRHRKNVDR	UP	23
Q2M385	MPEG1_HUMAN	MPEG1	86.869	4.579	HUMAN	OTHERS	SS_TYPE1	HC substrate	1	0	1	N-out	Cytoplasm;Membrane		716	17	638	21	40	HGDGGGLSGG	AAAGVTVGVTTILAVVITLAI	YGTRKFKKKA	UP	21
Q8VI56	LRP4_MOUSE	Lrp4	86.831	6.781	MOUSE		SS_TYPE1	HC substrate	0	0	0	N-out	Membrane;PM	BACE1	1905	20	1705	21	159	AAPGEGLHVS	YAIGGLLSILLILLVIAALML	YRHRKSKFTD	UP	21
P29323	EPHB2_HUMAN	EPHB2	86.824	9.287	HUMAN		SS_TYPE1	HC substrate	0	1	1	N-out	Cell projection;Membrane;PM		1055	18	525	21	491	QTSIQEKLPL	IIGSSAAGLVFLIAVVVIAIV	CNRRGFERAD	UP	21
P08920	CD2_MOUSE	Cd2	86.766	3.747	MOUSE		SS_TYPE1	HC substrate	0	0	0	N-out	Membrane;PM		344	22	181	26	115	VVNCPEKGLS	FYVTVGVGAGGLLLVLLVALFIFCIC	KRRKRNRRRK	UP	26
Q96DU3	SLAF6_HUMAN	SLAMF6	86.717	7.115	HUMAN	OTHERS	SS_TYPE1	HC substrate	1	0	1	N-out	Membrane;PM		332	21	205	21	85	VKIQYTDTKM	ILFMVSGICIVFGFIILLLLV	LRKRRDSLSL	UP	21
P08887	IL6RA_HUMAN	IL6R	86.693	6.74	HUMAN	SUBLIT	SS_TYPE1	HC substrate	0	1	1	N-out	Membrane;PM;Secreted	ADAM10;ADAM17	468	19	346	21	82	VQDSSSVPLP	TFLVAGGSLAFGTLLCIAIVL	RFKKTWKLRA	UP	21
Q92673	SORL_HUMAN	SORL1	86.656	5.314	HUMAN	SUBEXPERT	SS_TYPE1	HC substrate	0	1	1	N-out	Cytoplasm;ER;Endosome;Golgi;Membrane;Nucleus;PM	ADAM17;BACE1	2214	28	2109	21	56	TQAARSTDVA	AVVVPILFLILLSLGVGFAIL	YTKHRRLQSS	UP	21
Q9C0C4	SEM4C_HUMAN	SEMA4C	86.615	5.371	HUMAN		SS_TYPE1	HC substrate	1	0	1	N-out	Cell junction;Cytoplasm;Membrane	BACE1	833	20	643	21	149	EARAPLENLG	LVWLAVVALGAVCLVLLLLVL	SLRRRLREEL	UP	21
Q64151	SEM4C_MOUSE	Sema4c	86.615	5.371	MOUSE		SS_TYPE1	HC substrate	0	0	0	N-out	Cell junction;Cytoplasm;Membrane	BACE1	834	20	644	21	149	EARAPLENLG	LVWLAVVALGAVCLVLLLLVL	SLRRRLREEL	UP	21
P54763	EPHB2_MOUSE	Ephb2	86.603	9.469	MOUSE	SUBEXPERT	SS_TYPE1	HC substrate	0	1	0	N-out	Cell projection;Membrane;PM		986	18	525	21	422	QTSIKEKLPL	IVGSSAAGLVFLIAVVVIAIV	CNRRGFERAD	UP	21
Q9JHJ8	ICOSL_MOUSE	Icoslg	86.589	5.018	MOUSE	OTHERS	SS_TYPE1	HC substrate	0	0	0	N-out	Membrane;PM	ADAM10;ADAM17	322	46	231	21	24	KNPQETHNNE	LKVLVPVLAVLAAAAFVSFII	YRRTRPHRSY	UP	21
P70387	HFE_MOUSE	Hfe	86.553	6.719	MOUSE		SS_TYPE1	HC substrate	0	0	0	N-out	Membrane;PM		359	24	294	21	20	WEPLQSQAMI	IGIISGVTVCAIFLVGILFLI	LRKRKASGGT	UP	21
P25445	TNR6_HUMAN	FAS	86.532	4.773	HUMAN	OTHERS	SS_TYPE1	HC substrate	1	0	1	N-out	Membrane;PM		335	25	148	17	145	KCKEEGSRSN	LGWLCLLLLPIPLIVWV	KRKEVQKTCR	UP	17
Q9NZ94	NLGN3_HUMAN	NLGN3	86.488	6.596	HUMAN		SS_TYPE1	HC substrate	1	0	1	N-out	Membrane;PM		848	37	672	21	118	NPRDYSTELS	VTIAVGASLLFLNVLAFAALY	YRKDKRRQEP	UP	21
Q8BYM5	NLGN3_MOUSE	Nlgn3	86.488	6.596	MOUSE		SS_TYPE1	HC substrate	0	0	0	N-out	Membrane;PM		825	34	652	21	118	NPRDYSTELS	VTIAVGASLLFLNVLAFAALY	YRKDKRRQEP	UP	21
O43157	PLXB1_HUMAN	PLXNB1	86.469	6.715	HUMAN		SS_TYPE1	HC substrate	1	0	1	N-out	Membrane;PM		2135	19	1471	21	624	SPGAFPVAAQ	VGLGVGTSLLALGVIIIVLMY	RRKSKQALRD	UP	21
Q8CJH3	PLXB1_MOUSE	Plxnb1	86.452	6.25	MOUSE		SS_TYPE1	HC substrate	0	0	0	N-out	Membrane;PM		2119	19	1455	21	624	SPVAFPVAAQ	VGLGVGTSLLALGVIIIVLIY	RRKSKQALRD	UP	21
P12318	FCG2A_HUMAN	FCGR2A	86.432	7.653	HUMAN	OTHERS	SS_TYPE1	HC substrate	1	0	1	N-out	Membrane;PM		317	33	184	23	77	PSMGSSSPMG	IIVAVVIATAVAAIVAAVVALIY	CRKKRISANS	UP	23
P31995	FCG2C_HUMAN	FCGR2C	86.419	7.155	HUMAN		SS_TYPE1	HC substrate	1	0	1	N-out	Cytoplasm;Membrane;PM		323	42	181	23	77	VQAPSSSPMG	IIVAVVTGIAVAAIVAAVVALIY	CRKKRISANS	UP	23
P15209	NTRK2_MOUSE	Ntrk2	86.389	5.073	MOUSE	SUBEXPERT	SS_TYPE1	HC substrate	0	1	0	N-out	Endosome;Membrane;PM		821	31	398	24	368	DVADQSNREH	LSVYAVVVIASVVGFCLLVMLLLL	KLARHSKFGM	UP	24
P01833	PIGR_HUMAN	PIGR	86.389	4.844	HUMAN	OTHERS	SS_TYPE1	HC substrate	1	0	1	N-out	Membrane;PM;Secreted		764	18	620	23	103	SSEEQGGSSR	ALVSTLVPLGLVLAVGAVAVGVA	RARHRKNVDR	UP	23
P18827	SDC1_HUMAN	SDC1	86.386	8.186	HUMAN	SUBLIT	SS_TYPE1	HC substrate	0	1	1	N-out	Membrane	ADAM17	310	22	232	21	35	GLLDRKEVLG	GVIAGGLVGLIFAVCLVGFML	YRMKKKDEGS	UP	21
P18052	PTPRA_MOUSE	Ptpra	86.375	6.425	MOUSE		SS_TYPE1	HC substrate	0	0	0	N-out	Membrane;PM		829	19	123	24	663	ETFPPADETP	IIAVMVALSSLLVIVFIIIVLYML	RFKKYKQAGS	UP	24
P14151	LYAM1_HUMAN	SELL	86.374	3.655	HUMAN	OTHERS	SS_TYPE1	HC substrate	1	0	1	N-out	Membrane;PM	ADAM8;ADAM10;ADAM17	372	28	304	23	17	FSMIKEGDYN	PLFIPVAVMVTAFSGLAFIIWLA	RRLKKGKKSK	UP	23
Q91ZX7	LRP1_MOUSE	Lrp1	86.372	7.466	MOUSE		SS_TYPE1	HC substrate	0	1	0	N-out	Membrane;PM		4545	19	4405	21	100	SQQQPGHMAS	ILIPLLLLLLLLLVAGVVFWY	KRRVRGAKGF	UP	21
Q9UKJ0	PILRB_HUMAN	PILRB	86.359	5.802	HUMAN		SS_TYPE1	HC substrate	1	0	1	N-out	Membrane		227	19	172	21	15	WHLSLDTAIR	VALAVAVLKTVILGLLCLLLL	WWRRRKGSRA	UP	21
Q8N0W4	NLGNX_HUMAN	NLGN4X	86.352	7.301	HUMAN		SS_TYPE1	HC substrate	1	0	1	N-out	Cell junction;Membrane;PM		816	41	635	21	119	TKRDYSTELS	VTIAVGASLLFLNILAFAALY	YKKDKRRHET	UP	21
Q8NFZ3	NLGNY_HUMAN	NLGN4Y	86.352	7.301	HUMAN		SS_TYPE1	HC substrate	1	0	1	N-out	Cell junction;Membrane;PM	BACE1	816	43	633	21	119	TKRDYSTELS	VTIAVGASLLFLNILAFAALY	YKKDKRRHET	UP	21
P16109	LYAM3_HUMAN	SELP	86.337	5.69	HUMAN	OTHERS	SS_TYPE1	HC substrate	1	0	1	N-out	Membrane;PM		830	41	730	24	35	QAGPLTIQEA	LTYFGGAVASTIGLIMGGTLLALL	RKRFRQKDDG	UP	24
P55899	FCGRN_HUMAN	FCGRT	86.328	6.792	HUMAN	OTHERS	SS_TYPE1	HC substrate	1	0	1	N-out	Endosome;Membrane;PM		365	23	274	24	44	VELESPAKSS	VLVVGIVIGVLLLTAAAVGGALLW	RRMRSGLPAP	UP	24
P52799	EFNB2_HUMAN	EFNB2	86.315	5.156	HUMAN		SS_TYPE1	HC substrate	0	1	1	N-out	Cell junction;Membrane;PM	ADAM8;ADAM10	333	27	202	21	83	ILGSEVALFA	GIASGCIIFIVIIITLVVLLL	KYRRRHRKHS	UP	21
O15389	SIGL5_HUMAN	SIGLEC5	86.31	5.774	HUMAN		SS_TYPE1	HC substrate	1	0	1	N-out	Membrane		551	16	425	21	89	LGTGVVPAAL	GGAGVMALLCICLCLIFFLIV	KARRKQAAGR	UP	21
P18337	LYAM1_MOUSE	Sell	86.309	3.905	MOUSE		SS_TYPE1	HC substrate	0	0	0	N-out	Membrane;PM	ADAM8;ADAM10;ADAM17	372	28	304	23	17	FSKIKEGDYN	PLFIPVAVMVTAFSGLAFLIWLA	RRLKKGKKSQ	UP	23
Q8N8Z6	DCBD1_HUMAN	DCBLD1	86.286	4.796	HUMAN	OTHERS	SS_TYPE1	HC substrate	1	0	1	N-out	Membrane		715	34	425	21	235	TSTGINITTV	AIPLVLLVVLVFAGMGIFAAF	RKKKKKGSPY	UP	21
Q5R3F8	PPR29_HUMAN	ELFN2	86.283	7.562	HUMAN		SS_NO_TYPE	HC substrate	1	0	1	N-out	Membrane		820	22	375	21	402	APSTSTTTHY	IMTILGCLFGMVIVLGAVYYC	LRKRRMQEEK	UP	21
Q68FM6	PPR29_MOUSE	Elfn2	86.283	7.562	MOUSE		SS_NO_TYPE	HC substrate	0	0	0	N-out	Membrane		823	22	375	21	405	APSTSTTTHY	IMTILGCLFGMVIVLGAVYYC	LRKRRMQEEK	UP	21
Q924X6	LRP8_MOUSE	Lrp8	86.202	4.95	MOUSE	SUBEXPERT	SS_TYPE1	HC substrate	0	1	0	N-out	Membrane;PM		996	28	830	23	115	GSQMGSTVTA	AVIGVIVPIVVIALLCMSGYLIW	RNWKRKNTKS	UP	23
P55285	CADH6_HUMAN	CDH6	86.148	7.656	HUMAN		SS_TYPE1	HC substrate	0	1	1	N-out	Membrane;PM		790	18	597	21	154	IHPTGLSTGA	LVAILLCIVILLVTVVLFAAL	RRQRKKEPLI	UP	21
P97326	CADH6_MOUSE	Cdh6	86.148	7.656	MOUSE		SS_TYPE1	HC substrate	0	1	0	N-out	Membrane;PM		790	18	597	21	154	IHPTGLSTGA	LVAILLCIVILLVTVVLFAAL	RRQRKKEPLI	UP	21
Q96J84	KIRR1_HUMAN	KIRREL1	86.14	5.707	HUMAN	OTHERS	SS_TYPE1	HC substrate	1	0	1	N-out	Membrane;PM		757	16	483	21	237	REVLPVGIIA	GATIGASILLIFFFIALVFFL	YRRRKGSRKD	UP	21
P01130	LDLR_HUMAN	LDLR	86.12	4.87	HUMAN	SUBEXPERT	SS_TYPE1	HC substrate	0	1	1	N-out	Membrane;PM		860	21	767	22	50	GNEKKPSSVR	ALSIVLPIVLLVFLCLGVFLLW	KNWRLKNINS	UP	22
P06339	HA15_MOUSE	H2-T23	86.12	8.169	MOUSE		SS_TYPE1	HC substrate	0	0	0	N-out	Membrane		357	20	284	23	30	EPPPSTVSNM	VIIAVLVVLGAVIILGAVVAFVM	KRRRHIGVKG	UP	23
Q9H2U9	ADAM7_HUMAN	ADAM7	86.095	6.688	HUMAN	OTHERS	SS_TYPE1	HC substrate	1	0	1	N-out	Membrane		754	18	650	21	65	ACEETLHVTN	ITILVVVLVLVIVGIGVLILL	VRYRKCIKLK	UP	21
Q96KG7	MEG10_HUMAN	MEGF10	86.046	8.8	HUMAN	OTHERS	SS_TYPE1	HC substrate	1	0	1	N-out	Membrane;PM		1140	25	832	21	262	ALPADSYQIG	AIAGIIILVLVVLFLLALFII	YRHKQKGKES	UP	21
Q9Y5M8	SRPRB_HUMAN	SRPRB	86.013	6.541	HUMAN		SS_NO_TYPE	HC substrate	0	0	0	N-in	ER;Membrane		271	0	36	21	214	RQELQQTDPT	LLSVVVAVLAVLLTLVFWKLI	RSRRSSQRAV	UP	21
P52800	EFNB2_MOUSE	Efnb2	85.989	5.379	MOUSE	SUBLIT	SS_TYPE1	HC substrate	0	1	0	N-out	Cell junction;Membrane;PM	ADAM8;ADAM10	336	28	204	21	83	LLGSEVALFA	GIASGCIIFIVIIITLVVLLL	KYRRRHRKHS	UP	21
Q16827	PTPRO_HUMAN	PTPRO	85.987	6.08	HUMAN		SS_TYPE1	HC substrate	1	0	1	N-out	Membrane		1216	29	793	21	373	VTEMNPNVVV	ISVLAILSTLLIGLLLVTLII	LRKKHLQMAR	UP	21
P55287	CAD11_HUMAN	CDH11	85.971	7.793	HUMAN		SS_TYPE1	HC substrate	1	0	1	N-out	Membrane;PM		796	22	595	23	156	AYILNAGLST	GALIAILACIVILLVIVVLFVTL	RRQKKEPLIV	UP	23
P55288	CAD11_MOUSE	Cdh11	85.971	7.793	MOUSE		SS_TYPE1	HC substrate	0	0	0	N-out	Membrane;PM		796	24	593	23	156	AYILNAGLST	GALIAILACIVILLVIVVLFVTL	RRQKKEPLIV	UP	23
E9Q612	PTPRO_MOUSE	Ptpro	85.872	6.385	MOUSE	OTHERS	SS_TYPE1	HC substrate	0	0	0	N-out	Membrane		1226	29	803	21	373	VTEVNPNVVV	ISVLAILSTLLIGLLLVTLVI	LRKKHLQMAR	UP	21
Q3UV16	IPIL2_MOUSE	Itpripl2	85.85	5.128	MOUSE		SS_TYPE1	HC substrate	0	0	0	N-out	Membrane		535	32	11	21	471	EDARAESPDG	ADSGFPLLKVAILLLLGYILL	RCRHAIRQRL	UP	21
O75023	LIRB5_HUMAN	LILRB5	85.818	5.479	HUMAN		SS_TYPE1	HC substrate	1	0	1	N-out	Membrane		590	23	435	21	111	PQSGLGRHLG	VVTGVSVAFVLLLFLLLFLLL	RHRHQSKHRT	UP	21
P31695	NOTC4_MOUSE	Notch4	85.803	4.548	MOUSE	SUBEXPERT	SS_TYPE1	HC substrate	0	1	0	N-out	Membrane;PM	ADAM10;ADAM17	1964	20	1423	21	500	TRPSANQLPW	PILCSPVVGVLLLALGALLVL	QLIRRRRREH	UP	21
O88307	SORL_MOUSE	Sorl1	85.753	5.774	MOUSE		SS_TYPE1	HC substrate	0	1	0	N-out	Cytoplasm;ER;Endosome;Golgi;Membrane;Nucleus;PM	ADAM17;BACE1	2215	28	2110	21	56	IQAARSTDVA	AVVVPILFLILLSLGVGFAIL	YTKHRRLQSS	UP	21
Q9CW42	MARC1_MOUSE	Mtarc1	85.555	3.917	MOUSE		SS_TYPE2	HC substrate	0	0	0	N-in	Membrane;Mitochondrion		340	0	24	20	296	AFRVPGQPRS	TWLGVAALGLAAVALGTVAW	RRARPRRRRR	UP	20
Q90762	CADH6_CHICK	CDH6	85.553	8.771	CHICK	SUBLIT	SS_TYPE1	HC substrate	0	1	0	N-out	Membrane;PM					21		IHPTGLSTGA	LIAILLCIIILLVTVVLFAAL	RRQRKKEPLI	UP	21
P97467	AMD_MOUSE	Pam	85.546	8.861	MOUSE		SS_NO_TYPE	HC substrate	0	1	0	N-out	Cytoplasm;Membrane	BACE1	979	24	845	24	86	KKLIKDPGSG	VPVVLITTLLVIPVVVLLAIAMFI	RWKKSRAFGD	UP	24
Q05910	ADAM8_MOUSE	Adam8	85.515	5.256	MOUSE		SS_TYPE1	HC substrate	0	0	0	N-out	Membrane		826	16	642	25	143	VSDEQAASTS	LPVSVVVVLVILVAAMVIVAGIVIY	RKAPRQIQRR	UP	25
A1L314	MPEG1_MOUSE	Mpeg1	85.49	5.33	MOUSE		SS_TYPE1	HC substrate	0	0	0	N-out	Cytoplasm;Membrane		713	19	634	21	39	GDSNGMSGGE	AAGITLGVTIALGIVITLAIY	GTRKYKKKEY	UP	21
B0F2B4	NLGN4_MOUSE	Nlgn4l	85.488	8.211	MOUSE		SS_TYPE1	HC substrate	0	0	0	N-out	Membrane;PM		945	18	743	21	163	TRRDYSTELS	VTIAVGASLLFLNVLAFAALY	YKKDKRRHET	UP	21
P70206	PLXA1_MOUSE	Plxna1	85.449	7.036	MOUSE		SS_TYPE1	HC substrate	0	0	0	N-out	Membrane;PM		1894	27	1215	21	631	VYSDSLLTLP	AIVGIGGGGGLLLLVIVAVLI	AYKRKSRDAD	UP	21
P13747	HLAE_HUMAN	HLA-E	85.441	7.512	HUMAN		SS_TYPE1	HC substrate	1	0	1	N-out	Golgi;Membrane;PM;Secreted		358	21	284	24	29	KPASQPTIPI	VGIIAGLVLLGSVVSGAVVAAVIW	RKKSSGGKGG	UP	24
Q6UXK5	LRRN1_HUMAN	LRRN1	85.421	4.916	HUMAN		SS_TYPE1	HC substrate	1	0	1	N-out	Membrane	BACE1	716	25	606	21	64	DISDQETSTA	LAAVMGSMFAVISLASIAVYF	AKRFKRKNYH	UP	21
Q9BRK3	MXRA8_HUMAN	MXRA8	85.395	6.505	HUMAN	OTHERS	SS_TYPE1	HC substrate	1	0	1	N-out	Membrane;PM		442	19	322	21	80	PESRAHFFQQ	LGYVLATLLLFILLLVTVLLA	ARRRRGGYEY	UP	21
Q9Y5G7	PCDG6_HUMAN	PCDHGA6	85.393	9.827	HUMAN		SS_TYPE1	HC substrate	1	0	1	N-out	Membrane;PM		932	29	663	21	219	KPNDSDLTLY	LVVAVAAVSCVFLAFVIVLLA	LRLQRWHKSR	UP	21
Q9Y5G4	PCDG9_HUMAN	PCDHGA9	85.393	7.022	HUMAN		SS_TYPE1	HC substrate	1	0	1	N-out	Membrane;PM		932	28	664	21	219	DLEASDLTLY	LVVAVAVVSCVFLTFVITLLA	LRLRHWHSSH	UP	21
P29812	TYRP2_MOUSE	Dct	85.343	5.96	MOUSE	SUBLIT	SS_TYPE1	HC substrate	0	1	0	N-out	Membrane		517	23	449	19	26	EAPVWSTTLS	VVIGILGAFVLLLGLLAFL	QYRRLRKGYA	UP	19
P29016	CD1B_HUMAN	CD1B	85.26	8.313	HUMAN		SS_TYPE1	HC substrate	1	0	1	N-out	Endosome;Lysosome;Membrane;PM		333	17	286	21	9	IILYWRNPTS	IGSIVLAIIVPSLLLLLCLALWY	MRRRSYQNIP	TM	23
Q9NYJ7	DLL3_HUMAN	DLL3	85.092	6.043	HUMAN		SS_TYPE1	HC substrate	1	0	1	N-out	Membrane		618	26	466	21	105	LRPGDPQRYL	LPPALGLLVAAGVAGAALLLV	HVRRRGHSQD	UP	21
Q9UIW2	PLXA1_HUMAN	PLXNA1	85.033	6.891	HUMAN		SS_TYPE1	HC substrate	1	0	1	N-out	Membrane;PM		1896	26	1218	21	631	VYSDSLLTLP	AIVGIGGGGGLLLLVIVAVLI	AYKRKSRDAD	UP	21
O15146	MUSK_HUMAN	MUSK	84.997	7.543	HUMAN	SUBLIT	SS_TYPE1	HC substrate	0	1	1	N-out	Cell junction;Membrane;PM		869	23	472	21	353	FSVSPTYSMT	VIISIMSSFAIFVLLTITTLY	CCRRRKQWKN	UP	21
Q86T20	SIM29_HUMAN	SMIM29	84.981	7.557	HUMAN		SS_NO_TYPE	HC substrate	1	0	1	N-out	Membrane		102	0	20	21	61	QANSDSMVGY	VLGPFFLITLVGVVVAVVMYV	QKKKRVDRLR	UP	21
Q8R043	SIM29_MOUSE	Smim29	84.981	7.557	MOUSE		SS_NO_TYPE	HC substrate	0	0	0	N-out	Membrane		102	0	20	21	61	QANSDSMVGY	VLGPFFLITLVGVVVAVVMYV	QKKKRVDRLR	UP	21
Q60750	EPHA1_MOUSE	Epha1	84.929	9.495	MOUSE	OTHERS	SS_TYPE1	HC substrate	0	0	0	N-out	Membrane;PM		977	26	522	21	408	PVSRSLTGGE	IVAVIFGLLLGIALLIGIYVF	RSRRGQRQRQ	UP	21
Q7Z408	CSMD2_HUMAN	CSMD2	84.847	6.619	HUMAN		SS_NO_TYPE	HC substrate	1	0	1	N-out	Membrane;PM		3487	0	3408	21	58	SIGRHFASNS	SSVAAAILVPFIALIIAGFVL	YLYKHRRRPK	UP	21
O75051	PLXA2_HUMAN	PLXNA2	84.797	6.854	HUMAN	OTHERS	SS_TYPE1	HC substrate	1	0	1	N-out	Membrane;PM		1894	34	1203	21	636	VISDSLLTLP	AIVSIAAGGSLLLIIVIIVLI	AYKRKSREND	UP	21
Q9BYE9	CDHR2_HUMAN	CDHR2	84.702	7.766	HUMAN	OTHERS	SS_TYPE1	HC substrate	1	0	1	N-out	Cell junction;Cell projection;Membrane;PM		1310	20	1134	21	135	ESDLSKQLIS	VIIGLGVALLLVLVIMTMAFV	CVRKSYNRKL	UP	21
Q14114	LRP8_HUMAN	LRP8	84.699	6.123	HUMAN		SS_TYPE1	HC substrate	0	1	1	N-out	Membrane;PM		963	32	794	21	116	SKMGSTVTAA	VIGIIVPIVVIALLCMSGYLI	WRNWKRKNTK	UP	21
Q9H7M9	VISTA_HUMAN	VSIR	84.691	6.648	HUMAN	OTHERS	SS_TYPE1	HC substrate	1	0	1	N-out	Membrane;PM		311	32	162	21	96	SQDSENITAA	ALATGACIVGILCLPLILLLV	YKQRQAASNR	UP	21
P01899	HA11_MOUSE	H2-D1	84.668	9.952	MOUSE		SS_TYPE1	HC substrate	0	0	0	N-out	Membrane		362	24	285	22	31	PPPSTDSYMV	IVAVLGVLGAMAIIGAVVAFVM	KRRRNTGGKG	UP	22
P01897	HA1L_MOUSE	H2-L	84.668	9.952	MOUSE		SS_TYPE1	HC substrate	0	0	0	N-out	Membrane		362	24	285	22	31	PPPSTDSYMV	IVAVLGVLGAMAIIGAVVAFVM	KRRRNTGGKG	UP	22
Q9QZC2	PLXC1_MOUSE	Plxnc1	84.651	6.028	MOUSE	OTHERS	SS_TYPE1	HC substrate	0	0	0	N-out	Membrane		1574	34	916	21	603	YVEQESVPST	WYFLIALPILLAIVIVVAVVV	TRYKSKELSR	UP	21
Q86YW5	TRML1_HUMAN	TREML1	84.623	5.22	HUMAN		SS_TYPE1	HC substrate	1	0	1	N-out	Membrane;PM		311	15	147	21	128	EPSQDEKSIP	LIWGAVLLVGLLVAAVVLFAV	MAKRKQGNRL	UP	21
Q80W68	KIRR1_MOUSE	Kirrel1	84.605	7.913	MOUSE		SS_TYPE1	HC substrate	0	0	0	N-out	Membrane;PM		789	47	484	21	237	REVLPVGIIA	GATIGAGILVVFSFAALVFFL	YRRRKGSRKD	UP	21
P15382	KCNE1_HUMAN	KCNE1	84.596	9.291	HUMAN	SUBEXPERT	SS_TYPE1	HC substrate	0	1	1	N-out	Membrane;PM		129	0	43	23	63	SPRSSDGKLE	ALYVLMVLGFFGFFTLGIMLSYI	RSKKLEHSND	UP	23
P11911	CD79A_MOUSE	Cd79a	84.561	8.705	MOUSE		SS_TYPE1	HC substrate	0	0	0	N-out	Membrane;PM		220	28	109	22	61	LDMGEGTKNR	IITAEGIILLFCAVVPGTLLLF	RKRWQNEKFG	UP	22
P01896	HA1Z_MOUSE		84.514	9.817	MOUSE		SS_NO_TYPE	HC substrate	0	0	0	N-out	Membrane;PM		185	0	118	21	46	EPPPSTDSYM	VIVAVLGVLGAMAIIGAVVAF	VMKRRRNTGG	UP	21
Q8BNA6	FAT3_MOUSE	Fat3	84.491	6.73	MOUSE		SS_TYPE1	HC substrate	0	0	0	N-out	Membrane		4555	31	4122	21	381	AGHSYVGKEE	LIGIAVVLFVIFTLIVLFIVF	RKKVFRKNYS	UP	21
Q8CJ26	NRADD_MOUSE	Nradd	84.377	4.922	MOUSE	SUBEXPERT	SS_TYPE3	HC substrate	0	1	0	N-out	Membrane;PM		228	0	52	21	155	PPEPPGASSN	IIPVYCALLATVILGLLAYVA	FKCWRSHKQR	UP	21
P32004	L1CAM_HUMAN	L1CAM	84.301	6.146	HUMAN		SS_TYPE1	HC substrate	0	1	1	N-out	Membrane;PM	ADAM10;ADAM17;BACE1	1257	19	1101	23	114	RLPPAGFATE	GWFIGFVSAIILLLLVLLILCFI	KRSKGGKYSV	UP	23
Q9JLL0	CRIM1_MOUSE	Crim1	84.272	7.019	MOUSE		SS_TYPE1	HC substrate	0	0	0	N-out	Membrane	BACE1	1037	34	906	21	76	HPGEDSSLDS	IVSVVVPIIICLSIIIAFLLI	NQKKQWVPLL	UP	21
P70207	PLXA2_MOUSE	Plxna2	84.263	6.931	MOUSE		SS_TYPE1	HC substrate	0	0	0	N-out	Membrane;PM		1894	34	1203	21	636	VISDSLLTLP	AIISIAAGGSLLLIIVIIVLI	AYKRKSREND	UP	21
Q01102	LYAM3_MOUSE	Selp	84.252	6.973	MOUSE		SS_TYPE1	HC substrate	0	0	0	N-out	Membrane;PM		768	41	668	24	35	QAGTLTIQEA	LTYLGGAVASTTGLAVGGTLLALL	RKRLRKKDDG	UP	24
Q16620	NTRK2_HUMAN	NTRK2	84.233	6.329	HUMAN		SS_TYPE1	HC substrate	0	1	1	N-out	Endosome;Membrane;PM		822	31	399	24	368	DVTDKTGREH	LSVYAVVVIASVVGFCLLVMLFLL	KLARHSKFGM	UP	24
Q61006	MUSK_MOUSE	Musk	84.185	5.517	MOUSE		SS_TYPE1	HC substrate	0	1	0	N-out	Cell junction;Membrane;PM		868	21	473	21	353	FAVSPAYSMT	VIISIVSSFALFALLTIATLY	CCRRRKEWKN	UP	21
Q9NS68	TNR19_HUMAN	TNFRSF19	84.168	8.946	HUMAN		SS_TYPE1	HC substrate	1	0	1	N-out	Membrane;PM;Secreted		423	29	141	21	232	TASSPRDTAL	AAVICSALATVLLALLILCVI	YCKRQFMEKK	UP	21
Q8TDW7	FAT3_HUMAN	FAT3	84.146	7.355	HUMAN	OTHERS	SS_TYPE1	HC substrate	1	0	1	N-out	Membrane		4557	32	4122	21	382	AGHSYVGKEE	LIGIAVVLFVIFILVVLFIVF	RKKVFRKNYS	UP	21
Q6UXZ0	TMIG1_HUMAN	TMIGD1	84.129	11.556	HUMAN		SS_TYPE1	HC substrate	1	0	1	N-out	Cytoplasm;Membrane;PM		262	29	191	21	21	IVKDKTVGVP	IEPIIAACVVIFLTLCFGLIA	RRKKIMKLCM	UP	21
P06346	HB2F_MOUSE	H2-Ab1	84.113	6.724	MOUSE		SS_TYPE1	HC substrate	0	0	0	N-out	Membrane		252	16	197	21	18	RAQSESARSK	MLSGIGGCVLGVIFLGLGLFI	RYRSQKGPRG	UP	21
Q9HCK4	ROBO2_HUMAN	ROBO2	84.072	13.495	HUMAN		SS_TYPE1	HC substrate	1	0	1	N-out	Membrane	BACE1	1378	21	838	21	498	EQITDVVKQP	AFIAGIGGACWVILMGFSIWL	YWRRKKRKGL	UP	21
Q7TPD3	ROBO2_MOUSE	Robo2	84.072	13.495	MOUSE		SS_TYPE1	HC substrate	0	0	0	N-out	Membrane	BACE1	1470	21	842	21	586	EQITDVVKQP	AFIAGIGGACWVILMGFSIWL	YWRRKKRKGL	UP	21
Q9QUM4	SLAF1_MOUSE	Slamf1	84.051	13.095	MOUSE	OTHERS	SS_TYPE1	HC substrate	0	0	0	N-out	Membrane;PM		343	24	218	23	78	KQESSSESSP	WMQYTLVPLGVVIIFILVFTAII	MMKRQGKSNH	UP	23
O75096	LRP4_HUMAN	LRP4	84.038	8.575	HUMAN	OTHERS	SS_TYPE1	HC substrate	1	0	1	N-out	Membrane;PM	BACE1	1905	20	1705	21	159	AAPGEGLHIS	YAIGGLLSILLILVVIAALML	YRHKKSKFTD	UP	21
Q99466	NOTC4_HUMAN	NOTCH4	84.014	5.005	HUMAN		SS_TYPE1	HC substrate	0	1	1	N-out	Membrane;PM	ADAM10;ADAM17	2003	23	1424	21	535	TAPPANQLPW	PVLCSPVAGVILLALGALLVL	QLIRRRRREH	UP	21
Q07113	MPRI_MOUSE	Igf2r	83.973	9.161	MOUSE		SS_TYPE1	HC substrate	0	0	0	N-out	Endosome;Golgi;Membrane	BACE1	2483	35	2260	21	167	YKGLSERSQA	VGAVLSLLLVALTGCLLALLL	HKKERRETVI	UP	21
Q61809	LRRN1_MOUSE	Lrrn1	83.967	6.413	MOUSE		SS_TYPE1	HC substrate	0	0	0	N-out	Membrane	BACE1	716	25	606	21	64	DISDHETSTA	LAAVMGSMFAVISLASIAIYI	AKRFKRKNYH	UP	21
Q9Y5H2	PCDGB_HUMAN	PCDHGA11	83.958	11.555	HUMAN		SS_TYPE1	HC substrate	1	0	1	N-out	Membrane;PM	BACE1	935	29	664	21	221	NSETSDLSLY	LVVAVAAVSCIFLVFVIVLLA	LRLWRWHKSR	UP	21
Q9Y5G0	PCDGH_HUMAN	PCDHGB5	83.951	9.622	HUMAN		SS_TYPE1	HC substrate	1	0	1	N-out	Membrane;PM		923	30	657	21	215	SDPQAELQFY	LVVALALISVLFLLAVILAVA	LRLRRSSSPA	UP	21
P40126	TYRP2_HUMAN	DCT	83.888	8.674	HUMAN		SS_TYPE1	HC substrate	0	1	1	N-out	Membrane		519	23	449	21	26	VEETPGWPTT	LLVVMGTLVALVGLFVLLAFL	QYRRLRKGYT	UP	21
Q9R100	CAD17_MOUSE	Cdh17	83.854	8.289	MOUSE	OTHERS	SS_TYPE1	HC substrate	0	0	0	N-out	Membrane;PM		827	25	761	21	20	RQDGIPTVGM	AVGILLTTFLVIGIILAVVFI	RMRKDKVENP	UP	21
Q91XY4	PCDG4_MOUSE	Pcdhga4	83.843	7.204	MOUSE		SS_TYPE1	HC substrate	0	0	0	N-out	Membrane;PM		930	27	664	21	218	DQEDSDITLY	LVVAVAAVSCVFLAFVIVLLI	HRLRRWHSTR	UP	21
P11717	MPRI_HUMAN	IGF2R	83.837	7.909	HUMAN	OTHERS	SS_TYPE1	HC substrate	1	0	1	N-out	Endosome;Golgi;Membrane	BACE1	2491	40	2264	23	164	MHKGLSERSQ	AVGAVLSLLLVALTCCLLALLLY	KKERRETVIS	UP	23
P16056	MET_MOUSE	Met	83.822	13.366	MOUSE		SS_TYPE1	HC substrate	0	1	0	N-out	Membrane	ADAM10;BACE1	1379	24	907	23	425	VIVQPDQNFA	GLIIGAVSISVVVLLLSGLFLWM	RKRKHKDLGS	UP	23
Q9DAZ5	F174C_MOUSE	Fam174c	83.798	4.763	MOUSE		SS_TYPE1	HC substrate	0	0	0	N-out	Membrane		108	20	26	23	39	LPDRDTGSAV	LRLFYVITGLCGLISLYFLIRAF	RLKKSQRRRY	UP	23
Q8IZJ1	UNC5B_HUMAN	UNC5B	83.758	7.88	HUMAN	OTHERS	SS_TYPE1	HC substrate	1	0	1	N-out	Membrane;PM		945	26	351	21	547	LEASGDAALY	AGLVVAIFVVVAILMAVGVVV	YRRNCRDFDT	UP	21
P97797	SHPS1_MOUSE	Sirpa	83.748	6.3	MOUSE		SS_TYPE1	HC substrate	0	1	0	N-out	Membrane	ADAM10;ADAM17;BACE1	513	31	342	21	119	PDNNATHNWN	VFIGVGVACALLVVLLMAALY	LLRIKQKKAK	UP	21
O94856	NFASC_HUMAN	NFASC	83.738	6.714	HUMAN		SS_TYPE1	HC substrate	1	0	1	N-out	Membrane;PM		1347	24	1193	21	109	NQADIATQGW	FIGLMCAIALLVLILLIVCFI	KRSRGGKYPV	UP	21
Q810U3	NFASC_MOUSE	Nfasc	83.738	6.714	MOUSE		SS_TYPE1	HC substrate	0	0	0	N-out	Membrane;PM		1240	24	1086	21	109	NQADIATQGW	FIGLMCAIALLVLILLIVCFI	KRSRGGKYPV	UP	21
Q9NZV1	CRIM1_HUMAN	CRIM1	83.691	7.041	HUMAN	OTHERS	SS_TYPE1	HC substrate	1	0	1	N-out	Membrane	BACE1	1036	34	905	21	76	HPSEDSSLDS	IASVVVPIIICLSIIIAFLFI	NQKKQWIPLL	UP	21
P41217	OX2G_HUMAN	CD200	83.689	11.206	HUMAN	SUBLIT	SS_TYPE1	HC substrate	0	1	1	N-out	Membrane;PM	ADAM28;BACE1	278	30	202	27	19	TDFKQTVNKG	YWFSVPLLLSIVSLVILLVLISILLYW	KRHRNQDRGE	UP	27
P15514	AREG_HUMAN	AREG	83.681	7.238	HUMAN		SS_NO_TYPE	HC substrate	1	0	1	N-out	Membrane		252	19	179	23	31	HSMIDSSLSK	IALAAIAAFMSAVILTAVAVITV	QLRRQYVRKY	UP	23
P10761	ZP3_MOUSE	Zp3	83.556	7.003	MOUSE		SS_TYPE1	HC substrate	0	0	0	N-out	Membrane;PM		424	22	365	21	16	EGWTASAQTS	VALGLGLATVAFLTLAAIVLA	VTRKCHSSSY	UP	21
Q8K1T1	LRC25_MOUSE	Lrrc25	83.535	6.278	MOUSE		SS_TYPE1	HC substrate	0	0	0	N-out	Cytoplasm;Membrane		297	25	144	21	107	SCPPSWGPGT	IGALVAGTISLAVAVSGSVLA	WRLLRRRRRA	UP	21
O88824	JTB_MOUSE	Jtb	83.417	5.883	MOUSE		SS_TYPE1	HC substrate	0	0	0	N-out	Membrane		146	30	75	21	20	CRSALLEQHL	FWKFEGVVVAVALVFACLVIV	RQRQLDRKAL	UP	21
Q9Y5G3	PCDGD_HUMAN	PCDHGB1	83.384	10.784	HUMAN		SS_TYPE1	HC substrate	1	0	1	N-out	Membrane;PM		927	28	659	21	219	SDPQTELQFY	LVVALALISVLFLLAVILAIA	LRLRRSSSLD	UP	21
Q3MIP1	IPIL2_HUMAN	ITPRIPL2	83.365	6.379	HUMAN	OTHERS	SS_TYPE1	HC substrate	1	0	1	N-out	Membrane		535	38	5	21	471	GGARAEPADG	VDGGFPLLKVAVLLLLSYVLL	RCRHAVRQRF	UP	21
Q8K558	TRML1_MOUSE	Treml1	83.355	5.536	MOUSE	OTHERS	SS_TYPE1	HC substrate	0	0	0	N-out	Membrane;PM		317	20	155	21	121	EFRRRENSIP	LIWGAVLLLALVVVAVVIFAV	MARKKGNRLV	UP	21
Q9JLL3	TNR19_MOUSE	Tnfrsf19	83.316	9.743	MOUSE		SS_TYPE1	HC substrate	0	0	0	N-out	Membrane;PM;Secreted		416	29	141	21	225	TVSSPRDTAL	AAVICSALATVLLALLILCVI	YCKRQFMEKK	UP	21
Q3TRM4	PLPL6_MOUSE	Pnpla6	83.293	8.123	MOUSE		SS_TYPE3	HC substrate	0	0	0	N-out	ER;Membrane		1355	0	43	21	1291	QPVPFVPQVL	GVMIGAGVAVLVTAVLILLVV	RRLRVQKTPA	UP	21
O94985	CSTN1_HUMAN	CLSTN1	83.225	6.444	HUMAN	SUBEXPERT	SS_TYPE1	HC substrate	0	1	1	N-out	Cell junction;Cell projection;ER;Golgi;Membrane;PM		981	28	831	21	101	PHPFAVVPST	ATVVIVVCVSFLVFMIILGVF	RIRAAHRRTM	UP	21
Q923D3	PARM1_MOUSE	Parm1	83.223	7.925	MOUSE	OTHERS	SS_TYPE1	HC substrate	0	0	0	N-out	Endosome;Golgi;Membrane;PM		296	20	224	21	31	EVENALSSGS	IAAITVTVIAVVLLVFGGAAY	LKIRHSSYGR	UP	21
Q96RJ3	TR13C_HUMAN	TNFRSF13C	83.206	9.684	HUMAN		SS_TYPE3	HC substrate	1	0	1	N-out	Membrane		184	0	78	21	85	EAALPLPGLL	FGAPALLGLALVLALVLVGLV	SWRRRQRRLR	UP	21
Q96MS0	ROBO3_HUMAN	ROBO3	83.181	7.801	HUMAN		SS_TYPE1	HC substrate	1	0	1	N-out	Membrane		1386	20	871	21	474	VRLARVLREP	AFLAGSGAACGALLLGLCAAL	YWRRKQRKEL	UP	21
Q9UJ99	CAD22_HUMAN	CDH22	83.162	7.644	HUMAN		SS_TYPE1	HC substrate	1	0	1	N-out	Membrane;PM		828	34	590	21	183	AFVMAASLSP	GALIALLVCVLILVVLVLLIL	TLRRHHKSHL	UP	21
Q9HBT6	CAD20_HUMAN	CDH20	83.151	9.838	HUMAN		SS_TYPE1	HC substrate	1	0	1	N-out	Membrane;PM		801	34	585	21	161	AYMLPVSLSR	GALIAILACIFVLLVLVLLIL	SMRRHRKQPY	UP	21
Q9D659	VISTA_MOUSE	Vsir	83.077	7.178	MOUSE		SS_TYPE1	HC substrate	0	0	0	N-out	Membrane;PM		308	32	159	21	96	EQDSDSITAA	ALATGACIVGILCLPLILLLV	YKQRQVASHR	UP	21
Q61851	FGFR3_MOUSE	Fgfr3	83.036	10.212	MOUSE	SUBLIT	SS_TYPE1	HC substrate	0	1	0	N-out	Membrane;PM		801	20	349	21	411	TDEAGSVYAG	VLSYGVVFFLFILVVAAVILC	RLRSPPKKGL	UP	21
P09758	TACD2_HUMAN	TACSTD2	83.018	7.248	HUMAN		SS_TYPE1	HC substrate	0	1	1	N-out	Membrane		323	26	248	23	26	PPKFSMKRLT	AGLIAVIVVVVVALVAGMAVLVI	TNRRKSGKYK	UP	23
P01904	HA21_MOUSE	H2-Ea	83.001	7.036	MOUSE		SS_TYPE1	HC substrate	0	0	0	N-out	Membrane		255	25	191	26	13	EKTLLPETKE	NVMCALGLFVGLVGIVVGIILIMKGI	KKRNVVERRQ	UP	26
Q9Y5H3	PCDGA_HUMAN	PCDHGA10	82.997	6.454	HUMAN		SS_TYPE1	HC substrate	1	0	1	N-out	Membrane;PM		936	32	664	21	219	NSETSDLTLY	LVVAVAAVSCVFLAFVIVLLA	HRLRRWHKSR	UP	21
Q99523	SORT_HUMAN	SORT1	82.959	6.85	HUMAN	SUBEXPERT	SS_TYPE1	HC substrate	0	1	1	N-out	ER;Endosome;Golgi;Lysosome;Membrane;Nucleus;PM	BACE1	831	33	722	23	53	SPEKQNSKSN	SVPIILAIVGLMLVTVVAGVLIV	KKYVCGGRFL	UP	23
Q61559	FCGRN_MOUSE	Fcgrt	82.93	8.038	MOUSE		SS_TYPE1	HC substrate	0	0	0	N-out	Endosome;Membrane;PM		365	21	276	24	44	VDLDSSARSS	VPVVGIVLGLLLVVVAIAGGVLLW	GRMRSGLPAP	UP	24
P49446	PTPRE_MOUSE	Ptpre	82.919	9.826	MOUSE		SS_TYPE1	HC substrate	0	0	0	N-out	Cytoplasm;Membrane;PM		699	19	26	23	631	TAGPPDPGAS	QPLLTWLLLPLLLLLFLLAAYFF	RFRKQRKAVV	UP	23
P14209	CD99_HUMAN	CD99	82.893	13.559	HUMAN	SUBLIT	SS_TYPE1	HC substrate	0	1	1	N-out	Membrane		185	22	100	25	38	SHRKEGEEAD	APGVIPGIVGAVVVAVAGAISSFIA	YQKKKLCFKE	UP	25
Q9Z0M3	CAD20_MOUSE	Cdh20	82.776	10.018	MOUSE		SS_TYPE1	HC substrate	0	0	0	N-out	Membrane;PM		801	34	585	21	161	AYLLPVSLSR	GALIAILACIFVLLVLVLLIL	SMRRHRKQPY	UP	21
P06342	HB2Q_MOUSE	H2-Ab1	82.746	7.652	MOUSE		SS_TYPE1	HC substrate	0	0	0	N-out	Membrane		265	27	200	20	18	AQSESARSKM	LSGIGGCVLGVIFLGLGLFI	RHRSQKGPRG	UP	20
Q9ULB4	CADH9_HUMAN	CDH9	82.73	9.997	HUMAN		SS_TYPE1	HC substrate	1	0	1	N-out	Membrane;PM		789	21	594	21	153	ILSAGLSTGA	LVAILLCVLILLILVVLFAAL	KRQRKKEPLI	UP	21
O60896	RAMP3_HUMAN	RAMP3	82.712	6.263	HUMAN	OTHERS	SS_TYPE1	HC substrate	1	0	1	N-out	Membrane;PM		148	23	95	20	10	VHLEDPPDEV	LIPLIVIPVVLTVAMAGLVV	WRSKRTDTLL	UP	20
P21754	ZP3_HUMAN	ZP3	82.647	10.221	HUMAN	OTHERS	SS_TYPE1	HC substrate	1	0	1	N-out	Membrane;PM		424	22	365	21	16	QWALPSDTSV	VLLGVGLAVVVSLTLTAVILV	LTRRCRTASH	UP	21
Q9UQV4	LAMP3_HUMAN	LAMP3	82.609	7.293	HUMAN	OTHERS	SS_TYPE1	HC substrate	1	0	1	N-out	Cytoplasm;Endosome;Lysosome;Membrane		416	27	354	21	14	NVDECSSDYT	IVLPVIGAIVVGLCLMGMGVY	KIRLRCQSSG	UP	21
Q96D42	HAVR1_HUMAN	HAVCR1	82.591	7.827	HUMAN		SS_TYPE1	HC substrate	1	0	1	N-out	Membrane	ADAM10;ADAM17	364	20	275	21	48	SLLTANTTKG	IYAGVCISVLVLLALLGVIIA	KKYFFKKEVQ	UP	21
Q9JI71	DLL4_MOUSE	Dll4	82.584	7.229	MOUSE		SS_TYPE1	HC substrate	0	0	0	N-out	Membrane;PM		686	26	506	21	133	GLPPSFPWVA	VSLGVGLVVLLVLLVMVVVAV	RQLRLRRPDD	UP	21
Q6UXC1	AEGP_HUMAN	MAMDC4	82.58	8.531	HUMAN		SS_TYPE1	HC substrate	1	0	1	N-out	Membrane		1216	22	1129	21	44	SPGNTAAPGS	VPAVVGSALLLLMLLVLLGLG	GRRWLQKKGS	UP	21
Q08345	DDR1_HUMAN	DDR1	82.578	5.935	HUMAN		SS_TYPE1	HC substrate	1	0	1	N-out	Membrane;PM		913	18	399	21	475	VAKAEGSPTA	ILIGCLVAIILLLLLIIALML	WRLHWRRLLS	UP	21
Q03146	DDR1_MOUSE	Ddr1	82.578	5.935	MOUSE		SS_TYPE1	HC substrate	0	0	0	N-out	Membrane;PM		911	19	396	21	475	VAKAEGSPTA	ILIGCLVAIILLLLLIIALML	WRLHWRRLLS	UP	21
Q6ZN44	UNC5A_HUMAN	UNC5A	82.568	10.762	HUMAN		SS_TYPE1	HC substrate	1	0	1	N-out	Membrane;PM		842	25	281	21	515	ASGPEDVALY	VGLIAVAVCLVLLLLVLILVY	CRKKEGLDSD	UP	21
Q8IY17	PLPL6_HUMAN	PNPLA6	82.566	10.272	HUMAN		SS_TYPE3	HC substrate	1	0	1	N-out	ER;Membrane		1375	0	59	21	1295	QPVPFVPQVL	GVMIGAGVAVVVTAVLILLVV	RRLRVPKTPA	UP	21
Q8BSU2	CXL16_MOUSE	Cxcl16	82.52	9.333	MOUSE		SS_TYPE1	HC substrate	0	1	0	N-out	Membrane	ADAM10	246	26	175	21	24	PGAGASTPAW	VPVLSLLAIVFFLTAAMAYVL	CNRRATQQNS	UP	21
Q01965	LY9_MOUSE	Ly9	82.486	8.354	MOUSE		SS_TYPE1	HC substrate	0	0	0	N-out	Membrane;PM		654	47	406	21	180	ICSGPERNKR	FWLLLLLVLLLLMLIGGYFIL	RKKKQCSSLA	UP	21
P06345	HB2S_MOUSE	H2-Ab1	82.411	7.875	MOUSE		SS_TYPE1	HC substrate	0	0	0	N-out	Membrane		263	27	197	21	18	RAQSESARSK	MLSGIGGCVLGVIFLGLGLFI	RHRSQKGPRG	UP	21
P06343	HB2K_MOUSE	H2-Ab1	82.411	7.875	MOUSE		SS_TYPE1	HC substrate	0	0	0	N-out	Membrane		263	27	197	21	18	RAQSESARSK	MLSGIGGCVLGVIFLGLGLFI	RHRSQKGPRG	UP	21
P01921	HB2D_MOUSE	H2-Ab1	82.411	7.875	MOUSE		SS_TYPE1	HC substrate	0	0	0	N-out	Membrane		265	27	199	21	18	RAQSESARSK	MLSGIGGCVLGVIFLGLGLFI	RHRSQKGPRG	UP	21
P06344	HB2U_MOUSE		82.411	7.875	MOUSE		SS_TYPE1	HC substrate	0	0	0	N-out	Membrane		263	27	197	21	18	RAQSESARSK	MLSGIGGCVLGVIFLGLGLFI	RHRSQKGPRG	UP	21
Q9H2A7	CXL16_HUMAN	CXCL16	82.398	17.61	HUMAN	SUBLIT	SS_TYPE1	HC substrate	0	1	1	N-out	Membrane	ADAM10	254	29	176	21	28	AGPTARTSAT	VPVLCLLAIIFILTAALSYVL	CKRRRGQSPQ	UP	21
Q7M750	OPALI_MOUSE	Opalin	82.367	8.18	MOUSE		SS_TYPE1	HC substrate	0	0	0	N-out	Membrane;PM		143	0	30	21	92	SAKATDCGPS	IGLAAGIPSLLATALLVALLF	TLIQRRRTID	UP	21
P26842	CD27_HUMAN	CD27	82.328	7.952	HUMAN	OTHERS	SS_TYPE1	HC substrate	1	0	1	N-out	Membrane		260	19	172	21	48	RSLCSSDFIR	ILVIFSGMFLVFTLAGALFLH	QRRKYRSNKG	UP	21
P20826	SCF_MOUSE	Kitlg	82.324	8.027	MOUSE		SS_TYPE1	HC substrate	0	0	0	N-out	Cell projection;Cytoplasm;Membrane;PM;Secreted	ADAM8;ADAM12;ADAM17;ADAM33	273	25	189	23	36	AKAPEDSGLQ	WTAMALPALISLVIGFAFGALYW	KKKQSSLTRA	UP	23
Q91XX1	Q91XX1_MOUSE	Pcdhgc3	82.324	8.444	MOUSE	SUBLIT	SS_NO_TYPE	HC substrate	0	0	0	N-out						27		APREQNKNLT	FYLLLSLILVSVGFAVTVLGVIIFKVY	KWKRSRDLYR	UP	27
O95185	UNC5C_HUMAN	UNC5C	82.29	8.447	HUMAN		SS_TYPE1	HC substrate	1	0	1	N-out	Cell junction;Cell projection;Membrane;PM	BACE1	931	40	340	21	530	APDSDDVALY	VGIVIAVIVCLAISVVVALFV	YRKNHRDFES	UP	21
Q8C110	SLIK6_MOUSE	Slitrk6	82.259	8.492	MOUSE		SS_TYPE1	HC substrate	0	0	0	N-out	Membrane;PM		840	18	591	21	210	LTDAVPLSVL	ILGLLIVFITIVFCAAGIVVF	VLHRRRRYKK	UP	21
Q5RJH3	CAD12_MOUSE	Cdh12	82.254	7.745	MOUSE		SS_TYPE1	HC substrate	0	0	0	N-out	Membrane;PM		794	23	586	28	157	SCNVEAIFLP	VGLSTGALIAILLCMVILLAIVVLYVAL	RRQRKKDTLM	UP	28
P11279	LAMP1_HUMAN	LAMP1	82.245	5.993	HUMAN		SS_TYPE1	HC substrate	1	0	1	N-out	Endosome;Lysosome;Membrane;PM	BACE1	417	28	354	23	12	EECLLDENSM	LIPIAVGGALAGLVLIVLIAYLV	GRKRSHAGYQ	UP	23
Q8K1S4	UNC5A_MOUSE	Unc5a	82.241	10.055	MOUSE		SS_TYPE1	HC substrate	0	0	0	N-out	Membrane;PM		898	25	336	21	516	TSSGPEDVAL	YIGLVAVAVCLILLLLVLVLI	YCRKKEGLDS	UP	21
Q64735	CR1L_MOUSE	Cr1l	82.214	8.037	MOUSE		SS_TYPE1	HC substrate	0	0	0	N-out	Membrane		483	40	365	21	57	AKCVSRSISG	LIVGIFIGIIVFILVIIVFIW	MILKYKKRNT	UP	21
Q9Y6N8	CAD10_HUMAN	CDH10	82.174	9.019	HUMAN		SS_TYPE1	HC substrate	1	0	1	N-out	Membrane;PM		788	22	591	21	154	LLPAGLSTGA	LIAILLCIIILLVIVVLFAAL	KRQRKKEPLI	UP	21
P70408	CAD10_MOUSE	Cdh10	82.174	9.019	MOUSE		SS_TYPE1	HC substrate	0	0	0	N-out	Membrane;PM		788	22	591	21	154	LLPAGLSTGA	LIAILLCIIILLVIVVLFAAL	KRQRKKEPLI	UP	21
Q9JLB9	NECT3_MOUSE	Nectin3	82.128	14.275	MOUSE	SUBLIT	SS_NO_TYPE	HC substrate	0	1	0	N-out	Cell junction;Membrane;PM		549	57	347	21	124	ATLKDDTIGT	IIASVVGGALFLVLVSILAGV	FCYRRRRTFR	UP	21
Q495A1	TIGIT_HUMAN	TIGIT	82.037	8.089	HUMAN	OTHERS	SS_TYPE1	HC substrate	1	0	1	N-out	Membrane;PM		244	21	120	21	82	AEHGARFQIP	LLGAMAATLVVICTAVIVVVA	LTRKKKALRI	UP	21
O54901	OX2G_MOUSE	Cd200	81.978	11.357	MOUSE		SS_TYPE1	HC substrate	0	1	0	N-out	Membrane;PM	ADAM28;BACE1	278	30	202	27	19	IDYKQSLDKG	FWFSVPLLLSIVSLVILLVLISILLYW	KRHRNQERGE	UP	27
Q8JZL1	I17RD_MOUSE	Il17rd	81.936	8.177	MOUSE		SS_TYPE1	HC substrate	0	0	0	N-out	Golgi;Membrane;PM		738	16	283	21	418	VQSPWAGPIR	AVAITVPLVVISAFATLFTVM	CRKKQQENIY	UP	21
O08747	UNC5C_MOUSE	Unc5c	81.932	8.307	MOUSE		SS_TYPE1	HC substrate	0	0	0	N-out	Cell junction;Cell projection;Membrane;PM	BACE1	931	40	340	21	530	APDSDDVALY	VGIVIAVTVCLAITVVVALFV	YRKNHRDFES	UP	21
O88572	LRP6_MOUSE	Lrp6	81.878	7.262	MOUSE		SS_TYPE1	HC substrate	0	1	0	N-out	Membrane;PM		1613	19	1351	23	220	YPTEEPAPQA	TNTVGSVIGVIVTIFVSGTIYFI	CQRMLCPRMK	UP	23
Q923L3	CSMD1_MOUSE	Csmd1	81.871	10.167	MOUSE		SS_TYPE1	HC substrate	0	0	0	N-out	Membrane		3564	29	3458	21	56	NHYQGTSSGS	VAAAILVPFFALILSGFAFYL	YKHRTRPKVQ	UP	21
Q9DA04	TMM89_MOUSE	Tmem89	81.868	8.57	MOUSE		SS_TYPE1	HC substrate	0	0	0	N-out	Membrane		169	22	53	21	73	GYWLGLGGNR	IYPVAGVTITTTMLLVVSRVI	VHRWRAKVAK	UP	21
Q925F2	ESAM_MOUSE	Esam	81.852	12.833	MOUSE	OTHERS	SS_TYPE1	HC substrate	0	0	0	N-out	Cell junction;Membrane;PM		394	29	222	21	122	LDVMTGSKAA	VVAGAVVGTFVGLVLIAGLVL	LYQRRSKTLE	UP	21
O94826	TOM70_HUMAN	TOMM70	81.809	5.455	HUMAN		SS_NO_TYPE	HC substrate	1	0	1	N-out	Membrane;Mitochondrion		608	0	38	21	549	AGPGTGGLPR	WQLALAVGAPLLLGAGAIYLW	SRQQRRREAR	UP	21
Q9Y5F9	PCDGI_HUMAN	PCDHGB6	81.804	11.198	HUMAN		SS_TYPE1	HC substrate	1	0	1	N-out	Membrane;PM		930	30	661	21	218	SDPQAELQFY	LVVALALISVLFLLAVILAIA	LRLRRSLSPA	UP	21
Q8VE98	CD276_MOUSE	Cd276	81.793	9.672	MOUSE		SS_TYPE1	HC substrate	0	0	0	N-out	Membrane	BACE1	316	28	220	21	47	GQPLTFPPEA	LWVTVGLSVCLVVLLVALAFV	CWRKIKQSCE	UP	21
Q9Y4D7	PLXD1_HUMAN	PLXND1	81.769	5.892	HUMAN		SS_NO_TYPE	HC substrate	1	0	1	N-out	Cell projection;Membrane;PM		1925	46	1225	21	633	TLQLGGSETA	IIVSIVICSVLLLLSVVALFV	FCTKSRRAER	UP	21
P54762	EPHB1_HUMAN	EPHB1	81.768	12.847	HUMAN		SS_TYPE1	HC substrate	1	0	1	N-out	Cell projection;Endosome;Membrane;PM		984	17	523	23	421	YKSELREQLP	LIAGSAAAGVVFVVSLVAISIVC	SRKRAYSKEA	UP	23
Q8CBF3	EPHB1_MOUSE	Ephb1	81.768	12.847	MOUSE		SS_TYPE1	HC substrate	0	0	0	N-out	Cell projection;Endosome;Membrane;PM		984	17	523	23	421	YKSELREQLP	LIAGSAAAGVVFVVSLVAISIVC	SRKRAYSKEA	UP	23
Q15762	CD226_HUMAN	CD226	81.762	8.139	HUMAN	OTHERS	SS_TYPE1	HC substrate	1	0	1	N-out	Membrane;PM		336	18	236	21	61	TDNQYTLFVA	GGTVLLLLFVISITTIIVIFL	NRRRRRERRD	UP	21
O75581	LRP6_HUMAN	LRP6	81.729	7.145	HUMAN	SUBEXPERT	SS_TYPE1	HC substrate	0	1	1	N-out	Membrane;PM		1613	19	1351	23	220	YPTEEPAPQA	TNTVGSVIGVIVTIFVSGTVYFI	CQRMLCPRMK	UP	23
Q3UH93	PLXD1_MOUSE	Plxnd1	81.645	5.94	MOUSE		SS_NO_TYPE	HC substrate	0	0	0	N-out	Cell projection;Membrane;PM		1925	48	1223	21	633	TLQLGGSETA	IVVSIVICSVLLLLSVVALFV	FCTKSRRAER	UP	21
Q8CII9	CRLF2_MOUSE	Crlf2	81.592	6.049	MOUSE		SS_TYPE1	HC substrate	0	0	0	N-out	Membrane;PM;Secreted		359	19	213	21	106	PAPSPALAPP	LLPLGCGLAALLTLSLLLAAL	RLRRVKDALL	UP	21
P22272	IL6RA_MOUSE	Il6ra	81.528	12.579	MOUSE		SS_TYPE1	HC substrate	0	1	0	N-out	Membrane;PM;Secreted	ADAM10;ADAM17	460	19	345	21	75	VQESSSMSLP	TFLVAGGSLAFGLLLCVFIIL	RLKQKWKSEA	UP	21
Q8CB93	GAPT_MOUSE	Gapt	81.527	5.639	MOUSE		SS_NO_TYPE	HC substrate	0	0	0	N-out	Membrane;PM		157	0	9	21	127	LECFESSPVA	VAVGVSLLVLLLLCGIGCAWHW	NRRESTPFTL	PH	22
P43121	MUC18_HUMAN	MCAM	81.505	7.024	HUMAN		SS_TYPE1	HC substrate	1	0	1	N-out	Membrane		646	23	536	24	63	RKLPEPESRG	VVIVAVIVCILVLAVLGAVLYFLY	KKGKLPCRRS	UP	24
Q80UM7	MOGS_MOUSE	Mogs	81.489	6.631	MOUSE		SS_TYPE2	HC substrate	0	0	0	N-in	ER;Membrane		834	0	43	21	770	GARGSASGAA	LAVVVLALAFGLSGRWVLAWL	RVRRALTLHP	UP	21
O43699	SIGL6_HUMAN	SIGLEC6	81.434	7.852	HUMAN	OTHERS	SS_TYPE1	HC substrate	1	0	1	N-out	Membrane;PM;Secreted		453	26	321	21	85	WKPEGRAGGV	LGAVWGASITTLVFLCVCFIF	RVKTRRKKAA	UP	21
A6NMB1	SIG16_HUMAN	SIGLEC16	81.379	8.318	HUMAN		SS_TYPE1	HC substrate	1	0	1	N-out	Membrane		481	16	418	21	26	VHCKSGPMTG	VVLVAVGEVAMKILLLCLCLI	LLRVRSCRRK	UP	21
Q2TB54	FCAMR_MOUSE	Fcamr	81.365	7.636	MOUSE		SS_TYPE1	HC substrate	0	0	0	N-out	Membrane;PM		535	35	420	21	59	ALMEGESHTR	ILTPVSTVLALLLIAALILLK	RSLGRQRTSQ	UP	21
Q9WTL4	INSRR_MOUSE	Insrr	81.325	9.423	MOUSE	OTHERS	SS_TYPE1	HC substrate	0	0	0	N-out	Membrane		1300	26	895	22	357	LEEEDTGGMR	IFLTVTPVGFMLLVTLAALGFF	YSRKRNSTLY	UP	22
Q13634	CAD18_HUMAN	CDH18	81.297	9.69	HUMAN		SS_TYPE1	HC substrate	1	0	1	N-out	Membrane;PM		790	24	584	28	154	TCHAEAFLSS	AGLSTGALIAILLCVLILLAIVVLFITL	RRSKKEPLII	UP	28
P04440	DPB1_HUMAN	HLA-DPB1	81.241	10.784	HUMAN		SS_TYPE1	HC substrate	1	0	1	N-out	ER;Endosome;Golgi;Lysosome;Membrane;PM		258	29	196	21	12	KAQSDSARSK	TLTGAGGFVLGLIICGVGIFM	HRRSKKVQRG	UP	21
Q2LA85	TRML2_MOUSE	Treml2	81.193	6.743	MOUSE		SS_TYPE1	HC substrate	0	0	0	N-out	Membrane;PM		329	24	246	21	38	NRSQETYIPA	MVVVLTFLPAPVVLVVAYGFW	KKRHMGRYNL	UP	21
P01902	HA1D_MOUSE	H2-K1	81.176	11.613	MOUSE		SS_TYPE1	HC substrate	0	0	0	N-out	Membrane		368	21	284	23	40	KLPPSTVSNT	VIIAVLVVLGAAIVTGAVVAFVM	KMRRNTGGKG	UP	23
P23299	KCNE1_MOUSE	Kcne1	81.084	12.049	MOUSE		SS_TYPE1	HC substrate	0	1	0	N-out	Membrane;PM		129	0	43	23	63	SQLRDDSKLE	ALYILMVLGFFGFFTLGIMLSYI	RSKKLEHSHD	UP	23
Q9ULX7	CAH14_HUMAN	CA14	81.036	13.809	HUMAN	OTHERS	SS_TYPE1	HC substrate	1	0	1	N-out	Membrane		337	15	275	21	26	AGSSYTTGEM	LSLGVGILVGCLCLLLAVYFI	ARKIRKKRLE	UP	21
Q9D2J4	VSIG1_MOUSE	Vsig1	80.998	11.144	MOUSE		SS_TYPE1	HC substrate	0	0	0	N-out	Membrane		407	22	212	21	152	EIDLTSSHPE	VGIIIGALVGALIGAAVIICV	VYFARNKVKS	UP	21
O14669	TMG2_HUMAN	PRRG2	80.973	12.667	HUMAN	OTHERS	SS_TYPE1	HC substrate	1	0	1	N-out	Membrane;PM		202	23	86	21	72	GGRGRVDVAS	LAVGLTGGILLIVLAGLGAFW	YLRWRQHRGQ	UP	21
Q9WTP5	CAD22_MOUSE	Cdh22	80.967	8.822	MOUSE		SS_TYPE1	HC substrate	0	0	0	N-out	Membrane;PM		813	33	588	21	171	AFVMAASLSP	GALIALLVCVLILVVLALLIL	TLRRHHKSHL	UP	21
D7PDD4	G6B_MOUSE	Mpig6b	80.966	7.835	MOUSE	OTHERS	SS_TYPE1	HC substrate	0	0	0	N-out	Membrane;PM		242	17	123	21	81	GSTHGYEYPK	VLIPLLGVGLVLGLGVAGVVW	RRRRLSPPPP	UP	21
P33146	CAD15_MOUSE	Cdh15	80.962	8.673	MOUSE	OTHERS	SS_TYPE1	HC substrate	0	0	0	N-out	Membrane;PM		784	21	584	20	159	GGGVGVSLGA	LVIVLASTVVLLVLILLAAL	RTRFRGHSRG	UP	20
Q96PZ7	CSMD1_HUMAN	CSMD1	80.959	11.347	HUMAN	OTHERS	SS_TYPE1	HC substrate	1	0	1	N-out	Membrane		3564	26	3461	21	56	SHYHGTSSGS	VAAAILVPFFALILSGFAFYL	YKHRTRPKVQ	UP	21
Q5ZPR3	CD276_HUMAN	CD276	80.931	10.192	HUMAN	OTHERS	SS_TYPE1	HC substrate	1	0	1	N-out	Membrane	BACE1	534	28	438	21	47	GQPMTFPPEA	LWVTVGLSVCLIALLVALAFV	CWRKIKQSCE	UP	21
P25119	TNR1B_MOUSE	Tnfrsf1b	80.907	16.369	MOUSE		SS_TYPE1	HC substrate	0	0	0	N-out	Membrane	ADAM17	474	22	236	30	186	PIIEQSTKGG	ISLPIGLIVGVTSLGLLMLGLVNCIILVQR	KKKPSCLQRD	UP	30
Q9NQS3	NECT3_HUMAN	NECTIN3	80.902	15.396	HUMAN		SS_NO_TYPE	HC substrate	0	1	1	N-out	Cell junction;Membrane;PM		549	57	347	21	124	ATIKDDTIAT	IIASVVGGALFIVLVSVLAGI	FCYRRRRTFR	UP	21
P70232	NCHL1_MOUSE	Chl1	80.898	7.337	MOUSE		SS_TYPE1	HC substrate	0	0	0	N-out	ECM;Membrane;PM;Secreted	BACE1	1209	25	1058	21	105	LYDDISTQGW	FIGLMCAIALLTLILLTICFV	KRNRGGKYSV	UP	21
Q8VIM0	HAVR2_MOUSE	Havcr2	80.898	7.54	MOUSE		SS_TYPE1	HC substrate	0	0	0	N-out	Membrane;Secreted	ADAM10;ADAM17	281	19	174	21	67	KDSGETIRTA	IHIGVGVSAGLTLALIIGVLI	LKWYSCKKKK	UP	21
P70407	CADH9_MOUSE	Cdh9	80.885	10.423	MOUSE		SS_TYPE1	HC substrate	0	0	0	N-out	Membrane;PM		786	21	593	21	151	MLAAGLSTGA	LIAILLCVVILLTLIVLFAAL	KRQRKKEPLI	UP	21
O76095	JTB_HUMAN	JTB	80.876	8.203	HUMAN	OTHERS	SS_TYPE1	HC substrate	1	0	1	N-out	Membrane		146	30	75	21	20	CRSALMEQRL	FWKFEGAVVCVALIFACLVII	RQRQLDRKAL	UP	21
P54760	EPHB4_HUMAN	EPHB4	80.875	17.51	HUMAN	SUBLIT	SS_TYPE1	HC substrate	0	1	1	N-out	Membrane;PM	ADAM9;BACE1	987	15	524	21	427	ESEGWREQLA	LIAGTAVVGVVLVLVVIVVAV	LCLRKQSNGR	UP	21
P54761	EPHB4_MOUSE	Ephb4	80.858	15.917	MOUSE		SS_TYPE1	HC substrate	0	1	0	N-out	Membrane;PM	ADAM9;BACE1	987	15	524	21	427	ESESWREQLA	LIAGTAVVGVVLVLVVVIIAV	LCLRKQSNGR	UP	21
Q96PX8	SLIK1_HUMAN	SLITRK1	80.85	8.107	HUMAN	OTHERS	SS_TYPE1	HC substrate	1	0	1	N-out	Cell junction;Membrane;Secreted		696	17	605	21	53	SRVSISVLVP	GLLLVFVTSAFTVVGMLVFIL	RNRKRSKRRD	UP	21
Q810C1	SLIK1_MOUSE	Slitrk1	80.85	8.107	MOUSE		SS_TYPE1	HC substrate	0	0	0	N-out	Cell junction;Membrane;Secreted		696	17	605	21	53	SRVSISVLVP	GLLLVFVTSAFTVVGMLVFIL	RNRKRSKRRD	UP	21
Q9HC56	PCDH9_HUMAN	PCDH9	80.808	10.3	HUMAN	OTHERS	SS_TYPE1	HC substrate	1	0	1	N-out	Membrane;PM		1237	23	791	21	402	QPYQNEDYLT	IMIAIIAGAMVVIVVIFVTVL	VRCRHASRFK	UP	21
P34810	CD68_HUMAN	CD68	80.789	11.552	HUMAN		SS_TYPE1	HC substrate	1	0	1	N-out	Endosome;Lysosome;Membrane;PM		354	21	298	25	10	QSFSCPSDRS	ILLPLIIGLILLGLLALVLIAFCII	RRRPSAYQAL	UP	25
P55289	CAD12_HUMAN	CDH12	80.734	9.042	HUMAN		SS_TYPE1	HC substrate	1	0	1	N-out	Membrane;PM		794	23	586	28	157	SCNVEAIFLP	VGLSTGALIAILLCIVILLAIVVLYVAL	RRQKKKDTLM	UP	28
Q8R2Y2	MUC18_MOUSE	Mcam	80.717	7.046	MOUSE		SS_TYPE1	HC substrate	0	0	0	N-out	Membrane		648	23	540	21	64	LPQPESKGVV	IVAVIVCTLVLAVLGAALYFF	YKKGKLPCGR	UP	21
Q6TL19	GUC2G_MOUSE	Gucy2g	80.622	8.36	MOUSE	OTHERS	SS_TYPE1	HC substrate	0	0	0	N-out	Membrane		1100	43	438	21	598	VAGMTVTVTA	VIPTVTFLVLASAAAITGLML	WRLRGKVQSH	UP	21
Q9Y5H1	PCDG2_HUMAN	PCDHGA2	80.593	6.798	HUMAN		SS_TYPE1	HC substrate	1	0	1	N-out	Membrane;PM		932	28	664	21	219	IPNDSDLTLY	LVVAVAAVSCVFLAFVIVLLA	HRLRRWHKSR	UP	21
O00533	NCHL1_HUMAN	CHL1	80.56	7.362	HUMAN		SS_TYPE1	HC substrate	1	0	1	N-out	ECM;Membrane;PM;Secreted	BACE1	1208	24	1058	21	105	LYDDISTQGW	FIGLMCAIALLTLLLLTVCFV	KRNRGGKYSV	UP	21
Q6UWI2	PARM1_HUMAN	PARM1	80.556	11.168	HUMAN	OTHERS	SS_TYPE1	HC substrate	1	0	1	N-out	Endosome;Golgi;Membrane;PM		310	20	238	21	31	EVEHALSSGS	IAAITVTVIAVVLLVFGVAAY	LKIRHSSYGR	UP	21
P55291	CAD15_HUMAN	CDH15	80.55	11.557	HUMAN	OTHERS	SS_TYPE1	HC substrate	1	0	1	N-out	Membrane;PM		814	21	585	20	188	AGGTGLSLGA	LVIVLASALLLLVLVLLVAL	RARFWKQSRG	UP	20
Q8NFM7	I17RD_HUMAN	IL17RD	80.542	8.883	HUMAN	OTHERS	SS_TYPE1	HC substrate	1	0	1	N-out	Golgi;Membrane;PM		739	16	283	21	419	VHSPWAGPIR	AVAITVPLVVISAFATLFTVM	CRKKQQENIY	UP	21
Q86UP0	CAD24_HUMAN	CDH24	80.512	10.224	HUMAN		SS_TYPE1	HC substrate	1	0	1	N-out	Membrane;PM		819	19	622	21	157	LSAAGLSTGA	LLAIITCVGALLALVVLFVAL	RRQKQEALMV	UP	21
Q9UN71	PCDGG_HUMAN	PCDHGB4	80.483	10.114	HUMAN		SS_TYPE1	HC substrate	1	0	1	N-out	Membrane;PM		923	30	659	21	213	SDLQAELQFY	LVVALALISVLFLVAMILAIA	LRLRRSSSPA	UP	21
P20273	CD22_HUMAN	CD22	80.448	9.155	HUMAN	OTHERS	SS_TYPE1	HC substrate	1	0	1	N-out	Membrane;PM		847	19	668	19	141	YYSPETIGRR	VAVGLGSCLAILILAICGL	KLQRRWKRTQ	UP	19
Q9ULB5	CADH7_HUMAN	CDH7	80.444	9.324	HUMAN		SS_TYPE1	HC substrate	1	0	1	N-out	Membrane;PM		785	27	580	21	157	AYVLPAGLST	GALIAILACVLTLLVLILLIV	TMRRRKKEPL	UP	21
Q9EPL2	CSTN1_MOUSE	Clstn1	80.406	7.255	MOUSE		SS_TYPE1	HC substrate	0	1	0	N-out	Cell junction;Cell projection;ER;Golgi;Membrane;PM		979	28	831	21	99	PHPFAVVPST	ATVVIVVCVSFLVFMIILGVF	RIRAAHQRTM	UP	21
O08644	EPHB6_MOUSE	Ephb6	80.371	10.136	MOUSE		SS_TYPE1	HC substrate	0	1	0	N-out	Membrane;PM;Secreted		1014	32	559	21	402	LPEKLSLVIG	SILGALAFLLLAAITVLAVIF	QRKRRGTGYT	UP	21
Q8BM92	CADH7_MOUSE	Cdh7	80.312	9.465	MOUSE		SS_TYPE1	HC substrate	0	0	0	N-out	Membrane;PM		785	27	580	21	157	AYVLPAGLST	GALIAILACVLTLLVLILLIV	TMRRRKKEPL	UP	21
Q9BZA7	PC11X_HUMAN	PCDH11X	80.296	10.429	HUMAN		SS_TYPE1	HC substrate	1	0	1	N-out	Membrane;PM		1347	23	789	21	514	VSSPTSDYVK	ILVAAVAGTITVVVVIFITAV	VRCRQAPHLK	UP	21
Q9BZA8	PC11Y_HUMAN	PCDH11Y	80.296	10.429	HUMAN		SS_TYPE1	HC substrate	1	0	1	N-out	Membrane;PM		1340	28	816	21	475	VSSPTSDYVK	ILVAAVAGTITVVVVIFITAV	VRCRQAPHLK	UP	21
P21583	SCF_HUMAN	KITLG	80.267	8.666	HUMAN	OTHERS	SS_TYPE1	HC substrate	1	0	1	N-out	Cell projection;Cytoplasm;Membrane;PM;Secreted	ADAM8;ADAM12;ADAM17;ADAM33	273	25	189	23	36	KNPPGDSSLH	WAAMALPALFSLIIGFAFGALYW	KKRQPSLTRA	UP	23
Q9NZQ7	PD1L1_HUMAN	CD274	80.233	7.67	HUMAN		SS_TYPE1	HC substrate	1	0	1	N-out	Endosome;Membrane;PM		290	18	220	21	31	LPLAHPPNER	THLVILGAILLCLGVALTFIF	RLRKGRMMDV	UP	21
Q9Y5H4	PCDG1_HUMAN	PCDHGA1	80.151	7.302	HUMAN		SS_TYPE1	HC substrate	1	0	1	N-out	Membrane;PM		931	28	664	21	218	KPNDSDLTLY	LVVAAAAVSCVFLAFVIVLLA	HRLRRWHKSR	UP	21
P26151	FCGR1_MOUSE	Fcgr1	80.145	9.648	MOUSE		SS_TYPE1	HC substrate	0	0	0	N-out	Membrane;PM		404	24	273	23	84	QVLGPQSSAP	VWFHILFYLSVGIMFSLNTVLYV	KIHRLQREKK	UP	23
P98164	LRP2_HUMAN	LRP2	80.108	11.589	HUMAN		SS_TYPE1	HC substrate	0	1	1	N-out	Membrane;PM		4655	25	4398	23	209	FSKGISPGTT	AVAVLLTILLIVVIGALAIAGFF	HYRRTGSLLP	UP	23
P15306	TRBM_MOUSE	Thbd	80.084	8.128	MOUSE		SS_TYPE1	HC substrate	0	0	0	N-out	Membrane		577	16	501	24	36	GPPSARPVHS	GVLIGISIASLSLVVALLALLCHL	RKKQGAARAE	UP	24
Q08174	PCDH1_HUMAN	PCDH1	80.039	8.97	HUMAN		SS_TYPE1	HC substrate	1	0	1	N-out	Cell junction;Membrane;PM		1060	57	795	21	187	EYERSKQRGN	ILFGVVAGVVAVALLIALAVL	VRYCRQREAK	UP	21
Q7TST5	LAMP3_MOUSE	Lamp3	79.996	6.563	MOUSE		SS_TYPE1	LC substrate	0	0	0	N-out	Cytoplasm;Endosome;Lysosome;Membrane		411	21	355	21	14	NVNECLSDYT	VVLPMVAIIVVVICVVGLSVY	KIRQRHQSSA	UP	21
Q5DID0	UROL1_HUMAN	UMODL1	79.971	8.994	HUMAN	OTHERS	SS_TYPE1	LC substrate	0	0	1	N-out	Membrane;PM		1318	21	1251	21	25	HAEAGLGAGY	VVLIVVAIFVLVAGTATLLIV	RYQRMNGRYN	UP	21
Q9H3T3	SEM6B_HUMAN	SEMA6B	79.966	9.237	HUMAN	OTHERS	SS_TYPE1	LC substrate	0	0	1	N-out	Membrane;PM		888	25	578	21	264	VSVNLLVTSS	VAAFVVGAVVSGFSVGWFVGL	RERRELARRK	UP	21
O54951	SEM6B_MOUSE	Sema6b	79.966	9.237	MOUSE		SS_TYPE1	LC substrate	0	0	0	N-out	Membrane;PM		886	26	579	21	260	VSVNLLVTSS	VAAFVVGAVVSGFSVGWFVGL	RERRELARRK	UP	21
Q7M729	SCN4B_MOUSE	Scn4b	79.872	9.539	MOUSE	SUBEXPERT	SS_TYPE1	LC substrate	0	1	0	N-out	Membrane;PM	BACE1	228	30	131	21	46	VDKLEKVDNT	VTLIILAVVGGVIGLLVCILL	LKKLITFILK	UP	21
Q9DBX3	SUSD2_MOUSE	Susd2	79.84	8.794	MOUSE		SS_TYPE1	LC substrate	0	0	0	N-out	Membrane;PM		820	22	760	21	17	PECQPGRSYT	VLLSIIFGGLAIVALISIIYM	MLHRRRKSNM	UP	21
Q8HWB0	HMR1_MOUSE	Mr1	79.797	9.083	MOUSE	OTHERS	SS_TYPE1	LC substrate	0	0	0	N-out	ER;Endosome;Golgi;Membrane;PM		341	18	278	21	24	APRESGDILR	VSTISGTTILIIALAGVGVLI	WRRSQELKEV	UP	21
Q16655	MAR1_HUMAN	MLANA	79.792	9.931	HUMAN		SS_TYPE3	LC substrate	0	0	1	N-out	ER;Membrane		118	0	26	21	71	HGHSYTTAEE	AAGIGILTVILGVLLLIGCWY	CRRRNGYRAL	UP	21
P35951	LDLR_MOUSE	Ldlr	79.744	11.452	MOUSE		SS_TYPE1	LC substrate	0	1	0	N-out	Membrane;PM		862	21	769	22	50	GNEEQPHGMR	FLSIFFPIALVALLVLGAVLLW	RNWRLKNINS	UP	22
Q9WUP1	RAMP3_MOUSE	Ramp3	79.737	6.371	MOUSE		SS_TYPE1	LC substrate	0	0	0	N-out	Membrane;PM		147	22	95	20	10	THWEDPPDEV	LIPLIAVPVVLTVAMAGLVV	WRSKHTDRLL	UP	20
Q13332	PTPRS_HUMAN	PTPRS	79.704	8.629	HUMAN		SS_TYPE1	LC substrate	0	0	1	N-out	Membrane;PM	BACE1	1948	29	1253	21	645	PQPIVDGEEG	LIWVIGPVLAVVFIICIVIAI	LLYKNKPDSK	UP	21
B0V2N1	PTPRS_MOUSE	Ptprs	79.704	8.629	MOUSE		SS_TYPE1	LC substrate	0	0	0	N-out	Membrane;PM	BACE1	1907	29	1228	21	629	PQPIVDGEEG	LIWVIGPVLAVVFIICIVIAI	LLYKNKPDSK	UP	21
Q6PHU5	SORT_MOUSE	Sort1	79.655	12.157	MOUSE		SS_TYPE1	LC substrate	0	1	0	N-out	ER;Endosome;Golgi;Lysosome;Membrane;Nucleus;PM	BACE1	825	31	723	21	50	PTKQNSKSNS	VPIILAIVGLMLVTVVAGVLI	VKKYVCGGRF	UP	21
Q9QYE5	JAG2_MOUSE	Jag2	79.45	17.611	MOUSE		SS_TYPE1	LC substrate	0	1	0	N-out	Membrane		1247	23	1059	21	144	ETVVMGGSST	GLLVPVLCSVFSVLWLACVVI	CVWWTRKRRK	UP	21
Q9Y219	JAG2_HUMAN	JAG2	79.41	18.476	HUMAN	SUBEXPERT	SS_TYPE1	LC substrate	0	1	1	N-out	Membrane		1238	23	1057	21	137	ETVVTGGSST	GLLVPVLCGAFSVLWLACVVL	CVWWTRKRRK	UP	21
P05538	DQB2_HUMAN	HLA-DQB2	79.355	9.978	HUMAN		SS_TYPE1	LC substrate	0	0	1	N-out	ER;Endosome;Golgi;Lysosome;Membrane;PM		268	32	197	21	18	RAQSESAQSK	MLSGIGGFVLGLIFLGLGLII	RHRGQKGPRG	UP	21
P22607	FGFR3_HUMAN	FGFR3	79.25	10.492	HUMAN		SS_TYPE1	LC substrate	0	1	1	N-out	Membrane;PM		806	22	353	21	410	ADEAGSVYAG	ILSYGVGFFLFILVVAAVTLC	RLRSPPKKGL	UP	21
Q92823	NRCAM_HUMAN	NRCAM	79.179	7.881	HUMAN		SS_TYPE1	LC substrate	0	0	1	N-out	Membrane;PM		1304	24	1143	23	114	ASRQVDIATQ	GWFIGLMCAVALLILILLIVCFI	RRNKGGKYPV	UP	23
Q810U4	NRCAM_MOUSE	Nrcam	79.179	7.881	MOUSE		SS_TYPE1	LC substrate	0	0	0	N-out	Membrane;PM		1256	29	1090	23	114	ASRQVDIATQ	GWFIGLMCAVALLILILLIVCFI	RRNKGGKYPV	UP	23
Q6UXV0	GFRAL_HUMAN	GFRAL	79.161	7.731	HUMAN		SS_NO_TYPE	LC substrate	0	0	1	N-out	Membrane;PM		394	18	333	20	23	TGFHSPFNGE	VIYAAMCMTVTCGILLLVMV	KLRTSRISSK	UP	20
O88516	DLL3_MOUSE	Dll3	79.112	9.568	MOUSE		SS_TYPE1	LC substrate	0	0	0	N-out	Membrane		592	32	458	21	81	LRQADPQRFL	LPPALGLLVAAGLAGAALLVI	HVRRRGPGQD	UP	21
P29322	EPHA8_HUMAN	EPHA8	79.058	10.042	HUMAN	OTHERS	SS_TYPE1	LC substrate	0	0	1	N-out	Membrane;PM		1005	27	515	21	442	KPRPRYDTRT	IVWICLTLITGLVVLLLLLIC	KKRHCGYSKA	UP	21
O09127	EPHA8_MOUSE	Epha8	79.058	10.042	MOUSE		SS_TYPE1	LC substrate	0	0	0	N-out	Membrane;PM		1004	26	515	21	442	KPRPRYDTRT	IVWICLTLITGLVVLLLLLIC	KKRHCGYSKA	UP	21
Q02223	TNR17_HUMAN	TNFRSF17	79.024	15.3	HUMAN	SUBEXPERT	SS_TYPE3	LC substrate	0	1	1	N-out	Membrane		184	0	54	23	107	VTNSVKGTNA	ILWTCLGLSLIISLAVFVLMFLL	RKINSEPLKD	UP	23
Q8VD58	EVI2B_MOUSE	Evi2b	78.999	10.592	MOUSE		SS_TYPE1	LC substrate	0	0	0	N-out	Membrane		444	23	180	21	220	GTAHKNNHNA	IAAILIGTIIISMLVAILMII	LWKYLRKPVL	UP	21
Q63722	JAG1_RAT	Jag1	78.986	13.552	RAT	SUBLIT	SS_TYPE1	LC substrate	0	1	0	N-out	Membrane					26		QRRPLKNRTD	FLVPLLSSVLTVAWVCCLVTAFYWCV	RKRRRKPSSH	UP	26
P19235	EPOR_HUMAN	EPOR	78.982	14.62	HUMAN	OTHERS	SS_TYPE1	LC substrate	0	0	1	N-out	Membrane;PM;Secreted		508	24	226	23	235	SLLTPSDLDP	LILTLSLILVVILVLLTVLALLS	HRRALKQKIW	UP	23
Q9Y5F8	PCDGJ_HUMAN	PCDHGB7	78.965	12.84	HUMAN		SS_TYPE1	LC substrate	0	0	1	N-out	Membrane;PM		929	30	661	21	217	SDSQAEMQFY	LVVALALISVLFLLAVILAIA	LRLRQSFSPT	UP	21
Q9ULT6	ZNRF3_HUMAN	ZNRF3	78.944	10.602	HUMAN	OTHERS	SS_TYPE1	LC substrate	0	0	1	N-out	Membrane;PM		936	55	164	21	696	PRQPTEYFDM	GIFLAFFVVVSLVCLILLVKI	KLKQRRSQNS	UP	21
A4D2H0	CTGEF_HUMAN	CTAGE15	78.943	8.814	HUMAN		SS_NO_TYPE	LC substrate	0	0	1	N-out	Membrane		777	0	38	21	718	SMRPDENPYG	FPSELVVCAAVIGFFVVLLFL	WRSFRSVRSR	UP	21
Q8IX94	CTGE4_HUMAN	CTAGE4	78.943	8.814	HUMAN		SS_NO_TYPE	LC substrate	0	0	1	N-out	Membrane		777	0	38	21	718	SMRPDENPYG	FPSELVVCAAVIGFFVVLLFL	WRSFRSVRSR	UP	21
Q86UF2	CTGE6_HUMAN	CTAGE6	78.943	8.814	HUMAN		SS_NO_TYPE	LC substrate	0	0	1	N-out	Membrane		777	0	38	21	718	SMRPDENPYG	FPSELVVCAAVIGFFVVLLFL	WRSFRSVRSR	UP	21
P0CG41	CTGE8_HUMAN	CTAGE8	78.943	8.814	HUMAN		SS_NO_TYPE	LC substrate	0	0	1	N-out	Membrane		777	0	38	21	718	SMRPDENPYG	FPSELVVCAAVIGFFVVLLFL	WRSFRSVRSR	UP	21
A4FU28	CTGE9_HUMAN	CTAGE9	78.943	8.814	HUMAN		SS_NO_TYPE	LC substrate	0	0	1	N-out	Membrane		777	0	38	21	718	SMRPDENPYG	FPSELVVCAAVIGFFVVLLFL	WRSFRSVRSR	UP	21
Q5QNS5	HAVR1_MOUSE	Havcr1	78.916	9.116	MOUSE		SS_TYPE1	LC substrate	0	0	0	N-out	Membrane	ADAM10;ADAM17	305	21	216	21	47	GKPQKNPTKG	FYVGICIAALLLLLLVSTVAI	TRYILMKRKS	UP	21
P78552	I13R1_HUMAN	IL13RA1	78.885	13.193	HUMAN		SS_TYPE1	LC substrate	0	0	1	N-out	Membrane		427	21	322	24	60	MSIGKKRNST	LYITMLLIVPVIVAGAIIVLLLYL	KRLKIIIFPP	UP	24
Q8TC27	ADA32_HUMAN	ADAM32	78.838	7.071	HUMAN	OTHERS	SS_TYPE1	LC substrate	0	0	1	N-out	Membrane		787	16	666	21	84	ERASGKTENT	WLLGFLIALPILIVTTAIVLA	RKQLKKWFAK	UP	21
Q19T08	ECSCR_HUMAN	ECSCR	78.634	10.321	HUMAN	OTHERS	SS_TYPE1	LC substrate	0	0	1	N-out	Cytoplasm;Membrane;PM		205	24	100	21	60	TSETVLTVAA	FGVISFIVILVVVVIILVGVV	SLRFKCRKSK	UP	21
P14483	HB2A_MOUSE	H2-Ab1	78.602	9.59	MOUSE		SS_TYPE1	LC substrate	0	0	0	N-out	Membrane		265	27	199	21	18	RAQSESAWSK	MLSGIGGCVLGVIFLGLGLFI	RHRSQKGPRG	UP	21
Q02763	TIE2_HUMAN	TEK	78.595	11.751	HUMAN	OTHERS	SS_TYPE1	LC substrate	0	0	1	N-out	Membrane;PM	ADAM8;ADAM9;ADAM12;ADAM17	1124	22	726	21	355	ADLGGGKMLL	IAILGSAGMTCLTVLLAFLII	LQLKRANVQR	UP	21
P78504	JAG1_HUMAN	JAG1	78.594	13.028	HUMAN		SS_TYPE1	LC substrate	0	1	1	N-out	Membrane	ADAM17;BACE1	1218	33	1034	26	125	QRRPLKNRTD	FLVPLLSSVLTVAWICCLVTAFYWCL	RKRRKPGSHT	UP	26
O09030	I13R1_MOUSE	Il13ra1	78.552	11.111	MOUSE		SS_TYPE1	LC substrate	0	0	0	N-out	Membrane		424	25	315	24	60	QSIGKEQNST	FYTTMLLTIPVFVAVAVIILLFYL	KRLKIIIFPP	UP	24
P50281	MMP14_HUMAN	MMP14	78.514	15.274	HUMAN		SS_TYPE1	LC substrate	0	0	1	N-out	Membrane		582	20	521	21	20	EGGGAVSAAA	VVLPVLLLLLVLAVGLAVFFF	RRHGTPRRLL	UP	21
O60245	PCDH7_HUMAN	PCDH7	78.505	11.189	HUMAN	OTHERS	SS_TYPE1	LC substrate	0	0	1	N-out	Membrane;PM	BACE1	1069	28	851	21	169	SYEISKQRLS	IVIGVVAGIMTVILIILIVVM	ARYCRSKNKN	UP	21
Q8WWG9	KCNE4_HUMAN	KCNE4	78.435	10.448	HUMAN		SS_NO_TYPE	LC substrate	0	0	1	N-out	Membrane		221	0	86	21	114	AGGGSGNGNE	YFYILVVMSFYGIFLIGIMLG	YMKSKRREKK	UP	21
A6NC97	F172B_HUMAN	FAM172BP	78.412	7.298	HUMAN		SS_NO_TYPE	LC substrate	0	0	1	N-out	Membrane		362	0	228	17	117	YFISKTEGKD	IAFIVHGYGGLVFMDLL	VRRRWEVMSK	UP	17
Q95460	HMR1_HUMAN	MR1	78.406	15.785	HUMAN		SS_TYPE1	LC substrate	0	0	1	N-out	ER;Endosome;Golgi;Membrane;PM		341	22	280	21	18	QESETIPLVM	KAVSGSIVLVIVLAGVGVLVW	RRRPREQNGA	UP	21
O94898	LRIG2_HUMAN	LRIG2	78.388	8.585	HUMAN		SS_TYPE1	LC substrate	0	0	1	N-out	Cytoplasm;Membrane;PM	BACE1	1065	40	767	21	237	HEDDGWTTVG	IVIIVVVCCVVGTSLIWVIVI	YHMRRKNEDY	UP	21
Q52KR2	LRIG2_MOUSE	Lrig2	78.388	8.585	MOUSE		SS_TYPE1	LC substrate	0	0	0	N-out	Cytoplasm;Membrane;PM	BACE1	1054	39	767	21	227	HEDDGWTTVG	IVIIVVVCCVVGTSLIWVIVI	YHMRRKNEDY	UP	21
Q9QXX0	JAG1_MOUSE	Jag1	78.386	13.356	MOUSE		SS_TYPE1	LC substrate	0	1	0	N-out	Membrane	ADAM17;BACE1	1218	33	1034	26	125	QRRPLKNRTD	FLVPLLSSVLTVAWVCCLVTAFYWCV	RKRRKPSSHT	UP	26
Q5U462	CDCP1_MOUSE	Cdcp1	78.34	15.375	MOUSE		SS_NO_TYPE	LC substrate	0	0	0	N-out	Membrane;PM		833	29	637	21	146	VTLTPRTVDL	AVVIGAAGGGALLLFALVLII	CFVKKKKKVD	UP	21
P14616	INSRR_HUMAN	INSRR	78.229	11.573	HUMAN		SS_TYPE1	LC substrate	0	0	1	N-out	Membrane		1297	26	895	22	354	PEEEDAGGLH	VLLTATPVGLTLLIVLAALGFF	YGKKRNRTLY	UP	22
Q62656	PTPRZ_RAT	Ptprz1	78.208	12.48	RAT	SUBLIT	SS_TYPE1	LC substrate	0	1	0	N-out	Membrane;PM					26		LAEGLESEKK	AVIPLVIVSALTFICLVVLVGILIYW	RKCFQTAHFY	UP	26
P23471	PTPRZ_HUMAN	PTPRZ1	78.208	12.48	HUMAN		SS_TYPE1	LC substrate	0	1	1	N-out	Membrane;PM		2315	24	1612	26	653	LAEGLESEKK	AVIPLVIVSALTFICLVVLVGILIYW	RKCFQTAHFY	UP	26
Q2VWP7	PRTG_HUMAN	PRTG	78.197	10.225	HUMAN		SS_NO_TYPE	LC substrate	0	1	1	N-out	Membrane	BACE1	1150	35	914	21	180	YYHLDQKSMT	GIAVGVGIALTCILICVLILI	YRSKARKSSA	UP	21
Q2EY15	PRTG_MOUSE	Prtg	78.197	10.225	MOUSE		SS_NO_TYPE	LC substrate	0	1	0	N-out	Membrane	BACE1	1191	23	920	21	227	YYHLDQKSMT	GIAVGVGIALTCILICVLILI	YRSKARKSSA	UP	21
Q9WTW3	KCNE4_MOUSE	Kcne4	78.186	10.43	MOUSE		SS_TYPE1	LC substrate	0	0	0	N-out	Membrane		170	0	35	21	114	PSNSSGNGNE	YFYILVVMSFYGVFLIGIMLG	YMKSKRREKK	UP	21
Q6PFX6	CAD24_MOUSE	Cdh24	78.143	14.302	MOUSE		SS_TYPE1	LC substrate	0	0	0	N-out	Membrane;PM		781	22	581	21	157	LSPTGLSTGA	LLAIVTCMGTLLALVVLFVAL	RRQKQEALMV	UP	21
A2ASA8	IPIL1_MOUSE	Itpripl1	78.125	6.963	MOUSE		SS_TYPE1	LC substrate	0	0	0	N-out	Membrane		547	22	74	21	430	PFQAGGQDGG	PLGWILGNLWNAGLFCLFLIF	ELLRQSMQHE	UP	21
Q9Y5G1	PCDGF_HUMAN	PCDHGB3	78.106	9.61	HUMAN		SS_TYPE1	LC substrate	0	0	1	N-out	Membrane;PM		929	30	661	21	217	SDPQAELQFH	LVVALALISVLFLLAVILAIS	LRLRCSSRPA	UP	21
Q62011	PDPN_MOUSE	Pdpn	78.102	13.201	MOUSE		SS_TYPE1	LC substrate	0	1	0	N-out	Cell projection;Membrane		172	22	119	21	10	KKDGLPVVTL	VGIIVGVLLAIGFVGGIFIVV	MKKISGRFSP	UP	21
Q9D4J3	DCBD1_MOUSE	Dcbld1	78.083	23.431	MOUSE		SS_TYPE1	LC substrate	0	0	0	N-out	Membrane		503	25	225	21	232	FTTPGMNITT	VAIPSVIFIALLLTGMGIFAI	CRKRKKKGNP	UP	21
P15941	MUC1_HUMAN	MUC1	78.05	8.024	HUMAN	SUBEXPERT	SS_TYPE1	LC substrate	0	1	1	N-out	Membrane;PM		1255	23	1135	23	74	SAQSGAGVPG	WGIALLVLVCVLVALAIVYLIAL	AVCQCRRKNY	UP	23
P58511	SIM11_HUMAN	SMIM11	78.044	4.594	HUMAN		SS_NO_TYPE	LC substrate	0	0	1	N-out	Membrane		58	0	9	23	26	NWKVLEHVPL	LLYILAAKTLILCLTFAGVKMY	QRKRLEAKQQ	PH	22
Q9CZT5	VASN_MOUSE	Vasn	78	12.308	MOUSE		SS_TYPE1	LC substrate	0	1	0	N-out	Membrane		673	24	552	21	76	VTQAREGNLP	LLIAPALAAVLLAVLAAAGAA	YCVRRARATS	UP	21
Q6UXZ4	UNC5D_HUMAN	UNC5D	77.988	10.278	HUMAN		SS_TYPE1	LC substrate	0	0	1	N-out	Membrane;PM		953	32	347	21	553	KPQSIENASD	IALYSGLGAAVVAVAVLVIGV	TLYRRSQSDY	UP	21
Q6IA17	SIGIR_HUMAN	SIGIRR	77.986	10.163	HUMAN		SS_TYPE3	LC substrate	0	0	1	N-out	Membrane		410	0	118	21	271	TLQRAGPTSH	VAAVLASLLVLLALLLAALLY	VKCRLNVLLW	UP	21
O14511	NRG2_HUMAN	NRG2	77.98	13.931	HUMAN		SS_TYPE1	LC substrate	0	1	1	N-out	Membrane;PM;Secreted	ADAM17	850	0	405	21	424	QKAEELYQKR	VLTITGICVALLVVGIVCVVA	YCKTKKQRKQ	UP	21
O60939	SCN2B_HUMAN	SCN2B	77.969	8.613	HUMAN	SUBLIT	SS_TYPE1	LC substrate	0	1	1	N-out	Membrane		215	29	130	21	35	EPPERDSTVA	VIVGASVGGFLAVVILVLMVV	KCVRRKKEQK	UP	21
Q96PE5	OPALI_HUMAN	OPALIN	77.95	12.14	HUMAN	OTHERS	SS_TYPE1	LC substrate	0	0	1	N-out	Membrane;PM		141	0	29	21	91	GGKETDCGPS	LGLAAGIPLLVATALLVALLF	TLIHRRRSSI	UP	21
P01889	HLAB_HUMAN	HLA-B	77.817	12.733	HUMAN		SS_TYPE1	LC substrate	0	0	1	N-out	ER;Membrane;PM		362	24	285	24	29	PSSQSTVPIV	GIVAGLAVLAVVVIGAVVAAVMCR	RKSSGGKGGS	UP	24
Q02297	NRG1_HUMAN	NRG1	77.769	8.938	HUMAN		SS_TYPE1	LC substrate	0	0	1	N-out	Membrane;PM;Secreted		640	0	242	23	375	EKAEELYQKR	VLTITGICIALLVVGIMCVVAYC	KTKKQRKKLH	UP	23
Q7Z5J8	ANKAR_HUMAN	ANKAR	77.682	7.739	HUMAN		SS_NO_TYPE	LC substrate	0	0	0	N-in	Membrane		1434	0	308	21	1105	IQKHFEKKKD	IRRGIGYLKLICFLIPFLLSL	KKKMKVPYLS	UP	21
P47758	SRPRB_MOUSE	Srprb	77.67	12.834	MOUSE		SS_NO_TYPE	LC substrate	0	0	0	N-in	ER;Membrane		269	0	34	21	214	RQELQQRDPT	LLSVAVALLAVLLTLVFWKFI	WSRKSSQRAV	UP	21
Q9NQ25	SLAF7_HUMAN	SLAMF7	77.621	11.085	HUMAN		SS_TYPE1	LC substrate	0	0	1	N-out	Membrane		335	22	204	21	88	GAADDPDSSM	VLLCLLLVPLLLSLFVLGLFL	WFLKRERQEE	UP	21
Q56A07	SCN2B_MOUSE	Scn2b	77.593	8.803	MOUSE		SS_TYPE1	LC substrate	0	1	0	N-out	Membrane		215	29	130	21	35	VPPERDSTVA	VIVGASVGGFLAVVILVLMVV	KCVRRKKEQK	UP	21
Q6J9G0	STYK1_HUMAN	STYK1	77.59	10.435	HUMAN		SS_NO_TYPE	LC substrate	0	0	1	N-out	Membrane		422	0	25	21	376	LCVIQEKQYE	VIIVPTLLVTIFLILLGVILW	LFIREQRTQQ	UP	21
B1AUH1	PTPRU_MOUSE	Ptpru	77.571	16.5	MOUSE		SS_TYPE1	LC substrate	0	0	0	N-out	Cell junction;Membrane;PM	BACE1	1446	18	731	21	676	QRSEEMGLIL	GICAGGLAVLILLLGAIIVII	RKGRDRYAYS	UP	21
Q9BQ51	PD1L2_HUMAN	PDCD1LG2	77.57	10.483	HUMAN	OTHERS	SS_TYPE1	LC substrate	0	0	1	N-out	Membrane;PM		273	19	201	21	32	SQMEPRTHPT	WLLHIFIPFCIIAFIFIATVI	ALRKQLCQKL	UP	21
P56974	NRG2_MOUSE	Nrg2	77.527	13.949	MOUSE	SUBLIT	SS_TYPE1	LC substrate	0	1	0	N-out	Membrane;PM;Secreted	ADAM17	756	0	315	21	420	KEAEELYQKR	VLTITGICVALLVVGIVCVVA	YCKTKKQRRQ	UP	21
Q8WY21	SORC1_HUMAN	SORCS1	77.404	15.741	HUMAN	SUBLIT	SS_TYPE1	LC substrate	0	1	1	N-out	Membrane		1168	33	1066	21	48	PLVDLTPTHS	GSAMLMLLSVVFVGLAVFVIY	KFKRRVALPS	UP	21
Q9JLC4	SORC1_MOUSE	Sorcs1	77.404	15.741	MOUSE		SS_TYPE1	LC substrate	0	1	0	N-out	Membrane		1167	33	1065	21	48	PLVDLTPTHS	GSAMLMLLSVVFVGLAVFVIY	KFKRRVALPS	UP	21
G3XA59	LRC32_MOUSE	Lrrc32	77.385	15.649	MOUSE		SS_TYPE1	LC substrate	0	0	0	N-out	Membrane;PM		663	17	611	21	14	CEKGGLKNVN	LILLLSFTLVSAIVLTTLATI	CFLRRQKLSQ	UP	21
Q5DID3	UROL1_MOUSE	Umodl1	77.292	11.103	MOUSE		SS_TYPE1	LC substrate	0	0	0	N-out	Membrane;PM		1319	22	1251	21	25	CTKPVLGTGY	IILLAAAALLVVAGATTLLIL	RYQRVRQKYN	UP	21
Q8BYG9	EPHAA_MOUSE	Epha10	77.277	10.145	MOUSE		SS_NO_TYPE	LC substrate	0	0	0	N-out	Membrane;PM;Secreted		1007	22	543	21	421	APGSRDQSPA	VVVTVVTISALLVLGSVMSVL	AIWRRPCDGK	UP	21
P53690	MMP14_MOUSE	Mmp14	77.255	16.545	MOUSE		SS_TYPE1	LC substrate	0	0	0	N-out	Membrane		582	20	521	21	20	EGSGAVSAAA	VVLPVLLLLLVLAVGLAVFFF	RRHGTPKRLL	UP	21
Q13740	CD166_HUMAN	ALCAM	77.246	14.256	HUMAN	OTHERS	SS_TYPE1	LC substrate	0	0	1	N-out	Membrane;PM	ADAM17;BACE1	583	27	500	22	34	NREKVNDQAK	LIVGIVVGLLLAALVAGVVYWL	YMKKSKTASK	UP	22
Q61490	CD166_MOUSE	Alcam	77.246	14.256	MOUSE		SS_TYPE1	LC substrate	0	0	0	N-out	Membrane;PM	ADAM17;BACE1	583	27	500	22	34	NREKVNDQAK	LIVGIVVGLLLAALVAGVVYWL	YMKKSKTASK	UP	22
P08101	FCGR2_MOUSE	Fcgr2	77.216	17.519	MOUSE		SS_TYPE1	LC substrate	0	0	0	N-out	Membrane;PM		330	29	181	21	99	QGPKSSRSLP	VLTIVAAVTGIAVAAIVIILV	SLVYLKKKQV	UP	21
Q96PJ5	FCRL4_HUMAN	FCRL4	77.204	11.412	HUMAN		SS_TYPE1	LC substrate	0	0	1	N-out	Membrane;PM		515	19	368	21	107	RETPGNRDGL	VAAGATGGLLSALLLAVALLF	HCWRRRKSGV	UP	21
O43506	ADA20_HUMAN	ADAM20	77.094	15.663	HUMAN	OTHERS	SS_TYPE1	LC substrate	0	0	1	N-out	Membrane		726	31	662	21	12	GLNVMGKLRY	LSLLCLLPLVAFLLFCLHVLF	KKRTKSKEDE	UP	21
Q96AP7	ESAM_HUMAN	ESAM	77.08	15.617	HUMAN		SS_TYPE1	LC substrate	0	0	1	N-out	Cell junction;Membrane;PM		390	29	219	21	121	LEVSTGPGAA	VVAGAVVGTLVGLGLLAGLVL	LYHRRGKALE	UP	21
Q9UPZ6	THS7A_HUMAN	THSD7A	77.048	11.658	HUMAN	OTHERS	SS_TYPE1	LC substrate	0	0	1	N-out	Membrane;PM		1657	47	1560	21	29	FGPDGRLKTW	VYGVAAGAFVLLIFIVSMIYL	ACKKPKKPQR	UP	21
P52795	EFNB1_MOUSE	Efnb1	76.887	21.258	MOUSE	SUBLIT	SS_TYPE1	LC substrate	0	1	0	N-out	Membrane;PM		345	24	212	21	88	GDSDSFFNSK	VALFAAVGAGCVIFLLIIIFL	TVLLLKLRKR	UP	21
Q16288	NTRK3_HUMAN	NTRK3	76.887	10.247	HUMAN		SS_TYPE1	LC substrate	0	0	1	N-out	Membrane		839	31	398	24	386	TVTHKPEEDT	FGVSIAVGLAAFACVLLVVLFVMI	NKYGRRSKFG	UP	24
Q6VNS1	NTRK3_MOUSE	Ntrk3	76.884	10.247	MOUSE		SS_TYPE1	LC substrate	0	0	0	N-out	Membrane		825	31	398	24	372	TVTHKPEEDT	FGVSIAVGLAAFACVLLVVLFIMI	NKYGRRSKFG	UP	24
O14917	PCD17_HUMAN	PCDH17	76.876	9.382	HUMAN		SS_TYPE1	LC substrate	0	0	1	N-out	Membrane;PM		1159	17	690	21	431	EQHHWDMSLP	LIVTLSTISIILLAAMITIAV	KCKRENKEIR	UP	21
A2RT91	ANKAR_MOUSE	Ankar	76.799	10.456	MOUSE		SS_NO_TYPE	LC substrate	0	0	0	N-in	Membrane		1465	0	312	17	1136	FEKKKEIRRG	MGYLKLICFLIPFLLSL	KRKMKVPYLN	UP	17
P04224	HA22_MOUSE		76.784	10.935	MOUSE		SS_TYPE1	LC substrate	0	0	0	N-out	Membrane		255	25	191	26	13	EKTLLPETKE	NVVCALGLFVGLVGIVVGIILIMKGI	KKRNVVERRQ	UP	26
P98172	EFNB1_HUMAN	EFNB1	76.777	21.357	HUMAN		SS_TYPE1	LC substrate	0	1	1	N-out	Membrane;PM		346	27	210	21	88	GDPDGFFNSK	VALFAAVGAGCVIFLLIIIFL	TVLLLKLRKR	UP	21
Q9NR61	DLL4_HUMAN	DLL4	76.73	12.817	HUMAN		SS_TYPE1	LC substrate	0	0	1	N-out	Membrane;PM		685	26	503	21	135	PVGLPPSFPW	VAVSLGVGLAVLLVLLGMVAV	AVRQLRLRRP	UP	21
P16581	LYAM2_HUMAN	SELE	76.727	12.076	HUMAN	OTHERS	SS_TYPE1	LC substrate	0	0	1	N-out	Membrane;PM	ADAM8	610	21	535	22	32	CEAPTESNIP	LVAGLSAAGLSLLTLAPFLLWL	RKCLRKAKKF	UP	22
P51805	PLXA3_HUMAN	PLXNA3	76.68	10.071	HUMAN		SS_TYPE1	LC substrate	0	0	1	N-out	Membrane;PM		1871	19	1201	21	630	SAERALTLPA	MMGLAAGGGLLLLAITAVLVA	YKRKTQDADR	UP	21
Q6EMK4	VASN_HUMAN	VASN	76.669	12.502	HUMAN	SUBEXPERT	SS_TYPE1	LC substrate	0	1	1	N-out	Membrane		673	23	552	21	77	VTQAREGNLP	LLIAPALAAVLLAALAAVGAA	YCVRRGRAMA	UP	21
Q69ZU6	THS7A_MOUSE	Thsd7a	76.656	11.932	MOUSE		SS_TYPE1	LC substrate	0	0	0	N-out	Membrane;PM		1645	38	1557	21	29	FGPDGRLKTW	VYGVAAGAFVLLVFIVSMIYL	ACKKPKKPQR	UP	21
Q9Y5G2	PCDGE_HUMAN	PCDHGB2	76.65	10.331	HUMAN		SS_TYPE1	LC substrate	0	0	1	N-out	Membrane;PM		931	30	661	21	219	SDPQAKLQFY	LVVALALISVLFFLAVILAIS	LRLRLSSRSD	UP	21
Q9R069	BCAM_MOUSE	Bcam	76.574	11.098	MOUSE		SS_TYPE1	LC substrate	0	0	0	N-out	Membrane		622	25	516	21	60	GSVAPQTAQA	GVAVMAVAVSVGLLLLVVAAF	YCMRRKGRPG	UP	21
Q60805	MERTK_MOUSE	Mertk	76.526	13.55	MOUSE		SS_TYPE1	LC substrate	0	1	0	N-out	Membrane	ADAM17	994	18	479	21	476	TPAPGNTDSM	FIILGCFCGFILIGLILCISL	ALRRRVQETK	UP	21
P17927	CR1_HUMAN	CR1	76.503	10.861	HUMAN	OTHERS	SS_TYPE1	LC substrate	0	0	1	N-out	Membrane		2039	41	1930	25	43	LAKCTSRTHD	ALIVGTLSGTIFFILLIIFLSWIIL	KHRKGNNAHE	UP	25
Q9UPU3	SORC3_HUMAN	SORCS3	76.489	18.165	HUMAN		SS_TYPE1	LC substrate	0	0	1	N-out	Membrane		1222	33	1092	21	76	VDSSAGHSSS	AMLMLLSVVFVGLAVFLIYKF	KRKIPWINIY	UP	21
Q8VI51	SORC3_MOUSE	Sorcs3	76.489	18.165	MOUSE		SS_TYPE1	LC substrate	0	0	0	N-out	Membrane		1219	33	1089	21	76	VDSSAGHSSS	AMLMLLSVVFVGLAVFLIYKF	KRKIPWINIY	UP	21
Q96CP6	ASTRA_HUMAN	GRAMD1A	76.481	14.988	HUMAN		SS_NO_TYPE	LC substrate	0	0	1	N-out	ER;Membrane;PM		724	0	609	21	94	PGAGIPSALV	LISIVICVSLIILIALNVLLF	YRLWSLERTA	UP	21
P35916	VGFR3_HUMAN	FLT4	76.448	22.968	HUMAN	SUBLIT	SS_TYPE1	LC substrate	0	1	1	N-out	Membrane;PM		1363	24	751	21	567	EGSEDKGSME	IVILVGTGVIAVFFWVLLLLI	FCNMRRPAHA	UP	21
P19467	MUC13_MOUSE	Muc13	76.408	9.874	MOUSE		SS_TYPE1	LC substrate	0	0	0	N-out	Membrane;PM		573	17	463	28	65	FGYSGMNCKD	QFQLILTIVGTIAGALILILLIAFIVSA	RSKNKKKDGE	UP	28
Q8CD78	SRTM1_MOUSE	Sertm1	76.361	10.729	MOUSE		SS_NO_TYPE	LC substrate	0	0	0	N-out	Membrane		107	0	42	21	44	SSSGHLSNVY	IYVSIFLSLLAFLLLLLIIAL	QRLKNIISSS	UP	21
O94991	SLIK5_HUMAN	SLITRK5	76.33	14.851	HUMAN		SS_TYPE1	LC substrate	0	0	1	N-out	Membrane		958	40	624	21	273	GGGASSVPLS	VLILSLLLVFIMSVFVAAGLF	VLVMKRRKKN	UP	21
Q12907	LMAN2_HUMAN	LMAN2	76.308	11.173	HUMAN	OTHERS	SS_TYPE1	LC substrate	0	0	1	N-out	Golgi;Membrane	BACE1	356	44	278	23	11	FRSGPLTGWR	VFLLLLCALLGIVVCAVVGAVVF	QKRQERNKRF	UP	23
Q86XK7	VSIG1_HUMAN	VSIG1	76.261	13.513	HUMAN	OTHERS	SS_TYPE1	LC substrate	0	0	1	N-out	Membrane		387	21	211	21	134	EIDLTSSHPE	VGIIVGALIGSLVGAAIIISV	VCFARNKAKA	UP	21
Q5SSZ7	ZNRF3_MOUSE	Znrf3	76.243	10.425	MOUSE		SS_TYPE1	LC substrate	0	0	0	N-out	Membrane;PM		913	52	164	21	676	PRQPTEYFDM	GIFLAFFVVVSLVCLILLVKI	KLKQRRSQNS	UP	21
P28908	TNR8_HUMAN	TNFRSF8	76.165	15.077	HUMAN	OTHERS	SS_TYPE1	LC substrate	0	0	1	N-out	Membrane;PM		595	18	367	21	189	STGKPVLDAG	PVLFWVILVLVVVVGSSAFLL	CHRRACRKRI	UP	21
Q9DBH5	LMAN2_MOUSE	Lman2	76.14	11.207	MOUSE		SS_TYPE1	LC substrate	0	0	0	N-out	Golgi;Membrane	BACE1	358	46	278	23	11	FRNGPLTGWR	VFLLLLCALLGVVVCAVVGAVVF	QKRQERNKRF	UP	23
Q92729	PTPRU_HUMAN	PTPRU	76.059	18.442	HUMAN	OTHERS	SS_TYPE1	LC substrate	0	0	1	N-out	Cell junction;Membrane;PM	BACE1	1446	18	731	21	676	QRSEEMGLIL	GICAGGLAVLILLLGAIIVII	RKGRDHYAYS	UP	21
Q9JLZ8	SIGIR_MOUSE	Sigirr	76.028	11.057	MOUSE		SS_TYPE3	LC substrate	0	0	0	N-out	Membrane		409	0	117	21	271	TLWRAGPAGH	VAAVLASLLVLVVLLLVALLY	VKCRLNMLLW	UP	21
Q810B7	SLIK5_MOUSE	Slitrk5	76.02	14.864	MOUSE		SS_TYPE1	LC substrate	0	0	0	N-out	Membrane		957	40	624	21	272	GTGASSVPLS	VLILSLLLVFIMSVFVAAGLF	VLVMKRRKKN	UP	21
P15208	INSR_MOUSE	Insr	76.014	16.931	MOUSE		SS_TYPE1	LC substrate	0	1	0	N-out	Membrane;PM		1372	27	919	21	405	YLDVPSNIAK	IIIGPLIFVFLFSVVIGSIYL	FLRKRQPDGP	UP	21
Q6SJQ7	CLM1_MOUSE	Cd300lf	76.006	15.373	MOUSE		SS_TYPE1	LC substrate	0	0	0	N-out	Membrane;PM		337	19	174	21	123	GVGDGFLDLS	VLLPVISAVLLLLLLVASLFA	WRMVRRQKKA	UP	21
Q6UY09	CEA20_HUMAN	CEACAM20	75.999	12.335	HUMAN		SS_TYPE1	LC substrate	0	0	1	N-out	Cell projection;Membrane;PM		596	30	420	21	125	SSLSSGAIAG	IVIGILAVIAVASELGYFLCI	RNARRPSRKT	UP	21
P35918	VGFR2_MOUSE	Kdr	75.982	12.805	MOUSE		SS_TYPE1	LC substrate	0	0	0	N-out	Membrane;PM;Secreted	ADAM8;ADAM9;ADAM10;ADAM12;ADAM17	1345	19	743	21	562	EGAQEKTNLE	VIILVGTAVIAMFFWLLLVIV	LRTVKRANEG	UP	21
Q9NPY3	C1QR1_HUMAN	CD93	75.958	25.943	HUMAN		SS_TYPE1	LC substrate	0	0	1	N-out	Membrane		652	21	559	21	51	QNNDGTDGQK	LLLFYILGTVVAILLLLALAL	GLLVYRKRRA	UP	21
Q80UL9	JAML_MOUSE	Jaml	75.92	11.356	MOUSE	OTHERS	SS_TYPE1	LC substrate	0	0	0	N-out	Membrane;PM		379	20	261	21	77	QQGILNGNQL	VIIVGIVCATFLLLPVLILIV	KKAKWNKSSV	UP	21
P01589	IL2RA_HUMAN	IL2RA	75.891	11.351	HUMAN		SS_TYPE1	LC substrate	0	0	1	N-out	Membrane		272	21	219	19	13	ETSIFTTEYQ	VAVAGCVFLLISVLLLSGL	TWQRRQRKSR	UP	19
P13224	GP1BB_HUMAN	GP1BB	75.873	9.176	HUMAN		SS_TYPE1	LC substrate	0	0	1	N-out	Membrane		206	25	122	25	34	RAACAPGPLC	WGALAAQLALLGLGLLHALLLVLLL	CRLRRLRARA	UP	25
P16872	IL7RA_MOUSE	Il7r	75.848	12.403	MOUSE		SS_TYPE1	LC substrate	0	0	0	N-out	Membrane		459	20	219	25	195	PEPKNQGGWD	PVLPSVTILSLFSVFLLVILAHVLW	KKRIKPVVWP	UP	25
Q8R183	TIMD2_MOUSE	Timd2	75.843	10.47	MOUSE		SS_TYPE1	LC substrate	0	0	0	N-out	Membrane;PM		305	21	210	21	53	QKPQKNLNKG	FYVGISIAALLILMLLSTMVI	TRYVVMKRKS	UP	21
P70208	PLXA3_MOUSE	Plxna3	75.84	14.321	MOUSE		SS_TYPE1	LC substrate	0	0	0	N-out	Membrane;PM		1872	19	1201	21	631	ITADRALTLP	AMVGLAAGGGLLLLAITVVLV	AYKRKTQDAD	UP	21
P17047	LAMP2_MOUSE	Lamp2	75.824	10.353	MOUSE		SS_TYPE1	LC substrate	0	0	0	N-out	Cytoplasm;Endosome;Lysosome;Membrane;PM	BACE1	415	25	354	25	11	AQDCSADEDN	FLVPIAVGAALGGVLILVLLAYFIG	LKRHHTGYEQ	UP	25
A8MVZ5	BTNLA_HUMAN	BTNL10	75.782	14.966	HUMAN	OTHERS	SS_TYPE1	LC substrate	0	0	1	N-out	Membrane		291	26	228	21	16	RSSQFTAWKA	ALPLILVAMGLVIAGGICIFW	KRQREKNKAS	UP	21
P98153	IDD_HUMAN	DGCR2	75.78	11.544	HUMAN	OTHERS	SS_TYPE1	LC substrate	0	0	1	N-out	Membrane		550	20	329	19	182	LFDSMASGMR	LVVSCISSFLILSLLLFMV	HRLRQRRRER	UP	19
P29376	LTK_HUMAN	LTK	75.735	9.922	HUMAN		SS_TYPE1	LC substrate	0	0	1	N-out	Membrane;PM		864	16	408	25	415	CMDLHKPPGP	LVLMVAVVATSTLSLLMVCGVLILV	KQKKWQGLQE	UP	25
A2A2V5	SRTM1_HUMAN	SERTM1	75.734	11.266	HUMAN		SS_NO_TYPE	LC substrate	0	0	1	N-out	Membrane		107	0	42	21	44	PSSGHLSNVY	IYVSIFLSLLAFLLLLLIIAL	QRLKNIISSS	UP	21
Q8BTJ4	ENPP4_MOUSE	Enpp4	75.646	9.544	MOUSE		SS_TYPE1	LC substrate	0	0	0	N-out	Membrane;PM		456	18	392	21	25	DQWCINLPEA	IGIVVSALLVLTMLTGLMIFM	RSRASTSRPF	UP	21
Q13445	TMED1_HUMAN	TMED1	75.643	14.544	HUMAN	OTHERS	SS_TYPE1	LC substrate	0	0	1	N-out	ER;Golgi;Membrane;PM		227	23	171	21	12	LQEGNLERVN	FWSAVNVAVLLLVAVLQVCTL	KRFFQDKRPV	UP	21
Q14956	GPNMB_HUMAN	GPNMB	75.549	11.181	HUMAN	OTHERS	SS_TYPE1	LC substrate	0	0	1	N-out	Endosome;Membrane;PM	ADAM10	572	22	476	21	53	DPASPLRMAN	SALISVGCLAIFVTVISLLVY	KKHKEYNPIE	UP	21
O00238	BMR1B_HUMAN	BMPR1B	75.522	11.153	HUMAN	OTHERS	SS_TYPE1	LC substrate	0	0	1	N-out	Membrane;PM		502	13	113	22	354	DFVDGPIHHR	ALLISVTVCSLLLVLIILFCYF	RYKRQETRPR	UP	22
P25446	TNR6_MOUSE	Fas	75.479	19.598	MOUSE	OTHERS	SS_TYPE1	LC substrate	0	0	0	N-out	Membrane;PM		327	21	148	17	141	NCRKQSPRNR	LWLLTILVLLIPLVFIY	RKYRKRKCWK	UP	17
O60667	FAIM3_HUMAN	FCMR	75.378	13.068	HUMAN		SS_NO_TYPE	LC substrate	0	0	1	N-out	Membrane		390	17	234	21	118	GSQSGREGQG	FHILIPTILGLFLLALLGLVV	KRAVERRKAL	UP	21
Q9BQS7	HEPH_HUMAN	HEPH	75.367	13.747	HUMAN	OTHERS	SS_TYPE1	LC substrate	0	0	1	N-out	Membrane	BACE1	1158	23	1087	21	27	PIKNVEMLAS	VLVAISVTLLLVVLALGGVVW	YQHRQRKLRR	UP	21
Q810C0	SLIK2_MOUSE	Slitrk2	75.297	17.001	MOUSE		SS_TYPE1	LC substrate	0	0	0	N-out	Membrane;PM		846	21	601	21	203	LHTEVPLSVL	ILGLLVVFILSVCFGAGLFVF	VLKRRKGVPN	UP	21
P06213	INSR_HUMAN	INSR	75.263	16.573	HUMAN	SUBLIT	SS_TYPE1	LC substrate	0	1	1	N-out	Membrane;PM		1382	27	929	23	403	YLDVPSNIAK	IIIGPLIFVFLFSVVIGSIYLFL	RKRQPDGPLG	UP	23
Q99KC7	SMAGP_MOUSE	Smagp	75.205	8.356	MOUSE		SS_TYPE3	LC substrate	0	0	0	N-out	Cytoplasm;Membrane;PM		97	0	36	21	40	PQAEEASTAL	IAVVITVVFLTLLSVVTLIFF	HLYKNKGSYV	UP	21
Q8TDQ0	HAVR2_HUMAN	HAVCR2	75.182	9.224	HUMAN	OTHERS	SS_TYPE1	LC substrate	0	0	1	N-out	Membrane;Secreted	ADAM10;ADAM17	301	21	181	21	78	RDSGATIRIG	IYIGAGICAGLALALIFGALI	FKWYSHSKEK	UP	21
Q99JB7	AMNLS_MOUSE	Amn	75.174	14.176	MOUSE		SS_TYPE1	LC substrate	0	0	0	N-out	Endosome;Membrane;PM		458	19	343	21	75	ELNQSSSGAG	LAGGVAALVLLALLGTVLLLL	HRSGRLRWRR	UP	21
Q9H156	SLIK2_HUMAN	SLITRK2	75.14	17.152	HUMAN	OTHERS	SS_TYPE1	LC substrate	0	0	1	N-out	Membrane;PM		845	21	600	21	203	LHTEVPLSVL	ILGLLVVFILSVCFGAGLFVF	VLKRRKGVPS	UP	21
Q9Z109	VSIG2_MOUSE	Vsig2	75.09	13.822	MOUSE	OTHERS	SS_TYPE1	LC substrate	0	0	0	N-out	Membrane		328	24	220	21	63	VTDSSEGRVA	GTLIGVLLGVLLLSVAAFCLI	RFQKERKKEP	UP	21
Q9C0A0	CNTP4_HUMAN	CNTNAP4	75.079	9.654	HUMAN		SS_TYPE1	LC substrate	0	0	1	N-out	Cell junction;Membrane;PM		1308	25	1216	21	46	LANAIKSDSA	VIGGLIAVVIFILLCITAIAV	RIYQQKRLYK	UP	21
Q86W10	CP4Z1_HUMAN	CYP4Z1	75.071	4.134	HUMAN		SS_TYPE2	LC substrate	0	0	0	N-in	ER;Membrane		505	0	9	21	475	EPSWLQELMA	HPFLLLILLCMSLLLFQVIRLY	QRRRWMIRAL	PH	22
Q8N1L4	CP4Z2_HUMAN	CYP4Z2P	75.071	4.134	HUMAN		SS_TYPE2	LC substrate	0	0	0	N-in	Membrane		340	0	9	21	310	EPSWLQELMA	HPFLLLILLCMSLLLFQVIRLY	QRRRWTIRAM	PH	22
Q92637	FCGRB_HUMAN	FCGR1B	75.068	12.098	HUMAN		SS_TYPE1	LC substrate	0	0	1	N-out	Membrane;PM		280	15	183	21	61	LQLPTPVWFH	VLFYLAVGIMFLVNTVLWVTI	RKELKRKKKW	UP	21
Q8R373	CLMP_MOUSE	Clmp	75.056	20.538	MOUSE		SS_TYPE1	LC substrate	0	0	0	N-out	Cell junction;Membrane;PM		373	17	217	21	118	QYVQSIGMVA	GAVTGIVAGALLIFLLIWLLI	RRKSKDRYEE	UP	21
Q8IYV9	IZUM1_HUMAN	IZUMO1	75.033	10.445	HUMAN	OTHERS	SS_TYPE1	LC substrate	0	0	1	N-out	Cytoplasm;Membrane;PM		350	21	271	21	37	LQPEKMLASR	LLGLLICGSLALITGLTFAIF	RRRKVIDFIK	UP	21
P35917	VGFR3_MOUSE	Flt4	74.998	21.925	MOUSE		SS_TYPE1	LC substrate	0	1	0	N-out	Membrane;PM		1363	24	751	21	567	EGSEDKGSME	IVILIGTGVIAVFFWVLLLLI	FCNMKRPAHA	UP	21
Q96JQ0	PCD16_HUMAN	DCHS1	74.964	11.613	HUMAN		SS_TYPE1	LC substrate	0	0	1	N-out	Membrane;PM		3298	42	2898	21	337	PDLNLLLVGA	VAASLGVVVVLALAALVLGLV	RARSRKAEAA	UP	21
E9PVD3	PCD16_MOUSE	Dchs1	74.964	11.613	MOUSE		SS_TYPE1	LC substrate	0	0	0	N-out	Membrane;PM		3291	35	2898	21	337	PDLNLLLVGA	VAASLGVVVVLALAALVLGLV	RARSRKAEAA	UP	21
P20239	ZP2_MOUSE	Zp2	74.958	13.912	MOUSE	OTHERS	SS_TYPE1	LC substrate	0	0	0	N-out	Membrane;PM		713	34	649	20	10	IIAKDIASKT	LGAVAALVGSAVILGFICYL	YKKRTIRFNH	UP	20
Q9HCL0	PCD18_HUMAN	PCDH18	74.953	11.43	HUMAN	OTHERS	SS_TYPE1	LC substrate	0	0	1	N-out	Membrane;PM		1135	27	672	21	415	SVSQASLDVS	MIIIISLGAICAVLLVIMVLF	ATRCNREKKD	UP	21
P70225	I11RB_MOUSE	Il11ra2	74.946	11.768	MOUSE		SS_TYPE1	LC substrate	0	0	0	N-out	Membrane		432	23	349	21	39	DPLEQVAVLA	SLGIFSCLGLAVGALALGLWL	RLRRSGKEGP	UP	21
Q8CI85	CAH12_MOUSE	Ca12	74.863	15.126	MOUSE		SS_TYPE1	LC substrate	0	0	0	N-out	Membrane		354	24	277	21	32	QGLLTDTGLS	LGIILSVALAGVLGISIVLAV	SIWLFKRKKS	UP	21
P43489	TNR4_HUMAN	TNFRSF4	74.819	18.14	HUMAN		SS_TYPE1	LC substrate	0	0	1	N-out	Membrane		277	28	186	21	42	RPVEVPGGRA	VAAILGLGLVLGLLGPLAILL	ALYLLRRDQR	UP	21
P35968	VGFR2_HUMAN	KDR	74.8	12.035	HUMAN		SS_TYPE1	LC substrate	0	0	1	N-out	Membrane;PM;Secreted	ADAM8;ADAM9;ADAM10;ADAM12;ADAM17	1356	19	745	21	571	EGAQEKTNLE	IIILVGTAVIAMFFWLLLVII	LRTVKRANGG	UP	21
Q96A28	SLAF9_HUMAN	SLAMF9	74.762	14.253	HUMAN	OTHERS	SS_TYPE1	LC substrate	0	0	1	N-out	Membrane		289	18	218	21	32	SEKPSTAFCL	LAKGLLIFLLLVILAMGLWVI	RVQKRHKMPR	UP	21
Q5JZY3	EPHAA_HUMAN	EPHA10	74.756	13.04	HUMAN		SS_TYPE1	LC substrate	0	0	1	N-out	Membrane;PM;Secreted		1008	33	532	21	422	ASGSRDQSPA	IVVTVVTISALLVLGSVMSVL	AIWRRPCSYG	UP	21
Q8WW52	F151A_HUMAN	FAM151A	74.756	10.913	HUMAN		SS_NO_TYPE	LC substrate	0	0	0	N-in	Membrane		585	0	13	21	551	REQLSKNQVK	WVFAGITCVSVVVIAAIVLAI	TLRRPGCELE	UP	21
P24394	IL4RA_HUMAN	IL4R	74.752	9.642	HUMAN	OTHERS	SS_TYPE1	LC substrate	0	0	1	N-out	Membrane;PM;Secreted		825	25	207	24	569	NSYREPFEQH	LLLGVSVSCIVILAVCLLCYVSIT	KIKKEWWDQI	UP	24
P14753	EPOR_MOUSE	Epor	74.657	13.018	MOUSE		SS_TYPE1	LC substrate	0	0	0	N-out	Membrane;PM;Secreted		507	24	225	23	235	SLLTASDLDP	LILTLSLILVLISLLLTVLALLS	HRRTLQQKIW	UP	23
Q9UBV2	SE1L1_HUMAN	SEL1L	74.634	11.56	HUMAN	OTHERS	SS_TYPE1	LC substrate	0	0	1	N-out	ER;Membrane		794	21	717	21	35	MFTQLDMDQL	LGPEWDLYLMTIIALLLGTVI	AYRQRQHQDM	UP	21
Q9Y279	VSIG4_HUMAN	VSIG4	74.602	11.664	HUMAN	OTHERS	SS_TYPE1	LC substrate	0	0	1	N-out	Membrane		399	19	264	21	95	TSAGPGKSLP	VFAIILIISLCCMVVFTMAYI	MLCRKTSQQE	UP	21
Q64314	CD34_MOUSE	Cd34	74.583	11.732	MOUSE		SS_TYPE1	LC substrate	0	0	0	N-out	Membrane		382	34	253	21	74	GSHQSYSRKT	LIALVTSGVLLAILGTTGYFL	MNRRSWSPTG	UP	21
P32972	TNFL8_MOUSE	Tnfsf8	74.558	12.916	MOUSE		SS_TYPE2	LC substrate	0	0	0	N-in	Membrane		239	0	43	24	172	TRPWRSTSRS	YFYLSTTALVCLVVAVAIILVLVV	QKKDSTPNTT	UP	24
P41272	CD27_MOUSE	Cd27	74.546	9.473	MOUSE		SS_TYPE1	LC substrate	0	0	0	N-out	Membrane		250	23	159	21	47	RPLCSSDCIR	IFVTFSSMFLIFVLGAILFFH	QRRNHGPNED	UP	21
Q14954	KI2S1_HUMAN	KIR2DS1	74.515	12.576	HUMAN		SS_TYPE1	LC substrate	0	0	1	N-out	Membrane;PM		304	21	224	19	40	SETGNPRHLH	VLIGTSVVKIPFTILLFFL	LHRWCSDKKN	UP	19
Q8K1S2	UNC5D_MOUSE	Unc5d	74.439	14.054	MOUSE		SS_TYPE1	LC substrate	0	0	0	N-out	Membrane;PM		956	30	352	21	553	SRRGIENASD	IALYSGLGAAVVAVAVLVIGV	TLYRRSHSDY	UP	21
P97792	CXAR_MOUSE	Cxadr	74.423	18.211	MOUSE		SS_TYPE1	LC substrate	0	1	0	N-out	Membrane;PM;Secreted	BACE1	365	19	218	21	107	DVVPPSNRAG	TIAGAVIGTLLALVLIGAILF	CCHRKRREEK	UP	21
P11362	FGFR1_HUMAN	FGFR1	74.412	11.589	HUMAN	OTHERS	SS_TYPE1	LC substrate	0	0	1	N-out	Membrane;PM		822	21	355	21	425	AVMTSPLYLE	IIIYCTGAFLISCMVGSVIVY	KMKSGTKKSD	UP	21
P01920	DQB1_HUMAN	HLA-DQB1	74.342	9.941	HUMAN		SS_TYPE1	LC substrate	0	0	1	N-out	ER;Endosome;Golgi;Lysosome;Membrane;PM		261	32	198	21	10	RAQSESAQSK	MLSGIGGFVLGLIFLGLGLII	HHRSQKGLLH	UP	21
P12314	FCGR1_HUMAN	FCGR1A	74.326	11.813	HUMAN	OTHERS	SS_TYPE1	LC substrate	0	0	1	N-out	Membrane;PM		374	15	277	21	61	LQLPTPVWFH	VLFYLAVGIMFLVNTVLWVTI	RKELKRKKKW	UP	21
P40189	IL6RB_HUMAN	IL6ST	74.324	11.634	HUMAN	OTHERS	SS_TYPE1	LC substrate	0	0	1	N-out	Membrane;PM	BACE1	918	22	597	22	277	TPKFAQGEIE	AIVVPVCLAFLLTTLLGVLFCF	NKRDLIKKHI	UP	22
Q00560	IL6RB_MOUSE	Il6st	74.324	11.634	MOUSE		SS_TYPE1	LC substrate	0	0	0	N-out	Membrane;PM	BACE1	917	22	595	22	278	TPKFAQGEIE	AIVVPVCLAFLLTTLLGVLFCF	NKRDLIKKHI	UP	22
Q14953	KI2S5_HUMAN	KIR2DS5	74.31	12.421	HUMAN		SS_TYPE1	LC substrate	0	0	1	N-out	Membrane;PM		304	21	224	19	40	SETGNPRHLH	VLIGTSVVKLPFTILLFFL	LHRWCSNKKN	UP	19
Q589G5	PRTG_CHICK	PRTG	74.146	15.093	CHICK	SUBLIT	SS_NO_TYPE	LC substrate	0	1	0	N-out	Membrane					21		YYHLDQKSMT	GIVVGVCIALTCILICILILI	YRSKARKTSA	UP	21
Q3U4N7	IGFR1_MOUSE	Igflr1	74.089	17.278	MOUSE		SS_TYPE1	LC substrate	0	0	0	N-out	Membrane;PM		345	20	143	21	161	SSRPGFVSAS	VLPLAVLPLLLVLLLILAVVL	LSLFKRKVRS	UP	21
P11609	CD1D1_MOUSE	Cd1d1	74.057	15.761	MOUSE	OTHERS	SS_TYPE1	LC substrate	0	0	0	N-out	Membrane;PM		336	21	284	21	10	YWDARQAPVG	LIVFIVLIMLVVVGAVVYYIW	RRRSAYQDIR	UP	21
P11610	CD1D2_MOUSE	Cd1d2	74.057	15.761	MOUSE		SS_TYPE1	LC substrate	0	0	0	N-out	Membrane;PM		336	17	288	21	10	YWDARQAPVG	LIVFIVLIMLVVVGAVVYYIW	RRRSAYQDIR	UP	21
Q99P47	CNTP4_MOUSE	Cntnap4	74.024	10.035	MOUSE		SS_TYPE1	LC substrate	0	0	0	N-out	Cell junction;Membrane;PM		1310	27	1216	21	46	LTHAIKSDSA	VIGGLIAVVIFILLCVSAIAV	RIYQQKRLYK	UP	21
Q9UM73	ALK_HUMAN	ALK	74.005	10.651	HUMAN	OTHERS	SS_TYPE1	LC substrate	0	0	1	N-out	Membrane;PM		1620	18	1020	21	561	PHLPLSLILS	VVTSALVAALVLAFSGIMIVY	RRKHQELQAM	UP	21
P97793	ALK_MOUSE	Alk	74.005	10.651	MOUSE		SS_TYPE1	LC substrate	0	0	0	N-out	Membrane;PM		1621	18	1024	21	558	PHLPLSLILS	VVTSALVAALVLAFSGIMIVY	RRKHQELQAM	UP	21
Q64385	I11RA_MOUSE	Il11ra1	73.995	12.508	MOUSE	OTHERS	SS_TYPE1	LC substrate	0	1	0	N-out	Membrane;Secreted	ADAM10	432	23	349	21	39	DPLEQVAVLA	SLGIFSCLGLAVGALALGLWL	RLRRSGKDGP	UP	21
O35227	ADAM7_MOUSE	Adam7	73.987	12.813	MOUSE		SS_TYPE1	LC substrate	0	0	0	N-out	Membrane		789	23	644	22	100	EWGEALNLTS	VSIMVIVLVMVIIGVGLVILLI	RYQKCIKMKQ	UP	22
Q9Z123	SEM4F_MOUSE	Sema4f	73.947	19.675	MOUSE	OTHERS	SS_TYPE1	LC substrate	0	0	0	N-out	Membrane;PM		777	40	627	21	89	PANRAHTVVG	AGLVGFFLGVLAASLTLLLIG	RRQQRRRQRE	UP	21
P43628	KI2L3_HUMAN	KIR2DL3	73.923	13.962	HUMAN		SS_TYPE1	LC substrate	0	0	1	N-out	Membrane;PM		341	21	224	20	76	SETGNPRHLH	VLIGTSVVIILFILLLFFLL	HRWCCNKKNA	UP	20
Q63994	CD33_MOUSE	Cd33	73.872	17.929	MOUSE		SS_TYPE1	LC substrate	0	0	0	N-out	Membrane;PM		403	16	224	27	136	VTRKSGQMRE	LVLVAVGEATVKLLILGLCLVFLIVMF	CRRKTTKLSV	UP	27
Q64322	NPDC1_MOUSE	Npdc1	73.832	18.592	MOUSE		SS_NO_TYPE	LC substrate	0	0	0	N-out	Membrane		332	34	156	21	121	PQGRHGNGLT	LVLILAFCLASSAALAVAALC	WCRLQREIRL	UP	21
P16882	GHR_MOUSE	Ghr	73.83	8.656	MOUSE	SUBEXPERT	SS_TYPE1	LC substrate	0	1	0	N-out	Membrane;PM;Secreted		650	24	249	24	353	ILEACEEDIQ	FPWFLIIIFGIFGVAVMLFVVIFS	KQQRIKMLIL	UP	24
Q16790	CAH9_HUMAN	CA9	73.82	8.71	HUMAN	OTHERS	SS_TYPE1	LC substrate	0	0	1	N-out	Cell projection;Membrane;PM		459	37	377	21	24	QLNSCLAAGD	ILALVFGLLFAVTSVAFLVQM	RRQHRRGTKG	UP	21
Q96HA4	CA159_HUMAN	C1orf159	73.81	12.882	HUMAN		SS_NO_TYPE	LC substrate	0	0	1	N-out	Membrane		380	18	129	21	212	HPGAPRVAAS	LFLGTFFISSGLILSVAGFFY	LKRSSKLPRA	UP	21
Q9WTJ5	RAMP1_MOUSE	Ramp1	73.716	7.683	MOUSE		SS_TYPE1	LC substrate	0	0	0	N-out	Membrane		148	26	91	21	10	GRALRDPPNS	ILCPFIALPITVTLLMTALVV	WRSKRTEGIV	UP	21
O60486	PLXC1_HUMAN	PLXNC1	73.706	15.124	HUMAN		SS_TYPE1	LC substrate	0	0	1	N-out	Membrane		1568	34	910	21	603	YVEQESVPST	WYFLIVLPVLLVIVIFAAVGV	TRHKSKELSR	UP	21
Q8TDF5	NETO1_HUMAN	NETO1	73.703	10.586	HUMAN	OTHERS	SS_TYPE1	LC substrate	0	0	1	N-out	Membrane		533	22	322	21	168	LDQLTNTSGT	VIGVTSCIVIILIIISVIVQI	KQPRKKYVQR	UP	21
P01730	CD4_HUMAN	CD4	73.65	10.895	HUMAN	OTHERS	SS_TYPE1	LC substrate	0	0	1	N-out	Membrane;PM		458	25	371	22	40	LPTWSTPVQP	MALIVLGGVAGLLLFIGLGIFF	CVRCRHRRRQ	UP	22
Q9ULL4	PLXB3_HUMAN	PLXNB3	73.647	13.578	HUMAN		SS_TYPE1	LC substrate	0	0	1	N-out	Membrane;PM		1909	44	1211	21	633	PLSAFPVEAQ	AGVGMGAAVLIAAVLLLTLMY	RHKSKQALRD	UP	21
Q6UX15	LAYN_HUMAN	LAYN	73.636	12.175	HUMAN	OTHERS	SS_TYPE1	LC substrate	0	0	1	N-out	Membrane		382	21	214	21	126	SREAALNLAY	ILIPSIPLLLLLVVTTVVCWV	WICRKRKREQ	UP	21
P16092	FGFR1_MOUSE	Fgfr1	73.6	12.169	MOUSE		SS_TYPE1	LC substrate	0	0	0	N-out	Membrane;PM		822	21	355	21	425	AVMTSPLYLE	IIIYCTGAFLISCMLGSVIIY	KMKSGTKKSD	UP	21
P25942	TNR5_HUMAN	CD40	73.529	14.68	HUMAN	OTHERS	SS_TYPE1	LC substrate	0	0	1	N-out	Membrane;PM;Secreted	ADAM9;ADAM17	277	20	173	22	62	VVCGPQDRLR	ALVVIPIIFGILFAILLVLVFI	KKVAKKPTNK	UP	22
P16871	IL7RA_HUMAN	IL7R	73.509	12.247	HUMAN	OTHERS	SS_TYPE1	LC substrate	0	0	1	N-out	Membrane		459	20	219	25	195	EINNSSGEMD	PILLTISILSFFSVALLVILACVLW	KKRIKPIVWP	UP	25
Q9Y5E9	PCDBE_HUMAN	PCDHB14	73.5	13.071	HUMAN		SS_TYPE1	LC substrate	0	0	1	N-out	Membrane;PM		798	26	660	25	87	APAQAQADSL	TVYLVVALASVSSLFLFSVLLFVAV	RLCRRSRAAS	UP	25
Q9UMZ3	PTPRQ_HUMAN	PTPRQ	73.5	16.157	HUMAN	OTHERS	SS_TYPE1	LC substrate	0	0	1	N-out	Membrane		2332	35	1912	21	364	GEGLSERTVE	IILSVTLCILSIILLGTAIFA	FARIRQKQKE	UP	21
P0C5E4	PTPRQ_MOUSE	Ptprq	73.5	16.157	MOUSE		SS_TYPE1	LC substrate	0	0	0	N-out	Membrane		2300	17	1889	21	373	GEGLSERTVE	IILSVTLCILSIILLGTAIFA	FARIRQKQKE	UP	21
P09581	CSF1R_MOUSE	Csf1r	73.46	14.418	MOUSE		SS_TYPE1	LC substrate	0	0	0	N-out	Membrane;PM	ADAM17	977	19	496	21	441	QLPDESLFTP	VVVACMSVMSLLVLLLLLLLY	KYKQKPKYQV	UP	21
Q16849	PTPRN_HUMAN	PTPRN	73.458	16.475	HUMAN	OTHERS	SS_TYPE1	LC substrate	0	0	1	N-out	Cell junction;Cell projection;Cytoplasm;Membrane;Nucleus;PM		979	34	541	25	379	QTAHSTSPMR	SVLLTLVALAGVAGLLVALAVALCV	RQHARQQDKE	UP	25
P0DKB5	TPBGL_HUMAN	TPBGL	73.418	15.252	HUMAN		SS_TYPE1	LC substrate	0	0	1	N-out	Membrane		382	26	281	21	54	EAAGPELEAS	YVFFGLVLALIGLIFLMVLYL	NRRGIQRWMR	UP	21
Q9Z0Z4	HEPH_MOUSE	Heph	73.416	16.445	MOUSE		SS_TYPE1	LC substrate	0	0	0	N-out	Membrane	BACE1	1157	18	1091	21	27	PIKDVEILSS	ALIAICVLLLLIALALGGVVW	YQHRQRKLRR	UP	21
Q9Z1P5	CD320_MOUSE	Cd320	73.411	15.428	MOUSE		SS_TYPE1	LC substrate	0	0	0	N-out	Membrane;PM		260	28	180	21	31	DSSRNPSAYG	VIAAAGVLSAILVSATLLILL	RLRGQGYLPP	UP	21
Q62313	TGON1_MOUSE	Tgoln1	73.409	12.48	MOUSE		SS_TYPE1	LC substrate	0	0	0	N-out	Golgi;Membrane;PM		353	17	281	21	34	DSSGNTSAES	SHFFAYLVTAAVLVAVLYIAY	HNKRKIIAFA	UP	21
Q62314	TGON2_MOUSE	Tgoln2	73.409	12.48	MOUSE		SS_TYPE1	LC substrate	0	0	0	N-out	Golgi;Membrane;PM	BACE1	363	17	291	21	34	DSSGNTSAES	SHFFAYLVTAAVLVAVLYIAY	HNKRKIIAFA	UP	21
Q99P91	GPNMB_MOUSE	Gpnmb	73.375	13.591	MOUSE		SS_TYPE1	LC substrate	0	0	0	N-out	Endosome;Membrane;PM	ADAM10	574	22	480	21	51	DPDSPLRAVN	GVLISIGCLAVLVTMVTILLY	KKHKAYKPIG	UP	21
Q8K1S3	UNC5B_MOUSE	Unc5b	73.352	17.895	MOUSE		SS_TYPE1	LC substrate	0	0	0	N-out	Membrane;PM		945	26	351	21	547	LETSGDVALY	AGLVVAVFVVVAVLMAVGVIV	YRRNCRDFDT	UP	21
Q9NPF0	CD320_HUMAN	CD320	73.328	15.243	HUMAN	OTHERS	SS_TYPE1	LC substrate	0	0	1	N-out	Membrane;PM		282	35	194	21	32	GDQSGSPTAY	GVIAAAAVLSASLVTATLLLL	SWLRAQERLR	UP	21
Q96RD9	FCRL5_HUMAN	FCRL5	73.324	17.253	HUMAN		SS_TYPE1	LC substrate	0	0	1	N-out	Membrane;PM		977	15	836	21	105	ANRSGPFATG	VAGGLLSIAGLAAGALLLYCW	LSRKAGRKPA	UP	21
P36898	BMR1B_MOUSE	Bmpr1b	73.311	10.957	MOUSE		SS_TYPE1	LC substrate	0	0	0	N-out	Membrane;PM		502	13	113	22	354	DFVDGPIHHK	ALLISVTVCSLLLVLIILFCYF	RYKRQEARPR	UP	22
P34910	EVI2B_HUMAN	EVI2B	73.273	11.578	HUMAN	OTHERS	SS_TYPE1	LC substrate	0	0	1	N-out	Membrane		448	21	181	24	222	QTPQKNNYNS	IAAILIGVLLTSMLVAIIIIVLWK	CLRKPVLNDQ	UP	24
P10300	CD8B_MOUSE	Cd8b	73.252	15.949	MOUSE		SS_TYPE1	LC substrate	0	0	0	N-out	Membrane		213	21	154	21	17	QKGLTCSLTT	LSLLVVCILLLLAFLGVAVYF	YCVRRRARIH	UP	21
Q6P1J6	PLB1_HUMAN	PLB1	73.236	20.329	HUMAN		SS_TYPE1	LC substrate	0	0	1	N-out	Membrane;PM		1458	21	1396	21	20	QAEEAPEVLY	WAVPVAAGVGLVVGIIGTVVW	RCRRGGRRED	UP	21
Q15363	TMED2_HUMAN	TMED2	73.202	14.54	HUMAN	OTHERS	SS_TYPE1	LC substrate	0	0	1	N-out	Cytoplasm;ER;Golgi;Membrane		201	20	148	21	12	RAINDNTNSR	VVLWSFFEALVLVAMTLGQIY	YLKRFFEVRR	UP	21
Q9R0Q3	TMED2_MOUSE	Tmed2	73.202	14.54	MOUSE		SS_TYPE1	LC substrate	0	0	0	N-out	Cytoplasm;ER;Golgi;Membrane		201	20	148	21	12	RAINDNTNSR	VVLWSFFEALVLVAMTLGQIY	YLKRFFEVRR	UP	21
Q9JLN6	ADA28_MOUSE	Adam28	73.162	15.577	MOUSE		SS_TYPE1	LC substrate	0	0	0	N-out	Membrane		793	20	648	21	104	CENSATVFHF	SIVVGVLFPLAVIFVVVAIVI	QRQSARRKQR	UP	21
Q80T14	FRAS1_MOUSE	Fras1	73.16	15.594	MOUSE		SS_TYPE1	LC substrate	0	0	0	N-out	Membrane;PM		4010	25	3878	21	86	AASLSQTGAS	IGSALAAIMLLLLLFLVACFV	TRKCQKQKKK	UP	21
Q9Z2I4	ROBO3_MOUSE	Robo3	73.158	12.043	MOUSE		SS_TYPE1	LC substrate	0	0	0	N-out	Membrane		1366	20	871	21	454	ERLAKVLRKP	AFLAGSSAACGALLLGFCAAL	YRRQKQRKEL	UP	21
Q8C4Q9	TM154_MOUSE	Tmem154	73.139	12.207	MOUSE		SS_NO_TYPE	LC substrate	0	0	0	N-out	Membrane		181	22	52	21	86	HTNDTSNQVE	FILMVAIPLAALLILLFMVLI	ATYFKSKRPK	UP	21
Q5T2D2	TRML2_HUMAN	TREML2	73.061	14.609	HUMAN	OTHERS	SS_TYPE1	LC substrate	0	0	1	N-out	Membrane;PM		321	18	250	21	32	PSIRHQDVYS	TVLGVVLTLLVLMLIMVYGFW	KKRHMASYSM	UP	21
Q9H6B4	CLMP_HUMAN	CLMP	73.03	23.27	HUMAN	OTHERS	SS_TYPE1	LC substrate	0	0	1	N-out	Cell junction;Membrane;PM		373	18	217	21	117	QYVQSIGMVA	GAVTGIVAGALLIFLLVWLLI	RRKDKERYEE	UP	21
Q149L7	CRTAM_MOUSE	Crtam	73.006	13.343	MOUSE		SS_TYPE1	LC substrate	0	0	0	N-out	Membrane;PM		393	16	273	21	83	HTGLARRKSG	ILLLTLVSFLIFILFIIVQLF	IMKLRKAHVV	UP	21
Q9H5V8	CDCP1_HUMAN	CDCP1	72.966	13.173	HUMAN		SS_NO_TYPE	LC substrate	0	0	1	N-out	Membrane;PM		836	29	638	21	148	TLTPRTVDLT	VILIAAVGGGVLLLSALGLII	CCVKKKKKKT	UP	21
Q6VVW5	ANPRB_MOUSE	Npr2	72.902	13.594	MOUSE		SS_TYPE1	LC substrate	0	0	0	N-out	Membrane;PM		1047	16	442	20	569	DKTPLSTLAI	VALGTGVTFIMFGVSSFLIF	RKLMLEKELA	UP	20
Q9Z2G6	SE1L1_MOUSE	Sel1l	72.898	11.955	MOUSE		SS_TYPE1	LC substrate	0	0	0	N-out	ER;Membrane		790	21	713	21	35	LFTQLDMDQL	LGPEWDLYLMTIIALLLGTVI	AYRQRQHQDI	UP	21
Q8VHR0	PCD18_MOUSE	Pcdh18	72.893	12.166	MOUSE		SS_TYPE1	LC substrate	0	0	0	N-out	Membrane;PM		1134	27	672	21	414	SVSRASLDVS	MIIIISLGAICAVLLVIMVLF	ATRCNREKKD	UP	21
Q8IWV1	LAX1_HUMAN	LAX1	72.829	13.605	HUMAN		SS_TYPE3	LC substrate	0	0	1	N-out	Membrane;PM		398	0	37	21	340	LDRNKDQITN	IFSGFAGLLAILLVVAVFCIL	WNWNKRKKRQ	UP	21
Q14517	FAT1_HUMAN	FAT1	72.81	13.605	HUMAN	OTHERS	SS_TYPE1	LC substrate	0	0	1	N-out	Membrane;Nucleus;PM		4588	21	4160	21	386	STPWNIGLAE	GIGIVVFVAGIFLLVVVFVLC	RKMISRKKKH	UP	21
Q99JH7	CSTN3_MOUSE	Clstn3	72.79	13.301	MOUSE		SS_TYPE1	LC substrate	0	1	0	N-out	Membrane;PM		956	19	828	21	88	SHRNSMVPSA	ATLIIVVCVGFLVLMVILGLV	RIHSLHRRVS	UP	21
P56400	GP1BB_MOUSE	Gp1bb	72.78	8.527	MOUSE		SS_TYPE1	LC substrate	0	0	0	N-out	Membrane		206	26	121	25	34	RAACAPGLLC	WGALVAQLALLVLGLLHALLLALLL	GRLRRLRARA	UP	25
P13597	ICAM1_MOUSE	Icam1	72.758	10.731	MOUSE		SS_TYPE1	LC substrate	0	0	0	N-out	Membrane	ADAM10;ADAM17	537	27	458	24	28	LTVLYHSQNN	WTIIILVPVLLVIVGLVMAASYVY	NRQRKIRIYK	UP	24
O95727	CRTAM_HUMAN	CRTAM	72.718	12.735	HUMAN	OTHERS	SS_TYPE1	LC substrate	0	0	1	N-out	Membrane;PM		393	17	270	21	85	YLGLARKKSG	ILLLTLVSFLIFILFIIVQLF	IMKLRKAHVI	UP	21
Q9H9K5	MER34_HUMAN	ERVMER34-1	72.702	11.912	HUMAN	OTHERS	SS_TYPE1	LC substrate	0	0	1	N-out	Membrane;PM		563	26	462	21	54	IFAKVGDWFR	SWGYVLLIVLFCLFIFVLIYV	RVFRKSRRSL	UP	21
Q9JM61	THSD1_MOUSE	Thsd1	72.653	20.294	MOUSE		SS_TYPE1	LC substrate	0	0	0	N-out	Endosome;Membrane		851	24	388	21	418	SPQDPVKSNN	VVTVTGISLCLFIIFATVLIT	LWRRFGRAPK	UP	21
O95866	G6B_HUMAN	MPIG6B	72.636	19.587	HUMAN	OTHERS	SS_TYPE1	LC substrate	0	0	1	N-out	Membrane;PM		241	17	125	21	78	GPTHGSVYPQ	LLIPLLGAGLVLGLGALGLVW	WLHRRLPPQP	UP	21
Q9BVV8	F174C_HUMAN	FAM174C	72.609	8.757	HUMAN	OTHERS	SS_TYPE1	LC substrate	0	0	1	N-out	Membrane		132	26	46	21	39	PGASGSALTR	SFYVILGFCGLTALYFLIRAF	RLKKPQRRRY	UP	21
P31809	CEAM1_MOUSE	Ceacam1	72.604	16.674	MOUSE		SS_TYPE1	LC substrate	0	0	0	N-out	Cell projection;Membrane;PM		521	34	394	19	74	GGLSDGAIAG	IVIGVVAGVALIAGLAYFL	YSRKSGGGSD	UP	19
Q64697	PTCA_MOUSE	Ptprcap	72.557	16.43	MOUSE		SS_NO_TYPE	LC substrate	0	0	0	N-out	Membrane		197	0	32	21	144	ADPEDGVGSS	VVTIVLLLLLLLLLVTALALA	WRRLSHASGG	UP	21
P20594	ANPRB_HUMAN	NPR2	72.535	13.719	HUMAN		SS_TYPE1	LC substrate	0	0	1	N-out	Membrane;PM		1047	22	436	20	569	DKTPLSTLAI	VALGTGITFIMFGVSSFLIF	RKLMLEKELA	UP	20
Q6J9G1	STYK1_MOUSE	Styk1	72.464	13.062	MOUSE		SS_NO_TYPE	LC substrate	0	0	0	N-out	Membrane		429	0	29	21	379	LCVVREKQYE	VIIVPALLVGGFLILLAIILW	LFIRGQRSQR	UP	21
Q86VZ4	LRP11_HUMAN	LRP11	72.44	16.8	HUMAN	OTHERS	SS_TYPE1	LC substrate	0	0	1	N-out	Membrane	BACE1	500	37	413	23	27	GGEHPAPETG	AVLPLALGLAITALLLLMVACRL	RLVKQKLKKA	UP	23
P07204	TRBM_HUMAN	THBD	72.439	9.719	HUMAN		SS_TYPE1	LC substrate	0	0	1	N-out	Membrane		575	18	497	24	36	TPPAVGLVHS	GLLIGISIASLCLVVALLALLCHL	RKKQGAARAK	UP	24
Q99J19	SIM11_MOUSE	Smim11	72.426	7.539	MOUSE		SS_NO_TYPE	LC substrate	0	0	0	N-out	Membrane		55	0	8	21	26	NWKVLEHVPL	LLYILAAKTLILCLAFAGVKMY	QRRSLEGKLQ	PH	22
Q14626	I11RA_HUMAN	IL11RA	72.42	17.726	HUMAN	SUBLIT	SS_TYPE1	LC substrate	0	1	1	N-out	Membrane;Secreted	ADAM10	422	22	348	21	31	DSVEQVAVLA	SLGILSFLGLVAGALALGLWL	RLRRGGKDGS	UP	21
Q8C013	TPBGL_MOUSE	Tpbgl	72.418	15.497	MOUSE		SS_TYPE1	LC substrate	0	0	0	N-out	Membrane		384	30	279	21	54	DVAGPELEAS	YVFFGLVLALIGLIFLMVLYL	NRRGIQRWMH	UP	21
Q9BQT9	CSTN3_HUMAN	CLSTN3	72.403	13.606	HUMAN	SUBLIT	SS_TYPE1	LC substrate	0	1	1	N-out	Membrane;PM		956	19	828	21	88	SHRNSMIPSA	ATLIIVVCVGFLVLMVVLGLV	RIHSLHRRVS	UP	21
Q14952	KI2S3_HUMAN	KIR2DS3	72.362	14.434	HUMAN		SS_TYPE1	LC substrate	0	0	1	N-out	Membrane;PM		304	21	224	19	40	SKTGNPRHLH	VLIGTSVVKLPFTILLFFL	LHRWCSDKKN	UP	19
P28906	CD34_HUMAN	CD34	72.28	18.511	HUMAN	OTHERS	SS_TYPE1	LC substrate	0	0	1	N-out	Membrane		385	31	259	21	74	ASHQSYSQKT	LIALVTSGALLAVLGITGYFL	MNRRSWSPTG	UP	21
Q8R4I7	NETO1_MOUSE	Neto1	72.257	14.074	MOUSE		SS_TYPE1	LC substrate	0	0	0	N-out	Membrane		533	22	322	21	168	LDQLTNTSGT	VIGVTSCIVIILIIVSVIVQI	KQPRKKYVQR	UP	21
Q91Y57	SIG12_MOUSE	Siglec12	72.225	13.58	MOUSE		SS_TYPE1	LC substrate	0	0	0	N-out	Membrane		467	18	335	21	93	ATLSEMMMGT	FVGSGVTALLFLSVCILLLAV	RSYRRKPARP	UP	21
Q9H159	CAD19_HUMAN	CDH19	72.195	15.365	HUMAN	OTHERS	SS_TYPE1	LC substrate	0	0	1	N-out	Membrane;PM		772	21	575	21	155	LVLSMGFKTE	VIIAILICIMIIFGFIFLTLG	LKQRRKQILF	UP	21
O89103	C1QR1_MOUSE	Cd93	72.15	23.974	MOUSE		SS_TYPE1	LC substrate	0	0	0	N-out	Membrane		644	22	550	21	51	SAHSDTDGQN	LLLFYILGTVVAISLLLVLAL	GILIYHKRRA	UP	21
Q9UKN1	MUC12_HUMAN	MUC12	72.003	17.19	HUMAN	OTHERS	SS_TYPE1	LC substrate	0	0	1	N-out	Membrane		5478	16	5364	21	77	EFNIAKSLVY	GIVGAVMAVLLLALIILIILF	SLSQRKRHRE	UP	21
Q86XX4	FRAS1_HUMAN	FRAS1	71.958	17.127	HUMAN		SS_TYPE1	LC substrate	0	0	1	N-out	Membrane;PM		4008	26	3875	21	86	AASLSQTGAS	IGSALAAIMLLLLVFLVACFI	NRKCQKQRKK	UP	21
Q9D0L6	BAMBI_MOUSE	Bambi	71.952	17.494	MOUSE		SS_TYPE1	LC substrate	0	0	0	N-out	Membrane	BACE1	260	26	126	21	87	TSSKELWFRA	AVIAVPIAGGLILVLLIMLAL	RMLRSENKRL	UP	21
Q8BG22	CLCA2_MOUSE	Clca2	71.858	9.466	MOUSE	OTHERS	SS_TYPE1	LC substrate	0	0	0	N-out	Cell junction;Membrane;PM		942	32	873	21	16	SRDDLILKGV	LTTVGLIAILCLIMVVAHCIF	NRKKRPSRKE	UP	21
Q9CR75	TNR12_MOUSE	Tnfrsf12a	71.818	15.437	MOUSE	OTHERS	SS_TYPE1	LC substrate	0	0	0	N-out	Membrane		129	27	53	21	28	PPAHFRLLWP	ILGGALSLVLVLALVSSFLVW	RRCRRREKFT	UP	21
O60279	SUSD5_HUMAN	SUSD5	71.808	15.783	HUMAN	OTHERS	SS_TYPE1	LC substrate	0	0	1	N-out	Membrane		629	35	539	21	34	DGCPGLSRGP	VIATIVTVLCLLLLLAGVGMV	WGYRKCQHKS	UP	21
P10747	CD28_HUMAN	CD28	71.75	15.797	HUMAN	OTHERS	SS_TYPE1	LC substrate	0	0	1	N-out	Membrane		220	18	134	27	41	SPLFPGPSKP	FWVLVVVGGVLACYSLLVTVAFIIFWV	RSKRSRLLHS	UP	27
A0A087WTH5	KCE1B_HUMAN	KCNE1B	71.735	18.322	HUMAN		SS_TYPE1	LC substrate	0	0	1	N-out	Membrane		132	0	46	21	65	SPRSGDGKLE	ALYVLMVLGFFGFFTLGIMLS	YIRSKKLEHS	UP	21
Q810F0	PRIMA_MOUSE	Prima1	71.695	14.632	MOUSE	SUBLIT	SS_TYPE1	LC substrate	0	1	0	N-out	Membrane;PM		153	35	57	21	40	CPAEDSWWSG	LVIIVAVVCASLVFLTVLVII	CYKAIKRKPL	UP	21
P49755	TMEDA_HUMAN	TMED10	71.669	15.081	HUMAN	OTHERS	SS_TYPE1	LC substrate	0	0	1	N-out	Cytoplasm;ER;Golgi;Membrane;PM		219	31	154	21	13	RDTNESTNTR	VLYFSIFSMFCLIGLATWQVF	YLRRFFKAKK	UP	21
Q9D1D4	TMEDA_MOUSE	Tmed10	71.669	15.081	MOUSE		SS_TYPE1	LC substrate	0	0	0	N-out	Cytoplasm;ER;Golgi;Membrane;PM		219	31	154	21	13	RDTNESTNTR	VLYFSIFSMFCLIGLATWQVF	YLRRFFKAKK	UP	21
B9EKR1	PTPRZ_MOUSE	Ptprz1	71.655	18.318	MOUSE		SS_TYPE1	LC substrate	0	1	0	N-out	Membrane;PM		2312	24	1613	21	654	LESEKKAVIP	LVIVSALTFICLVVLVGILIY	WRKCFQTAHF	UP	21
Q9NS62	THSD1_HUMAN	THSD1	71.578	21.387	HUMAN	OTHERS	SS_TYPE1	LC substrate	0	0	1	N-out	Endosome;Membrane		852	24	389	21	418	QPQGPVKSNN	IVTVTGISLCLFIIIATVLIT	LWRRFGRPAK	UP	21
Q8BHA1	LRC24_MOUSE	Lrrc24	71.547	26.965	MOUSE		SS_NO_TYPE	LC substrate	0	0	0	N-out	Membrane		521	23	390	21	87	FRALGLATQT	AITAAIALLALTALLLAAMIC	RRRRRRKKVP	UP	21
Q6SJE0	GFRAL_MOUSE	Gfral	71.516	11.755	MOUSE		SS_NO_TYPE	LC substrate	0	0	0	N-out	Membrane;PM		393	19	330	21	23	LTGFNSFFNG	ELLYVVVCMAVTCGILFLVML	KLRIQSEKRD	UP	21
Q9WTZ2	MBTP1_MOUSE	Mbtps1	71.362	10.007	MOUSE		SS_TYPE1	LC substrate	0	0	0	N-out	ER;Golgi;Membrane	BACE1	1052	17	982	23	30	MPGRYNQEVG	QTIPVFAFLGAMVALAFFVVQIS	KAKSRPKRRR	UP	23
P14439	HA23_MOUSE	H2-Ea	71.283	12.745	MOUSE		SS_TYPE1	LC substrate	0	0	0	N-out	Membrane		255	25	192	21	17	KTLLPETKEN	VVCALGLFVGLVGIVVGIILI	MKGIKKRNVV	UP	21
Q9Y385	UB2J1_HUMAN	UBE2J1	71.273	15.55	HUMAN		SS_TYPE4	LC substrate	0	0	0	N-in	ER;Membrane		318	0	282	21	15	QGHQPRDNHT	DHGGSAVLIVILTLALAALIF	RRIYLANEYI	UP	21
Q6DN72	FCRL6_HUMAN	FCRL6	71.232	11.435	HUMAN	OTHERS	SS_TYPE1	LC substrate	0	0	1	N-out	Membrane;PM		434	19	288	21	106	QVLFTPASNW	LVPWLPASLLGLMVIAAALLV	YVRSWRKAGP	UP	21
Q0VAQ4	SMAGP_HUMAN	SMAGP	71.232	13.249	HUMAN		SS_TYPE3	LC substrate	0	0	1	N-out	Cytoplasm;Membrane;PM		97	0	36	21	40	SPEDGASTAL	IAVVITVVFLTLLSVVILIFF	YLYKNKGSYV	UP	21
Q8C341	SUCO_MOUSE	Suco	71.23	13.833	MOUSE		SS_TYPE1	LC substrate	0	0	0	N-out	ER;Membrane		1250	19	987	21	223	AELKREVSDR	QSYLVMSLVLCVVLGLMLCMQ	RCRTTSQFDG	UP	21
Q3V1H3	HPHL1_MOUSE	Hephl1	71.214	11.891	MOUSE		SS_TYPE1	LC substrate	0	0	0	N-out	Membrane		1159	23	1091	21	24	KNLRPRGAKA	ALVILFILGLLLLVATVVLAL	RLRSSRRQMA	UP	21
Q9BZD7	TMG3_HUMAN	PRRG3	71.136	12.01	HUMAN	OTHERS	SS_TYPE1	LC substrate	0	0	1	N-out	Membrane		231	0	78	23	130	SVRDPSQSSD	AMYVVVPLLGVALLIVIALFIIW	RCQLQKATRH	UP	23
A0A1B0GU29	SIM28_HUMAN	SMIM28	71.109	12.736	HUMAN		SS_NO_TYPE	LC substrate	0	0	1	N-out	Membrane		152	0	51	21	80	VSSTQEDVEP	FLCILLPATILLFLAFLLLFL	YRRCKSPPPQ	UP	21
Q96P31	FCRL3_HUMAN	FCRL3	71.106	14.829	HUMAN	OTHERS	SS_TYPE1	LC substrate	0	0	1	N-out	Membrane;PM		734	17	556	21	140	GTSRNRTGLT	AAGITGLVLSILVLAAAAALL	HYARARRKPG	UP	21
Q9CPW0	CNTP2_MOUSE	Cntnap2	71.082	14.319	MOUSE		SS_TYPE1	LC substrate	0	0	0	N-out	Membrane		1332	27	1235	21	49	AIRNGVNRNS	AIIGGVIAVVIFTILCTLVFL	IRYMFRHKGT	UP	21
Q9NRJ7	PCDBG_HUMAN	PCDHB16	71.067	14.973	HUMAN		SS_TYPE1	LC substrate	0	0	1	N-out	Membrane		776	28	662	21	65	TQANSLTVYL	VVALASVSSLFLFSVLLFVAV	RLCRRSRAAS	UP	21
Q96NY8	NECT4_HUMAN	NECTIN4	71.056	12.16	HUMAN	OTHERS	SS_TYPE1	LC substrate	0	0	1	N-out	Cell junction;Membrane;PM		510	31	318	21	140	GKQVDLVSAS	VVVVGVIAALLFCLLVVVVVL	MSRYHRRKAQ	UP	21
Q8BND5	QSOX1_MOUSE	Qsox1	71.051	10.74	MOUSE		SS_NO_TYPE	LC substrate	0	0	0	N-out	Golgi;Membrane;Secreted	BACE1	748	32	678	21	17	VLGGGISHLD	ISLCVGLYSVSFMGLLAMYTY	FRARLRTPKG	UP	21
Q9DBV4	MXRA8_MOUSE	Mxra8	71.035	15.651	MOUSE		SS_TYPE1	LC substrate	0	0	0	N-out	Membrane;PM		442	19	321	21	81	PEDHTHFFQQ	LGYVLATLLLFILLLITVVLA	TRYRHSGGCK	UP	21
P01911	DRB1_HUMAN	HLA-DRB1	70.997	15.996	HUMAN		SS_TYPE1	LC substrate	0	0	1	N-out	ER;Endosome;Lysosome;Membrane;PM		266	29	198	21	18	RARSESAQSK	MLSGVGGFVLGLLFLGAGLFI	YFRNQKGHSG	UP	21
P79483	DRB3_HUMAN	HLA-DRB3	70.997	15.996	HUMAN		SS_TYPE1	LC substrate	0	0	1	N-out	ER;Endosome;Lysosome;Membrane;PM		266	29	198	21	18	RARSESAQSK	MLSGVGGFVLGLLFLGAGLFI	YFRNQKGHSG	UP	21
Q86XR5	PRIMA_HUMAN	PRIMA1	70.991	14.487	HUMAN		SS_TYPE1	LC substrate	0	1	1	N-out	Membrane;PM		153	35	57	21	40	CPTEESWWSG	LVIIIAVCCASLVFLTVLVII	CYKAIKRKPL	UP	21
Q9Z0L0	TPBG_MOUSE	Tpbg	70.849	14.445	MOUSE		SS_TYPE1	LC substrate	0	0	0	N-out	Membrane;PM		426	31	330	21	44	AVLPQSLQTS	YVFLGIVLALIGAIFLLVLYL	NRKGIKKWMH	UP	21
[truncated: 2,995 more rows]

## Sheet: SS_TPs_Annotations
entry	AN	name	gene_name	organism	dataset	len_tmd	jmd_n	tmd	jmd_c	PRED_EXP [%]	PRED_LIT [%]	PRED_MEAN [%]	PRED_STD [%]
[truncated: 10,441 more rows]
