# Supplementary material for: Charting γ-secretase substrates by explainable AI
Source: Nat Commun. 2025 Jul 1;16:5428. doi: 10.1038/s41467-025-60638-z (PMC12219630; doi:10.1038/s41467-025-60638-z)
Supplement: Supplementary file 3 — Supplementary Data 1–23 [file 41467_2025_60638_MOESM3_ESM.zip › Breimann et al_Supplementary Data/Supplementary Data 14_Tested candidates.xlsx]

## Sheet: KEY
Table	Explanation
Substrates	Validation candidates of predicted novel substrates
Non-substrates	Validation candidates of predicted novel non-substrates
Column
entry	Accession number (UniProt)
name	Name (UniProt)
gene_name	Primary gene name (UniProt)
organism	Organism (UniProt)
class	Topological class of single-span (SS) protein (SS_TYPE1 or SS_TYPE3; see Supplementary Data 1)
PRED_MEAN	Average substrate prediction score (as in Supplementary Data 13)
PRED_STD	Standard deviation of substrate prediction score (as in Supplementary Data 13)
pred_class	Confidence-based substrate prediction class
sheddase	Name BACE or ADAM sheddase if existing (see Supplementary Data 3, 4)
len_ectodomain	Length of ectodomain (corresponding to 'len_top_n' in Supplementary Data 2)
validation	Experimental validation (cell-based cleavage assay)
MW_FL	Molecular weight of full length (FL) protein
MW_CTF	Molecular weight of C-terminal fragment (CTF)
Remark
Substrates & Non-substrates	Outliers (i.e., predicted substrates validated as non-substrates and vice versa) are highlighted in orange
Non-substrates	The typology of SLC27A1 was assumed to be N-out, according to Anderson & Stahl (2013, Mol. Aspects Med., SLC27 fatty acid transport proteins)
class	Proteins with missing UniProt topology information (i.e., 'SS_NO_TYPE' in Supplementary Data 2) were manually adjusted to type III ('SS_TYPE3_adjusted') due to their N-out topology and missing signal peptide
validation	Cell-based assays were either by double KO (DKO) of catalytic subunits of γ-secretase (presenilin 1 and presenilin 2) or by γ-secretase inhibitor (L-685,458)

## Sheet: Substrates
entry	name	gene_name	organism	class	PRED_MEAN [%]	PRED_STD [%]	pred_class	sheddase	len_ectodomain	validation	MW_FL [kDa]	MW_CTF [kDa]
P06729	CD2_HUMAN	CD2	HUMAN	SS_TYPE1	89.087	4.288	HC substrate	unknown	209	Cell-based (DKO, Inhibitor)	50	17
P42081	CD86_HUMAN	CD86	HUMAN	SS_TYPE1	88.301	5.237	HC substrate	unknown	247	Cell-based (DKO, Inhibitor)	35.2	11.3
P04626	ERBB2_HUMAN	ErbB2, HER2	HUMAN	SS_TYPE1	87.539	6.227	HC substrate	ADAM10	652	Cell-based (DKO, Inhibitor)	138	70; 47; 25
Q8TBP5	F174A_HUMAN	FAM174A	HUMAN	SS_TYPE1	87.051	4.952	HC substrate	unknown	123	Cell-based (DKO, Inhibitor)	16.8	9.5
P31996	CD68_MOUSE	CD68	MOUSE	SS_TYPE1	81	12	HC substrate	unknown	271	Cell-based (DKO, Inhibitor)	34.3	5.7
O14917	PCD17_HUMAN	PCDH17	HUMAN	SS_TYPE1	76.876	9.382	LC substrate	unknown	707	Cell-based (DKO, Inhibitor)	126	52
Q14956	GPNMB_HUMAN	GPNMB	HUMAN	SS_TYPE1	75.549	11.181	LC substrate	ADAM10	498	Cell-based (DKO, Inhibitor)	63.9	9.9
Q9H6B4	CLMP_HUMAN	CLMP, ASAM	HUMAN	SS_TYPE1	73.03	23.27	LC substrate	unknown	235	Cell-based (DKO, Inhibitor)	41	15
P13597	ICAM1_MOUSE	ICAM1	MOUSE	SS_TYPE1	72.758	10.731	LC substrate	ADAM10; ADAM17	485	Cell-based (DKO, Inhibitor)	58.8	7.7
Q6J9G1	STYK1_MOUSE	STYK1	MOUSE	SS_TYPE3_adjusted	72.464	13.062	LC substrate	unknown	29	Cell-based (DKO, Inhibitor)	48.1	48.1
Q96H15	TIMD4_HUMAN	TIMD4	HUMAN	SS_TYPE1	58.713	16.682	LC substrate	ADAM10, ADAM17	314	Cell-based (DKO, Inhibitor)	38.6	8.9
P19320	VCAM1_HUMAN	VCAM1	HUMAN	SS_TYPE1	32.413	15.792	LC non-substrate	ADAM17, BACE1	698	Cell-based (DKO, Inhibitor)	78.7	6.3

## Sheet: Non-substrates
entry	name	gene_name	organism	class	PRED_MEAN [%]	PRED_STD [%]	pred_class	sheddase	len_ectodomain	validation	MW_FL [kDa]
Q8JZR0	ACSL5_MOUSE	ACSL5	MOUSE	SS_TYPE3	19.144	8.865	HC non-substrate	unknown	11	Cell-based (DKO, Inhibitor)	76.2
Q60714	S27A1_MOUSE	SLC27A1, FATP1	MOUSE	SS_TYPE3_adjusted	21.989	8.214	LC non-substrate	unknown	13	Cell-based (DKO, Inhibitor)	71.3
Q9NQG1	MANBL_HUMAN	MANBAL	HUMAN	SS_TYPE3_adjusted	25.494	10.561	LC non-substrate	unknown	23	Cell-based (DKO, Inhibitor)	9.5
Q6GMR7	FAAH2_HUMAN	FAAH2	HUMAN	SS_TYPE3_adjusted	31.884	15.536	LC non-substrate	unknown	10	Cell-based (DKO, Inhibitor)	58.3
Q8NC24	RELL2_HUMAN	RELL2	HUMAN	SS_TYPE3_adjusted	53.22	20.927	LC substrate	unknown	14	Cell-based (DKO, Inhibitor)	32.4
