# Supplementary material for: Charting γ-secretase substrates by explainable AI
Source: Nat Commun. 2025 Jul 1;16:5428. doi: 10.1038/s41467-025-60638-z (PMC12219630; doi:10.1038/s41467-025-60638-z)
Supplement: Supplementary file 3 — Supplementary Data 1–23 [file 41467_2025_60638_MOESM3_ESM.zip › Breimann et al_Supplementary Data/Supplementary Data 15_CPP SHAP analysis.xlsx]

## Sheet: KEY
Table	Explanation
APP	Results of CPP-SHAP analysis for APP (substrate from SUBEXPERT, human sequence)
NOTCH2	Results of CPP-SHAP analysis for NOTCH2 (substrate from SUBEXPERT, murine sequence)
ITGB1	Results of CPP-SHAP analysis for ITGB1 (non-substrate from NONSUB, human sequence)
Column
feature	Name of feature following strict naming convention (Part-Split-Scale)
category	Category of scale (from AAontology)
subcategory	Subcategory of scale (from AAontology)
scale_name	Name of scale derived from scale_description (from AAontology)
scale_description	Description of scale (from AAontology)
abs_auc	Absolute value of adjusted area under the curve (AUC) measure for test versus reference set
abs_mean_dif	Absolute value of mean difference between test and reference set
mean_dif	Mean difference between test and reference set
std_test	Standard deviation in test set
std_ref	Standard deviation in reference set
p_val_mann_whitney	P-value from two-sided Mann-Whitney-U-test comparing test and reference set
p_val_fdr_bh	Benjamini-Hochberg adjusted P-value
positions	Residue position of feature for a given sequence
amino_acids	Amino acids of feature for a given sequence
feat_importance	Average importance of feature over all training rounds obtained by SHAP
feat_importance_std	Standard deviation of feature importance over all training rounds
X_feat_impact	Feature impact for given sequence
X_feat_import	Feature importance (absolute feature impact) for given sequence
X_dif	Difference of mean of reference dataset (OTHERS) and given sequence
Remark
Columns	Global feature measures (abs_auc, …, feat_importance_std) are from Supplementary Data 8 (Dataset1_TM)
Columns with X	X stands for given sequence (APP, NOTCH2, ITGB1)
Columns	Sequence specific columns (columns highlighted in grey)

## Sheet: APP
feature	category	subcategory	scale_name	scale_description	abs_auc	abs_mean_dif	mean_dif	std_test	std_ref	p_val_mann_whitney	p_val_fdr_bh	positions	amino_acids	feat_importance	feat_importance_std	APP_feat_impact	APP_feat_import	APP_dif
TMD_C_JMD_C-Segment(5,11)-LIFS790102	Conformation	β-strand	β-strand	Conformational preference for parallel beta-strands (Lifson-Sander, 1979)	0.189	0.126	0.126	0.184	0.219	6.912e-07	3.93391e-05	30,31	LV	4.729	4.777	5.171	5.171	0.24
TMD_C_JMD_C-Segment(2,3)-CHOP780212	Conformation	β-sheet (C-term)	β-turn (1st residue)	Frequency of the 1st residue in turn (Chou-Fasman, 1978b)	0.199	0.066	-0.066	0.088	0.106	1.717e-07	1.59197e-05	30,31,32,33,34,35,36	LVMLKKK	4.106	5.237	4.696	4.696	-0.15
TMD_C_JMD_C-Segment(2,3)-AURR980110	Conformation	α-helix	α-helix (middle)	Normalized positional residue frequency at helix termini N5 (Aurora-Rose, 1998)	0.211	0.077	0.077	0.103	0.107	3.12e-08	5.28286e-06	30,31,32,33,34,35,36	LVMLKKK	3.049	3.624	4.418	4.418	0.13
TMD_C_JMD_C-Pattern(N,4,8)-KANM800103	Conformation	α-helix	α-helix	Average relative probability of inner helix (Kanehisa-Tsong, 1980)	0.176	0.088	0.088	0.14	0.158	3.8894e-06	0.000112927	26,30	I-L	2.704	4.076	3.456	3.456	0.15
TMD_C_JMD_C-Segment(3,4)-HUTJ700102	Energy	Entropy	Entropy	Absolute entropy (Hutchens, 1970)	0.229	0.098	0.098	0.107	0.125	1.8e-09	9.8745e-07	33,34,35,36,37	LKKKQ	3.111	3.11	3.09	3.09	0.1
TMD_C_JMD_C-Segment(5,11)-QIAN880134	Conformation	Coil	Coil	Weights for coil at the window position of 1 (Qian-Sejnowski, 1988)	0.181	0.057	-0.057	0.072	0.107	1.9427e-06	7.56733e-05	30,31	LV	1.92	2.094	2.28	2.28	-0.13
TMD_C_JMD_C-Segment(4,5)-LEVM760105	Shape	Side chain length	Side chain length	Radius of gyration of side chain (Levitt, 1976)	0.204	0.106	0.106	0.133	0.145	8.29e-08	9.39472e-06	35,36,37,38	KKQY	1.992	2.929	2.102	2.102	0.15
TMD_C_JMD_C-Pattern(C,4,8)-JANJ790102	Energy	Free energy (unfolding)	Transfer free energy (TFE) to inside	Transfer free energy (Janin, 1979)	0.187	0.144	-0.144	0.182	0.233	9.487e-07	4.9331e-05	36,40	K-S	2.834	3.641	2.096	2.096	-0.15
TMD-Pattern(C,5,9,12,15)-OOBM770105	Energy	Non-bonded energy	Non-bonded energy per residue	Short and medium range non-bonded energy per residue (Oobatake-Ooi, 1977)	0.164	0.057	0.057	0.099	0.102	1.67136e-05	0.000274378	19,22,25,29	G-I-V-T	1.306	1.644	2.091	2.091	0.13
TMD_C_JMD_C-Segment(7,10)-WILM950103	Polarity	Hydrophobicity (interface)	Hydrophobicity (interface)	Hydrophobicity Coefficient in RP-HPLC, C4 with 0.1%TFA/MeCN/H2O (Wilce et al., 1995)	0.212	0.141	-0.141	0.169	0.217	2.61e-08	5.20655e-06	35,36	KK	1.747	2.151	2.019	2.019	-0.22
TMD-PeriodicPattern(C,i+4/3,4)-VELV850101	Energy	Electron-ion interaction pot.	Electron-ion interaction potential	Electron-ion interaction potential (Veljkovic et al., 1985)	0.18	0.069	-0.069	0.095	0.12	2.3025e-06	8.19317e-05	12,16,19,23,26,30	I-M-G-A-I-L	1.818	2.308	1.944	1.944	-0.06
TMD_C_JMD_C-Segment(5,11)-COHE430101	ASA/Volume	Partial specific volume	Partial specific volume	Partial specific volume (Cohn-Edsall, 1943)	0.145	0.125	0.125	0.18	0.242	0.000144842	0.000911563	30,31	LV	1.741	2.317	1.943	1.943	0.29
TMD_C_JMD_C-Pattern(N,5,8)-RADA880104	Energy	Free energy (unfolding)	Transfer free energy (TFE) to inside	Transfer free energy from chx to oct (Radzicka-Wolfenden, 1988)	0.197	0.061	0.061	0.051	0.095	2.307e-07	1.89837e-05	27,30	V-L	1.659	3.422	1.889	1.889	0.1
TMD_C_JMD_C-Segment(6,9)-LEVM760105	Shape	Side chain length	Side chain length	Radius of gyration of side chain (Levitt, 1976)	0.233	0.137	0.137	0.162	0.177	1.1e-09	9.05162e-07	34,35,36	KKK	1.555	2.11	1.846	1.846	0.17
JMD_N_TMD_N-Segment(1,2)-KARP850101	Structure-Activity	Flexibility	Flexibility (0 rigid neighbors)	Flexibility parameter for no rigid neighbors (Karplus-Schulz, 1985)	0.196	0.063	0.063	0.083	0.09	2.875e-07	2.28026e-05	1,2,3,4,5,6,7,8,9,10,11	FAEDVGSNKGA	1.574	1.835	1.759	1.759	0.08
TMD_C_JMD_C-Segment(4,5)-MITS020101	Polarity	Amphiphilicity	Amphiphilicity	Amphiphilicity index (Mitaku et al., 2002)	0.167	0.081	0.081	0.129	0.129	1.1378e-05	0.000218371	35,36,37,38	KKQY	1.299	2.16	1.758	1.758	0.26
TMD_C_JMD_C-Pattern(N,6,9,13)-CHOP780212	Conformation	β-sheet (C-term)	β-turn (1st residue)	Frequency of the 1st residue in turn (Chou-Fasman, 1978b)	0.149	0.07	-0.07	0.113	0.144	9.33271e-05	0.000725351	28,31,35	I-V-K	0.843	1.314	1.529	1.529	-0.19
TMD_C_JMD_C-Segment(6,9)-AURR980110	Conformation	α-helix	α-helix (middle)	Normalized positional residue frequency at helix termini N5 (Aurora-Rose, 1998)	0.211	0.125	0.125	0.161	0.174	3.13e-08	5.28286e-06	34,35,36	KKK	1.789	2.701	1.516	1.516	0.07
TMD_C_JMD_C-Pattern(N,1,5,8)-QIAN880130	Conformation	Coil	Coil	Weights for coil at the window position of -3 (Qian-Sejnowski, 1988)	0.162	0.07	-0.07	0.097	0.128	2.04605e-05	0.000302492	23,27,30	A-V-L	1.528	2.419	1.502	1.502	-0.08
TMD_C_JMD_C-Pattern(C,3,7,10)-LEVM760105	Shape	Side chain length	Side chain length	Radius of gyration of side chain (Levitt, 1976)	0.149	0.074	0.074	0.134	0.157	8.99274e-05	0.000714394	34,37,41	K-Q-I	2.051	2.338	1.5	1.5	0.04
TMD-Pattern(C,4,7)-VELV850101	Energy	Electron-ion interaction pot.	Electron-ion interaction potential	Electron-ion interaction potential (Veljkovic et al., 1985)	0.165	0.121	-0.121	0.144	0.208	1.45812e-05	0.000253869	27,30	V-L	1.302	1.467	1.488	1.488	-0.23
JMD_N_TMD_N-Pattern(N,4,7,11)-ARGP820101	Polarity	Hydrophobicity	Hydrophobicity	Hydrophobicity index (Argos et al., 1982)	0.154	0.092	-0.092	0.143	0.172	5.21087e-05	0.000519823	4,7,11	D-S-A	1.065	1.917	1.484	1.484	-0.24
TMD_C_JMD_C-Pattern(N,4,8,12)-CHOP780212	Conformation	β-sheet (C-term)	β-turn (1st residue)	Frequency of the 1st residue in turn (Chou-Fasman, 1978b)	0.164	0.076	-0.076	0.126	0.147	1.6155e-05	0.000267207	26,30,34	I-L-K	1.096	1.576	1.44	1.44	-0.21
JMD_N_TMD_N-Segment(2,4)-ZHOH040101	Structure-Activity	Stability	Stability	The stability scale from the knowledge-based atom-atom potential (Zhou-Zhou, 2004)	0.183	0.064	-0.064	0.091	0.101	1.6199e-06	6.79223e-05	6,7,8,9,10,11	GSNKGA	0.823	1.405	1.379	1.379	-0.23
TMD_C_JMD_C-Pattern(N,1,4,8,12)-FINA770101	Structure-Activity	Stability (helix-coil)	Stability (helix-coil)	Helix-coil equilibrium constant (Finkelstein-Ptitsyn, 1977)	0.167	0.07	0.07	0.115	0.127	1.17927e-05	0.000223079	23,26,30,34	A-I-L-K	1.199	1.555	1.296	1.296	0.16
TMD_C_JMD_C-Segment(3,4)-KLEP840101	Energy	Charge	Charge	Net charge (Klein et al., 1984)	0.244	0.104	0.104	0.107	0.111	0	0	33,34,35,36,37	LKKKQ	0.97	1.439	1.279	1.279	0.16
JMD_N_TMD_N-Segment(7,8)-KARS160114	Shape	Side chain length	Eccentricity (average)	Average weighted eccentricity based on the atomic number (Kakraba-Knisley, 2016)	0.137	0.056	-0.056	0.122	0.123	0.000322007	0.00143218	17,18,19	VGG	1.171	1.926	1.268	1.268	-0.25
TMD-PeriodicPattern(C,i+3/3,1)-COHE430101	ASA/Volume	Partial specific volume	Partial specific volume	Partial specific volume (Cohn-Edsall, 1943)	0.164	0.059	0.059	0.092	0.106	1.68844e-05	0.000275508	12,15,18,21,24,27,30,33	I-L-G-V-T-V-L-L	1.142	1.376	1.255	1.255	0.1
TMD-Pattern(N,1,4,7)-FINA770101	Structure-Activity	Stability (helix-coil)	Stability (helix-coil)	Helix-coil equilibrium constant (Finkelstein-Ptitsyn, 1977)	0.158	0.089	-0.089	0.164	0.164	3.4943e-05	0.000419655	11,14,17	A-G-V	1.014	1.539	1.25	1.25	-0.2
JMD_N_TMD_N-Segment(4,13)-ZHOH040101	Structure-Activity	Stability	Stability	The stability scale from the knowledge-based atom-atom potential (Zhou-Zhou, 2004)	0.157	0.128	-0.128	0.151	0.258	3.5062e-05	0.00041966	6	G	0.833	1.361	1.22	1.22	-0.3
TMD-Pattern(C,4,7)-ANDN920101	Structure-Activity	Backbone-dynamics (-CH)	α-CH chemical shifts (backbone-dynamics)	alpha-CH chemical shifts (Andersen et al., 1992)	0.163	0.129	-0.129	0.185	0.228	1.95608e-05	0.000292656	27,30	V-L	0.873	1.063	1.215	1.215	-0.22
JMD_N_TMD_N-Pattern(N,3,6,9)-ZHOH040101	Structure-Activity	Stability	Stability	The stability scale from the knowledge-based atom-atom potential (Zhou-Zhou, 2004)	0.135	0.063	-0.063	0.12	0.141	0.000395792	0.00163765	3,6,9	E-G-K	0.697	1.062	1.15	1.15	-0.19
TMD_C_JMD_C-Segment(3,4)-JANJ780101	ASA/Volume	Accessible surface area (ASA)	ASA (folded protein)	Average accessible surface area (Janin et al., 1978)	0.215	0.124	0.124	0.166	0.153	1.66e-08	4.04733e-06	33,34,35,36,37	LKKKQ	1.08	1.296	1.145	1.145	0.28
TMD-Pattern(N,4,7)-AURR980116	Conformation	α-helix (C-cap)	α-helix (C-terminal, C-cap)	Normalized positional residue frequency at helix termini Cc (Aurora-Rose, 1998)	0.181	0.118	-0.118	0.169	0.186	2.0612e-06	7.79821e-05	14,17	G-V	1.226	1.511	1.135	1.135	-0.19
JMD_N_TMD_N-PeriodicPattern(N,i+3/3,2)-CHAM830104	Shape	Side chain length	n atoms in side chain (2+1)	The number of atoms in the side chain labelled 2+1 (Charton-Charton, 1983)	0.172	0.087	-0.087	0.135	0.145	5.2004e-06	0.000136937	2,5,8,11,14,17,20	A-V-N-A-G-V-V	0.444	0.722	0.98	0.98	-0.26
TMD_C_JMD_C-Segment(6,9)-RICJ880113	Conformation	α-helix (C-cap)	α-helix (C-terminal, inside)	Relative preference value at C2 (Richardson-Richardson, 1988)	0.198	0.138	0.138	0.172	0.199	1.997e-07	1.73381e-05	34,35,36	KKK	0.832	1.384	0.945	0.945	0.26
TMD_C_JMD_C-Pattern(N,5,8)-LINS030107	ASA/Volume	Accessible surface area (ASA)	ASA (folded protein)	% total accessible surfaces vs win3 of whole residues from folded proteins (Lins et al., 2003)	0.136	0.065	-0.065	0.078	0.132	0.000366586	0.001565	27,30	V-L	0.842	0.904	0.925	0.925	-0.12
TMD-Pattern(C,3,7,11,14)-TANS770102	Conformation	α-helix (C-term, out)	α-helix (C-terminal, outside)	Normalized frequency of isolated helix (Tanaka-Scheraga, 1977)	0.15	0.056	-0.056	0.095	0.109	8.37637e-05	0.000685373	20,23,27,31	V-A-V-V	0.684	0.942	0.892	0.892	-0.18
TMD_C_JMD_C-Pattern(N,4,8,12)-QIAN880114	Conformation	β-sheet (N-term)	β-sheet (N-terminal)	Weights for beta-sheet at the window position of -6 (Qian-Sejnowski, 1988)	0.138	0.071	-0.071	0.121	0.152	0.000309509	0.00139978	26,30,34	I-L-K	0.719	1.295	0.861	0.861	-0.15
TMD_C_JMD_C-Segment(2,3)-WILM950103	Polarity	Hydrophobicity (interface)	Hydrophobicity (interface)	Hydrophobicity Coefficient in RP-HPLC, C4 with 0.1%TFA/MeCN/H2O (Wilce et al., 1995)	0.175	0.056	-0.056	0.089	0.106	4.5091e-06	0.000126312	30,31,32,33,34,35,36	LVMLKKK	0.664	1.09	0.849	0.849	-0.09
JMD_N_TMD_N-Pattern(N,4,7,11)-QIAN880127	Conformation	Coil (N-term)	Coil (N-terminal)	Weights for coil at the window position of -6 (Qian-Sejnowski, 1988)	0.168	0.072	-0.072	0.117	0.124	1.1141e-05	0.000216346	4,7,11	D-S-A	0.616	1.124	0.826	0.826	-0.05
TMD_C_JMD_C-Segment(7,10)-BAEK050101	Conformation	β-strand	Linker index (negative linker propensity, 10-100 AA long region)	Linker index (Bae et al., 2005)	0.136	0.072	-0.072	0.142	0.174	0.000352417	0.00152679	35,36	KK	1.013	1.315	0.822	0.822	-0.24
JMD_N_TMD_N-Pattern(C,6,10)-AURR980116	Conformation	α-helix (C-cap)	α-helix (C-terminal, C-cap)	Normalized positional residue frequency at helix termini Cc (Aurora-Rose, 1998)	0.184	0.113	-0.113	0.166	0.184	1.3451e-06	6.07371e-05	13,17	I-V	0.858	1.34	0.803	0.803	-0.25
TMD_C_JMD_C-Pattern(N,1,4,8,12)-FAUJ880108	Energy	Electron-ion interaction pot.	Electrical Effect	Localized Electrical Effect (Fauchere et al., 1988)	0.176	0.064	-0.064	0.093	0.114	3.6995e-06	0.000112749	23,26,30,34	A-I-L-K	0.826	1.303	0.794	0.794	-0.17
TMD_C_JMD_C-Segment(2,2)-RICJ880113	Conformation	α-helix (C-cap)	α-helix (C-terminal, inside)	Relative preference value at C2 (Richardson-Richardson, 1988)	0.168	0.068	0.068	0.098	0.11	1.07946e-05	0.000214685	33,34,35,36,37,38,39,40,41,42,43	LKKKQYTSIHH	1.105	1.426	0.739	0.739	0.05
TMD-Pattern(C,4,7)-LIFS790102	Conformation	β-strand	β-strand	Conformational preference for parallel beta-strands (Lifson-Sander, 1979)	0.176	0.121	0.121	0.199	0.216	3.7411e-06	0.000112927	27,30	V-L	0.715	1.118	0.729	0.729	0.22
TMD_C_JMD_C-Segment(3,4)-PRAM820102	Shape	Shape and Surface	Slope in Regression	Slope in Regression analysis x 1.0E1 (Prabhakaran-Ponnuswamy, 1982)	0.199	0.073	-0.073	0.087	0.108	1.873e-07	1.68904e-05	33,34,35,36,37	LKKKQ	0.616	0.848	0.708	0.708	-0.17
TMD_C_JMD_C-Segment(5,7)-TANS770108	Conformation	β/α-bridge	β/α-bridge	Normalized frequency of zeta R (Tanaka-Scheraga, 1977)	0.164	0.08	0.08	0.135	0.138	1.64685e-05	0.00027103	35,36,37	KKQ	0.462	0.707	-0.666	0.666	-0.15
TMD_C_JMD_C-Pattern(N,3,7)-OOBM770105	Energy	Non-bonded energy	Non-bonded energy per residue	Short and medium range non-bonded energy per residue (Oobatake-Ooi, 1977)	0.149	0.067	0.067	0.134	0.144	9.53087e-05	0.000731255	25,29	V-T	0.868	1.469	0.64	0.64	0.07
TMD_C_JMD_C-Segment(5,14)-ROSM880103	Structure-Activity	Backbone-dynamics (-CH)	Loss of hydropathy by α-helix formation	Loss of Side chain hydropathy by helix formation (Roseman, 1988)	0.136	0.081	-0.081	0.194	0.165	0.00014971	0.000932393	29	T	0.638	0.797	0.636	0.636	-0.06
JMD_N_TMD_N-Pattern(C,4,8,11)-ANDN920101	Structure-Activity	Backbone-dynamics (-CH)	α-CH chemical shifts (backbone-dynamics)	alpha-CH chemical shifts (Andersen et al., 1992)	0.13	0.088	-0.088	0.181	0.187	0.000673983	0.00219043	12,15,19	I-L-G	0.42	0.643	0.611	0.611	-0.24
JMD_N_TMD_N-Pattern(C,6,9,12,15)-CHAM830104	Shape	Side chain length	n atoms in side chain (2+1)	The number of atoms in the side chain labelled 2+1 (Charton-Charton, 1983)	0.179	0.115	-0.115	0.152	0.19	1.6073e-06	6.79223e-05	8,11,14,17	N-A-G-V	0.648	1.061	0.588	0.588	-0.22
JMD_N_TMD_N-Segment(5,15)-FAUJ880101	Shape	Steric parameter	Shape Index	Graph shape index (Fauchere et al., 1988)	0.156	0.094	-0.094	0.157	0.169	4.17879e-05	0.000458202	6,7	GS	0.38	0.844	0.583	0.583	-0.34
JMD_N_TMD_N-Segment(2,6)-ARGP820101	Polarity	Hydrophobicity	Hydrophobicity	Hydrophobicity index (Argos et al., 1982)	0.148	0.076	-0.076	0.141	0.148	0.000108237	0.000789975	4,5,6,7	DVGS	0.537	1.042	0.583	0.583	-0.14
TMD_C_JMD_C-Pattern(N,5,8,11)-QIAN880122	Conformation	β-strand	β-sheet	Weights for beta-sheet at the window position of 2 (Qian-Sejnowski, 1988)	0.173	0.056	0.056	0.067	0.095	5.8159e-06	0.00014669	27,30,33	V-L-L	0.483	0.913	0.58	0.58	0.1
TMD-Pattern(C,4,7)-QIAN880134	Conformation	Coil	Coil	Weights for coil at the window position of 1 (Qian-Sejnowski, 1988)	0.176	0.057	-0.057	0.099	0.115	3.9455e-06	0.000112927	27,30	V-L	0.372	0.882	0.58	0.58	-0.14
TMD-Pattern(N,4,7)-QIAN880113	Conformation	π-helix	α-helix (C-terminal)	Weights for alpha-helix at the window position of 6 (Qian-Sejnowski, 1988)	0.141	0.071	-0.071	0.165	0.155	0.000216612	0.00115089	14,17	G-V	0.635	0.816	0.577	0.577	-0.11
JMD_N_TMD_N-Segment(3,9)-KOEP990102	Conformation	β-sheet (N-term)	Extended (designed β-sheet)	Beta-sheet propensity derived from designed sequences (Koehl-Levitt, 1999)	0.128	0.087	0.087	0.184	0.184	0.000768856	0.0023635	5,6,7	VGS	0.566	0.778	0.565	0.565	0.05
JMD_N_TMD_N-Segment(2,7)-ZHOH040101	Structure-Activity	Stability	Stability	The stability scale from the knowledge-based atom-atom potential (Zhou-Zhou, 2004)	0.139	0.07	-0.07	0.114	0.147	0.000259273	0.00127614	4,5,6	DVG	0.499	0.925	0.548	0.548	-0.08
JMD_N_TMD_N-Pattern(C,6,9,12,15)-RADA880106	ASA/Volume	Volume	Accessible surface area (ASA)	Accessible surface area (Radzicka-Wolfenden, 1988)	0.155	0.06	-0.06	0.105	0.111	4.95233e-05	0.0005078	8,11,14,17	N-A-G-V	0.482	0.672	0.532	0.532	-0.15
JMD_N_TMD_N-Segment(3,9)-ISOY800102	Conformation	β-strand	Extended	Normalized relative frequency of extended structure (Isogai et al., 1980)	0.126	0.08	-0.08	0.169	0.183	0.000925503	0.00263553	5,6,7	VGS	1.002	1.075	-0.524	0.524	0.1
TMD-Pattern(N,1,4,7,10)-QIAN880124	Conformation	β-sheet (C-term)	β-sheet (C-terminal)	Weights for beta-sheet at the window position of 4 (Qian-Sejnowski, 1988)	0.131	0.07	0.07	0.157	0.159	0.000580406	0.00200778	11,14,17,20	A-G-V-V	0.503	0.811	0.503	0.503	0.2
TMD_C_JMD_C-Pattern(N,4,8)-CORJ870107	Polarity	Amphiphilicity (α-helix)	Amphiphilicity (α-helix)	TOTFT index (Cornette et al., 1987)	0.147	0.086	0.086	0.164	0.196	0.000111258	0.000798745	26,30	I-L	0.42	0.766	0.493	0.493	0.23
TMD_C_JMD_C-Segment(4,5)-RICJ880113	Conformation	α-helix (C-cap)	α-helix (C-terminal, inside)	Relative preference value at C2 (Richardson-Richardson, 1988)	0.182	0.121	0.121	0.147	0.184	1.7192e-06	6.99749e-05	35,36,37,38	KKQY	0.865	1.553	0.473	0.473	0.03
TMD_C_JMD_C-Pattern(N,5,9,12)-ANDN920101	Structure-Activity	Backbone-dynamics (-CH)	α-CH chemical shifts (backbone-dynamics)	alpha-CH chemical shifts (Andersen et al., 1992)	0.18	0.097	-0.097	0.151	0.17	2.3896e-06	8.36741e-05	27,31,34	V-V-K	0.357	0.617	0.471	0.471	-0.28
TMD-Segment(3,8)-TANS770102	Conformation	α-helix (C-term, out)	α-helix (C-terminal, outside)	Normalized frequency of isolated helix (Tanaka-Scheraga, 1977)	0.132	0.056	-0.056	0.13	0.133	0.000558358	0.00197697	16,17,18	MVG	0.502	0.762	0.46	0.46	-0.31
TMD_C_JMD_C-Pattern(C,4,8,11)-BIOV880101	ASA/Volume	Buried	Buriability	Information value for accessibility; average fraction 35% (Biou et al., 1988)	0.153	0.085	-0.085	0.136	0.161	5.89434e-05	0.000560816	33,36,40	L-K-S	0.474	0.931	0.459	0.459	-0.15
JMD_N_TMD_N-Pattern(N,3,6,9,13)-RICJ880107	Conformation	π-helix	α-helix	Relative preference value at N4 (Richardson-Richardson, 1988)	0.155	0.067	-0.067	0.106	0.129	4.72622e-05	0.000496215	3,6,9,13	E-G-K-I	0.335	0.65	0.43	0.43	-0.12
TMD-Pattern(C,5,9,12)-MAXF760105	Conformation	α-helix (left-handed)	α-helix (left-handed)	Normalized frequency of zeta L (Maxfield-Scheraga, 1976)	0.154	0.062	0.062	0.144	0.12	5.67243e-05	0.000547531	22,25,29	I-V-T	0.715	1.186	-0.428	0.428	-0.07
TMD_C_JMD_C-Segment(4,5)-FAUJ880109	Energy	Isoelectric point	Number hydrogen bond donors	Number of hydrogen bond donors (Fauchere et al., 1988)	0.215	0.147	0.147	0.175	0.188	1.39e-08	3.66015e-06	35,36,37,38	KKQY	1.032	1.511	0.423	0.423	0.06
JMD_N_TMD_N-Pattern(N,5,8,11)-BIGC670101	ASA/Volume	Volume	Volume	Residue volume (Bigelow, 1967)	0.143	0.067	-0.067	0.142	0.136	0.000183972	0.00104494	5,8,11	V-N-A	0.382	0.675	0.421	0.421	-0.12
JMD_N_TMD_N-Pattern(N,7,11,14)-BIOV880101	ASA/Volume	Buried	Buriability	Information value for accessibility; average fraction 35% (Biou et al., 1988)	0.13	0.067	-0.067	0.133	0.146	0.000642001	0.00213019	7,11,14	S-A-G	0.307	0.574	0.412	0.412	-0.24
TMD_C_JMD_C-Segment(2,5)-ANDN920101	Structure-Activity	Backbone-dynamics (-CH)	α-CH chemical shifts (backbone-dynamics)	alpha-CH chemical shifts (Andersen et al., 1992)	0.147	0.08	-0.08	0.146	0.16	0.000114588	0.000810742	27,28,29,30	VITL	0.322	0.56	0.398	0.398	-0.15
TMD_C_JMD_C-Pattern(C,8,11,15)-YUTK870101	Energy	Free energy (unfolding)	Free energy (unfolding)	Unfolding Gibbs energy in water, pH7.0 (Yutani et al., 1987)	0.171	0.075	-0.075	0.123	0.13	6.9912e-06	0.000163783	29,33,36	T-L-K	0.757	0.884	0.391	0.391	0.01
TMD-Pattern(C,4,8,11)-RICJ880107	Conformation	π-helix	α-helix	Relative preference value at N4 (Richardson-Richardson, 1988)	0.146	0.069	0.069	0.131	0.14	0.000130864	0.000868427	23,26,30	A-I-L	0.697	1.056	0.39	0.39	0.03
TMD_C_JMD_C-Segment(4,5)-AURR980110	Conformation	α-helix	α-helix (middle)	Normalized positional residue frequency at helix termini N5 (Aurora-Rose, 1998)	0.166	0.082	0.082	0.121	0.15	1.31061e-05	0.000238636	35,36,37,38	KKQY	1.295	2.225	0.351	0.351	-0.02
TMD-Pattern(N,1,4,7)-RADA880106	ASA/Volume	Volume	Accessible surface area (ASA)	Accessible surface area (Radzicka-Wolfenden, 1988)	0.135	0.058	-0.058	0.115	0.125	0.000384583	0.00161033	11,14,17	A-G-V	0.244	0.503	0.348	0.348	-0.19
JMD_N_TMD_N-Pattern(N,1,5,8,11)-HUTJ700102	Energy	Entropy	Entropy	Absolute entropy (Hutchens, 1970)	0.138	0.061	-0.061	0.129	0.124	0.000304349	0.00138653	1,5,8,11	F-V-N-A	0.352	0.457	0.345	0.345	-0.07
TMD_C_JMD_C-Pattern(C,8,11,15)-LINS030106	ASA/Volume	Accessible surface area (ASA)	Hydrophilic ASA (folded proteins)	Hydrophilic median accessible surfaces of whole residues from folded proteins, expressed in Å² (Lins et al., 2003)	0.151	0.071	0.071	0.136	0.156	7.75388e-05	0.000656934	29,33,36	T-L-K	0.326	0.451	0.342	0.342	0.13
TMD_C_JMD_C-Pattern(C,3,7,10)-TANS770106	Conformation	β-turn (TM helix)	β-turn in double bend	Normalized frequency of chain reversal D (Tanaka-Scheraga, 1977)	0.131	0.057	0.057	0.144	0.128	0.000596564	0.00204307	34,37,41	K-Q-I	0.727	0.886	-0.335	0.335	-0.21
TMD_C_JMD_C-Segment(6,9)-PALJ810113	Conformation	α-helix (left-handed)	β-turn (α class)	Normalized frequency of turn in all-alpha class (Palau et al., 1981)	0.135	0.073	-0.073	0.139	0.166	0.000412386	0.0016665	34,35,36	KKK	0.292	0.547	-0.332	0.332	0.18
TMD_C_JMD_C-Segment(7,10)-CHAM820102	Polarity	Hydrophobicity (interface)	Free energy (interface)	Free energy of solution in water, kcal/mole (Charton-Charton, 1982)	0.154	0.082	-0.082	0.136	0.178	4.95998e-05	0.0005078	35,36	KK	0.367	0.692	0.326	0.326	-0.08
JMD_N_TMD_N-Segment(3,8)-FAUJ880101	Shape	Steric parameter	Shape Index	Graph shape index (Fauchere et al., 1988)	0.152	0.071	-0.071	0.127	0.135	7.07716e-05	0.000626195	6,7,8	GSN	0.185	0.449	0.32	0.32	-0.27
TMD_C_JMD_C-Pattern(C,4,8)-FINA910104	Conformation	α-helix (C-cap)	α-helix termination	Helix termination parameter at position j+1 (Finkelstein et al., 1991)	0.159	0.104	0.104	0.141	0.179	1.39525e-05	0.000247572	36,40	K-S	0.233	0.594	0.303	0.303	0.08
TMD_C_JMD_C-Segment(5,7)-ROSM880103	Structure-Activity	Backbone-dynamics (-CH)	Loss of hydropathy by α-helix formation	Loss of Side chain hydropathy by helix formation (Roseman, 1988)	0.16	0.059	-0.059	0.101	0.121	2.74312e-05	0.000359081	35,36,37	KKQ	0.757	1.471	-0.295	0.295	-0.01
TMD_C_JMD_C-Pattern(C,1,4,8)-MITS020101	Polarity	Amphiphilicity	Amphiphilicity	Amphiphilicity index (Mitaku et al., 2002)	0.14	0.067	0.067	0.13	0.147	0.000228507	0.00118476	36,40,43	K-S-H	0.335	0.633	0.282	0.282	0.05
JMD_N_TMD_N-PeriodicPattern(N,i+3/4,3)-QIAN880138	Conformation	Coil (C-term)	Coil (C-terminal)	Weights for coil at the window position of 5 (Qian-Sejnowski, 1988)	0.179	0.07	0.07	0.104	0.117	2.8505e-06	9.33574e-05	3,6,10,13,17,20	E-G-G-I-V-V	0.385	0.556	0.278	0.278	0.21
TMD_C_JMD_C-Pattern(C,2,6,10)-QIAN880138	Conformation	Coil (C-term)	Coil (C-terminal)	Weights for coil at the window position of 5 (Qian-Sejnowski, 1988)	0.137	0.066	-0.066	0.114	0.147	0.000311889	0.00140435	34,38,42	K-Y-H	0.361	0.883	0.275	0.275	-0.06
TMD-Pattern(C,3,7,11,15)-ANDN920101	Structure-Activity	Backbone-dynamics (-CH)	α-CH chemical shifts (backbone-dynamics)	alpha-CH chemical shifts (Andersen et al., 1992)	0.182	0.099	-0.099	0.142	0.162	1.807e-06	7.15931e-05	19,23,27,31	G-A-V-V	0.221	0.519	0.258	0.258	-0.21
JMD_N_TMD_N-Segment(3,10)-CRAJ730102	Conformation	β-sheet	β-sheet	Normalized frequency of beta-sheet (Crawford et al., 1973)	0.134	0.097	-0.097	0.183	0.21	0.000461428	0.00177532	5,6	VG	0.486	0.793	-0.256	0.256	0.12
TMD-Pattern(C,3,7,11,15)-LIFS790102	Conformation	β-strand	β-strand	Conformational preference for parallel beta-strands (Lifson-Sander, 1979)	0.182	0.096	0.096	0.161	0.16	1.7044e-06	6.99749e-05	19,23,27,31	G-A-V-V	0.508	0.739	0.243	0.243	0.09
TMD_C_JMD_C-Segment(4,8)-MEIH800101	Shape	Reduced distance	Reduced distance (C-α)	Average reduced distance for C-alpha (Meirovitch et al., 1980)	0.137	0.073	-0.073	0.12	0.158	0.000342043	0.0015015	30,31,32	LVM	0.298	1.061	0.228	0.228	-0.12
JMD_N_TMD_N-Segment(2,4)-QIAN880114	Conformation	β-sheet (N-term)	β-sheet (N-terminal)	Weights for beta-sheet at the window position of -6 (Qian-Sejnowski, 1988)	0.13	0.058	0.058	0.128	0.112	0.000633145	0.00211144	6,7,8,9,10,11	GSNKGA	0.141	0.377	0.221	0.221	0.2
TMD_C_JMD_C-Pattern(C,8,12,15)-WILM950103	Polarity	Hydrophobicity (interface)	Hydrophobicity (interface)	Hydrophobicity Coefficient in RP-HPLC, C4 with 0.1%TFA/MeCN/H2O (Wilce et al., 1995)	0.153	0.07	-0.07	0.107	0.135	5.98446e-05	0.000565753	29,32,36	T-M-K	0.771	1.299	0.22	0.22	0.04
TMD_C_JMD_C-Pattern(C,8,11,15)-FINA910104	Conformation	α-helix (C-cap)	α-helix termination	Helix termination parameter at position j+1 (Finkelstein et al., 1991)	0.184	0.062	0.062	0.079	0.091	2.028e-07	1.73381e-05	29,33,36	T-L-K	0.147	0.345	0.217	0.217	0.08
JMD_N_TMD_N-Segment(7,9)-BURA740102	Conformation	β-strand	Extended	Normalized frequency of extended structure (Burgess et al., 1974)	0.132	0.056	0.056	0.12	0.123	0.000561618	0.00198131	15,16,17	LMV	0.232	0.356	0.203	0.203	0.11
JMD_N_TMD_N-Segment(2,6)-MEIH800101	Shape	Reduced distance	Reduced distance (C-α)	Average reduced distance for C-alpha (Meirovitch et al., 1980)	0.149	0.076	0.076	0.131	0.155	9.07177e-05	0.000715203	4,5,6,7	DVGS	0.376	0.526	0.203	0.203	0.03
JMD_N_TMD_N-Pattern(C,6,9,12)-RICJ880111	Conformation	π-helix	α-helix	Relative preference value at C4 (Richardson-Richardson, 1988)	0.133	0.054	-0.054	0.113	0.124	0.000466097	0.00178464	11,14,17	A-G-V	0.113	0.233	0.185	0.185	-0.08
TMD_C_JMD_C-Segment(2,3)-PRAM820102	Shape	Shape and Surface	Slope in Regression	Slope in Regression analysis x 1.0E1 (Prabhakaran-Ponnuswamy, 1982)	0.172	0.056	-0.056	0.075	0.094	6.1288e-06	0.000151357	30,31,32,33,34,35,36	LVMLKKK	0.304	0.618	0.173	0.173	-0.19
JMD_N_TMD_N-Segment(2,6)-RACS770103	ASA/Volume	Accessible surface area (ASA)	Side chain orientation	Side chain orientational preference (Rackovsky-Scheraga, 1977)	0.138	0.07	0.07	0.151	0.143	0.000308158	0.00139807	4,5,6,7	DVGS	0.214	0.501	0.162	0.162	-0.02
JMD_N_TMD_N-Pattern(N,4,8,11)-VASM830102	Energy	Non-bonded energy	Free energy (Extended)	Relative population of conformational state C (Vasquez et al., 1983)	0.129	0.078	0.078	0.149	0.165	0.000708301	0.00224711	4,8,11	D-N-A	0.16	0.303	-0.16	0.16	-0.15
TMD-Pattern(C,5,9,12)-PRAM820102	Shape	Shape and Surface	Slope in Regression	Slope in Regression analysis x 1.0E1 (Prabhakaran-Ponnuswamy, 1982)	0.167	0.077	0.077	0.135	0.134	1.20974e-05	0.000227535	22,25,29	I-V-T	1.302	1.697	-0.143	0.143	-0.01
TMD_C_JMD_C-Pattern(N,10,14)-KLEP840101	Energy	Charge	Charge	Net charge (Klein et al., 1984)	0.168	0.086	0.086	0.121	0.139	4.536e-07	2.95648e-05	32,36	M-K	0.14	0.391	0.136	0.136	0.16
JMD_N_TMD_N-Pattern(C,6,9,12,15)-BROC820101	Polarity	Hydrophobicity	Hydrophobicity (retention coefficient)	Retention Coefficient in TFA (Browne et al., 1982)	0.148	0.067	-0.067	0.12	0.137	0.000102914	0.000768138	8,11,14,17	N-A-G-V	0.106	0.25	0.124	0.124	-0.18
JMD_N_TMD_N-Pattern(N,1,5,8,11)-PRAM820103	Shape	Shape and Surface	Correlation coefficient in regression	Correlation coefficient in regression analysis (Prabhakaran-Ponnuswamy, 1982)	0.161	0.058	0.058	0.088	0.106	2.37223e-05	0.000328075	1,5,8,11	F-V-N-A	1.304	1.657	0.116	0.116	-0.04
TMD_C_JMD_C-Pattern(N,5,8,11)-TANS770102	Conformation	α-helix (C-term, out)	α-helix (C-terminal, outside)	Normalized frequency of isolated helix (Tanaka-Scheraga, 1977)	0.128	0.063	-0.063	0.114	0.123	0.000766676	0.00236219	27,30,33	V-L-L	0.407	0.687	0.113	0.113	-0.02
TMD_C_JMD_C-Pattern(C,4,8,11)-EISD860101	Polarity	Hydrophobicity	Solvation free energy	Solvation free energy (Eisenberg-McLachlan, 1986)	0.162	0.084	-0.084	0.143	0.148	2.07737e-05	0.000303896	33,36,40	L-K-S	0.33	0.378	0.098	0.098	-0.02
TMD_C_JMD_C-Pattern(C,1,4,8)-JANJ780101	ASA/Volume	Accessible surface area (ASA)	ASA (folded protein)	Average accessible surface area (Janin et al., 1978)	0.155	0.11	0.11	0.179	0.202	4.60794e-05	0.000486123	36,40,43	K-S-H	0.272	0.624	0.096	0.096	0.07
TMD_C_JMD_C-Pattern(N,10,14)-HUTJ700102	Energy	Entropy	Entropy	Absolute entropy (Hutchens, 1970)	0.14	0.087	0.087	0.145	0.183	0.000250491	0.00125172	32,36	M-K	0.163	0.333	0.091	0.091	0.19
JMD_N_TMD_N-Pattern(N,6,10,14)-BAEK050101	Conformation	β-strand	Linker index (negative linker propensity, 10-100 AA long region)	Linker index (Bae et al., 2005)	0.142	0.059	-0.059	0.117	0.12	0.000187097	0.00105631	6,10,14	G-G-G	0.197	0.345	0.088	0.088	-0.07
JMD_N_TMD_N-Segment(2,3)-CHAM830105	Shape	Side chain length	n atoms in side chain (3+1)	The number of atoms in the side chain labelled 3+1 (Charton-Charton, 1983)	0.128	0.057	-0.057	0.128	0.131	0.000672113	0.00218711	8,9,10,11,12,13,14	NKGAIIG	0.122	0.273	0.085	0.085	-0.09
TMD_C_JMD_C-Pattern(C,8,11,15)-MONM990101	Conformation	β-turn (TM helix)	β-turn (TM helix)	Turn propensity scale for transmembrane helices (Monne et al., 1999)	0.137	0.073	0.073	0.137	0.169	0.000297172	0.00137283	29,33,36	T-L-K	0.18	0.297	0.072	0.072	0.01
JMD_N_TMD_N-Pattern(N,5,8,11)-CIDH920102	Polarity	Hydrophobicity	Hydrophobicity	Normalized hydrophobicity scales for beta-proteins (Cid et al., 1992)	0.142	0.071	-0.071	0.135	0.144	0.000189508	0.00106184	5,8,11	V-N-A	0.384	0.57	0.041	0.041	-0.04
JMD_N_TMD_N-Segment(3,10)-RICJ880111	Conformation	π-helix	α-helix	Relative preference value at C4 (Richardson-Richardson, 1988)	0.143	0.07	-0.07	0.126	0.159	0.000173495	0.00100716	5,6	VG	0.363	0.326	0.04	0.04	0.03
JMD_N_TMD_N-Segment(3,6)-VASM830102	Energy	Non-bonded energy	Free energy (Extended)	Relative population of conformational state C (Vasquez et al., 1983)	0.141	0.068	0.068	0.147	0.14	0.000224552	0.00117348	8,9,10,11	NKGA	0.485	0.833	0.028	0.028	-0.03
TMD_C_JMD_C-Segment(2,2)-FAUJ880109	Energy	Isoelectric point	Number hydrogen bond donors	Number of hydrogen bond donors (Fauchere et al., 1988)	0.18	0.067	0.067	0.099	0.113	2.1674e-06	7.95684e-05	33,34,35,36,37,38,39,40,41,42,43	LKKKQYTSIHH	0.635	1.205	0.016	0.016	-0.04
TMD-Pattern(N,2,5,8,11)-RACS820101	Conformation	β-sheet (N-term)	α-helix with flat 4-Cα structure (i)	Average relative fractional occurrence in A0(i) (Rackovsky-Scheraga, 1982)	0.153	0.063	-0.063	0.11	0.123	6.11557e-05	0.000570238	12,15,18,21	I-L-G-V	0.334	0.599	0.001	0.001	-0.03

## Sheet: NOTCH2
feature	category	subcategory	scale_name	scale_description	abs_auc	abs_mean_dif	mean_dif	std_test	std_ref	p_val_mann_whitney	p_val_fdr_bh	positions	amino_acids	feat_importance	feat_importance_std	NOTCH2_feat_impact	NOTCH2_feat_import	NOTCH2_dif
TMD_C_JMD_C-Segment(5,11)-LIFS790102	Conformation	β-strand	β-strand	Conformational preference for parallel beta-strands (Lifson-Sander, 1979)	0.189	0.126	0.126	0.184	0.219	6.912e-07	3.93391e-05	30,31	VI	4.729	4.777	5.42	5.42	0.49
TMD_C_JMD_C-Segment(2,3)-AURR980110	Conformation	α-helix	α-helix (middle)	Normalized positional residue frequency at helix termini N5 (Aurora-Rose, 1998)	0.211	0.077	0.077	0.103	0.107	3.12e-08	5.28286e-06	30,31,32,33,34,35,36	VIMAKRK	3.049	3.624	4.765	4.765	0.17
TMD_C_JMD_C-Segment(2,3)-CHOP780212	Conformation	β-sheet (C-term)	β-turn (1st residue)	Frequency of the 1st residue in turn (Chou-Fasman, 1978b)	0.199	0.066	-0.066	0.088	0.106	1.717e-07	1.59197e-05	30,31,32,33,34,35,36	VIMAKRK	4.106	5.237	4.435	4.435	-0.15
TMD_C_JMD_C-Segment(3,4)-HUTJ700102	Energy	Entropy	Entropy	Absolute entropy (Hutchens, 1970)	0.229	0.098	0.098	0.107	0.125	1.8e-09	9.8745e-07	33,34,35,36,37	AKRKR	3.111	3.11	3.245	3.245	0.13
TMD_C_JMD_C-Segment(4,5)-LEVM760105	Shape	Side chain length	Side chain length	Radius of gyration of side chain (Levitt, 1976)	0.204	0.106	0.106	0.133	0.145	8.29e-08	9.39472e-06	35,36,37,38	RKRK	1.992	2.929	2.627	2.627	0.28
TMD_C_JMD_C-Segment(5,11)-QIAN880134	Conformation	Coil	Coil	Weights for coil at the window position of 1 (Qian-Sejnowski, 1988)	0.181	0.057	-0.057	0.072	0.107	1.9427e-06	7.56733e-05	30,31	VI	1.92	2.094	2.562	2.562	-0.11
TMD_C_JMD_C-Segment(7,10)-WILM950103	Polarity	Hydrophobicity (interface)	Hydrophobicity (interface)	Hydrophobicity Coefficient in RP-HPLC, C4 with 0.1%TFA/MeCN/H2O (Wilce et al., 1995)	0.212	0.141	-0.141	0.169	0.217	2.61e-08	5.20655e-06	35,36	RK	1.747	2.151	2.449	2.449	-0.25
TMD_C_JMD_C-Pattern(C,4,8)-JANJ790102	Energy	Free energy (unfolding)	Transfer free energy (TFE) to inside	Transfer free energy (Janin, 1979)	0.187	0.144	-0.144	0.182	0.233	9.487e-07	4.9331e-05	36,40	K-G	2.834	3.641	2.286	2.286	-0.08
TMD_C_JMD_C-Segment(6,9)-AURR980110	Conformation	α-helix	α-helix (middle)	Normalized positional residue frequency at helix termini N5 (Aurora-Rose, 1998)	0.211	0.125	0.125	0.161	0.174	3.13e-08	5.28286e-06	34,35,36	KRK	1.789	2.701	2.206	2.206	0.17
TMD-PeriodicPattern(C,i+4/3,4)-VELV850101	Energy	Electron-ion interaction pot.	Electron-ion interaction potential	Electron-ion interaction potential (Veljkovic et al., 1985)	0.18	0.069	-0.069	0.095	0.12	2.3025e-06	8.19317e-05	12,16,19,23,26,30	L-A-V-L-I-V	1.818	2.308	2.122	2.122	-0.16
TMD_C_JMD_C-Segment(6,9)-LEVM760105	Shape	Side chain length	Side chain length	Radius of gyration of side chain (Levitt, 1976)	0.233	0.137	0.137	0.162	0.177	1.1e-09	9.05162e-07	34,35,36	KRK	1.555	2.11	2.04	2.04	0.23
TMD_C_JMD_C-Pattern(N,5,8)-RADA880104	Energy	Free energy (unfolding)	Transfer free energy (TFE) to inside	Transfer free energy from chx to oct (Radzicka-Wolfenden, 1988)	0.197	0.061	0.061	0.051	0.095	2.307e-07	1.89837e-05	27,30	L-V	1.659	3.422	2.029	2.029	0.1
TMD_C_JMD_C-Segment(5,11)-COHE430101	ASA/Volume	Partial specific volume	Partial specific volume	Partial specific volume (Cohn-Edsall, 1943)	0.145	0.125	0.125	0.18	0.242	0.000144842	0.000911563	30,31	VI	1.741	2.317	1.875	1.875	0.29
TMD_C_JMD_C-Segment(4,5)-MITS020101	Polarity	Amphiphilicity	Amphiphilicity	Amphiphilicity index (Mitaku et al., 2002)	0.167	0.081	0.081	0.129	0.129	1.1378e-05	0.000218371	35,36,37,38	RKRK	1.299	2.16	1.819	1.819	0.21
TMD_C_JMD_C-Pattern(N,1,5,8)-QIAN880130	Conformation	Coil	Coil	Weights for coil at the window position of -3 (Qian-Sejnowski, 1988)	0.162	0.07	-0.07	0.097	0.128	2.04605e-05	0.000302492	23,27,30	L-L-V	1.528	2.419	1.677	1.677	-0.09
TMD_C_JMD_C-Segment(4,5)-AURR980110	Conformation	α-helix	α-helix (middle)	Normalized positional residue frequency at helix termini N5 (Aurora-Rose, 1998)	0.166	0.082	0.082	0.121	0.15	1.31061e-05	0.000238636	35,36,37,38	RKRK	1.295	2.225	1.673	1.673	0.22
TMD_C_JMD_C-Pattern(N,6,9,13)-CHOP780212	Conformation	β-sheet (C-term)	β-turn (1st residue)	Frequency of the 1st residue in turn (Chou-Fasman, 1978b)	0.149	0.07	-0.07	0.113	0.144	9.33271e-05	0.000725351	28,31,35	L-I-R	0.843	1.314	1.611	1.611	-0.15
JMD_N_TMD_N-Segment(1,2)-KARP850101	Structure-Activity	Flexibility	Flexibility (0 rigid neighbors)	Flexibility parameter for no rigid neighbors (Karplus-Schulz, 1985)	0.196	0.063	0.063	0.083	0.09	2.875e-07	2.28026e-05	1,2,3,4,5,6,7,8,9,10,11	SELESPRNAQL	1.574	1.835	1.607	1.607	0.11
TMD_C_JMD_C-Pattern(C,3,7,10)-LEVM760105	Shape	Side chain length	Side chain length	Radius of gyration of side chain (Levitt, 1976)	0.149	0.074	0.074	0.134	0.157	8.99274e-05	0.000714394	34,37,41	K-R-F	2.051	2.338	1.568	1.568	0.22
TMD-Pattern(C,4,7)-VELV850101	Energy	Electron-ion interaction pot.	Electron-ion interaction potential	Electron-ion interaction potential (Veljkovic et al., 1985)	0.165	0.121	-0.121	0.144	0.208	1.45812e-05	0.000253869	27,30	L-V	1.302	1.467	1.544	1.544	-0.23
TMD_C_JMD_C-Segment(3,4)-KLEP840101	Energy	Charge	Charge	Net charge (Klein et al., 1984)	0.244	0.104	0.104	0.107	0.111	0	0	33,34,35,36,37	AKRKR	0.97	1.439	1.512	1.512	0.26
TMD_C_JMD_C-Pattern(N,4,8,12)-CHOP780212	Conformation	β-sheet (C-term)	β-turn (1st residue)	Frequency of the 1st residue in turn (Chou-Fasman, 1978b)	0.164	0.076	-0.076	0.126	0.147	1.6155e-05	0.000267207	26,30,34	I-V-K	1.096	1.576	1.491	1.491	-0.2
TMD-Pattern(C,5,9,12)-PRAM820102	Shape	Shape and Surface	Slope in Regression	Slope in Regression analysis x 1.0E1 (Prabhakaran-Ponnuswamy, 1982)	0.167	0.077	0.077	0.135	0.134	1.20974e-05	0.000227535	22,25,29	I-F-G	1.302	1.697	1.44	1.44	0.12
TMD-PeriodicPattern(C,i+3/3,1)-COHE430101	ASA/Volume	Partial specific volume	Partial specific volume	Partial specific volume (Cohn-Edsall, 1943)	0.164	0.059	0.059	0.092	0.106	1.68844e-05	0.000275508	12,15,18,21,24,27,30,33	L-L-A-I-F-L-V-A	1.142	1.376	1.344	1.344	0.12
TMD-Pattern(C,4,7)-ANDN920101	Structure-Activity	Backbone-dynamics (-CH)	α-CH chemical shifts (backbone-dynamics)	alpha-CH chemical shifts (Andersen et al., 1992)	0.163	0.129	-0.129	0.185	0.228	1.95608e-05	0.000292656	27,30	L-V	0.873	1.063	1.233	1.233	-0.22
TMD_C_JMD_C-Segment(3,4)-JANJ780101	ASA/Volume	Accessible surface area (ASA)	ASA (folded protein)	Average accessible surface area (Janin et al., 1978)	0.215	0.124	0.124	0.166	0.153	1.66e-08	4.04733e-06	33,34,35,36,37	AKRKR	1.08	1.296	1.227	1.227	0.32
JMD_N_TMD_N-Segment(7,8)-KARS160114	Shape	Side chain length	Eccentricity (average)	Average weighted eccentricity based on the atomic number (Kakraba-Knisley, 2016)	0.137	0.056	-0.056	0.122	0.123	0.000322007	0.00143218	17,18,19	VAV	1.171	1.926	1.225	1.225	-0.13
TMD_C_JMD_C-Pattern(C,8,11,15)-YUTK870101	Energy	Free energy (unfolding)	Free energy (unfolding)	Unfolding Gibbs energy in water, pH7.0 (Yutani et al., 1987)	0.171	0.075	-0.075	0.123	0.13	6.9912e-06	0.000163783	29,33,36	G-A-K	0.757	0.884	1.104	1.104	-0.15
TMD_C_JMD_C-Segment(4,5)-FAUJ880109	Energy	Isoelectric point	Number hydrogen bond donors	Number of hydrogen bond donors (Fauchere et al., 1988)	0.215	0.147	0.147	0.175	0.188	1.39e-08	3.66015e-06	35,36,37,38	RKRK	1.032	1.511	1.095	1.095	0.37
JMD_N_TMD_N-Segment(4,13)-ZHOH040101	Structure-Activity	Stability	Stability	The stability scale from the knowledge-based atom-atom potential (Zhou-Zhou, 2004)	0.157	0.128	-0.128	0.151	0.258	3.5062e-05	0.00041966	6	P	0.833	1.361	1.041	1.041	-0.13
TMD_C_JMD_C-Pattern(N,1,4,8,12)-FINA770101	Structure-Activity	Stability (helix-coil)	Stability (helix-coil)	Helix-coil equilibrium constant (Finkelstein-Ptitsyn, 1977)	0.167	0.07	0.07	0.115	0.127	1.17927e-05	0.000223079	23,26,30,34	L-I-V-K	1.199	1.555	1.02	1.02	0.12
TMD_C_JMD_C-Pattern(N,5,8)-LINS030107	ASA/Volume	Accessible surface area (ASA)	ASA (folded protein)	% total accessible surfaces vs win3 of whole residues from folded proteins (Lins et al., 2003)	0.136	0.065	-0.065	0.078	0.132	0.000366586	0.001565	27,30	L-V	0.842	0.904	1.014	1.014	-0.12
TMD_C_JMD_C-Pattern(C,8,12,15)-WILM950103	Polarity	Hydrophobicity (interface)	Hydrophobicity (interface)	Hydrophobicity Coefficient in RP-HPLC, C4 with 0.1%TFA/MeCN/H2O (Wilce et al., 1995)	0.153	0.07	-0.07	0.107	0.135	5.98446e-05	0.000565753	29,32,36	G-M-K	0.771	1.299	0.99	0.99	-0.07
TMD_C_JMD_C-Segment(6,9)-RICJ880113	Conformation	α-helix (C-cap)	α-helix (C-terminal, inside)	Relative preference value at C2 (Richardson-Richardson, 1988)	0.198	0.138	0.138	0.172	0.199	1.997e-07	1.73381e-05	34,35,36	KRK	0.832	1.384	0.984	0.984	0.29
TMD_C_JMD_C-Segment(4,5)-RICJ880113	Conformation	α-helix (C-cap)	α-helix (C-terminal, inside)	Relative preference value at C2 (Richardson-Richardson, 1988)	0.182	0.121	0.121	0.147	0.184	1.7192e-06	6.99749e-05	35,36,37,38	RKRK	0.865	1.553	0.958	0.958	0.34
TMD-Pattern(C,4,8,11)-RICJ880107	Conformation	π-helix	α-helix	Relative preference value at N4 (Richardson-Richardson, 1988)	0.146	0.069	0.069	0.131	0.14	0.000130864	0.000868427	23,26,30	L-I-V	0.697	1.056	0.936	0.936	0.07
TMD_C_JMD_C-Segment(2,3)-WILM950103	Polarity	Hydrophobicity (interface)	Hydrophobicity (interface)	Hydrophobicity Coefficient in RP-HPLC, C4 with 0.1%TFA/MeCN/H2O (Wilce et al., 1995)	0.175	0.056	-0.056	0.089	0.106	4.5091e-06	0.000126312	30,31,32,33,34,35,36	VIMAKRK	0.664	1.09	0.921	0.921	-0.1
TMD-Pattern(C,4,7)-LIFS790102	Conformation	β-strand	β-strand	Conformational preference for parallel beta-strands (Lifson-Sander, 1979)	0.176	0.121	0.121	0.199	0.216	3.7411e-06	0.000112927	27,30	L-V	0.715	1.118	0.896	0.896	0.22
JMD_N_TMD_N-Pattern(N,1,5,8,11)-PRAM820103	Shape	Shape and Surface	Correlation coefficient in regression	Correlation coefficient in regression analysis (Prabhakaran-Ponnuswamy, 1982)	0.161	0.058	0.058	0.088	0.106	2.37223e-05	0.000328075	1,5,8,11	S-S-N-L	1.304	1.657	0.895	0.895	0.04
JMD_N_TMD_N-Pattern(C,6,9,12,15)-CHAM830104	Shape	Side chain length	n atoms in side chain (2+1)	The number of atoms in the side chain labelled 2+1 (Charton-Charton, 1983)	0.179	0.115	-0.115	0.152	0.19	1.6073e-06	6.79223e-05	8,11,14,17	N-L-L-V	0.648	1.061	-0.869	0.869	0.28
TMD_C_JMD_C-Segment(5,14)-ROSM880103	Structure-Activity	Backbone-dynamics (-CH)	Loss of hydropathy by α-helix formation	Loss of Side chain hydropathy by helix formation (Roseman, 1988)	0.136	0.081	-0.081	0.194	0.165	0.00014971	0.000932393	29	G	0.638	0.797	0.861	0.861	-0.37
TMD-Pattern(C,5,9,12)-MAXF760105	Conformation	α-helix (left-handed)	α-helix (left-handed)	Normalized frequency of zeta L (Maxfield-Scheraga, 1976)	0.154	0.062	0.062	0.144	0.12	5.67243e-05	0.000547531	22,25,29	I-F-G	0.715	1.186	0.834	0.834	0.2
TMD_C_JMD_C-Segment(7,10)-BAEK050101	Conformation	β-strand	Linker index (negative linker propensity, 10-100 AA long region)	Linker index (Bae et al., 2005)	0.136	0.072	-0.072	0.142	0.174	0.000352417	0.00152679	35,36	RK	1.013	1.315	0.827	0.827	-0.17
TMD_C_JMD_C-Pattern(N,1,4,8,12)-FAUJ880108	Energy	Electron-ion interaction pot.	Electrical Effect	Localized Electrical Effect (Fauchere et al., 1988)	0.176	0.064	-0.064	0.093	0.114	3.6995e-06	0.000112749	23,26,30,34	L-I-V-K	0.826	1.303	0.811	0.811	-0.14
TMD_C_JMD_C-Segment(2,2)-RICJ880113	Conformation	α-helix (C-cap)	α-helix (C-terminal, inside)	Relative preference value at C2 (Richardson-Richardson, 1988)	0.168	0.068	0.068	0.098	0.11	1.07946e-05	0.000214685	33,34,35,36,37,38,39,40,41,42,43	AKRKRKHGFLW	1.105	1.426	0.765	0.765	0.04
JMD_N_TMD_N-Segment(2,4)-ZHOH040101	Structure-Activity	Stability	Stability	The stability scale from the knowledge-based atom-atom potential (Zhou-Zhou, 2004)	0.183	0.064	-0.064	0.091	0.101	1.6199e-06	6.79223e-05	6,7,8,9,10,11	PRNAQL	0.823	1.405	0.761	0.761	-0.06
TMD-Pattern(C,5,9,12,15)-OOBM770105	Energy	Non-bonded energy	Non-bonded energy per residue	Short and medium range non-bonded energy per residue (Oobatake-Ooi, 1977)	0.164	0.057	0.057	0.099	0.102	1.67136e-05	0.000274378	19,22,25,29	V-I-F-G	1.306	1.644	0.741	0.741	0.03
TMD_C_JMD_C-Segment(5,7)-ROSM880103	Structure-Activity	Backbone-dynamics (-CH)	Loss of hydropathy by α-helix formation	Loss of Side chain hydropathy by helix formation (Roseman, 1988)	0.16	0.059	-0.059	0.101	0.121	2.74312e-05	0.000359081	35,36,37	RKR	0.757	1.471	0.736	0.736	-0.13
JMD_N_TMD_N-Pattern(N,4,7,11)-ARGP820101	Polarity	Hydrophobicity	Hydrophobicity	Hydrophobicity index (Argos et al., 1982)	0.154	0.092	-0.092	0.143	0.172	5.21087e-05	0.000519823	4,7,11	E-R-L	1.065	1.917	0.732	0.732	-0.05
TMD-Pattern(N,1,4,7)-FINA770101	Structure-Activity	Stability (helix-coil)	Stability (helix-coil)	Helix-coil equilibrium constant (Finkelstein-Ptitsyn, 1977)	0.158	0.089	-0.089	0.164	0.164	3.4943e-05	0.000419655	11,14,17	L-L-V	1.014	1.539	-0.712	0.712	0.22
TMD_C_JMD_C-Segment(5,7)-TANS770108	Conformation	β/α-bridge	β/α-bridge	Normalized frequency of zeta R (Tanaka-Scheraga, 1977)	0.164	0.08	0.08	0.135	0.138	1.64685e-05	0.00027103	35,36,37	RKR	0.462	0.707	0.692	0.692	0.18
JMD_N_TMD_N-Segment(3,10)-CRAJ730102	Conformation	β-sheet	β-sheet	Normalized frequency of beta-sheet (Crawford et al., 1973)	0.134	0.097	-0.097	0.183	0.21	0.000461428	0.00177532	5,6	SP	0.486	0.793	0.692	0.692	-0.3
JMD_N_TMD_N-Segment(2,7)-ZHOH040101	Structure-Activity	Stability	Stability	The stability scale from the knowledge-based atom-atom potential (Zhou-Zhou, 2004)	0.139	0.07	-0.07	0.114	0.147	0.000259273	0.00127614	4,5,6	ESP	0.499	0.925	0.669	0.669	-0.15
TMD_C_JMD_C-Pattern(N,4,8,12)-QIAN880114	Conformation	β-sheet (N-term)	β-sheet (N-terminal)	Weights for beta-sheet at the window position of -6 (Qian-Sejnowski, 1988)	0.138	0.071	-0.071	0.121	0.152	0.000309509	0.00139978	26,30,34	I-V-K	0.719	1.295	0.654	0.654	-0.09
TMD-Pattern(C,4,7)-QIAN880134	Conformation	Coil	Coil	Weights for coil at the window position of 1 (Qian-Sejnowski, 1988)	0.176	0.057	-0.057	0.099	0.115	3.9455e-06	0.000112927	27,30	L-V	0.372	0.882	0.638	0.638	-0.14
TMD-Pattern(C,3,7,11,15)-LIFS790102	Conformation	β-strand	β-strand	Conformational preference for parallel beta-strands (Lifson-Sander, 1979)	0.182	0.096	0.096	0.161	0.16	1.7044e-06	6.99749e-05	19,23,27,31	V-L-L-I	0.508	0.739	0.58	0.58	0.2
JMD_N_TMD_N-Pattern(C,6,10)-AURR980116	Conformation	α-helix (C-cap)	α-helix (C-terminal, C-cap)	Normalized positional residue frequency at helix termini Cc (Aurora-Rose, 1998)	0.184	0.113	-0.113	0.166	0.184	1.3451e-06	6.07371e-05	13,17	Y-V	0.858	1.34	0.579	0.579	-0.09
JMD_N_TMD_N-Segment(3,9)-ISOY800102	Conformation	β-strand	Extended	Normalized relative frequency of extended structure (Isogai et al., 1980)	0.126	0.08	-0.08	0.169	0.183	0.000925503	0.00263553	5,6,7	SPR	1.002	1.075	-0.544	0.544	0.11
JMD_N_TMD_N-Pattern(C,4,8,11)-ANDN920101	Structure-Activity	Backbone-dynamics (-CH)	α-CH chemical shifts (backbone-dynamics)	alpha-CH chemical shifts (Andersen et al., 1992)	0.13	0.088	-0.088	0.181	0.187	0.000673983	0.00219043	12,15,19	L-L-V	0.42	0.643	0.529	0.529	-0.16
JMD_N_TMD_N-Segment(3,9)-KOEP990102	Conformation	β-sheet (N-term)	Extended (designed β-sheet)	Beta-sheet propensity derived from designed sequences (Koehl-Levitt, 1999)	0.128	0.087	0.087	0.184	0.184	0.000768856	0.0023635	5,6,7	SPR	0.566	0.778	0.528	0.528	0.09
TMD_C_JMD_C-Segment(2,2)-FAUJ880109	Energy	Isoelectric point	Number hydrogen bond donors	Number of hydrogen bond donors (Fauchere et al., 1988)	0.18	0.067	0.067	0.099	0.113	2.1674e-06	7.95684e-05	33,34,35,36,37,38,39,40,41,42,43	AKRKRKHGFLW	0.635	1.205	0.512	0.512	0.02
TMD_C_JMD_C-Pattern(C,1,4,8)-MITS020101	Polarity	Amphiphilicity	Amphiphilicity	Amphiphilicity index (Mitaku et al., 2002)	0.14	0.067	0.067	0.13	0.147	0.000228507	0.00118476	36,40,43	K-G-W	0.335	0.633	0.51	0.51	0.31
JMD_N_TMD_N-Segment(2,6)-ARGP820101	Polarity	Hydrophobicity	Hydrophobicity	Hydrophobicity index (Argos et al., 1982)	0.148	0.076	-0.076	0.141	0.148	0.000108237	0.000789975	4,5,6,7	ESPR	0.537	1.042	0.494	0.494	-0.03
TMD_C_JMD_C-Pattern(C,4,8,11)-BIOV880101	ASA/Volume	Buried	Buriability	Information value for accessibility; average fraction 35% (Biou et al., 1988)	0.153	0.085	-0.085	0.136	0.161	5.89434e-05	0.000560816	33,36,40	A-K-G	0.474	0.931	0.487	0.487	-0.22
TMD_C_JMD_C-Segment(2,5)-ANDN920101	Structure-Activity	Backbone-dynamics (-CH)	α-CH chemical shifts (backbone-dynamics)	alpha-CH chemical shifts (Andersen et al., 1992)	0.147	0.08	-0.08	0.146	0.16	0.000114588	0.000810742	27,28,29,30	LLGV	0.322	0.56	0.478	0.478	-0.2
TMD_C_JMD_C-Pattern(N,5,8,11)-QIAN880122	Conformation	β-strand	β-sheet	Weights for beta-sheet at the window position of 2 (Qian-Sejnowski, 1988)	0.173	0.056	0.056	0.067	0.095	5.8159e-06	0.00014669	27,30,33	L-V-A	0.483	0.913	0.463	0.463	0.04
TMD_C_JMD_C-Pattern(N,3,7)-OOBM770105	Energy	Non-bonded energy	Non-bonded energy per residue	Short and medium range non-bonded energy per residue (Oobatake-Ooi, 1977)	0.149	0.067	0.067	0.134	0.144	9.53087e-05	0.000731255	25,29	F-G	0.868	1.469	0.458	0.458	0.05
TMD_C_JMD_C-Pattern(C,3,7,10)-TANS770106	Conformation	β-turn (TM helix)	β-turn in double bend	Normalized frequency of chain reversal D (Tanaka-Scheraga, 1977)	0.131	0.057	0.057	0.144	0.128	0.000596564	0.00204307	34,37,41	K-R-F	0.727	0.886	0.446	0.446	0.06
TMD-Segment(3,8)-TANS770102	Conformation	α-helix (C-term, out)	α-helix (C-terminal, outside)	Normalized frequency of isolated helix (Tanaka-Scheraga, 1977)	0.132	0.056	-0.056	0.13	0.133	0.000558358	0.00197697	16,17,18	AVA	0.502	0.762	0.441	0.441	-0.08
JMD_N_TMD_N-Segment(3,10)-RICJ880111	Conformation	π-helix	α-helix	Relative preference value at C4 (Richardson-Richardson, 1988)	0.143	0.07	-0.07	0.126	0.159	0.000173495	0.00100716	5,6	SP	0.363	0.326	0.44	0.44	-0.21
TMD_C_JMD_C-Segment(7,10)-CHAM820102	Polarity	Hydrophobicity (interface)	Free energy (interface)	Free energy of solution in water, kcal/mole (Charton-Charton, 1982)	0.154	0.082	-0.082	0.136	0.178	4.95998e-05	0.0005078	35,36	RK	0.367	0.692	0.431	0.431	-0.15
JMD_N_TMD_N-Pattern(N,1,5,8,11)-HUTJ700102	Energy	Entropy	Entropy	Absolute entropy (Hutchens, 1970)	0.138	0.061	-0.061	0.129	0.124	0.000304349	0.00138653	1,5,8,11	S-S-N-L	0.352	0.457	0.405	0.405	-0.09
TMD_C_JMD_C-Pattern(C,2,6,10)-QIAN880138	Conformation	Coil (C-term)	Coil (C-terminal)	Weights for coil at the window position of 5 (Qian-Sejnowski, 1988)	0.137	0.066	-0.066	0.114	0.147	0.000311889	0.00140435	34,38,42	K-K-L	0.361	0.883	0.401	0.401	-0.17
JMD_N_TMD_N-Pattern(N,5,8,11)-BIGC670101	ASA/Volume	Volume	Volume	Residue volume (Bigelow, 1967)	0.143	0.067	-0.067	0.142	0.136	0.000183972	0.00104494	5,8,11	S-N-L	0.382	0.675	0.393	0.393	-0.05
JMD_N_TMD_N-Pattern(N,5,8,11)-CIDH920102	Polarity	Hydrophobicity	Hydrophobicity	Normalized hydrophobicity scales for beta-proteins (Cid et al., 1992)	0.142	0.071	-0.071	0.135	0.144	0.000189508	0.00106184	5,8,11	S-N-L	0.384	0.57	0.378	0.378	-0.11
TMD_C_JMD_C-Pattern(C,8,11,15)-LINS030106	ASA/Volume	Accessible surface area (ASA)	Hydrophilic ASA (folded proteins)	Hydrophilic median accessible surfaces of whole residues from folded proteins, expressed in Å² (Lins et al., 2003)	0.151	0.071	0.071	0.136	0.156	7.75388e-05	0.000656934	29,33,36	G-A-K	0.326	0.451	0.358	0.358	0.11
TMD_C_JMD_C-Pattern(N,4,8)-CORJ870107	Polarity	Amphiphilicity (α-helix)	Amphiphilicity (α-helix)	TOTFT index (Cornette et al., 1987)	0.147	0.086	0.086	0.164	0.196	0.000111258	0.000798745	26,30	I-V	0.42	0.766	0.348	0.348	0.19
JMD_N_TMD_N-PeriodicPattern(N,i+3/4,3)-QIAN880138	Conformation	Coil (C-term)	Coil (C-terminal)	Weights for coil at the window position of 5 (Qian-Sejnowski, 1988)	0.179	0.07	0.07	0.104	0.117	2.8505e-06	9.33574e-05	3,6,10,13,17,20	L-P-Q-Y-V-V	0.385	0.556	0.347	0.347	0.21
TMD_C_JMD_C-Pattern(N,5,9,12)-ANDN920101	Structure-Activity	Backbone-dynamics (-CH)	α-CH chemical shifts (backbone-dynamics)	alpha-CH chemical shifts (Andersen et al., 1992)	0.18	0.097	-0.097	0.151	0.17	2.3896e-06	8.36741e-05	27,31,34	L-I-K	0.357	0.617	0.345	0.345	-0.19
TMD_C_JMD_C-Pattern(C,4,8)-FINA910104	Conformation	α-helix (C-cap)	α-helix termination	Helix termination parameter at position j+1 (Finkelstein et al., 1991)	0.159	0.104	0.104	0.141	0.179	1.39525e-05	0.000247572	36,40	K-G	0.233	0.594	0.315	0.315	0.24
TMD-Pattern(C,3,7,11,14)-TANS770102	Conformation	α-helix (C-term, out)	α-helix (C-terminal, outside)	Normalized frequency of isolated helix (Tanaka-Scheraga, 1977)	0.15	0.056	-0.056	0.095	0.109	8.37637e-05	0.000685373	20,23,27,31	V-L-L-I	0.684	0.942	-0.314	0.314	0.04
TMD_C_JMD_C-Segment(3,4)-PRAM820102	Shape	Shape and Surface	Slope in Regression	Slope in Regression analysis x 1.0E1 (Prabhakaran-Ponnuswamy, 1982)	0.199	0.073	-0.073	0.087	0.108	1.873e-07	1.68904e-05	33,34,35,36,37	AKRKR	0.616	0.848	0.314	0.314	-0.06
TMD_C_JMD_C-Pattern(C,4,8,11)-EISD860101	Polarity	Hydrophobicity	Solvation free energy	Solvation free energy (Eisenberg-McLachlan, 1986)	0.162	0.084	-0.084	0.143	0.148	2.07737e-05	0.000303896	33,36,40	A-K-G	0.33	0.378	0.295	0.295	-0.11
TMD_C_JMD_C-Segment(4,8)-MEIH800101	Shape	Reduced distance	Reduced distance (C-α)	Average reduced distance for C-alpha (Meirovitch et al., 1980)	0.137	0.073	-0.073	0.12	0.158	0.000342043	0.0015015	30,31,32	VIM	0.298	1.061	0.286	0.286	-0.2
JMD_N_TMD_N-Segment(5,15)-FAUJ880101	Shape	Steric parameter	Shape Index	Graph shape index (Fauchere et al., 1988)	0.156	0.094	-0.094	0.157	0.169	4.17879e-05	0.000458202	6,7	PR	0.38	0.844	-0.276	0.276	0.1
JMD_N_TMD_N-Segment(2,6)-RACS770103	ASA/Volume	Accessible surface area (ASA)	Side chain orientation	Side chain orientational preference (Rackovsky-Scheraga, 1977)	0.138	0.07	0.07	0.151	0.143	0.000308158	0.00139807	4,5,6,7	ESPR	0.214	0.501	0.275	0.275	0.07
TMD-Pattern(N,2,5,8,11)-RACS820101	Conformation	β-sheet (N-term)	α-helix with flat 4-Cα structure (i)	Average relative fractional occurrence in A0(i) (Rackovsky-Scheraga, 1982)	0.153	0.063	-0.063	0.11	0.123	6.11557e-05	0.000570238	12,15,18,21	L-L-A-I	0.334	0.599	0.272	0.272	-0.13
JMD_N_TMD_N-Segment(2,6)-MEIH800101	Shape	Reduced distance	Reduced distance (C-α)	Average reduced distance for C-alpha (Meirovitch et al., 1980)	0.149	0.076	0.076	0.131	0.155	9.07177e-05	0.000715203	4,5,6,7	ESPR	0.376	0.526	0.257	0.257	0.18
TMD-Pattern(N,4,7)-QIAN880113	Conformation	π-helix	α-helix (C-terminal)	Weights for alpha-helix at the window position of 6 (Qian-Sejnowski, 1988)	0.141	0.071	-0.071	0.165	0.155	0.000216612	0.00115089	14,17	L-V	0.635	0.816	-0.25	0.25	0.11
TMD-Pattern(C,3,7,11,15)-ANDN920101	Structure-Activity	Backbone-dynamics (-CH)	α-CH chemical shifts (backbone-dynamics)	alpha-CH chemical shifts (Andersen et al., 1992)	0.182	0.099	-0.099	0.142	0.162	1.807e-06	7.15931e-05	19,23,27,31	V-L-L-I	0.221	0.519	0.249	0.249	-0.2
JMD_N_TMD_N-Pattern(N,4,7,11)-QIAN880127	Conformation	Coil (N-term)	Coil (N-terminal)	Weights for coil at the window position of -6 (Qian-Sejnowski, 1988)	0.168	0.072	-0.072	0.117	0.124	1.1141e-05	0.000216346	4,7,11	E-R-L	0.616	1.124	0.239	0.239	-0.01
TMD_C_JMD_C-Segment(2,3)-PRAM820102	Shape	Shape and Surface	Slope in Regression	Slope in Regression analysis x 1.0E1 (Prabhakaran-Ponnuswamy, 1982)	0.172	0.056	-0.056	0.075	0.094	6.1288e-06	0.000151357	30,31,32,33,34,35,36	VIMAKRK	0.304	0.618	0.238	0.238	-0.1
TMD-Pattern(N,1,4,7,10)-QIAN880124	Conformation	β-sheet (C-term)	β-sheet (C-terminal)	Weights for beta-sheet at the window position of 4 (Qian-Sejnowski, 1988)	0.131	0.07	0.07	0.157	0.159	0.000580406	0.00200778	11,14,17,20	L-L-V-V	0.503	0.811	-0.23	0.23	-0.08
TMD_C_JMD_C-Segment(6,9)-PALJ810113	Conformation	α-helix (left-handed)	β-turn (α class)	Normalized frequency of turn in all-alpha class (Palau et al., 1981)	0.135	0.073	-0.073	0.139	0.166	0.000412386	0.0016665	34,35,36	KRK	0.292	0.547	0.197	0.197	0.03
TMD_C_JMD_C-Pattern(C,8,11,15)-FINA910104	Conformation	α-helix (C-cap)	α-helix termination	Helix termination parameter at position j+1 (Finkelstein et al., 1991)	0.184	0.062	0.062	0.079	0.091	2.028e-07	1.73381e-05	29,33,36	G-A-K	0.147	0.345	0.192	0.192	0.18
TMD_C_JMD_C-Pattern(N,4,8)-KANM800103	Conformation	α-helix	α-helix	Average relative probability of inner helix (Kanehisa-Tsong, 1980)	0.176	0.088	0.088	0.14	0.158	3.8894e-06	0.000112927	26,30	I-V	2.704	4.076	0.176	0.176	0.01
JMD_N_TMD_N-Pattern(N,6,10,14)-BAEK050101	Conformation	β-strand	Linker index (negative linker propensity, 10-100 AA long region)	Linker index (Bae et al., 2005)	0.142	0.059	-0.059	0.117	0.12	0.000187097	0.00105631	6,10,14	P-Q-L	0.197	0.345	0.162	0.162	-0.12
TMD_C_JMD_C-Pattern(N,10,14)-KLEP840101	Energy	Charge	Charge	Net charge (Klein et al., 1984)	0.168	0.086	0.086	0.121	0.139	4.536e-07	2.95648e-05	32,36	M-K	0.14	0.391	0.159	0.159	0.16
TMD_C_JMD_C-Pattern(N,5,8,11)-TANS770102	Conformation	α-helix (C-term, out)	α-helix (C-terminal, outside)	Normalized frequency of isolated helix (Tanaka-Scheraga, 1977)	0.128	0.063	-0.063	0.114	0.123	0.000766676	0.00236219	27,30,33	L-V-A	0.407	0.687	0.157	0.157	-0.06
TMD-Pattern(N,1,4,7)-RADA880106	ASA/Volume	Volume	Accessible surface area (ASA)	Accessible surface area (Radzicka-Wolfenden, 1988)	0.135	0.058	-0.058	0.115	0.125	0.000384583	0.00161033	11,14,17	L-L-V	0.244	0.503	-0.152	0.152	0.06
TMD-Pattern(N,4,7)-AURR980116	Conformation	α-helix (C-cap)	α-helix (C-terminal, C-cap)	Normalized positional residue frequency at helix termini Cc (Aurora-Rose, 1998)	0.181	0.118	-0.118	0.169	0.186	2.0612e-06	7.79821e-05	14,17	L-V	1.226	1.511	0.145	0.145	0.03
JMD_N_TMD_N-PeriodicPattern(N,i+3/3,2)-CHAM830104	Shape	Side chain length	n atoms in side chain (2+1)	The number of atoms in the side chain labelled 2+1 (Charton-Charton, 1983)	0.172	0.087	-0.087	0.135	0.145	5.2004e-06	0.000136937	2,5,8,11,14,17,20	E-S-N-L-L-V-V	0.444	0.722	-0.145	0.145	0.1
JMD_N_TMD_N-Pattern(N,3,6,9)-ZHOH040101	Structure-Activity	Stability	Stability	The stability scale from the knowledge-based atom-atom potential (Zhou-Zhou, 2004)	0.135	0.063	-0.063	0.12	0.141	0.000395792	0.00163765	3,6,9	L-P-A	0.697	1.062	0.14	0.14	0.04
TMD_C_JMD_C-Pattern(N,10,14)-HUTJ700102	Energy	Entropy	Entropy	Absolute entropy (Hutchens, 1970)	0.14	0.087	0.087	0.145	0.183	0.000250491	0.00125172	32,36	M-K	0.163	0.333	0.131	0.131	0.19
TMD_C_JMD_C-Pattern(C,8,11,15)-MONM990101	Conformation	β-turn (TM helix)	β-turn (TM helix)	Turn propensity scale for transmembrane helices (Monne et al., 1999)	0.137	0.073	0.073	0.137	0.169	0.000297172	0.00137283	29,33,36	G-A-K	0.18	0.297	0.109	0.109	0.26
JMD_N_TMD_N-Pattern(C,6,9,12,15)-BROC820101	Polarity	Hydrophobicity	Hydrophobicity (retention coefficient)	Retention Coefficient in TFA (Browne et al., 1982)	0.148	0.067	-0.067	0.12	0.137	0.000102914	0.000768138	8,11,14,17	N-L-L-V	0.106	0.25	-0.105	0.105	0.11
JMD_N_TMD_N-Pattern(C,6,9,12,15)-RADA880106	ASA/Volume	Volume	Accessible surface area (ASA)	Accessible surface area (Radzicka-Wolfenden, 1988)	0.155	0.06	-0.06	0.105	0.111	4.95233e-05	0.0005078	8,11,14,17	N-L-L-V	0.482	0.672	-0.082	0.082	0.04
JMD_N_TMD_N-Segment(3,8)-FAUJ880101	Shape	Steric parameter	Shape Index	Graph shape index (Fauchere et al., 1988)	0.152	0.071	-0.071	0.127	0.135	7.07716e-05	0.000626195	6,7,8	PRN	0.185	0.449	0.077	0.077	0.03
JMD_N_TMD_N-Pattern(C,6,9,12)-RICJ880111	Conformation	π-helix	α-helix	Relative preference value at C4 (Richardson-Richardson, 1988)	0.133	0.054	-0.054	0.113	0.124	0.000466097	0.00178464	11,14,17	L-L-V	0.113	0.233	-0.057	0.057	0.03
JMD_N_TMD_N-Pattern(N,3,6,9,13)-RICJ880107	Conformation	π-helix	α-helix	Relative preference value at N4 (Richardson-Richardson, 1988)	0.155	0.067	-0.067	0.106	0.129	4.72622e-05	0.000496215	3,6,9,13	L-P-A-Y	0.335	0.65	-0.057	0.057	0.01
JMD_N_TMD_N-Segment(7,9)-BURA740102	Conformation	β-strand	Extended	Normalized frequency of extended structure (Burgess et al., 1974)	0.132	0.056	0.056	0.12	0.123	0.000561618	0.00198131	15,16,17	LAV	0.232	0.356	0.042	0.042	0.02
TMD_C_JMD_C-Pattern(C,1,4,8)-JANJ780101	ASA/Volume	Accessible surface area (ASA)	ASA (folded protein)	Average accessible surface area (Janin et al., 1978)	0.155	0.11	0.11	0.179	0.202	4.60794e-05	0.000486123	36,40,43	K-G-W	0.272	0.624	0.039	0.039	-0.06
JMD_N_TMD_N-Segment(3,6)-VASM830102	Energy	Non-bonded energy	Free energy (Extended)	Relative population of conformational state C (Vasquez et al., 1983)	0.141	0.068	0.068	0.147	0.14	0.000224552	0.00117348	8,9,10,11	NAQL	0.485	0.833	0.034	0.034	-0.01
JMD_N_TMD_N-Segment(2,4)-QIAN880114	Conformation	β-sheet (N-term)	β-sheet (N-terminal)	Weights for beta-sheet at the window position of -6 (Qian-Sejnowski, 1988)	0.13	0.058	0.058	0.128	0.112	0.000633145	0.00211144	6,7,8,9,10,11	PRNAQL	0.141	0.377	-0.029	0.029	-0.04
JMD_N_TMD_N-Pattern(N,4,8,11)-VASM830102	Energy	Non-bonded energy	Free energy (Extended)	Relative population of conformational state C (Vasquez et al., 1983)	0.129	0.078	0.078	0.149	0.165	0.000708301	0.00224711	4,8,11	E-N-L	0.16	0.303	0.02	0.02	0.01
JMD_N_TMD_N-Segment(2,3)-CHAM830105	Shape	Side chain length	n atoms in side chain (3+1)	The number of atoms in the side chain labelled 3+1 (Charton-Charton, 1983)	0.128	0.057	-0.057	0.128	0.131	0.000672113	0.00218711	8,9,10,11,12,13,14	NAQLLYL	0.122	0.273	-0.003	0.003	0
JMD_N_TMD_N-Pattern(N,7,11,14)-BIOV880101	ASA/Volume	Buried	Buriability	Information value for accessibility; average fraction 35% (Biou et al., 1988)	0.13	0.067	-0.067	0.133	0.146	0.000642001	0.00213019	7,11,14	R-L-L	0.307	0.574	-0.003	0.003	0.05

## Sheet: ITGB1
feature	category	subcategory	scale_name	scale_description	abs_auc	abs_mean_dif	mean_dif	std_test	std_ref	p_val_mann_whitney	p_val_fdr_bh	positions	amino_acids	feat_importance	feat_importance_std	ITGB1_feat_impact	ITGB1_feat_import	ITGB1_dif
TMD_C_JMD_C-Pattern(C,4,8)-JANJ790102	Energy	Free energy (unfolding)	Transfer free energy (TFE) to inside	Transfer free energy (Janin, 1979)	0.187	0.144	-0.144	0.182	0.233	9.487e-07	4.9331e-05	36,40	L-H	2.834	3.641	-4.251	4.251	0.38
TMD_C_JMD_C-Segment(2,3)-CHOP780212	Conformation	β-sheet (C-term)	β-turn (1st residue)	Frequency of the 1st residue in turn (Chou-Fasman, 1978b)	0.199	0.066	-0.066	0.088	0.106	1.717e-07	1.59197e-05	30,31,32,33,34,35,36	LLIWKLL	4.106	5.237	3.379	3.379	-0.11
JMD_N_TMD_N-Pattern(N,1,5,8,11)-PRAM820103	Shape	Shape and Surface	Correlation coefficient in regression	Correlation coefficient in regression analysis (Prabhakaran-Ponnuswamy, 1982)	0.161	0.058	0.058	0.088	0.106	2.37223e-05	0.000328075	1,5,8,11	E-C-G-I	1.304	1.657	-3.176	3.176	-0.14
TMD_C_JMD_C-Segment(7,10)-BAEK050101	Conformation	β-strand	Linker index (negative linker propensity, 10-100 AA long region)	Linker index (Bae et al., 2005)	0.136	0.072	-0.072	0.142	0.174	0.000352417	0.00152679	35,36	LL	1.013	1.315	-2.959	2.959	0.27
TMD_C_JMD_C-Pattern(N,4,8)-KANM800103	Conformation	α-helix	α-helix	Average relative probability of inner helix (Kanehisa-Tsong, 1980)	0.176	0.088	0.088	0.14	0.158	3.8894e-06	0.000112927	26,30	G-L	2.704	4.076	-2.561	2.561	-0.12
JMD_N_TMD_N-Segment(3,9)-ISOY800102	Conformation	β-strand	Extended	Normalized relative frequency of extended structure (Isogai et al., 1980)	0.126	0.08	-0.08	0.169	0.183	0.000925503	0.00263553	5,6,7	CPT	1.002	1.075	-2.539	2.539	0.46
TMD_C_JMD_C-Segment(2,3)-AURR980110	Conformation	α-helix	α-helix (middle)	Normalized positional residue frequency at helix termini N5 (Aurora-Rose, 1998)	0.211	0.077	0.077	0.103	0.107	3.12e-08	5.28286e-06	30,31,32,33,34,35,36	LLIWKLL	3.049	3.624	2.375	2.375	0.06
TMD_C_JMD_C-Segment(4,5)-FAUJ880109	Energy	Isoelectric point	Number hydrogen bond donors	Number of hydrogen bond donors (Fauchere et al., 1988)	0.215	0.147	0.147	0.175	0.188	1.39e-08	3.66015e-06	35,36,37,38	LLMI	1.032	1.511	-2.316	2.316	-0.5
TMD_C_JMD_C-Segment(4,5)-LEVM760105	Shape	Side chain length	Side chain length	Radius of gyration of side chain (Levitt, 1976)	0.204	0.106	0.106	0.133	0.145	8.29e-08	9.39472e-06	35,36,37,38	LLMI	1.992	2.929	-2.252	2.252	-0.16
TMD_C_JMD_C-Segment(4,5)-MITS020101	Polarity	Amphiphilicity	Amphiphilicity	Amphiphilicity index (Mitaku et al., 2002)	0.167	0.081	0.081	0.129	0.129	1.1378e-05	0.000218371	35,36,37,38	LLMI	1.299	2.16	-2.191	2.191	-0.28
TMD_C_JMD_C-Segment(7,10)-WILM950103	Polarity	Hydrophobicity (interface)	Hydrophobicity (interface)	Hydrophobicity Coefficient in RP-HPLC, C4 with 0.1%TFA/MeCN/H2O (Wilce et al., 1995)	0.212	0.141	-0.141	0.169	0.217	2.61e-08	5.20655e-06	35,36	LL	1.747	2.151	-2.133	2.133	0.12
TMD_C_JMD_C-Segment(5,11)-QIAN880134	Conformation	Coil	Coil	Weights for coil at the window position of 1 (Qian-Sejnowski, 1988)	0.181	0.057	-0.057	0.072	0.107	1.9427e-06	7.56733e-05	30,31	LL	1.92	2.094	2.094	2.094	-0.06
TMD-Pattern(C,5,9,12,15)-OOBM770105	Energy	Non-bonded energy	Non-bonded energy per residue	Short and medium range non-bonded energy per residue (Oobatake-Ooi, 1977)	0.164	0.057	0.057	0.099	0.102	1.67136e-05	0.000274378	19,22,25,29	V-I-I-L	1.306	1.644	-2.094	2.094	-0.08
TMD_C_JMD_C-Pattern(C,8,11,15)-YUTK870101	Energy	Free energy (unfolding)	Free energy (unfolding)	Unfolding Gibbs energy in water, pH7.0 (Yutani et al., 1987)	0.171	0.075	-0.075	0.123	0.13	6.9912e-06	0.000163783	29,33,36	L-W-L	0.757	0.884	-1.933	1.933	0.21
TMD_C_JMD_C-Segment(4,5)-RICJ880113	Conformation	α-helix (C-cap)	α-helix (C-terminal, inside)	Relative preference value at C2 (Richardson-Richardson, 1988)	0.182	0.121	0.121	0.147	0.184	1.7192e-06	6.99749e-05	35,36,37,38	LLMI	0.865	1.553	-1.838	1.838	-0.37
TMD-Pattern(C,5,9,12)-PRAM820102	Shape	Shape and Surface	Slope in Regression	Slope in Regression analysis x 1.0E1 (Prabhakaran-Ponnuswamy, 1982)	0.167	0.077	0.077	0.135	0.134	1.20974e-05	0.000227535	22,25,29	I-I-L	1.302	1.697	-1.688	1.688	-0.15
JMD_N_TMD_N-Segment(3,9)-KOEP990102	Conformation	β-sheet (N-term)	Extended (designed β-sheet)	Beta-sheet propensity derived from designed sequences (Koehl-Levitt, 1999)	0.128	0.087	0.087	0.184	0.184	0.000768856	0.0023635	5,6,7	CPT	0.566	0.778	-1.626	1.626	-0.4
TMD_C_JMD_C-Segment(2,2)-RICJ880113	Conformation	α-helix (C-cap)	α-helix (C-terminal, inside)	Relative preference value at C2 (Richardson-Richardson, 1988)	0.168	0.068	0.068	0.098	0.11	1.07946e-05	0.000214685	33,34,35,36,37,38,39,40,41,42,43	WKLLMIIHDRR	1.105	1.426	-1.598	1.598	-0.11
TMD_C_JMD_C-Segment(6,9)-LEVM760105	Shape	Side chain length	Side chain length	Radius of gyration of side chain (Levitt, 1976)	0.233	0.137	0.137	0.162	0.177	1.1e-09	9.05162e-07	34,35,36	KLL	1.555	2.11	-1.581	1.581	-0.13
TMD_C_JMD_C-Pattern(C,4,8,11)-BIOV880101	ASA/Volume	Buried	Buriability	Information value for accessibility; average fraction 35% (Biou et al., 1988)	0.153	0.085	-0.085	0.136	0.161	5.89434e-05	0.000560816	33,36,40	W-L-H	0.474	0.931	-1.515	1.515	0.32
TMD_C_JMD_C-Segment(3,4)-HUTJ700102	Energy	Entropy	Entropy	Absolute entropy (Hutchens, 1970)	0.229	0.098	0.098	0.107	0.125	1.8e-09	9.8745e-07	33,34,35,36,37	WKLLM	3.111	3.11	1.497	1.497	-0.01
TMD-PeriodicPattern(C,i+4/3,4)-VELV850101	Energy	Electron-ion interaction pot.	Electron-ion interaction potential	Electron-ion interaction potential (Veljkovic et al., 1985)	0.18	0.069	-0.069	0.095	0.12	2.3025e-06	8.19317e-05	12,16,19,23,26,30	I-A-V-V-G-L	1.818	2.308	1.481	1.481	-0.12
TMD_C_JMD_C-Segment(6,9)-AURR980110	Conformation	α-helix	α-helix (middle)	Normalized positional residue frequency at helix termini N5 (Aurora-Rose, 1998)	0.211	0.125	0.125	0.161	0.174	3.13e-08	5.28286e-06	34,35,36	KLL	1.789	2.701	1.475	1.475	0.07
TMD_C_JMD_C-Pattern(N,5,8)-RADA880104	Energy	Free energy (unfolding)	Transfer free energy (TFE) to inside	Transfer free energy from chx to oct (Radzicka-Wolfenden, 1988)	0.197	0.061	0.061	0.051	0.095	2.307e-07	1.89837e-05	27,30	L-L	1.659	3.422	1.438	1.438	0.07
TMD_C_JMD_C-Pattern(N,1,4,8,12)-FINA770101	Structure-Activity	Stability (helix-coil)	Stability (helix-coil)	Helix-coil equilibrium constant (Finkelstein-Ptitsyn, 1977)	0.167	0.07	0.07	0.115	0.127	1.17927e-05	0.000223079	23,26,30,34	V-G-L-K	1.199	1.555	-1.4	1.4	-0.11
TMD_C_JMD_C-Segment(5,11)-LIFS790102	Conformation	β-strand	β-strand	Conformational preference for parallel beta-strands (Lifson-Sander, 1979)	0.189	0.126	0.126	0.184	0.219	6.912e-07	3.93391e-05	30,31	LL	4.729	4.777	1.384	1.384	-0.1
TMD_C_JMD_C-Segment(3,4)-KLEP840101	Energy	Charge	Charge	Net charge (Klein et al., 1984)	0.244	0.104	0.104	0.107	0.111	0	0	33,34,35,36,37	WKLLM	0.97	1.439	-1.382	1.382	-0.12
TMD_C_JMD_C-Segment(6,9)-RICJ880113	Conformation	α-helix (C-cap)	α-helix (C-terminal, inside)	Relative preference value at C2 (Richardson-Richardson, 1988)	0.198	0.138	0.138	0.172	0.199	1.997e-07	1.73381e-05	34,35,36	KLL	0.832	1.384	-1.373	1.373	-0.23
TMD_C_JMD_C-Segment(5,14)-ROSM880103	Structure-Activity	Backbone-dynamics (-CH)	Loss of hydropathy by α-helix formation	Loss of Side chain hydropathy by helix formation (Roseman, 1988)	0.136	0.081	-0.081	0.194	0.165	0.00014971	0.000932393	29	L	0.638	0.797	-1.316	1.316	0.15
TMD_C_JMD_C-Pattern(N,5,8,11)-TANS770102	Conformation	α-helix (C-term, out)	α-helix (C-terminal, outside)	Normalized frequency of isolated helix (Tanaka-Scheraga, 1977)	0.128	0.063	-0.063	0.114	0.123	0.000766676	0.00236219	27,30,33	L-L-W	0.407	0.687	-1.282	1.282	0.25
TMD_C_JMD_C-Pattern(N,3,7)-OOBM770105	Energy	Non-bonded energy	Non-bonded energy per residue	Short and medium range non-bonded energy per residue (Oobatake-Ooi, 1977)	0.149	0.067	0.067	0.134	0.144	9.53087e-05	0.000731255	25,29	I-L	0.868	1.469	-1.272	1.272	-0.12
TMD_C_JMD_C-Pattern(N,1,5,8)-QIAN880130	Conformation	Coil	Coil	Weights for coil at the window position of -3 (Qian-Sejnowski, 1988)	0.162	0.07	-0.07	0.097	0.128	2.04605e-05	0.000302492	23,27,30	V-L-L	1.528	2.419	1.245	1.245	-0.04
TMD_C_JMD_C-Segment(5,11)-COHE430101	ASA/Volume	Partial specific volume	Partial specific volume	Partial specific volume (Cohn-Edsall, 1943)	0.145	0.125	0.125	0.18	0.242	0.000144842	0.000911563	30,31	LL	1.741	2.317	1.166	1.166	0.27
TMD_C_JMD_C-Segment(3,4)-JANJ780101	ASA/Volume	Accessible surface area (ASA)	ASA (folded protein)	Average accessible surface area (Janin et al., 1978)	0.215	0.124	0.124	0.166	0.153	1.66e-08	4.04733e-06	33,34,35,36,37	WKLLM	1.08	1.296	-1.132	1.132	-0.22
JMD_N_TMD_N-Segment(7,8)-KARS160114	Shape	Side chain length	Eccentricity (average)	Average weighted eccentricity based on the atomic number (Kakraba-Knisley, 2016)	0.137	0.056	-0.056	0.122	0.123	0.000322007	0.00143218	17,18,19	GVV	1.171	1.926	1.122	1.122	-0.12
TMD_C_JMD_C-Segment(4,5)-AURR980110	Conformation	α-helix	α-helix (middle)	Normalized positional residue frequency at helix termini N5 (Aurora-Rose, 1998)	0.166	0.082	0.082	0.121	0.15	1.31061e-05	0.000238636	35,36,37,38	LLMI	1.295	2.225	1.098	1.098	0.12
TMD-PeriodicPattern(C,i+3/3,1)-COHE430101	ASA/Volume	Partial specific volume	Partial specific volume	Partial specific volume (Cohn-Edsall, 1943)	0.164	0.059	0.059	0.092	0.106	1.68844e-05	0.000275508	12,15,18,21,24,27,30,33	I-V-V-G-L-L-L-W	1.142	1.376	1.032	1.032	0.09
TMD-Pattern(C,4,7)-VELV850101	Energy	Electron-ion interaction pot.	Electron-ion interaction potential	Electron-ion interaction potential (Veljkovic et al., 1985)	0.165	0.121	-0.121	0.144	0.208	1.45812e-05	0.000253869	27,30	L-L	1.302	1.467	1.016	1.016	-0.16
JMD_N_TMD_N-Segment(5,15)-FAUJ880101	Shape	Steric parameter	Shape Index	Graph shape index (Fauchere et al., 1988)	0.156	0.094	-0.094	0.157	0.169	4.17879e-05	0.000458202	6,7	PT	0.38	0.844	-0.978	0.978	0.25
TMD_C_JMD_C-Pattern(C,4,8,11)-EISD860101	Polarity	Hydrophobicity	Solvation free energy	Solvation free energy (Eisenberg-McLachlan, 1986)	0.162	0.084	-0.084	0.143	0.148	2.07737e-05	0.000303896	33,36,40	W-L-H	0.33	0.378	-0.964	0.964	0.32
TMD-Pattern(C,3,7,11,14)-TANS770102	Conformation	α-helix (C-term, out)	α-helix (C-terminal, outside)	Normalized frequency of isolated helix (Tanaka-Scheraga, 1977)	0.15	0.056	-0.056	0.095	0.109	8.37637e-05	0.000685373	20,23,27,31	A-V-L-L	0.684	0.942	-0.935	0.935	0.03
TMD-Pattern(N,1,4,7)-FINA770101	Structure-Activity	Stability (helix-coil)	Stability (helix-coil)	Helix-coil equilibrium constant (Finkelstein-Ptitsyn, 1977)	0.158	0.089	-0.089	0.164	0.164	3.4943e-05	0.000419655	11,14,17	I-I-G	1.014	1.539	0.92	0.92	-0.11
TMD_C_JMD_C-Segment(5,7)-ROSM880103	Structure-Activity	Backbone-dynamics (-CH)	Loss of hydropathy by α-helix formation	Loss of Side chain hydropathy by helix formation (Roseman, 1988)	0.16	0.059	-0.059	0.101	0.121	2.74312e-05	0.000359081	35,36,37	LLM	0.757	1.471	-0.891	0.891	0.02
TMD_C_JMD_C-Pattern(C,8,11,15)-LINS030106	ASA/Volume	Accessible surface area (ASA)	Hydrophilic ASA (folded proteins)	Hydrophilic median accessible surfaces of whole residues from folded proteins, expressed in Å² (Lins et al., 2003)	0.151	0.071	0.071	0.136	0.156	7.75388e-05	0.000656934	29,33,36	L-W-L	0.326	0.451	-0.887	0.887	-0.23
JMD_N_TMD_N-Pattern(N,4,7,11)-QIAN880127	Conformation	Coil (N-term)	Coil (N-terminal)	Weights for coil at the window position of -6 (Qian-Sejnowski, 1988)	0.168	0.072	-0.072	0.117	0.124	1.1141e-05	0.000216346	4,7,11	E-T-I	0.616	1.124	-0.878	0.878	0.07
TMD_C_JMD_C-Segment(5,7)-TANS770108	Conformation	β/α-bridge	β/α-bridge	Normalized frequency of zeta R (Tanaka-Scheraga, 1977)	0.164	0.08	0.08	0.135	0.138	1.64685e-05	0.00027103	35,36,37	LLM	0.462	0.707	-0.877	0.877	-0.19
TMD-Pattern(C,4,8,11)-RICJ880107	Conformation	π-helix	α-helix	Relative preference value at N4 (Richardson-Richardson, 1988)	0.146	0.069	0.069	0.131	0.14	0.000130864	0.000868427	23,26,30	V-G-L	0.697	1.056	-0.853	0.853	-0.06
TMD-Pattern(C,5,9,12)-MAXF760105	Conformation	α-helix (left-handed)	α-helix (left-handed)	Normalized frequency of zeta L (Maxfield-Scheraga, 1976)	0.154	0.062	0.062	0.144	0.12	5.67243e-05	0.000547531	22,25,29	I-I-L	0.715	1.186	-0.809	0.809	-0.12
JMD_N_TMD_N-Segment(2,4)-ZHOH040101	Structure-Activity	Stability	Stability	The stability scale from the knowledge-based atom-atom potential (Zhou-Zhou, 2004)	0.183	0.064	-0.064	0.091	0.101	1.6199e-06	6.79223e-05	6,7,8,9,10,11	PTGPDI	0.823	1.405	0.775	0.775	-0.07
TMD_C_JMD_C-Segment(7,10)-CHAM820102	Polarity	Hydrophobicity (interface)	Free energy (interface)	Free energy of solution in water, kcal/mole (Charton-Charton, 1982)	0.154	0.082	-0.082	0.136	0.178	4.95998e-05	0.0005078	35,36	LL	0.367	0.692	-0.748	0.748	0.12
TMD_C_JMD_C-Pattern(N,4,8,12)-QIAN880114	Conformation	β-sheet (N-term)	β-sheet (N-terminal)	Weights for beta-sheet at the window position of -6 (Qian-Sejnowski, 1988)	0.138	0.071	-0.071	0.121	0.152	0.000309509	0.00139978	26,30,34	G-L-K	0.719	1.295	-0.736	0.736	0.15
JMD_N_TMD_N-Segment(3,6)-VASM830102	Energy	Non-bonded energy	Free energy (Extended)	Relative population of conformational state C (Vasquez et al., 1983)	0.141	0.068	0.068	0.147	0.14	0.000224552	0.00117348	8,9,10,11	GPDI	0.485	0.833	-0.731	0.731	-0.18
TMD_C_JMD_C-Pattern(C,8,12,15)-WILM950103	Polarity	Hydrophobicity (interface)	Hydrophobicity (interface)	Hydrophobicity Coefficient in RP-HPLC, C4 with 0.1%TFA/MeCN/H2O (Wilce et al., 1995)	0.153	0.07	-0.07	0.107	0.135	5.98446e-05	0.000565753	29,32,36	L-I-L	0.771	1.299	-0.697	0.697	0.09
TMD_C_JMD_C-Pattern(N,1,4,8,12)-FAUJ880108	Energy	Electron-ion interaction pot.	Electrical Effect	Localized Electrical Effect (Fauchere et al., 1988)	0.176	0.064	-0.064	0.093	0.114	3.6995e-06	0.000112749	23,26,30,34	V-G-L-K	0.826	1.303	0.663	0.663	-0.09
JMD_N_TMD_N-Pattern(C,4,8,11)-ANDN920101	Structure-Activity	Backbone-dynamics (-CH)	α-CH chemical shifts (backbone-dynamics)	alpha-CH chemical shifts (Andersen et al., 1992)	0.13	0.088	-0.088	0.181	0.187	0.000673983	0.00219043	12,15,19	I-V-V	0.42	0.643	0.637	0.637	-0.27
TMD_C_JMD_C-Pattern(N,5,8)-LINS030107	ASA/Volume	Accessible surface area (ASA)	ASA (folded protein)	% total accessible surfaces vs win3 of whole residues from folded proteins (Lins et al., 2003)	0.136	0.065	-0.065	0.078	0.132	0.000366586	0.001565	27,30	L-L	0.842	0.904	0.598	0.598	-0.08
TMD_C_JMD_C-Pattern(N,6,9,13)-CHOP780212	Conformation	β-sheet (C-term)	β-turn (1st residue)	Frequency of the 1st residue in turn (Chou-Fasman, 1978b)	0.149	0.07	-0.07	0.113	0.144	9.33271e-05	0.000725351	28,31,35	A-L-L	0.843	1.314	0.587	0.587	-0.08
JMD_N_TMD_N-Segment(4,13)-ZHOH040101	Structure-Activity	Stability	Stability	The stability scale from the knowledge-based atom-atom potential (Zhou-Zhou, 2004)	0.157	0.128	-0.128	0.151	0.258	3.5062e-05	0.00041966	6	P	0.833	1.361	0.545	0.545	-0.04
JMD_N_TMD_N-Pattern(C,6,10)-AURR980116	Conformation	α-helix (C-cap)	α-helix (C-terminal, C-cap)	Normalized positional residue frequency at helix termini Cc (Aurora-Rose, 1998)	0.184	0.113	-0.113	0.166	0.184	1.3451e-06	6.07371e-05	13,17	P-G	0.858	1.34	0.538	0.538	-0.27
TMD_C_JMD_C-Segment(3,4)-PRAM820102	Shape	Shape and Surface	Slope in Regression	Slope in Regression analysis x 1.0E1 (Prabhakaran-Ponnuswamy, 1982)	0.199	0.073	-0.073	0.087	0.108	1.873e-07	1.68904e-05	33,34,35,36,37	WKLLM	0.616	0.848	0.53	0.53	-0.07
TMD_C_JMD_C-Pattern(C,2,6,10)-QIAN880138	Conformation	Coil (C-term)	Coil (C-terminal)	Weights for coil at the window position of 5 (Qian-Sejnowski, 1988)	0.137	0.066	-0.066	0.114	0.147	0.000311889	0.00140435	34,38,42	K-I-R	0.361	0.883	-0.524	0.524	0.09
JMD_N_TMD_N-Pattern(N,4,8,11)-VASM830102	Energy	Non-bonded energy	Free energy (Extended)	Relative population of conformational state C (Vasquez et al., 1983)	0.129	0.078	0.078	0.149	0.165	0.000708301	0.00224711	4,8,11	E-G-I	0.16	0.303	-0.515	0.515	-0.23
JMD_N_TMD_N-Segment(3,10)-CRAJ730102	Conformation	β-sheet	β-sheet	Normalized frequency of beta-sheet (Crawford et al., 1973)	0.134	0.097	-0.097	0.183	0.21	0.000461428	0.00177532	5,6	CP	0.486	0.793	0.508	0.508	-0.11
TMD_C_JMD_C-Pattern(C,3,7,10)-LEVM760105	Shape	Side chain length	Side chain length	Radius of gyration of side chain (Levitt, 1976)	0.149	0.074	0.074	0.134	0.157	8.99274e-05	0.000714394	34,37,41	K-M-D	2.051	2.338	0.507	0.507	-0.01
TMD-Pattern(C,3,7,11,15)-LIFS790102	Conformation	β-strand	β-strand	Conformational preference for parallel beta-strands (Lifson-Sander, 1979)	0.182	0.096	0.096	0.161	0.16	1.7044e-06	6.99749e-05	19,23,27,31	V-V-L-L	0.508	0.739	0.506	0.506	0.14
TMD_C_JMD_C-Segment(2,2)-FAUJ880109	Energy	Isoelectric point	Number hydrogen bond donors	Number of hydrogen bond donors (Fauchere et al., 1988)	0.18	0.067	0.067	0.099	0.113	2.1674e-06	7.95684e-05	33,34,35,36,37,38,39,40,41,42,43	WKLLMIIHDRR	0.635	1.205	-0.493	0.493	-0.09
JMD_N_TMD_N-Pattern(N,5,8,11)-CIDH920102	Polarity	Hydrophobicity	Hydrophobicity	Normalized hydrophobicity scales for beta-proteins (Cid et al., 1992)	0.142	0.071	-0.071	0.135	0.144	0.000189508	0.00106184	5,8,11	C-G-I	0.384	0.57	-0.488	0.488	0.11
TMD_C_JMD_C-Pattern(C,4,8)-FINA910104	Conformation	α-helix (C-cap)	α-helix termination	Helix termination parameter at position j+1 (Finkelstein et al., 1991)	0.159	0.104	0.104	0.141	0.179	1.39525e-05	0.000247572	36,40	L-H	0.233	0.594	-0.482	0.482	-0.2
JMD_N_TMD_N-Segment(1,2)-KARP850101	Structure-Activity	Flexibility	Flexibility (0 rigid neighbors)	Flexibility parameter for no rigid neighbors (Karplus-Schulz, 1985)	0.196	0.063	0.063	0.083	0.09	2.875e-07	2.28026e-05	1,2,3,4,5,6,7,8,9,10,11	ENPECPTGPDI	1.574	1.835	0.464	0.464	0
TMD_C_JMD_C-Pattern(N,4,8,12)-CHOP780212	Conformation	β-sheet (C-term)	β-turn (1st residue)	Frequency of the 1st residue in turn (Chou-Fasman, 1978b)	0.164	0.076	-0.076	0.126	0.147	1.6155e-05	0.000267207	26,30,34	G-L-K	1.096	1.576	-0.457	0.457	0.02
JMD_N_TMD_N-Pattern(N,3,6,9)-ZHOH040101	Structure-Activity	Stability	Stability	The stability scale from the knowledge-based atom-atom potential (Zhou-Zhou, 2004)	0.135	0.063	-0.063	0.12	0.141	0.000395792	0.00163765	3,6,9	P-P-P	0.697	1.062	0.448	0.448	-0.08
JMD_N_TMD_N-Pattern(C,6,9,12,15)-RADA880106	ASA/Volume	Volume	Accessible surface area (ASA)	Accessible surface area (Radzicka-Wolfenden, 1988)	0.155	0.06	-0.06	0.105	0.111	4.95233e-05	0.0005078	8,11,14,17	G-I-I-G	0.482	0.672	0.43	0.43	-0.09
TMD-Pattern(N,1,4,7,10)-QIAN880124	Conformation	β-sheet (C-term)	β-sheet (C-terminal)	Weights for beta-sheet at the window position of 4 (Qian-Sejnowski, 1988)	0.131	0.07	0.07	0.157	0.159	0.000580406	0.00200778	11,14,17,20	I-I-G-A	0.503	0.811	-0.42	0.42	-0.04
JMD_N_TMD_N-Segment(7,9)-BURA740102	Conformation	β-strand	Extended	Normalized frequency of extended structure (Burgess et al., 1974)	0.132	0.056	0.056	0.12	0.123	0.000561618	0.00198131	15,16,17	VAG	0.232	0.356	-0.388	0.388	-0.08
JMD_N_TMD_N-Pattern(N,7,11,14)-BIOV880101	ASA/Volume	Buried	Buriability	Information value for accessibility; average fraction 35% (Biou et al., 1988)	0.13	0.067	-0.067	0.133	0.146	0.000642001	0.00213019	7,11,14	T-I-I	0.307	0.574	-0.385	0.385	0.14
TMD-Segment(3,8)-TANS770102	Conformation	α-helix (C-term, out)	α-helix (C-terminal, outside)	Normalized frequency of isolated helix (Tanaka-Scheraga, 1977)	0.132	0.056	-0.056	0.13	0.133	0.000558358	0.00197697	16,17,18	AGV	0.502	0.762	0.376	0.376	-0.11
TMD-Pattern(C,4,7)-QIAN880134	Conformation	Coil	Coil	Weights for coil at the window position of 1 (Qian-Sejnowski, 1988)	0.176	0.057	-0.057	0.099	0.115	3.9455e-06	0.000112927	27,30	L-L	0.372	0.882	0.375	0.375	-0.08
JMD_N_TMD_N-Pattern(N,4,7,11)-ARGP820101	Polarity	Hydrophobicity	Hydrophobicity	Hydrophobicity index (Argos et al., 1982)	0.154	0.092	-0.092	0.143	0.172	5.21087e-05	0.000519823	4,7,11	E-T-I	1.065	1.917	0.363	0.363	0.02
TMD_C_JMD_C-Pattern(C,3,7,10)-TANS770106	Conformation	β-turn (TM helix)	β-turn in double bend	Normalized frequency of chain reversal D (Tanaka-Scheraga, 1977)	0.131	0.057	0.057	0.144	0.128	0.000596564	0.00204307	34,37,41	K-M-D	0.727	0.886	-0.362	0.362	0.02
JMD_N_TMD_N-Pattern(N,1,5,8,11)-HUTJ700102	Energy	Entropy	Entropy	Absolute entropy (Hutchens, 1970)	0.138	0.061	-0.061	0.129	0.124	0.000304349	0.00138653	1,5,8,11	E-C-G-I	0.352	0.457	-0.36	0.36	0.01
TMD_C_JMD_C-Pattern(C,8,11,15)-MONM990101	Conformation	β-turn (TM helix)	β-turn (TM helix)	Turn propensity scale for transmembrane helices (Monne et al., 1999)	0.137	0.073	0.073	0.137	0.169	0.000297172	0.00137283	29,33,36	L-W-L	0.18	0.297	-0.337	0.337	-0.27
JMD_N_TMD_N-Pattern(N,3,6,9,13)-RICJ880107	Conformation	π-helix	α-helix	Relative preference value at N4 (Richardson-Richardson, 1988)	0.155	0.067	-0.067	0.106	0.129	4.72622e-05	0.000496215	3,6,9,13	P-P-P-P	0.335	0.65	0.323	0.323	-0.27
TMD_C_JMD_C-Pattern(C,8,11,15)-FINA910104	Conformation	α-helix (C-cap)	α-helix termination	Helix termination parameter at position j+1 (Finkelstein et al., 1991)	0.184	0.062	0.062	0.079	0.091	2.028e-07	1.73381e-05	29,33,36	L-W-L	0.147	0.345	-0.291	0.291	-0.11
JMD_N_TMD_N-Segment(3,10)-RICJ880111	Conformation	π-helix	α-helix	Relative preference value at C4 (Richardson-Richardson, 1988)	0.143	0.07	-0.07	0.126	0.159	0.000173495	0.00100716	5,6	CP	0.363	0.326	0.285	0.285	-0.14
TMD_C_JMD_C-Segment(2,5)-ANDN920101	Structure-Activity	Backbone-dynamics (-CH)	α-CH chemical shifts (backbone-dynamics)	alpha-CH chemical shifts (Andersen et al., 1992)	0.147	0.08	-0.08	0.146	0.16	0.000114588	0.000810742	27,28,29,30	LALL	0.322	0.56	-0.28	0.28	0.06
TMD-Pattern(N,4,7)-AURR980116	Conformation	α-helix (C-cap)	α-helix (C-terminal, C-cap)	Normalized positional residue frequency at helix termini Cc (Aurora-Rose, 1998)	0.181	0.118	-0.118	0.169	0.186	2.0612e-06	7.79821e-05	14,17	I-G	1.226	1.511	0.256	0.256	-0.07
JMD_N_TMD_N-Pattern(N,5,8,11)-BIGC670101	ASA/Volume	Volume	Volume	Residue volume (Bigelow, 1967)	0.143	0.067	-0.067	0.142	0.136	0.000183972	0.00104494	5,8,11	C-G-I	0.382	0.675	0.243	0.243	-0.1
TMD-Pattern(C,4,7)-ANDN920101	Structure-Activity	Backbone-dynamics (-CH)	α-CH chemical shifts (backbone-dynamics)	alpha-CH chemical shifts (Andersen et al., 1992)	0.163	0.129	-0.129	0.185	0.228	1.95608e-05	0.000292656	27,30	L-L	0.873	1.063	0.232	0.232	0
TMD_C_JMD_C-Segment(6,9)-PALJ810113	Conformation	α-helix (left-handed)	β-turn (α class)	Normalized frequency of turn in all-alpha class (Palau et al., 1981)	0.135	0.073	-0.073	0.139	0.166	0.000412386	0.0016665	34,35,36	KLL	0.292	0.547	0.201	0.201	-0.07
TMD_C_JMD_C-Segment(4,8)-MEIH800101	Shape	Reduced distance	Reduced distance (C-α)	Average reduced distance for C-alpha (Meirovitch et al., 1980)	0.137	0.073	-0.073	0.12	0.158	0.000342043	0.0015015	30,31,32	LLI	0.298	1.061	0.2	0.2	-0.1
TMD_C_JMD_C-Segment(2,3)-PRAM820102	Shape	Shape and Surface	Slope in Regression	Slope in Regression analysis x 1.0E1 (Prabhakaran-Ponnuswamy, 1982)	0.172	0.056	-0.056	0.075	0.094	6.1288e-06	0.000151357	30,31,32,33,34,35,36	LLIWKLL	0.304	0.618	0.194	0.194	-0.02
TMD_C_JMD_C-Pattern(N,10,14)-KLEP840101	Energy	Charge	Charge	Net charge (Klein et al., 1984)	0.168	0.086	0.086	0.121	0.139	4.536e-07	2.95648e-05	32,36	I-L	0.14	0.391	-0.191	0.191	-0.15
JMD_N_TMD_N-Segment(2,6)-ARGP820101	Polarity	Hydrophobicity	Hydrophobicity	Hydrophobicity index (Argos et al., 1982)	0.148	0.076	-0.076	0.141	0.148	0.000108237	0.000789975	4,5,6,7	ECPT	0.537	1.042	-0.18	0.18	0.07
TMD-Pattern(C,3,7,11,15)-ANDN920101	Structure-Activity	Backbone-dynamics (-CH)	α-CH chemical shifts (backbone-dynamics)	alpha-CH chemical shifts (Andersen et al., 1992)	0.182	0.099	-0.099	0.142	0.162	1.807e-06	7.15931e-05	19,23,27,31	V-V-L-L	0.221	0.519	0.159	0.159	-0.13
TMD_C_JMD_C-Pattern(N,4,8)-CORJ870107	Polarity	Amphiphilicity (α-helix)	Amphiphilicity (α-helix)	TOTFT index (Cornette et al., 1987)	0.147	0.086	0.086	0.164	0.196	0.000111258	0.000798745	26,30	G-L	0.42	0.766	-0.152	0.152	-0.13
TMD-Pattern(C,4,7)-LIFS790102	Conformation	β-strand	β-strand	Conformational preference for parallel beta-strands (Lifson-Sander, 1979)	0.176	0.121	0.121	0.199	0.216	3.7411e-06	0.000112927	27,30	L-L	0.715	1.118	-0.144	0.144	-0.12
TMD_C_JMD_C-Segment(2,3)-WILM950103	Polarity	Hydrophobicity (interface)	Hydrophobicity (interface)	Hydrophobicity Coefficient in RP-HPLC, C4 with 0.1%TFA/MeCN/H2O (Wilce et al., 1995)	0.175	0.056	-0.056	0.089	0.106	4.5091e-06	0.000126312	30,31,32,33,34,35,36	LLIWKLL	0.664	1.09	-0.143	0.143	0.03
TMD_C_JMD_C-Pattern(N,5,8,11)-QIAN880122	Conformation	β-strand	β-sheet	Weights for beta-sheet at the window position of 2 (Qian-Sejnowski, 1988)	0.173	0.056	0.056	0.067	0.095	5.8159e-06	0.00014669	27,30,33	L-L-W	0.483	0.913	0.134	0.134	-0.06
JMD_N_TMD_N-Segment(2,4)-QIAN880114	Conformation	β-sheet (N-term)	β-sheet (N-terminal)	Weights for beta-sheet at the window position of -6 (Qian-Sejnowski, 1988)	0.13	0.058	0.058	0.128	0.112	0.000633145	0.00211144	6,7,8,9,10,11	PTGPDI	0.141	0.377	-0.118	0.118	-0.06
TMD-Pattern(N,2,5,8,11)-RACS820101	Conformation	β-sheet (N-term)	α-helix with flat 4-Cα structure (i)	Average relative fractional occurrence in A0(i) (Rackovsky-Scheraga, 1982)	0.153	0.063	-0.063	0.11	0.123	6.11557e-05	0.000570238	12,15,18,21	I-V-V-G	0.334	0.599	-0.109	0.109	-0.02
JMD_N_TMD_N-Pattern(C,6,9,12,15)-CHAM830104	Shape	Side chain length	n atoms in side chain (2+1)	The number of atoms in the side chain labelled 2+1 (Charton-Charton, 1983)	0.179	0.115	-0.115	0.152	0.19	1.6073e-06	6.79223e-05	8,11,14,17	G-I-I-G	0.648	1.061	0.105	0.105	-0.01
TMD-Pattern(N,1,4,7)-RADA880106	ASA/Volume	Volume	Accessible surface area (ASA)	Accessible surface area (Radzicka-Wolfenden, 1988)	0.135	0.058	-0.058	0.115	0.125	0.000384583	0.00161033	11,14,17	I-I-G	0.244	0.503	-0.094	0.094	-0.01
TMD_C_JMD_C-Pattern(C,1,4,8)-JANJ780101	ASA/Volume	Accessible surface area (ASA)	ASA (folded protein)	Average accessible surface area (Janin et al., 1978)	0.155	0.11	0.11	0.179	0.202	4.60794e-05	0.000486123	36,40,43	L-H-R	0.272	0.624	-0.091	0.091	-0.11
TMD_C_JMD_C-Pattern(C,1,4,8)-MITS020101	Polarity	Amphiphilicity	Amphiphilicity	Amphiphilicity index (Mitaku et al., 2002)	0.14	0.067	0.067	0.13	0.147	0.000228507	0.00118476	36,40,43	L-H-R	0.335	0.633	-0.083	0.083	-0.06
TMD_C_JMD_C-Pattern(N,10,14)-HUTJ700102	Energy	Entropy	Entropy	Absolute entropy (Hutchens, 1970)	0.14	0.087	0.087	0.145	0.183	0.000250491	0.00125172	32,36	I-L	0.163	0.333	-0.08	0.08	-0.09
JMD_N_TMD_N-Segment(2,3)-CHAM830105	Shape	Side chain length	n atoms in side chain (3+1)	The number of atoms in the side chain labelled 3+1 (Charton-Charton, 1983)	0.128	0.057	-0.057	0.128	0.131	0.000672113	0.00218711	8,9,10,11,12,13,14	GPDIIPI	0.122	0.273	0.079	0.079	-0.13
JMD_N_TMD_N-Pattern(N,6,10,14)-BAEK050101	Conformation	β-strand	Linker index (negative linker propensity, 10-100 AA long region)	Linker index (Bae et al., 2005)	0.142	0.059	-0.059	0.117	0.12	0.000187097	0.00105631	6,10,14	P-D-I	0.197	0.345	0.078	0.078	-0.09
JMD_N_TMD_N-PeriodicPattern(N,i+3/4,3)-QIAN880138	Conformation	Coil (C-term)	Coil (C-terminal)	Weights for coil at the window position of 5 (Qian-Sejnowski, 1988)	0.179	0.07	0.07	0.104	0.117	2.8505e-06	9.33574e-05	3,6,10,13,17,20	P-P-D-P-G-A	0.385	0.556	0.071	0.071	0.32
TMD_C_JMD_C-Pattern(N,5,9,12)-ANDN920101	Structure-Activity	Backbone-dynamics (-CH)	α-CH chemical shifts (backbone-dynamics)	alpha-CH chemical shifts (Andersen et al., 1992)	0.18	0.097	-0.097	0.151	0.17	2.3896e-06	8.36741e-05	27,31,34	L-L-K	0.357	0.617	0.063	0.063	-0.02
JMD_N_TMD_N-Pattern(C,6,9,12)-RICJ880111	Conformation	π-helix	α-helix	Relative preference value at C4 (Richardson-Richardson, 1988)	0.133	0.054	-0.054	0.113	0.124	0.000466097	0.00178464	11,14,17	I-I-G	0.113	0.233	-0.048	0.048	0.02
JMD_N_TMD_N-Pattern(C,6,9,12,15)-BROC820101	Polarity	Hydrophobicity	Hydrophobicity (retention coefficient)	Retention Coefficient in TFA (Browne et al., 1982)	0.148	0.067	-0.067	0.12	0.137	0.000102914	0.000768138	8,11,14,17	G-I-I-G	0.106	0.25	0.046	0.046	-0.06
JMD_N_TMD_N-PeriodicPattern(N,i+3/3,2)-CHAM830104	Shape	Side chain length	n atoms in side chain (2+1)	The number of atoms in the side chain labelled 2+1 (Charton-Charton, 1983)	0.172	0.087	-0.087	0.135	0.145	5.2004e-06	0.000136937	2,5,8,11,14,17,20	N-C-G-I-I-G-A	0.444	0.722	0.044	0.044	-0.07
JMD_N_TMD_N-Segment(2,6)-MEIH800101	Shape	Reduced distance	Reduced distance (C-α)	Average reduced distance for C-alpha (Meirovitch et al., 1980)	0.149	0.076	0.076	0.131	0.155	9.07177e-05	0.000715203	4,5,6,7	ECPT	0.376	0.526	0.042	0.042	0
TMD-Pattern(N,4,7)-QIAN880113	Conformation	π-helix	α-helix (C-terminal)	Weights for alpha-helix at the window position of 6 (Qian-Sejnowski, 1988)	0.141	0.071	-0.071	0.165	0.155	0.000216612	0.00115089	14,17	I-G	0.635	0.816	-0.028	0.028	-0.01
JMD_N_TMD_N-Segment(2,6)-RACS770103	ASA/Volume	Accessible surface area (ASA)	Side chain orientation	Side chain orientational preference (Rackovsky-Scheraga, 1977)	0.138	0.07	0.07	0.151	0.143	0.000308158	0.00139807	4,5,6,7	ECPT	0.214	0.501	-0.019	0.019	-0.08
JMD_N_TMD_N-Segment(3,8)-FAUJ880101	Shape	Steric parameter	Shape Index	Graph shape index (Fauchere et al., 1988)	0.152	0.071	-0.071	0.127	0.135	7.07716e-05	0.000626195	6,7,8	PTG	0.185	0.449	0.018	0.018	0
JMD_N_TMD_N-Segment(2,7)-ZHOH040101	Structure-Activity	Stability	Stability	The stability scale from the knowledge-based atom-atom potential (Zhou-Zhou, 2004)	0.139	0.07	-0.07	0.114	0.147	0.000259273	0.00127614	4,5,6	ECP	0.499	0.925	-0.005	0.005	0.04
