# Supplementary material for: Charting γ-secretase substrates by explainable AI
Source: Nat Commun. 2025 Jul 1;16:5428. doi: 10.1038/s41467-025-60638-z (PMC12219630; doi:10.1038/s41467-025-60638-z)
Supplement: Supplementary file 3 — Supplementary Data 1–23 [file 41467_2025_60638_MOESM3_ESM.zip › Breimann et al_Supplementary Data/Supplementary Data 16_CPP SHAP clustering.xlsx]

## Sheet: KEY
Table	Explanation
Dataset1_TM	Results of clustering analysis for dataset 1 based on TMHMM annotation
Column	Explanation
entry	Accession number (UniProt)
name	Name (UniProt)
gene_name	Primary gene name (UniProt)
organism	Organism (UniProt)
dataset	Name of dataset in which protein is contained in (SUBEXPERT, SUBLIT, NONSUB, or OTHERS)
jmd_n	Sequence of N-terminal juxtamembrane domain (JMD)
tmd	Sequence of transmembrane domain (TMD)
jmd_c	Sequence of C-terminal juxtamembrane domain (JMD)
pred_class	Confidence-based substrate prediction class (as in Supplementary Data 13)
PRED_EXP	Substrate prediction score based on dataset 1 and TMHMM annotation
PRED_MEAN	Average substrate prediction score for 6 best approaches (as in Supplementary Data 13)
PRED_STD	Standard deviation of substrate prediction score for 6 best approaches (as in Supplementary Data 13)
position	Position within hierarchical clusters
cluster	Cluster (C1-C5) protein is contained in
Remark
jmd_n, tmd, and jmd_c	Residues with high positive (red) or negative (blue) feature impact are highlighted

## Sheet: Dataset1_TM
entry	name	gene_name	organism	dataset	jmd_n	tmd	jmd_c	pred_class	PRED_EXP_TM [%]	PRED_MEAN [%]	PRED_STD [%]	position	cluster
P15209	NTRK2_MOUSE	Ntrk2	MOUSE	SUBEXPERT	VADQSNREHL	SVYAVVVIASVVGFCLLVMLLLL	KLARHSKFGM	HC substrate	84.675	86.389	5.073	1	C1
Q7M729	SCN4B_MOUSE	Scn4b	MOUSE	SUBEXPERT	VVDKLEKVDN	TVTLIILAVVGGVIGLLVCILLL	KKLITFILKK	LC substrate	77.703	79.872	9.539	2	C1
Q63155	DCC_RAT	Dcc	RAT	SUBEXPERT	SVTPQKNSNL	LVITVVTVGVLTVLVVVIVAVIC	TRRSSAQQRK	HC substrate	87.846	92.241	3.465	3	C1
P35590	TIE1_HUMAN	TIE1	HUMAN	SUBEXPERT	EEGLDQQLIL	AVVGSVSATCLTILAALLTLVCI	RRSCLHRRRT	HC substrate	87.53	91.223	3.479	4	C1
Q02223	TNR17_HUMAN	TNFRSF17	HUMAN	SUBEXPERT	SVTNSVKGTN	AILWTCLGLSLIISLAVFVLMFL	LRKINSEPLK	LC substrate	83.825	79.024	15.3	5	C1
O75056	SDC3_HUMAN	SDC3	HUMAN	SUBEXPERT	KSILERKEVL	VAVIVGGVVGALFAAFLVTLLIY	RMKKKDEGSY	HC substrate	88.31	91.137	3.158	6	C1
P08069	IGF1R_HUMAN	IGF1R	HUMAN	SUBEXPERT	AKTGYENFIH	LIIALPVAVLLIVGGLVIMLYVF	HRKRNNSRLG	HC substrate	88.028	89.93	4.749	7	C1
P30530	UFO_HUMAN	AXL	HUMAN	SUBEXPERT	EPSTPAFSWP	WWYVLLGAVVAAACVLILALFLV	HRRKKETRYG	HC substrate	88.972	91.528	2.388	8	C1
P35613	BASI_HUMAN	BSG	HUMAN	SUBEXPERT	IITLRVRSHL	AALWPFLGIVAEVLVLVTIIFIY	EKRRKPEDVL	HC substrate	83.59	90.355	3.727	9	C1
Q13308	PTK7_HUMAN	PTK7	HUMAN	SUBEXPERT	GSPPPYKMIQ	TIGLSVGAAVAYIIAVLGLMFYC	KKRCKAKRLQ	HC substrate	84.004	91.249	3.923	10	C1
P08581	MET_HUMAN	MET	HUMAN	SUBEXPERT	VIVQPDQNFT	GLIAGVVSISTALLLLLGFFLWL	KKRKQIKDLG	HC substrate	90.27	93.156	2.608	11	C1
P09803	CADH1_MOUSE	Cdh1	MOUSE	SUBEXPERT	GIVAAGLQVP	AILGILGGILALLILILLLLLFL	RRRTVVKEPL	HC substrate	90.97	94.145	2.213	12	C1
Q9ERC8	DSCAM_MOUSE	Dscam	MOUSE	SUBEXPERT	EGLTTNEGLK	ILVTISCILVGVLLLFVLLLVVR	RRRREQRLKR	HC substrate	92.142	95.035	1.812	13	C1
Q03157	APLP1_MOUSE	Aplp1	MOUSE	SUBEXPERT	APSGTGVSRE	ALSGLLIMGAGGGSLIVLSLLLL	RKKKPYGTIS	HC substrate	90.661	91.099	3.199	14	C1
Q12866	MERTK_HUMAN	MERTK	HUMAN	SUBEXPERT	STPAPGNADP	VLIIFGCFCGFILIGLILYISLA	IRKRVQETKF	HC substrate	90.877	90.955	3.305	15	C1
P78324	SHPS1_HUMAN	SIRPA	HUMAN	SUBEXPERT	AENTGSNERN	IYIVVGVVCTLLVALLMAALYLV	RIRQKKAQGS	HC substrate	88.981	90.454	2.883	16	C1
P05067	A4_HUMAN	APP	HUMAN	SUBEXPERT	FAEDVGSNKG	AIIGLMVGGVVIATVIVITLVML	KKKQYTSIHH	HC substrate	91.291	93.404	2.535	17	C1
Q06481	APLP2_HUMAN	APLP2	HUMAN	SUBEXPERT	LREDFSLSSS	ALIGLLVIAVAIATVIVISLVML	RKRQYGTISH	HC substrate	91.506	93.363	2.719	18	C1
P16150	LEUK_HUMAN	SPN	HUMAN	SUBEXPERT	FRNPDENSRG	MLPVAVLVALLAVIVLVALLLLW	RRRQKRRTGA	HC substrate	91.811	95.218	2.015	19	C1
P09603	CSF1_HUMAN	CSF1	HUMAN	SUBEXPERT	EGSFSPQLQE	SVFHLLVPSVILVLLAVGGLLFY	RWRRRSHQEP	HC substrate	91.353	94.074	2.424	20	C1
Q06418	TYRO3_HUMAN	TYRO3	HUMAN	SUBEXPERT	QQGPPHSRTS	WVPVVLGVLTALVTAAALALILL	RKRRKETRFG	HC substrate	91.427	94.488	2.14	21	C1
P14925	AMD_RAT	Pam	RAT	SUBEXPERT	KLSTEPGSGV	SVVLITTLLVIPVLVLLAIVMFI	RWKKSRAFGD	HC substrate	89.006	92.562	2.931	22	C1
P10586	PTPRF_HUMAN	PTPRF	HUMAN	SUBEXPERT	PAQQQEEPEM	LWVTGPVLAVILIILIVIAILLF	KRKRTHSPSS	HC substrate	92.676	94.639	2.027	23	C1
O35516	NOTC2_MOUSE	Notch2	MOUSE	SUBEXPERT	SELESPRNAQ	LLYLLAVAVVIILFFILLGVIMA	KRKRKHGFLW	HC substrate	91.516	94.173	2.142	24	C1
Q61982	NOTC3_MOUSE	Notch3	MOUSE	SUBEXPERT	PLEAPEQSVP	LLPLLVAGAVFLLIIFILGVMVA	RRKREHSTLW	HC substrate	91.842	93.87	1.949	25	C1
D3ZZK3	D3ZZK3_RAT	Epha4	RAT	SUBEXPERT	RIIGDGANST	VLLVSVSGSVVLVVILIAAFVIS	RRRSKYSQAK	HC substrate	90.975	92.067	4.051	26	C1
P0CC10	LRC4B_RAT	Lrrc4b	RAT	SUBEXPERT	LKDLDDVMKT	TKIIIGCFVAITFMAAVMLVAFY	KLRKQHQLHK	HC substrate	88.635	90.881	2.777	27	C1
P70180	ANPRC_MOUSE	Npr3	MOUSE	SUBEXPERT	PCKSSGGLEE	SAVTGIVVGALLGAGLLMAFYFF	RKKYRITIER	HC substrate	90.425	91.234	3.036	28	C1
Q62765	NLGN1_RAT	Nlgn1	RAT	SUBEXPERT	VDQRDYSTEL	SVTIAVGASLLFLNILAFAALYY	KKDKRRHDVH	HC substrate	81.711	88.267	5.007	29	C1
Q15303	ERBB4_HUMAN	ERBB4	HUMAN	SUBEXPERT	TLPQHARTPL	IAAGVIGGLFILVIVGLTFAVYV	RRKSIKKKRA	HC substrate	85.268	92.769	3.787	30	C1
P19022	CADH2_HUMAN	CDH2	HUMAN	SUBEXPERT	RIVGAGLGTG	AIIAILLCIIILLILVLMFVVWM	KRRDKERQAK	HC substrate	90.049	94.374	2.471	31	C1
Q86YL7	PDPN_HUMAN	PDPN	HUMAN	SUBEXPERT	TVEKDGLSTV	TLVGIIVGVLLAIGFIGAIIVVV	MRKMSGRYSP	HC substrate	91.744	91.869	3.609	32	C1
Q9JKF6	NECT1_MOUSE	Nectin1	MOUSE	SUBEXPERT	GRRAGQMPTA	IIGGVAGSVLLVLIVVGGIIVAL	RRRRHTFKGD	HC substrate	90.954	93.356	2.311	33	C1
P28828	PTPRM_MOUSE	Ptprm	MOUSE	SUBEXPERT	PEKQTDHTVK	IAGVIAGILLFVIIFLGVVLVM	KKRKLAKKRK	HC substrate	91.535	94.788	2.09	34	C1
P04439	HLAA_HUMAN	HLA-A	HUMAN	SUBEXPERT	WELSSQPTIP	IVGIIAGLVLLGAVITGAVVAAV	MWRRKSSDRK	HC substrate	87.053	92.263	3.326	35	C1
P08138	TNR16_HUMAN	NGFR	HUMAN	SUBEXPERT	QPVVTRGTTD	NLIPVYCSILAAVVVGLVAYIAF	KRWNSCKQNK	HC substrate	84.984	88.236	4.996	36	C1
Q8BGV3	TACD2_MOUSE	Tacstd2	MOUSE	SUBEXPERT	PPQFSMKRLT	AGVIAVIAVVSVAVVAGVVVLVV	TKRRKSGKYK	HC substrate	82.314	91.636	4.602	37	C1
Q14118	DAG1_HUMAN	DAG1	HUMAN	SUBEXPERT	KSSEDDVYLH	TVIPAVVVAAILLIAGIIAMICY	RKKRKGKLTL	HC substrate	90.858	94.243	2.125	38	C1
Q07954	LRP1_HUMAN	LRP1	HUMAN	SUBEXPERT	HVFSQQQPGH	IASILIPLLLLLLLVLVAGVVFW	YKRRVQGAKG	HC substrate	90.79	91.343	3.68	39	C1
Q9Z239	PLM_MOUSE	Fxyd1	MOUSE	NONSUBPRED	EPDPFTYDYH	TLRIGGLTIAGILFILGILIILS	KRCRCKFNQQ	LC substrate	24.019	55.566	23.286	40	C2
P05556	ITB1_HUMAN	ITGB1	HUMAN	NONSUB	ENPECPTGPD	IIPIVAGVVAGIVLIGLALLLIW	KLLMIIHDRR	LC non-substrate	31.105	48.512	20.627	41	C2
P25446	TNR6_MOUSE	Fas	MOUSE	NONSUBPRED	NCRKQSPRNR	LWLLTILVLLIPLVFIYR	KYRKRKCWKR	LC substrate	35.972	75.479	19.598	42	C2
P16882	GHR_MOUSE	Ghr	MOUSE	SUBEXPERT	ILEACEEDIQ	FPWFLIIIFGIFGVAVMLFVVIF	SKQQRIKMLI	LC substrate	63.339	73.83	8.656	43	C2
O35305	TNR11_MOUSE	Tnfrsf11a	MOUSE	NONSUBPRED	RRPPKEAQAY	LPSLIVLLLFISVVVVAAIIFGV	YYRKGGKALT	LC substrate	35.28	61.37	17.246	44	C2
P16234	PGFRA_HUMAN	PDGFRA	HUMAN	NONSUB	VAPTLRSELT	VAAAVLVLLVIVIISLIVLVVIW	KQKPRYEIRW	LC substrate	56.816	55.912	13.634	45	C2
O75581	LRP6_HUMAN	LRP6	HUMAN	SUBEXPERT	YPTEEPAPQA	TNTVGSVIGVIVTIFVSGTVYFI	CQRMLCPRMK	HC substrate	80.317	81.729	7.145	46	C2
Q8CJ26	NRADD_MOUSE	Nradd	MOUSE	SUBEXPERT	FPPEPPGASS	NIIPVYCALLATVILGLLAYVAF	KCWRSHKQRQ	HC substrate	81.428	84.377	4.922	47	C2
Q9Y219	JAG2_HUMAN	JAG2	HUMAN	SUBEXPERT	VVTGGSSTGL	LVPVLCGAFSVLWLACVVLCVWW	TRKRRKERER	LC substrate	86.113	79.41	18.476	48	C2
Q924X6	LRP8_MOUSE	Lrp8	MOUSE	SUBEXPERT	GSQMGSTVTA	AVIGVIVPIVVIALLCMSGYLIW	RNWKRKNTKS	HC substrate	78.567	86.202	4.95	49	C2
Q63373	NRX1B_RAT	Nrxn1	RAT	SUBEXPERT	AEVIRESSST	TGMVVGIVAAAALCILILLYAMY	KYRNRDEGSY	HC substrate	78.9	88.562	5.415	50	C2
P19438	TNR1A_HUMAN	TNFRSF1A	HUMAN	SUBEXPERT	VKGTEDSGTT	VLLPLVIFFGLCLLSLLFIGLMY	RYQRWKSKLY	HC substrate	80.908	87.094	4.255	51	C2
P11627	L1CAM_MOUSE	L1cam	MOUSE	SUBEXPERT	VSTTGSFASE	GWFIAFVSAIILLLLILLILCFI	KRSKGGKYSV	HC substrate	83.885	87.343	5.073	52	C2
Q9H4D0	CSTN2_HUMAN	CLSTN2	HUMAN	SUBEXPERT	SSIQHSSVVP	SIATVVIIISVCMLVFVVAMGVY	RVRIAHQHFI	HC substrate	84.886	88.367	4.634	53	C2
P15382	KCNE1_HUMAN	KCNE1	HUMAN	SUBEXPERT	SPRSSDGKLE	ALYVLMVLGFFGFFTLGIMLSYI	RSKKLEHSND	HC substrate	85.286	84.596	9.291	54	C2
Q9Y6J6	KCNE2_HUMAN	KCNE2	HUMAN	SUBEXPERT	LQAKVDAENF	YYVILYLMVMIGMFSFIIVAILV	STVKSKRREH	LC substrate	50.298	67.268	14.417	55	C2
P15941	MUC1_HUMAN	MUC1	HUMAN	SUBEXPERT	SAQSGAGVPG	WGIALLVLVCVLVALAIVYLIAL	AVCQCRRKNY	LC substrate	63.829	78.05	8.024	56	C2
Q61483	DLL1_MOUSE	Dll1	MOUSE	SUBEXPERT	HMESQGGPFP	WVAVCAGVVLVLLLLLGCAAVVV	CVRLKLQKHQ	HC substrate	82.101	87.924	4.671	57	C2
O94985	CSTN1_HUMAN	CLSTN1	HUMAN	SUBEXPERT	PHPFAVVPST	ATVVIVVCVSFLVFMIILGVFRI	RAAHRRTMRD	HC substrate	70.578	83.225	6.444	58	C2
Q99523	SORT_HUMAN	SORT1	HUMAN	SUBEXPERT	SPEKQNSKSN	SVPIILAIVGLMLVTVVAGVLIV	KKYVCGGRFL	HC substrate	85.269	82.959	6.85	59	C2
P27930	IL1R2_HUMAN	IL1R2	HUMAN	SUBEXPERT	LRTTVKEASS	TFSWGIVLAPLSLAFLVLGGIWM	HRRCKHRTGK	HC substrate	86.391	89.111	3.847	60	C2
P78310	CXAR_HUMAN	CXADR	HUMAN	SUBEXPERT	RLNVVPPSNK	AGLIAGAIIGTLLALALIGLIIF	CCRKKRREEK	HC substrate	78.849	88.6	5.23	61	C2
P01130	LDLR_HUMAN	LDLR	HUMAN	SUBEXPERT	GRGNEKKPSS	VRALSIVLPIVLLVFLCLGVFLL	WKNWRLKNIN	HC substrate	83.311	86.12	4.87	62	C2
P31695	NOTC4_MOUSE	Notch4	MOUSE	SUBEXPERT	QAGTRPSANQ	LPWPILCSPVVGVLLLALGALLV	LQLIRRRRRE	HC substrate	82.105	85.803	4.548	63	C2
Q92673	SORL_HUMAN	SORL1	HUMAN	SUBEXPERT	SATQAARSTD	VAAVVVPILFLILLSLGVGFAIL	YTKHRRLQSS	HC substrate	81.498	86.656	5.314	64	C2
P16070	CD44_HUMAN	CD44	HUMAN	SUBEXPERT	GPIRTPQIPE	WLIILASLLALALILAVCIAVNS	RRRCGQKKKL	HC substrate	85.639	91.944	3.628	65	C2
P54763	EPHB2_MOUSE	Ephb2	MOUSE	SUBEXPERT	YQTSIKEKLP	LIVGSSAAGLVFLIAVVVIAIVC	NRRGFERADS	HC substrate	66.231	86.603	9.469	66	C2
O60602	TLR5_HUMAN	TLR5	HUMAN	NONSUBPRED	VLKSLKFSLF	IVCTVTLTLFLMTILTVTKFRGF	CFICYKTAQR	LC non-substrate	7.522	41.26	25.475	67	C3
Q9Y624	JAM1_HUMAN	F11R	HUMAN	NONSUB	MEAVERNVGV	IVAAVLVTLILLGILVFGIWFAY	SRGHFDRTKK	LC non-substrate	17.109	30.545	16.066	68	C3
Q9BZ11	ADA33_HUMAN	ADAM33	HUMAN	NONSUBPRED	WRPRRARGTP	LLLLLLLLLLWPVPGAGVLQGHI	PGQPVTPHWV	LC non-substrate	7.829	21.734	15.604	69	C3
P58335	ANTR2_HUMAN	ANTXR2	HUMAN	NONSUBPRED	IVTATECSNG	IAAIIVILVLLLLLGIGLMWWFW	PLCCKVVIKD	HC non-substrate	9.363	13.348	4.387	70	C3
P0DPA2	VSIG8_HUMAN	VSIG8	HUMAN	NONSUBPRED	KVSDSRRIGV	IIGIVLGSLLALGCLAVGIWGLV	CCCCGGSGAG	HC non-substrate	8.105	11.827	4.364	71	C3
Q86UE4	LYRIC_HUMAN	MTDH	HUMAN	NONSUB	LGLEPKRYPG	WVILVGTGALGLLLLFLLGYGWA	AACAGARKKR	LC non-substrate	10.596	21.366	12.057	72	C3
Q96BY9	SARAF_HUMAN	SARAF	HUMAN	NONSUBPRED	YYKWSSADSC	NMSGLITIVVLLGIAFVVYKLFL	SDGQYSPPPY	HC non-substrate	13.723	19.189	10.095	73	C3
Q9WTM3	SEM6C_MOUSE	Sema6c	MOUSE	NONSUBPRED	SPASASRSIP	IPLLLACVAAAFALGASVSGLLV	SCACRRANRR	LC non-substrate	10.819	35.824	23.999	74	C3
Q6UWI4	SHSA2_HUMAN	SHISA2	HUMAN	NONSUBPRED	KDGPDGSAVP	IYVPFLIVGSVFVAFIILGSLVA	ACCCRCLRPK	LC non-substrate	13.958	27.373	15.705	75	C3
Q61476	DAF2_MOUSE	Cd55b	MOUSE	NONSUBPRED	ESNSGGDRYI	YGFVAVIAMIDSLIIVKTLWTIL	SPNRRSDFQG	LC non-substrate	12.482	38.29	21.747	76	C3
P0DTF9	PTIP2_HUMAN	PTTG1IP2	HUMAN	NONSUBPRED	SIYWLNCKVD	MFGIMMLLLIAVLITGFVWYCCA	YHFYLQDLNR	HC non-substrate	6.39	14.331	8.178	77	C3
Q99665	I12R2_HUMAN	IL12RB2	HUMAN	NONSUBPRED	REFCLQGKAN	WMAFVAPSICIAIIMVGIFSTHY	FQQKVFVLLA	LC non-substrate	9.458	21.974	12.104	78	C3
P36941	TNR3_HUMAN	LTBR	HUMAN	NONSUBPRED	PLPPEMSGTM	LMLAVLLPLAFFLLLATVFSCIW	KSHPSLCRKL	HC non-substrate	6.518	16.18	11.19	79	C3
Q9UQF0	SYCY1_HUMAN	ERVW-1	HUMAN	NONSUBPRED	MPWILPFLGP	LAAIILLLLFGPCIFNLLVNFVS	SRIEAVKLQM	HC non-substrate	7.122	12.089	5.28	80	C3
Q8NEW7	TMIE_HUMAN	TMIE	HUMAN	NONSUBPRED	KETVVFWDMR	LWHVVGIFSLFVLSIIITLCCVF	NCRVPRTRKE	LC non-substrate	7.278	21.126	13.043	81	C3
Q86WC4	OSTM1_HUMAN	OSTM1	HUMAN	NONSUBPRED	FNCSVPCSDT	VPVIAVSVFILFLPVVFYLSSFL	HSEQKKRKLI	LC non-substrate	9.233	26.516	20.628	82	C3
Q15399	TLR1_HUMAN	TLR1	HUMAN	NONSUBPRED	MSELSCNITL	LIVTIVATMLVLAVTVTSLCSYL	DLPWYLRMVC	HC non-substrate	6.908	10.51	3.658	83	C3
P08637	FCG3A_HUMAN	FCGR3A	HUMAN	NONSUBPRED	STISSFFPPG	YQVSFCLVMVLLFAVDTGLYFSV	KTNIRSSTRD	HC non-substrate	7.317	17.124	13.537	84	C3
Q96DD7	SHSA4_HUMAN	SHISA4	HUMAN	NONSUBPRED	KHCLAFSPKT	IAGIASAVILFVAVVATTICCFL	CSCCYLYRRR	LC non-substrate	5.705	26.339	21.967	85	C3
B7ZWI3	TMM92_MOUSE	Tmem92	MOUSE	NONSUBPRED	VWDPANDRFR	FLVILACIIFPILFICALVSLFC	PNCTELQHDV	HC non-substrate	7.111	10.884	6.143	86	C3
Q96JJ7	TMX3_HUMAN	TMX3	HUMAN	NONSUB	KSTIVSIFKS	SPLMGCFLFGLPLGVISIMCYGI	YTADTDGGYI	HC non-substrate	6.618	11.236	4.371	87	C3
Q5UCC4	EMC10_HUMAN	EMC10	HUMAN	NONSUBPRED	QKAKNPQEQK	SFFAKYWMYIIPVVLFLMMSGAP	DTGGQGGGGG	HC non-substrate	8.201	11.599	3.474	88	C3
Q9D3G2	SLAF8_MOUSE	Slamf8	MOUSE	NONSUBPRED	SGKASYKDVL	LVVVPITLFLILAGLFGAWHHGL	CSGKKKDACT	HC non-substrate	7.37	18.937	15.279	89	C3
Q99062	CSF3R_HUMAN	CSF3R	HUMAN	NONSUBPRED	LMTLTPEGSE	LHIILGLFGLLLLLTCLCGTAWL	CCSPNRKNPL	HC non-substrate	8.168	18.62	13.502	90	C3
Q8TEM1	PO210_HUMAN	NUP210	HUMAN	NONSUBPRED	LFQHFLDSYQ	VMFFTLFALLAGTAVMIIAYHTV	CTPRDLAVPA	HC non-substrate	7.717	12.275	6.116	91	C3
Q6ZRH7	CTSRG_HUMAN	CATSPERG	HUMAN	NONSUBPRED	PKRALFIIMV	SASVFVGLVIFYIAFCLLWPLVV	KGCTMIRWKI	HC non-substrate	7.466	18.119	9.698	92	C3
Q969N2	PIGT_HUMAN	PIGT	HUMAN	NONSUBPRED	PLLVNLPTPD	FSMPYNVICLTCTVVAVCYGSFY	NLLTRTFHIE	LC non-substrate	7.576	23.115	15.727	93	C3
Q9P2J2	TUTLA_HUMAN	IGSF9	HUMAN	NONSUBPRED	PGLLPQPVLA	GVVGGVCFLGVAVLVSILAGCLL	NRRRAARRRR	LC substrate	49.887	60.071	14.192	94	C3
P37173	TGFR2_HUMAN	TGFBR2	HUMAN	NONSUBPRED	NPDLLLVIFQ	VTGISLLPPLGVAISVIIIFYCY	RVNRQQKLSS	LC non-substrate	12.098	37.825	26.498	95	C3
Q969W9	PMEPA_HUMAN	PMEPA1	HUMAN	NONSUB	FQSMEITELE	FVQIIIIVVVMMVMVVVITCLLS	HYKLSARSFI	LC non-substrate	15.24	24.967	8.978	96	C3
P53801	PTTG_HUMAN	PTTG1IP	HUMAN	NONSUB	RWGVCWVNFE	ALIITMSVVGGTLLLGIAICCCC	CCRRKRSRKP	LC non-substrate	11.868	27.241	20.923	97	C3
Q7Z6A9	BTLA_HUMAN	BTLA	HUMAN	NONSUBPRED	PSKDEMASRP	WLLYRLLPLGGLPLLITTCFCLF	CCLRRHQGKQ	LC non-substrate	8.312	36.194	25.116	98	C3
Q4KMG9	TM52B_HUMAN	TMEM52B	HUMAN	NONSUBPRED	EHCLTTDWVH	LWYIWLLVVIGALLLLCGLTSLC	FRCCCLSRQQ	HC non-substrate	7.598	11.75	4.208	99	C3
P01732	CD8A_HUMAN	CD8A	HUMAN	NONSUBPRED	TRGLDFACDI	YIWAPLAGTCGVLLLSLVITLYC	NHRNRRRVCK	LC non-substrate	10.699	23.39	13.901	100	C3
Q8VHS2	CRUM1_MOUSE	Crb1	MOUSE	NONSUBPRED	ADDRLLGIFT	AVGSGTLALFFILLLAGVASLIA	SNKRATQGTY	LC non-substrate	12.319	20.597	8.763	101	C3
Q8IUW5	RELL1_HUMAN	RELL1	HUMAN	NONSUB	NDTGNGHPEY	IAYALVPVFFIMGLFGVLICHLL	KKKGYRCTTE	LC substrate	27.776	50.692	16.093	102	C3
Q9UKF5	ADA29_HUMAN	ADAM29	HUMAN	NONSUBPRED	PPPKRKKKKK	FCYLCILLLIVLFILLCCLYRLC	KKSKPIKKQQ	LC substrate	17.735	54.343	24.853	103	C3
Q9NXS2	QPCTL_HUMAN	QPCTL	HUMAN	NONSUBPRED	LPPKRRLLPR	VRLLPLLLALAVGSAFYTIWSGW	HRRTEELPLG	LC non-substrate	13.067	27.321	12.187	104	C3
Q86SU0	ILDR1_HUMAN	ILDR1	HUMAN	NONSUBPRED	TSGDPDKEVK	LIVLHWLTVIFIILGALLLLLLI	GVCWCQCCPQ	HC non-substrate	14.71	18.845	7.107	105	C4
Q9HBV2	SACA1_HUMAN	SPACA1	HUMAN	NONSUBPRED	MRRSSLPATD	AALIFVLTIGVIICVFIIFLLIF	IIINWAAVKA	LC non-substrate	16.044	28.1	11.913	106	C4
P50895	BCAM_HUMAN	BCAM	HUMAN	NONSUB	TVSPQTSQAG	VAVMAVAVSVGLLLLVVAVFYCV	RRKGGPCCRQ	LC substrate	37.529	54.927	14.818	107	C4
Q9NPR2	SEM4B_HUMAN	SEMA4B	HUMAN	NONSUB	SWGADRSYWK	EFLVMCTLFVLAVLLPVLFLLYR	HRNSMKVFLK	LC non-substrate	37.034	46.988	12.446	108	C4
Q6PHB0	I20RA_MOUSE	Il20ra	MOUSE	NONSUBPRED	VQTSAWKAKV	IFWYVFLTSVIVFLFSAIGYLVY	RYIHVGKEKH	LC non-substrate	13.002	43.79	22.883	109	C4
Q14802	FXYD3_HUMAN	FXYD3	HUMAN	NONSUB	NSPFYYDWHS	LQVGGLICAGVLCAMGIIIVMSA	KCKCKFGQKS	LC non-substrate	16.467	27.9	13.33	110	C4
O43914	TYOBP_HUMAN	TYROBP	HUMAN	NONSUB	DCSCSTVSPG	VLAGIVMGDLVLTVLIALAVYFL	GRLVPRGRGA	LC non-substrate	18.395	26.656	16.385	111	C4
P49257	LMAN1_HUMAN	LMAN1	HUMAN	NONSUB	CPELPPFPSC	LSTVHFIIFVVVQTVLFIGYIMY	RSQQEAAAKK	LC non-substrate	20.644	34.474	16.06	112	C4
Q6EMK4	VASN_HUMAN	VASN	HUMAN	SUBEXPERT	TQAREGNLPL	LIAPALAAVLLAALAAVGAAYCV	RRGRAMAAAA	LC substrate	80.088	76.669	12.502	113	C4
P36888	FLT3_HUMAN	FLT3	HUMAN	NONSUBPRED	PGPFPFIQDN	ISFYATIGVCLLFIVVLTLLICH	KYKKQFRYES	LC substrate	23.057	55.565	18.091	114	C4
P35070	BTC_HUMAN	BTC	HUMAN	SUBEXPERT	LFYLRGDRGQ	ILVICLIAVMVVFIILVIGVCTC	CHPLRKRRKR	LC substrate	66.606	67.296	12.299	115	C4
Q9NYK1	TLR7_HUMAN	TLR7	HUMAN	NONSUBPRED	CELDLTNLIL	FSLSISVSLFLMVMMTASHLYFW	DVWYIYHFCK	HC non-substrate	10.552	12.976	4.095	116	C5
Q7TSN7	IGSF5_MOUSE	Igsf5	MOUSE	NONSUBPRED	GEEGPALPTW	AIILLAVAFSLLLILIIVLIIIF	CCCCASRREK	LC non-substrate	19.179	28.05	14.668	117	C5
P01135	TGFA_HUMAN	TGFA	HUMAN	NONSUB	AVVAASQKKQ	AITALVVVSIVALAVLIITCVLI	HCCQVRKHCE	LC non-substrate	20.115	36.322	15.909	118	C5
Q9Y561	LRP12_HUMAN	LRP12	HUMAN	NONSUBPRED	CRWSTKESPR	WRSALLLLFLAGVYGNGALA	EHSENVHISG	HC non-substrate	11.394	18.668	6.468	119	C5
O14786	NRP1_HUMAN	NRP1	HUMAN	NONSUBPRED	PGNVLKTLDP	ILITIIAMSALGVLLGAVCGVVL	YCACWHNGMS	HC non-substrate	9.546	16.971	7.803	120	C5
O75787	RENR_HUMAN	ATP6AP2	HUMAN	NONSUBPRED	YNFEYSVVFN	MVLWIMIALALAVIITSYNIWNM	DPGYDSIIYR	HC non-substrate	8.265	14.287	7.026	121	C5
Q96J42	TXD15_HUMAN	TXNDC15	HUMAN	NONSUBPRED	LPSTLIKSVD	WLLVFSLFFLISFIMYATI	RTESIRWLIP	LC non-substrate	8.549	23.458	12.202	122	C5
Q01151	CD83_HUMAN	CD83	HUMAN	NONSUBPRED	ETFKKYRAEI	VLLLALVIFYLTLIIFTCKFARL	QSIFPDFSKA	LC non-substrate	8.689	20.981	11.441	123	C5
P31785	IL2RG_HUMAN	IL2RG	HUMAN	NONSUBPRED	KENPFLFALE	AVVISVGSMGLIISLLCVYFWLE	RTMPRIPTLK	LC non-substrate	13.605	30.563	21.091	124	C5
P15509	CSF2R_HUMAN	CSF2RA	HUMAN	NONSUBPRED	EFGSDDGNLG	SVYIYVLLIVGTLVCGIVLGFLF	KRFLRIQRLF	LC substrate	35.045	62.424	16.131	125	C5
A2RUT3	TMM89_HUMAN	TMEM89	HUMAN	NONSUBPRED	CPGYWLGPGA	SRIYPVAAVMITTTMLMICRKIL	QGRRRSQATK	LC substrate	16.622	61.152	27.686	126	C5
