# Supplementary material for: Charting γ-secretase substrates by explainable AI
Source: Nat Commun. 2025 Jul 1;16:5428. doi: 10.1038/s41467-025-60638-z (PMC12219630; doi:10.1038/s41467-025-60638-z)
Supplement: Supplementary file 3 — Supplementary Data 1–23 [file 41467_2025_60638_MOESM3_ESM.zip › Breimann et al_Supplementary Data/Supplementary Data 17_Functional analysis (FA).xlsx]

## Sheet: KEY
Table	Explanation
Human_N-out_proteome	Dataset of whole human N-out membrane proteome
New_HC_substrates	Dataset of all new HC substrates from human N-out membrane proteome
Column
Protein information
entry	Accession number (UniProt)
name	Name (UniProt)
gene_name	Primary gene name (UniProt)
dataset	Name of dataset protein is contained in (SUBEXPERT, SUBLIT, NONSUB, or OTHERS)
class	Topological class of single-span (SS) protein (SS_NO_TYPE, SS_TYPE1, SS_TYPE2, SS_TYPE3, or SS_TYPE4; see Supplementary Data 1)
Prediction
pred_class	Confidence-based substrate prediction class
PRED_MEAN	Average substrate prediction score for 6 best approaches
PRED_STD	Standard deviation of substrate prediction score for 6 best approaches
validated_substrate	Whether protein was validated in this study as a substrate (1=True, 0=No validation was performed or it was validated as non-substrate)
Functional analysis datasets
new_hc_substrate	Whether the protein is a new HC substrate (1=True, 0=False)
known_substrate	Whether the protein is a known substrate (1=True, 0=False)
hc_substrate	Whether the protein is a HC substrate (1=True, 0=False)
background	Whether the protein is in the Human N-out proteome used as background for gene enrichment analysis (1=True, 0=False)
Pathway/Disease links
pathway_link_count	Number of Reactome pathway links (see Supplementary Data 18)
disease_link_count	Number of disease links (DisGeNET)
Mutation links
mutation_count	Number of mutations in TMD-JMD (UniProt)
mutation	Mutations within TMD-JMD (UniProt)
Network parameters
degree	Number of functional associations
stress_centrality	Number of shortest paths running through the gene/protein
neighborhood_connectivity	Average degree of functionally associated genes/proteins
Similarity
cpp_corr	Pearson correlation coefficient (R) based on top 100 CPP features (with closest protein in SUBEXPERT)
seq_sim	Sequence similarity (with closest protein in SUBEXPERT)
-log10_e_score	E-score obtained from BLAST based on total sequence (with closest protein in SUBEXPERT)
seq_sim_tmd_jmd	Sequence similarity only based on TMD-JMD (with closest protein in SUBEXPERT)
-log10_e_score_tmd_jmd	E-score obtained from BLAST based on TMD-JMD (with closest protein in SUBEXPERT)
Co-expression with Gamma-secretase
R_G-sec_tissue	Pearson correlation coefficient (R) of co-expression with γ-secretase (tissue level)
P_G-sec_tissue	P-value for Pearson correlation coefficient of co-expression with γ-secretase (tissue level)
R_G-sec_cell_type	Pearson correlation coefficient (R) of co-expression with γ-secretase (single cell type level)
P_G-sec_cell_type	P-value for Pearson correlation coefficient of co-expression with γ-secretase (single cell type level)
Functional analysis
module	Associated module (identified using DOMINO)
GO_term_count	Number of associated GO terms (see Supplementary Data 18)
New pathway/disease links
new_pathway_link_count	Number of Reactome pathway links that were previously not associated with γ-secretase or its known substrates (see Supplementary Data 20)
new_disease_link_count	Number of disease links (DisGeNET) that were previously not associated with γ-secretase or its known substrates (see Supplementary Data 20)
Relevance factors
relevance_score	Relevance score [0–1] computed as average over all relevance factors (highlighted in green)
new_pathway_link	Existence of new pathway link (1=True, 0=False)
new_disease_link	Existence of new disease link (1=True, 0=False)
new_protein_family	Whether the protein family of the respective protein was not contained within protein families of the known substrates (1=True, 0=False)
dissimilar_tmd_jmd	Whether the similarity of the TMD-JMD with the closest protein in SUBEXPERT is <=30% (1=True, 0=False)
mutated_tmd_jmd	Existence of a mutation within TMD-JMD (1=True, 0=False)
Remark
dataset	SUBEXPERT and SUBLIT datasets are also indicated if homolog from mouse, rat, or chicken existed
mutation	Disease-associated mutations are highlighted in bold
Network & Similarity	Columns highlighted in brown font were not considered for subsequent analysis steps but are given to show the results for other commonly used settings or evaluation measures
Similarity	Min-max normalized values (XX_norm) are given for 'cpp_corr', 'seq_sim', and 'seq_sim_tmd_jmd'
Similarity	Closest protein in SUBEXPERT (XX_gene) is given for each similarity measure
Similarity: -log10_e_score_gene	Inf: infinite value (i.e., identitical sequence)
Co-expression with Gamma-secretase	Expression values are given in Supplementary Data 21
New pathway/disease links	We considered for γ-secretase its potential subunits (NCSTN, PSENEN, PSEN1, PSEN2, APH1A, APH1B; with respective protein names: nicastrin, PEN-2, PS1, PS2, APH-1a, APH-1b). Known substrates were all proteins from SUBEXPERT and SUBLIT.

## Sheet: Human_N-out_proteome
Protein information					Prediction				Functional analysis datasets				Pathway/Disease links		Mutation links		Network (confidence>=0.4)			Network (confidence>=0.8)			Similarity													Co-expression with Gamma-secretase
entry	name	gene_name	dataset	class	pred_class	PRED_MEAN [%]	PRED_STD [%]	validated_substrate	new_hc_substrate	known_substrate	hc_substrate	background	pathway_link_count	disease_link_count	mutation_count	mutation	degree	stress_centrality	neighborhood_connectivity	degree	stress_centrality	neighborhood_connectivity	cpp_corr	cpp_corr_norm [%]	cpp_corr_gene	seq_sim	seq_sim_norm [%]	seq_sim_gene	-log10_e_score	-log10_e_score_gene	seq_sim_tmd_jmd	seq_sim_tmd_jmd_norm [%]	seq_sim_tmd_jmd_gene	-log10_e_score_tmd_jmd	-log10_e_score_tmd_jmd_gene	R_G-sec_tissue	P_G-sec_tissue	R_G-sec_cell_type	P_G-sec_cell_type
P16150	LEUK_HUMAN	SPN	SUBEXPERT	SS_TYPE1	HC substrate	95.22	2.02	0	0	1	1	1	4	4	0		76	33034	94.5132	12	23306	21.25	0.88	79.17	PTPRF	8.5	8.16597	Notch1	1.77	PTPRF	13.95	13.95	Cdh1	2.03	MET	-0.104645	0.451416	-0.0689109	0.554186
P28827	PTPRM_HUMAN	PTPRM	SUBEXPERT	SS_TYPE1	HC substrate	94.79	2.09	0	0	1	1	1	0	0	0		16	19440	47.25	1	0	9	0.87	78.5	MET	97.52	98.9194	Ptprm	inf	Ptprm	100	100	Ptprm	27.7	Ptprm	-0.0293065	0.833384	0.0628429	0.589676
P10586	PTPRF_HUMAN	PTPRF	SUBEXPERT	SS_TYPE1	HC substrate	94.64	2.03	0	0	1	1	1	5	9	0		27	52036	42.7778	3	2502	4.66667	0.88	79.17	SPN	14.94	14.7314	Dcc	156.85	Ptprm	19.51	19.51	LRP1	2.01	Notch3	0.0634889	0.648325	0.117623	0.311567
Q06418	TYRO3_HUMAN	TYRO3	SUBEXPERT	SS_TYPE1	HC substrate	94.49	2.14	0	0	1	1	1	0	2	0		6	37820	50.3333	0	0	0	0.87	78.83	SPN	42.25	42.5731	AXL	inf	MERTK	34.15	34.15	AXL	3.61	AXL	0.5203	5.51355e-05	0.423866	0.000135922
P54764	EPHA4_HUMAN	EPHA4	SUBEXPERT	SS_TYPE1	HC substrate	94.39	2.26	0	0	1	1	1	7	6	0		52	90640	45.4231	9	5646	10.4444	0.87	78.67	TYRO3	98.58	100	Epha4	inf	Epha4	97.62	97.62	Epha4	15.8	Epha4	-0.0703967	0.612975	0.0120678	0.917594
P19022	CADH2_HUMAN	CDH2	SUBEXPERT	SS_TYPE1	HC substrate	94.37	2.47	0	0	1	1	1	11	28	0		105	686488	55.3714	12	102280	14	0.85	74.5	EPHA4	45.48	45.866	Cdh1	inf	Cdh1	41.46	41.46	Cdh1	2.79	ROBO1	-0.00027522	0.998424	0.14105	0.224231
O60469	DSCAM_HUMAN	DSCAM	SUBEXPERT	SS_TYPE1	HC substrate	94.34	1.96	0	0	1	1	1	6	13	0		35	68810	35	1	0	7	0.87	78.17	SPN	98.46	99.8777	Dscam	inf	Dscam	95.12	95.12	Dscam	24.16	Dscam	0.576974	4.95204e-06	0.0455622	0.695929
Q14118	DAG1_HUMAN	DAG1	SUBEXPERT	SS_TYPE1	HC substrate	94.24	2.12	0	0	1	1	1	20	25	0		26	89756	38.3077	5	141522	21.8	0.85	75	SPN	4.36	3.94536	Notch2	3.22	Nrxn1	36.96	36.96	Ptprm	4.84	Tacstd2	-0.00130996	0.992499	-0.0663627	0.568965
P09603	CSF1_HUMAN	CSF1	SUBEXPERT	SS_TYPE1	HC substrate	94.07	2.42	0	0	1	1	1	10	15	2	489:F->S;496:S->F	83	154476	92.6747	16	65986	24.75	0.82	69.67	EPHA4	5.42	5.026	ROBO1	1.32	CLSTN1	31.71	31.71	Nectin1	2.02	Npr3	0.333519	0.0137197	-0.0354353	0.761209
P23468	PTPRD_HUMAN	PTPRD		SS_TYPE1	HC substrate	93.84	2.28	0	1	0	1	1	5	12	0		46	292770	32.7826	6	16524	2.83333	0.87	78	TYRO3	69.87	70.731	PTPRF	inf	PTPRF	55.56	55.56	PTPRF	16.45	PTPRF	0.803121	2.74513e-13	0.542511	4.14184e-07
Q9UM47	NOTC3_HUMAN	NOTCH3	SUBEXPERT	SS_TYPE1	HC substrate	93.76	2.37	0	0	1	1	1	20	35	0		42	91398	72.5	14	72390	15.7857	0.88	80.33	CD44	89.19	90.4272	Notch3	inf	Notch1	82.93	82.93	Notch3	9.45	Notch3	-0.266355	0.0515551	-0.0734646	0.528244
Q04721	NOTC2_HUMAN	NOTCH2	SUBEXPERT	SS_TYPE1	HC substrate	93.54	2.28	0	0	1	1	1	21	62	0		32	96798	86.7812	12	39784	15.9167	0.86	76.67	SPN	92.55	93.8526	Notch2	inf	Notch1	80.49	80.49	Notch2	21.17	Notch2	-0.227374	0.0982315	-0.0465879	0.689429
P05067	A4_HUMAN	APP	SUBEXPERT	SS_TYPE1	HC substrate	93.4	2.54	0	0	1	1	1	65	83	17	692:A->G;693:E->G;693:E->K;693:E->Q;694:D->N;705:L->V;713:A->T;713:A->V;714:T->A;714:T->I;715:V->M;716:I->V;717:V->F;717:V->G;717:V->I;717:V->L;723:L->P	88	1016488	56.5455				0.87	79	APLP1	32.86	33.0003	APLP2	156.01	APLP2	56.1	56.1	APLP2	14.27	APLP2	0.56359	9.10898e-06	0.481394	1.07125e-05
P12830	CADH1_HUMAN	CDH1	SUBEXPERT	SS_TYPE1	HC substrate	93.39	2.72	0	0	1	1	1	25	82	1	711:L->V	151	1381514	55.4305	24	205176	16.7917	0.85	74.33	TYRO3	79.7	80.7524	Cdh1	inf	Cdh1	90.24	90.24	Cdh1	2.38	Cdh1	-0.0842198	0.544859	0.119481	0.303933
Q06481	APLP2_HUMAN	APLP2	SUBEXPERT	SS_TYPE1	HC substrate	93.36	2.72	0	0	1	1	1	9	5	0		19	32118	46.0526	1	0	27	0.84	72.83	CDH2	51.38	51.8809	APP	inf	APP	52.27	52.27	APP	14.27	APP	-0.090896	0.513323	-0.0572218	0.623438
O14522	PTPRT_HUMAN	PTPRT		SS_TYPE1	HC substrate	93.16	2.62	0	1	0	1	1	0	4	1	771:R->I	21	127454	50.0952				0.87	78.83	EPHA4	65.37	66.1433	Ptprm	inf	Ptprm	58.54	58.54	Ptprm	16.74	Ptprm	0.218987	0.111623	0.0376442	0.746809
P08581	MET_HUMAN	MET	SUBEXPERT	SS_TYPE1	HC substrate	93.16	2.61	0	0	1	1	1	41	119	0		80	377162	66.625	18	108830	25.4444	0.87	78.67	APP	10	9.69518	MERTK	72.14	MERTK	25.58	25.58	SPN	3.46	CXADR	-0.142023	0.305628	0.0114726	0.921645
P22223	CADH3_HUMAN	CDH3		SS_TYPE1	HC substrate	92.91	2.48	0	1	0	1	1	5	7	0		40	69314	51.45	0	0	0	0.86	76.17	TYRO3	56.57	57.172	Cdh1	inf	Cdh1	41.86	41.86	Cdh1	1.15	Cdh1	-0.204518	0.137953	-0.0576513	0.62083
Q86VB7	C163A_HUMAN	CD163	OTHERS	SS_TYPE1	HC substrate	92.77	2.24	0	1	0	1	1	10	22	0		73	73882	88.9589	8	19906	16.75	0.88	80.17	TYRO3	2.16	1.70252	Nlgn1	3.17	SIRPA	36.58	36.58	Nlgn1	5.75	SIRPA	-0.276937	0.0426331	0.0469568	0.687097
Q15303	ERBB4_HUMAN	ERBB4	SUBEXPERT	SS_TYPE1	HC substrate	92.77	3.79	0	0	1	1	1	0	28	0		64	218442	55.9062	18	29498	17.8889	0.87	78.33	PTPRM	9.86	9.55245	Epha4	59.72	Epha4	31.82	31.82	SORL1	5.48	Cdh1	0.521481	5.26629e-05	0.172693	0.135755
Q15223	NECT1_HUMAN	NECTIN1	SUBEXPERT	SS_TYPE1	HC substrate	92.73	2.79	0	0	1	1	1	6	8	0		31	116168	43.3226	8	31070	8	0.86	76.67	NOTCH3	94.58	95.9221	Nectin1	inf	Nectin1	90.24	90.24	Nectin1	14.76	Nectin1	0.226301	0.0998705	-0.0399795	0.731678
Q9HCJ2	LRC4C_HUMAN	LRRC4C		SS_TYPE1	HC substrate	92.5	2.58	0	1	0	1	1	0	0	0		17	24596	33.8824	0	0	0	0.96	92.5	LRRC4B	63.75	64.4918	Lrrc4b	inf	Lrrc4b	75.61	75.61	Lrrc4b	22	Lrrc4b	0.490448	0.000166668	0.0771586	0.507655
Q8TD84	DSCL1_HUMAN	DSCAML1	SUBLIT	SS_TYPE1	HC substrate	92.37	2.68	0	0	1	1	1	6	2	0		18	55078	25.2778	0	0	0	0.89	81.83	DSCAM	59.72	60.3833	Dscam	inf	Dscam	26.83	26.83	Dscam	1.63	Lrrc4b	0.704391	2.79036e-09	0.691142	4.83021e-12
P04439	HLAA_HUMAN	HLA-A	SUBEXPERT	SS_TYPE1	HC substrate	92.26	3.33	0	0	1	1	1	17	35	10	300:L->P;306:I->V;307:P->H;312:I->L;318:L->F;321:V->M;322:I->F;323:T->A;331:M->R;335:K->N	80	190032	72.3				0.87	79	NOTCH3	7.12	6.7591	SIRPA	8.3	SIRPA	40.91	40.91	PDPN	6.42	Ptprm	-0.368972	0.00604113	0.0428471	0.713238
Q9NZR2	LRP1B_HUMAN	LRP1B	SUBLIT	SS_TYPE1	HC substrate	92.02	3.28	0	0	1	1	1	0	9	0		15	37780	41.4	0	0	0	0.87	78.5	TYRO3	60.16	60.8319	LRP1	inf	LRP1	32.56	32.56	LDLR	5.66	LDLR	0.671514	2.72758e-08	0.191326	0.0977961
P16070	CD44_HUMAN	CD44	SUBEXPERT	SS_TYPE1	HC substrate	91.94	3.63	0	0	1	1	1	17	37	0		178	861078	72.2079				0.88	80.33	NOTCH3	3.64	3.21134	PTPRF	2.04	SORT1	24.39	24.39	Cdh1	1.5	ERBB4	-0.07054	0.61225	-0.028636	0.806026
P17342	ANPRC_HUMAN	NPR3	SUBEXPERT	SS_TYPE1	HC substrate	91.88	2.62	0	0	1	1	1	0	9	0		4	1854	15	1	0	4	0.81	68.83	APP	90.57	91.834	Npr3	inf	Npr3	95.35	95.35	Npr3	27.81	Npr3	-0.131422	0.3435	-0.125114	0.281536
Q86YL7	PDPN_HUMAN	PDPN	SUBEXPERT	SS_TYPE1	HC substrate	91.87	3.61	0	0	1	1	1	4	10	1	147:A->G	38	47384	92.3421				0.84	72.5	TYRO3	17.28	17.1169	Notch4	4.15	CXADR	43.9	43.9	HLA-A	6.62	Ptprm	-0.0558426	0.688369	-0.0643482	0.580777
P16422	EPCAM_HUMAN	EPCAM	SUBLIT	SS_TYPE1	HC substrate	91.81	4.86	0	0	1	1	1	3	29	0		60	164590	100.533	4	14548	31.25	0.91	85.67	TACSTD2	47.45	47.8744	Tacstd2	90.98	Tacstd2	55.81	55.81	Tacstd2	2.83	Tacstd2	0.0679282	0.625512	0.138969	0.231211
P01893	HLAH_HUMAN	HLA-H		SS_NO_TYPE	HC substrate	91.58	4.18	0	1	0	1	1	0	0	0								0.98	96.5	HLA-A	85.64	86.808	HLA-A	inf	HLA-A	86.36	86.36	HLA-A	18.43	HLA-A
P30530	UFO_HUMAN	AXL	SUBEXPERT	SS_TYPE1	HC substrate	91.53	2.39	0	0	1	1	1	5	18	0		33	43330	82.1212	2	100906	29.5	0.81	68.5	PTPRM	43.85	44.2043	MERTK	inf	MERTK	36.58	36.58	TYRO3	7.62	TYRO3	0.0464861	0.738539	-0.0378902	0.74521
P30511	HLAF_HUMAN	HLA-F		SS_TYPE1	HC substrate	91.45	3.89	0	1	0	1	1	13	1	0		40	21242	46.425	18	21470	19	0.97	94.67	HLA-A	80.06	81.1194	HLA-A	inf	HLA-A	81.82	81.82	HLA-A	15.86	HLA-A	-0.303922	0.0254668	0.0316274	0.786222
P55283	CADH4_HUMAN	CDH4		SS_TYPE1	HC substrate	91.37	4.02	0	1	0	1	1	7	0	0		27	7348	39.3333	0	0	0	0.85	74.33	CDH2	64.85	65.6132	CDH2	inf	Cdh1	66.67	66.67	CDH2	14.9	CDH2	0.241344	0.0787305	0.128976	0.266826
Q07954	LRP1_HUMAN	LRP1	SUBEXPERT	SS_TYPE1	HC substrate	91.34	3.68	0	0	1	1	1	10	27	0		46	191078	70.8261	14	104114	27.9286	0.8	66.83	PAM	11	10.7146	LRP6	inf	LRP6	24.44	24.44	TYRO3	1.66	Notch1	0.0815751	0.557604	-0.0202363	0.86225
Q13308	PTK7_HUMAN	PTK7	SUBEXPERT	SS_TYPE1	HC substrate	91.25	3.92	0	0	1	1	1	0	3	0		26	30362	39.5769				0.85	74.67	TYRO3	17.66	17.5043	TYRO3	69.28	Ntrk2	31.71	31.71	CXADR	4.18	CXADR	-0.333222	0.013809	-0.0825791	0.478207
O60330	PCDGC_HUMAN	PCDHGA12		SS_TYPE1	HC substrate	91.23	4.06	0	1	0	1	1	0	0	0								0.84	73.83	TYRO3	13.2	12.9575	Cdh1	31.86	CDH2	24.39	24.39	CLSTN1	1.61	Pam	0.562123	9.72283e-06	-0.125472	0.28015
P35590	TIE1_HUMAN	TIE1	SUBEXPERT	SS_TYPE1	HC substrate	91.22	3.48	0	0	1	1	1	0	0	0		10	1448	86.1	0	0	0	0.78	62.67	NECTIN1	18.98	18.85	MERTK	61.64	MERTK	26.67	26.67	CLSTN1	2.06	Scn4b	0.0249642	0.857793	-0.0640414	0.582586
Q8N423	LIRB2_HUMAN	LILRB2		SS_TYPE1	HC substrate	91.18	4.2	0	1	0	1	1	6	0	0		57	109594	85.5789	14	134380	20.4286	0.84	74	CDH1	8.86	8.53298	PTK7	5.27	PTK7	36.58	36.58	Cdh1	2.09	Nrxn1	-0.153492	0.26781	0.0696033	0.550203
Q8NHL6	LIRB1_HUMAN	LILRB1		SS_TYPE1	HC substrate	91.17	4.21	0	1	0	1	1	0	1	1	459:L->V	54	91348	88.0185	10	111286	22.4	0.84	74.17	CDH1	13.38	13.141	ROBO1	3.97	ROBO1	29.27	29.27	Nrxn1	1.17	Nrxn1	-0.150315	0.277957	0.0437073	0.707738
O75056	SDC3_HUMAN	SDC3	SUBEXPERT	SS_TYPE1	HC substrate	91.14	3.16	0	0	1	1	1	28	1	0		23	24822	57.5217	15	26224	14.2	0.8	66.83	NRXN1	7.24	6.88144	CLSTN2	3.95	Nrxn1	24.39	24.39	Nrxn1	3.88	Nrxn1	0.618128	6.35021e-07	0.0168644	0.885032
Q9UK00	CC018_HUMAN	C3orf18		SS_NO_TYPE	HC substrate	91.04	2.8	0	1	0	1	1	0	0	0		2	22158	4	0	0	0	0.83	72.17	PTPRM	13.58	13.3449	Ptprm	2.27	CDH2	36.58	36.58	Ptprm	3.68	Pam	0.372268	0.0055715	-0.0827791	0.477138
P46531	NOTC1_HUMAN	NOTCH1	SUBEXPERT	SS_TYPE1	HC substrate	91.04	2.59	0	0	1	1	1	40	80	0		118	883410	66.7542	19	148904	15.6316	0.81	68.33	TYRO3	90.06	91.3141	Notch1	inf	Notch1	92.68	92.68	Notch1	27.01	Notch1	0.170568	0.217523	0.0425564	0.7151
O75022	LIRB3_HUMAN	LILRB3	OTHERS	SS_TYPE1	HC substrate	90.99	4.4	0	1	0	1	1	6	1	0		26	27268	72.3077	4	18	21	0.86	75.83	PTPRF	8.56	8.22714	ROBO1	4.4	Ptprm	36.58	36.58	AXL	3.1	MUC1	-0.165907	0.230541	0.0505055	0.664814
Q15109	RAGE_HUMAN	AGER	SUBLIT	SS_TYPE1	HC substrate	90.96	3.75	0	0	1	1	1	27	79	0		18	14002	99.1667				0.87	77.67	CDH2	18.32	18.1772	L1cam	11.93	ROBO1	14.63	14.63	Dscam	1.5	MET	-0.0563058	0.685918	-0.0160166	0.890775
Q12866	MERTK_HUMAN	MERTK	SUBEXPERT	SS_TYPE1	HC substrate	90.96	3.3	0	0	1	1	1	3	19	2	498:N->S;518:I->V	46	174192	70.6739	1	0	1	0.78	64.17	NOTCH2	39.24	39.5045	AXL	inf	TYRO3	31.71	31.71	Notch3	4.47	Notch3	0.270603	0.0478064	0.0257481	0.825261
Q9NT99	LRC4B_HUMAN	LRRC4B	SUBEXPERT	SS_NO_TYPE	HC substrate	90.88	2.78	0	0	1	1	1	4	0	0		22	114034	29.8636	3	3604	5.66667	0.83	71.17	CDH2	95.79	97.1557	Lrrc4b	inf	Lrrc4b	100	100	Lrrc4b	29.03	Lrrc4b	0.579089	4.48627e-06	0.552612	2.26945e-07
P19021	AMD_HUMAN	PAM	SUBEXPERT	SS_TYPE1	HC substrate	90.86	3.57	0	0	1	1	1	0	33	0		7	17002	21.1429				0.82	69.17	NOTCH3	89.72	90.9675	Pam	inf	Pam	86.36	86.36	Pam	18.38	Pam	-0.226893	0.0989637	-0.0672083	0.56404
Q9BUF7	CRUM3_HUMAN	CRB3	OTHERS	SS_TYPE1	HC substrate	90.61	4.2	0	1	0	1	1	5	0	0		4	2266	48	0	0	0	0.85	74.67	TYRO3	10	9.69518	KCNE1	1.64	CSF1	17.07	17.07	Dscam	2.77	Npr3	-0.0947672	0.495469	0.0666975	0.567013
Q9Y5H0	PCDG3_HUMAN	PCDHGA3	SUBLIT	SS_TYPE1	HC substrate	90.59	4.75	0	0	1	1	1	0	0	0								0.84	72.5	TYRO3	14.59	14.3746	CDH2	35.47	Cdh1	31.71	31.71	APLP2	4	CLSTN1	0.437136	0.000949397	-0.134268	0.247531
Q9HCM2	PLXA4_HUMAN	PLXNA4		SS_TYPE1	HC substrate	90.56	3.82	0	1	0	1	1	14	0	0		44	48668	41.6591	8	1650	12.5	0.83	71.5	PTPRF	7.55	7.19747	MET	43	MET	31.71	31.71	DAG1	5.06	Notch3	0.122096	0.379118	0.0196631	0.866116
P17948	VGFR1_HUMAN	FLT1	SUBEXPERT	SS_TYPE1	HC substrate	90.52	4.26	0	0	1	1	1	7	50	1	781:R->Q	69	176898	75.7101	9	17574	25.7778	0.83	71.17	SIRPA	9.94	9.63401	TIE1	59.84	TIE1	14.29	14.29	Dscam	1.46	Dscam	0.15257	0.270728	-0.0150036	0.897644
P29317	EPHA2_HUMAN	EPHA2	SUBLIT	SS_TYPE1	HC substrate	90.52	4.46	0	0	1	1	1	20	21	0		48	74290	67.4167	8	72358	15.875	0.88	80	EPHA4	51.64	52.146	Epha4	inf	Epha4	17.07	17.07	SPN	3.65	AXL	-0.198082	0.151055	0.000335026	0.997708
P54753	EPHB3_HUMAN	EPHB3	SUBLIT	SS_TYPE1	HC substrate	90.51	4.3	0	0	1	1	1	8	1	1	579:I->V	24	17454	44.5833	4	10854	17.25	0.9	83.5	EPHB2	68.84	69.6809	Ephb2	inf	Epha4	58.54	58.54	Ephb2	7.72	Ephb2	-0.0834382	0.548611	-0.0491463	0.673316
P78324	SHPS1_HUMAN	SIRPA	SUBEXPERT	SS_TYPE1	HC substrate	90.45	2.88	0	0	1	1	1	8	2	1	370:R->Q	57	424112	92.3684				0.83	71.17	FLT1	9.13	8.80824	ROBO1	8.17	HLA-A	39.02	39.02	SPN	2.28	SPN	0.70287	3.12174e-09	0.216121	0.0607787
Q9HBW1	LRRC4_HUMAN	LRRC4		SS_TYPE1	HC substrate	90.36	4.47	0	1	0	1	1	0	1	0		10	45762	40.1	0	0	0	0.96	94.17	LRRC4B	57.43	58.0487	Lrrc4b	inf	Lrrc4b	70.73	70.73	Lrrc4b	21.99	Lrrc4b	0.234483	0.0878854	-0.0226806	0.845806
P35613	BASI_HUMAN	BSG	SUBEXPERT	SS_TYPE1	HC substrate	90.36	3.73	0	0	1	1	1	19	12	0		47	196704	64.9149	8	8538	22.25	0.84	72.5	PTPRF	19.74	19.6248	Dscam	10.25	Dscam	26.83	26.83	LRP1	3.62	AXL	0.362493	0.00706571	-0.027448	0.813925
Q92692	NECT2_HUMAN	NECTIN2	SUBLIT	SS_TYPE1	HC substrate	90.35	4.32	0	0	1	1	1	9	40	0		43	191448	68.2558	7	27540	9.57143	0.84	72.5	APP	21.56	21.4803	Nectin1	57.1	Nectin1	17.07	17.07	DAG1	2.65	CXADR	-0.247387	0.071306	-0.047324	0.684778
P51693	APLP1_HUMAN	APLP1	SUBEXPERT	SS_TYPE1	HC substrate	90.34	3.99	0	0	1	1	1	0	0	0		30	248824	24.6333	0	0	0	0.87	79	APP	89.38	90.6209	Aplp1	inf	Aplp1	88.37	88.37	Aplp1	25.22	Aplp1	0.878691	2.49543e-18	0.826958	3.47802e-20
P43146	DCC_HUMAN	DCC	SUBEXPERT	SS_TYPE1	HC substrate	90.32	4.8	0	0	1	1	1	15	23	0		30	17482	35.9667	7	27740	3.14286	0.82	69.83	EPHA4	96.41	97.7877	Dcc	inf	Dcc	86.67	86.67	Dcc	10.8	Dcc	0.33587	0.0130289	0.0689552	0.553931
Q50LG9	LRC24_HUMAN	LRRC24		SS_NO_TYPE	HC substrate	90.19	4.22	0	1	0	1	1	0	0	0		4	27292	15	0	0	0	0.81	68.33	DSCAM	20.66	20.5627	Lrrc4b	25.9	Lrrc4b	7.32	7.32	DAG1	0.18	DAG1	0.302398	0.0262508	-0.0692139	0.552441
P21709	EPHA1_HUMAN	EPHA1		SS_TYPE1	HC substrate	90.11	4.34	0	1	0	1	1	9	9	1	575:R->Q	51	107314	50.8039	7	16870	13.5714	0.87	78.67	CDH2	44.98	45.3563	Epha4	inf	Epha4	24.39	24.39	CDH2	0.61	Cdh1	-0.0695647	0.617188	-0.0365765	0.753759
Q9Y5G9	PCDG4_HUMAN	PCDHGA4		SS_TYPE1	HC substrate	90.09	4.81	0	1	0	1	1	0	0	1	714:D->H							0.83	71.67	TYRO3	14.66	14.4459	CDH2	31.17	Cdh1	24.39	24.39	Pam	2.89	Pam	0.477554	0.000260637	-0.107476	0.355432
Q92859	NEO1_HUMAN	NEO1	SUBLIT	SS_TYPE1	HC substrate	90.02	5.26	0	0	1	1	1	6	0	0		39	102240	38.359	7	15498	5.71429	0.86	77.33	TACSTD2	50.38	50.8615	Dcc	inf	Dcc	46.34	46.34	Dcc	4.74	Dcc	0.658393	6.26589e-08	0.818699	1.6669e-19
Q9Y6N7	ROBO1_HUMAN	ROBO1	SUBEXPERT	SS_TYPE1	HC substrate	90.01	3.36	0	0	1	1	1	13	20	0		40	81664	42	6	53548	7.5	0.79	64.5	EPHA4	14.78	14.5683	Dscam	57.74	Dscam	24.39	24.39	ERBB4	3.83	CDH2	0.0973211	0.48387	0.293089	0.0101864
Q8WWV6	FCAMR_HUMAN	FCAMR	OTHERS	SS_TYPE1	HC substrate	89.96	5.22	0	1	0	1	1	3	0	0		11	23628	45.2727	0	0	0	0.77	62.17	FLT1	9.02	8.6961	Lrrc4b	2.3	SIRPA	39.02	39.02	SPN	6.76	SPN	-0.125483	0.365937	-0.0641312	0.582056
P08069	IGF1R_HUMAN	IGF1R	SUBEXPERT	SS_TYPE1	HC substrate	89.93	4.75	0	0	1	1	1	10	76	0		37	166504	72.2162	13	45370	26.6154	0.82	70.67	PTPRF	13.02	12.774	AXL	73.29	Ntrk2	31.82	31.82	CSF1	5.11	CSF1	0.180855	0.190626	0.463165	2.5187e-05
Q8NFZ4	NLGN2_HUMAN	NLGN2	SUBLIT	SS_TYPE1	HC substrate	89.88	4.02	0	0	1	1	1	4	4	0		34	154542	29	4	5116	8.25	0.96	92.83	NLGN1	62.99	63.717	Nlgn1	inf	Nlgn1	80.49	80.49	Nlgn1	23.75	Nlgn1	-0.0907371	0.514063	0.0279592	0.810524
Q9UBG0	MRC2_HUMAN	MRC2		SS_TYPE1	HC substrate	89.77	4.79	0	1	0	1	1	6	8	0		7	1850	53.5714	2	0	6	0.88	79.33	EPHA4	1.96	1.49862	CLSTN2	1.23	Ntrk2	14.63	14.63	LRP1	1.08	SPN	-0.353872	0.0086621	-0.137909	0.234824
Q9HD43	PTPRH_HUMAN	PTPRH		SS_TYPE1	HC substrate	89.74	7.39	0	1	0	1	1	0	0	1	781:K->N	3	38862	5.66667	0	0	0	0.89	81.67	SPN	11.12	10.837	PTPRF	67.62	PTPRF	41.46	41.46	CXADR	4.45	CXADR	0.165577	0.231482	0.179936	0.119857
P34741	SDC2_HUMAN	SDC2	SUBLIT	SS_TYPE1	HC substrate	89.66	5.1	0	0	1	1	1	37	0	0		23	26110	55.087	18	56838	14.7222	0.82	69.83	CDH1	20.9	20.8074	PDPN	15.6	SDC3	62.22	62.22	SDC3	13.47	SDC3	-0.127404	0.358582	-0.11579	0.319219
P22897	MRC1_HUMAN	MRC1		SS_TYPE1	HC substrate	89.48	5.12	0	1	0	1	1	10	8	0		70	181986	86.1286	9	47970	24.7778	0.86	76.67	TYRO3	2.4	1.94719	VASN	3.45	SIRPA	29.27	29.27	CXADR	4.12	Npr3	-0.225663	0.100856	0.00589896	0.959665
Q13291	SLAF1_HUMAN	SLAMF1	OTHERS	SS_TYPE1	HC substrate	89.46	3.77	0	1	0	1	1	0	1	0		73	56616	89.0685	4	8526	20.5	0.83	71.17	TYRO3	7.76	7.41156	Dscam	5.43	Nectin1	31.71	31.71	Notch4	5.24	Notch4	-0.163616	0.237134	-0.0390706	0.737555
Q9Y5G8	PCDG5_HUMAN	PCDHGA5		SS_TYPE1	HC substrate	89.44	4.16	0	1	0	1	1	0	0	0								0.83	72.17	TYRO3	15.36	15.1595	CDH2	28.87	Cdh1	26.83	26.83	CLSTN1	4.56	CLSTN1	0.309789	0.022631	-0.136234	0.240611
Q6UVK1	CSPG4_HUMAN	CSPG4	SUBLIT	SS_TYPE1	HC substrate	89.43	4.68	0	0	1	1	1	20	5	0		30	39994	63.7	9	19776	24.3333	0.87	78.17	PTPRF	1.81	1.3457	Cdh1	5.52	Nrxn1	24.39	24.39	CSF1	2.23	L1cam	-0.051714	0.710358	-0.027847	0.811271
Q685J3	MUC17_HUMAN	MUC17		SS_NO_TYPE	HC substrate	89.4	4.93	0	1	0	1	1	17	0	0		11	12996	17.7273	8	0	10.125	0.85	74.5	PTPRF	1.29	0.815578	MET	3.22	SPN	34.15	34.15	Cdh1	5.13	APP	0.114135	0.411201	0.128414	0.268935
P25092	GUC2C_HUMAN	GUCY2C	OTHERS	SS_TYPE1	HC substrate	89.34	3.69	0	1	0	1	1	7	9	0		5	1438	8.8	1	0	4	0.78	63.5	TYRO3	7.08	6.71832	Ntrk2	21.31	Ephb2	13.64	13.64	MUC1	0.67	TYRO3	0.148368	0.284302	0.0544943	0.64011
P27930	IL1R2_HUMAN	IL1R2	SUBEXPERT	SS_TYPE1	HC substrate	89.11	3.85	0	0	1	1	1	7	18	0		26	23076	62.5385	6	15976	24.5	0.78	63.5	SPN	16.58	16.4033	FLT1	9.66	Dcc	28.26	28.26	SORL1	4.11	CDH2	-0.207125	0.132894	0.00712109	0.951318
P06729	CD2_HUMAN	CD2	OTHERS	SS_TYPE1	HC substrate	89.09	4.29	1	1	0	1	1	3	5	1	217:C->Y	111	177476	81.7928	19	19702	28.9474	0.85	74.5	APP	9.97	9.66459	Dll1	4.72	JAG2	30.44	30.44	Dscam	5.03	Cdh1	-0.192823	0.162429	-0.0596173	0.60895
Q9Y5G5	PCDG8_HUMAN	PCDHGA8		SS_TYPE1	HC substrate	88.96	6.43	0	1	0	1	1	0	0	0								0.81	68.17	NOTCH3	16.95	16.7805	CDH2	34.37	CDH2	36.58	36.58	Notch1	4.31	Notch1	0.51069	7.9612e-05	-0.126932	0.274545
P33151	CADH5_HUMAN	CDH5	SUBLIT	SS_TYPE1	HC substrate	88.81	5.87	0	0	1	1	1	10	15	0		91	413256	59.2637	9	14352	16.4444	0.79	65.17	EPHA4	32.65	32.7862	Cdh1	104.61	CDH2	24.39	24.39	Ptprm	3.96	CDH2	-0.0770419	0.579772	-0.0686227	0.555848
P40967	PMEL_HUMAN	PMEL	SUBLIT	SS_TYPE1	HC substrate	88.77	6.2	0	0	1	1	1	0	1	0		41	45312	99.0976	5	22532	10.6	0.82	70.33	CDH2	4.99	4.58762	Dscam	3.93	IFNAR2	39.02	39.02	Cdh1	4.07	TYRO3	-0.0992786	0.475077	-0.00291735	0.980046
Q9UGT4	SUSD2_HUMAN	SUSD2	OTHERS	SS_TYPE1	HC substrate	88.76	4.96	0	1	0	1	1	0	0	0		3	6488	19	0	0	0	0.83	71.5	SPN	3.77	3.34387	CLSTN1	2.24	DAG1	29.27	29.27	Cdh1	1.38	Notch2	0.0658709	0.636043	0.0248574	0.831215
Q15262	PTPRK_HUMAN	PTPRK	SUBLIT	SS_TYPE1	HC substrate	88.7	5.19	0	0	1	1	1	5	3	0		21	119676	41.0952	8	138	21.625	0.9	82.67	PTPRM	61.43	62.1266	Ptprm	inf	Ptprm	28.57	28.57	Ptprm	6.71	Ptprm	0.404061	0.0024447	0.792929	1.38533e-17
P78310	CXAR_HUMAN	CXADR	SUBEXPERT	SS_TYPE1	HC substrate	88.6	5.23	0	0	1	1	1	6	1	0		10	32242	38.9	1	0	3	0.85	74.67	SPN	13.42	13.1818	PTK7	8.81	Dscam	36.58	36.58	CDH2	4.68	MET	0.159584	0.249048	0.260598	0.0229882
O95754	SEM4F_HUMAN	SEMA4F		SS_TYPE1	HC substrate	88.53	4.77	0	1	0	1	1	6	1	0		33	74136	45.303	7	2338	13.4286	0.8	66	SPN	5.46	5.06678	Lrrc4b	2.46	MET	26.83	26.83	CDH2	2.87	BSG	0.258251	0.0593667	0.0401357	0.730669
A6BM72	MEG11_HUMAN	MEGF11	OTHERS	SS_TYPE1	HC substrate	88.51	5.94	0	1	0	1	1	0	0	1	861:L->F	9	76448	29.4444	0	0	0	0.79	65.5	TYRO3	24.9	24.8853	Notch1	38.96	Notch4	29.27	29.27	Cdh1	4.29	CDH2	0.470072	0.000335165	-0.00711416	0.951365
Q9UKJ1	PILRA_HUMAN	PILRA	OTHERS	SS_TYPE1	HC substrate	88.51	5.98	0	1	0	1	1	4	0	0		19	31214	32.9474	2	2	1	0.86	76.83	TYRO3	8.58	8.24753	LRP6	3.88	TYRO3	21.95	21.95	Dcc	3.83	Dcc	0.00467585	0.973231	0.0787893	0.498699
Q9HDB5	NRX3B_HUMAN	NRXN3	SUBLIT	SS_TYPE1	HC substrate	88.51	5.87	0	0	1	1	1	4	15	0		46	155134	28.8913	9	1192	3.66667	1	100	NRXN1	30.93	31.0327	Nrxn1	120.67	Nrxn1	100	100	Nrxn1	28.45	Nrxn1	0.345878	0.010413	0.332715	0.00331801
Q9Y4C0	NRX3A_HUMAN	NRXN3	SUBLIT	SS_TYPE1	HC substrate	88.51	5.87	0	0	1	1	1	4	15	0								1	100	NRXN1	10.35	10.052	Nrxn1	93.31	Nrxn1	100	100	Nrxn1	28.45	Nrxn1	0.345878	0.010413	0.332715	0.00331801
P58400	NRX1B_HUMAN	NRXN1	SUBEXPERT	SS_TYPE1	HC substrate	88.48	5.9	0	0	1	1	1	6	21	0		75	647288	28.32	12	120438	4.16667	0.8	66.83	SDC3	98.3	99.7145	Nrxn1	inf	Nrxn1	100	100	Nrxn1	28.45	Nrxn1	0.407077	0.00225138	0.12213	0.293259
Q9ULB1	NRX1A_HUMAN	NRXN1	SUBEXPERT	SS_TYPE1	HC substrate	88.48	5.9	0	0	1	1	1	6	21	0								0.8	66.83	SDC3	23.9	23.8658	Nrxn1	inf	Nrxn1	100	100	Nrxn1	28.45	Nrxn1	0.407077	0.00225138	0.12213	0.293259
P11912	CD79A_HUMAN	CD79A	OTHERS	SS_TYPE1	HC substrate	88.43	4.67	0	1	0	1	1	6	7	0		60	184244	93.4167	8	9946	21.5	0.81	68.83	PTPRM	17.7	17.5451	Scn4b	6.37	FLT1	28.57	28.57	SPN	3.47	Ptprm	-0.182177	0.18735	-0.0364792	0.754393
Q96PL5	ERMAP_HUMAN	ERMAP		SS_TYPE1	HC substrate	88.4	6.09	0	1	0	1	1	0	0	0		2	30	16	0	0	0	0.84	73.83	TYRO3	10.1	9.79713	Scn4b	7.17	Scn4b	41.46	41.46	LDLR	8.2	CDH2	-0.145239	0.294694	0.012879	0.912076
Q9H4D0	CSTN2_HUMAN	CLSTN2	SUBEXPERT	SS_TYPE1	HC substrate	88.37	4.63	0	0	1	1	1	0	3	0		9	48216	21.5556	0	0	0	0.81	68.33	DLL1	54.66	55.2248	CLSTN1	inf	CLSTN1	46.34	46.34	CLSTN1	11.84	CLSTN1	0.12003	0.387298	0.0520775	0.655034
P42081	CD86_HUMAN	CD86	OTHERS	SS_TYPE1	HC substrate	88.3	5.24	1	1	0	1	1	20	17	0		161	276136	73.559				0.78	63.33	PTPRF	15.2	14.9964	Nectin1	7.98	CXADR	24.39	24.39	Nradd	4.79	Ptprm	-0.0398237	0.774948	0.0608417	0.601601
P37023	ACVL1_HUMAN	ACVRL1	SUBLIT	SS_TYPE1	HC substrate	88.29	5	0	1	0	1	1	4	23	1	111:E->D	22	15550	50	6	1154	10.8333	0.81	69	CDH2	16.9	16.7295	AXL	18.97	AXL	32.56	32.56	LRP1	2.41	LRP1	-0.0526438	0.705385	0.0585645	0.615299
P58401	NRX2B_HUMAN	NRXN2	SUBLIT	SS_TYPE1	HC substrate	88.29	6.16	0	0	1	1	1	4	4	0		54	319988	29.037	10	1192	4.5	1	100	NRXN1	34.08	34.2441	Nrxn1	154.73	Nrxn1	100	100	Nrxn1	28.45	Nrxn1	0.429446	0.00119309	0.0082516	0.943601
Q9P2S2	NRX2A_HUMAN	NRXN2	OTHERS	SS_TYPE1	HC substrate	88.29	6.16	0	0	1	1	1	4	4	0								1	100	NRXN1	12.56	12.305	Nrxn1	136.82	Nrxn1	100	100	Nrxn1	28.45	Nrxn1	0.429446	0.00119309	0.0082516	0.943601
Q8N2Q7	NLGN1_HUMAN	NLGN1	SUBEXPERT	SS_TYPE1	HC substrate	88.27	5.01	0	0	1	1	1	4	5	0		45	129010	24.9778	4	2486	8.75	0.83	71.33	TYRO3	95.94	97.3086	Nlgn1	inf	Nlgn1	100	100	Nlgn1	28.96	Nlgn1	0.436195	0.000976592	0.294957	0.00969349
P08138	TNR16_HUMAN	NGFR	SUBEXPERT	SS_TYPE1	HC substrate	88.24	5	0	0	1	1	1	18	57	0		52	124642	73.8846	10	28282	12	0.79	64.5	CSF1	16.39	16.2096	Nradd	28.86	Nradd	52.38	52.38	Nradd	16.22	Nradd	0.106837	0.441937	-0.0568933	0.625437
Q6ZV29	PLPL7_HUMAN	PNPLA7		SS_TYPE3	HC substrate	88.21	6.32	0	1	0	1	1	6	0	0		5	3518	6.4				0.8	67.5	NRXN1	1.82	1.3559	Nrxn1	2.16	PTPRF	26.83	26.83	Nectin1	0.62	SPN	-0.246824	0.0719724	0.272505	0.0172408
O00548	DLL1_HUMAN	DLL1	SUBEXPERT	SS_TYPE1	HC substrate	88.18	4.41	0	0	1	1	1	25	23	0		35	43822	93.8571	11	3576	14.2727	0.82	69.17	NOTCH2	88.52	89.7441	Dll1	inf	Dll1	86.05	86.05	Dll1	26.69	Dll1	-0.172296	0.212828	0.0642987	0.581069
P78325	ADAM8_HUMAN	ADAM8		SS_TYPE1	HC substrate	88.06	4.65	0	1	0	1	1	6	6	1	657:F->L	12	21908	37.1667	2	0	41	0.81	67.67	CXADR	6.19	5.81099	TNFRSF1A	4.46	TIE1	19.51	19.51	DAG1	0.94	DAG1	-0.0817131	0.556935	0.00739444	0.949451
Q12913	PTPRJ_HUMAN	PTPRJ	OTHERS	SS_TYPE1	HC substrate	88.03	5.03	0	1	0	1	1	14	9	0		43	161756	57.5581	21	67428	21.5714	0.8	67	CDH2	17.73	17.5757	PTPRF	71.36	Ptprm	34.15	34.15	CXADR	6.22	LRP1	0.300992	0.0269915	0.474919	1.4595e-05
Q96PQ0	SORC2_HUMAN	SORCS2	OTHERS	SS_TYPE1	HC substrate	87.75	6.08	0	1	0	1	1	0	1	0		7	372	46.5714	2	0	9	0.78	63.5	SDC3	16.39	16.2096	SORL1	73.65	SORL1	31.71	31.71	IGF1R	3.98	IGF1R	0.748576	7.61868e-11	0.431529	9.94217e-05
Q30201	HFE_HUMAN	HFE		SS_TYPE1	HC substrate	87.66	6.24	0	1	0	1	1	4	33	1	330:R->M	10	23404	41.1				0.84	73	APP	34.2	34.3664	HLA-A	65.35	HLA-A	34.09	34.09	Ptprm	3.19	Ptprm	-0.321429	0.0177873	0.0398701	0.732384
P18433	PTPRA_HUMAN	PTPRA	OTHERS	SS_TYPE1	HC substrate	87.61	5.61	0	1	0	1	1	9	2	0		23	54768	45.9565	3	19708	12.3333	0.82	70.83	PAM	39.15	39.4128	PTPRF	inf	PTPRF	32.56	32.56	Ptprm	4.28	APP	0.635113	2.48981e-07	0.330041	0.00359581
O43184	ADA12_HUMAN	ADAM12	OTHERS	SS_TYPE1	HC substrate	87.61	6.32	0	1	0	1	1	6	3	1	712:G->E	29	192192	52.7241	5	3314	30.2	0.82	70	APP	3.63	3.20114	Pam	2.69	IGF1R	31.71	31.71	LRP6	3.46	MET	0.0378427	0.785871	0.105001	0.36668
P00533	EGFR_HUMAN	EGFR	OTHERS	SS_TYPE1	HC substrate	87.57	4.82	0	1	0	1	1	72	139	1	674:V->I	196	2604164	52.9184				0.78	62.5	SPN	53.22	53.7568	ERBB4	inf	ERBB4	34.88	34.88	Cdh1	3.6	Cdh1	-0.0298648	0.830256	-0.0626091	0.591064
P31431	SDC4_HUMAN	SDC4		SS_TYPE1	HC substrate	87.57	7	0	1	0	1	1	28	2	0		39	68208	58.2564	19	58722	16.3158	0.81	67.83	PDPN	19.7	19.5841	Aplp1	19.04	SDC3	66.67	66.67	SDC3	20.56	SDC3	0.182741	0.185965	-0.0453042	0.697567
P04626	ERBB2_HUMAN	ERBB2	OTHERS	SS_TYPE1	HC substrate	87.54	6.23	1	1	0	1	1	53	99	2	654:I->V;655:I->V	142	836928	64.6197	26	132844	20.5385	0.83	72.17	MET	47.81	48.2414	ERBB4	inf	ERBB4	25.58	25.58	Notch4	1.19	CXADR	-0.143728	0.299799	0.0305208	0.793533
Q9Y639	NPTN_HUMAN	NPTN		SS_TYPE1	HC substrate	87.51	5.01	0	1	0	1	1	5	3	0		16	79298	46.6875	1	0	4	0.82	70	APP	39.7	39.9735	BSG	98.65	BSG	65.85	65.85	BSG	16.13	BSG	-0.224491	0.102685	0.151086	0.192642
Q9UEF7	KLOT_HUMAN	KL	SUBEXPERT	SS_TYPE1	HC substrate	87.49	1.93	0	0	1	1	1	0	52	0		35	365012	26.1429	6	1196	9.66667	0.76	59.67	CDH2	2.96	2.5181	AXL	1.59	LRP1	26.83	26.83	SDC3	2.42	BSG	-0.0182822	0.895606	-0.0735913	0.527531
Q12864	CAD17_HUMAN	CDH17		SS_TYPE1	HC substrate	87.45	5.64	0	1	0	1	1	5	5	0		70	404080	59.4	6	45952	24.8333	0.8	67.5	PAM	22.36	22.2959	CDH2	70.72	CDH2	43.9	43.9	Pam	5.52	Pam	0.145088	0.295201	0.160025	0.167322
Q9Y5G6	PCDG7_HUMAN	PCDHGA7		SS_TYPE1	HC substrate	87.36	5.03	0	1	0	1	1	0	0	0								0.81	69	TYRO3	13.09	12.8453	Cdh1	29.87	CDH2	17.07	17.07	CDH2	1.97	Notch2	0.264568	0.0532013	-0.105234	0.365613
P51512	MMP16_HUMAN	MMP16	OTHERS	SS_TYPE1	HC substrate	87.23	7.16	0	1	0	1	1	4	0	0		13	3798	77.3077	6	1012	10	0.84	73.67	PTPRF	4.61	4.20022	Ephb2	3.52	Nrxn1	29.27	29.27	CDH2	5.95	Nrxn1	0.522728	5.01607e-05	0.0445999	0.702046
P0C7U0	ELFN1_HUMAN	ELFN1	OTHERS	SS_TYPE1	HC substrate	87.22	6.43	0	1	0	1	1	0	0	0		3	844	7.33333	0	0	0	0.84	73	TYRO3	9.42	9.10388	Lrrc4b	15.79	Lrrc4b	31.71	31.71	CXADR	7.44	CXADR	0.119549	0.389217	0.0938817	0.419862
P19438	TNR1A_HUMAN	TNFRSF1A	SUBEXPERT	SS_TYPE1	HC substrate	87.09	4.26	0	0	1	1	1	14	64	0		66	136188	87.2121	9	24048	16.4444	0.74	56.67	CXADR	11.87	11.6016	NGFR	11.87	NGFR	31.71	31.71	Nrxn1	4.4	Nrxn1	-0.381585	0.00441272	0.0186493	0.87296
Q8TBP5	F174A_HUMAN	FAM174A	OTHERS	SS_TYPE1	HC substrate	87.05	4.95	1	1	0	1	1	0	0	0								0.8	67.5	SPN	11.05	10.7656	Nectin1	1.71	Nectin1	21.95	21.95	Dscam	2.43	LDLR	-0.120441	0.385662	-0.0568564	0.625661
P23469	PTPRE_HUMAN	PTPRE		SS_TYPE1	HC substrate	86.9	6.05	0	1	0	1	1	0	0	0		13	16850	28.5385	2	0	6.5	0.8	67.5	PAM	40.43	40.7177	PTPRF	inf	PTPRF	13.95	13.95	CDH2	1.99	MET	0.169069	0.221652	0.172379	0.13648
Q6UXG8	BTNL9_HUMAN	BTNL9	OTHERS	SS_TYPE1	HC substrate	86.9	5.95	0	1	0	1	1	4	0	0								0.81	68	BSG	6.54	6.16781	PTPRF	3.81	CXADR	12.2	12.2	Cdh1	0.9	FLT1	-0.144142	0.298394	-0.0517054	0.657343
Q2M385	MPEG1_HUMAN	MPEG1	OTHERS	SS_TYPE1	HC substrate	86.87	4.58	0	1	0	1	1	0	4	0		23	2654	87.2609	1	0	16	0.74	57.17	APP	4.19	3.77205	CSF1	2.1	Dcc	31.71	31.71	Dcc	4.39	Dcc	-0.233129	0.0897879	0.0616687	0.59666
P29323	EPHB2_HUMAN	EPHB2	SUBEXPERT	SS_TYPE1	HC substrate	86.82	9.29	0	0	1	1	1	9	9	0		36	51538	46.6389	9	75180	14.3333	0.86	76	TYRO3	92.89	94.1992	Ephb2	inf	Epha4	95.12	95.12	Ephb2	27.32	Ephb2	0.287312	0.0351576	0.46048	2.84514e-05
Q96DU3	SLAF6_HUMAN	SLAMF6	OTHERS	SS_TYPE1	HC substrate	86.72	7.12	0	1	0	1	1	4	0	0		44	10238	87.6136	0	0	0	0.88	80.17	TYRO3	11.45	11.1734	BSG	4.97	Scn4b	14.63	14.63	ERBB4	0.78	Ghr	-0.216697	0.115511	-0.0963576	0.407652
P08887	IL6RA_HUMAN	IL6R	SUBLIT	SS_TYPE1	HC substrate	86.69	6.74	0	0	1	1	1	19	41	1	385:V->I	49	80900	86.102	7	69224	13.7143	0.84	72.5	APP	13.68	13.4468	Dscam	6.69	Dscam	29.27	29.27	ERBB4	2.72	Notch3	-0.102762	0.459641	0.0131345	0.910339
Q92673	SORL_HUMAN	SORL1	SUBEXPERT	SS_TYPE1	HC substrate	86.66	5.31	0	0	1	1	1	3	19	0		25	69786	39.76	2	0	17	0.8	65.83	SIRPA	13.91	13.6813	LRP1	131.18	LRP1	34.15	34.15	ERBB4	5.27	LDLR	0.645844	1.33747e-07	0.164325	0.156052
Q9C0C4	SEM4C_HUMAN	SEMA4C		SS_TYPE1	HC substrate	86.62	5.37	0	1	0	1	1	0	0	0		34	23060	46.1765	3	0	13	0.8	67.33	ROBO1	3.36	2.92588	L1cam	2.74	Dscam	29.27	29.27	SPN	2.26	Ephb2	0.256063	0.0616323	0.116462	0.316404
P25445	TNR6_HUMAN	FAS	OTHERS	SS_TYPE1	HC substrate	86.53	4.77	0	1	0	1	1	20	112	5	178:C->R;180:L->F;183:P->L;184:I->V;198:T->I	60	60640	102.9				0.8	67.33	APP	10.75	10.4598	NGFR	8.08	NGFR	10.81	10.81	CDH2	1.83	CDH2	-0.382097	0.00435574	-0.0891155	0.44395
Q9NZ94	NLGN3_HUMAN	NLGN3		SS_TYPE1	HC substrate	86.49	6.6	0	1	0	1	1	4	5	1	718:L->I	25	24558	30.76				0.97	95	NLGN1	68.87	69.7115	Nlgn1	inf	Nlgn1	82.93	82.93	Nlgn1	24.82	Nlgn1	0.488632	0.000177691	0.417163	0.000177602
O43157	PLXB1_HUMAN	PLXNB1		SS_TYPE1	HC substrate	86.47	6.72	0	1	0	1	1	16	2	0		40	43040	49.55	14	63344	10.8571	0.8	67.17	NLGN1	5.48	5.08716	MET	31.71	MET	36.58	36.58	CDH2	4.92	Notch4	0.765228	1.60762e-11	0.312593	0.00597387
P12318	FCG2A_HUMAN	FCGR2A	OTHERS	SS_TYPE1	HC substrate	86.43	7.65	0	1	0	1	1	14	18	1	218:I->V	109	217696	84.1835	18	72926	22.6111	0.88	80.67	APP	15.77	15.5775	BSG	7.32	L1cam	11.63	11.63	SDC3	1.62	TYRO3	-0.0842905	0.54452	0.0352506	0.762417
P31995	FCG2C_HUMAN	FCGR2C		SS_TYPE1	HC substrate	86.42	7.16	0	1	0	1	1	0	1	0								0.89	81.5	APP	24.46	24.4367	PTK7	7.33	PTK7	30.23	30.23	TYRO3	2.76	CXADR
P01833	PIGR_HUMAN	PIGR	OTHERS	SS_TYPE1	HC substrate	86.39	4.84	0	1	0	1	1	4	0	0		21	86536	54.0476	1	0	3	0.79	64.83	NPR3	11.26	10.9797	Dscam	6.44	PTK7	20.93	20.93	DAG1	1.77	Pam	0.0436762	0.75383	0.130134	0.26252
P18827	SDC1_HUMAN	SDC1	SUBLIT	SS_TYPE1	HC substrate	86.39	8.19	0	0	1	1	1	32	7	0		100	362792	83.85	23	54962	19.3478	0.93	89	SDC3	15.48	15.2819	SDC3	27.64	SDC3	63.42	63.42	SDC3	17.09	SDC3	-0.134238	0.333167	-0.0118448	0.919112
P14151	LYAM1_HUMAN	SELL	OTHERS	SS_TYPE1	HC substrate	86.37	3.66	0	1	0	1	1	8	13	0		131	278568	77.8168	21	72882	29.5714	0.76	59.17	FLT1	7.8	7.45234	LDLR	6.19	Notch3	20.93	20.93	LRP1	3.75	LRP1	-0.205325	0.136371	-0.00650335	0.955536
Q9UKJ0	PILRB_HUMAN	PILRB		SS_TYPE1	HC substrate	86.36	5.8	0	1	0	1	1	4	0	0		6	62	48.5	1	0	2	0.81	69	PTPRF	11.01	10.7248	BSG	2.85	TYRO3	31.71	31.71	IGF1R	2.81	IGF1R	-0.0406974	0.770144	-0.177669	0.124671
Q8NFZ3	NLGNY_HUMAN	NLGN4Y		SS_TYPE1	HC substrate	86.35	7.3	0	1	0	1	1	4	0	0								1	99.17	NLGN1	71.08	71.9645	Nlgn1	inf	Nlgn1	90.24	90.24	Nlgn1	26.48	Nlgn1	0.0396072	0.776139	0.176054	0.12819
Q8N0W4	NLGNX_HUMAN	NLGN4X		SS_TYPE1	HC substrate	86.35	7.3	0	1	0	1	1	4	9	0		25	33072	30.28	4	7658	8.25	1	99.17	NLGN1	72.79	73.7078	Nlgn1	inf	Nlgn1	90.24	90.24	Nlgn1	26.48	Nlgn1	0.284029	0.0373952	0.118513	0.307897
P16109	LYAM3_HUMAN	SELP	OTHERS	SS_TYPE1	HC substrate	86.34	5.69	0	1	0	1	1	6	27	0		66	169416	90.6212	14	42118	23.7143	0.81	68.67	TYRO3	4.94	4.53665	CLSTN1	6.82	Notch1	22.73	22.73	CXADR	3.01	Nectin1	-0.426888	0.00128575	-0.0529705	0.649504
P55899	FCGRN_HUMAN	FCGRT	OTHERS	SS_TYPE1	HC substrate	86.33	6.79	0	1	0	1	1	0	0	0		24	90896	75.8333	0	0	0	0.81	68.5	TYRO3	24.66	24.6406	HLA-A	33.67	HLA-A	22.73	22.73	DAG1	1.92	LDLR	-0.17067	0.217242	0.0826216	0.47798
P52799	EFNB2_HUMAN	EFNB2	SUBLIT	SS_TYPE1	HC substrate	86.32	5.16	0	0	1	1	1	8	12	0		60	97446	46.9333	16	43562	7.4375	0.78	63	ROBO1	7.81	7.46253	Npr3	1.98	Tacstd2	12.2	12.2	Notch2	1.8	Notch4	-0.320473	0.0181488	-0.00145004	0.990081
O15389	SIGL5_HUMAN	SIGLEC5		SS_TYPE1	HC substrate	86.31	5.77	0	1	0	1	1	6	1	0		18	3746	111.611	0	0	0	0.81	68.83	APLP2	10.89	10.6025	MERTK	10.77	L1cam	36.58	36.58	CDH2	4.23	Cdh1	-0.105937	0.445816	0.0273981	0.814258
Q8N8Z6	DCBD1_HUMAN	DCBLD1	OTHERS	SS_TYPE1	HC substrate	86.29	4.8	0	1	0	1	1	0	1	0		2	428	9.5	0	0	0	0.82	70.67	PTK7	5.87	5.48476	CSF1	1.84	ROBO1	17.07	17.07	LDLR	0.94	TNFRSF1A	-0.100946	0.467657	0.0861093	0.459532
Q5R3F8	PPR29_HUMAN	ELFN2		SS_NO_TYPE	HC substrate	86.28	7.56	0	1	0	1	1	0	0	0		2	240	17.5	0	0	0	0.86	77	TYRO3	6.58	6.20858	Lrrc4b	15.18	Lrrc4b	29.27	29.27	Aplp1	5.8	CXADR	0.381817	0.00438674	0.00186139	0.987268
P55285	CADH6_HUMAN	CDH6	SUBLIT	SS_TYPE1	HC substrate	86.15	7.66	0	0	1	1	1	5	1	0		25	12700	41.8	0	0	0	0.86	77.17	CDH2	37.34	37.5675	CDH2	139.19	CDH2	48.78	48.78	CDH2	12.7	CDH2	0.362584	0.00705043	-0.0508004	0.662975
Q96J84	KIRR1_HUMAN	KIRREL1	OTHERS	SS_TYPE1	HC substrate	86.14	5.71	0	1	0	1	1	3	0	0		14	16478	30.5714	1	0	6	0.82	69.67	ROBO1	14.93	14.7212	Dcc	17.84	ROBO1	34.15	34.15	CXADR	5.96	CXADR	-0.410346	0.00205732	-0.078008	0.50298
P01130	LDLR_HUMAN	LDLR	SUBEXPERT	SS_TYPE1	HC substrate	86.12	4.87	0	0	1	1	1	16	36	4	792:I->F;797:V->M;806:V->D;814:R->Q	29	223370	53.7241				0.76	59.17	NGFR	51.86	52.3703	Lrp8	inf	Lrp8	35.71	35.71	Lrp8	10.62	Lrp8	-0.151248	0.274952	-0.00436111	0.970175
Q9H2U9	ADAM7_HUMAN	ADAM7	OTHERS	SS_TYPE1	HC substrate	86.1	6.69	0	1	0	1	1	0	1	0		6	41260	26.8333	0	0	0	0.82	69.17	CDH1	5.97	5.58671	Dll1	2.16	LRP1	4.88	4.88	IL1R2	0		-0.0863525	0.534684	-0.0358567	0.758455
Q96KG7	MEG10_HUMAN	MEGF10	OTHERS	SS_TYPE1	HC substrate	86.05	8.8	0	1	0	1	1	0	8	0		5	2150	68.4	0	0	0	0.83	71.17	PTPRF	23.68	23.6416	Notch2	36.88	Notch3	17.07	17.07	DAG1	2.89	DAG1	0.867552	2.12425e-17	0.807355	1.2661e-18
Q16827	PTPRO_HUMAN	PTPRO		SS_TYPE1	HC substrate	85.99	6.08	0	1	0	1	1	5	6	0		12	8080	36.6667	3	1928	11	0.86	76.67	PAM	9.79	9.48109	PTPRF	65.29	PTPRF	9.76	9.76	Ntrk2	0		0.18073	0.190936	0.0508772	0.662497
P55287	CAD11_HUMAN	CDH11		SS_TYPE1	HC substrate	85.97	7.79	0	1	0	1	1	5	3	0		35	74750	44.3429	1	0	19	0.84	73.17	TYRO3	38.32	38.5666	CDH2	139.38	CDH2	51.16	51.16	CDH2	8.32	CDH2	-0.104976	0.449976	0.229806	0.0458234
O75023	LIRB5_HUMAN	LILRB5		SS_TYPE1	HC substrate	85.82	5.48	0	1	0	1	1	4	1	0		11	57264	78.1818	4	18	21	0.78	62.67	SORL1	12.2	11.938	ROBO1	5.33	ROBO1	34.15	34.15	MET	2.12	PTK7	-0.20347	0.140026	0.0379923	0.744547
P13747	HLAE_HUMAN	HLA-E		SS_TYPE1	HC substrate	85.44	7.51	0	1	0	1	1	16	9	0		81	156280	67.6914	24	59424	19.125	0.93	88.83	HLA-A	74.58	75.5327	HLA-A	inf	HLA-A	77.27	77.27	HLA-A	14.38	HLA-A	-0.391027	0.00346012	-0.0705746	0.544638
Q6UXK5	LRRN1_HUMAN	LRRN1		SS_TYPE1	HC substrate	85.42	4.92	0	1	0	1	1	0	0	0		12	35582	12.4167	0	0	0	0.81	67.67	EPHA4	21.79	21.7148	VASN	33.16	Lrrc4b	26.83	26.83	SPN	4.95	SPN	0.548509	1.75481e-05	0.0446569	0.701684
Q9BRK3	MXRA8_HUMAN	MXRA8	OTHERS	SS_TYPE1	HC substrate	85.4	6.5	0	1	0	1	1	5	0	0		6	6800	24	0	0	0	0.78	63.83	CDH1	10.18	9.87868	Dscam	6.05	CXADR	14.63	14.63	CD44	1.11	Tacstd2	-0.377168	0.00493255	-0.0968552	0.405223
Q9Y5G4	PCDG9_HUMAN	PCDHGA9		SS_TYPE1	HC substrate	85.39	7.02	0	1	0	1	1	0	0	0								0.81	69	DLL1	12.77	12.5191	CDH2	31.39	CDH2	34.15	34.15	APLP2	3.3	CLSTN1	0.61054	9.47928e-07	-0.128531	0.268494
Q9Y5G7	PCDG6_HUMAN	PCDHGA6		SS_TYPE1	HC substrate	85.39	9.83	0	1	0	1	1	0	0	0								0.82	69.83	FLT1	12.66	12.407	CDH2	28.57	Cdh1	24.39	24.39	Pam	3.24	Pam	0.123854	0.37224	-0.154753	0.181941
P29016	CD1B_HUMAN	CD1B		SS_TYPE1	HC substrate	85.26	8.31	0	1	0	1	1	4	0	0		62	33988	101.355	4	222	30.5	0.81	68.83	TYRO3	18.92	18.7889	HLA-A	14.83	HLA-A	23.26	23.26	Dscam	2.06	CSF1	-0.0925634	0.505593	0.0193266	0.868386
Q9NYJ7	DLL3_HUMAN	DLL3		SS_TYPE1	HC substrate	85.09	6.04	0	1	0	1	1	0	32	0		13	31504	68.7692	5	12	13.6	0.84	72.67	CD44	31.39	31.5017	Dll1	90.64	Dll1	29.27	29.27	SPN	1.24	PTPRF	0.742215	1.33756e-10	-0.0360289	0.757331
Q9UIW2	PLXA1_HUMAN	PLXNA1		SS_TYPE1	HC substrate	85.03	6.89	0	1	0	1	1	15	0	0		53	102908	40.6226	17	129212	11.2353	0.78	62.5	CDH1	7.65	7.29942	MET	40.24	MET	14.63	14.63	HLA-A	1.16	LRP1	-0.13509	0.330082	-0.0441064	0.705191
O15146	MUSK_HUMAN	MUSK	SUBLIT	SS_TYPE1	HC substrate	85	7.54	0	0	1	1	1	3	7	0		12	30336	44.1667	1	0	1	0.74	57.5	NOTCH1	16.57	16.3931	Ntrk2	93	Ntrk2	29.27	29.27	CLSTN1	4.45	MET	0.651189	9.72485e-08	0.390894	0.000480745
Q86T20	SIM29_HUMAN	SMIM29		SS_NO_TYPE	HC substrate	84.98	7.56	0	1	0	1	1	0	0	0		2	2880	7.5	0	0	0	0.82	69.67	APP	15.69	15.496	ROBO1	2.05	Ephb2	24.39	24.39	Dll1	1.8	SDC3	0.73401	2.69986e-10	-0.0857305	0.461517
Q7Z408	CSMD2_HUMAN	CSMD2		SS_NO_TYPE	HC substrate	84.85	6.62	0	1	0	1	1	0	3	1	3406:S->F							0.74	57.33	LRRC4B	1.03	0.550515	CXADR	2.22	BTC	24.39	24.39	Dscam	3.71	BSG	0.488842	0.000176384	0.167632	0.147779
O75051	PLXA2_HUMAN	PLXNA2	OTHERS	SS_TYPE1	HC substrate	84.8	6.85	0	1	0	1	1	9	2	0		35	29320	39.7143	10	3412	11.1	0.8	67.33	BSG	7.23	6.87124	MET	39.16	MET	31.71	31.71	Ephb2	1.64	Cdh1	0.150802	0.276387	-0.00678994	0.953579
Q9BYE9	CDHR2_HUMAN	CDHR2	OTHERS	SS_TYPE1	HC substrate	84.7	7.77	0	1	0	1	1	0	0	1	1164:L->M	10	163704	7.7	1	0	1	0.85	75	APP	10.46	10.1641	CDH2	27.63	CDH2	29.27	29.27	HLA-A	3.75	TIE1	0.113	0.415899	0.0564727	0.627999
Q14114	LRP8_HUMAN	LRP8	SUBEXPERT	SS_TYPE1	HC substrate	84.7	6.12	0	0	1	1	1	10	6	0		21	28524	58.2381	8	20492	25.25	0.78	63.67	NPR3	87.54	88.745	Lrp8	inf	LDLR	95.12	95.12	Lrp8	19.53	Lrp8	0.422036	0.00147946	0.00144076	0.990145
Q9H7M9	VISTA_HUMAN	VSIR	OTHERS	SS_TYPE1	HC substrate	84.69	6.65	0	1	0	1	1	0	1	1	187:D->E	12	2054	65.75	1	0	1	0.83	71.17	TYRO3	13.5	13.2633	CDH2	4.66	CXADR	39.02	39.02	CDH2	1.88	BSG	0.267197	0.0507939	0.00889916	0.939183
Q86YW5	TRML1_HUMAN	TREML1		SS_TYPE1	HC substrate	84.62	5.22	0	1	0	1	1	4	6	0		20	15992	43	2	0	6	0.83	71	PTPRF	12.86	12.6109	Notch2	3.83	SIRPA	36.58	36.58	SIRPA	6.46	SIRPA	0.271449	0.047087	0.0536433	0.645349
P15382	KCNE1_HUMAN	KCNE1	SUBEXPERT	SS_TYPE1	HC substrate	84.6	9.29	0	0	1	1	1	5	14	13	36:R->H;38:S->G;47:V->F;51:L->H;52:G->A;53:F->S;55:G->S;58:T->P;59:L->P;67:R->C;67:R->H;70:K->M;74:S->L	10	103950	11	4	9368	3.5	0.86	77.17	APP	17.83	17.6776	KCNE2	15.02	KCNE2	25.58	25.58	Aplp1	8.03	KCNE2	-0.0195373	0.888483	0.0332309	0.775661
P32004	L1CAM_HUMAN	L1CAM	SUBEXPERT	SS_TYPE1	HC substrate	84.3	6.15	0	0	1	1	1	11	59	0		27	35058	66	10	36678	23.7	0.78	63.17	PDPN	88.07	89.2854	L1cam	inf	L1cam	79.07	79.07	L1cam	15.92	L1cam	0.266044	0.051839	-0.0290351	0.803377
Q16620	NTRK2_HUMAN	NTRK2	SUBEXPERT	SS_TYPE1	HC substrate	84.23	6.33	0	0	1	1	1	18	71	1	434:Y->C	44	171320	53.6136	8	23614	17.5	0.76	60	DLL1	93.92	95.2493	Ntrk2	inf	Ntrk2	88.64	88.64	Ntrk2	20.74	Ntrk2	0.652161	9.17085e-08	0.0556404	0.633082
Q9NS68	TNR19_HUMAN	TNFRSF19		SS_TYPE1	HC substrate	84.17	8.95	0	1	0	1	1	0	3	0		14	67476	51.5714	2	12	3.5	0.82	70.67	SORL1	7.56	7.20767	NGFR	4.12	TNFRSF1A	26.83	26.83	CXADR	1.07	SORL1	-0.175252	0.204964	-0.055898	0.631507
Q8TDW7	FAT3_HUMAN	FAT3	OTHERS	SS_TYPE1	HC substrate	84.15	7.36	0	1	0	1	1	0	1	0		15	26510	41.8667	0	0	0	0.78	62.5	ERBB4	3.42	2.98705	CDH2	37.26	CDH2	31.71	31.71	MUC1	4.51	CDH2	0.391984	0.00337456	0.0243501	0.834611
Q6UXZ0	TMIG1_HUMAN	TMIGD1		SS_TYPE1	HC substrate	84.13	11.56	0	1	0	1	1	0	0	0		3	526	10	0	0	0	0.82	69.33	MET	19.47	19.3496	Dscam	10.06	Dscam	31.71	31.71	Notch3	3.67	ROBO1	0.119685	0.388674	0.166615	0.150286
Q9HCK4	ROBO2_HUMAN	ROBO2		SS_TYPE1	HC substrate	84.07	13.5	0	1	0	1	1	9	11	0		42	109354	38.5952	0	0	0	0.91	85.33	ROBO1	45.86	46.2534	ROBO1	inf	ROBO1	80.49	80.49	ROBO1	24.06	ROBO1	0.473063	0.000303312	0.0268082	0.818188
O75096	LRP4_HUMAN	LRP4	OTHERS	SS_TYPE1	HC substrate	84.04	8.57	0	1	0	1	1	3	14	0		10	15126	38.3	1	0	1	0.8	66.67	PTPRF	33.02	33.1634	LRP1	inf	LRP1	31.71	31.71	Pam	3.12	Pam	0.71044	1.77321e-09	0.199687	0.0837302
Q99466	NOTC4_HUMAN	NOTCH4	SUBEXPERT	SS_TYPE1	HC substrate	84.01	5	0	0	1	1	1	20	14	0		27	35614	73.4815				0.76	60	SDC3	79.73	80.783	Notch4	inf	Notch1	87.8	87.8	Notch4	16.16	Notch4	-0.335451	0.0131499	-0.0847184	0.466842
Q9Y5H2	PCDGB_HUMAN	PCDHGA11		SS_TYPE1	HC substrate	83.96	11.56	0	1	0	1	1	0	0	0								0.8	67	FLT1	15.83	15.6387	CDH2	29.43	Cdh1	34.15	34.15	Notch1	5.13	Pam	0.532267	3.43496e-05	-0.134367	0.24718
Q9Y5G0	PCDGH_HUMAN	PCDHGB5		SS_TYPE1	HC substrate	83.95	9.62	0	1	0	1	1	0	0	0		3	11478	3	0	0	0	0.83	71.5	FLT1	15.06	14.8537	CDH2	31.5	Cdh1	29.27	29.27	Dcc	4.27	Dcc	0.263873	0.0538534	-0.13337	0.250736
P40126	TYRP2_HUMAN	DCT	SUBLIT	SS_TYPE1	HC substrate	83.89	8.67	0	0	1	1	1	4	0	0		10	586	88.6	4	0	5.25	0.81	68.5	TYRO3	5.59	5.19931	Notch3	3.47	Notch1	36.58	36.58	MUC1	6.43	MUC1	-0.0026941	0.984574	-0.00217216	0.985142
P11717	MPRI_HUMAN	IGF2R	OTHERS	SS_TYPE1	HC substrate	83.84	7.91	0	1	0	1	1	12	24	0		25	55858	53.8	5	3460	7	0.79	65.67	TYRO3	1.16	0.683046	L1cam	1.87	SORT1	18.6	18.6	Cdh1	0.92	TYRO3	-0.417525	0.00168254	0.0259407	0.823975
Q8IZJ1	UNC5B_HUMAN	UNC5B	OTHERS	SS_TYPE1	HC substrate	83.76	7.88	0	1	0	1	1	10	5	0		33	57584	39.8788	4	1470	5	0.8	66	EPHA4	6.67	6.30034	ROBO1	15.4	ROBO1	36.58	36.58	Notch3	2.03	Notch3	0.76735	1.30636e-11	0.495072	5.45825e-06
O94856	NFASC_HUMAN	NFASC		SS_TYPE1	HC substrate	83.74	6.71	0	1	0	1	1	10	1	1	1229:V->E	28	134316	35.3929				0.85	75	L1CAM	28.95	29.0142	L1cam	inf	L1cam	60.98	60.98	L1cam	11.26	L1cam	0.600147	1.61381e-06	0.436187	8.19083e-05
Q9NZV1	CRIM1_HUMAN	CRIM1	OTHERS	SS_TYPE1	HC substrate	83.69	7.04	0	1	0	1	1	0	1	0		4	656	40.75	0	0	0	0.83	72	APP	4.15	3.73127	LDLR	4.13	JAG2	21.95	21.95	DAG1	2.36	Npr3	-0.0953167	0.492962	-0.0458763	0.693936
P41217	OX2G_HUMAN	CD200	SUBLIT	SS_TYPE1	HC substrate	83.69	11.21	0	0	1	1	1	4	1	0		41	99496	98.2195	3	6	1	0.77	62.33	ROBO1	20.86	20.7666	Nectin1	17.62	Nectin1	12.77	12.77	CDH2	1.91	Nrxn1	0.170206	0.218513	0.208785	0.0702986
P15514	AREG_HUMAN	AREG		SS_NO_TYPE	HC substrate	83.68	7.24	0	1	0	1	1	38	36	0		53	249192	67.2075	12	4102	21.25	0.83	71.5	TYRO3	9.13	8.80824	BTC	8.42	BTC	41.86	41.86	APLP2	2.28	L1cam	-0.0730871	0.599434	0.0341508	0.769621
Q9Y5G3	PCDGD_HUMAN	PCDHGB1		SS_TYPE1	HC substrate	83.38	10.78	0	1	0	1	1	0	0	0		5	254536	3	0	0	0	0.83	71.17	FLT1	13.16	12.9167	CDH2	33.2	Cdh1	29.27	29.27	Dcc	4.02	Dcc	0.628572	3.59456e-07	-0.0728787	0.531548
Q3MIP1	IPIL2_HUMAN	ITPRIPL2	OTHERS	SS_TYPE1	HC substrate	83.36	6.38	0	1	0	1	1	0	0	0		4	33042	4	0	0	0	0.79	65.5	CXADR	4.11	3.69049	ERBB4	1.61	NGFR	14.63	14.63	Cdh1	0.96	BTC	-0.141862	0.306182	-0.0911139	0.433757
O94985	CSTN1_HUMAN	CLSTN1	SUBEXPERT	SS_TYPE1	HC substrate	83.22	6.44	0	0	1	1	1	0	0	2	857:P->H;870:F->S	10	14610	33.5	1	0	27	0.75	58.17	NECTIN1	53.21	53.7466	CLSTN2	inf	CLSTN2	46.34	46.34	CLSTN2	11.84	CLSTN2	-0.027809	0.841785	0.0618757	0.595427
Q96RJ3	TR13C_HUMAN	TNFRSF13C		SS_TYPE3	HC substrate	83.21	9.68	0	1	0	1	1	5	4	0		36	11212	89.8889	4	56348	7.5	0.8	66.17	SPN	10.87	10.5821	Pam	4.53	TNFRSF17	12.2	12.2	Nrxn1	0.16	LDLR	-0.110482	0.426428	-0.029334	0.801394
Q96MS0	ROBO3_HUMAN	ROBO3		SS_TYPE1	HC substrate	83.18	7.8	0	1	0	1	1	0	3	0		31	62754	35.6452	2	0	6.5	0.84	73.67	ROBO1	35.79	35.9874	ROBO1	inf	ROBO1	41.46	41.46	ROBO1	4.5	ROBO1	-0.145278	0.294563	0.0164859	0.887594
Q9UJ99	CAD22_HUMAN	CDH22		SS_TYPE1	HC substrate	83.16	7.64	0	1	0	1	1	0	2	0		29	135878	35.069	0	0	0	0.78	63.5	EPHA4	31.64	31.7566	CDH2	89.36	CDH2	17.07	17.07	MUC1	2.23	CDH2	0.364082	0.00680134	0.0210673	0.856653
Q9HBT6	CAD20_HUMAN	CDH20		SS_TYPE1	HC substrate	83.15	9.84	0	1	0	1	1	0	1	0		29	56042	37.4828	0	0	0	0.77	62.17	ROBO1	34.08	34.2441	CDH2	118.42	CDH2	41.46	41.46	CDH2	4.16	CDH2	0.760136	2.6216e-11	0.571667	6.90066e-08
P09758	TACD2_HUMAN	TACSTD2	SUBEXPERT	SS_TYPE1	HC substrate	83.02	7.25	0	0	1	1	1	0	3	0		5	112	90.8	0	0	0	0.82	69.17	CDH2	74.61	75.5633	Tacstd2	175.52	Tacstd2	74.42	74.42	Tacstd2	10.61	Tacstd2	-0.177271	0.199711	-0.0191804	0.869373
Q9Y5H3	PCDGA_HUMAN	PCDHGA10		SS_TYPE1	HC substrate	83	6.45	0	1	0	1	1	0	0	0								0.82	70.33	TYRO3	13.25	13.0085	CDH2	28.68	CDH2	29.27	29.27	TNFRSF1A	3.78	CLSTN1	0.649002	1.10873e-07	-0.126211	0.277302
Q99523	SORT_HUMAN	SORT1	SUBEXPERT	SS_TYPE1	HC substrate	82.96	6.85	0	0	1	1	1	5	6	0		26	29030	45.3077	13	55184	10.1538	0.73	54.67	FLT1	24.55	24.5285	SORL1	70.18	SORL1	27.91	27.91	HLA-A	4.74	Nradd	0.809136	1.32669e-13	0.899521	2.4954e-28
P14209	CD99_HUMAN	CD99	SUBLIT	SS_TYPE1	HC substrate	82.89	13.56	0	0	1	1	1	6	2	0		16	80160	68.125	2	9704	16	0.77	61.5	NRXN1	7.57	7.21786	SORL1	0.84	JAG2	26.67	26.67	DAG1	1.13	Nectin1	-0.171261	0.215629	-0.113561	0.32869
Q9ULB4	CADH9_HUMAN	CDH9		SS_TYPE1	HC substrate	82.73	10	0	1	0	1	1	5	2	0		35	83052	40.3714	0	0	0	0.87	78.33	CDH2	35.99	36.1913	CDH2	126.26	CDH2	53.66	53.66	CDH2	6.08	CDH2	0.194436	0.158877	0.0283824	0.807711
O60896	RAMP3_HUMAN	RAMP3	OTHERS	SS_TYPE1	HC substrate	82.71	6.26	0	1	0	1	1	14	0	0		2	56092	29	1	0	1	0.8	66.83	NOTCH3	13.51	13.2735	TYRO3	3.12	DAG1	32.5	32.5	IGF1R	5.12	Lrp8	-0.0526251	0.705485	-0.0559568	0.631148
P21754	ZP3_HUMAN	ZP3	OTHERS	SS_TYPE1	HC substrate	82.65	10.22	0	1	0	1	1	4	2	0		13	79540	28.9231	3	11656	3.66667	0.88	79.67	NOTCH3	7.78	7.43195	Cdh1	2.05	Nradd	29.27	29.27	CLSTN1	2.7	Tacstd2	0.0112319	0.935754	-0.0720358	0.536318
Q9UQV4	LAMP3_HUMAN	LAMP3	OTHERS	SS_TYPE1	HC substrate	82.61	7.29	0	1	0	1	1	0	1	0		16	404	116.125	2	0	10.5	0.79	64.33	SIRPA	6.73	6.3615	Notch1	2.06	Ntrk2	29.27	29.27	CLSTN2	4.89	CLSTN2	-0.115394	0.406024	0.0036711	0.974892
Q96D42	HAVR1_HUMAN	HAVCR1		SS_TYPE1	HC substrate	82.59	7.83	0	1	0	1	1	0	24	0		12	13506	35.1667	0	0	0	0.77	61.17	SORT1	7.69	7.3402	Scn4b	4.19	Scn4b	26.83	26.83	CXADR	0.76	SORT1	0.141702	0.306736	0.253256	0.0272886
Q6UXC1	AEGP_HUMAN	MAMDC4		SS_TYPE1	HC substrate	82.58	8.53	0	1	0	1	1	0	1	1	1174:R->W							0.74	56.67	ERBB4	5.92	5.53573	Lrp8	9.43	Ptprm	26.83	26.83	SIRPA	2.24	Cdh1	-0.104377	0.45258	0.0673021	0.563495
Q08345	DDR1_HUMAN	DDR1		SS_TYPE1	HC substrate	82.58	5.94	0	1	0	1	1	3	15	0		18	8168	64.8889				0.79	65.33	TIE1	15.77	15.5775	Ntrk2	76.6	Ntrk2	31.71	31.71	Nectin1	2.25	Lrrc4b	0.101384	0.465714	0.195042	0.0913318
Q6ZN44	UNC5A_HUMAN	UNC5A		SS_TYPE1	HC substrate	82.57	10.76	0	1	0	1	1	10	0	0		21	15202	24.8095	3	818	5.66667	0.83	71.83	PTPRF	6.89	6.52462	ROBO1	14.84	ROBO1	29.27	29.27	DAG1	1.19	PTK7	0.316705	0.0196346	0.0322248	0.782283
Q8IY17	PLPL6_HUMAN	PNPLA6		SS_TYPE3	HC substrate	82.57	10.27	0	1	0	1	1	6	28	0		7	6602	6	3	4	1.66667	0.78	63.5	ROBO1	2.47	2.01855	AXL	1.79	SIRPA	34.15	34.15	Cdh1	2.3	Cdh1	0.0536748	0.699884	0.080142	0.491333
Q9H2A7	CXL16_HUMAN	CXCL16	SUBLIT	SS_TYPE1	HC substrate	82.4	17.61	0	0	1	1	1	9	1	0		12	2420	101.333	0	0	0	0.88	80.5	EPHA4	15.75	15.5571	CD44	3.12	PTPRF	36.58	36.58	PTPRF	5.74	PTPRF	0.0512677	0.71275	-0.0527329	0.650973
P26842	CD27_HUMAN	CD27	OTHERS	SS_TYPE1	HC substrate	82.33	7.95	0	1	0	1	1	5	4	0		102	92272	82.0098	9	466	33.5556	0.82	69.83	MET	13.46	13.2226	Notch4	8.83	TNFRSF1A	36.58	36.58	HLA-A	5.54	IL1R2	-0.207022	0.13309	-0.0437587	0.70741
O95185	UNC5C_HUMAN	UNC5C		SS_TYPE1	HC substrate	82.29	8.45	0	1	0	1	1	6	8	0		20	21068	32.7	3	14314	7.66667	0.82	70.83	IGF1R	6.55	6.178	ROBO1	17.64	ROBO1	31.71	31.71	DAG1	4.69	CDH2	0.804922	2.21389e-13	0.925961	5.01629e-33
P11279	LAMP1_HUMAN	LAMP1		SS_TYPE1	HC substrate	82.24	5.99	0	1	0	1	1	4	0	0		83	402644	88.4337	6	30664	31.3333	0.84	73.67	TYRO3	8.39	8.05383	Dscam	2.62	CXADR	37.21	37.21	SPN	5.72	Notch3	0.189913	0.168985	-0.00916911	0.937342
Q9Y6N8	CAD10_HUMAN	CDH10		SS_TYPE1	HC substrate	82.17	9.02	0	1	0	1	1	5	4	0		30	31700	42.0667	0	0	0	0.88	79.33	CDH2	37.31	37.537	CDH2	127.4	CDH2	53.66	53.66	CDH2	3.35	CDH2	0.488428	0.000178975	0.0498586	0.668855
Q495A1	TIGIT_HUMAN	TIGIT	OTHERS	SS_TYPE1	HC substrate	82.04	8.09	0	1	0	1	1	0	0	0		51	16912	89.4118	8	9256	9.75	0.8	65.83	APP	13.52	13.2837	Ephb2	8.82	Nectin1	26.83	26.83	Dcc	3.13	HLA-A	-0.198587	0.149995	-0.0628744	0.589489
O94826	TOM70_HUMAN	TOMM70		SS_NO_TYPE	HC substrate	81.81	5.46	0	1	0	1	1	15	5	0		14	122284	11.5	10	399144	9.1	0.76	60.83	CDH2	3.45	3.01764	Pam	1.88	SORL1	31.71	31.71	Notch4	4.24	MUC1	-0.17739	0.199404	-0.115132	0.321999
Q9Y5F9	PCDGI_HUMAN	PCDHGB6		SS_TYPE1	HC substrate	81.8	11.2	0	1	0	1	1	0	5	1	684:P->S							0.82	69.5	FLT1	15.16	14.9557	CDH2	29.28	Cdh1	29.27	29.27	Notch2	3.49	Dcc	0.359691	0.00755387	-0.140784	0.225114
Q9Y4D7	PLXD1_HUMAN	PLXND1		SS_NO_TYPE	HC substrate	81.77	5.89	0	1	0	1	1	14	5	0		40	50320	47.975	16	112360	11.75	0.82	70	CXADR	4.73	4.32256	MET	23.71	MET	19.51	19.51	Lrp8	1.48	Lrp8	0.162486	0.240433	0.0232034	0.842296
P54762	EPHB1_HUMAN	EPHB1		SS_TYPE1	HC substrate	81.77	12.85	0	1	0	1	1	8	2	0		30	20480	39.1333	5	10854	15.6	0.83	71.33	TYRO3	72.36	73.2694	Ephb2	inf	Epha4	41.86	41.86	Ephb2	13.94	Ephb2	0.417537	0.00168197	0.0177259	0.879201
Q15762	CD226_HUMAN	CD226	OTHERS	SS_TYPE1	HC substrate	81.76	8.14	0	1	0	1	1	4	13	0		68	69122	83.6618	8	14150	15.375	0.79	65.67	NOTCH1	13.1	12.8555	ROBO1	9.04	Nectin1	19.51	19.51	Ptprm	2.61	Notch3	-0.00971406	0.944421	0.157211	0.175012
O75581	LRP6_HUMAN	LRP6	SUBEXPERT	SS_TYPE1	HC substrate	81.73	7.14	0	0	1	1	1	11	12	1	1401:R->H	23	65370	47	10	70594	7.7	0.79	65.67	EPHB2	31	31.1041	LRP1	inf	LRP1	25.58	25.58	Ghr	5.42	CXADR	-0.0903584	0.515828	0.442339	6.31392e-05
P43121	MUC18_HUMAN	MCAM		SS_TYPE1	HC substrate	81.5	7.02	0	1	0	1	1	14	13	0		44	79684	83.8409	5	1448	28.2	0.74	57.33	DCC	17.8	17.6471	L1cam	13.19	PTK7	31.82	31.82	SPN	2.44	SPN	-0.192765	0.162558	-0.00688822	0.952908
O43699	SIGL6_HUMAN	SIGLEC6	OTHERS	SS_TYPE1	HC substrate	81.43	7.85	0	1	0	1	1	4	2	0		9	862	58.6667	0	0	0	0.72	53.67	TYRO3	15.89	15.6999	SIRPA	9.54	L1cam	29.27	29.27	Nectin1	4.6	SDC3	0.0179835	0.897303	0.0174271	0.881223
A6NMB1	SIG16_HUMAN	SIGLEC16		SS_TYPE1	HC substrate	81.38	8.32	0	1	0	1	1	0	0	0								0.77	62.17	TIE1	12.06	11.7953	Dcc	9.17	L1cam	26.83	26.83	MUC1	2.29	PTPRF
Q13634	CAD18_HUMAN	CDH18		SS_TYPE1	HC substrate	81.3	9.69	0	1	0	1	1	5	2	0		25	63124	38.72	0	0	0	0.78	62.67	CDH1	36.46	36.6704	CDH2	126.93	CDH2	41.67	41.67	CDH2	11.7	CDH2	0.319243	0.0186231	0.0341009	0.769948
P04440	DPB1_HUMAN	HLA-DPB1		SS_TYPE1	HC substrate	81.24	10.78	0	1	0	1	1	14	33	3	223:R->Q;234:V->M;244:I->T	38	25024	72.7368				0.82	70	SPN	22.09	22.0206	HLA-A	17.63	HLA-A	21.95	21.95	IL1R2	4	IL1R2	-0.30137	0.0267908	0.0347034	0.765998
Q9ULX7	CAH14_HUMAN	CA14	OTHERS	SS_TYPE1	HC substrate	81.04	13.81	0	1	0	1	1	3	0	0		4	1434	16.5	0	0	0	0.84	72.83	PDPN	13.65	13.4163	Notch2	2.85	Dscam	34.15	34.15	Dscam	3.19	SIRPA	0.282401	0.038548	0.0750856	0.519158
O14669	TMG2_HUMAN	PRRG2	OTHERS	SS_TYPE1	HC substrate	80.97	12.67	0	1	0	1	1	0	0	1	116:G->C	4	7056	23	0	0	0	0.74	57.5	CDH2	15.84	15.6489	BTC	4.22	BTC	29.27	29.27	IL1R2	4.4	ERBB4	-0.168713	0.222639	0.0398516	0.732504
Q96PZ7	CSMD1_HUMAN	CSMD1	OTHERS	SS_TYPE1	HC substrate	80.96	11.35	0	1	0	1	1	0	18	1	3478:S->N	11	39036	32.6364	0	0	0	0.81	68.33	TYRO3	0.87	0.387399	IGF1R	2.09	CLSTN2	31.71	31.71	SORL1	4.67	SORL1	0.308887	0.023049	0.0542124	0.641844
Q5ZPR3	CD276_HUMAN	CD276	OTHERS	SS_TYPE1	HC substrate	80.93	10.19	0	1	0	1	1	0	4	0		83	87410	85.988	8	6958	31.125	0.78	63.5	ERBB4	17.42	17.2597	Dscam	9.79	Nectin1	29.27	29.27	PTK7	5.75	Nradd	-0.290691	0.0329712	-0.0506153	0.664129
Q9NQS3	NECT3_HUMAN	NECTIN3	SUBLIT	SS_NO_TYPE	HC substrate	80.9	15.4	0	0	1	1	1	6	2	1	432:R->L	16	8592	47.25	9	26374	6.44444	0.79	64.83	NECTIN1	28.96	29.0244	Nectin1	75.82	Nectin1	34.15	34.15	Nectin1	4.48	Notch3	0.0577966	0.67805	0.00030042	0.997945
O76095	JTB_HUMAN	JTB	OTHERS	SS_TYPE1	HC substrate	80.88	8.2	0	1	0	1	1	0	0	0								0.77	61.33	AXL	14.38	14.1605	SORT1	2.79	VASN	24.39	24.39	Epha4	4.32	Epha4	0.189094	0.170866	-0.0742649	0.523749
P54760	EPHB4_HUMAN	EPHB4	SUBLIT	SS_TYPE1	HC substrate	80.88	17.51	0	0	1	1	1	8	11	0		39	49424	49.8462	4	10854	17.25	0.78	63.67	SDC3	55.22	55.7957	Ephb2	inf	Epha4	29.27	29.27	Ephb2	1	IGF1R	-0.442319	0.000811444	-0.031938	0.784174
Q96PX8	SLIK1_HUMAN	SLITRK1	OTHERS	SS_TYPE1	HC substrate	80.85	8.11	0	1	0	1	1	4	2	0		25	78138	30.56	2	3448	7	0.8	66.5	AXL	8.62	8.28831	Lrrc4b	18.25	VASN	34.15	34.15	SPN	4.5	Dscam	0.562553	9.53878e-06	0.36364	0.00124266
Q9HC56	PCDH9_HUMAN	PCDH9	OTHERS	SS_TYPE1	HC substrate	80.81	10.3	0	1	0	1	1	0	1	0		7	12116	34	0	0	0	0.81	68.5	DLL1	11.4	11.1224	CDH2	32.3	CDH2	21.95	21.95	Ntrk2	2.07	Ptprm	0.871512	1.01517e-17	0.818196	1.82927e-19
P34810	CD68_HUMAN	CD68		SS_TYPE1	HC substrate	80.79	11.55	1 (CD68_MOUSE)	1	0	1	1	4	22	3	329:I->T;340:A->T;350:A->T	94	149452	90.3191	15	27826	23.2667	0.84	73	TYRO3	7.63	7.27903	MET	4.22	MET	26.67	26.67	CXADR	0.54	L1cam	-0.144041	0.298737	0.0424183	0.715986
P55289	CAD12_HUMAN	CDH12		SS_TYPE1	HC substrate	80.73	9.04	0	1	0	1	1	5	3	0		27	117682	40.4444	0	0	0	0.79	64.83	LRRC4B	36.02	36.2218	CDH2	136.63	CDH2	37.5	37.5	CDH2	11.2	CDH2	0.0713367	0.608229	0.0498158	0.669123
Q9Y5H1	PCDG2_HUMAN	PCDHGA2		SS_TYPE1	HC substrate	80.59	6.8	0	1	0	1	1	0	0	0		2	760	6	0	0	0	0.81	68.33	NOTCH3	12.34	12.0807	Cdh1	31.58	Cdh1	24.39	24.39	Pam	3.7	CLSTN1	0.0558279	0.688447	-0.164636	0.155261
O00533	NCHL1_HUMAN	CHL1		SS_TYPE1	HC substrate	80.56	7.36	0	1	0	1	1	6	8	0		46	310638	62.0435	4	10206	18	0.82	69.17	L1CAM	40.15	40.4323	L1cam	inf	L1cam	51.22	51.22	L1cam	12.17	L1cam	0.288649	0.0342783	0.0385015	0.741243
Q6UWI2	PARM1_HUMAN	PARM1	OTHERS	SS_TYPE1	HC substrate	80.56	11.17	0	1	0	1	1	0	0	0								0.8	67	CDH2	10.32	10.0214	Lrrc4b	3.56	Notch2	34.15	34.15	HLA-A	3.67	DAG1	-0.313414	0.0210156	0.0602589	0.605094
P55291	CAD15_HUMAN	CDH15	OTHERS	SS_TYPE1	HC substrate	80.55	11.56	0	1	0	1	1	7	4	0		31	20220	38.2258	0	0	0	0.74	56.33	EPHA4	39.68	39.9531	CDH2	inf	CDH2	30	30	Pam	1.4	PTK7	-0.0138271	0.920952	-0.0470679	0.686395
Q8NFM7	I17RD_HUMAN	IL17RD	OTHERS	SS_TYPE1	HC substrate	80.54	8.88	0	1	0	1	1	6	6	2	301:V->M;306:P->S	9	6968	45.6667	2	2	3	0.77	61.67	LRRC4B	4.74	4.33276	Dscam	1.76	Notch3	29.27	29.27	Dll1	3.98	APP	0.176626	0.201379	-0.0830902	0.475478
Q86UP0	CAD24_HUMAN	CDH24		SS_TYPE1	HC substrate	80.51	10.22	0	1	0	1	1	5	0	0		25	12050	41.56	0	0	0	0.86	76.67	APLP1	34.07	34.2339	CDH2	103.41	CDH2	43.9	43.9	CDH2	8.99	CDH2	0.264114	0.0536268	-0.106047	0.361901
Q9UN71	PCDGG_HUMAN	PCDHGB4		SS_TYPE1	HC substrate	80.48	10.11	0	1	0	1	1	0	0	0		2	6440	5.5	0	0	0	0.81	68.17	FLT1	16.04	15.8528	CDH2	36.25	CDH2	19.51	19.51	CLSTN1	2.78	Dcc	0.316631	0.0196651	-0.110864	0.34038
P20273	CD22_HUMAN	CD22	OTHERS	SS_TYPE1	HC substrate	80.45	9.15	0	1	0	1	1	7	0	0		62	160298	92.0161				0.8	67	TYRO3	16.53	16.3523	PTK7	17.94	ROBO1	35.9	35.9	SPN	2.54	CSF1	0.249139	0.0692608	0.393119	0.000443241
Q9ULB5	CADH7_HUMAN	CDH7		SS_TYPE1	HC substrate	80.44	9.32	0	1	0	1	1	5	5	0		26	10918	42.2692	0	0	0	0.81	68.33	EPHA4	37.45	37.6797	CDH2	130.6	CDH2	51.22	51.22	CDH2	7.29	CDH2	0.512667	7.38846e-05	0.00650761	0.955507
Q9BZA8	PC11Y_HUMAN	PCDH11Y		SS_TYPE1	HC substrate	80.3	10.43	0	1	0	1	1	0	5	0								0.79	65.67	DLL1	9.25	8.93057	Cdh1	33.37	Cdh1	24.39	24.39	Dscam	3.18	Epha4	0.52832	4.0232e-05	0.0284785	0.807072
Q9BZA7	PC11X_HUMAN	PCDH11X		SS_TYPE1	HC substrate	80.3	10.43	0	1	0	1	1	0	8	0		10	12020	35.7				0.79	65.67	DLL1	9.43	9.11408	Cdh1	34.88	Cdh1	24.39	24.39	Dscam	3.18	Epha4	0.363945	0.00682388	0.0376428	0.746818
P21583	SCF_HUMAN	KITLG	OTHERS	SS_TYPE1	HC substrate	80.27	8.67	0	1	0	1	1	0	37	2	210:D->Y;232:F->Y	75	173154	81.64	14	45582	13.2857	0.77	61.67	FLT1	8.79	8.46162	CDH2	1.89	Nlgn1	30.23	30.23	SPN	5.34	LRP1	-0.225219	0.101546	-0.0964823	0.407042
Q9NZQ7	PD1L1_HUMAN	CD274		SS_TYPE1	HC substrate	80.23	7.67	0	1	0	1	1	9	25	0		138	408624	79.2536	24	18984	27.2083	0.83	71.33	PAM	19.66	19.5433	CXADR	9.99	CXADR	29.27	29.27	TYRO3	3.2	TYRO3	-0.298131	0.0285532	0.0241916	0.835672
Q9Y5H4	PCDG1_HUMAN	PCDHGA1		SS_TYPE1	HC substrate	80.15	7.3	0	1	0	1	1	0	0	0								0.8	67.33	NOTCH1	13.64	13.4061	Cdh1	32.09	Cdh1	24.39	24.39	Pam	3.77	CLSTN1	0.556842	1.22631e-05	-0.0996258	0.391856
P98164	LRP2_HUMAN	LRP2	SUBLIT	SS_TYPE1	HC substrate	80.11	11.59	0	0	1	1	1	14	32	0		21	54076	27.619	8	18622	12	0.81	68.67	PAM	35.38	35.5694	LRP1	inf	LRP1	25.58	25.58	Pam	4.14	Pam	0.703505	2.97921e-09	0.627101	1.353e-09
Q08174	PCDH1_HUMAN	PCDH1		SS_TYPE1	HC substrate	80.04	8.97	0	1	0	1	1	0	0	0		4	1306	10	0	0	0	0.77	61.67	NGFR	12.08	11.8157	Cdh1	35.23	Cdh1	26.83	26.83	Lrp8	2.41	PTK7	-0.1647	0.233999	0.0960414	0.409199
Q5DID0	UROL1_HUMAN	UMODL1	OTHERS	SS_TYPE1	LC substrate	79.97	8.99	0	0	0	0	1	0	0	0		7	55042	6.57143	0	0	0	0.76	60.67	CDH2	5.01	4.60801	Notch2	4.11	Notch4	29.27	29.27	SORT1	4.35	Tacstd2	0.0645506	0.642839	-0.0405283	0.728137
Q9H3T3	SEM6B_HUMAN	SEMA6B	OTHERS	SS_TYPE1	LC substrate	79.97	9.24	0	0	0	0	1	0	0	0		35	29472	44.5143	6	1804	13	0.8	66.67	CDH1	4.5	4.08808	AXL	1.69	AXL	9.76	9.76	JAG2	0.76	Notch1	0.223579	0.104128	-0.0530589	0.648957
Q16655	MAR1_HUMAN	MLANA		SS_TYPE3	LC substrate	79.79	9.93	0	0	0	0	1	0	6	0		26	6320	103.385	5	22532	10.6	0.78	63.33	EPHA4	24.58	24.5591	CXADR	2.8	CXADR	34.15	34.15	IL1R2	3.62	Npr3	0.027632	0.842779	-0.00143699	0.990171
Q13332	PTPRS_HUMAN	PTPRS		SS_TYPE1	LC substrate	79.7	8.63	0	0	0	0	1	11	1	0		58	295236	40.1724	8	68750	3.375	0.78	64	APP	66.79	67.591	PTPRF	inf	PTPRF	48.78	48.78	PTPRF	12.1	PTPRF	-0.0195763	0.888262	0.318582	0.0050351
Q9Y219	JAG2_HUMAN	JAG2	SUBEXPERT	SS_TYPE1	LC substrate	79.41	18.48	0	0	1	0	1	20	14	0		19	14402	64.5789	9	90	15.3333	0.7	49.5	NOTCH4	21.57	21.4905	Notch2	130.2	Dll1	36.58	36.58	NGFR	3.6	ROBO1	-0.145375	0.294236	-0.0946601	0.416
P05538	DQB2_HUMAN	HLA-DQB2		SS_TYPE1	LC substrate	79.36	9.98	0	0	0	0	1	14	1	0		41	28126	89.6829				0.79	65.5	NECTIN1	17.16	16.9946	HLA-A	14.45	HLA-A	17.07	17.07	ROBO1	2	ROBO1	-0.0978445	0.48151	0.0168747	0.884961
P22607	FGFR3_HUMAN	FGFR3	SUBLIT	SS_TYPE1	LC substrate	79.25	10.49	0	0	0	0	1	9	59	7	370:G->C;371:S->C;373:Y->C;375:G->C;380:G->R;384:F->L;391:A->E	29	63118	67.7586	8	4714	12.875	0.7	49.83	NGFR	26.55	26.5674	FLT1	97.43	FLT1	24.39	24.39	ERBB4	2.88	Ptprm	0.579792	4.34069e-06	-0.00656372	0.955124
Q92823	NRCAM_HUMAN	NRCAM		SS_TYPE1	LC substrate	79.18	7.88	0	0	0	0	1	8	19	0		47	376088	39.0638	5	127304	9.2	0.89	81.83	L1CAM	39.19	39.4536	L1cam	inf	L1cam	53.49	53.49	L1cam	12.3	L1cam	0.158521	0.252256	0.0473492	0.68462
Q6UXV0	GFRAL_HUMAN	GFRAL		SS_NO_TYPE	LC substrate	79.16	7.73	0	0	0	0	1	0	1	0		2	142	27	0	0	0	0.72	53.33	NOTCH3	7.61	7.25864	Ghr	2.97	JAG2	22.5	22.5	TNFRSF1A	2.74	Nradd	0.591628	2.46197e-06	0.185363	0.108913
P29322	EPHA8_HUMAN	EPHA8	OTHERS	SS_TYPE1	LC substrate	79.06	10.04	0	0	0	0	1	7	5	0		18	5270	39.9444	3	0	16	0.69	48.17	APLP2	55.62	56.2035	Epha4	inf	Epha4	21.95	21.95	BTC	2.38	TNFRSF17	0.203259	0.140446	-0.0742175	0.524014
Q02223	TNR17_HUMAN	TNFRSF17	SUBEXPERT	SS_TYPE3	LC substrate	79.02	15.3	0	0	1	0	1	5	0	4	54:A->V;65:I->V;75:F->V;81:N->S	24	7686	78.5833	2	0	4	0.77	62.17	FLT1	14.13	13.9056	BTC	3.1	BSG	27.91	27.91	Cdh1	2.58	BSG	-0.122562	0.377288	-0.0347338	0.7658
P19235	EPOR_HUMAN	EPOR	OTHERS	SS_TYPE1	LC substrate	78.98	14.62	0	0	0	0	1	7	34	0		26	23472	67.7308	4	9370	9.25	0.81	68.5	SPN	9.65	9.33836	Ghr	7.16	Ghr	23.26	23.26	Ephb2	1.54	MERTK	-0.00191179	0.989053	-0.113041	0.330922
Q9Y5F8	PCDGJ_HUMAN	PCDHGB7		SS_TYPE1	LC substrate	78.96	12.84	0	0	0	0	1	0	0	0								0.81	67.67	FLT1	12.06	11.7953	CDH2	30.97	CDH2	29.27	29.27	MUC1	3.49	PDPN	0.359573	0.00757513	-0.142916	0.2181
Q9ULT6	ZNRF3_HUMAN	ZNRF3	OTHERS	SS_TYPE1	LC substrate	78.94	10.6	0	0	0	0	1	5	4	0		9	3706	20.3333	3	0	7	0.8	67.33	NOTCH2	2.46	2.00836	TYRO3	1.8	L1cam	29.27	29.27	SORL1	3.82	SIRPA	0.39663	0.00298522	0.0568301	0.625821
A4D2H0	CTGEF_HUMAN	CTAGE15		SS_NO_TYPE	LC substrate	78.94	8.81	0	0	0	0	1	0	0	0								0.77	62.17	FLT1	5.66	5.27067	Cdh1	1.58	HLA-A	34.15	34.15	HLA-A	4.27	HLA-A	-0.0274071	0.844043	-0.0415295	0.721691
A4FU28	CTGE9_HUMAN	CTAGE9		SS_NO_TYPE	LC substrate	78.94	8.81	0	0	0	0	1	0	0	0								0.77	62.17	FLT1	4.76	4.35315	BSG	1.6	HLA-A	34.15	34.15	HLA-A	4.27	HLA-A	-0.170678	0.217219	-0.0305154	0.793569
P0CG41	CTGE8_HUMAN	CTAGE8		SS_NO_TYPE	LC substrate	78.94	8.81	0	0	0	0	1	0	0	0								0.77	62.17	FLT1	3.09	2.65063	IL1R2	1.74	KL	34.15	34.15	HLA-A	4.27	HLA-A	-0.110943	0.424491	-0.0394452	0.735131
Q86UF2	CTGE6_HUMAN	CTAGE6		SS_NO_TYPE	LC substrate	78.94	8.81	0	0	0	0	1	0	0	0								0.77	62.17	FLT1	2.96	2.5181	IL1R2	1.6	HLA-A	34.15	34.15	HLA-A	4.27	HLA-A	-0.0484338	0.727998	-0.0305495	0.793343
Q8IX94	CTGE4_HUMAN	CTAGE4		SS_NO_TYPE	LC substrate	78.94	8.81	0	0	0	0	1	0	0	0								0.77	62.17	FLT1	3.09	2.65063	IL1R2	1.78	KL	34.15	34.15	HLA-A	4.27	HLA-A	-0.149414	0.280881	-0.0274088	0.814187
P78552	I13R1_HUMAN	IL13RA1		SS_TYPE1	LC substrate	78.89	13.19	0	0	0	0	1	5	1	0		13	2582	50.5385	1	0	4	0.73	55.5	PAM	8.43	8.09461	Ghr	3.07	Tacstd2	25	25	Pam	3.95	Pam	-0.176524	0.201644	0.0211166	0.856321
Q8TC27	ADA32_HUMAN	ADAM32	OTHERS	SS_TYPE1	LC substrate	78.84	7.07	0	0	0	0	1	0	0	0		12	31644	12.4167	0	0	0	0.75	58.83	NTRK2	3.43	2.99725	LRP1	2.91	Dll1	26.83	26.83	PTPRF	2.26	PTPRF	0.00198309	0.988645	0.0443296	0.703768
Q19T08	ECSCR_HUMAN	ECSCR	OTHERS	SS_TYPE1	LC substrate	78.63	10.32	0	0	0	0	1	0	0	0		7	75066	34	0	0	0	0.79	65	CLSTN1	12.2	11.938	LRP6	1.37	DAG1	19.51	19.51	Epha4	1.3	Nradd	-0.346145	0.01035	-0.0466883	0.688794
Q02763	TIE2_HUMAN	TEK	OTHERS	SS_TYPE1	LC substrate	78.6	11.75	0	0	0	0	1	8	31	0		50	49452	82.14	8	5370	24.75	0.86	76	FLT1	47.06	47.4768	TIE1	inf	TIE1	36.58	36.58	TIE1	8.99	TIE1	-0.0878573	0.527561	-0.0134849	0.907958
P78504	JAG1_HUMAN	JAG1	SUBLIT	SS_TYPE1	LC substrate	78.59	13.03	0	0	1	0	1	32	36	0		56	105122	73.4643	11	9218	13.1818	0.83	71.33	NOTCH3	53.78	54.3277	JAG2	inf	JAG2	39.13	39.13	TYRO3	7.84	JAG2	-0.291559	0.0324278	-0.111452	0.337809
P50281	MMP14_HUMAN	MMP14		SS_TYPE1	LC substrate	78.51	15.27	0	0	0	0	1	5	31	0		52	64970	69.5577	7	11872	22.4286	0.7	49.17	CLSTN1	4.64	4.23081	Pam	1.46	LRP6	12.2	12.2	PTPRF	1.02	HLA-A	-0.372438	0.00554815	-0.0640073	0.582787
O60245	PCDH7_HUMAN	PCDH7	OTHERS	SS_TYPE1	LC substrate	78.5	11.19	0	0	0	0	1	11	0	0		7	114082	59.7143	0	0	0	0.78	63.17	NGFR	12.07	11.8055	Cdh1	27.8	Cdh1	31.71	31.71	Nectin1	3.78	Ptprm	0.23944	0.0811921	0.0387614	0.739558
Q8WWG9	KCNE4_HUMAN	KCNE4		SS_NO_TYPE	LC substrate	78.44	10.45	0	0	0	0	1	5	0	1	98:G->S	7	96	12.2857	4	4	4	0.71	52.17	CXADR	8.6	8.26792	KCNE1	9.12	KCNE1	36.58	36.58	KCNE1	10.2	KCNE1	-0.0466546	0.737625	-0.0734164	0.528516
A6NC97	F172B_HUMAN	FAM172BP		SS_NO_TYPE	LC substrate	78.41	7.3	0	0	0	0	1	0	0	0								0.75	59	DSCAM	9.94	9.63401	NGFR	2.55	NGFR	24.32	24.32	Dscam	1.46	Dscam
Q95460	HMR1_HUMAN	MR1		SS_TYPE1	LC substrate	78.41	15.78	0	0	0	0	1	0	1	0								0.74	56.33	ROBO1	38.42	38.6686	HLA-A	79.18	HLA-A	36.58	36.58	Epha4	5.46	Notch3	-0.450974	0.000620814	-0.103773	0.372343
O94898	LRIG2_HUMAN	LRIG2		SS_TYPE1	LC substrate	78.39	8.59	0	0	0	0	1	0	2	0								0.75	57.67	CDH2	12.21	11.9482	Lrrc4b	39.42	Lrrc4b	21.95	21.95	BSG	4.36	BSG	0.575902	5.20513e-06	0.446392	5.30456e-05
P14616	INSRR_HUMAN	INSRR		SS_TYPE1	LC substrate	78.23	11.57	0	0	0	0	1	0	3	1	928:P->L	6	9274	59.1667	2	0	10.5	0.79	65.5	APP	56.28	56.8763	IGF1R	inf	IGF1R	35.71	35.71	DAG1	4.76	SPN	0.339747	0.0119554	-0.0605346	0.60344
P23471	PTPRZ_HUMAN	PTPRZ1	SUBLIT	SS_TYPE1	LC substrate	78.21	12.48	0	0	0	0	1	8	11	0		32	81310	51.3125	5	48938	10.2	0.79	64.67	FLT1	10.41	10.1132	PTPRF	129.49	PTPRF	26.09	26.09	SDC3	5.15	SPN	0.765031	1.63865e-11	0.0340209	0.770473
Q2VWP7	PRTG_HUMAN	PRTG	SUBLIT	SS_NO_TYPE	LC substrate	78.2	10.22	0	0	1	0	1	0	1	0		6	36338	22.8333	0	0	0	0.77	62.17	NRXN1	22.09	22.0206	Dcc	74.09	Dcc	26.83	26.83	Lrp8	4.27	Nrxn1	0.275159	0.0440365	0.0457692	0.694615
Q9Y5G1	PCDGF_HUMAN	PCDHGB3		SS_TYPE1	LC substrate	78.11	9.61	0	0	0	0	1	0	0	0		2	36236	3	0	0	0	0.82	70.5	FLT1	14.1	13.875	CDH2	30.22	Cdh1	36.58	36.58	CSF1	4.43	CD44	0.335188	0.0132263	-0.103957	0.37149
P15941	MUC1_HUMAN	MUC1	SUBEXPERT	SS_TYPE1	LC substrate	78.05	8.02	0	0	1	0	1	20	21	0		58	356008	75.3966				0.71	52	TIE1	1.51	1.03986	Notch1	1.17	SPN	32.56	32.56	Pam	1.26	IFNAR2	-0.10953	0.430451	-0.0219679	0.850594
P58511	SIM11_HUMAN	SMIM11		SS_NO_TYPE	LC substrate	78.04	4.59	0	0	0	0	1	0	0	0								0.84	73.83	PTK7	20.69	20.5933	LRP1	3.04	Notch3	26.19	26.19	Notch3	4.96	Notch3
Q6UXZ4	UNC5D_HUMAN	UNC5D		SS_TYPE1	LC substrate	77.99	10.28	0	0	0	0	1	6	0	0		17	13734	21.8235	3	12132	5	0.78	63	TYRO3	7.03	6.66735	ROBO1	23.14	ROBO1	9.76	9.76	HLA-A	1.9	HLA-A	0.138865	0.316619	0.0276085	0.812857
Q6IA17	SIGIR_HUMAN	SIGIRR		SS_TYPE3	LC substrate	77.99	10.16	0	0	0	0	1	13	0	1	115:P->R	12	8346	54	1	0	16	0.77	62.33	FLT1	8.78	8.45142	LDLR	3.37	Dcc	12.2	12.2	Notch1	0.51	Notch1	0.464991	0.000396288	-0.0737516	0.52663
O14511	NRG2_HUMAN	NRG2	SUBLIT	SS_TYPE1	LC substrate	77.98	13.93	0	0	1	0	1	32	0	0		16	53898	62	11	174	20.7273	0.69	49	NOTCH2	5.53	5.13814	ROBO1	9.77	ROBO1	24.39	24.39	JAG2	4.34	DAG1	0.0538518	0.698942	0.21624	0.0606331
O60939	SCN2B_HUMAN	SCN2B	SUBLIT	SS_TYPE1	LC substrate	77.97	8.61	0	0	1	0	1	12	11	0		16	61004	19.1875	3	9360	3	0.81	68.33	NOTCH4	26.51	26.5267	Scn4b	21.24	Scn4b	39.02	39.02	Ntrk2	6.85	Dcc	0.606511	1.16774e-06	0.12121	0.296936
Q96PE5	OPALI_HUMAN	OPALIN	OTHERS	SS_TYPE1	LC substrate	77.95	12.14	0	0	0	0	1	0	0	0		15	171602	16.5333	1	0	4	0.75	59	TIE1	14.18	13.9566	CLSTN2	1.94	AXL	31.71	31.71	BSG	3.31	AXL	0.796072	6.23986e-13	0.949514	5.39836e-39
P01889	HLAB_HUMAN	HLA-B		SS_TYPE1	LC substrate	77.82	12.73	0	0	0	0	1	15	50	3	306:V->I;329:A->T;331:M->V	58	74186	63.1897				0.75	58.33	APLP2	85.64	86.808	HLA-A	inf	HLA-A	68.18	68.18	HLA-A	10.66	HLA-A	-0.360327	0.00744066	0.002371	0.983782
Q02297	NRG1_HUMAN	NRG1		SS_TYPE1	LC substrate	77.77	8.94	0	0	0	0	1	38	59	0		29	104402	57				0.79	65.33	PTPRM	5	4.59782	Scn4b	7.92	BTC	25.58	25.58	ERBB4	3.89	DAG1	0.436165	0.00097748	0.0233111	0.841574
Q9NQ25	SLAF7_HUMAN	SLAMF7		SS_TYPE1	LC substrate	77.62	11.08	0	0	0	0	1	4	0	0		30	4892	110.2	0	0	0	0.76	60.67	NOTCH4	12.54	12.2846	CXADR	1.68	Dscam	12.2	12.2	CXADR	0.62	SIRPA	-0.179207	0.194765	-0.0271136	0.816153
Q6J9G0	STYK1_HUMAN	STYK1		SS_NO_TYPE	LC substrate	77.59	10.44	1 (STYK1_MOUSE)	0	0	0	1	0	1	0								0.76	59.33	LDLR	22.75	22.6934	MET	40.26	TIE1	31.71	31.71	Dscam	4.68	DAG1	-0.0293789	0.832978	0.100242	0.38892
Q9BQ51	PD1L2_HUMAN	PDCD1LG2	OTHERS	SS_TYPE1	LC substrate	77.57	10.48	0	0	0	0	1	5	0	2	229:F->S;241:I->T	75	85556	89.16	19	1566	28.6842	0.79	64.5	CLSTN2	14.29	14.0687	Nectin1	5.85	AXL	26.83	26.83	Notch2	3.92	MUC1	-0.320595	0.0181023	0.0569124	0.62532
Q8WY21	SORC1_HUMAN	SORCS1	SUBLIT	SS_TYPE1	LC substrate	77.4	15.74	0	0	1	0	1	0	2	0		11	36260	29.8182				0.77	61	APLP1	15.84	15.6489	SORL1	72.08	SORL1	26.83	26.83	LRP1	4.32	LRP1	0.327679	0.0155722	0.0442933	0.703999
Q13740	CD166_HUMAN	ALCAM	OTHERS	SS_TYPE1	LC substrate	77.25	14.26	0	0	0	0	1	5	8	0		41	91402	87.4146	7	5078	30.7143	0.88	80.67	APP	11.84	11.571	BSG	10.07	PTK7	42.86	42.86	Ptprm	6.61	LRP6	0.152206	0.271889	0.656601	1.19381e-10
Q96PJ5	FCRL4_HUMAN	FCRL4		SS_TYPE1	LC substrate	77.2	11.41	0	0	0	0	1	0	0	0		10	3860	47.9	0	0	0	0.79	65.5	NGFR	13.01	12.7638	PTK7	8.99	ROBO1	36.58	36.58	CXADR	4.3	CXADR	-0.114083	0.411414	-0.0397364	0.733248
O43506	ADA20_HUMAN	ADAM20	OTHERS	SS_TYPE1	LC substrate	77.09	15.66	0	0	0	0	1	4	0	0		13	7788	14.8462	3	0	4.33333	0.78	64.17	EPHA4	5.65	5.26048	PTPRF	1.81	PTK7	21.95	21.95	PTK7	2.81	PTK7	0.156725	0.257738	0.249415	0.0297973
Q96AP7	ESAM_HUMAN	ESAM		SS_TYPE1	LC substrate	77.08	15.62	0	0	0	0	1	3	1	1	273:R->C	22	43144	67.3636	0	0	0	0.78	62.5	TYRO3	26.41	26.4247	CXADR	21.1	CXADR	9.76	9.76	L1cam	0		0.105988	0.445595	-0.0705505	0.544776
Q9UPZ6	THS7A_HUMAN	THSD7A	OTHERS	SS_TYPE1	LC substrate	77.05	11.66	0	0	0	0	1	10	4	0		7	10410	21.4286	5	4312	5.6	0.8	66.67	APP	3.14	2.7016	TYRO3	2.17	Notch1	26.83	26.83	Notch1	4.63	Notch1	0.262232	0.0554175	-0.00607237	0.95848
Q16288	NTRK3_HUMAN	NTRK3		SS_TYPE1	LC substrate	76.89	10.25	0	0	0	0	1	13	28	0		21	59028	42.7619	4	19586	8.5	0.77	62.33	PAM	55.42	55.9996	Ntrk2	inf	Ntrk2	27.27	27.27	CDH2	3.93	AXL	0.559531	1.09015e-05	0.0212117	0.855681
O14917	PCD17_HUMAN	PCDH17		SS_TYPE1	LC substrate	76.88	9.38	1	0	0	0	1	0	1	0		9	8684	24.7778	0	0	0	0.77	61.33	TYRO3	12.51	12.2541	CDH2	25.65	CDH2	31.71	31.71	Ephb2	7.39	Ephb2	0.500799	0.000114892	0.301578	0.00810971
P98172	EFNB1_HUMAN	EFNB1	SUBLIT	SS_TYPE1	LC substrate	76.78	21.36	0	0	1	0	1	8	14	0		31	48004	49.4516	16	43562	7.4375	0.69	48.5	IFNAR2	7.8	7.45234	Ntrk2	3.82	Lrrc4b	39.02	39.02	SPN	3.74	ROBO1	-0.242289	0.0775302	-0.0621554	0.593761
Q9NR61	DLL4_HUMAN	DLL4		SS_TYPE1	LC substrate	76.73	12.82	0	0	0	0	1	22	11	0		36	34312	88.0833	13	8200	14.2308	0.83	71.5	NECTIN1	50.8	51.2896	Dll1	inf	Dll1	14.63	14.63	Dll1	2.9	Dll1	-0.0764596	0.582649	-0.0114089	0.922079
P16581	LYAM2_HUMAN	SELE	OTHERS	SS_TYPE1	LC substrate	76.73	12.08	0	0	0	0	1	3	16	2	550:P->S;575:L->F	53	91208	95.9057	9	15392	15.3333	0.81	67.67	FLT1	6.39	6.01488	AXL	6.74	Notch2	28.57	28.57	MET	6.19	MET	-0.269271	0.0489572	-0.0369338	0.751431
P51805	PLXA3_HUMAN	PLXNA3		SS_TYPE1	LC substrate	76.68	10.07	0	0	0	0	1	8	2	1	1238:V->M	32	12528	44.0312	12	9496	10.5	0.8	66.83	AXL	7.27	6.91202	MET	33.77	MET	26.83	26.83	Cdh1	3.12	LRP1	-0.0335156	0.809871	-0.017689	0.879451
Q6EMK4	VASN_HUMAN	VASN	SUBEXPERT	SS_TYPE1	LC substrate	76.67	12.5	0	0	1	0	1	0	1	0		2	214	24.5	1	0	1	0.75	58.17	FLT1	15.45	15.2513	Lrrc4b	35.3	Lrrc4b	14.63	14.63	CXADR	1.01	PTK7	-0.35689	0.00807083	-0.127774	0.27135
Q9Y5G2	PCDGE_HUMAN	PCDHGB2		SS_TYPE1	LC substrate	76.65	10.33	0	0	0	0	1	0	0	1	687:K->E							0.82	70.5	FLT1	15.36	15.1595	CDH2	28.3	Cdh1	19.51	19.51	Ptprm	2.1	Ptprm	0.656317	7.12047e-08	-0.113287	0.329865
P17927	CR1_HUMAN	CR1	OTHERS	SS_TYPE1	LC substrate	76.5	10.86	0	0	0	0	1	11	12	1	1969:T->A	41	8780	106.22	0	0	0	0.8	66.67	MET	2.35	1.89622	LDLR	1.4	Notch4	15.56	15.56	Dscam	1.72	IGF1R	-0.190973	0.166576	0.0824659	0.478812
Q9UPU3	SORC3_HUMAN	SORCS3		SS_TYPE1	LC substrate	76.49	18.16	0	0	0	0	1	0	0	0		5	3902	30.6	0	0	0	0.68	46.17	APLP1	16.53	16.3523	SORL1	73.4	SORL1	26.83	26.83	LDLR	3.69	LRP1	0.572704	6.03251e-06	0.0473247	0.684774
Q96CP6	ASTRA_HUMAN	GRAMD1A		SS_NO_TYPE	LC substrate	76.48	14.99	0	0	0	0	1	0	0	0		2	386	8.5	0	0	0	0.78	63.67	FLT1	3.59	3.16036	Notch4	3.22	LDLR	36.58	36.58	CLSTN1	5.47	LDLR	-0.249046	0.069368	-0.0162765	0.889013
P35916	VGFR3_HUMAN	FLT4	SUBLIT	SS_TYPE1	LC substrate	76.45	22.97	0	0	1	0	1	9	15	0		66	162080	68.8485	16	52172	22.3125	0.74	56.5	TIE1	38.52	38.7705	FLT1	inf	FLT1	36.58	36.58	FLT1	10.75	FLT1	-0.256218	0.0614695	-0.0706409	0.544259
O94991	SLIK5_HUMAN	SLITRK5		SS_TYPE1	LC substrate	76.33	14.85	0	0	0	0	1	10	1	0		10	5736	56.2	1	0	8	0.76	59.67	MUC1	9.81	9.50148	Lrrc4b	17.12	Lrrc4b	24.39	24.39	Tacstd2	4.8	Tacstd2	0.157401	0.255666	-0.0311764	0.7892
Q12907	LMAN2_HUMAN	LMAN2	OTHERS	SS_TYPE1	LC substrate	76.31	11.17	0	0	0	0	1	10	0	0		10	10356	30.1	2	0	14.5	0.78	63.83	AXL	7.3	6.9426	SORL1	0.95	Ptprm	13.95	13.95	CDH2	0.04	SPN	-0.240127	0.0802967	-0.0718325	0.537472
Q86XK7	VSIG1_HUMAN	VSIG1	OTHERS	SS_TYPE1	LC substrate	76.26	13.51	0	0	0	0	1	0	0	0		3	2864	10.6667	0	0	0	0.7	49.33	TIE1	19.38	19.2578	CXADR	26.45	CXADR	34.15	34.15	HLA-A	4.91	CXADR	-0.0724506	0.602626	-0.0106202	0.927451
P28908	TNR8_HUMAN	TNFRSF8	OTHERS	SS_TYPE1	LC substrate	76.17	15.08	0	0	0	0	1	5	7	1	402:S->G	53	17910	102	3	1402	8.66667	0.8	66.83	TACSTD2	7.23	6.87124	TNFRSF1A	7.36	TNFRSF1A	29.27	29.27	VASN	2.21	TIE1	-0.193347	0.161268	-0.00742805	0.949222
Q92729	PTPRU_HUMAN	PTPRU	OTHERS	SS_TYPE1	LC substrate	76.06	18.44	0	0	0	0	1	4	4	0		17	25588	52.0588	1	0	15	0.72	52.83	ROBO1	53.94	54.4908	Ptprm	inf	Ptprm	34.15	34.15	Dll1	4.8	Notch4	0.270403	0.0479779	-0.0187949	0.871976
Q6UY09	CEA20_HUMAN	CEACAM20		SS_TYPE1	LC substrate	76	12.34	0	0	0	0	1	0	0	0		6	230142	4.16667	1	0	1	0.78	62.83	DCC	14.6	14.3847	L1cam	12.93	Dcc	31.71	31.71	CXADR	4.11	CXADR	0.0947183	0.495693	0.111235	0.338758
Q9NPY3	C1QR1_HUMAN	CD93		SS_TYPE1	LC substrate	75.96	25.94	0	0	0	0	1	4	1	0		40	18152	102.25	1	0	12	0.72	53	MUC1	11.66	11.3875	JAG2	15.42	Notch2	31.71	31.71	Cdh1	1.3	DAG1	-0.247654	0.0709904	-0.0282506	0.808587
P01589	IL2RA_HUMAN	IL2RA		SS_TYPE1	LC substrate	75.89	11.35	0	0	0	0	1	17	41	0		83	82346	87.2048	11	57202	27.5455	0.76	60.67	ROBO1	10.66	10.368	CSF1	3.84	CSF1	33.33	33.33	Notch3	5.2	Notch3	-0.242336	0.0774714	0.024676	0.832429
P13224	GP1BB_HUMAN	GP1BB		SS_TYPE1	LC substrate	75.87	9.18	0	0	0	0	1	13	23	0		10	45332	48.6	2	0	6	0.8	67.17	VASN	15.05	14.8435	Lrrc4b	11.78	Lrrc4b	6.67	6.67	Dll1	0		0.474309	0.000290885	-0.0319767	0.783918
A8MVZ5	BTNLA_HUMAN	BTNL10	OTHERS	SS_TYPE1	LC substrate	75.78	14.97	0	0	0	0	1	0	0	0								0.8	67.5	PTK7	10.65	10.3578	CXADR	4.41	DAG1	31.71	31.71	DAG1	3.99	LRP1
P98153	IDD_HUMAN	DGCR2	OTHERS	SS_TYPE1	LC substrate	75.78	11.54	0	0	0	0	1	0	4	0								0.74	56.67	CDH2	7.27	6.91202	IL1R2	12.3	LRP6	7.69	7.69	LDLR	0		0.448181	0.000677385	0.260248	0.0231796
P29376	LTK_HUMAN	LTK		SS_TYPE1	LC substrate	75.74	9.92	0	0	0	0	1	0	2	0		3	3984	100.333	0	0	0	0.83	72	PAM	18.06	17.9121	IGF1R	79.17	IGF1R	28.89	28.89	SIRPA	5.68	SIRPA	0.00631054	0.963878	0.104312	0.369853
A2A2V5	SRTM1_HUMAN	SERTM1		SS_NO_TYPE	LC substrate	75.73	11.27	0	0	0	0	1	0	0	0								0.78	63.33	FLT1	11.22	10.9389	APP	1.21	LRP6	14.63	14.63	LDLR	0.62	Notch1	-0.156117	0.259614	-0.0205549	0.860104
Q13445	TMED1_HUMAN	TMED1	OTHERS	SS_TYPE1	LC substrate	75.64	14.54	0	0	0	0	1	0	1	0		7	10416	17.8571	3	2	8.66667	0.73	54.67	NTRK2	10.57	10.2763	CDH2	1.63	CDH2	9.76	9.76	L1cam	0.13	Npr3	-0.309511	0.022759	-0.115082	0.32221
Q14956	GPNMB_HUMAN	GPNMB	OTHERS	SS_TYPE1	LC substrate	75.55	11.18	1	0	0	0	1	5	15	0		14	22636	67.3571	3	20518	28.3333	0.75	58.17	APP	3.85	3.42543	Dcc	2.14	Aplp1	31.71	31.71	Aplp1	5.29	Aplp1	-0.224335	0.102932	-0.0366096	0.753543
O00238	BMR1B_HUMAN	BMPR1B	OTHERS	SS_TYPE1	LC substrate	75.52	11.15	0	0	0	0	1	4	23	1	149:R->W	12	10126	38.1667	7	3196	9.14286	0.81	67.67	PTPRF	19.92	19.8083	IGF1R	18.12	AXL	30.95	30.95	Dscam	4.85	CXADR	0.450631	0.000627523	-0.00341301	0.976656
O60667	FAIM3_HUMAN	FCMR		SS_NO_TYPE	LC substrate	75.38	13.07	0	0	0	0	1	0	6	0		2	1950	83	0	0	0	0.77	61.17	TIE1	6.92	6.5552	PTPRF	3.08	PTK7	26.83	26.83	Dscam	2.96	CSF1	-0.200127	0.146797	-0.0570297	0.624606
Q9BQS7	HEPH_HUMAN	HEPH	OTHERS	SS_TYPE1	LC substrate	75.37	13.75	0	0	0	0	1	10	1	0		3	322	8	0	0	0	0.81	68.5	CDH2	2.5	2.04914	Dcc	1.49	PDPN	26.83	26.83	IGF1R	1.37	JAG2	0.183037	0.185239	0.251091	0.0286796
P06213	INSR_HUMAN	INSR	SUBLIT	SS_TYPE1	LC substrate	75.26	16.57	0	0	1	0	1	12	79	0		23	147810	59.5217	8	47216	10.25	0.81	67.67	PTPRF	57.24	57.855	IGF1R	inf	IGF1R	30.23	30.23	CXADR	5.77	CXADR	0.0719886	0.604947	0.247136	0.0313753
Q8TDQ0	HAVR2_HUMAN	HAVCR2	OTHERS	SS_TYPE1	LC substrate	75.18	9.22	0	0	0	0	1	5	10	0		71	59336	91.2394	10	30208	23.7	0.71	52.17	FLT1	14.29	14.0687	L1cam	8.76	CXADR	34.15	34.15	CXADR	5.17	TNFRSF1A	0.405626	0.00234261	-0.00195301	0.986641
Q9H156	SLIK2_HUMAN	SLITRK2	OTHERS	SS_TYPE1	LC substrate	75.14	17.15	0	0	0	0	1	4	2	0		15	58920	32.0667	0	0	0	0.83	72	PTPRF	7.34	6.98338	VASN	16.24	VASN	31.71	31.71	DAG1	3.18	DAG1	0.468185	0.000356783	0.0947905	0.415355
Q9C0A0	CNTP4_HUMAN	CNTNAP4		SS_TYPE1	LC substrate	75.08	9.65	0	0	0	0	1	0	1	0		21	34806	28.8571	0	0	0	0.77	61.67	NGFR	3.29	2.85452	Dll1	7.4	Nrxn1	26.83	26.83	BTC	5.09	Nectin1	0.889626	2.45964e-19	0.919286	1.08307e-31
Q92637	FCGRB_HUMAN	FCGR1B		SS_TYPE1	LC substrate	75.07	12.1	0	0	0	0	1	0	0	0		15	11778	105.667	1	0	17	0.77	62.17	BSG	19.29	19.1661	Dcc	5.27	PTK7	26.83	26.83	Notch2	3.91	Notch2	0.074127	0.594236	0.0173327	0.881862
Q8IYV9	IZUM1_HUMAN	IZUMO1	OTHERS	SS_TYPE1	LC substrate	75.03	10.44	0	0	0	0	1	4	0	0		13	81766	11.0769	1	0	2	0.77	61.17	CDH1	9.14	8.81843	Dscam	2.85	ERBB4	34.15	34.15	HLA-A	5.24	ERBB4	-0.0420429	0.762762	-0.0582447	0.617234
Q96JQ0	PCD16_HUMAN	DCHS1		SS_TYPE1	LC substrate	74.96	11.61	0	0	0	0	1	0	8	0		26	13998	37.9615	0	0	0	0.76	59.67	CLSTN1	4.7	4.29198	CDH2	37.6	CDH2	17.07	17.07	MET	1.45	SIRPA	-0.145643	0.293338	-0.0668782	0.56596
Q9HCL0	PCD18_HUMAN	PCDH18	OTHERS	SS_TYPE1	LC substrate	74.95	11.43	0	0	0	0	1	0	0	0		2	66	27	0	0	0	0.77	62	SORL1	13.57	13.3347	CDH2	31.95	CDH2	26.83	26.83	CDH2	2.77	CDH2	-0.264014	0.0537208	-0.0916825	0.430882
P43489	TNR4_HUMAN	TNFRSF4		SS_TYPE1	LC substrate	74.82	18.14	0	0	0	0	1	5	3	0		62	89302	93.6935	10	22738	31.5	0.73	54.33	TIE1	22.74	22.6833	NGFR	11.29	NGFR	9.76	9.76	Dscam	0.95	Dscam	-0.332044	0.0141687	-0.0512034	0.660465
P35968	VGFR2_HUMAN	KDR		SS_TYPE1	LC substrate	74.8	12.04	0	0	0	0	1	15	72	0		115	609090	65.3913	24	196198	20.7083	0.82	70.17	SIRPA	44.47	44.8364	FLT1	inf	FLT1	43.9	43.9	FLT1	13.47	FLT1	-0.302668	0.0261104	-0.0609197	0.601134
Q96A28	SLAF9_HUMAN	SLAMF9	OTHERS	SS_TYPE1	LC substrate	74.76	14.25	0	0	0	0	1	0	1	0		10	68874	36.6	0	0	0	0.78	63.83	NOTCH2	12.46	12.2031	PTK7	4.18	Dcc	24.39	24.39	CLSTN1	2.82	CLSTN2	-0.177603	0.198858	-0.0245924	0.832988
Q5JZY3	EPHAA_HUMAN	EPHA10		SS_TYPE1	LC substrate	74.76	13.04	0	0	0	0	1	7	2	0		9	312	37.7778	3	0	16	0.71	52	CLSTN2	45.73	46.1209	Epha4	inf	Epha4	29.27	29.27	Cdh1	3.34	SPN	0.198166	0.150879	-0.0228232	0.844848
P24394	IL4RA_HUMAN	IL4R	OTHERS	SS_TYPE1	LC substrate	74.75	9.64	0	0	0	0	1	5	15	0		54	58590	84.0185				0.77	62	APP	5.58	5.18911	TIE1	4.7	Ephb2	25	25	TIE1	3.62	TIE1	-0.194091	0.159631	-0.0426903	0.714242
Q9UBV2	SE1L1_HUMAN	SEL1L	OTHERS	SS_TYPE1	LC substrate	74.63	11.56	0	0	0	0	1	22	0	0		21	246660	25.5238	7	88026	10.1429	0.78	64	EPHB2	4.28	3.8638	Lrp8	1.15	SORL1	29.27	29.27	CSF1	4.57	Notch3	0.0392619	0.778041	0.161228	0.164111
Q9Y279	VSIG4_HUMAN	VSIG4	OTHERS	SS_TYPE1	LC substrate	74.6	11.66	0	0	0	0	1	0	5	1	279:G->E	30	41794	72.9333	2	0	12	0.76	60.17	SORL1	14.79	14.5784	CXADR	9.76	CXADR	26.83	26.83	MERTK	3.56	Notch3	-0.0745021	0.592366	0.0243462	0.834637
Q14954	KI2S1_HUMAN	KIR2DS1		SS_TYPE1	LC substrate	74.52	12.58	0	0	0	0	1	0	0	0								0.77	61.67	CXADR	11.51	11.2346	Lrp8	3.02	Dcc	25.64	25.64	Pam	4.41	AXL
P11362	FGFR1_HUMAN	FGFR1	OTHERS	SS_TYPE1	LC substrate	74.41	11.59	0	0	0	0	1	8	104	2	374:Y->C;381:C->R	63	310624	63.1905				0.75	58.17	SORL1	26.76	26.7815	FLT1	101.42	FLT1	21.95	21.95	Lrrc4b	2.02	SDC3	-0.157979	0.253901	-0.0974284	0.402436
P01920	DQB1_HUMAN	HLA-DQB1		SS_TYPE1	LC substrate	74.34	9.94	0	0	0	0	1	0	46	5	229:S->N;235:I->V;252:H->R;253:H->Q;256:Q->R	45	33434	85.6444				0.81	68.33	NECTIN1	17.24	17.0762	HLA-A	15.84	HLA-A	14.63	14.63	ROBO1	1.46	ROBO1	-0.307102	0.0238952	0.0380467	0.744194
P12314	FCGR1_HUMAN	FCGR1A	OTHERS	SS_TYPE1	LC substrate	74.33	11.81	0	0	0	0	1	21	14	0		102	433576	80.6569	17	72966	14.6471	0.77	62.17	BSG	19.52	19.4006	Dcc	7.91	L1cam	26.83	26.83	Notch2	3.91	Notch2	0.0844801	0.543611	0.0103785	0.929097
P40189	IL6RB_HUMAN	IL6ST	OTHERS	SS_TYPE1	LC substrate	74.32	11.63	0	0	0	0	1	10	51	0		28	38020	43.4286	6	47908	2.66667	0.8	65.83	MET	12.2	11.938	PTPRF	14.61	PTPRF	30.95	30.95	ERBB4	6.77	LRP1	-0.0105498	0.939648	-0.0557361	0.632497
Q14953	KI2S5_HUMAN	KIR2DS5		SS_TYPE1	LC substrate	74.31	12.42	0	0	0	0	1	0	0	1	237:E->K							0.78	63.33	CXADR	10.2	9.89907	Dscam	3.39	L1cam	28.2	28.2	Notch2	4.34	AXL
Q9UM73	ALK_HUMAN	ALK	OTHERS	SS_TYPE1	LC substrate	74	10.65	0	0	0	0	1	18	45	0		51	163644	79.3922	3	2286	7	0.79	64.33	PTPRF	9.32	9.00194	IGF1R	79.66	IGF1R	31.71	31.71	TYRO3	3.69	HLA-A	0.590995	2.53923e-06	0.0719172	0.536991
P43628	KI2L3_HUMAN	KIR2DL3		SS_TYPE1	LC substrate	73.92	13.96	0	0	0	0	1	4	0	0		40	6124	88.425	9	5352	20.3333	0.72	52.67	NGFR	11.73	11.4589	L1cam	3.67	L1cam	27.5	27.5	Notch2	1.73	IGF1R	-0.136845	0.323778	-0.0470618	0.686434
Q16790	CAH9_HUMAN	CA9	OTHERS	SS_TYPE1	LC substrate	73.82	8.71	0	0	0	0	1	7	13	0		23	58878	88.6522	0	0	0	0.75	58.83	CDH2	8.5	8.16597	Npr3	2.45	PDPN	34.15	34.15	Notch1	2.63	CDH2	-0.0531129	0.70288	-0.0500807	0.667466
Q96HA4	CA159_HUMAN	C1orf159		SS_NO_TYPE	LC substrate	73.81	12.88	0	0	0	0	1	0	0	0								0.76	59.17	EPHA4	7.63	7.27903	IGF1R	2.22	Pam	24.39	24.39	ERBB4	4.05	Notch1	0.107401	0.439521	0.0830835	0.475514
O60486	PLXC1_HUMAN	PLXNC1		SS_TYPE1	LC substrate	73.71	15.12	0	0	0	0	1	6	2	0		34	36456	50.5	9	9086	9.88889	0.8	67.17	NOTCH3	2.49	2.03894	MERTK	8.15	MET	29.27	29.27	LDLR	3.65	Epha4	0.0682239	0.624005	0.0849308	0.465722
Q8TDF5	NETO1_HUMAN	NETO1	OTHERS	SS_TYPE1	LC substrate	73.7	10.59	0	0	0	0	1	0	0	0		7	70112	25.4286	1	0	27	0.81	68.5	TYRO3	5.44	5.04639	Notch1	5.96	LRP6	21.95	21.95	LRP6	3.99	LRP6	0.273279	0.0455615	0.0299256	0.797473
P01730	CD4_HUMAN	CD4	OTHERS	SS_TYPE1	LC substrate	73.65	10.9	0	0	0	0	1	32	17	0		264	1694074	59.572	65	295444	20.1692	0.73	54.33	LRP6	17.9	17.749	PTK7	7.24	L1cam	38.1	38.1	CXADR	4.61	CXADR	-0.151327	0.274697	-0.00182731	0.987501
Q9ULL4	PLXB3_HUMAN	PLXNB3		SS_TYPE1	LC substrate	73.65	13.58	0	0	0	0	1	6	0	0		33	36504	45.7879	14	43156	9.42857	0.78	63.5	NLGN1	7.65	7.29942	MET	26.79	MET	34.15	34.15	CDH2	5.63	ROBO1	0.870921	1.13506e-17	0.820411	1.21255e-19
Q6UX15	LAYN_HUMAN	LAYN	OTHERS	SS_TYPE1	LC substrate	73.64	12.18	0	0	0	0	1	0	0	0								0.66	43.83	NOTCH4	12.83	12.5803	NGFR	1.7	Lrrc4b	19.51	19.51	Pam	2.8	CXADR	0.351697	0.00911111	0.074871	0.520357
P25942	TNR5_HUMAN	CD40	OTHERS	SS_TYPE1	LC substrate	73.53	14.68	0	0	0	0	1	0	44	0		135	232088	77.2889	22	108646	27	0.77	61.83	NTRK2	19.5	19.3802	TNFRSF1A	10.65	NGFR	26.19	26.19	Dscam	3.19	TYRO3	-0.366	0.00649367	-0.0276027	0.812896
P16871	IL7RA_HUMAN	IL7R	OTHERS	SS_TYPE1	LC substrate	73.51	12.25	0	0	0	0	1	9	16	1	244:T->I	116	152292	79.5431				0.74	56.17	MET	11.11	10.8268	Ghr	2.6	Ephb2	22.22	22.22	MET	3.98	MET	-0.224106	0.103292	-0.0271814	0.815701
Q9UMZ3	PTPRQ_HUMAN	PTPRQ		SS_TYPE1	LC substrate	73.5	16.16	0	0	0	0	1	0	3	0		18	132002	19.7222	0	0	0	0.8	65.83	SIRPA	8.02	7.67662	Dcc	73.15	PTPRF	36.58	36.58	SIRPA	6.34	SIRPA	-0.0461577	0.740321	0.0102794	0.929773
Q9Y5E9	PCDBE_HUMAN	PCDHB14	OTHERS	SS_TYPE1	LC substrate	73.5	13.07	0	0	0	0	1	0	0	0								0.78	63.17	VASN	20.43	20.3283	CDH2	31.12	CDH2	33.33	33.33	Ntrk2	5.23	Ntrk2	-0.159219	0.250146	-0.166783	0.149871
Q16849	PTPRN_HUMAN	PTPRN	OTHERS	SS_TYPE1	LC substrate	73.46	16.48	0	0	0	0	1	0	1	0		16	37464	68.3125	1	0	1	0.77	62.17	FLT1	9.91	9.60343	PTPRF	50.14	PTPRF	28.89	28.89	VASN	3.1	Pam	0.451485	0.000610946	-0.0332437	0.775577
P0DKB5	TPBGL_HUMAN	TPBGL		SS_TYPE1	LC substrate	73.42	15.25	0	0	0	0	1	0	0	0								0.72	53.67	SPN	16.75	16.5766	VASN	15.24	VASN	36.58	36.58	Cdh1	5.95	Cdh1	0.352619	0.0089183	-0.0685568	0.556229
Q9NPF0	CD320_HUMAN	CD320	OTHERS	SS_TYPE1	LC substrate	73.33	15.24	0	0	0	0	1	10	3	1	220:G->R	5	4460	19.6	0	0	0	0.75	58.67	VASN	20.21	20.104	LDLR	19.33	Lrp8	29.27	29.27	MET	2.34	SPN	0.239928	0.0805555	-0.0879309	0.450054
Q96RD9	FCRL5_HUMAN	FCRL5		SS_TYPE1	LC substrate	73.32	17.25	0	0	0	0	1	0	1	0		10	1742	81.5	0	0	0	0.75	59	HLA-A	17.3	17.1373	Dscam	17.53	Dscam	21.95	21.95	MET	3.55	MET	-0.179012	0.195259	-0.0481221	0.679749
P34910	EVI2B_HUMAN	EVI2B	OTHERS	SS_TYPE1	LC substrate	73.27	11.58	0	0	0	0	1	0	0	0		11	115724	72.7273	1	0	1	0.77	61.83	CXADR	10.71	10.419	SPN	3.78	SDC3	34.09	34.09	Dcc	5.16	APLP2	-0.16687	0.227808	0.0734279	0.528451
Q6P1J6	PLB1_HUMAN	PLB1		SS_TYPE1	LC substrate	73.24	20.33	0	0	0	0	1	11	1	0		6	14504	10	2	0	2.5	0.78	63.67	IGF1R	2.81	2.36517	TIE1	1.8	Notch1	29.27	29.27	DAG1	4.51	CXADR	0.11118	0.423494	0.105672	0.363612
Q15363	TMED2_HUMAN	TMED2	OTHERS	SS_TYPE1	LC substrate	73.2	14.54	0	0	0	0	1	18	1	0		28	194292	24.6786	13	64746	7.84615	0.77	62.33	TYRO3	12.44	12.1827	CLSTN2	1.65	L1cam	17.07	17.07	NGFR	0.5	KCNE2	-0.363121	0.00696026	-0.0981474	0.398956
Q5T2D2	TRML2_HUMAN	TREML2	OTHERS	SS_TYPE1	LC substrate	73.06	14.61	0	0	0	0	1	4	0	1	285:V->I	12	2610	47.3333	3	1806	6.33333	0.77	61.17	NLGN1	8.41	8.07422	SDC3	2.74	Scn4b	29.27	29.27	CLSTN2	2.31	IGF1R	-0.173189	0.210429	-0.0578838	0.61942
Q9H6B4	CLMP_HUMAN	CLMP	OTHERS	SS_TYPE1	LC substrate	73.03	23.27	1	0	0	0	1	0	3	0		6	10900	31.3333	0	0	0	0.76	60.67	ROBO1	30.3	30.3905	CXADR	47.68	CXADR	26.83	26.83	MET	3.21	Npr3	-0.222397	0.106018	-0.0594568	0.609916
Q9H5V8	CDCP1_HUMAN	CDCP1		SS_NO_TYPE	LC substrate	72.97	13.17	0	0	0	0	1	0	10	1	673:A->V	10	4160	72.9	0	0	0	0.74	57.33	KCNE2	3.11	2.67102	APLP2	2.49	Notch4	24.39	24.39	Dscam	2.26	Scn4b	-0.0500217	0.71944	0.0161624	0.889787
Q8IWV1	LAX1_HUMAN	LAX1		SS_TYPE3	LC substrate	72.83	13.6	0	0	0	0	1	0	0	0		4	1480	13.5	1	0	9	0.78	63.33	NGFR	7.04	6.67754	Ptprm	5.14	SPN	31.71	31.71	SPN	6.66	SPN	-0.180396	0.191773	-0.0771455	0.507727
Q14517	FAT1_HUMAN	FAT1	OTHERS	SS_TYPE1	LC substrate	72.81	13.6	0	0	0	0	1	0	19	0		13	108162	48.7692	0	0	0	0.65	41.67	FLT1	3.53	3.09919	CDH2	47.4	CDH2	29.27	29.27	L1cam	4.57	Notch3	0.338209	0.0123717	0.0248043	0.83157
O95727	CRTAM_HUMAN	CRTAM	OTHERS	SS_TYPE1	LC substrate	72.72	12.74	0	0	0	0	1	4	0	0		19	5430	77.2105	2	118	6	0.75	58.83	LRP6	13.23	12.9881	SIRPA	8.45	SIRPA	21.95	21.95	CLSTN1	3.55	CLSTN1	0.17454	0.20684	-0.0265597	0.819844
Q9H9K5	MER34_HUMAN	ERVMER34-1	OTHERS	SS_TYPE1	LC substrate	72.7	11.91	0	0	0	0	1	0	0	0								0.75	57.83	KCNE2	5.33	4.93424	MERTK	2.4	MUC1	34.15	34.15	MUC1	3.9	MUC1	0.0416247	0.765055	-0.028301	0.808252
O95866	G6B_HUMAN	MPIG6B	OTHERS	SS_TYPE1	LC substrate	72.64	19.59	0	0	0	0	1	4	2	0		9	2716	35.3333	3	278	8.33333	0.74	55.83	CD44	10.79	10.5006	IL1R2	2.95	Dscam	14.63	14.63	Nectin1	1.04	SORL1	-0.145631	0.293378	-0.0477862	0.681864
Q9BVV8	F174C_HUMAN	FAM174C	OTHERS	SS_TYPE1	LC substrate	72.61	8.76	0	0	0	0	1	0	0	0		2	37006	4	0	0	0	0.72	53.67	SPN	17.42	17.2597	PDPN	3	TNFRSF1A	29.27	29.27	SIRPA	2.61	Aplp1	0.021462	0.877578	-0.0134148	0.908434
P20594	ANPRB_HUMAN	NPR2		SS_TYPE1	LC substrate	72.54	13.72	0	0	0	0	1	4	5	0								0.74	56.17	CLSTN2	13.37	13.1308	Npr3	57.07	Npr3	30	30	LDLR	1.78	LDLR	0.00920254	0.947343	0.143439	0.216402
Q86VZ4	LRP11_HUMAN	LRP11	OTHERS	SS_TYPE1	LC substrate	72.44	16.8	0	0	0	0	1	0	0	1	442:G->R	11	50398	14.6364	0	0	0	0.74	57.33	FLT1	7	6.63676	Dll1	6.82	Lrp8	27.91	27.91	LRP1	2.88	SPN	0.418866	0.00161973	0.180957	0.117737
P07204	TRBM_HUMAN	THBD		SS_TYPE1	LC substrate	72.44	9.72	0	0	0	0	1	5	38	0		58	170304	88.3621	2	106	6	0.78	63.83	APLP1	16	15.812	Notch4	13.36	Notch4	27.27	27.27	AXL	1.89	APLP2	-0.365527	0.00656843	-0.0836484	0.472508
Q14626	I11RA_HUMAN	IL11RA	SUBLIT	SS_TYPE1	LC substrate	72.42	17.73	0	0	1	0	1	6	3	1	395:R->W	5	106	50.2	1	0	6	0.78	63.83	APLP2	18.48	18.3403	PTPRF	6.01	Ghr	31.71	31.71	IL1R2	4.01	MET	-0.186682	0.176489	-0.101605	0.382469
Q9BQT9	CSTN3_HUMAN	CLSTN3	SUBLIT	SS_TYPE1	LC substrate	72.4	13.61	0	0	1	0	1	0	1	1	874:H->Y	14	13514	37.3571	0	0	0	0.78	63.17	CLSTN1	51.15	51.6464	CLSTN1	inf	CLSTN1	51.22	51.22	CLSTN1	9.06	CLSTN1	0.172684	0.211783	-0.0728594	0.531657
Q14952	KI2S3_HUMAN	KIR2DS3		SS_TYPE1	LC substrate	72.36	14.43	0	0	0	0	1	0	0	0								0.77	62.17	CXADR	9.21	8.8898	Dscam	2.8	L1cam	25.64	25.64	Notch2	4.34	AXL
P28906	CD34_HUMAN	CD34	OTHERS	SS_TYPE1	LC substrate	72.28	18.51	0	0	0	0	1	0	7	0		138	875270	77.558	20	51270	25.3	0.86	75.83	EPHA4	9.35	9.03252	SDC3	3.13	Tacstd2	24.39	24.39	CXADR	2.82	Epha4	-0.204595	0.137802	-0.0961683	0.408578
Q9H159	CAD19_HUMAN	CDH19	OTHERS	SS_TYPE1	LC substrate	72.19	15.36	0	0	0	0	1	0	0	0		28	166390	42.5357	0	0	0	0.77	61.67	TYRO3	32.51	32.6435	CDH2	94.34	Cdh1	17.07	17.07	Notch3	0.95	LDLR	0.327102	0.0157664	0.858018	4.14805e-23
Q9UKN1	MUC12_HUMAN	MUC12	OTHERS	SS_TYPE1	LC substrate	72	17.19	0	0	0	0	1	17	0	0		11	10716	18.1818	8	0	10.125	0.74	57.5	KCNE2	0.49	0	Scn4b	2.13	JAG2	26.83	26.83	Cdh1	2.12	TIE1	0.0839982	0.545921	0.136799	0.238647
Q86XX4	FRAS1_HUMAN	FRAS1		SS_TYPE1	LC substrate	71.96	17.13	0	0	0	0	1	0	8	0		12	93416	49.1667	3	0	31.6667	0.79	64.33	NLGN1	1.77	1.30492	SORL1	11.06	ERBB4	29.27	29.27	CXADR	2.67	L1cam	0.383668	0.00418478	0.0197244	0.865702
O60279	SUSD5_HUMAN	SUSD5	OTHERS	SS_TYPE1	LC substrate	71.81	15.78	0	0	0	0	1	0	0	0								0.74	56.33	NGFR	5.25	4.85269	Ntrk2	2.7	Ephb2	29.27	29.27	SORL1	4.23	IL1R2	0.139069	0.315902	0.0206917	0.859182
P10747	CD28_HUMAN	CD28	OTHERS	SS_TYPE1	LC substrate	71.75	15.8	0	0	0	0	1	22	16	0		134	204670	79.1194				0.77	62.33	DAG1	9.54	9.22622	TYRO3	1.57	IFNAR2	27.66	27.66	TYRO3	3.14	LRP1	-0.212355	0.123167	-0.038295	0.742582
A0A087WTH5	KCE1B_HUMAN	KCNE1B		SS_TYPE1	LC substrate	71.74	18.32	0	0	0	0	1	0	1	0		3	830	9.66667	1	0	4	0.71	51.5	SORL1	96.21	97.5839	KCNE1	98.86	KCNE1	97.56	97.56	KCNE1	27.96	KCNE1	0.0196219	0.888004	-0.0148395	0.898758
P49755	TMEDA_HUMAN	TMED10	OTHERS	SS_TYPE1	LC substrate	71.67	15.08	0	0	0	0	1	14	0	0		28	181678	25.5357	16	140852	5.6875	0.75	58.17	EPHA4	17.35	17.1883	SPN	2.42	TYRO3	29.27	29.27	TNFRSF1A	3.81	TNFRSF1A	-0.234169	0.0883245	-0.0602944	0.604881
Q9NS62	THSD1_HUMAN	THSD1	OTHERS	SS_TYPE1	LC substrate	71.58	21.39	0	0	0	0	1	10	2	0								0.78	64.17	ERBB4	3.29	2.85452	IGF1R	2.13	Notch1	29.27	29.27	MERTK	3.51	Nradd	0.153666	0.267262	-0.0766818	0.510289
Q0VAQ4	SMAGP_HUMAN	SMAGP	OTHERS	SS_TYPE3	LC substrate	71.23	13.25	0	0	0	0	1	0	0	0								0.81	67.83	APP	28.87	28.9326	Lrrc4b	4.74	Lrrc4b	31.71	31.71	TNFRSF1A	3.78	SORL1	-0.124056	0.371457	0.00136268	0.990679
Q6DN72	FCRL6_HUMAN	FCRL6		SS_TYPE1	LC substrate	71.23	11.44	0	0	0	0	1	0	0	0		4	1994	39.75	0	0	0	0.76	59.67	LRP6	16.13	15.9445	PTK7	8.28	Dscam	24.39	24.39	SIRPA	2.92	APLP2	-0.195639	0.156265	-0.0598153	0.607759
Q9BZD7	TMG3_HUMAN	PRRG3	OTHERS	SS_TYPE1	LC substrate	71.14	12.01	0	0	0	0	1	0	0	0								0.75	58.17	SORT1	15.58	15.3838	SIRPA	3.98	SPN	27.91	27.91	SPN	6.53	SPN	0.428022	0.0012439	-0.027049	0.816583
A0A1B0GU29	SIM28_HUMAN	SMIM28		SS_NO_TYPE	LC substrate	71.11	12.74	0	0	0	0	1	0	0	0								0.76	60	LRP6	18.42	18.2791	Nlgn1	2.55	Nlgn1	24.39	24.39	DAG1	1.83	IL1R2	0.0665784	0.632414	-0.0248838	0.831038
Q96P31	FCRL3_HUMAN	FCRL3	OTHERS	SS_TYPE1	LC substrate	71.11	14.83	0	0	0	0	1	0	4	0		8	814	83.875	0	0	0	0.76	60.67	TYRO3	19.07	18.9418	Dscam	13.94	ROBO1	19.51	19.51	Tacstd2	0.87	Tacstd2	-0.188591	0.172028	-0.0632831	0.587067
Q9NRJ7	PCDBG_HUMAN	PCDHB16		SS_TYPE1	LC substrate	71.07	14.97	0	0	0	0	1	0	0	0								0.72	54	VASN	19.84	19.7268	CDH2	32.44	CDH2	39.02	39.02	Ntrk2	4.26	Ntrk2	-0.225055	0.101803	-0.177343	0.125375
Q96NY8	NECT4_HUMAN	NECTIN4	OTHERS	SS_TYPE1	LC substrate	71.06	12.16	0	0	0	0	1	6	1	0		14	8218	47.6429	3	510	5.33333	0.79	65.67	CXADR	20.98	20.889	Nectin1	41.97	Nectin1	9.76	9.76	ERBB4	0.53	ERBB4	-0.13584	0.327378	0.0278843	0.811022
P79483	DRB3_HUMAN	HLA-DRB3		SS_TYPE1	LC substrate	71	16	0	0	0	0	1	0	0	1	218:R->S							0.81	68.67	LRP6	15.04	14.8333	HLA-A	12.27	HLA-A	19.51	19.51	ERBB4	0
P01911	DRB1_HUMAN	HLA-DRB1		SS_TYPE1	LC substrate	71	16	0	0	0	0	1	14	77	1	218:R->S	60	90684	77.9				0.81	68.67	LRP6	17.67	17.5145	HLA-A	12.82	HLA-A	19.51	19.51	ERBB4	0		-0.351904	0.00906746	0.0451911	0.698286
Q86XR5	PRIMA_HUMAN	PRIMA1	SUBLIT	SS_TYPE1	LC substrate	70.99	14.49	0	0	1	0	1	0	4	0		3	46178	13.3333	0	0	0	0.75	58.17	LRP6	16.34	16.1586	DAG1	4.18	CLSTN1	34.15	34.15	Nlgn1	5.5	Nlgn1	0.330156	0.0147618	0.769295	4.76035e-16
P32942	ICAM3_HUMAN	ICAM3		SS_TYPE1	LC substrate	70.85	19.98	0	0	0	0	1	9	4	0		37	8122	105.189	5	54	28.8	0.77	61.83	FLT1	8.78	8.45142	Ntrk2	4.71	FLT1	26.67	26.67	SPN	5.42	SPN	-0.141189	0.308508	-0.0612049	0.599429
Q9BZ76	CNTP3_HUMAN	CNTNAP3	OTHERS	SS_TYPE1	LC substrate	70.78	12.97	0	0	0	0	1	0	0	0		4	22124	25.75	0	0	0	0.78	64.17	NGFR	5.12	4.72015	Notch1	5.72	Notch4	29.27	29.27	Lrp8	4.99	Lrp8	0.231118	0.0926709	0.0836356	0.472576
Q9P2E7	PCD10_HUMAN	PCDH10	OTHERS	SS_TYPE1	LC substrate	70.65	13.27	0	0	0	0	1	0	2	0		12	12496	35.4167	0	0	0	0.78	63.33	SORL1	12.02	11.7545	Cdh1	29.06	Cdh1	26.83	26.83	Pam	6.54	Ephb2	0.568788	7.21208e-06	0.446506	5.27841e-05
P42702	LIFR_HUMAN	LIFR	OTHERS	SS_TYPE1	LC substrate	70.39	27.86	0	0	0	0	1	11	13	0		10	3900	71.3	1	0	6	0.8	66	APP	8.93	8.60434	PTPRF	11.46	PTPRF	26.67	26.67	IGF1R	2.87	JAG2	0.444164	0.000766883	0.196788	0.0884125
Q9UHC6	CNTP2_HUMAN	CNTNAP2		SS_TYPE1	LC substrate	70.31	14.8	0	0	0	0	1	0	35	2	1253:I->T;1278:T->I	31	449948	28.3548	2	2128	4	0.76	60.67	LRP8	5.11	4.70996	Nrxn1	8.12	Nrxn1	29.27	29.27	Nrxn1	5.59	Lrp8	0.254146	0.0636735	0.127201	0.273522
Q9NP84	TNR12_HUMAN	TNFRSF12A		SS_TYPE1	LC substrate	70.23	13.49	0	0	0	0	1	5	5	0		18	18222	43.7222	1	0	2	0.65	41	PTPRF	16.28	16.0975	CXADR	3.54	CXADR	34.15	34.15	Notch3	4.87	MET	-0.268148	0.0499446	-0.0380421	0.744224
Q9Y5F2	PCDBB_HUMAN	PCDHB11		SS_TYPE1	LC substrate	70.15	15.35	0	0	0	0	1	0	0	0								0.74	57.17	VASN	16.81	16.6378	CDH2	29.53	CDH2	34.15	34.15	Ntrk2	4.31	Ntrk2	0.0951341	0.493794	-0.0435675	0.708631
Q9Y5E3	PCDB6_HUMAN	PCDHB6		SS_TYPE1	LC substrate	70.15	15.35	0	0	0	0	1	0	0	0								0.74	57.17	VASN	20.15	20.0428	CDH2	34.98	CDH2	34.15	34.15	Ntrk2	4.31	Ntrk2	-0.24076	0.0794794	-0.132246	0.254786
Q9Y5E4	PCDB5_HUMAN	PCDHB5		SS_TYPE1	LC substrate	70.15	15.35	0	0	0	0	1	0	0	0		4	2240	35.5	0	0	0	0.74	57.17	VASN	19.37	19.2476	CDH2	28.23	CDH2	34.15	34.15	Ntrk2	4.31	Ntrk2	0.417588	0.00167954	-0.145949	0.208388
Q9Y5E5	PCDB4_HUMAN	PCDHB4		SS_TYPE1	LC substrate	70.15	15.35	0	0	0	0	1	0	0	0								0.74	57.17	VASN	20.25	20.1448	CDH2	34.27	CDH2	34.15	34.15	Ntrk2	4.31	Ntrk2	-0.074481	0.592471	-0.120431	0.300077
Q14761	PTCA_HUMAN	PTPRCAP		SS_NO_TYPE	LC substrate	70.14	15.48	0	0	0	0	1	0	0	0		11	3926	104.727	1	0	60	0.74	57	FLT1	11.16	10.8778	IL1R2	2.39	TNFRSF1A	14.63	14.63	HLA-A	0.97	Nrxn1	-0.202648	0.141668	-0.0454954	0.696353
Q3KPI0	CEA21_HUMAN	CEACAM21		SS_TYPE1	LC substrate	70.13	12.14	0	0	0	0	1	0	1	0								0.8	67.33	SIRPA	20.82	20.7259	IL1R2	11.81	CXADR	41.46	41.46	SPN	5.2	SPN	0.00379438	0.978276	-0.0290664	0.803169
A8MVW5	HECA2_HUMAN	HEPACAM2	OTHERS	SS_TYPE1	LC substrate	70.07	12.73	0	0	0	0	1	0	1	0		2	35680	13.5	0	0	0	0.75	57.67	APP	15.15	14.9455	PTK7	13.27	PTK7	21.95	21.95	Dll1	3.02	CLSTN2	0.104005	0.454202	0.0307056	0.792311
P30203	CD6_HUMAN	CD6	OTHERS	SS_TYPE1	LC substrate	70.06	14.23	0	0	0	0	1	0	2	0		29	69354	95.6207	3	16	13.6667	0.73	54.83	DLL1	8.83	8.5024	TNFRSF1A	2.64	TNFRSF1A	21.95	21.95	TNFRSF1A	2.15	Epha4	-0.188358	0.172568	-0.0639908	0.582884
Q8IW52	SLIK4_HUMAN	SLITRK4		SS_TYPE1	LC substrate	70.02	15.6	0	0	0	0	1	4	0	0		5	1640	37	0	0	0	0.76	59.33	MUC1	7.17	6.81007	Lrrc4b	16.85	VASN	34.15	34.15	LDLR	4.27	Ntrk2	0.070314	0.613393	-0.00594346	0.959361
Q7KYR7	BT2A1_HUMAN	BTN2A1		SS_TYPE1	LC substrate	69.93	18.19	0	0	0	0	1	4	0	0		2	492	12.5				0.74	57.5	TACSTD2	11.76	11.4894	CXADR	9.57	CXADR	21.95	21.95	CSF1	4.18	CDH2	-0.0502408	0.718262	-0.0564092	0.628386
P08F94	PKHD1_HUMAN	PKHD1	SUBLIT	SS_TYPE1	LC substrate	69.8	16.51	0	0	1	0	1	0	12	0								0.82	69.67	FLT1	1.92	1.45784	MET	5.13	MET	31.71	31.71	JAG2	4.29	L1cam	-0.0417146	0.764562	-0.0616199	0.596951
Q96NI6	LRFN5_HUMAN	LRFN5		SS_TYPE1	LC substrate	69.76	14.33	0	0	0	0	1	0	0	0		22	52960	28.4545	3	3604	5.66667	0.75	58.67	PDPN	16.83	16.6582	Lrrc4b	40.62	Lrrc4b	21.95	21.95	Ephb2	3.64	Ephb2	0.211341	0.125009	0.0366384	0.753355
Q96JA1	LRIG1_HUMAN	LRIG1	OTHERS	SS_TYPE1	LC substrate	69.57	12.89	0	0	0	0	1	6	5	0		25	13666	59.68	13	1846	20.9231	0.8	67.17	SORL1	10.52	10.2253	Lrrc4b	37.01	ROBO1	29.27	29.27	BTC	3.6	BSG	0.157182	0.256335	0.122689	0.291038
O94933	SLIK3_HUMAN	SLITRK3		SS_TYPE1	LC substrate	69.55	14.41	0	0	0	0	1	9	0	0		21	41762	30.9524	2	420	5	0.75	58.5	MUC1	7.37	7.01397	Lrrc4b	16.34	VASN	26.83	26.83	LDLR	4.35	TYRO3	0.0248835	0.858248	0.0441909	0.704652
P18627	LAG3_HUMAN	LAG3		SS_TYPE1	LC substrate	69.45	10.98	0	0	0	0	1	4	0	1	455:I->T	65	70074	89.9692	9	21682	31.2222	0.71	52	CSF1	16.57	16.3931	IL1R2	10.87	IL1R2	12.2	12.2	CSF1	1.84	MET	-0.312609	0.0213657	-0.117181	0.313404
Q16832	DDR2_HUMAN	DDR2	OTHERS	SS_TYPE1	LC substrate	69.41	14.58	0	0	0	0	1	3	6	0		18	71094	65.7222	0	0	0	0.78	62.5	LDLR	16.26	16.0771	Ntrk2	78.81	Ntrk2	23.81	23.81	APLP2	4.2	Lrrc4b	0.0390397	0.779265	-0.100547	0.387471
Q9UBS9	SUCO_HUMAN	SUCO	OTHERS	SS_TYPE1	LC substrate	69.34	9.06	0	0	0	0	1	0	2	0		5	13292	64	0	0	0	0.68	46.33	SPN	2.71	2.26323	Notch2	3.39	Nectin1	26.83	26.83	Scn4b	4.29	Nectin1	-0.123544	0.373449	0.232911	0.0428919
O75264	SIM24_HUMAN	SMIM24		SS_NO_TYPE	LC substrate	69.34	19.24	0	0	0	0	1	0	0	0								0.73	54.5	DLL1	11.54	11.2652	Ephb2	2.58	Ntrk2	31.71	31.71	Ntrk2	4.59	Ntrk2	-0.0304654	0.826894	0.0717911	0.537707
P43631	KI2S2_HUMAN	KIR2DS2		SS_TYPE1	LC substrate	69.32	16.96	0	0	0	0	1	0	0	2	237:K->E;254:K->N							0.73	55	NGFR	12.83	12.5803	L1cam	3.24	MERTK	25	25	AXL	4.34	AXL
Q6P9G4	TM154_HUMAN	TMEM154	OTHERS	SS_TYPE1	LC substrate	69.29	14.77	0	0	0	0	1	0	0	1	93:S->F	4	5248	13	0	0	0	0.7	49.83	TNFRSF1A	8.2	7.86013	Nectin1	1.26	MERTK	19.51	19.51	HLA-A	1.57	Notch4	-0.132339	0.340113	-0.0419457	0.719018
Q8NET5	NFAM1_HUMAN	NFAM1	OTHERS	SS_TYPE1	LC substrate	69.26	16.07	0	0	0	0	1	4	0	1	187:N->K	4	4820	17.5	0	0	0	0.78	64.17	PAM	11.48	11.204	Nectin1	2.03	Cdh1	29.27	29.27	Notch1	3.75	Notch1	-0.0277928	0.841876	0.0624158	0.592212
I3L273	GFY_HUMAN	GFY		SS_TYPE1	LC substrate	69.11	22.63	0	0	0	0	1	0	0	0								0.83	72.33	EPHA4	8.3	7.96208	Cdh1	1.6	Ghr	31.71	31.71	Nectin1	3.17	Dscam	0.195751	0.156022	0.075294	0.517996
Q9UN66	PCDB8_HUMAN	PCDHB8		SS_TYPE1	LC substrate	69.05	23.09	0	0	0	0	1	0	1	0								0.7	49.67	VASN	19.85	19.737	CDH2	30.78	CDH2	35.9	35.9	Ntrk2	3.74	Ntrk2	0.0981895	0.479959	-0.02743	0.814046
Q8WVN6	SCTM1_HUMAN	SECTM1	OTHERS	SS_TYPE1	LC substrate	68.98	12	0	0	0	0	1	0	0	0								0.7	49.33	NGFR	17.74	17.5859	AXL	2.9	CXADR	26.83	26.83	CSF1	3.73	CDH2	-0.111677	0.421411	0.175745	0.128873
O00453	LST1_HUMAN	LST1		SS_NO_TYPE	LC substrate	68.87	7.9	0	0	0	0	1	0	0	0		3	114	68.3333				0.73	54.67	EPHA4	17.53	17.3718	CDH2	1.98	IL1R2	13.95	13.95	LRP1	2.17	IL1R2	-0.124002	0.371665	0.0646351	0.579088
P55286	CADH8_HUMAN	CDH8		SS_TYPE1	LC substrate	68.86	14.69	0	0	0	0	1	5	1	0		29	31406	45.2759	0	0	0	0.81	68.5	ROBO1	36.55	36.7622	CDH2	122.38	CDH2	39.02	39.02	CDH2	5.66	CDH2	0.495513	0.000139138	0.410005	0.000234871
Q15375	EPHA7_HUMAN	EPHA7	SUBLIT	SS_TYPE1	LC substrate	68.84	14.49	0	0	1	0	1	7	7	0		22	11116	39.6364	7	0	11.5714	0.72	52.83	CLSTN2	62.62	63.3398	Epha4	inf	Epha4	26.83	26.83	SORT1	4.7	Epha4	0.00264159	0.984875	0.0365392	0.754002
P43632	KI2S4_HUMAN	KIR2DS4		SS_TYPE1	LC substrate	68.83	17	0	0	0	0	1	0	0	1	254:K->N							0.73	54.33	NGFR	12.5	12.2439	Dcc	2.42	Ntrk2	25	25	AXL	4.33	AXL
Q92956	TNR14_HUMAN	TNFRSF14	OTHERS	SS_TYPE1	LC substrate	68.77	23.73	0	0	0	0	1	7	4	0		34	41888	84.2941	5	7828	14.8	0.77	62	BSG	17.67	17.5145	NGFR	11.87	NGFR	31.71	31.71	BSG	5.22	AXL	-0.351155	0.00922603	0.0430456	0.711968
Q92932	PTPR2_HUMAN	PTPRN2	OTHERS	SS_TYPE1	LC substrate	68.74	14	0	0	0	0	1	4	2	0		15	117898	41.1333	1	0	1	0.79	65.17	VASN	10.15	9.8481	PTPRF	53.02	PTPRF	29.27	29.27	Scn4b	3.17	PDPN	0.186863	0.176062	-0.000342667	0.997656
O14763	TR10B_HUMAN	TNFRSF10B	OTHERS	SS_TYPE1	LC substrate	68.74	12.65	0	0	0	0	1	22	12	0		26	178446	70.5385	3	2338	4.33333	0.75	58.83	LRP6	17.27	17.1067	TNFRSF1A	10.09	TNFRSF1A	21.95	21.95	LRP6	2.11	PDPN	-0.323022	0.0171989	-0.0135486	0.907524
P07333	CSF1R_HUMAN	CSF1R	OTHERS	SS_TYPE1	LC substrate	68.74	15.87	0	0	0	0	1	9	21	1	536:L->V	91	188680	87.2527	16	43280	25.0625	0.76	59.83	BSG	25.82	25.8232	FLT1	110.04	FLT1	34.15	34.15	MET	1.61	SPN	0.22996	0.0943633	0.0388726	0.738837
Q8NCU8	MTLN_HUMAN	MTLN		SS_NO_TYPE	LC substrate	68.73	11.3	0	0	0	0	1	0	0	0								0.74	57.33	HLA-A	25	24.9873	Npr3	1.54	LDLR	28.2	28.2	Dscam	2.95	LDLR	-0.0429994	0.757528	-0.0307429	0.792064
P98155	VLDLR_HUMAN	VLDLR	SUBLIT	SS_TYPE1	LC substrate	68.68	18.87	0	0	1	0	1	10	14	1	791:V->I	11	11774	48.8182	4	1206	32.75	0.84	73.83	LDLR	52.35	52.8698	Lrp8	inf	LDLR	35.71	35.71	LDLR	10.82	Lrp8	-0.225197	0.101581	0.19675	0.0884763
Q9NRM6	I17RB_HUMAN	IL17RB		SS_TYPE1	LC substrate	68.58	15.48	0	0	0	0	1	5	0	0		10	1906	57.9	3	2	3	0.72	53.67	BSG	4.18	3.76185	SORL1	1.85	ERBB4	34.15	34.15	SPN	4.82	LDLR	0.525055	4.57836e-05	-0.0193805	0.868023
O43819	SCO2_HUMAN	SCO2		SS_NO_TYPE	LC substrate	68.57	13.83	0	0	0	0	1	14	23	0		4	552	23.75	1	0	2	0.69	48.83	NOTCH2	7.9	7.55429	Notch4	1.97	IGF1R	10.53	10.53	MUC1	0.25	MUC1	0.46492	0.00039721	0.05999	0.606709
Q13641	TPBG_HUMAN	TPBG	OTHERS	SS_TYPE1	LC substrate	68.56	14.73	0	0	0	0	1	0	2	0		7	19938	47.7143	1	0	33	0.72	52.67	NOTCH2	24.05	24.0188	Lrrc4b	26.98	Lrrc4b	36.58	36.58	Cdh1	4.75	TYRO3	-0.149265	0.281369	-0.0725292	0.533523
Q9ULH4	LRFN2_HUMAN	LRFN2		SS_TYPE1	LC substrate	68.49	17.57	0	0	0	0	1	4	1	0		17	101342	25.4118	0	0	0	0.74	56.83	PDPN	14.7	14.4867	Lrrc4b	37.24	Lrrc4b	24.39	24.39	TIE1	3.86	APP	0.327399	0.0156662	0.040214	0.730165
Q8N3J6	CADM2_HUMAN	CADM2		SS_TYPE1	LC substrate	68.48	14.15	0	0	0	0	1	5	0	0		24	75232	28.7083	2	0	3.5	0.75	57.67	NRXN1	21.38	21.2968	BSG	15.14	Nectin1	31.71	31.71	Lrp8	4.13	Lrp8	0.241466	0.0785749	0.60482	7.19488e-09
O15031	PLXB2_HUMAN	PLXNB2	OTHERS	SS_TYPE1	LC substrate	68.36	15.83	0	0	0	0	1	0	0	0		31	18108	42.5484	11	26866	10.3636	0.75	58.33	CDH2	7.56	7.20767	MET	23.72	MET	26.83	26.83	Pam	6.89	Pam	-0.241111	0.0790277	0.0166828	0.886261
P13765	DOB_HUMAN	HLA-DOB		SS_TYPE1	LC substrate	68.27	12.52	0	0	0	0	1	4	0	2	234:L->F;244:V->I	19	1280	60.1579	12	0	24.3333	0.73	54.67	NOTCH2	16.48	16.3014	HLA-A	13.39	HLA-A	26.83	26.83	Lrp8	2.88	Lrp8	-0.187643	0.174233	0.00447436	0.9694
Q9BZW8	CD244_HUMAN	CD244		SS_TYPE1	LC substrate	68.27	22.3	0	0	0	0	1	3	1	0		70	77364	84.8	0	0	0	0.78	63.67	AXL	9.46	9.14466	DAG1	4.77	Dscam	34.15	34.15	Notch4	5.76	HLA-A	-0.162661	0.23992	-0.0500669	0.667553
Q8NEQ5	CA162_HUMAN	C1orf162		SS_NO_TYPE	LC substrate	68.23	14.07	0	0	0	0	1	0	0	0		14	115904	63.9286	2	0	22	0.75	58.5	FLT1	16.77	16.597	Nradd	3.92	CXADR	46.34	46.34	CXADR	5.87	CXADR	-0.118643	0.392846	0.0303908	0.794393
Q4KMG0	CDON_HUMAN	CDON		SS_NO_TYPE	LC substrate	68.14	20.36	0	0	0	0	1	8	8	0		7	1072	42.8571	3	200	7.66667	0.78	63.17	MUC1	17.02	16.8519	ROBO1	40.77	ROBO1	29.27	29.27	Nectin1	5.22	Nrxn1	-0.11684	0.400127	0.0116021	0.920763
Q9H2B2	SYT4_HUMAN	SYT4		SS_NO_TYPE	LC substrate	68.1	18.86	0	0	0	0	1	0	2	0		16	32250	25.25	0	0	0	0.83	71.67	HLA-A	5.41	5.0158	DAG1	2.57	DAG1	34.15	34.15	HLA-A	4.74	Ephb2	0.411925	0.00196907	0.0324991	0.780476
O43155	FLRT2_HUMAN	FLRT2		SS_NO_TYPE	LC substrate	68.1	18.84	0	0	0	0	1	6	0	0		8	4336	30.75	1	0	3	0.72	53	LRP6	23.94	23.9066	VASN	31.25	VASN	31.71	31.71	CXADR	5.33	ERBB4	-0.294396	0.0307049	0.0044354	0.969667
Q8N743	KI3L3_HUMAN	KIR3DL3		SS_TYPE1	LC substrate	68.1	20.09	0	0	0	0	1	0	0	5	321:H->N;321:H->Y;324:V->A;324:V->D;348:A->P	21	1546	83				0.75	57.83	NGFR	19.02	18.8908	SIRPA	3.86	SIRPA	24.39	24.39	SPN	3.53	AXL			-0.0565678	0.627419
Q16671	AMHR2_HUMAN	AMHR2		SS_TYPE1	LC substrate	68.04	12.66	0	0	0	0	1	4	2	1	142:G->V	6	2098	27.3333	3	0	9.33333	0.75	59	BSG	12.91	12.6618	IGF1R	13.64	IGF1R	9.76	9.76	MUC1	1.21	MUC1	-0.188169	0.173007	-0.0702759	0.546346
Q5IJ48	CRUM2_HUMAN	CRB2	OTHERS	SS_TYPE1	LC substrate	67.94	15.25	0	0	0	0	1	0	9	2	1249:R->G;1249:R->Q	9	2318	30.8889	1	0	2	0.65	41.83	SIRPA	15.64	15.445	Notch3	81.78	Notch1	12.2	12.2	MERTK	0.61	Notch1	0.790936	1.11262e-12	0.135143	0.244436
P20023	CR2_HUMAN	CR2	OTHERS	SS_TYPE1	LC substrate	67.92	11.44	0	0	0	0	1	5	11	2	993:I->V;1003:A->E	65	37136	95.3231	7	1130	28.5714	0.76	59.83	LRRC4B	2.61	2.16128	L1cam	2.12	Epha4	27.08	27.08	HLA-A	3.29	HLA-A	-0.177507	0.199103	-0.0304428	0.794049
Q6UW88	EPGN_HUMAN	EPGN	OTHERS	SS_TYPE1	LC substrate	67.84	13.66	0	0	0	0	1	31	0	0		19	2104	59.6842	8	996	24	0.74	57.5	SDC3	18.83	18.6971	Dll1	6.99	BTC	29.27	29.27	PDPN	2.88	DAG1	-0.0914368	0.510809	-0.0498983	0.668607
P0DTU4	TRBR2_HUMAN	TRB		SS_NO_TYPE	LC substrate	67.8	12.92	0	0	0	0	1	0	1	0								0.74	57.33	NTRK2	14.29	14.0687	SIRPA	7.97	SIRPA	32.56	32.56	Notch2	2.16	Notch2
P0DSE2	TRBR1_HUMAN	TRB		SS_NO_TYPE	LC substrate	67.8	12.92	0	0	0	0	1	0	1	0								0.74	57.33	NTRK2	14.52	14.3032	HLA-A	6.24	SIRPA	32.56	32.56	Notch2	2.16	Notch2
A0A5B9	TRBC2_HUMAN	TRBC2		SS_NO_TYPE	LC substrate	67.8	12.92	0	0	0	0	1	0	0	0								0.74	57.33	NTRK2	16.85	16.6786	IGF1R	5.7	HLA-A	32.56	32.56	Notch2	2.16	Notch2	-0.177452	0.199247	-0.076299	0.512409
Q9BYF1	ACE2_HUMAN	ACE2		SS_TYPE1	LC substrate	67.79	16.01	0	0	0	0	1	13	26	0		12	14246	51.5	1	0	2	0.67	45.17	KCNE2	3.23	2.79335	L1cam	1.89	FLT1	36.58	36.58	MERTK	0.9	IGF1R	0.0563893	0.685476	0.0920783	0.428886
Q5SQ64	LY66F_HUMAN	LY6G6F	OTHERS	SS_TYPE1	LC substrate	67.79	15.38	0	0	0	0	1	5	0	0		8	47364	32.5	0	0	0	0.77	61.67	CDH1	12.12	11.8565	CXADR	6.34	CXADR	31.71	31.71	Aplp1	4.31	LRP1	-0.0448163	0.747614	0.0527199	0.651054
O00299	CLIC1_HUMAN	CLIC1		SS_NO_TYPE	LC substrate	67.79	12.48	0	0	0	0	1	0	13	0								0.7	50.5	LRRC4B	7.47	7.11591	SIRPA	1.43	SORT1	19.51	19.51	Ptprm	0.13	Ptprm	-0.386871	0.00385439	-0.040698	0.727043
Q9NNZ3	DNJC4_HUMAN	DNAJC4		SS_NO_TYPE	LC substrate	67.75	17.67	0	0	0	0	1	0	0	0								0.81	68	FLT1	11.62	11.3467	Nlgn1	2.9	Lrp8	20	20	Nradd	1.27	Ntrk2	-0.0256722	0.853804	-0.0736055	0.527451
O95297	MPZL1_HUMAN	MPZL1		SS_TYPE1	LC substrate	67.74	19.4	0	0	0	0	1	0	9	0		11	10812	28.8182	1	0	1	0.77	61.33	IFNAR2	15.61	15.4144	CXADR	15.02	CXADR	31.71	31.71	Ntrk2	2.89	SIRPA	-0.334465	0.0134381	-0.0494182	0.671612
Q9UJ90	KCNE5_HUMAN	KCNE5		SS_TYPE1	LC substrate	67.68	14.96	0	0	0	0	1	5	4	2	65:L->F;81:Y->H	11	10728	11.3636	4	4	4	0.79	64.33	FLT1	16.9	16.7295	JAG2	7.17	KCNE1	31.71	31.71	KCNE1	7.72	KCNE1	0.635748	2.40147e-07	-0.0349458	0.764411
P16435	NCPR_HUMAN	POR		SS_NO_TYPE	LC substrate	67.67	23.16	0	0	0	0	1	5	17	0		14	209318	17.5	4	215840	8	0.82	69.17	LRRC4B	3.99	3.56815	KL	1.81	LRP6	24.39	24.39	Notch3	3.77	Npr3	-0.236988	0.0844508	-0.0274988	0.813587
Q9H3R2	MUC13_HUMAN	MUC13	OTHERS	SS_TYPE1	LC substrate	67.61	15.2	0	0	0	0	1	24	1	0		11	10716	18.1818	8	0	10.125	0.78	63.67	FLT1	7.81	7.46253	Dll1	4.65	Dll1	29.27	29.27	HLA-A	4.36	HLA-A	0.135209	0.329651	0.150501	0.194392
Q8NHJ6	LIRB4_HUMAN	LILRB4		SS_TYPE1	LC substrate	67.56	16.39	0	0	0	0	1	4	0	0		33	13208	112.364	4	18	21	0.76	59.17	KCNE2	9.82	9.51167	Dcc	4.02	Dscam	12.2	12.2	APLP2	1.03	AXL	-0.0435191	0.754688	0.0332612	0.775462
Q14703	MBTP1_HUMAN	MBTPS1	OTHERS	SS_TYPE1	LC substrate	67.47	11.55	0	0	0	0	1	18	4	0		10	22000	25.6	0	0	0	0.73	55.67	FLT1	3.9	3.4764	CSF1	2.59	CSF1	32.56	32.56	Nlgn1	3.51	Nlgn1	-0.567177	7.75645e-06	-0.0224399	0.847422
O60894	RAMP1_HUMAN	RAMP1		SS_TYPE1	LC substrate	67.47	6.86	0	0	0	0	1	14	1	0								0.77	61.33	APP	13.51	13.2735	APLP2	2.47	Ptprm	31.71	31.71	TYRO3	3.88	BSG	0.217291	0.114493	-0.00158001	0.989192
Q6NUJ2	CK087_HUMAN	C11orf87	OTHERS	SS_TYPE1	LC substrate	67.37	16.66	0	0	0	0	1	0	0	0								0.73	54.5	CXADR	9.64	9.32817	Scn4b	3.75	Scn4b	26.83	26.83	CDH2	4.68	AXL	0.255323	0.062413	0.0752201	0.518408
P17643	TYRP1_HUMAN	TYRP1	OTHERS	SS_TYPE1	LC substrate	67.3	23.84	0	0	1	0	1	4	14	0		14	24068	78	5	4378	6.4	0.84	72.83	CDH1	6.7	6.33092	SORL1	3.71	VASN	36.36	36.36	VASN	5.26	VASN	-0.0412887	0.766897	-0.00818968	0.944023
P35070	BTC_HUMAN	BTC	SUBLIT	SS_TYPE1	LC substrate	67.3	12.3	0	0	1	0	1	47	4	1	124:L->M	20	43008	56.75	16	8156	19.875	0.64	39.33	MUC1	8.99	8.66551	LRP1	3.26	LRP1	26.83	26.83	KCNE2	3.3	Notch2	-0.0955917	0.491709	-0.0491762	0.673129
Q3MIW9	MUCL3_HUMAN	MUCL3	SUBLIT	SS_TYPE1	LC substrate	67.3	11.28	0	0	0	0	1	0	1	0								0.72	53	MUC1	5.03	4.6284	MET	1.6	MET	29.27	29.27	MUC1	2.18	Notch3	-0.0623281	0.654345	0.00798499	0.94542
Q9UN70	PCDGK_HUMAN	PCDHGC3	SUBEXPERT	SS_TYPE1	LC substrate	67.3	18.71	0	0	0	0	1	0	0	0								0.76	60.33	SORL1	14.67	14.4561	Cdh1	26.99	CDH2	0	0		0		0.690103	7.7961e-09	-0.14249	0.219489
Q9Y6J6	KCNE2_HUMAN	KCNE2	SUBEXPERT	SS_TYPE1	LC substrate	67.27	14.42	0	0	1	0	1	5	12	8	54:M->T;57:I->T;60:F->L;65:V->L;65:V->M;66:A->V;77:R->Q;77:R->W	10	12872	11.6	3	0	4.33333	0.75	58.5	DLL1	18.7	18.5646	KCNE1	15.02	KCNE1	29.27	29.27	BTC	8.03	KCNE1	-0.0486425	0.726871	-0.0249374	0.83068
Q9BY67	CADM1_HUMAN	CADM1	OTHERS	SS_TYPE1	LC substrate	67.26	16.72	0	0	1	0	1	6	19	0		41	260030	72.6098				0.7	49.5	SDC3	16.52	16.3421	PTK7	17.36	Nectin1	14.63	14.63	Npr3	1.34	Npr3	0.0801885	0.564342	0.309132	0.00658397
P20036	DPA1_HUMAN	HLA-DPA1	SUBLIT	SS_TYPE1	LC substrate	67.26	13.55	0	0	0	0	1	14	4	1	221:T->A	36	23352	74.2778				0.8	66.5	SDC3	16.15	15.9649	HLA-A	12.23	HLA-A	27.91	27.91	Nlgn1	4.04	Nlgn1	-0.314542	0.0205335	0.037885	0.745244
Q86Z14	KLOTB_HUMAN	KLB		SS_TYPE3	LC substrate	67.2	11.67	0	0	0	0	1	31	3	1	1020:Q->K	9	9424	39.4444	4	100	9.25	0.77	61.5	KL	44.54	44.9077	KL	inf	KL	34.15	34.15	MERTK	3.44	MERTK	-0.0906766	0.514344	-0.0300659	0.796544
Q96NU0	CNT3B_HUMAN	CNTNAP3B		SS_TYPE1	LC substrate	67.18	15.14	0	0	0	0	1	0	0	0		5	25466	29.6				0.8	66.17	NGFR	5.28	4.88327	Notch1	5.7	Notch4	26.83	26.83	Lrp8	4.15	Lrp8	0.246458	0.072409	-0.0395777	0.734275
Q99075	HBEGF_HUMAN	HBEGF	OTHERS	SS_TYPE1	LC substrate	67.14	14	0	0	0	0	1	56	22	0		49	99512	75.8367	22	42168	17.8182	0.73	55	DLL1	12.02	11.7545	TNFRSF1A	10.87	BTC	29.54	29.54	DAG1	2.78	PTPRF	-0.101516	0.465132	0.0188363	0.871696
P43627	KI2L2_HUMAN	KIR2DL2		SS_TYPE1	LC substrate	67.07	19.44	0	0	0	0	1	0	0	0								0.72	53.83	NGFR	11.78	11.5098	L1cam	2.9	L1cam	25.64	25.64	TNFRSF1A	2.46	IGF1R
P43626	KI2L1_HUMAN	KIR2DL1		SS_TYPE1	LC substrate	67.07	19.44	0	0	0	0	1	4	0	2	237:K->E;266:R->C	40	8992	85.65	9	804	17.7778	0.72	53.83	NGFR	8.33	7.99266	Dscam	3.47	Dcc	25.64	25.64	TNFRSF1A	2.46	IGF1R	-0.147279	0.28789	-0.0417013	0.720587
Q96IQ7	VSIG2_HUMAN	VSIG2	OTHERS	SS_TYPE1	LC substrate	67.06	17.43	0	0	0	0	1	0	0	0		6	34304	7	0	0	0	0.76	60	SDC3	26.61	26.6286	CXADR	29.56	CXADR	36.58	36.58	CXADR	2.08	CXADR	-0.0561237	0.686881	0.0913007	0.432812
Q9BUR5	MIC26_HUMAN	APOO		SS_NO_TYPE	LC substrate	66.93	14.55	0	0	0	0	1	4	0	0		19	121618	21.4737	7	46796	14.4286	0.66	43	LRRC4B	14.14	13.9158	Npr3	1.61	KCNE1	26.83	26.83	Ntrk2	3.3	Ntrk2	0.509296	8.38953e-05	0.158322	0.171947
O43570	CAH12_HUMAN	CA12	OTHERS	SS_TYPE1	LC substrate	66.9	20.3	0	0	0	0	1	3	3	0		7	18228	11.2857	0	0	0	0.68	46.83	JAG2	8.19	7.84993	PDPN	3.93	Cdh1	31.71	31.71	Cdh1	4.58	Cdh1	0.010659	0.939024	0.0546724	0.639016
O00168	PLM_HUMAN	FXYD1		SS_TYPE1	LC substrate	66.89	18.91	0	0	0	0	1	11	4	0		7	9810	9.14286	1	0	5	0.77	62	IL1R2	23.91	23.876	Nlgn1	5.59	PTK7	34.15	34.15	Notch3	5.18	Notch3	0.371027	0.00574438	-0.0937986	0.420275
P13726	TF_HUMAN	F3	OTHERS	SS_TYPE1	LC substrate	66.87	15.74	0	0	0	0	1	10	32	1	281:G->E	28	10178	104.607	3	5438	18.3333	0.78	63.17	FLT1	9.15	8.82863	SORL1	5.01	IFNAR2	6.98	6.98	Lrp8	0		0.140503	0.310887	-0.0343738	0.768159
Q6ZRP7	QSOX2_HUMAN	QSOX2		SS_NO_TYPE	LC substrate	66.85	14.33	0	0	0	0	1	0	0	0		3	20124	11.3333	0	0	0	0.67	45.17	NECTIN1	5.44	5.04639	Pam	1.51	KCNE1	24.39	24.39	TNFRSF1A	3.73	FLT1	-0.155943	0.260151	0.0437138	0.707696
Q8IWB1	IPRI_HUMAN	ITPRIP	OTHERS	SS_TYPE1	LC substrate	66.79	15.44	0	0	0	0	1	0	0	0								0.73	54.67	NGFR	6.03	5.64787	Ephb2	2.35	Ephb2	21.62	21.62	PTPRF	3.43	PTPRF	-0.163924	0.23624	-0.0965444	0.406739
Q9HC73	CRLF2_HUMAN	CRLF2	OTHERS	SS_TYPE1	LC substrate	66.72	13.8	0	0	0	0	1	5	5	0		12	6724	88.25	1	0	11	0.76	59.83	LDLR	12.67	12.4172	Dcc	2.73	Ephb2	14.63	14.63	Pam	0.48	Pam	-0.158773	0.251495	0.0413376	0.722925
Q7L0X0	TRIL_HUMAN	TRIL		SS_TYPE1	LC substrate	66.63	14.25	0	0	0	0	1	0	0	0								0.69	48.83	CXADR	15.17	14.9658	VASN	30.13	VASN	34.15	34.15	SPN	1.34	TIE1	0.736551	2.17811e-10	-0.046222	0.691745
Q30154	DRB5_HUMAN	HLA-DRB5		SS_TYPE1	LC substrate	66.63	17.3	0	0	0	0	1	14	11	1	232:V->I	38	44346	62.6316	16	7694	25.1875	0.8	67	LRP6	17.67	17.5145	HLA-A	13.52	HLA-A	17.07	17.07	Lrrc4b	1.85	Lrrc4b	-0.309559	0.0227369	0.0347585	0.765638
Q9Y5E2	PCDB7_HUMAN	PCDHB7		SS_TYPE1	LC substrate	66.63	16.93	0	0	0	0	1	0	0	1	716:R->W	2	37152	6	0	0	0	0.73	55.17	VASN	17.4	17.2393	CDH2	33.81	CDH2	21.95	21.95	Ntrk2	2.58	Ntrk2	-0.220858	0.10852	-0.0698401	0.548844
Q7Z5B4	RIC3_HUMAN	RIC3		SS_NO_TYPE	LC substrate	66.58	14.75	0	0	0	0	1	0	1	0								0.78	64	FLT1	8.94	8.61454	Notch2	2.04	NGFR	24.39	24.39	CDH2	2.13	Lrp8	0.204178	0.138623	0.0415528	0.721541
Q9H7Z7	PGES2_HUMAN	PTGES2		SS_NO_TYPE	LC substrate	66.57	9.24	0	0	0	0	1	9	3	0								0.68	46	IL1R2	6.63	6.25956	VASN	3.18	Ptprm	8.11	8.11	VASN	0		0.0148307	0.915234	-0.0768269	0.509487
Q9BYH1	SE6L1_HUMAN	SEZ6L	SUBLIT	SS_TYPE1	LC substrate	66.44	20.9	0	0	1	0	1	0	1	0		11	20636	28.6364	0	0	0	0.79	65.17	DLL1	4.1	3.68029	Cdh1	3.49	LDLR	29.27	29.27	IGF1R	2.22	Dll1	0.567154	7.76459e-06	0.0483047	0.678601
Q96FE7	P3IP1_HUMAN	PIK3IP1	OTHERS	SS_TYPE1	LC substrate	66.4	12.89	0	0	0	0	1	0	1	0								0.66	42.5	SORT1	14.83	14.6192	JAG2	1.88	Notch2	17.07	17.07	PDPN	2.21	CLSTN2	0.130875	0.34553	-0.00632331	0.956766
P58549	FXYD7_HUMAN	FXYD7		SS_NO_TYPE	LC substrate	66.35	14.9	0	0	0	0	1	11	0	0		3	2	5.33333	2	2	2.5	0.72	54	PTPRM	27.5	27.5359	PTPRF	4.19	PTK7	27.91	27.91	PTK7	4.87	PTK7	0.737455	2.0168e-10	0.0977646	0.400806
Q9NR16	C163B_HUMAN	CD163L1	OTHERS	SS_TYPE1	LC substrate	66.34	16.03	0	0	0	0	1	0	1	0		2	18620	36	0	0	0	0.72	53.5	FLT1	2.13	1.67193	Tacstd2	2.02	Ghr	39.02	39.02	LRP1	1.38	LRP1	-0.0496526	0.721426	0.00998034	0.931811
Q96RL6	SIG11_HUMAN	SIGLEC11		SS_TYPE1	LC substrate	66.25	14.13	0	0	0	0	1	4	0	0		3	72	86.6667	0	0	0	0.72	53	NOTCH4	12.32	12.0604	L1cam	11.44	L1cam	13.95	13.95	JAG2	1.13	Aplp1	-0.146383	0.290865	-0.0416096	0.721176
Q8IVU1	IGDC3_HUMAN	IGDCC3	OTHERS	SS_TYPE1	LC substrate	66.21	10.36	0	0	0	0	1	0	0	0		9	19650	15	0	0	0	0.74	56.83	DCC	23.46	23.4173	Dcc	70.88	Dcc	26.83	26.83	Nrxn1	6.28	Nrxn1	0.439659	0.000879815	0.00721525	0.950675
P43307	SSRA_HUMAN	SSR1	OTHERS	SS_TYPE1	LC substrate	66.19	11.27	0	0	0	0	1	9	0	0		15	62286	19.0667				0.74	56	BSG	15.38	15.1799	Scn4b	2.78	APP	39.02	39.02	Notch1	5.35	Notch1	-0.415046	0.00180444	-0.0399175	0.732079
Q96TA0	PCDBI_HUMAN	PCDHB18P		SS_NO_TYPE	LC substrate	66.17	18.21	0	0	0	0	1	0	0	0								0.74	56.33	VASN	17.98	17.8306	CDH2	27.94	CDH2	31.71	31.71	Ntrk2	3.9	Ntrk2
P31994	FCG2B_HUMAN	FCGR2B		SS_TYPE1	LC substrate	66.15	25.42	0	0	0	0	1	4	8	1	232:I->T	120	187350	77.975	21	92522	19.1429	0.67	45	NTRK2	24.19	24.1615	PTK7	7.56	PTK7	23.26	23.26	Nrxn1	1.56	MET	-0.0103282	0.940913	-0.0158157	0.892137
Q9HBG7	LY9_HUMAN	LY9	OTHERS	SS_TYPE1	LC substrate	66.14	15.32	0	0	0	0	1	0	0	0		23	3254	94.5217	1	0	60	0.75	58.5	NPR3	8.24	7.90091	MERTK	5.64	CXADR	23.81	23.81	JAG2	3.33	HLA-A	-0.227924	0.0973978	-0.0454293	0.696772
P54855	UDB15_HUMAN	UGT2B15		SS_NO_TYPE	LC substrate	66.14	22.09	0	0	0	0	1	5	2	1	523:K->T	8	4040	22.5	3	0	8.33333	0.75	58.5	PTPRM	4.72	4.31237	SORL1	1.82	Scn4b	24.39	24.39	Ptprm	3.66	DAG1	-0.0521299	0.708132	-0.0576002	0.62114
Q6UWD8	CP054_HUMAN	C16orf54		SS_NO_TYPE	LC substrate	66.06	15.87	0	0	0	0	1	0	0	0								0.78	63	NECTIN1	12.5	12.2439	Notch3	3.09	IGF1R	19.51	19.51	Nradd	2.42	Ntrk2	-0.130567	0.346678	-0.0641861	0.581732
Q6UWJ8	C16L2_HUMAN	CD164L2		SS_TYPE1	LC substrate	66.04	17.8	0	0	0	0	1	0	0	0								0.77	61.83	APLP2	12.07	11.8055	JAG2	1.71	SDC3	26.83	26.83	MUC1	2.23	Dll1	-0.188895	0.171324	-0.0436477	0.708119
O43291	SPIT2_HUMAN	SPINT2		SS_TYPE1	LC substrate	65.98	17.24	0	0	0	0	1	6	23	1	200:V->L	5	76926	52.4	1	0	4	0.76	60.67	CLSTN2	13.89	13.6609	APLP2	21.83	APLP2	21.95	21.95	Notch3	2.06	SIRPA	-0.163258	0.238176	0.0471307	0.685999
P23470	PTPRG_HUMAN	PTPRG	OTHERS	SS_TYPE1	LC substrate	65.98	11.47	0	0	0	0	1	0	3	0		18	71968	38.1667	2	0	40.5	0.7	50.83	NGFR	16.82	16.648	PTPRF	137.53	PTPRF	30.44	30.44	DAG1	3.9	SPN	-0.0958731	0.490429	0.0219811	0.850506
Q04771	ACVR1_HUMAN	ACVR1		SS_TYPE1	LC substrate	65.9	18.69	0	0	0	0	1	0	29	1	115:P->S	29	81260	32.2414	11	22974	7.54545	0.8	65.83	FLT1	21.81	21.7351	PTK7	18	Ephb2	37.21	37.21	IGF1R	4.23	SPN	-0.159151	0.250351	0.122634	0.291255
Q9BZZ2	SN_HUMAN	SIGLEC1		SS_TYPE1	LC substrate	65.89	18.38	0	0	0	0	1	4	1	0		55	48824	88.3636	6	10364	12.6667	0.71	51.83	KCNE2	8.31	7.97227	PTK7	17.37	PTK7	14.63	14.63	Cdh1	1.91	CSF1	-0.0219054	0.875069	0.0397595	0.7331
Q9NY72	SCN3B_HUMAN	SCN3B	SUBLIT	SS_TYPE1	LC substrate	65.88	19.38	0	0	1	0	1	9	11	1	161:M->T	15	70236	17.3333	4	93508	3.75	0.75	58.5	CD44	15.81	15.6183	SIRPA	5.98	CXADR	14.63	14.63	L1cam	2.21	L1cam	0.267906	0.0501597	-0.0377964	0.74582
O75197	LRP5_HUMAN	LRP5		SS_TYPE1	LC substrate	65.87	17.32	0	0	0	0	1	12	23	1	1401:G->D	26	92760	47.3846	8	31520	5.625	0.75	57.67	IFNAR2	69.78	70.6392	LRP6	inf	LRP1	41.86	41.86	LRP6	14.54	LRP6	-0.159378	0.249667	0.032233	0.782229
Q16820	MEP1B_HUMAN	MEP1B	OTHERS	SS_TYPE1	LC substrate	65.86	20.16	0	0	0	0	1	0	0	0		8	18022	47.5	2	8684	12.5	0.72	53.5	BTC	6.85	6.48384	Ptprm	6.01	BTC	26.83	26.83	Dll1	3.47	CXADR	0.11286	0.41648	0.115163	0.321865
P15529	MCP_HUMAN	CD46	OTHERS	SS_TYPE1	LC substrate	65.84	14.33	0	0	0	0	1	5	12	1	353:A->V	29	126046	91.4483				0.69	48.67	KCNE2	5.36	4.96483	Aplp1	2.98	KL	16.28	16.28	SPN	1	DAG1	-0.293709	0.0311152	0.179326	0.121139
P40198	CEAM3_HUMAN	CEACAM3		SS_TYPE1	LC substrate	65.71	12.3	0	0	0	0	1	6	0	0								0.73	54.5	KCNE2	14.29	14.0687	PTK7	6.14	Scn4b	41.46	41.46	Npr3	7.26	Npr3	-0.0265648	0.848779	0.0711598	0.541299
Q6GTX8	LAIR1_HUMAN	LAIR1		SS_TYPE1	LC substrate	65.68	14.38	0	0	0	0	1	6	1	0		28	24280	68.5714	0	0	0	0.79	64.5	BSG	10.8	10.5108	SIRPA	2.67	SIRPA	34.15	34.15	Dscam	1.95	SIRPA	-0.253287	0.0646045	-0.0235405	0.840035
Q9UN67	PCDBA_HUMAN	PCDHB10		SS_TYPE1	LC substrate	65.67	17.43	0	0	0	0	1	0	0	0								0.71	51.5	ROBO1	16.62	16.4441	CDH2	28.25	Cdh1	14.63	14.63	Ntrk2	1.31	Ntrk2	0.104889	0.450355	-0.148542	0.200328
P21802	FGFR2_HUMAN	FGFR2		SS_TYPE1	LC substrate	65.66	20.92	0	0	0	0	1	10	102	5	372:S->C;375:Y->C;381:Y->D;384:G->R;391:M->R	49	294606	61.7347				0.76	59.17	SORL1	29.6	29.6768	FLT1	100.51	FLT1	19.51	19.51	APLP2	3.83	Dcc	0.842108	1.475e-15	0.815988	2.74066e-19
O75880	SCO1_HUMAN	SCO1		SS_NO_TYPE	LC substrate	65.59	13.79	0	0	0	0	1	14	12	0		11	3452	22	1	0	2	0.7	49.33	FLT1	9.97	9.66459	Notch3	2.62	ERBB4	28.2	28.2	SORT1	1.97	SORT1	-0.244722	0.0745084	-0.112207	0.334527
P20138	CD33_HUMAN	CD33		SS_TYPE1	LC substrate	65.53	12.6	0	0	0	0	1	6	10	1	267:V->I	86	93034	94.5	9	8296	26.4444	0.74	57.5	FLT1	18.41	18.2689	CXADR	3.7	Scn4b	30.23	30.23	CXADR	2.99	CXADR	-0.110678	0.425604	0.035883	0.758284
Q5VU97	CAHD1_HUMAN	CACHD1	SUBLIT	SS_TYPE1	LC substrate	65.52	19.94	0	0	1	0	1	0	0	0		12	27294	11.6667	0	0	0	0.68	46	ROBO1	3.06	2.62004	Notch3	3.6	Nrxn1	26.83	26.83	Nrxn1	5.12	Nrxn1	0.201743	0.143493	-0.010686	0.927002
Q9H5Y7	SLIK6_HUMAN	SLITRK6		SS_TYPE1	LC substrate	65.46	21	0	0	0	0	1	4	4	0		8	44438	20.5	0	0	0	0.67	45.33	CLSTN1	7.85	7.50331	Lrrc4b	19.91	VASN	34.15	34.15	TYRO3	4.03	Tacstd2	-0.0362624	0.794614	-0.0633713	0.586545
Q9BTN0	LRFN3_HUMAN	LRFN3	OTHERS	SS_TYPE1	LC substrate	65.44	15.15	0	0	0	0	1	4	0	0		9	3452	39.7778	0	0	0	0.77	62.33	PDPN	16.56	16.3829	Lrrc4b	31.26	Lrrc4b	26.83	26.83	BSG	3.25	CDH2	-0.396983	0.00295729	-0.054578	0.639596
Q96E16	SMI19_HUMAN	SMIM19		SS_NO_TYPE	LC substrate	65.4	19.37	0	0	0	0	1	0	0	0								0.75	58.67	DSCAM	18.69	18.5544	SIRPA	1.66	Cdh1	30.77	30.77	Ghr	3.48	CLSTN1	-0.174863	0.205987	-0.166726	0.150011
Q9Y6H6	KCNE3_HUMAN	KCNE3	OTHERS	SS_TYPE1	LC substrate	65.33	14.63	0	0	0	0	1	5	5	1	83:R->H	12	27602	12.3333	5	46784	3.8	0.71	51.5	SORL1	19.42	19.2986	SORL1	8.5	KCNE1	21.95	21.95	KCNE1	4.57	KCNE1	0.00509412	0.970837	0.0341167	0.769845
P20916	MAG_HUMAN	MAG	OTHERS	SS_TYPE1	LC substrate	65.31	14.19	0	0	0	0	1	12	9	0		45	229286	32.5333	4	9832	8.5	0.78	63	PTK7	19.97	19.8593	L1cam	17.59	L1cam	37.5	37.5	PTPRF	3.74	AXL	0.893389	1.04684e-19	0.938659	5.98189e-36
P57087	JAM2_HUMAN	JAM2	OTHERS	SS_TYPE1	LC substrate	65.3	19.59	0	0	0	0	1	5	0	0		35	84128	70.6286	25	14638	33.56	0.77	61.5	DLL1	19.13	19.003	PTPRF	13.05	CXADR	31.71	31.71	DAG1	2.22	MUC1	0.386537	0.00388777	-0.0470979	0.686206
O15197	EPHB6_HUMAN	EPHB6	SUBLIT	SS_TYPE1	LC substrate	65.28	22.51	0	0	1	0	1	0	3	1	603:A->P	15	2034	33.4667	4	10854	17.25	0.69	48.33	VASN	46.03	46.4268	Ephb2	inf	Epha4	31.71	31.71	Ptprm	2.45	Ephb2	0.499704	0.000119569	-0.0716929	0.538265
Q13505	MTX1_HUMAN	MTX1	OTHERS	SS_TYPE1	LC substrate	65.23	20.23	0	0	0	0	1	11	0	0		7	24922	22	6	24	8	0.77	62.33	EPHB2	4.51	4.09828	PDPN	2.28	PDPN	24.39	24.39	Notch2	3.05	Notch2	0.0312817	0.82233	-0.0853879	0.463316
Q04900	MUC24_HUMAN	CD164	OTHERS	SS_TYPE1	LC substrate	65.17	18.37	0	0	0	0	1	0	6	0		9	35120	51.3333	0	0	0	0.75	58.5	NPR3	14.72	14.5071	LRP1	1.99	SDC3	29.27	29.27	CXADR	3.31	LDLR	-0.248335	0.0701935	0.0698565	0.54875
Q14943	KI3S1_HUMAN	KIR3DS1		SS_TYPE1	LC substrate	65.17	17.67	0	0	0	0	1	0	0	0								0.68	47.33	NGFR	11.52	11.2448	Dscam	3.92	L1cam	27.5	27.5	DAG1	3.94	AXL
O95168	NDUB4_HUMAN	NDUFB4		SS_NO_TYPE	LC substrate	65.07	12.5	0	0	0	0	1	6	0	0		20	7150	24.25	19	23186	22.3684	0.75	57.83	NOTCH2	16.28	16.0975	SORL1	3.11	Cdh1	23.68	23.68	AXL	2.24	ROBO1	-0.104937	0.450146	-0.147612	0.203192
Q9BXM7	PINK1_HUMAN	PINK1		SS_NO_TYPE	LC substrate	65.01	14.87	0	0	0	0	1	11	19	4	92:C->F;98:R->W;111:I->S;115:Q->L	21	312734	30.4762	8	1575298	5.5	0.73	55	BSG	9.81	9.50148	TIE1	6.6	TIE1	24.32	24.32	LDLR	2.51	LDLR	0.151579	0.273889	-0.0728121	0.531924
Q5DX21	IGS11_HUMAN	IGSF11		SS_TYPE1	LC substrate	64.89	27.05	0	0	0	0	1	0	0	0		5	2820	30.4	1	0	1	0.65	41.17	VASN	26.91	26.9344	CXADR	49.56	CXADR	36.58	36.58	CXADR	3.75	HLA-A	0.652726	8.86301e-08	0.457719	3.22158e-05
Q96CU9	FXRD1_HUMAN	FOXRED1		SS_NO_TYPE	LC substrate	64.83	13.49	0	0	0	0	1	0	15	0		9	788	24	7	0	22.2857	0.7	50.17	NTRK2	8.02	7.67662	Tacstd2	1.94	Tacstd2	21.95	21.95	Dcc	1.23	HLA-A	0.262871	0.0548039	0.0266893	0.81898
O75871	CEAM4_HUMAN	CEACAM4		SS_TYPE1	LC substrate	64.72	13.39	0	0	0	0	1	0	0	0		9	176420	41.6667	0	0	0	0.72	53.5	LRP8	15.16	14.9557	Lrrc4b	5.88	CXADR	39.02	39.02	Npr3	6.81	Npr3	-0.137649	0.320916	0.0600714	0.60622
Q9UG56	PISD_HUMAN	PISD		SS_NO_TYPE	LC substrate	64.62	10.29	0	0	0	0	1	6	6	0		5	7142	14.4	0	0	0	0.73	54.5	BSG	6.6	6.22897	Notch2	2.82	Dcc	23.08	23.08	SORL1	2.74	IGF1R	-0.167177	0.226941	0.0078816	0.946126
Q8N386	LRC25_HUMAN	LRRC25	OTHERS	SS_TYPE1	LC substrate	64.53	14.69	0	0	0	0	1	0	0	0		4	116	29.25	0	0	0	0.7	49.17	IFNAR2	10.16	9.85829	Nectin1	3.49	VASN	24.39	24.39	HLA-A	4.92	HLA-A	-0.117943	0.395664	0.0614211	0.598138
P08574	CY1_HUMAN	CYC1		SS_NO_TYPE	LC substrate	64.38	13.69	0	0	0	0	1	7	2	0		32	156574	21.9688	26	781732	18.7308	0.69	48	NOTCH2	5.85	5.46437	Notch3	2.26	Scn4b	11.11	11.11	Ptprm	1.51	Ptprm	-0.121193	0.38268	-0.0515674	0.658201
Q8N6Y1	PCD20_HUMAN	PCDH20	OTHERS	SS_TYPE1	LC substrate	64.32	17.51	0	0	0	0	1	0	1	0		4	40162	3.75				0.76	59.17	ERBB4	11.15	10.8676	CDH2	25.19	Cdh1	24.39	24.39	CLSTN2	2.98	CLSTN2	0.232333	0.0909198	0.0675842	0.561857
Q13444	ADA15_HUMAN	ADAM15	OTHERS	SS_TYPE1	LC substrate	64.22	15.81	0	0	0	0	1	4	1	0		14	3986	77.3571				0.7	50.83	NOTCH2	5.21	4.81191	SORL1	2.15	Notch4	12.2	12.2	CDH2	2.09	LRP1	-0.265223	0.0525931	0.0297745	0.798474
P15391	CD19_HUMAN	CD19	OTHERS	SS_TYPE1	LC substrate	64.19	17.63	0	0	0	0	1	18	9	0		157	445482	75.9554	32	74596	25.1875	0.76	60.83	NTRK2	5.58	5.18911	MUC1	2.75	CLSTN1	30.95	30.95	Dscam	2.73	KCNE2	-0.172693	0.21176	-0.042215	0.717289
Q9Y5E8	PCDBF_HUMAN	PCDHB15		SS_TYPE1	LC substrate	64.1	16.86	0	0	0	0	1	0	1	1	719:A->V							0.74	56.33	VASN	16.77	16.597	CDH2	29.8	CDH2	31.71	31.71	Ntrk2	3.9	Ntrk2	-0.154357	0.265088	-0.145004	0.211379
Q9Y336	SIGL9_HUMAN	SIGLEC9		SS_TYPE1	LC substrate	63.94	10.96	0	0	0	0	1	6	0	1	349:V->A	31	42494	86.5161	2	0	15	0.72	52.83	LRP8	10.58	10.2865	Nectin1	6.47	Nectin1	34.15	34.15	ERBB4	4.16	ERBB4	0.0380632	0.784653	0.0272625	0.815161
Q9Y286	SIGL7_HUMAN	SIGLEC7		SS_TYPE1	LC substrate	63.93	17.11	0	0	0	0	1	4	1	0		37	40062	83.2162	1	0	16	0.76	60.5	FLT1	17.56	17.4024	Nectin1	8.03	L1cam	23.26	23.26	ERBB4	2.71	CXADR	-0.102872	0.459161	-0.00611983	0.958156
Q8TCZ2	C99L2_HUMAN	CD99L2		SS_TYPE1	LC substrate	63.92	23.18	0	0	0	0	1	3	0	0		9	72344	17.6667	1	0	2	0.67	44.5	APLP2	9.92	9.61362	HLA-A	1.76	NGFR	29.27	29.27	CXADR	2.2	CXADR	0.422768	0.00144867	0.388977	0.000515335
O60487	MPZL2_HUMAN	MPZL2	OTHERS	SS_TYPE1	LC substrate	63.88	13.9	0	0	0	0	1	0	1	0		11	35864	25.2727	0	0	0	0.76	59.33	ROBO1	16.74	16.5664	Scn4b	11.05	Scn4b	21.95	21.95	PTPRF	1.79	SIRPA	-0.246519	0.0723359	-0.0278416	0.811306
Q04912	RON_HUMAN	MST1R	OTHERS	SS_TYPE1	LC substrate	63.78	21.93	0	0	0	0	1	4	9	1	973:A->T	40	62000	64.575	3	0	42.3333	0.75	57.83	JAG2	34.21	34.3766	MET	inf	MET	19.51	19.51	SPN	2.58	JAG2	-0.0362545	0.794658	0.0629915	0.588795
P11117	PPAL_HUMAN	ACP2	SUBLIT	SS_NO_TYPE	LC substrate	63.67	22.96	0	0	1	0	1	0	1	1	402:V->I							0.78	63.67	TIE1	9.93	9.62381	VASN	1.79	IFNAR2	14.63	14.63	Nlgn1	1.63	MUC1	-0.0475764	0.732632	-0.0169342	0.884559
O75078	ADA11_HUMAN	ADAM11		SS_TYPE1	LC substrate	63.64	14.16	0	0	0	0	1	3	1	0		8	48632	14.75	0	0	0	0.69	48	CXADR	10.14	9.8379	Notch2	3.15	Notch2	26.83	26.83	Nectin1	4.71	Nectin1	0.5784	4.63344e-06	0.0288576	0.804555
P17301	ITA2_HUMAN	ITGA2		SS_TYPE1	LC substrate	63.63	23.7	0	0	0	0	1	19	17	1	1127:K->Q	82	153174	88.9878	29	37524	30.8276	0.64	39.67	MUC1	3.05	2.60985	CD44	1.2	CDH2	28.57	28.57	MET	1.46	Npr3	0.142956	0.302429	0.379732	0.000716377
P01133	EGF_HUMAN	EGF	OTHERS	SS_TYPE1	LC substrate	63.63	21.79	0	0	0	0	1	57	48	1	1043:L->F	175	1827958	53.76	39	168764	17.4615	0.66	43.83	NPR3	12.18	11.9176	LRP1	71.84	LRP1	2.44	2.44	Npr3	0		-0.0365978	0.792756	-0.0758911	0.514673
Q9Y5E1	PCDB9_HUMAN	PCDHB9		SS_TYPE1	LC substrate	63.61	15.96	0	0	0	0	1	0	0	0		2	75954	1.5	0	0	0	0.71	51.5	ROBO1	16.19	16.0057	CDH2	29.38	Cdh1	14.63	14.63	Ntrk2	1.32	Ntrk2	-0.165996	0.230287	-0.109857	0.344813
Q9BX59	TPSNR_HUMAN	TAPBPL	OTHERS	SS_TYPE1	LC substrate	63.57	18.17	0	0	0	0	1	0	0	0		12	61084	40.4167	1	0	40	0.75	59	SPN	11.75	11.4793	SIRPA	7.52	Nectin1	31.71	31.71	CXADR	3.56	CXADR	-0.315378	0.0201821	0.0282985	0.808268
Q9P244	LRFN1_HUMAN	LRFN1		SS_TYPE1	LC substrate	63.56	14.31	0	0	0	0	1	4	0	0		12	25578	37.9167	0	0	0	0.74	57	PDPN	16.34	16.1586	Lrrc4b	40.77	Lrrc4b	34.15	34.15	APLP2	3.47	APLP2	0.427254	0.00127212	-0.0574791	0.621875
Q8IWT1	SCN4B_HUMAN	SCN4B	SUBEXPERT	SS_TYPE1	LC substrate	63.54	20.91	0	0	0	0	1	12	5	3	162:V->G;166:I->L;179:L->F	16	54336	14.6875	3	9360	3	0.73	54.83	SORT1	79.39	80.4363	Scn4b	107.35	Scn4b	34.15	34.15	Scn4b	7.89	Scn4b	0.498239	0.000126102	-0.0481829	0.679367
P56975	NRG3_HUMAN	NRG3		SS_TYPE1	LC substrate	63.52	15.57	0	0	0	0	1	30	3	0		18	22124	61.1111	9	150	21.6667	0.67	45.5	BSG	4.72	4.31237	BTC	7.32	BTC	24.39	24.39	NGFR	3.05	NGFR	0.348012	0.00991801	0.033615	0.773138
Q8N4L4	SPEM1_HUMAN	SPEM1		SS_NO_TYPE	LC substrate	63.39	20.59	0	0	0	0	1	0	0	0								0.78	63.67	LRP6	10.68	10.3884	PTPRF	2.22	DAG1	12.2	12.2	SIRPA	0.79	SIRPA	-0.0452327	0.745348	-0.0610517	0.600345
Q6ZMC9	SIG15_HUMAN	SIGLEC15		SS_TYPE1	LC substrate	63.22	15.04	0	0	0	0	1	4	0	1	273:F->L	14	9602	51.3571	3	902	14	0.74	56	CD44	17.99	17.8408	CXADR	8.51	CXADR	17.07	17.07	KCNE1	1.31	KCNE1	0.00786187	0.955006	-0.0141848	0.903202
Q7Z7H5	TMED4_HUMAN	TMED4		SS_TYPE1	LC substrate	63.18	17.13	0	0	0	0	1	0	0	0		10	15328	14.4	5	846	7.8	0.73	54.83	LRP6	10.13	9.82771	Pam	1.95	NGFR	18.42	18.42	IL1R2	3.14	IL1R2	-0.0459702	0.741339	-0.0674335	0.562732
Q9Y5F0	PCDBD_HUMAN	PCDHB13		SS_TYPE1	LC substrate	63.15	16.22	0	0	0	0	1	0	0	0								0.7	50.67	ROBO1	16.92	16.7499	CDH2	30.66	CDH2	34.15	34.15	Ntrk2	3.88	Ntrk2	-0.463922	0.000410371	-0.159721	0.168139
Q8WZ59	TM190_HUMAN	TMEM190	OTHERS	SS_TYPE1	LC substrate	63.11	18.25	0	0	0	0	1	0	0	0		2	678	12	0	0	0	0.73	55	TYRO3	7.91	7.56448	L1cam	0.82	CSF1	14.63	14.63	TNFRSF17	2.65	TNFRSF17	-0.128299	0.35519	-0.0378603	0.745404
Q9Y5E6	PCDB3_HUMAN	PCDHB3		SS_TYPE1	LC substrate	63.05	16.17	0	0	0	0	1	0	0	0								0.7	50.67	ROBO1	14.07	13.8444	CDH2	26.07	CDH2	34.15	34.15	Ntrk2	3.88	Ntrk2	-0.227266	0.0983953	-0.120698	0.298999
Q9Y5E7	PCDB2_HUMAN	PCDHB2		SS_TYPE1	LC substrate	63.05	16.17	0	0	0	0	1	0	0	0								0.7	50.67	ROBO1	17.79	17.6369	CDH2	33.26	CDH2	34.15	34.15	Ntrk2	3.88	Ntrk2	-0.0494484	0.722526	-0.119855	0.30241
Q96PC5	MIA2_HUMAN	MIA2		SS_NO_TYPE	LC substrate	63.03	16.04	0	0	0	0	1	9	1	0		3	34574	11.6667				0.76	60.33	SORL1	2.19	1.7331	Ntrk2	2.78	Ntrk2	26.83	26.83	HLA-A	3.99	Notch4	-0.166729	0.228206	-0.0567216	0.626482
Q9Y696	CLIC4_HUMAN	CLIC4		SS_NO_TYPE	LC substrate	62.93	14.4	0	0	0	0	1	0	5	0								0.74	55.83	LRRC4B	11.86	11.5914	HLA-A	2.12	VASN	21.95	21.95	JAG2	3.36	JAG2	-0.139265	0.315214	0.193265	0.0943798
P21860	ERBB3_HUMAN	ERBB3	OTHERS	SS_TYPE1	LC substrate	62.93	14.37	0	0	0	0	1	0	48	0		65	121706	56.0923	19	20804	17.3158	0.73	55.17	SORL1	43.29	43.6334	ERBB4	inf	ERBB4	29.27	29.27	SORL1	6	LDLR	0.592009	2.41647e-06	0.42615	0.000123921
Q3KR37	ASTRB_HUMAN	GRAMD1B		SS_NO_TYPE	LC substrate	62.92	18.74	0	0	0	0	1	0	0	0		3	14854	10.3333	0	0	0	0.71	52.17	MUC1	3.39	2.95647	VASN	2.43	VASN	24.39	24.39	TNFRSF1A	2.88	Dscam	0.101206	0.466501	0.00381337	0.973919
Q8WYK1	CNTP5_HUMAN	CNTNAP5		SS_TYPE1	LC substrate	62.88	14.08	0	0	0	0	1	0	0	0		10	46726	30.1	0	0	0	0.7	49.33	DLL1	3.68	3.25212	Notch3	6.46	Nrxn1	21.95	21.95	DAG1	2.23	Scn4b	0.492508	0.000154919	0.0450642	0.699092
P40238	TPOR_HUMAN	MPL	OTHERS	SS_TYPE1	LC substrate	62.87	20.49	0	0	0	0	1	4	20	3	505:S->N;515:W->K;515:W->L	14	1756	83.2143	1	0	13	0.73	54.33	PAM	6.77	6.40228	Ghr	4.78	SORL1	23.81	23.81	TYRO3	1.11	L1cam	0.470213	0.000333593	0.208913	0.0701222
P04921	GLPC_HUMAN	GYPC		SS_TYPE3	LC substrate	62.82	17.95	0	0	0	0	1	3	6	0		19	46732	78.8947	0	0	0	0.75	58.67	DLL1	25	24.9873	Nrxn1	8.96	Nrxn1	34.09	34.09	Nrxn1	8.25	Nrxn1	-0.282828	0.0382432	-0.108213	0.352122
Q9NZA1	CLIC5_HUMAN	CLIC5		SS_NO_TYPE	LC substrate	62.7	13.69	0	0	0	0	1	5	2	0		12	235164	10.3333	2	0	2.5	0.74	56.33	LRRC4B	9.27	8.95096	Epha4	2.76	SIRPA	21.95	21.95	JAG2	3.22	JAG2	-0.175296	0.204849	0.00303454	0.979244
Q8N118	CP4X1_HUMAN	CYP4X1		SS_NO_TYPE	LC substrate	62.63	23.29	0	0	0	0	1	0	0	0		4	248	10	1	0	4	0.76	59.17	TYRO3	4.32	3.90458	Nlgn1	2.36	Notch4	17.07	17.07	Nradd	2.17	Nradd	-0.0655676	0.637601	-0.0518457	0.656472
P01903	DRA_HUMAN	HLA-DRA	OTHERS	SS_TYPE1	LC substrate	62.54	16.72	0	0	0	0	1	14	11	1	242:L->V	53	64130	76.6604	33	127388	25.1212	0.71	52	NOTCH4	17.32	17.1577	Epha4	11.8	HLA-A	30.23	30.23	ERBB4	2.27	Dcc	-0.311603	0.02181	0.048139	0.679643
Q9Y5F1	PCDBC_HUMAN	PCDHB12		SS_TYPE1	LC substrate	62.48	17.31	0	0	0	0	1	0	0	0								0.74	57.33	VASN	17.23	17.066	CDH2	31.05	Cdh1	34.15	34.15	Ntrk2	4.34	Ntrk2	-0.365725	0.00653706	-0.155237	0.18056
P23467	PTPRB_HUMAN	PTPRB		SS_TYPE1	LC substrate	62.48	26.07	0	0	0	0	1	4	1	0		30	78398	54.5333	3	166	13.6667	0.66	43.5	BSG	7.66	7.30961	PTPRF	68.82	PTPRF	39.02	39.02	HLA-A	5.21	HLA-A	0.0611248	0.660608	-0.048606	0.676707
Q96QU1	PCD15_HUMAN	PCDH15	OTHERS	SS_TYPE1	LC substrate	62.46	17.3	0	0	0	0	1	5	37	0		12	22648	18.5	3	2	2.33333	0.76	60.67	DLL1	6.65	6.27995	Cdh1	35.76	CDH2	31.71	31.71	CDH2	4.4	CDH2	0.202793	0.141378	0.0384892	0.741322
Q96FB5	MT25B_HUMAN	METTL25B		SS_NO_TYPE	LC substrate	62.44	19.24	0	0	0	0	1	0	0	1	400:V->L	2	1460	3	0	0	0	0.74	57.33	DLL1	4.63	4.22061	Epha4	1.46	IGF1R	0	0		0
Q5TGI0	FAXC_HUMAN	FAXC		SS_NO_TYPE	LC substrate	62.43	14	0	0	0	0	1	0	0	0								0.75	57.67	APLP2	6.6	6.22897	Ephb2	1.81	CXADR	29.27	29.27	AXL	0.62	AXL	0.333166	0.0138259	0.0254955	0.826949
P15509	CSF2R_HUMAN	CSF2RA	OTHERS	SS_TYPE1	LC substrate	62.42	16.13	0	0	0	0	1	18	5	0		30	109934	87.1				0.74	56	FLT1	7.75	7.40137	TYRO3	2.95	AXL	28.26	28.26	NGFR	3.24	KCNE1	0.0778009	0.576033	0.0578166	0.619827
P05362	ICAM1_HUMAN	ICAM1	OTHERS	SS_TYPE1	LC substrate	62.4	23.63	1 (ICAM1_MOUSE)	0	0	0	1	12	100	1	478:R->W	146	482336	78.7945	31	147634	23.5484	0.82	70.33	PTPRF	10.9	10.6127	FLT1	5.46	FLT1	27.91	27.91	Tacstd2	4.01	ERBB4	-0.175204	0.205089	-0.0499001	0.668596
Q9NYL4	FKB11_HUMAN	FKBP11		SS_NO_TYPE	LC substrate	62.38	15.99	0	0	0	0	1	0	1	0		3	1016	7	0	0	0	0.74	56.33	EPHB2	13.43	13.192	SORL1	2.41	Npr3	29.27	29.27	TYRO3	3.62	DAG1	-0.0894732	0.519965	-0.0641423	0.581991
Q9NY15	STAB1_HUMAN	STAB1	OTHERS	SS_TYPE1	LC substrate	62.38	24.6	0	0	0	0	1	4	8	1	2506:M->T	24	37114	64.9167	0	0	0	0.66	43.33	CD44	3.5	3.06861	Notch3	14.12	Dll1	7.32	7.32	SORL1	0		-0.109407	0.43097	-0.0300654	0.796547
Q9BY64	UDB28_HUMAN	UGT2B28		SS_NO_TYPE	LC substrate	62.38	15.36	0	0	0	0	1	5	0	0		8	12230	21.75	0	0	0	0.7	49.67	L1CAM	6.62	6.24936	APLP2	2.58	KCNE2	23.26	23.26	CXADR	2.74	Nradd	-0.0825369	0.552952	-0.0542665	0.641511
Q9HBJ8	CLTRN_HUMAN	CLTRN		SS_TYPE1	LC substrate	62.21	18.55	0	0	0	0	1	4	2	0		7	14230	24.2857	1	0	3	0.64	40.33	KCNE2	10.81	10.521	BSG	2.06	Aplp1	26.83	26.83	AXL	2.01	IL1R2	-0.0304295	0.827095	-0.0628307	0.589749
Q9NYQ8	FAT2_HUMAN	FAT2	OTHERS	SS_TYPE1	LC substrate	62.13	22.01	0	0	0	0	1	0	2	0		4	44444	48	0	0	0	0.76	59.17	CDH2	3.17	2.73218	CDH2	39.8	CDH2	34.15	34.15	PTK7	6.96	PTK7	0.160364	0.246711	-0.0711564	0.541318
Q5T7P8	SYT6_HUMAN	SYT6		SS_NO_TYPE	LC substrate	62.13	18.88	0	0	0	0	1	0	0	0		6	4052	22	2	2	1	0.73	55.17	TNFRSF17	10.78	10.4904	Ptprm	3.73	Pam	26.83	26.83	TNFRSF1A	5.63	Pam	0.572683	6.0384e-06	-0.0169128	0.884704
Q13705	AVR2B_HUMAN	ACVR2B		SS_TYPE1	LC substrate	62	16.21	0	0	0	0	1	8	20	0		18	10964	47.5556	9	24106	8.77778	0.74	57.33	PTPRF	13.87	13.6405	MET	11.34	Ephb2	29.27	29.27	Aplp1	6.83	ROBO1	0.256751	0.0609126	0.16023	0.166772
P48357	LEPR_HUMAN	LEPR	OTHERS	SS_TYPE1	LC substrate	61.95	21.2	0	0	0	0	1	0	89	0		10	30678	69.6	0	0	0	0.81	68.83	LRP6	3.26	2.82394	Dscam	6.31	Ghr	30.23	30.23	TNFRSF1A	4.85	TNFRSF1A	-0.168227	0.223995	0.0189317	0.871052
Q9UBK5	HCST_HUMAN	HCST		SS_TYPE1	LC substrate	61.9	12.23	0	0	0	0	1	4	0	0		48	47676	84.0833	6	34470	11.5	0.79	65.33	VASN	20.43	20.3283	CLSTN2	4.13	SORL1	31.71	31.71	APLP2	3.28	CXADR	-0.0242984	0.861548	-0.043904	0.706482
Q6Q8B3	MO2R2_HUMAN	CD200R1L	OTHERS	SS_TYPE1	LC substrate	61.81	17.31	0	0	0	0	1	0	1	0								0.74	57.17	SIRPA	18.08	17.9325	PTK7	4.29	Dcc	29.27	29.27	IL1R2	2.21	Notch1	-0.0406287	0.770521	-0.0637487	0.584313
Q8NBR0	P5I13_HUMAN	TP53I13	OTHERS	SS_TYPE1	LC substrate	61.71	17.98	0	0	0	0	1	0	0	0								0.71	52	TNFRSF17	8.4	8.06402	Notch3	1.02	Dscam	12.2	12.2	Dll1	0.4	ROBO1	-0.253259	0.0646357	-0.0786353	0.499541
Q8IXH8	CAD26_HUMAN	CDH26	OTHERS	SS_TYPE1	LC substrate	61.69	14.78	0	0	0	0	1	0	0	1	615:V->L							0.73	54.83	IFNAR2	30.41	30.5026	CDH2	107.16	CDH2	12.2	12.2	PTK7	1.71	PTK7	0.107406	0.439497	0.26492	0.0207376
Q8NAN2	MIGA1_HUMAN	MIGA1		SS_NO_TYPE	LC substrate	61.59	18.84	0	0	0	0	1	6	0	0		7	60578	30.1429	0	0	0	0.66	43.17	VASN	5.06	4.65899	IFNAR2	2.8	KCNE2	24.39	24.39	Notch1	0.96	Notch1	0.418035	0.00165843	-0.113733	0.32795
Q6UY11	DLK2_HUMAN	DLK2	OTHERS	SS_TYPE1	LC substrate	61.55	12.32	0	0	0	0	1	0	0	1	301:G->R							0.76	60.5	CLSTN1	26.37	26.3839	Dll1	56.31	Dll1	14.63	14.63	LRP1	2.15	ROBO1	0.120785	0.384295	-0.0717068	0.538186
P48551	INAR2_HUMAN	IFNAR2	SUBEXPERT	SS_TYPE1	LC substrate	61.38	11.9	0	0	1	0	1	0	3	0		17	4720	87.5294	3	0	3.66667	0.66	43.67	MUC1	6.21	5.83138	Cdh1	2.07	Notch2	24.39	24.39	HLA-A	1.85	SIRPA	-0.101121	0.466878	0.0408287	0.726201
O75795	UDB17_HUMAN	UGT2B17		SS_NO_TYPE	LC substrate	61.38	21.16	0	0	0	0	1	5	13	0		9	11894	22.7778	2	0	11	0.72	52.83	LRRC4B	5.47	5.07697	LRP6	1.48	KL	19.51	19.51	Ghr	2.24	CLSTN2	0.12936	0.351193	0.11537	0.320993
A1L1A6	IGS23_HUMAN	IGSF23		SS_NO_TYPE	LC substrate	61.38	20.16	0	0	0	0	1	0	0	0		2	452	7	0	0	0	0.79	64.5	FLT1	18.23	18.0854	PTK7	5.54	PTK7	31.71	31.71	CDH2	4.49	JAG2	0.0501482	0.71876	0.0739902	0.525289
Q8N292	GAPT_HUMAN	GAPT		SS_NO_TYPE	LC substrate	61.34	22.76	0	0	0	0	1	0	0	0		6	2792	28.5	0	0	0	0.71	51.5	SORL1	16.56	16.3829	Notch2	1.67	ERBB4	34.15	34.15	LRP1	5	LRP1	-0.17304	0.210828	-0.0109043	0.925516
Q8TDQ1	CLM1_HUMAN	CD300LF	OTHERS	SS_TYPE1	LC substrate	61.33	19.38	0	0	0	0	1	4	0	0		48	168032	70.1458	2	0	22.5	0.72	53.67	DLL1	9.31	8.99174	PTPRF	2.97	TYRO3	2.44	2.44	Lrp8	0		-0.0294206	0.832744	0.0527011	0.65117
Q9UIK5	TEFF2_HUMAN	TMEFF2	SUBLIT	SS_TYPE1	LC substrate	61.32	17.08	0	0	1	0	1	0	4	0								0.73	55.33	LRP8	10.96	10.6739	Notch4	13.48	BTC	31.71	31.71	Lrp8	3.43	Lrp8	0.656124	7.2055e-08	0.881863	7.19204e-26
Q9NZ45	CISD1_HUMAN	CISD1		SS_TYPE3	LC substrate	61.3	20.8	0	0	0	0	1	0	0	0		9	20512	28.7778	0	0	0	0.72	53.17	FLT1	17.59	17.433	AXL	1.33	AXL	28.95	28.95	Nlgn1	2.12	NGFR	-0.0500553	0.71926	-0.0970109	0.404465
O43581	SYT7_HUMAN	SYT7	SUBLIT	SS_NO_TYPE	LC substrate	61.24	23.99	0	0	1	0	1	4	0	0		8	29154	38.25	0	0	0	0.64	40.67	JAG2	6.45	6.07605	ERBB4	1.66	Ntrk2	26.83	26.83	CXADR	2.54	CXADR	0.117775	0.396342	-0.0329335	0.777617
Q96RT6	CTGE2_HUMAN	CTAGE1		SS_NO_TYPE	LC substrate	61.23	12.35	0	0	0	0	1	0	0	0								0.71	51.17	FLT1	3.89	3.4662	Notch3	1.8	Ghr	23.68	23.68	MET	2.88	Ghr	-0.0451566	0.745762	-0.0296173	0.799515
Q14392	LRC32_HUMAN	LRRC32	OTHERS	SS_TYPE1	LC substrate	61.21	21.35	0	0	0	0	1	0	0	0		8	4566	75.75	0	0	0	0.76	60	VASN	13.44	13.2022	VASN	15.36	VASN	31.71	31.71	VASN	4.24	DAG1	-0.229682	0.0947736	-0.0746574	0.521551
O95833	CLIC3_HUMAN	CLIC3		SS_NO_TYPE	LC substrate	61.17	14.36	0	0	0	0	1	0	0	1	38:P->H	8	5886	7	0	0	0	0.73	54.33	APLP2	9.75	9.44031	Npr3	1.91	HLA-A	21.95	21.95	SORL1	3.65	SORL1	-0.119011	0.391367	-0.00203171	0.986103
Q9UIB8	SLAF5_HUMAN	CD84	OTHERS	SS_TYPE1	LC substrate	61.16	17.24	0	0	0	0	1	3	4	0		25	11722	104.24	0	0	0	0.74	56.67	FLT1	12.46	12.2031	TNFRSF1A	5.26	Nectin1	31.71	31.71	CD44	4.05	IL1R2	-0.0239845	0.863319	0.00713708	0.951209
A2RUT3	TMM89_HUMAN	TMEM89	OTHERS	SS_TYPE1	LC substrate	61.15	27.69	0	0	0	0	1	0	0	1	61:P->T							0.78	62.67	TACSTD2	12.58	12.3254	CSF1	2.99	PTK7	23.26	23.26	TYRO3	2.34	Notch1	-0.0359382	0.796411	-0.0571722	0.62374
Q969Z4	TR19L_HUMAN	RELT		SS_TYPE1	LC substrate	61.14	14.69	0	0	0	0	1	0	2	0		10	111942	18.3	0	0	0	0.77	61.67	DLL1	8.6	8.26792	LDLR	5.52	TNFRSF1A	39.02	39.02	Npr3	3.94	Lrp8	0.0496203	0.7216	0.0279449	0.810619
Q15116	PDCD1_HUMAN	PDCD1	OTHERS	SS_TYPE1	LC substrate	61.12	18.3	0	0	0	0	1	9	8	0		82	78800	89.9512	21	3472	27.4286	0.64	40.5	SORL1	9.03	8.70629	AXL	5.75	ROBO1	12.2	12.2	Dcc	1.71	Dcc	-0.255346	0.0623889	-0.0537525	0.644676
Q5T1S8	NCMAP_HUMAN	NCMAP	OTHERS	SS_TYPE1	LC substrate	61.12	15.08	0	0	0	0	1	0	0	0								0.73	55.5	MUC1	25.49	25.4868	Ntrk2	2.16	ERBB4	9.76	9.76	Ptprm	0.15	Ptprm	-0.0261797	0.850946	-0.00474289	0.967565
Q3B7T3	BEAN1_HUMAN	BEAN1		SS_NO_TYPE	LC substrate	60.98	14.09	0	0	0	0	1	0	1	0								0.79	65.33	NOTCH4	9.27	8.95096	Dcc	3.46	CXADR	26.83	26.83	Notch4	5.02	CXADR	0.557126	1.21122e-05	0.0601119	0.605977
Q6ZVL6	K154L_HUMAN	KIAA1549L		SS_NO_TYPE	LC substrate	60.88	14.34	0	0	0	0	1	0	0	0								0.7	49.17	LRP6	2.27	1.81466	CSF1	1.86	BSG	14.63	14.63	JAG2	2.73	PTPRF	0.265531	0.0523089	0.0345321	0.767121
Q5SZK8	FREM2_HUMAN	FREM2	OTHERS	SS_TYPE1	LC substrate	60.85	21.83	0	0	0	0	1	0	9	0		13	47780	73.1538	3	0	31.6667	0.75	58.17	APLP2	1.55	1.08064	CDH2	1.91	CDH2	14.63	14.63	DAG1	1.6	CDH2	-0.0997618	0.47292	0.0953445	0.412623
O43493	TGON2_HUMAN	TGOLN2	OTHERS	SS_TYPE1	LC substrate	60.82	14.98	0	0	0	0	1	13	2	0		15	19042	63.4667				0.71	51.33	FLT1	8.47	8.13539	Notch2	3.62	Notch2	19.51	19.51	CDH2	2.66	CDH2	-0.159493	0.249323	0.0321567	0.782732
Q96LA6	FCRL1_HUMAN	FCRL1	OTHERS	SS_TYPE1	LC substrate	60.64	17.75	0	0	0	0	1	0	0	0		8	1562	65.25	0	0	0	0.7	50.5	NRXN1	17.48	17.3208	IL1R2	12.68	PTK7	31.71	31.71	JAG2	3.51	JAG2	-0.180004	0.192755	-0.0229161	0.844225
Q5JXA9	SIRB2_HUMAN	SIRPB2	OTHERS	SS_TYPE1	LC substrate	60.59	12.19	0	0	0	0	1	0	0	1	304:L->F							0.77	61	NTRK2	16.96	16.7907	SIRPA	26.44	SIRPA	24.39	24.39	Notch4	1.78	TYRO3	-0.0875712	0.528912	0.0606005	0.603046
P12821	ACE_HUMAN	ACE	OTHERS	SS_TYPE1	LC substrate	60.58	21.62	0	0	0	0	1	4	153	2	1279:R->Q;1286:R->S	36	325004	77.4444	0	0	0	0.75	57.67	TIE1	5.74	5.35223	MET	2.12	Lrrc4b	9.76	9.76	SORL1	0.77	SORL1	0.0423502	0.761079	0.0207531	0.858769
Q12836	ZP4_HUMAN	ZP4	OTHERS	SS_TYPE1	LC substrate	60.57	16.7	0	0	0	0	1	4	0	0		11	80594	10.5455	2	0	2.5	0.75	58.33	TYRO3	6.48	6.10664	CXADR	3.98	MERTK	26.83	26.83	Aplp1	3.62	NGFR	-0.136037	0.326672	-0.0566704	0.626794
Q13145	BAMBI_HUMAN	BAMBI	OTHERS	SS_TYPE1	LC substrate	60.55	21.25	0	0	0	0	1	6	10	0		20	8968	20.05	9	12042	8.77778	0.74	55.83	NOTCH4	10	9.69518	Ntrk2	2.73	PTPRF	34.15	34.15	IGF1R	3.2	APP	0.0583109	0.675343	-0.0141916	0.903156
P43308	SSRB_HUMAN	SSR2	OTHERS	SS_TYPE1	LC substrate	60.47	16.28	0	0	0	0	1	4	2	0		10	7024	15.4	4	24594	8	0.74	56	DAG1	13.66	13.4264	ROBO1	2.37	TYRO3	27.5	27.5	Lrp8	2.89	JAG2	-0.334334	0.0134767	-0.126092	0.27776
Q9Y6Q6	TNR11_HUMAN	TNFRSF11A		SS_TYPE1	LC substrate	60.24	20.11	0	0	0	0	1	5	10	0		13	27390	64.3846	0	0	0	0.74	57	PTPRM	9.09	8.76746	TNFRSF1A	9.08	NGFR	39.02	39.02	CXADR	8.63	DAG1	0.0342738	0.805652	0.133453	0.25044
Q9H6D8	FNDC4_HUMAN	FNDC4		SS_TYPE1	LC substrate	60.22	16.81	0	0	0	0	1	0	1	0		2	628	5	0	0	0	0.69	47.83	NGFR	14.53	14.3134	TYRO3	6.7	PTPRF	12.2	12.2	Lrp8	1.14	Lrp8	0.432006	0.00110637	-0.0818903	0.481898
Q9H0Q3	FXYD6_HUMAN	FXYD6		SS_TYPE1	LC substrate	60.21	18.89	0	0	0	0	1	11	5	0								0.66	43.83	L1CAM	20	19.8899	Dll1	2.28	FLT1	20.93	20.93	Notch1	3.21	Notch3	0.234965	0.0872166	-0.116343	0.316901
Q9C091	GRB1L_HUMAN	GREB1L		SS_NO_TYPE	LC substrate	60.12	16.77	0	0	0	0	1	0	3	0								0.74	56.33	KCNE1	1.2	0.723825	Pam	2.87	TNFRSF17	22.5	22.5	Dll1	2.5	Dll1	0.23641	0.0852337	0.839103	2.96714e-21
Q9P2J2	TUTLA_HUMAN	IGSF9	OTHERS	SS_TYPE1	LC substrate	60.07	14.19	0	0	0	0	1	0	0	0		8	43354	20.125	0	0	0	0.71	51.67	MUC1	14.5	14.2828	L1cam	31.1	Dscam	31.71	31.71	Notch4	3.28	ROBO1	-0.163624	0.237111	0.0359459	0.757873
Q6PEX7	TEX38_HUMAN	TEX38		SS_NO_TYPE	LC substrate	60.02	13.04	0	0	0	0	1	0	0	0								0.67	45.67	BSG	13.11	12.8657	SIRPA	2.81	HLA-A	21.95	21.95	Cdh1	4.59	HLA-A	-0.0453257	0.744842	-0.0649609	0.577172
P10966	CD8B_HUMAN	CD8B		SS_TYPE1	LC substrate	59.89	24.47	0	0	0	0	1	11	5	0		33	10182	114.697				0.74	57.17	BTC	18.57	18.4321	SIRPA	5.97	SIRPA	31.71	31.71	Notch1	0.57	Notch4	-0.109199	0.431854	-0.0328696	0.778037
P08922	ROS1_HUMAN	ROS1	OTHERS	SS_TYPE1	LC substrate	59.85	18.89	0	0	0	0	1	0	9	0		14	36122	75.0714	0	0	0	0.78	63.33	LRRC4B	7.76	7.41156	Epha4	75.24	IGF1R	23.26	23.26	ERBB4	4.01	ERBB4	-0.0969118	0.485719	-0.0094735	0.935266
Q8NC54	KCT2_HUMAN	KCT2		SS_TYPE1	LC substrate	59.78	16.98	0	0	0	0	1	0	0	0								0.74	57	BSG	10.94	10.6535	IFNAR2	2.11	Ghr	31.71	31.71	Ghr	3.18	Ghr
P09619	PGFRB_HUMAN	PDGFRB		SS_TYPE1	LC substrate	59.59	17.58	0	0	0	0	1	16	46	1	561:R->C	60	96218	76.2167	9	5998	28.7778	0.72	52.5	DLL1	21.07	20.9807	FLT1	99.97	FLT1	17.07	17.07	CD44	0.79	DAG1	-0.329854	0.0148587	-0.0504136	0.665388
Q9NYZ4	SIGL8_HUMAN	SIGLEC8	OTHERS	SS_TYPE1	LC substrate	59.58	16.02	0	0	0	0	1	4	0	1	388:R->G	7	2176	66.5714	0	0	0	0.74	56.83	FLT1	7.82	7.47273	CXADR	6.45	L1cam	17.07	17.07	CXADR	3.01	CXADR	0.770393	9.66506e-12	-0.0202818	0.861944
P40200	TACT_HUMAN	CD96	OTHERS	SS_TYPE1	LC substrate	59.57	16.47	0	0	0	0	1	4	2	0		34	80154	76.3824	4	202	7.5	0.73	55.67	NGFR	7.69	7.3402	CLSTN1	5	Nectin1	31.71	31.71	MERTK	4.88	IL1R2	-0.173965	0.208361	-0.0603829	0.60435
P49771	FLT3L_HUMAN	FLT3LG		SS_TYPE1	LC substrate	59.57	19.11	0	0	0	0	1	29	5	0		66	150134	92.4091	5	1090	14.4	0.76	59.67	CD44	9.36	9.04272	Ptprm	1.82	LRP1	19.51	19.51	CSF1	2.06	JAG2	-0.338994	0.0121578	-0.109502	0.34638
Q6PJG9	LRFN4_HUMAN	LRFN4		SS_TYPE1	LC substrate	59.54	14.92	0	0	0	0	1	4	0	0		11	4594	35.8182	0	0	0	0.67	45	APLP2	26.61	26.6286	VASN	42.96	Lrrc4b	34.15	34.15	Lrp8	4.16	Dscam	-0.0916069	0.51002	0.0706859	0.544002
Q6UXD1	HRCT1_HUMAN	HRCT1		SS_NO_TYPE	LC substrate	59.45	12.9	0	0	0	0	1	0	0	0								0.63	37.67	NPR3	13.04	12.7944	LRP6	1.49	Cdh1	29.54	29.54	L1cam	0.35	SPN	-0.0146088	0.916498	0.112936	0.331374
Q15256	PTPRR_HUMAN	PTPRR	OTHERS	SS_TYPE1	LC substrate	59.26	14.77	0	0	0	0	1	0	2	1	249:Y->H	11	39438	19.2727	0	0	0	0.71	51.67	FLT1	15.37	15.1697	Ptprm	49.75	Ptprm	29.27	29.27	TNFRSF17	3.73	SPN	0.322249	0.0174823	0.0594605	0.609894
Q5SY80	CTSRE_HUMAN	CATSPERE	OTHERS	SS_TYPE1	LC substrate	59.18	21	0	0	0	0	1	0	1	0								0.66	44	NOTCH4	2.63	2.18167	Pam	1.25	Nlgn1	9.76	9.76	CSF1	0		0.00643363	0.963174	-0.0496285	0.670295
P28068	DMB_HUMAN	HLA-DMB	OTHERS	SS_TYPE1	LC substrate	59.17	17.83	0	0	0	0	1	4	1	0		22	4370	69.5455	16	86	22.3125	0.73	55.33	EPHA4	17.49	17.331	HLA-A	17.08	HLA-A	31.71	31.71	Epha4	3.98	Notch3	-0.259415	0.0581897	0.0707312	0.543743
A6NJW9	CD8B2_HUMAN	CD8B2		SS_TYPE1	LC substrate	59.14	23.84	0	0	0	0	1	0	0	0								0.72	53.33	BTC	18.57	18.4321	SIRPA	5.87	SIRPA	24.39	24.39	PDPN	0.7	Notch4	0.406303	0.00229964	-0.0789058	0.498062
Q5VUB5	F1711_HUMAN	FAM171A1		SS_TYPE1	LC substrate	59.04	31.2	0	0	0	0	1	0	0	0		3	108700	2.66667	0	0	0	0.61	35.33	JAG2	2.92	2.47732	MERTK	1.4	Nradd	31.71	31.71	Cdh1	2.35	KCNE2	0.843035	1.28092e-15	0.51694	1.74499e-06
Q5VY43	PEAR1_HUMAN	PEAR1		SS_NO_TYPE	LC substrate	58.83	15.05	0	0	0	0	1	0	0	0		6	31130	45.6667	0	0	0	0.68	46.5	IL1R2	21.7	21.623	Notch3	30.62	Notch1	29.27	29.27	Epha4	4.1	LRP6	-0.379122	0.00469636	-0.123948	0.286076
Q9H195	MUC3B_HUMAN	MUC3B		SS_NO_TYPE	LC substrate	58.83	12.88	0	0	0	0	1	0	0	0								0.72	52.83	NTRK2	3.56	3.12978	MET	10.28	TIE1	29.27	29.27	Cdh1	0.81	IFNAR2
Q96H15	TIMD4_HUMAN	TIMD4	OTHERS	SS_TYPE1	LC substrate	58.71	16.68	1	0	0	0	1	0	4	0		26	31708	83.3846	1	0	1	0.72	54	L1CAM	7.94	7.59507	Scn4b	4.95	Scn4b	29.27	29.27	VASN	3.57	VASN	-0.122914	0.375907	-0.0642684	0.581247
Q9UN72	PCDA7_HUMAN	PCDHA7		SS_TYPE1	LC substrate	58.68	20.14	0	0	0	0	1	0	0	0		4	4	4				0.71	51.33	CDH2	12.27	12.0094	CDH2	27.86	CDH2	14.63	14.63	PTPRF	0.85	BTC	0.471441	0.000320231	-0.0802512	0.490741
Q9Y5H7	PCDA5_HUMAN	PCDHA5		SS_TYPE1	LC substrate	58.66	17.31	0	0	0	0	1	0	0	1	691:A->V							0.72	52.67	CDH2	14.32	14.0993	CDH2	34.57	CDH2	12.2	12.2	BTC	1.14	BTC	0.375873	0.00509484	-0.0663186	0.569222
Q8NCW0	KREM2_HUMAN	KREMEN2		SS_TYPE1	LC substrate	58.57	12.62	0	0	0	0	1	9	0	0		8	6634	23.125	3	0	7	0.8	66.83	FLT1	4.98	4.57743	MERTK	1.2	IFNAR2	18.6	18.6	Dscam	0.74	Epha4	-0.101078	0.467072	-0.0697864	0.549152
Q92824	PCSK5_HUMAN	PCSK5	OTHERS	SS_TYPE1	LC substrate	58.56	18.06	0	0	0	0	1	10	27	0		18	82378	117.278	0	0	0	0.72	53	FLT1	2.47	2.01855	ERBB4	8.47	ERBB4	26.83	26.83	LRP1	2.86	Pam	0.356785	0.00809083	0.0358325	0.758613
Q9BVK6	TMED9_HUMAN	TMED9		SS_TYPE1	LC substrate	58.56	18.06	0	0	0	0	1	12	0	0		12	14242	20.4167	5	846	7.8	0.75	58.83	FLT1	10.64	10.3476	IL1R2	2.7	NGFR	25	25	SORL1	2.47	ROBO1	-0.268669	0.0494846	-0.0650747	0.576504
Q92896	GSLG1_HUMAN	GLG1	SUBLIT	SS_TYPE1	LC substrate	58.52	24.23	0	0	1	0	1	3	0	0		10	5348	80.1	2	52	11.5	0.7	50.5	VASN	2.46	2.00836	LRP6	3.25	CSF1	26.83	26.83	MET	4.93	Notch1	-0.259275	0.0583299	0.26121	0.0226577
Q96IX5	ATPMK_HUMAN	ATP5MK		SS_NO_TYPE	LC substrate	58.52	19.37	0	0	0	0	1	0	0	0		21	13358	20.8571				0.68	47.17	CLSTN1	29.31	29.3812	Ghr	2.3	Nlgn1	20.93	20.93	Aplp1	2.53	Aplp1
Q6UWW9	TM207_HUMAN	TMEM207	OTHERS	SS_TYPE1	LC substrate	58.5	21.86	0	0	0	0	1	0	1	1	57:L->V	5	16032	5.6	0	0	0	0.69	48.33	BTC	12.33	12.0705	MET	2.44	PTK7	29.27	29.27	HLA-A	2.45	Dll1	-0.0234575	0.866295	-0.0776711	0.504831
Q9H0V9	LMA2L_HUMAN	LMAN2L	OTHERS	SS_TYPE1	LC substrate	58.4	14.66	0	0	0	0	1	10	14	0		10	80046	29.6	0	0	0	0.76	60.67	CDH2	8.62	8.28831	L1cam	1.92	TNFRSF1A	27.91	27.91	Notch1	3.36	Ptprm	0.297585	0.0288595	0.0303188	0.79487
P01909	DQA1_HUMAN	HLA-DQA1		SS_TYPE1	LC substrate	58.24	16.32	0	0	0	0	1	14	34	6	209:A->T;221:A->T;229:V->M;230:G->C;237:F->L;240:R->Q	43	43608	76.907				0.7	49.67	NOTCH4	12.99	12.7434	HLA-A	10.22	HLA-A	20.93	20.93	Dll1	2.03	PDPN	-0.268129	0.0499616	0.0286378	0.806014
P05106	ITB3_HUMAN	ITGB3		SS_TYPE1	LC substrate	58.2	17.95	0	0	0	0	1	41	37	2	746:Missing;749:D->H	102	350074	79.0882	45	109996	24.9556	0.72	54	SORT1	6.09	5.70904	Dll1	4.32	Dll1	18.6	18.6	PTPRF	1.61	PTPRF	-0.149056	0.282049	-0.0265994	0.81958
Q6UWV2	MPZL3_HUMAN	MPZL3	OTHERS	SS_TYPE1	LC substrate	58.2	20.5	0	0	0	0	1	0	0	3	155:M->V;168:V->G;172:V->M	4	3008	14.5	0	0	0	0.7	50.83	CD44	20	19.8899	Scn4b	8.96	CXADR	29.27	29.27	Dscam	2.62	Ephb2	-0.220585	0.108969	-0.0202541	0.862131
Q9UF33	EPHA6_HUMAN	EPHA6	OTHERS	SS_TYPE1	LC substrate	58.19	20.29	0	0	0	0	1	7	0	0		18	8762	33.3333	7	0	11.5714	0.61	35.5	SIRPA	58.11	58.742	Epha4	inf	Epha4	34.15	34.15	Scn4b	4.04	Dcc	0.295661	0.0299613	0.00424499	0.970968
Q8N7X8	SIGL1_HUMAN	SIGLECL1		SS_NO_TYPE	LC substrate	58.18	28.6	0	0	0	0	1	0	0	0								0.77	62	SDC3	14.21	13.9872	AXL	4.16	L1cam	34.15	34.15	CXADR	2.04	AXL	-0.0459533	0.74143	-0.0428446	0.713254
P10321	HLAC_HUMAN	HLA-C		SS_TYPE1	LC substrate	57.95	27.14	0	0	0	0	1	15	21	11	299:E->G;299:E->K;309:M->V;319:V->A;327:V->M;328:V->M;329:T->A;330:A->V;331:M->V;332:M->I;333:C->H	64	115108	60.9531				0.89	81.5	HLA-A	80.6	81.6699	HLA-A	inf	HLA-A	60	60	HLA-A	8.6	HLA-A	-0.391489	0.00341857	0.0102948	0.929668
Q9ULK6	RN150_HUMAN	RNF150		SS_TYPE1	LC substrate	57.94	20.52	0	0	0	0	1	0	0	0		6	35026	10.3333	0	0	0	0.67	45.67	CLSTN1	5.71	5.32164	Notch3	1.72	CLSTN1	34.15	34.15	IL1R2	3.41	CLSTN1	-0.292667	0.0317459	0.0128307	0.912405
Q96NY7	CLIC6_HUMAN	CLIC6		SS_NO_TYPE	LC substrate	57.9	14.64	0	0	0	0	1	0	0	0		10	31538	8.3	1	0	3	0.74	56.5	LRRC4B	4.12	3.70068	Ephb2	2.75	Ephb2	24.39	24.39	BSG	3.05	JAG2	-0.00759037	0.956558	-0.0623301	0.592722
P10912	GHR_HUMAN	GHR	SUBEXPERT	SS_TYPE1	LC substrate	57.89	17.84	0	0	0	0	1	5	22	1	262:D->N	10	39834	41	1	0	28	0.7	50.67	DLL1	69.28	70.1295	Ghr	inf	Ghr	75	75	Ghr	22.74	Ghr	-0.139112	0.31575	-0.00245994	0.983174
P51841	GUC2F_HUMAN	GUCY2F	OTHERS	SS_TYPE1	LC substrate	57.79	14.47	0	0	0	0	1	5	4	0		7	5550	13.2857	1	0	2	0.72	53.67	LRP6	8.12	7.77857	TIE1	22.2	Ephb2	30.23	30.23	SIRPA	2.57	TIE1	-0.112351	0.418597	-0.0120385	0.917793
O14967	CLGN_HUMAN	CLGN	OTHERS	SS_TYPE1	LC substrate	57.78	13.1	0	0	0	0	1	0	0	0		11	28728	13.0909	2	6064	6	0.73	54.5	DAG1	4.26	3.84341	Pam	1.58	Notch1	21.95	21.95	Notch2	1.96	Dll1	-0.154722	0.263948	-0.0522224	0.654135
Q86XS8	GOLI_HUMAN	RNF130	OTHERS	SS_TYPE1	LC substrate	57.62	18.7	0	0	0	0	1	5	2	0								0.71	52	SORL1	9.07	8.74707	Dll1	2.7	JAG2	23.26	23.26	KL	2.82	KL	0.625466	4.26683e-07	0.632357	8.94628e-10
Q9Y5F3	PCDB1_HUMAN	PCDHB1	OTHERS	SS_TYPE1	LC substrate	57.59	15.15	0	0	0	0	1	0	0	2	712:I->T;719:K->I							0.72	54	SORT1	20.05	19.9409	CDH2	31.29	CDH2	29.27	29.27	TNFRSF1A	4.5	TNFRSF1A	0.26263	0.0550355	-0.0779702	0.503187
Q5TGZ0	MIC10_HUMAN	MICOS10		SS_NO_TYPE	LC substrate	57.53	15.34	0	0	0	0	1	4	0	0		13	4632	23.6154	6	34854	9.83333	0.67	44.5	ERBB4	20.51	20.4098	TNFRSF17	2.43	MERTK	22.5	22.5	Tacstd2	2.31	Npr3	0.448246	0.000676004	-0.0488502	0.675174
Q96JP9	CDHR1_HUMAN	CDHR1		SS_NO_TYPE	LC substrate	57.45	22.89	0	0	0	0	1	0	4	1	716:T->S	11	38820	14.4545	0	0	0	0.67	45.17	SIRPA	16.18	15.9955	CDH2	23.22	CDH2	26.83	26.83	HLA-A	5.07	HLA-A	-0.035439	0.79918	0.0279586	0.810528
B8ZZ34	SHSA8_HUMAN	SHISA8	OTHERS	SS_TYPE1	LC substrate	57.34	25.35	0	0	0	0	1	0	0	0		10	9350	8.8	0	0	0	0.61	35.67	TIE1	5.29	4.89347	PTPRF	3.42	SIRPA	29.27	29.27	DAG1	3.69	DAG1	0.205686	0.135669	-0.046182	0.691999
Q86TY3	ARMD4_HUMAN	ARMH4		SS_TYPE1	LC substrate	57.33	27.01	0	0	0	0	1	0	0	0		3	1088	12.6667	0	0	0	0.68	47.5	NOTCH4	4.78	4.37353	AXL	2.2	Cdh1	34.15	34.15	SPN	4.86	JAG2	0.363019	0.00697719	-0.0718309	0.537482
Q9UKQ2	ADA28_HUMAN	ADAM28	OTHERS	SS_TYPE1	LC substrate	57.31	22.31	0	0	0	0	1	0	5	1	684:M->I	16	81566	42	3	1372	35.6667	0.68	46.83	SORL1	6.58	6.20858	LDLR	4.95	BTC	31.71	31.71	PDPN	5.97	PDPN	-0.0818557	0.556245	-0.0145503	0.900721
Q9UBN6	TR10D_HUMAN	TNFRSF10D	OTHERS	SS_TYPE1	LC substrate	57.28	14.46	0	0	0	0	1	12	0	0		5	18	34.2	2	0	3.5	0.7	50.67	PDPN	10.62	10.3273	LRP6	8.45	TNFRSF1A	12.2	12.2	CXADR	2.03	CXADR	0.0768614	0.580663	-0.0600598	0.60629
Q9BWV2	SPAT9_HUMAN	SPATA9		SS_NO_TYPE	LC substrate	57.23	14.53	0	0	0	0	1	0	0	0		3	2890	9.66667	0	0	0	0.66	42.67	TNFRSF17	9.06	8.73687	Nlgn1	2.75	CSF1	13.95	13.95	TYRO3	1.32	TYRO3	-0.0292054	0.833951	-0.0588301	0.613695
Q9NQX5	NPDC1_HUMAN	NPDC1		SS_NO_TYPE	LC substrate	57.22	24.48	0	0	0	0	1	4	1	0		4	302	16.75	0	0	0	0.65	41.33	IFNAR2	6.77	6.40228	Dscam	1.91	SIRPA	34.15	34.15	JAG2	3.4	CD44	0.173174	0.210471	-0.0262169	0.822132
Q5T292	TM273_HUMAN	TMEM273	OTHERS	SS_TYPE1	LC substrate	57.16	20.98	0	0	0	0	1	0	0	0								0.73	55.5	PDPN	20	19.8899	Nectin1	2.83	PDPN	21.95	21.95	APLP2	4.21	PDPN	0.40521	0.0023694	-0.0270352	0.816675
P09958	FURIN_HUMAN	FURIN	OTHERS	SS_TYPE1	LC substrate	56.9	19.38	0	0	0	0	1	50	9	0		59	304122	49.4068	12	24856	9.91667	0.63	38.17	VASN	3.15	2.7118	TIE1	3.7	IGF1R	13.95	13.95	CDH2	1.11	IL1R2	-0.232891	0.0901249	-0.010127	0.930811
Q13261	I15RA_HUMAN	IL15RA	OTHERS	SS_TYPE1	LC substrate	56.81	17.62	0	0	0	0	1	6	0	0		13	824	68.2308				0.77	61	TYRO3	9.74	9.43012	IL1R2	2.31	ROBO1	20.93	20.93	Pam	2.42	JAG2	-0.342098	0.0113421	-0.0534539	0.646517
O95196	CSPG5_HUMAN	CSPG5	OTHERS	SS_TYPE1	LC substrate	56.79	24.15	0	0	0	0	1	20	1	1	417:T->P	12	33120	32	5	328	18.8	0.7	49.17	NPR3	8.48	8.14558	LDLR	2.36	Notch3	19.51	19.51	Dscam	1.49	Dscam	0.681634	1.39498e-08	0.0511904	0.660546
P07766	CD3E_HUMAN	CD3E	OTHERS	SS_TYPE1	LC substrate	56.78	14.48	0	0	0	0	1	11	12	0		85	70744	87.9176	26	30538	30.0769	0.75	58.83	TACSTD2	14.98	14.7721	BTC	4.34	Scn4b	23.91	23.91	Ghr	4.08	Npr3	-0.165674	0.231206	-0.051163	0.660716
Q9BWL3	CA043_HUMAN	C1orf43		SS_NO_TYPE	LC substrate	56.75	15.28	0	0	0	0	1	0	0	0		3	1154	4				0.7	50.5	SORT1	14.62	14.4051	PTPRF	2.61	TNFRSF17	31.71	31.71	TNFRSF17	2.29	TNFRSF17	0.13873	0.317095	-0.121372	0.296289
O75054	IGSF3_HUMAN	IGSF3	OTHERS	SS_TYPE1	LC substrate	56.7	17.16	0	0	0	0	1	0	4	0		5	64868	37.6	0	0	0	0.67	45.67	CLSTN1	5.36	4.96483	Dscam	4.49	CXADR	12.2	12.2	Pam	1.4	Dscam	-0.128267	0.355311	-0.0649772	0.577076
Q9Y5R2	MMP24_HUMAN	MMP24		SS_TYPE1	LC substrate	56.68	17.88	0	0	0	0	1	4	1	0		11	1980	76.9091	5	188	10.4	0.78	63.83	NGFR	5.58	5.18911	CD44	4.04	Nrxn1	31.71	31.71	LDLR	7.23	Nrxn1	0.384918	0.00405298	0.18822	0.10347
O75144	ICOSL_HUMAN	ICOSLG	OTHERS	SS_TYPE1	LC substrate	56.64	18.8	0	0	0	0	1	4	2	0		39	52666	94.9744	4	796	41.5	0.68	47.5	LRP6	14.9	14.6906	Dscam	8.05	SIRPA	19.51	19.51	Notch2	0.98	Notch2	0.82764	1.19376e-14	0.00923419	0.936898
Q5VX71	SUSD4_HUMAN	SUSD4	OTHERS	SS_TYPE1	LC substrate	56.51	24.12	0	0	0	0	1	0	0	0								0.64	40.5	FLT1	5.92	5.53573	PDPN	2.17	PDPN	17.07	17.07	Notch4	0.24	IL1R2	0.129546	0.350495	-0.032233	0.782229
Q5VZ72	IZUM3_HUMAN	IZUMO3	OTHERS	SS_TYPE1	LC substrate	56.5	20.17	0	0	0	0	1	4	0	0		6	74634	10.5	2	2	1	0.68	47	BTC	8.37	8.03344	CDH2	1.89	Notch2	31.71	31.71	SORL1	3.8	Nradd	-0.0378261	0.785963	-0.0503532	0.665764
Q9Y6X5	ENPP4_HUMAN	ENPP4	OTHERS	SS_TYPE1	LC substrate	56.48	22.03	0	0	0	0	1	4	0	0								0.77	62	PDPN	7.51	7.15669	Cdh1	1.56	ERBB4	26.83	26.83	Pam	3.05	Pam	0.427461	0.00126446	0.671873	3.04758e-11
Q6NT55	CP4FN_HUMAN	CYP4F22	OTHERS	SS_TYPE1	LC substrate	56.43	20.35	0	0	0	0	1	16	3	0		2	284	12	0	0	0	0.68	46.17	FLT1	4.52	4.10847	IGF1R	2.79	Nlgn1	0	0		0		-0.119648	0.38882	-0.0590354	0.612455
Q9UJQ1	LAMP5_HUMAN	LAMP5	OTHERS	SS_TYPE1	LC substrate	56.4	17.13	0	0	0	0	1	0	0	0								0.73	54.5	LRP6	7.5	7.1465	MET	2.06	TYRO3	14.63	14.63	SDC3	2.46	SDC3	0.538953	2.61618e-05	-0.0405144	0.728227
A8MVS5	HIDE1_HUMAN	HIDE1		SS_TYPE1	LC substrate	56.38	22.89	0	0	0	0	1	0	0	0								0.64	40.33	TIE1	11.74	11.4691	CD44	2.71	CD44	26.83	26.83	Nectin1	2.54	Notch3
Q9Y5H6	PCDA8_HUMAN	PCDHA8		SS_TYPE1	LC substrate	56.37	16.63	0	0	0	0	1	0	0	0								0.71	51	CDH2	11.79	11.52	Cdh1	28.71	CDH2	12.2	12.2	BTC	1.08	BTC	0.39439	0.00316762	-0.0629316	0.58915
A8MVW0	F1712_HUMAN	FAM171A2		SS_TYPE1	LC substrate	56.34	26.5	0	0	0	0	1	0	0	0								0.64	39.5	SORL1	2.78	2.33459	LRP1	1.77	LRP1	19.51	19.51	CD44	2.84	PTK7	0.248796	0.0696573	-0.063353	0.586654
Q68D85	NR3L1_HUMAN	NCR3LG1	OTHERS	SS_TYPE1	LC substrate	56.32	20.78	0	0	0	0	1	4	0	0		28	25724	67.2143	1	0	7	0.69	49	SIRPA	10.57	10.2763	Nectin1	9.19	CXADR	34.15	34.15	SORT1	4.03	Dcc	0.076382	0.583033	0.035281	0.762218
P06127	CD5_HUMAN	CD5		SS_TYPE1	LC substrate	56.32	13.17	0	0	0	0	1	0	2	0		80	72908	96.125	15	17384	23.8	0.68	46.83	NRXN1	5.46	5.06678	LRP1	2.52	LRP1	30	30	Scn4b	2.94	CXADR	-0.235111	0.0870147	-0.0497601	0.669471
Q9UN74	PCDA4_HUMAN	PCDHA4	SUBLIT	SS_TYPE1	LC substrate	56.3	16.66	0	0	0	0	1	0	0	0								0.71	51	CDH2	12.67	12.4172	CDH2	23.87	Cdh1	14.63	14.63	TIE1	1.1	BTC	0.506986	9.14563e-05	-0.087163	0.454036
A0A1B0GV90	CTXD2_HUMAN	CTXND2		SS_NO_TYPE	LC substrate	56.16	16.44	0	0	0	0	1	0	0	0								0.68	46.67	NTRK2	25.46	25.4562	CD44	1.97	KCNE2	26.83	26.83	Pam	2.23	KL	0.084845	0.541866
Q8NB59	SYT14_HUMAN	SYT14		SS_TYPE3	LC substrate	56.16	22.22	0	0	0	0	1	0	9	0		7	53084	16.5714	0	0	0	0.7	49.83	TNFRSF17	4.86	4.45509	LRP1	2.42	Notch4	18.6	18.6	SORT1	1.65	TIE1	0.241949	0.0779608	0.505029	3.27942e-06
Q8WZ04	TOMT_HUMAN	TOMT		SS_NO_TYPE	LC substrate	56.15	17.26	0	0	0	0	1	0	0	1	52:R->W	21	46966	10.381	0	0	0	0.71	51.83	IL1R2	11.34	11.0613	Nlgn1	2.44	PDPN	21.95	21.95	APLP2	3.34	APLP2
Q9ULC0	MUCEN_HUMAN	EMCN	OTHERS	SS_TYPE1	LC substrate	56.1	19.3	0	0	0	0	1	0	0	0		17	74436	73.0588	0	0	0	0.75	58.33	PDPN	14.18	13.9566	VASN	6.56	LDLR	29.27	29.27	TNFRSF1A	4.12	LDLR	-0.293779	0.0310727	-0.0596354	0.608841
Q6UXM1	LRIG3_HUMAN	LRIG3		SS_TYPE1	LC substrate	56.07	17.51	0	0	0	0	1	0	0	0		19	57260	41	0	0	0	0.72	52.5	TACSTD2	9.92	9.61362	Lrrc4b	35.56	Lrrc4b	21.95	21.95	Dscam	4.45	BSG	-0.213337	0.121404	0.0949459	0.414588
P08575	PTPRC_HUMAN	PTPRC	OTHERS	SS_TYPE1	LC substrate	56.06	23.66	0	0	0	0	1	12	17	1	570:H->Q	234	1294772	66.0598	60	391344	22.4167	0.77	61.33	FLT1	18.45	18.3097	PTPRF	122.16	PTPRF	26.83	26.83	CDH2	5.07	KL	-0.213664	0.120821	-0.0328416	0.778221
P29320	EPHA3_HUMAN	EPHA3		SS_TYPE1	LC substrate	56.04	18.86	0	0	0	0	1	7	12	2	564:I->V;568:C->S	25	20106	42.04	10	39418	11.3	0.68	47	SORT1	62.56	63.2786	Epha4	inf	Epha4	22.73	22.73	SORT1	1.07	SORT1	-0.201091	0.14482	0.267665	0.0194076
Q86UW2	OSTB_HUMAN	SLC51B		SS_NO_TYPE	LC substrate	56.03	16.9	0	0	0	0	1	6	7	0		4	906	12.75	0	0	0	0.66	43	TNFRSF17	17.97	17.8204	L1cam	2.63	Notch2	43.9	43.9	Notch2	6.03	Notch2	0.190141	0.168465	0.150798	0.193503
Q9P0K1	ADA22_HUMAN	ADAM22		SS_TYPE1	LC substrate	56	18.17	0	0	0	0	1	3	1	0		17	109050	26.4706	0	0	0	0.71	51.83	APP	4.97	4.56723	ROBO1	1.89	Lrrc4b	21.95	21.95	CXADR	2.1	CXADR	0.36683	0.00636441	0.280881	0.01398
Q9NPG4	PCD12_HUMAN	PCDH12	SUBLIT	SS_TYPE1	LC substrate	55.97	27.04	0	0	1	0	1	0	5	0		6	4052	38.8333	0	0	0	0.7	50.5	SDC3	12.33	12.0705	CDH2	29.15	CDH2	34.15	34.15	AXL	3.84	Ghr	-0.234347	0.0880752	-0.0682221	0.558163
P16234	PGFRA_HUMAN	PDGFRA	NONSUB	SS_TYPE1	LC substrate	55.91	13.63	0	0	0	0	1	25	55	1	555:Y->C	36	53452	81.0833	5	1162	31	0.77	61.83	APP	29.02	29.0855	FLT1	111.8	FLT1	12.2	12.2	PDPN	0		-0.249317	0.0690553	-0.0514524	0.658916
Q6H3X3	ULBP5_HUMAN	RAET1G		SS_NO_TYPE	LC substrate	55.82	19.91	0	0	0	0	1	4	0	0		7	200	42.7143	1	0	2	0.65	41.17	CD44	16.17	15.9853	HLA-A	11.08	HLA-A	7.5	7.5	Ntrk2	0.19	Ntrk2	-0.202141	0.142689	-0.0440919	0.705284
Q13477	MADCA_HUMAN	MADCAM1		SS_TYPE1	LC substrate	55.79	21.92	0	0	0	0	1	0	5	0		31	11970	100.806	3	36	28.6667	0.64	40.83	FLT1	12.3	12.04	SIRPA	2.89	IL1R2	26.83	26.83	PTK7	2.38	Notch4	0.325671	0.0162567	-0.107962	0.353247
Q9Y5I0	PCDAD_HUMAN	PCDHA13		SS_TYPE1	LC substrate	55.76	19.79	0	0	0	0	1	0	1	0								0.71	51	CDH2	14.42	14.2012	CDH2	33.4	CDH2	12.2	12.2	BTC	1.11	BTC	0.269241	0.048983	-0.0848712	0.466035
Q9UN73	PCDA6_HUMAN	PCDHA6		SS_TYPE1	LC substrate	55.76	19.79	0	0	0	0	1	0	0	0								0.71	51	CDH2	11.26	10.9797	CDH2	27.5	CDH2	12.2	12.2	BTC	1.11	BTC	0.298336	0.0284389	-0.110357	0.342608
Q8N126	CADM3_HUMAN	CADM3		SS_TYPE1	LC substrate	55.69	19.43	0	0	0	0	1	6	0	0		23	38270	33.0435	5	23616	5.2	0.7	50.5	JAG2	19.6	19.4821	Dcc	16.28	Nectin1	21.95	21.95	SIRPA	3.36	LRP6	0.627186	3.88114e-07	-0.0538999	0.643768
P36888	FLT3_HUMAN	FLT3	OTHERS	SS_TYPE1	LC substrate	55.56	18.09	0	0	0	0	1	47	24	1	557:V->I	75	195490	92.7867	6	14984	14.6667	0.75	59	APP	21.25	21.1642	FLT1	106.3	FLT1	25	25	CLSTN1	3.68	Dcc	-0.0029619	0.983041	0.0941875	0.418342
O75882	ATRN_HUMAN	ATRN	OTHERS	SS_TYPE1	LC substrate	55.51	21.34	0	0	0	0	1	0	3	0		8	76764	18.25				0.68	46.67	FLT1	4.34	3.92497	Notch4	5.33	Notch4	21.95	21.95	MET	3.41	HLA-A	-0.0416327	0.76501	0.401726	0.000322028
Q01973	ROR1_HUMAN	ROR1		SS_TYPE1	LC substrate	55.44	19.03	0	0	0	0	1	6	13	0		14	10264	50.7857	1	0	2	0.71	51	SIRPA	14.51	14.293	Ntrk2	78.36	Ntrk2	26.83	26.83	Dscam	3.89	Dscam	-0.227147	0.0985755	0.596245	1.32333e-08
A0A1B0GWG4	SRTM2_HUMAN	SERTM2		SS_NO_TYPE	LC substrate	55.41	19.73	0	0	0	0	1	0	0	0								0.71	52	LRP6	11.11	10.8268	APP	1.77	CXADR	9.76	9.76	SIRPA	1.23	SIRPA	-0.204584	0.137822	-0.0295266	0.800117
P13762	DRB4_HUMAN	HLA-DRB4	OTHERS	SS_TYPE1	LC substrate	55.34	17.51	0	0	0	0	1	0	6	0								0.8	67.33	APLP1	18.05	17.9019	HLA-A	14.43	HLA-A	20.93	20.93	ERBB4	0
P30273	FCERG_HUMAN	FCER1G		SS_TYPE1	LC substrate	55.3	27.56	0	0	0	0	1	16	2	0		66	115530	72.9242	15	30848	12.6	0.73	54.83	PDPN	17.44	17.28	PTPRF	1.06	TNFRSF1A	19.51	19.51	BTC	2.17	PTPRF	-0.140564	0.310676	0.0236879	0.839047
O00478	BT3A3_HUMAN	BTN3A3		SS_TYPE1	LC substrate	55.18	21.68	0	0	0	0	1	4	0	0								0.79	64.33	TYRO3	12.16	11.8972	CXADR	9.37	CXADR	26.83	26.83	CXADR	5.5	MET	-0.363679	0.00686766	-0.104554	0.368737
Q13683	ITA7_HUMAN	ITGA7		SS_TYPE1	LC substrate	55.16	18.52	0	0	0	0	1	5	15	0		32	92276	72.9688	8	12	38.125	0.76	59.67	LRP6	3.05	2.60985	Nrxn1	1.78	HLA-A	12.2	12.2	MUC1	1.16	MUC1	-0.209355	0.128678	-0.0612424	0.599205
Q92537	SUSD6_HUMAN	SUSD6		SS_TYPE1	LC substrate	55.1	18.03	0	0	0	0	1	0	0	0								0.73	54.33	L1CAM	7.59	7.23825	LRP1	2.15	LRP1	12.2	12.2	SORT1	0.02	PTK7	-0.145137	0.295036	0.187281	0.105236
Q5VV63	ATRN1_HUMAN	ATRNL1		SS_TYPE1	LC substrate	55.08	21.25	0	0	0	0	1	0	0	0								0.67	45.17	FLT1	4.71	4.30217	Notch1	6.09	Dll1	24.39	24.39	TNFRSF1A	3.01	HLA-A	0.399518	0.00276368	0.0428057	0.713503
P52429	DGKE_HUMAN	DGKE		SS_NO_TYPE	LC substrate	55.02	18.81	0	0	0	0	1	8	7	0								0.7	50.67	CDH2	5.29	4.89347	MERTK	1.78	Epha4	34.15	34.15	Dscam	3.42	Dscam	0.000975438	0.994415	-0.0115294	0.921259
Q9UNE0	EDAR_HUMAN	EDAR	OTHERS	SS_TYPE1	LC substrate	54.98	19.32	0	0	0	0	1	5	8	0		9	13762	43.4444	0	0	0	0.74	56.33	FLT1	7.14	6.77949	Epha4	5.69	NGFR	24.39	24.39	Aplp1	3.2	Notch2	-0.160464	0.246414	0.0343715	0.768174
O14944	EREG_HUMAN	EREG	OTHERS	SS_TYPE1	LC substrate	54.96	22.94	0	0	0	0	1	47	5	1	147:R->Q	41	44218	57.0488	13	6956	20.1538	0.73	55.5	LDLR	21.3	21.2152	BTC	12.53	BTC	31.71	31.71	Pam	3.37	LRP1	-0.0151324	0.913517	0.0598375	0.607625
P50895	BCAM_HUMAN	BCAM	NONSUB	SS_TYPE1	LC substrate	54.93	14.82	0	0	0	0	1	0	0	1	539:T->A	3	512	27.3333	0	0	0	0.78	64.17	TIE1	14.33	14.1095	ROBO1	10.76	ROBO1	26.83	26.83	CSF1	2.32	VASN	-0.219059	0.111502	-0.0884585	0.44733
Q13797	ITA9_HUMAN	ITGA9		SS_TYPE1	LC substrate	54.9	22.49	0	0	0	0	1	9	4	0		45	80666	64.5556	15	5064	24.6	0.61	35.17	CLSTN1	4.16	3.74146	Cdh1	2.21	Notch2	36.58	36.58	CDH2	2.19	Npr3	-0.400735	0.00267483	-0.000526317	0.9964
Q9H1U4	MEGF9_HUMAN	MEGF9	OTHERS	SS_TYPE1	LC substrate	54.89	14.07	0	0	0	0	1	0	0	0		3	47108	60	0	0	0	0.72	53.5	DLL1	12.46	12.2031	Notch3	6.23	TIE1	17.07	17.07	PDPN	2.45	TNFRSF1A	0.480361	0.000236819	0.606079	6.56899e-09
Q8IVY1	CA210_HUMAN	C1orf210		SS_TYPE3	LC substrate	54.89	17.82	0	0	0	0	1	0	1	0		2	45796	2	0	0	0	0.71	51.5	NPR3	19.47	19.3496	Nradd	4.16	SDC3	36.58	36.58	MUC1	3.74	Notch4	-0.0208126	0.881255	0.117421	0.312404
Q5JX69	F209B_HUMAN	FAM209B		SS_TYPE1	LC substrate	54.88	15.98	0	0	0	0	1	0	0	1	74:Q->K							0.7	49.67	ROBO1	17.54	17.382	VASN	4.69	KCNE2	26.83	26.83	Ephb2	2.48	CDH2	-0.0461743	0.740231	-0.0384577	0.741527
O60449	LY75_HUMAN	LY75	OTHERS	SS_TYPE1	LC substrate	54.87	20.65	0	0	0	0	1	0	0	0		51	26084	100.784	1	0	34	0.76	59.17	CLSTN2	1.92	1.45784	SIRPA	2.37	Notch3	28.89	28.89	Nectin1	3.67	IGF1R	-0.173821	0.208744	0.0631432	0.587896
Q9Y5H8	PCDA3_HUMAN	PCDHA3		SS_TYPE1	LC substrate	54.81	19.95	0	0	0	0	1	0	4	0		4	6	3.75	0	0	0	0.7	50.67	CDH2	11.79	11.52	Cdh1	28.9	CDH2	14.63	14.63	Dll1	0		0.39245	0.00333357	-0.154045	0.183973
Q8TED1	GPX8_HUMAN	GPX8		SS_NO_TYPE	LC substrate	54.81	21.36	0	0	0	0	1	5	1	0		2	576	75	0	0	0	0.72	52.67	SORT1	11	10.7146	L1cam	2.13	SPN	13.95	13.95	Notch1	0.53	Notch1	-0.33772	0.0125067	-0.0916165	0.431215
Q96A26	F162A_HUMAN	FAM162A		SS_NO_TYPE	LC substrate	54.71	17.91	0	0	0	0	1	0	0	0		2	32534	3	0	0	0	0.74	57.33	BSG	18.18	18.0345	BTC	1.58	BTC	18.42	18.42	Ntrk2	2.49	Dll1	-0.127299	0.358983	-0.0723971	0.534271
O75077	ADA23_HUMAN	ADAM23	OTHERS	SS_TYPE1	LC substrate	54.7	15.02	0	0	0	0	1	3	0	0		13	49922	17.4615	0	0	0	0.68	47.33	KCNE2	3.24	2.80355	NGFR	3.07	Nectin1	34.15	34.15	Ptprm	4.61	Nectin1	0.244062	0.075319	0.0434081	0.70965
A8MWY0	ELAP2_HUMAN	ELAPOR2		SS_TYPE1	LC substrate	54.66	18.18	0	0	0	0	1	0	0	0								0.79	65.33	NLGN1	4.47	4.0575	VASN	3.56	SDC3	26.83	26.83	Npr3	3.8	MET	0.827673	1.18822e-14	-0.0654323	0.574406
Q9UKJ8	ADA21_HUMAN	ADAM21	OTHERS	SS_TYPE1	LC substrate	54.63	24.72	0	0	0	0	1	4	0	0		11	37682	22	3	0	4.33333	0.68	46.33	SORT1	9	8.67571	Notch1	2.44	VASN	26.83	26.83	ERBB4	2.95	VASN	-0.0329304	0.81313	-0.0646912	0.578758
Q96PD2	DCBD2_HUMAN	DCBLD2	OTHERS	SS_TYPE1	LC substrate	54.6	15.96	0	0	0	0	1	0	5	0		10	9380	53.5	0	0	0	0.69	48.5	LRP8	3.87	3.44582	LRP1	1.4	SPN	19.51	19.51	Dcc	1.56	SPN	-0.234571	0.0877631	0.0890564	0.444253
Q7Z6M3	MILR1_HUMAN	MILR1		SS_TYPE1	LC substrate	54.53	17.01	0	0	0	0	1	0	0	0		2	4438	29	0	0	0	0.69	48.67	BSG	13.99	13.7629	FLT1	4.65	Dcc	21.95	21.95	LRP1	0.01	ERBB4	0.00884692	0.949375	-0.00490701	0.966443
A0A1B0GTW7	LMLN2_HUMAN	LMLN2	OTHERS	SS_TYPE1	LC substrate	54.47	19.34	0	0	0	0	1	0	0	0								0.75	58.33	LRRC4B	3.68	3.25212	KL	1.71	IFNAR2	21.95	21.95	Notch3	3.82	TNFRSF1A	0.632189	2.93703e-07
Q9BSJ5	CQ080_HUMAN	C17orf80		SS_NO_TYPE	LC substrate	54.39	18.75	0	0	0	0	1	0	0	0		14	15962	21.5	0	0	0	0.71	52.17	FLT1	4.76	4.35315	IGF1R	1.69	VASN	24.39	24.39	LRP6	3.06	KCNE1	-0.258641	0.05897	-0.0489614	0.674475
Q9UKF5	ADA29_HUMAN	ADAM29	OTHERS	SS_TYPE1	LC substrate	54.34	24.85	0	0	0	0	1	0	2	0		2	2982	65	0	0	0	0.69	49	FLT1	4.76	4.35315	LRP1	2.33	Notch3	12.2	12.2	ROBO1	0.47	ROBO1	-0.0441591	0.751196	-0.0562429	0.629401
Q52LC2	VAS1L_HUMAN	ATP6AP1L		SS_NO_TYPE	LC substrate	54.34	27.09	0	0	0	0	1	0	5	0		10	103008	12.3	1	0	3	0.66	42.83	IFNAR2	13.39	13.1512	Epha4	1.18	BSG	24.39	24.39	CSF1	2.25	Nrxn1
Q5VYJ5	MALR1_HUMAN	MALRD1	OTHERS	SS_TYPE1	LC substrate	54.28	15.22	0	0	0	0	1	0	0	0		6	3846	14	0	0	0	0.73	54.67	FLT1	2.6	2.15109	LRP1	18.45	Lrp8	31.71	31.71	HLA-A	3.78	Ephb2	0.166593	0.228591	0.141977	0.221172
P18084	ITB5_HUMAN	ITGB5		SS_TYPE1	LC substrate	54.26	20.23	0	0	0	0	1	15	6	0		42	94114	70.4286	31	9978	30.871	0.74	56.33	SORT1	8.14	7.79896	Notch1	4.28	TIE1	32.56	32.56	Nectin1	4.22	Nectin1	-0.129549	0.350482	-0.0212621	0.855341
Q15768	EFNB3_HUMAN	EFNB3		SS_TYPE1	LC substrate	54.22	28.93	0	0	0	0	1	8	1	0		37	32944	39.027	16	43562	7.4375	0.68	46.17	VASN	6.18	5.8008	TNFRSF1A	1.51	Lrp8	24.39	24.39	HLA-A	2.1	DAG1	0.454119	0.000562266	-0.12105	0.29758
Q9BXJ7	AMNLS_HUMAN	AMN	OTHERS	SS_TYPE1	LC substrate	54.05	21.9	0	0	0	0	1	15	9	0		3	586	18.3333	1	0	8	0.64	39.33	CLSTN1	6.18	5.8008	BSG	1.73	Aplp1	17.07	17.07	Ephb2	0		0.0769667	0.580143	0.14193	0.221326
O75509	TNR21_HUMAN	TNFRSF21	SUBLIT	SS_TYPE1	LC substrate	54.01	22.27	0	0	1	0	1	5	7	0		17	28968	39.0588	3	9614	10.6667	0.66	43.5	FLT1	5.65	5.26048	NGFR	7.84	NGFR	24.39	24.39	CD44	0.54	Notch4	0.506334	9.37008e-05	0.10911	0.348123
Q8WVV5	BT2A2_HUMAN	BTN2A2	OTHERS	SS_TYPE1	LC substrate	53.99	20.16	0	0	0	0	1	4	0	0		3	14148	164.333	0	0	0	0.73	55.17	BSG	12.24	11.9788	CXADR	7.7	SIRPA	24.39	24.39	Ptprm	2.52	Dll1	-0.170497	0.217715	-0.107608	0.354837
Q9BWV1	BOC_HUMAN	BOC	OTHERS	SS_TYPE1	LC substrate	53.91	17.24	0	0	0	0	1	6	5	1	883:K->N	7	1424	35.1429	3	200	7.66667	0.8	66.67	LRP6	17.42	17.2597	PTPRF	46.47	Dcc	34.15	34.15	Nectin1	5.16	Nectin1	0.107557	0.438851	-0.104466	0.369144
Q6UXE8	BTNL3_HUMAN	BTNL3	OTHERS	SS_TYPE1	LC substrate	53.9	20.72	0	0	0	0	1	0	0	0								0.72	52.83	L1CAM	13.09	12.8453	SIRPA	8.01	SIRPA	31.71	31.71	LRP1	1.37	Nectin1	0.131959	0.341514	0.168427	0.145838
B4DS77	SHSA9_HUMAN	SHISA9		SS_TYPE1	LC substrate	53.88	18.55	0	0	0	0	1	0	0	0		8	9692	14.25	0	0	0	0.71	52.17	SORT1	7.08	6.71832	ERBB4	3.91	SPN	29.27	29.27	FLT1	3.19	FLT1	0.53102	3.61156e-05	0.0444847	0.70278
Q5JX71	F209A_HUMAN	FAM209A	OTHERS	SS_TYPE1	LC substrate	53.85	15.82	0	0	0	0	1	0	0	1	66:V->A							0.7	49.17	ROBO1	20.47	20.369	Ephb2	4.3	Dll1	26.83	26.83	Ephb2	2.73	Ephb2	-0.05329	0.701936	-0.0376017	0.747085
Q8TCW7	ZPLD1_HUMAN	ZPLD1	OTHERS	SS_TYPE1	LC substrate	53.84	22.81	0	0	0	0	1	0	0	0		2	150	3	0	0	0	0.66	43.83	NTRK2	8.43	8.09461	LRP1	2.04	CLSTN2	29.27	29.27	Aplp1	1.96	HLA-A	0.142529	0.303892	-0.0631892	0.587623
Q96PQ1	SIG12_HUMAN	SIGLEC12		SS_TYPE1	LC substrate	53.82	17.06	0	0	0	0	1	4	0	2	478:T->M;494:Y->S	2	324	77.5	0	0	0	0.73	54.83	FLT1	15.13	14.9251	Dscam	7.51	L1cam	17.07	17.07	Notch3	2.42	CXADR	-0.138639	0.317416	0.0337633	0.772163
Q96KV6	BT2A3_HUMAN	BTN2A3P	OTHERS	SS_TYPE1	LC substrate	53.82	19.17	0	0	0	0	1	0	0	0								0.76	59.83	SORL1	7.34	6.98338	SIRPA	8.14	CXADR	26.83	26.83	CD44	4.07	LRP1
Q8WW62	TMED6_HUMAN	TMED6	OTHERS	SS_TYPE1	LC substrate	53.74	19.5	0	0	0	0	1	0	0	0		8	156	17	4	2556	9.5	0.73	55.17	FLT1	12.5	12.2439	MERTK	3.3	CXADR	18.6	18.6	TNFRSF17	2.86	TNFRSF17	0.0265792	0.848698	-0.00217358	0.985132
Q9ULI3	HEG1_HUMAN	HEG1		SS_TYPE1	LC substrate	53.72	20.83	0	0	0	0	1	0	0	0		5	920	34.4	0	0	0	0.74	55.83	BTC	2.61	2.16128	Notch4	14.94	Notch2	26.83	26.83	TIE1	2.48	CXADR	0.159529	0.249212	0.0761601	0.513179
Q7Z7M0	MEGF8_HUMAN	MEGF8	OTHERS	SS_TYPE1	LC substrate	53.7	18.43	0	0	0	0	1	0	11	0								0.72	54.17	NTRK2	2.25	1.79427	Notch3	6.47	LRP1	0	0		0		0.466564	0.000376364	0.00613126	0.958078
Q9P2V4	LRIT1_HUMAN	LRIT1	OTHERS	SS_TYPE1	LC substrate	53.62	16.89	0	0	0	0	1	0	0	0		5	19456	22.2	0	0	0	0.75	57.67	LRP6	12.04	11.7749	Lrrc4b	13.78	Lrrc4b	21.95	21.95	SPN	2.01	BTC	-0.113769	0.412711	-0.0718173	0.537558
P43630	KI3L2_HUMAN	KIR3DL2		SS_TYPE1	LC substrate	53.57	20.3	0	0	0	0	1	4	0	0		26	2276	88.6154	9	12	19	0.64	39.67	PDPN	11.65	11.3773	Dcc	3.61	Dcc	25	25	Pam	1.59	IGF1R	-0.164366	0.234961	-0.0402259	0.730088
Q07699	SCN1B_HUMAN	SCN1B	SUBLIT	SS_TYPE1	LC substrate	53.54	21.67	0	0	1	0	1	12	22	1	153:D->N	12	34032	15.8333	2	0	3	0.74	56.33	DLL1	12.38	12.1215	CLSTN2	3.71	CXADR	21.43	21.43	DAG1	3.43	LRP1	0.199938	0.147187	0.101871	0.381217
P15813	CD1D_HUMAN	CD1D	OTHERS	SS_TYPE1	LC substrate	53.48	19.53	0	0	0	0	1	4	0	0		84	111890	93.9524	9	1148	35.5556	0.79	64.83	FLT1	17.31	17.1475	HLA-A	16.18	HLA-A	31.71	31.71	CXADR	4.36	CXADR	-0.184986	0.180523	0.0621353	0.593881
P38484	INGR2_HUMAN	IFNGR2	OTHERS	SS_TYPE1	LC substrate	53.45	19.75	0	0	0	0	1	10	2	0		13	2196	44.5385	3	0	3.66667	0.68	47.33	NTRK2	16.91	16.7397	Ephb2	2.92	L1cam	24.39	24.39	TIE1	2.43	TIE1	-0.393208	0.0032679	0.0493215	0.672218
Q14773	ICAM4_HUMAN	ICAM4	OTHERS	SS_TYPE1	LC substrate	53.42	21.62	0	0	0	0	1	6	0	0		13	25092	79.6923	4	0	37.25	0.73	55	LRP6	15.5	15.3023	ROBO1	2.66	LDLR	26.83	26.83	VASN	1.93	PDPN	-0.053043	0.703253	-0.064186	0.581733
Q8NFT8	DNER_HUMAN	DNER	SUBLIT	SS_TYPE1	LC substrate	53.3	20.9	0	0	1	0	1	5	0	0		7	18180	38	2	0	20	0.72	54	DLL1	16.82	16.648	Notch2	69.03	Notch2	31.71	31.71	CXADR	4.24	SIRPA	0.72568	5.36773e-10	0.404051	0.000294958
O43556	SGCE_HUMAN	SGCE		SS_NO_TYPE	LC substrate	53.28	17.2	0	0	0	0	1	0	8	0		8	7330	17.875	1	0	5	0.66	44	VASN	4.58	4.16964	KL	3.07	Nlgn1	31.71	31.71	Nlgn1	4.34	Nlgn1	-0.186287	0.177422	0.28887	0.0113811
Q96LU7	MRFL_HUMAN	MYRFL		SS_NO_TYPE	LC substrate	53.28	15.18	0	0	0	0	1	0	0	0								0.78	63.17	KCNE2	4.18	3.76185	Npr3	1.43	APLP2	29.27	29.27	Nlgn1	3.21	IGF1R	0.214368	0.119572	0.119249	0.304881
P78410	BT3A2_HUMAN	BTN3A2	OTHERS	SS_TYPE1	LC substrate	53.23	22.86	0	0	0	0	1	4	5	0		3	5038	20.6667				0.8	66.17	TYRO3	17.36	17.1985	CXADR	9.22	CXADR	29.27	29.27	Dll1	3.35	MET	-0.324929	0.016516	-0.0801486	0.491297
Q8NC24	RELL2_HUMAN	RELL2		SS_NO_TYPE	LC substrate	53.22	20.93	0	0	0	0	1	0	0	0		3	47564	4.66667	0	0	0	0.7	50.33	VASN	8.58	8.24753	KL	1.58	KL	26.83	26.83	Notch2	2.44	Notch2	0.637656	2.15353e-07	-0.0170811	0.883564
O15079	SNPH_HUMAN	SNPH		SS_NO_TYPE	LC substrate	53.18	13.98	0	0	0	0	1	0	0	0		4	2056	19	0	0	0	0.76	59.67	BSG	6.28	5.90274	Notch1	1.64	CDH2	27.5	27.5	SPN	2.04	CXADR	0.622269	5.08019e-07	-0.00433223	0.970372
Q8IYR6	TEFF1_HUMAN	TMEFF1		SS_TYPE1	LC substrate	53.15	20.11	0	0	0	0	1	0	0	0		2	26588	88.5	0	0	0	0.78	63	LRP6	10	9.69518	BTC	15.42	BTC	29.27	29.27	TIE1	3.72	SDC3	0.891098	1.76736e-19	-0.0406631	0.727268
Q6P1S2	CC033_HUMAN	C3orf33		SS_NO_TYPE	LC substrate	53.13	21.46	0	0	0	0	1	0	0	1	47:A->T							0.6	33.5	TNFRSF17	8.5	8.16597	TYRO3	1.53	Notch3	18.92	18.92	Ntrk2	1.77	Ntrk2	0.254187	0.0636291	0.104285	0.369976
Q8NC67	NETO2_HUMAN	NETO2		SS_TYPE1	LC substrate	52.98	18.24	0	0	0	0	1	0	3	0		4	6474	39.5	0	0	0	0.66	43.33	APLP1	6.48	6.10664	Nlgn1	5.99	LRP6	26.83	26.83	L1cam	5.33	L1cam	0.178904	0.195533	0.00613285	0.958067
Q9NPH3	IL1AP_HUMAN	IL1RAP	OTHERS	SS_TYPE1	LC substrate	52.97	20.82	0	0	0	0	1	0	5	0		16	74830	33.875				0.76	59.17	DLL1	13.16	12.9167	IL1R2	22.66	IL1R2	12.2	12.2	CSF1	1.2	JAG2	-0.061673	0.657751	-0.0102556	0.929935
Q13651	I10R1_HUMAN	IL10RA		SS_TYPE1	LC substrate	52.88	22.68	0	0	0	0	1	5	6	1	262:R->C	87	173618	77.3448	3	15548	3.33333	0.7	50	CLSTN1	9.17	8.84902	CDH2	1.81	BTC	31.71	31.71	Notch4	3.16	Notch4	-0.14458	0.296914	0.0144373	0.901488
Q9Y493	ZAN_HUMAN	ZAN	OTHERS	SS_TYPE1	LC substrate	52.8	18.34	0	0	0	0	1	0	0	0		6	1430	13.5	0	0	0	0.7	50	MUC1	1.92	1.45784	SDC3	5.52	Dll1	21.95	21.95	CSF1	1.81	BSG	-0.0451566	0.745762	-0.0198779	0.864667
Q8N8F7	LSME1_HUMAN	LSMEM1		SS_NO_TYPE	LC substrate	52.79	20.19	0	0	0	0	1	0	0	0								0.68	46	IFNAR2	16.79	16.6174	BTC	4.43	TNFRSF17	29.27	29.27	TNFRSF17	3.45	TNFRSF17	-0.117248	0.398472	-0.0243022	0.834932
P07202	PERT_HUMAN	TPO	OTHERS	SS_TYPE1	LC substrate	52.78	22.43	0	0	0	0	1	5	10	3	839:V->I;846:R->W;847:V->A	9	113194	36	1	0	6	0.71	51.5	CD44	4.82	4.41431	TNFRSF1A	5.05	Notch4	33.33	33.33	TNFRSF1A	2.06	IL1R2	-0.0181091	0.896589	-0.062014	0.594603
Q29980	MICB_HUMAN	MICB		SS_TYPE1	LC substrate	52.7	14.31	0	0	0	0	1	4	3	1	300:A->V	32	25384	79.5				0.74	57.33	APP	22.19	22.1225	HLA-A	40.79	HLA-A	24.39	24.39	Ptprm	3.34	Dll1	-0.292487	0.0318559	-0.0304016	0.794322
O76036	NCTR1_HUMAN	NCR1	OTHERS	SS_TYPE1	LC substrate	52.65	19.53	0	0	0	0	1	4	1	0		77	61370	91.987	7	7906	16.2857	0.77	62	NOTCH3	11.51	11.2346	L1cam	2.66	PTK7	24.39	24.39	KL	2.84	KL	-0.0911634	0.512079	-0.0572021	0.623558
Q8TAB3	PCD19_HUMAN	PCDH19	OTHERS	SS_TYPE1	LC substrate	52.64	14.94	0	0	0	0	1	0	8	0		6	21716	34.8333	0	0	0	0.72	54	SIRPA	12.54	12.2846	CDH2	29.16	CDH2	29.27	29.27	Tacstd2	4.27	Nradd	0.319186	0.0186452	0.00794232	0.945712
P04629	NTRK1_HUMAN	NTRK1	OTHERS	SS_TYPE1	LC substrate	52.62	21.67	0	0	1	0	1	17	51	1	444:R->Q	72	343924	62.9028				0.6	33.17	MUC1	51.63	52.1358	Ntrk2	inf	Ntrk2	27.78	27.78	Nlgn1	2.85	TNFRSF17	0.366402	0.00643085	-0.0796714	0.493889
Q24JP5	T132A_HUMAN	TMEM132A	SUBLIT	SS_TYPE1	LC substrate	52.62	18.01	0	0	0	0	1	5	0	0		2	954	2	0	0	0	0.82	70.17	BSG	3.13	2.69141	Epha4	1.61	SIRPA	31.71	31.71	Notch2	3.98	SIRPA	0.715886	1.16726e-09	-0.0757169	0.515641
Q3MIX3	ADCK5_HUMAN	ADCK5		SS_NO_TYPE	LC substrate	52.6	13.94	0	0	0	0	1	0	0	0								0.68	46.17	NTRK2	3.62	3.19095	APLP2	1.24	IGF1R	34.21	34.21	DAG1	4.1	Notch4	-0.253705	0.0641507	0.0592006	0.611459
Q8IYJ0	PIANP_HUMAN	PIANP	OTHERS	SS_TYPE1	LC substrate	52.55	25.62	0	0	0	0	1	4	1	0		7	5632	23.7143	1	0	2	0.68	45.83	JAG2	10.99	10.7045	LRP1	2.72	LRP1	17.07	17.07	CDH2	2.67	DAG1	0.555236	1.31497e-05	0.016393	0.888224
P06756	ITAV_HUMAN	ITGAV		SS_TYPE1	LC substrate	52.43	20.48	0	0	0	0	1	28	8	0		75	126896	77.2933				0.66	44	LRP6	3.34	2.90549	AXL	2.47	NGFR	13.64	13.64	Dll1	2.31	IL1R2	0.0647643	0.641737	0.309436	0.00652823
Q9H013	ADA19_HUMAN	ADAM19		SS_TYPE1	LC substrate	52.38	19.56	0	0	0	0	1	3	2	0		18	31812	28.3333	0	0	0	0.73	54.5	BTC	3.66	3.23173	LRP1	3.51	CXADR	34.15	34.15	TYRO3	7.3	CXADR	-0.248083	0.0704879	0.14213	0.220669
Q6XYQ8	SYT10_HUMAN	SYT10		SS_NO_TYPE	LC substrate	52.38	21.63	0	0	0	0	1	4	1	0		11	40020	23.2727	1	0	2	0.7	50	IFNAR2	4.59	4.17983	MET	3.2	Lrp8	31.71	31.71	TNFRSF1A	3.38	Lrp8	0.459459	0.00047418	-0.0736485	0.52721
Q5TH69	BIG3_HUMAN	ARFGEF3		SS_NO_TYPE	LC substrate	52.13	17.4	0	0	0	0	1	0	0	0								0.79	65	ROBO1	1.47	0.999082	IL1R2	2	ROBO1	34.15	34.15	ROBO1	7.01	ROBO1	0.698952	4.155e-09	0.708334	8.24282e-13
Q8N6K0	TEX29_HUMAN	TEX29		SS_NO_TYPE	LC substrate	52.05	18.95	0	0	0	0	1	0	0	0								0.74	56.67	SIRPA	20.53	20.4302	LRP6	2.33	Nectin1	21.95	21.95	Notch2	3.42	TYRO3	0.240091	0.0803441	-0.0467512	0.688397
P16066	ANPRA_HUMAN	NPR1	NONSUB	SS_TYPE1	LC substrate	52.02	16.35	0	0	0	0	1	4	22	0		7	41596	43.2857	1	0	1	0.74	56.17	CDH2	15.17	14.9658	Npr3	66.82	Npr3	26.83	26.83	Epha4	4.27	Epha4	-0.331865	0.0142242	-0.0757243	0.5156
Q9Y5I3	PCDA1_HUMAN	PCDHA1		SS_TYPE1	LC substrate	51.85	18.46	0	0	0	0	1	0	0	0								0.69	48.83	CDH1	12.21	11.9482	Cdh1	33.38	CDH2	12.2	12.2	BTC	1.06	BTC	0.725393	5.49422e-10	-0.0439331	0.706297
Q4V9L6	TM119_HUMAN	TMEM119	OTHERS	SS_TYPE1	LC substrate	51.76	20.86	0	0	0	0	1	0	0	0		13	3752	86.3077	0	0	0	0.79	65	BSG	11.31	11.0307	L1cam	2.62	Notch3	26.83	26.83	HLA-A	3.79	Notch1	-0.0358536	0.79688	-0.0770835	0.508069
Q14242	SELPL_HUMAN	SELPLG	OTHERS	SS_TYPE1	LC substrate	51.66	18.69	0	0	0	0	1	3	3	0		37	26010	97.6757	7	1510	24.8571	0.78	63.17	CLSTN1	9.95	9.6442	Notch2	3.37	Notch2	24.39	24.39	Ephb2	3.13	Ephb2	-0.00340312	0.980516	-0.0189936	0.870634
P15260	INGR1_HUMAN	IFNGR1	OTHERS	SS_TYPE1	LC substrate	51.63	23.94	0	0	0	0	1	10	15	0		39	98618	71	3	0	3.66667	0.73	55	SORT1	5.52	5.12794	IFNAR2	4.3	IFNAR2	29.27	29.27	TNFRSF17	0.15	TYRO3	-0.0891038	0.521697	0.0117054	0.92006
Q86YT9	JAML_HUMAN	JAML		SS_TYPE1	LC substrate	51.62	21.01	0	0	0	0	1	6	0	0		19	23994	67	3	7582	33.6667	0.73	55.33	TNFRSF17	11.68	11.4079	Dscam	10.38	CXADR	17.07	17.07	ERBB4	2.49	ERBB4	-0.229787	0.0946182	0.0486599	0.676368
P55808	XG_HUMAN	XG	OTHERS	SS_TYPE1	LC substrate	51.53	23.14	0	0	0	0	1	0	0	0		4	1500	33.75	0	0	0	0.74	56.67	LRP8	5	4.59782	Npr3	0.8	Nlgn1	19.51	19.51	VASN	3.13	Nlgn1	-0.177229	0.19982	-0.0711071	0.541599
Q9Y5Z0	BACE2_HUMAN	BACE2		SS_TYPE1	LC substrate	51.42	14.94	0	0	0	0	1	0	1	0		17	38690	35.6471	3	6174	11.6667	0.72	53.33	CLSTN1	5.6	5.2095	APP	2.07	APP	29.27	29.27	Cdh1	0.83	Cdh1	-0.00607316	0.965236	0.0488113	0.675418
P20963	CD3Z_HUMAN	CD247	OTHERS	SS_TYPE1	LC substrate	51.26	21.76	0	0	0	0	1	0	5	0		107	336460	74.972	31	75816	26.1935	0.77	61.83	CLSTN1	15.85	15.6591	Cdh1	1.71	CSF1	26.83	26.83	Ghr	3.48	JAG2	-0.149044	0.282088	-0.0567866	0.626086
O60313	OPA1_HUMAN	OPA1		SS_NO_TYPE	LC substrate	51.23	14.92	0	0	0	0	1	4	28	2	95:T->M;102:Y->C	9	53740	20.6667	2	34730	5	0.67	44.67	NOTCH2	3.54	3.10939	SDC3	1.32	SORL1	13.51	13.51	APP	1.08	APP	0.0816553	0.557215	0.333173	0.00327247
O15173	PGRC2_HUMAN	PGRMC2		SS_NO_TYPE	LC substrate	51.15	16.53	0	0	0	0	1	10	0	0		4	3730	14.75	0	0	0	0.65	41.17	SORT1	11.66	11.3875	MET	1.12	Ntrk2	13.33	13.33	HLA-A	2.74	Lrp8	-0.245653	0.0733766	-0.0263341	0.821349
P17181	INAR1_HUMAN	IFNAR1	OTHERS	SS_TYPE1	LC substrate	51.13	22.08	0	0	0	0	1	10	5	0		29	21094	107.172	5	93222	2.8	0.76	59.17	IFNAR2	11.67	11.3977	Dscam	3	PTPRF	26.83	26.83	IFNAR2	2.43	MERTK	-0.284241	0.0372475	-0.0653229	0.575048
O15455	TLR3_HUMAN	TLR3	OTHERS	SS_TYPE1	LC substrate	51.1	13.23	0	0	0	0	1	20	15	0		53	84526	96.9245	1	0	22	0.67	45.17	NGFR	9.18	8.85921	Lrrc4b	17.21	Lrrc4b	21.95	21.95	TNFRSF1A	2.63	TNFRSF1A	-0.174274	0.207542	-0.0180793	0.876811
Q8WWB7	GLMP_HUMAN	GLMP	OTHERS	SS_TYPE1	LC substrate	51.07	17.23	0	0	0	0	1	0	0	0		3	2316	19.6667	0	0	0	0.73	55.5	APP	7.64	7.28922	SDC3	2.04	Nectin1	31.71	31.71	PDPN	1.74	TYRO3	-0.29341	0.0312945	-0.0389114	0.738586
A0A2R8YCJ5	SIM41_HUMAN	SMIM41		SS_NO_TYPE	LC substrate	51.01	19.66	0	0	0	0	1	0	0	0								0.74	56.5	NTRK2	10.75	10.4598	Dscam	2.69	Dscam	0	0		0		-0.181753	0.188395	-0.0300048	0.796948
Q96TC7	RMD3_HUMAN	RMDN3		SS_NO_TYPE	LC substrate	50.98	15.71	0	0	0	0	1	0	0	1	33:Q->H							0.7	50.67	SDC3	5.32	4.92405	APLP2	2.09	LDLR	25.58	25.58	Cdh1	3	JAG2	0.667978	3.42677e-08	0.0659574	0.571332
Q5XG99	LYSM4_HUMAN	LYSMD4		SS_NO_TYPE	LC substrate	50.97	22.8	0	0	0	0	1	0	0	0								0.67	45.33	LRP6	8.11	7.76838	MERTK	1.39	ROBO1	14.63	14.63	BTC	2.59	SIRPA	-0.116058	0.403313	0.018702	0.872604
O00264	PGRC1_HUMAN	PGRMC1		SS_NO_TYPE	LC substrate	50.95	14.12	0	0	0	0	1	4	13	0		10	65254	51.1	2	384400	29.5	0.69	47.67	TNFRSF17	14.36	14.1401	BSG	1.68	Aplp1	12.82	12.82	Npr3	0.1	Npr3	0.0285831	0.83744	-0.00802616	0.945139
Q8NEA5	CS018_HUMAN	C19orf18	OTHERS	SS_TYPE1	LC substrate	50.86	16.44	0	0	0	0	1	0	10	0								0.71	51.67	PTPRF	12.09	11.8259	SDC3	2.39	Scn4b	21.95	21.95	LRP6	0.86	CLSTN1	0.259899	0.0577056	0.00813301	0.94441
P36897	TGFR1_HUMAN	TGFBR1		SS_TYPE1	LC substrate	50.8	13.78	0	0	0	0	1	22	40	2	139:I->V;153:V->I	41	138596	64.1951	13	72236	14.6923	0.67	45.67	CSF1	17.69	17.5349	Epha4	18.49	Ephb2	29.27	29.27	TIE1	4.35	TIE1	0.189639	0.169613	-0.0139807	0.904589
P34925	RYK_HUMAN	RYK	SUBLIT	SS_TYPE1	LC substrate	50.78	21.87	0	0	0	0	1	6	5	2	227:R->C;243:V->I	20	40358	27.55	0	0	0	0.74	56.33	NTRK2	18.78	18.6461	MERTK	64.35	MERTK	31.71	31.71	SIRPA	5.63	SIRPA	-0.444934	0.000748931	0.169148	0.144096
P40259	CD79B_HUMAN	CD79B	OTHERS	SS_TYPE1	LC substrate	50.73	19.4	0	0	0	0	1	6	9	0		51	48398	86.5294	7	19688	23.8571	0.7	49.17	BSG	15.28	15.078	CDH2	4.27	ROBO1	19.51	19.51	IL1R2	2.17	SPN	-0.19882	0.149508	-0.0428103	0.713474
Q68DV7	RNF43_HUMAN	RNF43	OTHERS	SS_TYPE1	LC substrate	50.73	12.21	0	0	0	0	1	9	26	1	221:R->Q	10	9124	43.8	3	0	7	0.73	55.33	CLSTN1	2.81	2.36517	Notch4	2.12	KCNE2	29.27	29.27	Notch3	2.59	Notch3	0.0503268	0.7178	-0.0193066	0.868521
Q8IUW5	RELL1_HUMAN	RELL1	NONSUB	SS_TYPE1	LC substrate	50.69	16.09	0	0	0	0	1	0	1	0		3	13268	15.6667	0	0	0	0.77	61.17	DLL1	10.33	10.0316	Cdh1	2.4	BTC	29.27	29.27	BTC	3.42	DAG1	0.801547	3.30695e-13	0.113227	0.330122
Q9Y3B3	TMED7_HUMAN	TMED7		SS_TYPE1	LC substrate	50.68	18.94	0	0	0	0	1	12	7	0		12	3400	15.3333	3	0	11.3333	0.7	50.17	TNFRSF17	14.29	14.0687	AXL	3.46	TIE1	24.39	24.39	SPN	1	LDLR	-0.0216867	0.876306	-0.138328	0.233393
O75445	USH2A_HUMAN	USH2A	OTHERS	SS_TYPE1	LC substrate	50.64	19.61	0	0	0	0	1	0	11	1	5063:L->R	25	163626	28.44	2	0	3	0.71	51.83	BSG	3.88	3.45601	PTPRF	29.79	PTPRF	34.15	34.15	TNFRSF17	4.99	TNFRSF17	-0.112856	0.416496	-0.000199029	0.998639
O75310	UDB11_HUMAN	UGT2B11		SS_NO_TYPE	LC substrate	50.62	20.22	0	0	0	0	1	5	0	0		13	18028	17.1538	4	23256	1.75	0.65	41.33	BTC	9.45	9.13447	NGFR	1.92	KCNE2	29.27	29.27	CXADR	2.74	Nradd	-0.083036	0.550546	-0.055402	0.634542
Q8N5K1	CISD2_HUMAN	CISD2		SS_NO_TYPE	LC substrate	50.58	26.2	0	0	0	0	1	0	5	0		6	36698	30	0	0	0	0.79	65.67	PTPRM	11.85	11.5812	Ptprm	2.36	IL1R2	23.26	23.26	MET	3.76	BSG	-0.296261	0.0296141	-0.0871351	0.454182
O75324	SNN_HUMAN	SNN		SS_NO_TYPE	LC substrate	50.55	30.3	0	0	0	0	1	0	0	1	17:V->I	3	1520	7	0	0	0	0.66	42.67	IFNAR2	22.73	22.6731	Lrp8	1.96	IFNAR2	36.58	36.58	Nrxn1	3.1	Nrxn1	0.614331	7.76997e-07	-0.0371801	0.749827
Q6UXL0	I20RB_HUMAN	IL20RB	OTHERS	SS_TYPE1	LC substrate	50.53	18.04	0	0	0	0	1	5	0	0		7	13450	53.1429	2	2	2.5	0.74	56	FLT1	13.5	13.2633	PTPRF	2.61	Ephb2	24.39	24.39	Pam	4	SORT1	-0.0914233	0.510872	-0.0807558	0.488009
A6NF34	ANTRL_HUMAN	ANTXRL	OTHERS	SS_TYPE1	LC substrate	50.43	20.55	0	0	0	0	1	0	0	0								0.74	57.33	BSG	4.91	4.50607	Nlgn1	1.18	Notch3	21.95	21.95	L1cam	0		-0.044667	0.748427	-0.0522621	0.653889
P31512	FMO4_HUMAN	FMO4		SS_NO_TYPE	LC substrate	50.42	19.14	0	0	0	0	1	0	0	2	536:F->L;544:L->R	2	3346	17	1	0	18	0.75	58.83	FLT1	5.02	4.61821	CD44	1.19	Ephb2	19.51	19.51	Dll1	1.7	Notch4	-0.0393745	0.777421	0.195432	0.0906729
P13688	CEAM1_HUMAN	CEACAM1	OTHERS	SS_TYPE1	LC substrate	50.33	11.93	0	0	0	0	1	8	12	0		23	23434	93.8261				0.65	41.67	VASN	15.78	15.5877	Nectin1	12.19	PTK7	31.82	31.82	SPN	3.99	PDPN	0.00209864	0.987984	0.127974	0.270592
A0A1B0GTY4	TEX50_HUMAN	TEX50	OTHERS	SS_TYPE1	LC substrate	50.32	19.52	0	0	0	0	1	0	0	0								0.67	45	KCNE2	15.82	15.6285	BTC	1.65	SORL1	26.83	26.83	Notch2	4.08	LDLR	-0.0155683	0.911035
Q6UXV1	IZUM2_HUMAN	IZUMO2	OTHERS	SS_TYPE1	LC substrate	50.26	18.38	0	0	0	0	1	4	0	0		8	125804	8	1	0	2	0.7	50	IFNAR2	11.31	11.0307	CSF1	2.29	Nlgn1	29.27	29.27	Dcc	2.01	PDPN	-0.0445657	0.748979	-0.0536035	0.645595
O75309	CAD16_HUMAN	CDH16	OTHERS	SS_TYPE1	LC substrate	50.2	17.75	0	0	0	0	1	0	0	0		3	2698	6.33333	0	0	0	0.66	44.17	CD44	23.28	23.2338	CDH2	48.93	CDH2	34.15	34.15	PDPN	4.87	PDPN	-0.0328515	0.81357	-0.047771	0.68196
Q96DB9	FXYD5_HUMAN	FXYD5		SS_TYPE1	LC substrate	50.17	17.63	0	0	0	0	1	0	1	0		9	100484	26.5556	2	2	2.5	0.68	46	IL1R2	15.73	15.5368	SPN	2.62	DAG1	25.64	25.64	SPN	3.67	DAG1	-0.313121	0.0211425	-0.0640358	0.582619
Q16586	SGCA_HUMAN	SGCA	OTHERS	SS_TYPE1	LC non-substrate	49.97	15.45	0	0	0	0	1	0	9	1	284:R->C	5	1836	24.4	1	0	5	0.67	45.5	DLL1	9.3	8.98155	TIE1	1.49	TIE1	9.76	9.76	CXADR	1.73	CXADR	-0.190732	0.167121	-0.0843567	0.468753
O00391	QSOX1_HUMAN	QSOX1		SS_NO_TYPE	LC non-substrate	49.95	13.85	0	0	0	0	1	12	11	0								0.69	47.67	LRRC4B	3.21	2.77296	Lrrc4b	2.36	HLA-A	24.39	24.39	Npr3	0.86	Npr3	-0.258257	0.0593604	-0.00589116	0.959718
Q9NTN9	SEM4G_HUMAN	SEMA4G	OTHERS	SS_TYPE1	LC non-substrate	49.94	24.99	0	0	0	0	1	0	0	0		35	31208	45.7429	4	232	13.75	0.6	33.33	LRP6	4.06	3.63951	L1cam	3.43	L1cam	24.39	24.39	AXL	2.82	TIE1	0.152145	0.272083	0.139126	0.230678
Q5VWK5	IL23R_HUMAN	IL23R	OTHERS	SS_TYPE1	LC non-substrate	49.91	18.89	0	0	0	0	1	7	15	0		39	47400	84.5641				0.76	60.17	SORL1	7.47	7.11591	PTPRF	2.48	CD44	21.95	21.95	BTC	2.82	BTC	-0.0331194	0.812077	-0.0478934	0.681189
Q9Y5I2	PCDAA_HUMAN	PCDHA10		SS_TYPE1	LC non-substrate	49.88	17.33	0	0	0	0	1	0	0	0		6	16	3.33333	0	0	0	0.7	49.17	CDH2	11.92	11.6526	CDH2	27.8	CDH2	12.2	12.2	BTC	1.35	BTC	0.430715	0.00114936	-0.104045	0.371087
Q07011	TNR9_HUMAN	TNFRSF9	OTHERS	SS_TYPE1	LC non-substrate	49.83	20.71	0	0	0	0	1	5	9	0		65	58046	96.3692	7	1726	28.4286	0.77	61	FLT1	12.94	12.6924	LRP1	6.01	NGFR	6.38	6.38	KL	0		-0.13871	0.317163	-0.0352662	0.762315
Q86VH5	LRRT3_HUMAN	LRRTM3		SS_TYPE1	LC non-substrate	49.79	18.57	0	0	0	0	1	4	1	0		14	19648	33.2143	3	2486	10.3333	0.74	57.17	BSG	18.59	18.4524	VASN	29.58	VASN	34.15	34.15	SDC3	3.1	NGFR	0.362248	0.00710729	0.26115	0.0226898
Q86VH4	LRRT4_HUMAN	LRRTM4		SS_TYPE1	LC non-substrate	49.75	19.43	0	0	0	0	1	4	0	0		13	9000	45.6154	4	13644	9.75	0.76	59.17	BSG	15.76	15.5673	Lrrc4b	28.06	Lrrc4b	31.71	31.71	SDC3	3.46	IGF1R	0.520414	5.48923e-05	0.0663885	0.568814
Q8TCP9	F200A_HUMAN	FAM200A		SS_NO_TYPE	LC non-substrate	49.74	21.15	0	0	0	0	1	0	0	0								0.72	54	FLT1	5.24	4.84249	MET	1.86	NGFR	17.5	17.5	BSG	2	ROBO1	-0.042488	0.760325	0.165208	0.153811
Q8NFR9	I17RE_HUMAN	IL17RE		SS_TYPE1	LC non-substrate	49.68	21.54	0	0	0	0	1	5	0	0		14	16352	25	3	4	2.66667	0.77	62	APLP2	5.55	5.15853	Ghr	2.86	JAG2	7.32	7.32	Tacstd2	0.37	Tacstd2	0.00179268	0.989735	0.094078	0.418886
Q14DG7	T132B_HUMAN	TMEM132B		SS_TYPE1	LC non-substrate	49.65	22.82	0	0	0	0	1	0	1	0		2	36236	2	0	0	0	0.65	41	LRRC4B	4.45	4.03711	L1cam	1.95	NGFR	24.39	24.39	JAG2	3.67	CLSTN1	0.439702	0.000878659	0.0500758	0.667497
Q8N131	PORIM_HUMAN	TMEM123	OTHERS	SS_TYPE1	LC non-substrate	49.58	29.01	0	0	0	0	1	0	0	1	158:A->T							0.66	43.5	JAG2	14.9	14.6906	SDC3	2.58	VASN	24.39	24.39	JAG2	2.9	JAG2	-0.189908	0.168997	0.0145061	0.901021
Q8IZU9	KIRR3_HUMAN	KIRREL3	OTHERS	SS_TYPE1	LC non-substrate	49.48	22.31	0	0	0	0	1	3	1	0		13	59324	30.3846	1	0	6	0.72	54.17	BTC	17.35	17.1883	Dscam	19.21	Dscam	36.58	36.58	IFNAR2	4.96	PTK7	0.736019	2.27877e-10	0.568519	8.44448e-08
Q9UJA9	ENPP5_HUMAN	ENPP5		SS_NO_TYPE	LC non-substrate	49.45	25.64	0	0	0	0	1	0	2	0		6	18250	10.6667	0	0	0	0.71	51.5	JAG2	6.92	6.5552	Dscam	1.49	ERBB4	24.39	24.39	Ghr	1.5	AXL	-0.1303	0.347674	-0.0293518	0.801276
Q9H251	CAD23_HUMAN	CDH23	OTHERS	SS_TYPE1	LC non-substrate	49.44	21.5	0	0	0	0	1	5	25	3	3059:P->T;3062:M->T;3080:A->T	33	106594	33.1818	3	2	2.33333	0.72	53.33	SORT1	5.01	4.60801	Cdh1	39.22	CDH2	24.39	24.39	LDLR	3.34	LDLR	0.396582	0.00298897	-0.01163	0.920574
P14679	TYRO_HUMAN	TYR	SUBLIT	SS_TYPE1	LC non-substrate	49.39	19.94	0	0	1	0	1	4	24	1	490:A->D	17	23510	88.4706	6	20938	5.33333	0.68	47.33	NOTCH4	4.92	4.51626	IL1R2	4.91	CXADR	36.58	36.58	DAG1	6.41	CXADR	-0.00709945	0.959365	-0.00375063	0.974348
Q86SJ6	DSG4_HUMAN	DSG4		SS_TYPE1	LC non-substrate	49.23	14.54	0	0	0	0	1	4	4	1	644:I->L	4	520	5	0	0	0	0.76	60.83	MUC1	22.98	22.9279	Cdh1	92.29	CDH2	12.2	12.2	CXADR	2.3	CXADR	-0.0302065	0.828343	-0.0341247	0.769792
Q9P0J0	NDUAD_HUMAN	NDUFA13		SS_NO_TYPE	LC non-substrate	49.17	11.84	0	0	0	0	1	6	4	1	57:R->H	31	83816	20.2903	22	24714	20.4091	0.69	47.83	PTPRM	9.72	9.40973	LRP6	1.59	Aplp1	19.05	19.05	Aplp1	2.72	Notch4	0.384118	0.00413691	-0.0396976	0.7335
O95976	IGSF6_HUMAN	IGSF6	OTHERS	SS_TYPE1	LC non-substrate	49.13	16.83	0	0	0	0	1	0	2	1	173:F->S	25	44900	71.04	1	0	30	0.73	55.5	FLT1	17.43	17.2699	Tacstd2	4.96	Notch2	24.39	24.39	NGFR	0.95	NGFR	-0.153614	0.267424	0.0633921	0.586422
P13473	LAMP2_HUMAN	LAMP2	OTHERS	SS_TYPE1	LC non-substrate	49.04	17.66	0	0	0	0	1	10	17	0		11	60340	74.2727	1	0	14	0.67	45.33	TNFRSF17	6.1	5.71924	Nlgn1	2.23	Nlgn1	29.54	29.54	Nlgn1	3.88	SPN	0.742284	1.32959e-10	0.60029	9.94916e-09
P16284	PECA1_HUMAN	PECAM1	OTHERS	SS_TYPE1	LC non-substrate	49.04	23.74	0	0	0	0	1	14	13	0		134	440326	79.4104				0.59	32.17	NTRK2	11.38	11.102	Dcc	6.19	FLT1	35.9	35.9	CXADR	1.06	DAG1	-0.14384	0.29942	-0.0501788	0.666854
Q96A33	CCD47_HUMAN	CCDC47		SS_NO_TYPE	LC non-substrate	49.01	14.95	0	0	0	0	1	0	5	0		4	2070	7.5	2	0	4.5	0.72	53.67	KCNE2	6.42	6.04547	APLP2	1.49	BTC	22.5	22.5	NGFR	3.08	TYRO3	-0.248994	0.0694276	-0.0998201	0.390928
Q8NAU1	FNDC5_HUMAN	FNDC5	OTHERS	SS_TYPE1	LC non-substrate	48.97	15.82	0	0	0	0	1	0	4	0		4	35086	50.5	0	0	0	0.7	50.83	SORT1	15.57	15.3736	Dcc	6.67	Dcc	26.83	26.83	APP	4.03	DAG1	-0.127402	0.35859	-0.0965673	0.406627
Q96QE4	LR37B_HUMAN	LRRC37B		SS_TYPE1	LC non-substrate	48.96	11.8	0	0	0	0	1	0	0	0								0.7	50.83	LRP8	6.02	5.63768	VASN	11.68	VASN	17.07	17.07	Nradd	0		0.0593909	0.669673	0.140578	0.225801
Q6UXD5	SE6L2_HUMAN	SEZ6L2	SUBLIT	SS_TYPE1	LC non-substrate	48.92	26	0	0	1	0	1	0	1	0		12	199012	20.75	0	0	0	0.74	56.17	PAM	4.07	3.64971	Ntrk2	3.55	LDLR	24.39	24.39	LDLR	5.2	LDLR	0.519099	5.77627e-05	-0.0495674	0.670677
Q9UPX0	TUTLB_HUMAN	IGSF9B	OTHERS	SS_TYPE1	LC non-substrate	48.9	12.94	0	0	0	0	1	0	0	0		7	38114	16.4286	0	0	0	0.72	53.67	MUC1	12.45	12.1929	Dscam	38.68	ROBO1	24.39	24.39	PDPN	3.44	DAG1	0.150489	0.277397	0.0257091	0.825522
O43169	CYB5B_HUMAN	CYB5B		SS_NO_TYPE	LC non-substrate	48.83	18.2	0	0	0	0	1	4	0	0		5	4600	16	0	0	0	0.65	41.67	TNFRSF1A	12.67	12.4172	JAG2	1.55	Dscam	21.05	21.05	HLA-A	1.73	HLA-A	-0.109193	0.43188	0.0117165	0.919985
A6NLX4	TM210_HUMAN	TMEM210	OTHERS	SS_TYPE1	LC non-substrate	48.8	18.21	0	0	0	0	1	0	0	0								0.78	64.17	VASN	13.6	13.3653	Notch3	2.82	Aplp1	34.15	34.15	Aplp1	4.48	ROBO1	-0.046648	0.73766	-0.0653837	0.574691
Q86YD5	LRAD3_HUMAN	LDLRAD3	OTHERS	SS_TYPE1	LC non-substrate	48.65	19.8	0	0	0	0	1	0	10	0		2	140	58	0	0	0	0.78	62.67	BSG	16.52	16.3421	LRP6	26.49	LRP6	31.71	31.71	Notch4	2.54	ROBO1	0.556016	1.27123e-05	0.530568	8.22834e-07
P22455	FGFR4_HUMAN	FGFR4	SUBLIT	SS_TYPE1	LC non-substrate	48.63	21.84	0	0	1	0	1	34	6	1	388:G->R	28	91566	70.8571				0.68	46	TIE1	21.94	21.8677	PTK7	89.95	FLT1	9.76	9.76	CD44	0.92	SORL1	-0.110047	0.428265	-0.0626502	0.59082
P05556	ITB1_HUMAN	ITGB1	NONSUB	SS_TYPE1	LC non-substrate	48.51	20.63	0	0	0	0	1	53	29	0		131	800514	70.4427				0.73	55.17	NOTCH4	7.39	7.03436	Notch1	5.1	Notch1	23.26	23.26	Cdh1	3.54	HLA-A	-0.350796	0.00930303	-0.10179	0.381597
Q9Y5Y7	LYVE1_HUMAN	LYVE1	OTHERS	SS_TYPE1	LC non-substrate	48.51	19.03	0	0	0	0	1	6	1	0		36	23336	82	6	598	15.5	0.75	57.67	SORT1	12.42	12.1623	CD44	19.66	CD44	24.39	24.39	SORT1	2.04	L1cam	-0.211805	0.124165	-0.00519661	0.964464
Q9UQC9	CLCA2_HUMAN	CLCA2		SS_TYPE1	LC non-substrate	48.41	16.72	0	0	0	0	1	4	3	0		4	2480	16.25	0	0	0	0.67	44.67	BTC	5.41	5.0158	CLSTN2	1.74	AXL	17.07	17.07	ERBB4	1.65	TYRO3	-0.100563	0.469356	-0.0518583	0.656394
P26010	ITB7_HUMAN	ITGB7	OTHERS	SS_TYPE1	LC non-substrate	48.4	27.61	0	0	0	0	1	6	0	0		52	35326	85.6346	32	20322	30.0625	0.64	40.67	JAG2	6.89	6.52462	Notch2	3.7	Notch2	23.26	23.26	ERBB4	3.4	MERTK	-0.1484	0.284197	-0.0809694	0.486855
Q0VDE8	ADIG_HUMAN	ADIG		SS_NO_TYPE	LC non-substrate	48.24	21.24	0	0	0	0	1	0	0	0								0.6	33.33	SIRPA	17.5	17.3412	Epha4	1.12	APP	17.07	17.07	Notch3	1.98	LRP1	-0.0489077	0.72544	-0.0627837	0.590027
P13612	ITA4_HUMAN	ITGA4	OTHERS	SS_TYPE1	LC non-substrate	48.21	19.3	0	0	0	0	1	17	12	0		80	156872	86.075	33	29452	29.0303	0.61	35.17	SIRPA	2.81	2.36517	LDLR	1.18	Dcc	22.73	22.73	JAG2	1.69	KCNE1	-0.202509	0.141947	-0.0664622	0.568384
Q9C0I4	THS7B_HUMAN	THSD7B		SS_TYPE1	LC non-substrate	48.21	23.88	0	0	0	0	1	10	1	0		12	103634	21.4167	4	0	6.5	0.65	42	TNFRSF17	2.8	2.35498	Notch1	1.85	Dll1	29.27	29.27	Notch3	4.79	Notch3	0.159803	0.248391	0.0186314	0.873081
P56199	ITA1_HUMAN	ITGA1		SS_TYPE1	LC non-substrate	48.17	21.64	0	0	0	0	1	15	4	0		59	116224	97.8136	28	80922	33.5	0.56	25.83	JAG2	2.54	2.08992	Epha4	1.8	Nlgn1	18.6	18.6	Epha4	3.31	Epha4	-0.273444	0.0454261	-0.0861889	0.459116
A0A5F9ZH02	SIM42_HUMAN	SMIM42		SS_NO_TYPE	LC non-substrate	48.1	21.01	0	0	0	0	1	0	0	0								0.73	54.5	FLT1	24.29	24.2634	JAG2	4.66	JAG2	21.95	21.95	CDH2	3.16	CDH2	-0.0451566	0.745762
Q53EL9	SEZ6_HUMAN	SEZ6	OTHERS	SS_TYPE1	LC non-substrate	48	26.87	0	0	1	0	1	0	1	0		6	104888	20.8333	0	0	0	0.72	53.5	CLSTN2	3.12	2.68121	TIE1	3.17	LRP1	39.02	39.02	LRP1	6.1	LRP1	0.627899	3.73121e-07	-0.00425839	0.970877
Q93033	IGSF2_HUMAN	CD101		SS_TYPE1	LC non-substrate	47.92	23.22	0	0	0	0	1	5	0	2	955:L->F;965:V->I	7	64	123.429	0	0	0	0.56	27.17	JAG2	4.21	3.79244	IL1R2	4.79	Nectin1	19.51	19.51	LRP1	0.6	Ptprm	-0.103655	0.455731	0.0210992	0.856438
Q70CQ3	UBP30_HUMAN	USP30		SS_NO_TYPE	LC non-substrate	47.92	27.77	0	0	0	0	1	9	0	0		4	33576	11	0	0	0	0.75	59	ROBO1	4.45	4.03711	PTPRF	1.82	Nectin1	19.51	19.51	IL1R2	2.26	Notch1	-0.0181215	0.896519	0.451994	4.15421e-05
A0A1B0GUU1	CQ113_HUMAN	C17orf113		SS_NO_TYPE	LC non-substrate	47.8	19.82	0	0	0	0	1	0	0	0								0.71	51	CD44	4.89	4.48568	Notch4	2.94	HLA-A	0	0		0		0.30407	0.0253918	-0.0783289	0.501219
Q3ZCQ3	F174B_HUMAN	FAM174B	OTHERS	SS_TYPE1	LC non-substrate	47.67	25	0	0	0	0	1	0	0	1	116:S->L	2	118	11	0	0	0	0.78	62.67	DLL1	8.8	8.47181	JAG2	3.44	JAG2	29.27	29.27	SPN	4.54	JAG2	0.00548889	0.968578	0.214558	0.0627145
Q9H6Y7	RN167_HUMAN	RNF167		SS_NO_TYPE	LC non-substrate	47.66	12.27	0	0	0	0	1	0	0	0		2	290	3.5	0	0	0	0.73	55.33	NOTCH4	6	5.61729	LRP1	2.57	Notch4	36.58	36.58	Notch3	6.19	Notch4	0.53238	3.41929e-05	-0.114422	0.325012
A0A0U1RRA0	ZNOS_HUMAN	ZNF593OS		SS_NO_TYPE	LC non-substrate	47.62	23.42	0	0	0	0	1	0	0	0								0.79	64.5	LRP6	17.46	17.3004	Pam	2.63	Tacstd2	19.51	19.51	SPN	2.85	CSF1
Q96JX3	SRAC1_HUMAN	SERAC1		SS_NO_TYPE	LC non-substrate	47.53	13.5	0	0	0	0	1	0	17	0		4	37432	12.75	0	0	0	0.69	48.83	BSG	3.82	3.39484	PTK7	1.59	Nlgn1	18.6	18.6	Aplp1	2.59	Scn4b	0.114046	0.411567	0.225492	0.0501695
A0A1B0GVN3	CB092_HUMAN	C2orf92		SS_NO_TYPE	LC non-substrate	47.52	19.85	0	0	0	0	1	0	0	0								0.65	42	CLSTN1	10.19	9.88888	MET	3.49	Cdh1	34.15	34.15	Cdh1	3.48	MET	0.25497	0.0627888	-0.073542	0.527809
P0C6S8	LIGO3_HUMAN	LINGO3		SS_TYPE1	LC non-substrate	47.5	16.19	0	0	0	0	1	0	0	0								0.69	48.67	L1CAM	25.51	25.5072	Lrrc4b	41	Lrrc4b	26.83	26.83	Dscam	2.86	CDH2	0.500343	0.000116822	-0.0359006	0.758169
Q3B7S5	SMI21_HUMAN	SMIM21		SS_NO_TYPE	LC non-substrate	47.41	18.74	0	0	0	0	1	0	0	0								0.61	35	SORL1	15.84	15.6489	SORL1	2.13	LRP1	21.62	21.62	CSF1	2	Nrxn1	-0.0406287	0.770521	-0.0576516	0.620828
Q8NC42	RN149_HUMAN	RNF149		SS_NO_TYPE	LC non-substrate	47.22	18.5	0	0	0	0	1	0	1	0		4	424	30	0	0	0	0.65	41.67	IFNAR2	8.5	8.16597	TNFRSF1A	0.9	KL	29.27	29.27	KL	2.8	KL	-0.292842	0.0316388	0.134966	0.245061
C9JG80	NPIB4_HUMAN	NPIPB4		SS_NO_TYPE	LC non-substrate	47.15	18.35	0	0	0	0	1	0	0	0								0.74	56.83	SIRPA	2.46	2.00836	KL	1.6	MERTK	20	20	HLA-A	4.25	IGF1R	-0.237449	0.0838301	0.364987	0.00118793
Q92617	NPIB3_HUMAN	NPIPB3		SS_NO_TYPE	LC non-substrate	47.15	18.35	0	0	0	0	1	0	0	0								0.74	56.83	SIRPA	2.57	2.1205	KL	1.65	MERTK	20	20	HLA-A	4.25	IGF1R	0.605555	1.22644e-06	0.1314	0.257866
Q13410	BT1A1_HUMAN	BTN1A1	OTHERS	SS_TYPE1	LC non-substrate	47.13	27.46	0	0	0	0	1	4	0	0								0.78	63	LRP6	11.79	11.52	CXADR	11.99	CXADR	23.4	23.4	SORL1	3.23	CSF1	-0.0769728	0.580114	-0.0250257	0.830089
Q13443	ADAM9_HUMAN	ADAM9	OTHERS	SS_TYPE1	LC non-substrate	47.1	17.8	0	0	0	0	1	4	7	0		21	27180	72.8095	0	0	0	0.68	45.83	SPN	7.45	7.09552	JAG2	5.36	TIE1	19.51	19.51	Epha4	1.77	Aplp1	-0.373626	0.00538759	0.0582111	0.617437
Q6UX27	VSTM1_HUMAN	VSTM1		SS_NO_TYPE	LC non-substrate	47.07	17	0	0	0	0	1	0	0	1	163:S->G							0.7	49.83	FLT1	12.71	12.4579	PTK7	4.18	Scn4b	26.83	26.83	Dscam	4.34	CDH2	-0.0234637	0.86626	-0.00408721	0.972047
A8MXV6	CD15L_HUMAN	CDRT15L2		SS_NO_TYPE	LC non-substrate	47.04	16.63	0	0	0	0	1	0	0	0		3	2	3.33333	0	0	0	0.68	45.83	LRP6	5.34	4.94444	Dscam	1.91	IGF1R	26.83	26.83	ERBB4	2.71	ERBB4	-0.0346648	0.803479	-0.0334426	0.77427
Q6GPH6	IPIL1_HUMAN	ITPRIPL1	OTHERS	SS_TYPE1	LC non-substrate	47.03	22.65	0	0	0	0	1	0	0	0		3	44450	9	0	0	0	0.78	62.83	FLT1	5.4	5.00561	Dcc	1.72	Nrxn1	26.83	26.83	KCNE1	2.06	KCNE1	-0.136681	0.324365	-0.07498	0.519748
Q7Z3B0	SIM15_HUMAN	SMIM15		SS_NO_TYPE	LC non-substrate	47	17.23	0	0	0	0	1	0	0	1	23:L->F							0.73	54.83	LRP6	12.16	11.8972	Notch1	1.8	Notch3	19.51	19.51	Scn4b	1.78	Aplp1	-0.232419	0.0907968	-0.0955722	0.411502
Q9Y3A6	TMED5_HUMAN	TMED5		SS_TYPE1	LC non-substrate	47	19.84	0	0	0	0	1	4	0	0		10	7664	15.1	4	2	9.75	0.7	49.67	KCNE2	9.61	9.29758	Ntrk2	2.32	TNFRSF17	12.2	12.2	Tacstd2	0		-0.174814	0.206115	0.0272834	0.815022
Q9NPR2	SEM4B_HUMAN	SEMA4B	NONSUB	SS_TYPE1	LC non-substrate	46.99	12.45	0	0	0	0	1	0	0	0		32	16354	45.5938	3	0	13	0.69	49	KL	8.36	8.02324	MET	4.92	MET	26.83	26.83	MUC1	3.25	SORL1	-0.0179442	0.897526	0.00716762	0.951
Q9NX94	WBP1L_HUMAN	WBP1L		SS_NO_TYPE	LC non-substrate	46.98	13.63	0	0	0	0	1	0	0	0		4	4358	11	0	0	0	0.65	42	AXL	8.77	8.44123	Notch1	2.04	Nradd	19.51	19.51	AXL	2.86	Epha4	-0.153763	0.266954	0.179678	0.120399
Q9Y5F7	PCDGL_HUMAN	PCDHGC4	OTHERS	SS_TYPE1	LC non-substrate	46.95	18.09	0	0	0	0	1	0	0	0		2	650	5	0	0	0	0.77	61.5	VASN	14.29	14.0687	CDH2	32	Cdh1	19.51	19.51	TIE1	1.17	TIE1	0.787326	1.65493e-12	-0.0738458	0.526101
Q13349	ITAD_HUMAN	ITGAD		SS_TYPE1	LC non-substrate	46.85	17.69	0	0	0	0	1	3	0	0		35	31232	89.8857	25	4716	32.96	0.7	50.83	PAM	3.53	3.09919	AXL	2.06	Pam	24.39	24.39	Lrrc4b	2.84	Lrrc4b	-0.163923	0.236244	0.0211471	0.856115
Q01638	ILRL1_HUMAN	IL1RL1	OTHERS	SS_TYPE1	LC non-substrate	46.84	17.38	0	0	0	0	1	11	5	0		24	51910	82.8333	1	0	5	0.69	49	IFNAR2	14.21	13.9872	IL1R2	25.3	IL1R2	29.27	29.27	CLSTN1	3.62	Ntrk2	-0.00281428	0.983886	-0.0590317	0.612478
Q9H3T2	SEM6C_HUMAN	SEMA6C		SS_TYPE1	LC non-substrate	46.77	23.15	0	0	0	0	1	0	0	0		40	41840	47.125	7	1818	12.2857	0.7	49.5	BTC	7.96	7.61546	MET	3.76	MET	34.15	34.15	Notch3	2.71	Notch1	-0.134239	0.333165	-0.0666941	0.567032
Q9Y225	RNF24_HUMAN	RNF24		SS_NO_TYPE	LC non-substrate	46.73	18.36	0	0	0	0	1	0	0	0								0.7	50.5	CLSTN2	11.49	11.2142	MERTK	2.89	SIRPA	29.27	29.27	SIRPA	4.65	SIRPA	0.0447905	0.747754	0.0299552	0.797277
Q9HAV5	TNR27_HUMAN	EDA2R		SS_TYPE3	LC non-substrate	46.66	21.59	0	0	0	0	1	5	1	1	129:T->A	7	13190	46	0	0	0	0.76	59.67	FLT1	12.12	11.8565	Notch1	6.79	TNFRSF1A	31.71	31.71	CXADR	4.14	PTK7	-0.130684	0.34624	0.356912	0.00155163
Q8IYS0	ASTRC_HUMAN	GRAMD1C		SS_NO_TYPE	LC non-substrate	46.64	21.7	0	0	0	0	1	0	0	0		4	6628	8.25	0	0	0	0.74	56.33	APP	4.83	4.42451	Dll1	1.88	MET	12.2	12.2	Dscam	0.88	TNFRSF17	0.416776	0.0017186	-0.0141692	0.903308
P54710	ATNG_HUMAN	FXYD2		SS_TYPE3	LC non-substrate	46.63	26.09	0	0	0	0	1	11	5	1	41:G->R	7	34116	19.2857	5	46600	2.6	0.76	60.67	EPHA4	25.76	25.7621	PTK7	3.15	PTK7	23.68	23.68	IL1R2	2.68	Notch1	-0.0477304	0.731799	-0.109613	0.34589
P17813	EGLN_HUMAN	ENG		SS_TYPE1	LC non-substrate	46.6	16.36	0	0	0	0	1	0	30	3	603:G->R;604:A->D;615:S->L	74	147866	85.3919	15	94668	21.2	0.7	49.33	NGFR	3.8	3.37445	Scn4b	4.14	CXADR	26.67	26.67	Cdh1	4.71	Cdh1	-0.322234	0.0174877	-0.093406	0.422232
Q99650	OSMR_HUMAN	OSMR	OTHERS	SS_TYPE1	LC non-substrate	46.52	19.51	0	0	0	0	1	6	5	0		8	36844	76.25	2	9478	3.5	0.72	52.83	LRP6	9.81	9.50148	Dscam	11.12	Dscam	24.39	24.39	CSF1	2.76	CSF1	-0.38399	0.00415043	-0.0872455	0.453608
P56817	BACE1_HUMAN	BACE1	OTHERS	SS_TYPE1	LC non-substrate	46.49	20.14	0	0	0	0	1	3	16	1	481:R->C	45	302778	42.2222				0.65	41.33	SORL1	5.79	5.4032	KL	1.75	SORT1	19.51	19.51	IFNAR2	2.72	IFNAR2	0.535353	3.03144e-05	0.144374	0.213392
Q99965	ADAM2_HUMAN	ADAM2	OTHERS	SS_TYPE1	LC non-substrate	46.48	19.53	0	0	0	0	1	4	0	0		26	419858	20.3462	7	45352	13.7143	0.59	31.67	SORL1	6.26	5.88235	SORL1	3.24	LRP1	21.95	21.95	PTPRF	2.05	TNFRSF1A	-0.044195	0.751	-0.00362317	0.97522
P09564	CD7_HUMAN	CD7		SS_TYPE1	LC non-substrate	46.48	23.75	0	0	0	0	1	0	8	0		59	79220	95.661	9	13080	21.5556	0.7	50.17	SORL1	15.42	15.2207	ROBO1	5.46	Scn4b	24.39	24.39	SORL1	2.74	SORL1	-0.221039	0.108224	-0.0636442	0.584931
Q29983	MICA_HUMAN	MICA	OTHERS	SS_TYPE1	LC non-substrate	46.44	19.9	0	0	0	0	1	0	5	8	319:A->AA;319:A->AAA;319:A->AAAA;319:A->AAAAA;319:A->AAAAAA;319:A->AAAAAAA;328:V->I;329:R->C	46	47210	76.5435				0.66	42.67	MUC1	24.02	23.9882	HLA-A	41.8	HLA-A	14.63	14.63	PTK7	1.75	CXADR	-0.430489	0.00115703	-0.0561721	0.629833
Q08554	DSC1_HUMAN	DSC1	OTHERS	SS_TYPE1	LC non-substrate	46.36	19.41	0	0	0	0	1	7	1	0		5	26390	15.4	1	0	1	0.75	59	LRRC4B	29.87	29.9521	CDH2	137.02	CDH2	23.26	23.26	Cdh1	2.37	MERTK	-0.0257432	0.853404	-0.0178833	0.878137
Q8TB96	TIP_HUMAN	ITFG1	OTHERS	SS_TYPE1	LC non-substrate	46.33	20.81	0	0	0	0	1	0	0	0		2	19038	17	0	0	0	0.77	61.67	NGFR	3.6	3.17056	Pam	2.6	Pam	34.15	34.15	CXADR	4.53	Pam	-0.237692	0.083505	0.487446	7.97774e-06
P15812	CD1E_HUMAN	CD1E	OTHERS	SS_TYPE1	LC non-substrate	46.31	20.31	0	0	0	0	1	0	0	0		59	25780	99.0678				0.76	59.67	CLSTN1	13.14	12.8963	HLA-A	13.64	HLA-A	14.63	14.63	Cdh1	0.84	Cdh1	-0.0956712	0.491347	0.0199854	0.863942
O00592	PODXL_HUMAN	PODXL	OTHERS	SS_TYPE1	LC non-substrate	46.22	20.73	0	0	0	0	1	0	13	0		20	140010	59.55	2	2386	13.5	0.74	56.17	SIRPA	4.48	4.06769	PDPN	5.84	BTC	26.83	26.83	SIRPA	3.82	DAG1	0.163463	0.237578	-0.0454936	0.696364
Q8IX05	CD302_HUMAN	CD302	OTHERS	SS_TYPE1	LC non-substrate	46.21	23.57	0	0	0	0	1	0	0	0		2	1398	17.5	0	0	0	0.7	50	SORT1	9.91	9.60343	HLA-A	2.69	Ntrk2	26.83	26.83	Notch2	4.33	MET	-0.180158	0.192369	-0.01149	0.921527
E5RHQ5	NPB11_HUMAN	NPIPB11		SS_NO_TYPE	LC non-substrate	46.21	18.54	0	0	0	0	1	0	0	0								0.74	57.17	SIRPA	3.1	2.66082	Pam	1.62	Nectin1	20	20	HLA-A	4.34	IGF1R	0.536068	2.94439e-05	0.115475	0.320548
O42043	ENK18_HUMAN	ERVK-18		SS_TYPE1	LC non-substrate	46.14	16.1	0	0	0	0	1	0	1	1	534:V->I							0.65	41	LRP6	5.89	5.50515	Nectin1	1.9	BTC	26.83	26.83	SPN	2.92	SPN
Q6PCB8	EMB_HUMAN	EMB	OTHERS	SS_TYPE1	LC non-substrate	46.11	13.85	0	0	0	0	1	5	2	0		6	4662	98.8333	1	0	7	0.71	52.33	DLL1	22.63	22.5711	SIRPA	16.87	BSG	43.9	43.9	BSG	7.99	BSG	-0.0910368	0.512668	0.00440974	0.969842
P10721	KIT_HUMAN	KIT	OTHERS	SS_TYPE1	LC non-substrate	45.98	15.44	0	0	0	0	1	35	56	5	532:V->I;533:A->D;541:M->L;541:M->V;550:K->I	125	428820	80.024	15	105364	18.4	0.72	54.17	DLL1	25.31	25.3033	FLT1	112.37	FLT1	21.95	21.95	ERBB4	3.38	BSG	-0.0574175	0.680047	-0.0483078	0.678581
Q6IEE7	T132E_HUMAN	TMEM132E		SS_TYPE1	LC non-substrate	45.94	13.37	0	0	0	0	1	0	2	0		3	638	5.33333	0	0	0	0.66	43.5	BSG	3.17	2.73218	SIRPA	3.13	CLSTN1	26.83	26.83	CLSTN1	4.66	CLSTN1	0.7564	3.72458e-11	-0.00393871	0.973062
Q9H9V4	RN122_HUMAN	RNF122		SS_NO_TYPE	LC non-substrate	45.93	22.19	0	0	0	0	1	0	0	0								0.75	59	DLL1	18.71	18.5748	Nradd	1.9	Scn4b	21.95	21.95	CXADR	2.61	CXADR	-0.405784	0.0023325	-0.0616448	0.596803
P26951	IL3RA_HUMAN	IL3RA		SS_TYPE1	LC non-substrate	45.88	18.39	0	0	0	0	1	11	1	1	323:V->L	80	143984	91.2625	7	6400	19.5714	0.64	40.67	SORT1	8.47	8.13539	TIE1	3.35	IGF1R	25	25	Epha4	3.72	Epha4	0.124539	0.369584	0.0770551	0.508226
Q6ZSJ9	SHSA6_HUMAN	SHISA6	OTHERS	SS_TYPE1	LC non-substrate	45.69	22.59	0	0	0	0	1	0	0	0		10	8988	9.3	0	0	0	0.63	38.17	TNFRSF17	6.2	5.82118	PTPRF	1.91	DAG1	26.83	26.83	CLSTN1	2.99	Ptprm	0.637977	2.11422e-07	0.0216605	0.852661
Q9HBB8	CDHR5_HUMAN	CDHR5	OTHERS	SS_TYPE1	LC non-substrate	45.65	17.63	0	0	0	0	1	0	0	0		9	101474	18.5556	1	0	1	0.7	50.17	NPR3	5.21	4.81191	LRP1	6.16	CDH2	2.44	2.44	ROBO1	0		0.112919	0.416236	0.148672	0.199932
Q9UM44	HHLA2_HUMAN	HHLA2	OTHERS	SS_TYPE1	LC non-substrate	45.34	16.93	0	0	0	0	1	0	0	2	344:N->K;364:S->R	11	20128	68.9091	1	0	2	0.71	52.33	VASN	9.66	9.34856	Dscam	6.8	ROBO1	29.27	29.27	Dscam	4.23	Dscam	0.135779	0.327597	0.160584	0.165825
P25189	MYP0_HUMAN	MPZ	OTHERS	SS_TYPE1	LC non-substrate	45.3	15.61	0	0	0	0	1	4	34	7	145:Y->S;146:V->F;162:I->M;163:G->R;167:G->A;167:G->R;170:L->R	13	59076	33.9231	1	0	1	0.68	46.17	DLL1	17.74	17.5859	Scn4b	11.35	Nectin1	23.91	23.91	TIE1	1.35	APP	-0.251856	0.0661817	-0.0355963	0.760157
Q96AW1	VOPP1_HUMAN	VOPP1	OTHERS	SS_TYPE1	LC non-substrate	45.29	16.95	0	0	0	0	1	0	4	0		10	136176	27.4	0	0	0	0.67	45.33	LRP6	16.28	16.0975	LRP6	2.07	MERTK	17.07	17.07	Dscam	2.06	LRP6	0.0781671	0.574233	-0.00224502	0.984644
O60500	NPHN_HUMAN	NPHS1	OTHERS	SS_TYPE1	LC non-substrate	45.25	23.39	0	0	0	0	1	3	21	1	1077:N->S	32	254816	38.1875	6	34276	7.66667	0.6	33.17	SORT1	15.07	14.8639	Dscam	30.23	Dscam	21.95	21.95	Notch3	2	Notch3	0.0132601	0.924183	-0.0329348	0.777608
P56134	ATPK_HUMAN	ATP5MF		SS_NO_TYPE	LC non-substrate	45.07	26.18	0	0	0	0	1	8	0	0		26	17058	22.2692	20	35680	19.95	0.73	55.17	LRRC4B	23.4	23.3561	KL	1.32	KL	25	25	ROBO1	2.05	Lrrc4b	0.278957	0.0410834	-0.104579	0.36862
Q13586	STIM1_HUMAN	STIM1	OTHERS	SS_TYPE1	LC non-substrate	44.97	14.41	0	0	0	0	1	12	23	0		4	6274	29.5	1	0	1	0.7	49.33	KCNE2	3.65	3.22153	Pam	1.92	Ntrk2	19.51	19.51	Ntrk2	1.43	APLP2	-0.270718	0.047708	-0.0485648	0.676966
Q902F9	EN113_HUMAN	HERVK_113	OTHERS	SS_TYPE1	LC non-substrate	44.88	15.8	0	0	0	0	1	0	0	0								0.71	51.5	PDPN	5.15	4.75074	CSF1	1.21	Nlgn1	12.2	12.2	IFNAR2	0.38	CD44
O14836	TR13B_HUMAN	TNFRSF13B		SS_TYPE3	LC non-substrate	44.85	16.2	0	0	0	0	1	5	8	1	181:A->G	40	23618	84.625	4	22388	10.75	0.74	56	APLP2	8.87	8.54317	LRP1	3.21	TNFRSF17	26.83	26.83	DAG1	2.99	DAG1	-0.16026	0.247023	-0.0388868	0.738746
Q02505	MUC3A_HUMAN	MUC3A		SS_NO_TYPE	LC non-substrate	44.81	16.28	0	0	0	0	1	17	0	0		11	3790	16.6364				0.7	49.17	NTRK2	0.93	0.448568	LRP1	10.22	TIE1	14.63	14.63	SDC3	0.28	AXL	0.0663672	0.633496	0.16179	0.162626
Q9H8M9	EVA1A_HUMAN	EVA1A		SS_NO_TYPE	LC non-substrate	44.81	19.59	0	0	0	0	1	5	0	0		4	934	7.5	0	0	0	0.71	52.33	TIE1	9.87	9.56265	BTC	1.53	Nlgn1	26.83	26.83	KCNE2	3.01	Ephb2	-0.0759414	0.585214	-0.0527976	0.650573
A6NM11	L37A2_HUMAN	LRRC37A2	OTHERS	SS_TYPE1	LC non-substrate	44.81	11.34	0	0	0	0	1	0	5	0								0.83	71.83	BTC	2.53	2.07972	VASN	11.21	VASN	34.15	34.15	TIE1	6.07	Dcc	-0.0752691	0.58855	0.365788	0.00115644
A6NMS7	L37A1_HUMAN	LRRC37A		SS_TYPE1	LC non-substrate	44.81	11.34	0	0	0	0	1	0	5	0								0.83	71.83	BTC	2.53	2.07972	VASN	11.22	VASN	34.15	34.15	TIE1	6.07	Dcc	-0.181299	0.18952	0.320866	0.00471296
Q9HAT1	LMA1L_HUMAN	LMAN1L		SS_TYPE1	LC non-substrate	44.76	19.59	0	0	0	0	1	10	0	0		11	16354	21.8182	1	0	16	0.68	46.33	FLT1	6.08	5.69885	JAG2	2.15	Nradd	26.83	26.83	Nradd	4.35	Nradd	-0.154432	0.264856	-0.00868897	0.940617
A6NM62	LRC53_HUMAN	LRRC53		SS_NO_TYPE	LC non-substrate	44.67	19.92	0	0	0	0	1	0	0	0								0.7	49.5	APLP1	6.1	5.71924	Lrrc4b	15.54	Lrrc4b	26.83	26.83	Notch4	2.57	TIE1	0.374062	0.00532967	-0.057932	0.619128
Q3SXY7	LRIT3_HUMAN	LRIT3	OTHERS	SS_TYPE1	LC non-substrate	44.52	24.23	0	0	0	0	1	0	10	1	592:C->Y	7	28578	21.1429	0	0	0	0.74	55.83	TNFRSF17	8.4	8.06402	Ntrk2	16.57	Lrrc4b	26.83	26.83	TNFRSF1A	4.38	Epha4	-0.0854571	0.538944	0.0211726	0.855944
P09848	LPH_HUMAN	LCT		SS_TYPE1	LC non-substrate	44.49	18.27	0	0	0	0	1	8	6	0		2	56	9.5	0	0	0	0.7	50.83	NPR3	19.46	19.3394	KL	inf	KL	33.33	33.33	TNFRSF1A	5.03	CSF1	0.111777	0.420997	0.0143645	0.901982
Q7L985	LIGO2_HUMAN	LINGO2		SS_TYPE1	LC non-substrate	44.48	18.51	0	0	0	0	1	0	5	0		9	7208	22.1111	0	0	0	0.67	45.33	L1CAM	24.42	24.396	Lrrc4b	52.45	Lrrc4b	26.83	26.83	IL1R2	2.7	Notch2	-0.103942	0.454477	0.0273079	0.814859
Q9Y5I1	PCDAB_HUMAN	PCDHA11		SS_TYPE1	LC non-substrate	44.45	16.97	0	0	0	0	1	0	0	0		4	4	4.25	0	0	0	0.64	40.5	MUC1	11.91	11.6424	CDH2	30.92	CDH2	24.39	24.39	APP	1.11	BTC	0.236548	0.0850462	-0.100079	0.389694
P09669	COX6C_HUMAN	COX6C		SS_NO_TYPE	LC non-substrate	44.45	18.14	0	0	0	0	1	14	0	0		23	5368	23.7826	21	46556	19.6667	0.58	30	APLP2	20	19.8899	Ephb2	2.08	Nrxn1	16.39	16.39	CXADR	2.95	CLSTN2	-0.0188113	0.892603	-0.0930838	0.423841
Q6ZS62	COLC1_HUMAN	COLCA1		SS_NO_TYPE	LC non-substrate	44.44	15.97	0	0	0	0	1	0	0	0								0.71	51.67	CD44	16.13	15.9445	Lrp8	1.73	Nradd	17.07	17.07	KCNE1	2.69	MERTK
Q01974	ROR2_HUMAN	ROR2	OTHERS	SS_TYPE1	LC non-substrate	44.39	17.56	0	0	0	0	1	6	10	0		7	20750	24.4286	2	7478	4.5	0.76	59.5	BTC	19.51	19.3904	FLT1	74.12	Ntrk2	26.83	26.83	MUC1	3.93	CLSTN1	-0.223251	0.104649	-0.0540189	0.643035
P0DP72	VSXL2_HUMAN	VSIG10L2		SS_NO_TYPE	LC non-substrate	44.36	22.81	0	0	0	0	1	0	0	0								0.63	37.67	TNFRSF17	16.3	16.1179	L1cam	10.42	Dcc	34.15	34.15	APP	2.96	APP	0.00772481	0.955789	-0.0549412	0.637366
Q9BZV3	IMPG2_HUMAN	IMPG2	OTHERS	SS_TYPE1	LC non-substrate	44.35	23.36	0	0	0	0	1	0	7	0		10	37358	17.9	0	0	0	0.74	56.67	IFNAR2	4.59	4.17983	Notch4	5.8	MUC1	24.39	24.39	IGF1R	2.28	Cdh1	-0.11258	0.417643	0.00263415	0.981983
Q8WWG1	NRG4_HUMAN	NRG4	OTHERS	SS_TYPE1	LC non-substrate	44.35	19.54	0	0	0	0	1	30	0	0								0.69	48	SORL1	22.61	22.5507	BTC	7.88	BTC	26.83	26.83	IGF1R	4.36	IGF1R	0.117159	0.398835	-0.0406182	0.727557
Q13873	BMPR2_HUMAN	BMPR2	OTHERS	SS_TYPE1	LC non-substrate	44.31	25.14	0	0	0	0	1	4	24	1	162:A->P	19	11840	50.3158	8	18216	8.875	0.73	55	FLT1	8.96	8.63493	ERBB4	14.84	Ephb2	24.39	24.39	LRP1	2.27	Nectin1	-0.379982	0.00459547	0.0602087	0.605395
Q99467	CD180_HUMAN	CD180		SS_TYPE1	LC non-substrate	44.27	16.89	0	0	0	0	1	5	0	1	648:F->L	14	5380	90.3571	1	0	16	0.75	59	DLL1	12.56	12.305	Lrrc4b	14.48	Lrrc4b	11.36	11.36	Pam	0.78	MERTK	-0.126478	0.362118	-0.012344	0.915715
P20333	TNR1B_HUMAN	TNFRSF1B	OTHERS	SS_TYPE1	LC non-substrate	44.21	20.83	0	0	0	0	1	10	34	3	264:L->P;269:T->P;295:Q->R	47	28748	87.9574	7	7344	14.8571	0.75	57.67	SDC3	8.24	7.90091	Dll1	10.65	NGFR	28	28	Aplp1	3.24	PDPN	-0.124079	0.371366	0.0205713	0.859993
Q92813	IOD2_HUMAN	DIO2		SS_NO_TYPE	LC non-substrate	44.19	14.81	0	0	0	0	1	6	6	0		8	4612	7.125				0.73	54.83	CD44	9.16	8.83882	Notch3	3.17	ERBB4	24.44	24.44	L1cam	3.42	L1cam	-0.0457873	0.742332	-0.0455901	0.695752
Q8N387	MUC15_HUMAN	MUC15		SS_TYPE1	LC non-substrate	44.11	26.99	0	0	0	0	1	17	0	0		12	29460	31	8	0	10.125	0.64	40	JAG2	9.88	9.57284	DAG1	5.22	CXADR	34.15	34.15	SORT1	5.26	CXADR	-0.0926399	0.50524	0.020856	0.858075
Q8N441	FGRL1_HUMAN	FGFRL1	OTHERS	SS_TYPE1	LC non-substrate	44.1	18.05	0	0	0	0	1	6	5	0		4	758	29.25	0	0	0	0.76	59.67	APP	18.65	18.5136	PTK7	23.99	ROBO1	34.15	34.15	AXL	4.35	Notch4	0.453432	0.000574616	-0.0360884	0.756943
O15247	CLIC2_HUMAN	CLIC2		SS_NO_TYPE	LC non-substrate	44.09	16.21	0	0	0	0	1	7	2	0								0.65	42.33	LRRC4B	9.72	9.40973	Ephb2	3.85	Ephb2	12.2	12.2	TNFRSF1A	0.12	TNFRSF1A	-0.280711	0.0397755	-0.00881568	0.939752
Q96LC7	SIG10_HUMAN	SIGLEC10	OTHERS	SS_TYPE1	LC non-substrate	44.02	18.7	0	0	0	0	1	4	0	0								0.68	47.17	NOTCH4	11.91	11.6424	PTK7	11.68	Dscam	39.02	39.02	Cdh1	2.6	Nrxn1	0.0629247	0.651248	0.0299442	0.797349
Q9UGN4	CLM8_HUMAN	CD300A		SS_TYPE1	LC non-substrate	44.01	20.04	0	0	0	0	1	6	0	0		56	99794	69.4107	0	0	0	0.7	49.17	FLT1	7.69	7.3402	CLSTN2	4.59	SIRPA	9.76	9.76	Pam	0.87	Pam	0.0119705	0.931538	-0.0295905	0.799693
O14668	TMG1_HUMAN	PRRG1	OTHERS	SS_TYPE1	LC non-substrate	43.93	18.19	0	0	0	0	1	0	1	0		3	1698	12	0	0	0	0.7	50.83	KL	14.68	14.4663	TNFRSF1A	2.62	Cdh1	23.26	23.26	L1cam	3.2	Notch3	0.835907	3.70486e-15	0.917001	2.9185e-31
P36537	UDB10_HUMAN	UGT2B10		SS_NO_TYPE	LC non-substrate	43.84	18.16	0	0	0	0	1	5	1	0		11	12936	18.7273	1	0	4	0.65	41.83	BTC	3.98	3.55796	Lrp8	1.63	KCNE2	19.51	19.51	LRP6	3.04	CLSTN2	-0.0499413	0.719873	-0.0325362	0.780232
P01906	DQA2_HUMAN	HLA-DQA2		SS_TYPE1	LC non-substrate	43.72	14.16	0	0	0	0	1	14	2	2	227:V->A;247:G->D	36	29628	66.2222	16	11186	29.125	0.69	48.67	NOTCH4	10.2	9.89907	SIRPA	9.33	HLA-A	20.93	20.93	Dll1	1.54	PDPN	-0.234654	0.0876478	0.0224637	0.847262
P49895	IOD1_HUMAN	DIO1		SS_NO_TYPE	LC non-substrate	43.62	12.53	0	0	0	0	1	6	5	0		6	1978	8.83333				0.63	38.67	CLSTN1	8.43	8.09461	MERTK	1.25	MERTK	26.83	26.83	IGF1R	0.98	MET	-0.0475298	0.732884	-0.0781637	0.502125
Q9HCN6	GPVI_HUMAN	GP6		SS_NO_TYPE	LC non-substrate	43.57	13.77	0	0	0	0	1	6	1	0		22	18904	45.5455	5	2740	11.8	0.67	44.33	JAG2	12.39	12.1317	PTPRF	3.01	ROBO1	31.71	31.71	BTC	3.92	BTC	-0.191178	0.166112	0.0285398	0.806665
P08648	ITA5_HUMAN	ITGA5		SS_TYPE1	LC non-substrate	43.56	18.18	0	0	0	0	1	17	9	0		64	110810	83.2656	28	33690	31.8929	0.73	55.5	SORT1	2.96	2.5181	Notch1	1.86	CSF1	10.87	10.87	MUC1	0.86	MUC1	-0.192249	0.163708	-0.0480398	0.680267
Q8WXI7	MUC16_HUMAN	MUC16	OTHERS	SS_TYPE1	LC non-substrate	43.56	20.66	0	0	0	0	1	17	4	0		23	200274	53.2174	11	16754	11.3636	0.7	49.5	KCNE2	0.65	0.163116	Notch2	6.46	MUC1	36.58	36.58	Dscam	3.86	Notch3	-0.200063	0.146928	-0.00879703	0.93988
Q92643	GPI8_HUMAN	PIGK		SS_TYPE1	LC non-substrate	43.55	16.95	0	0	0	0	1	5	0	0		3	1116	8	2	0	2.5	0.59	31.17	SORT1	6.58	6.20858	IFNAR2	2.14	LRP6	17.5	17.5	Aplp1	1.52	ERBB4	-0.290151	0.0333127	0.455399	3.5731e-05
O15165	LRAD4_HUMAN	LDLRAD4		SS_NO_TYPE	LC non-substrate	43.34	16.65	0	0	0	0	1	0	0	0		2	560	20	0	0	0	0.72	53.5	LRP8	11.76	11.4894	Lrp8	6.14	Lrp8	7.32	7.32	IFNAR2	0		0.66683	3.68791e-08	0.351778	0.00183229
Q8N3G9	TM130_HUMAN	TMEM130	OTHERS	SS_TYPE1	LC non-substrate	43.34	15.78	0	0	0	0	1	0	0	0		4	60986	7	0	0	0	0.73	54.67	EPHB2	10.12	9.81751	CLSTN1	1.86	Dscam	17.07	17.07	Notch4	0.73	SIRPA	0.305416	0.024718	0.0282305	0.808721
Q9C0B7	TNG6_HUMAN	TANGO6		SS_NO_TYPE	LC non-substrate	43.31	16.32	0	0	0	0	1	0	0	0		3	38334	3.66667	1	0	2	0.66	43	L1CAM	3.02	2.57926	CD44	3.8	Lrp8	24.39	24.39	LDLR	1.96	Notch4	-0.231442	0.0922018	0.285644	0.012375
E5RIL1	UPKL2_HUMAN	UPK3BL2	OTHERS	SS_TYPE1	LC non-substrate	43.28	17.09	0	0	0	0	1	0	0	0								0.77	61.83	IFNAR2	9.51	9.19564	ERBB4	1.95	TYRO3	31.71	31.71	Nradd	1.58	TNFRSF1A	-0.0545384	0.695289	-0.0195551	0.866844
B0FP48	UPK3L_HUMAN	UPK3BL1		SS_TYPE1	LC non-substrate	43.28	17.09	0	0	0	0	1	0	0	0								0.77	61.83	IFNAR2	9.51	9.19564	ERBB4	1.95	TYRO3	31.71	31.71	Nradd	1.58	TNFRSF1A	-0.197195	0.152931	-0.0491509	0.673287
P15151	PVR_HUMAN	PVR	OTHERS	SS_TYPE1	LC non-substrate	43.22	20.96	0	0	0	0	1	9	11	1	340:I->M	52	154036	70.25	7	16998	17.2857	0.69	49	BTC	30.94	31.0429	Nectin1	58.46	Nectin1	36.36	36.36	CXADR	4.06	CXADR	-0.0683471	0.623377	-0.0160082	0.890831
Q9UDW1	QCR9_HUMAN	UQCR10		SS_NO_TYPE	LC non-substrate	43.19	16.03	0	0	0	0	1	5	0	1	47:I->V	24	9452	23.375	27	122086	18.9259	0.62	37.33	KCNE2	25.4	25.395	Aplp1	1.15	BSG	19.57	19.57	LRP1	3.02	LRP1	0.154379	0.265021	-0.113578	0.328616
O75438	NDUB1_HUMAN	NDUFB1		SS_NO_TYPE	LC non-substrate	43.17	11.97	0	0	0	0	1	6	0	0		20	121836	30	18	60	22.2222	0.62	37	IL1R2	22.41	22.3468	IFNAR2	2.84	AXL	21.62	21.62	ERBB4	3.12	ERBB4	0.0856318	0.538112	-0.103765	0.372383
P78357	CNTP1_HUMAN	CNTNAP1		SS_TYPE1	LC non-substrate	42.97	14.03	0	0	0	0	1	6	2	0		16	22016	27.4375	1	0	4	0.76	60.17	SORL1	3.54	3.10939	Nrxn1	9.94	Nrxn1	17.07	17.07	Lrrc4b	4.33	TYRO3	0.501741	0.000111	0.0662333	0.56972
Q9UHF4	I20RA_HUMAN	IL20RA		SS_TYPE1	LC non-substrate	42.94	24.28	0	0	0	0	1	5	4	1	259:V->I	11	3882	37.2727	2	7776	3	0.68	46.67	LDLR	8.5	8.16597	PTPRF	7.56	IFNAR2	26.83	26.83	IL1R2	2.22	LRP1	-0.114902	0.408042	-0.0578209	0.619801
Q7Z6W1	TMCO2_HUMAN	TMCO2		SS_NO_TYPE	LC non-substrate	42.82	16.29	0	0	0	0	1	0	0	0								0.66	43.17	LRP1	11.54	11.2652	SDC3	3.39	LDLR	24.39	24.39	LDLR	5.41	LDLR	-0.0447084	0.748201	-0.0506589	0.663857
P56378	ATP68_HUMAN	ATP5MJ		SS_NO_TYPE	LC non-substrate	42.82	12	0	0	0	0	1	0	0	0		23	180562	24.7826				0.61	34.67	NTRK2	24.14	24.1105	KCNE2	3.24	KCNE1	28.2	28.2	KCNE2	3.48	KCNE2
Q8WUT4	LRRN4_HUMAN	LRRN4	OTHERS	SS_TYPE1	LC non-substrate	42.77	19.88	0	0	0	0	1	0	0	0		4	2890	6.25	0	0	0	0.67	44.5	TIE1	12.16	11.8972	Lrrc4b	22.12	Lrrc4b	26.83	26.83	JAG2	3.01	Ephb2	-0.0392627	0.778037	-0.0347198	0.765891
Q9NQ60	EQTN_HUMAN	EQTN	OTHERS	SS_TYPE1	LC non-substrate	42.74	15.92	0	0	0	0	1	0	0	0		9	12486	21.1111	0	0	0	0.69	48.33	VASN	9.18	8.85921	PTPRF	1.04	DAG1	36.58	36.58	Nlgn1	0		0.0297482	0.830909	-0.0318634	0.784666
Q86VR7	VS10L_HUMAN	VSIG10L		SS_TYPE1	LC non-substrate	42.72	22.71	0	0	0	0	1	0	0	1	769:G->S	2	46	6.5	0	0	0	0.74	56	BTC	10.84	10.5515	ROBO1	11.82	PTK7	19.51	19.51	Nectin1	0.82	Nectin1	-0.117429	0.397741	-0.0577706	0.620106
P24071	FCAR_HUMAN	FCAR		SS_TYPE1	LC non-substrate	42.72	18.5	0	0	0	0	1	4	0	0		16	10292	60.5				0.74	56.67	NGFR	15.33	15.129	Dcc	4.8	Dscam	10.26	10.26	Npr3	0		-0.113105	0.415464	0.0593345	0.610653
Q8NER5	ACV1C_HUMAN	ACVR1C	OTHERS	SS_TYPE1	LC non-substrate	42.71	12.73	0	0	0	0	1	7	1	0		8	180	26.375	3	0	10.3333	0.71	52.33	IFNAR2	17.65	17.4941	TIE1	17.1	Ephb2	26.83	26.83	TIE1	3.7	TIE1	0.12223	0.378593	0.751256	5.40189e-15
P05107	ITB2_HUMAN	ITGB2		SS_TYPE1	LC non-substrate	42.69	22.83	0	0	0	0	1	15	31	1	716:G->A	115	383306	76.0609	46	141690	24.913	0.65	41.83	JAG2	9.49	9.17525	Dll1	4.06	Notch3	34.88	34.88	Nectin1	3.71	Cdh1	-0.0591344	0.671018	-0.00648517	0.95566
A0A0K2S4Q6	CD3CH_HUMAN	CD300H		SS_TYPE1	LC non-substrate	42.66	12.67	0	0	0	0	1	0	0	0								0.68	45.83	APP	13.43	13.192	ROBO1	3.52	AXL	14.63	14.63	Cdh1	1.28	MET
Q9Y5I4	PCDC2_HUMAN	PCDHAC2		SS_TYPE1	LC non-substrate	42.63	14.15	0	0	0	0	1	0	0	0								0.66	43	SORL1	12.91	12.6618	CDH2	39.33	CDH2	26.83	26.83	DAG1	0.96	DAG1	0.132612	0.339112	-0.0803968	0.489952
Q96LL3	FIMP_HUMAN	FIMP	OTHERS	SS_TYPE1	LC non-substrate	42.49	15.04	0	0	0	0	1	0	0	0		5	71756	4.6	0	0	0	0.76	59.17	IFNAR2	15.91	15.7203	Ntrk2	1.42	CLSTN2	26.83	26.83	Npr3	2.69	APP
P26012	ITB8_HUMAN	ITGB8	OTHERS	SS_TYPE1	LC non-substrate	42.45	17.02	0	0	0	0	1	5	5	0		34	7268	75.6765	30	20404	31.1333	0.66	43.67	SIRPA	4.16	3.74146	TIE1	2.91	Notch3	12.5	12.5	ERBB4	1.4	Dcc	0.782982	2.64152e-12	0.154841	0.181689
P14784	IL2RB_HUMAN	IL2RB	OTHERS	SS_TYPE1	LC non-substrate	42.44	16.73	0	0	0	0	1	13	11	0		88	251106	82.0795	13	19622	24.1538	0.72	53.67	PDPN	5.08	4.67938	SORT1	3.24	Ephb2	26.67	26.67	Aplp1	2.52	PDPN	-0.171856	0.214017	-0.0691391	0.552872
P29017	CD1C_HUMAN	CD1C	OTHERS	SS_TYPE1	LC non-substrate	42.44	18.66	0	0	0	0	1	4	0	1	300:F->S	89	104594	90.7865	9	10160	29.5556	0.67	44.33	LRP6	16.52	16.3421	HLA-A	15.35	HLA-A	26.83	26.83	APLP2	3.23	Pam	-0.175925	0.203201	0.0221187	0.849581
Q6PIZ9	TRAT1_HUMAN	TRAT1		SS_TYPE3	LC non-substrate	42.34	11.04	0	0	0	0	1	14	0	0		18	438504	82.1667	9	17254	31.2222	0.77	61.83	BSG	16.67	16.4951	MET	1.52	Dcc	20.93	20.93	MERTK	0.58	BSG	-0.163367	0.237858	-0.0404004	0.728962
Q58EX2	SDK2_HUMAN	SDK2		SS_TYPE1	LC non-substrate	42.2	15.89	0	0	0	0	1	5	0	0		10	2976	33.2	0	0	0	0.69	48.33	KCNE2	16.25	16.0669	Dscam	85.56	Dscam	31.71	31.71	Dscam	6.55	L1cam	0.394657	0.00314538	0.0296858	0.799061
Q14126	DSG2_HUMAN	DSG2	SUBLIT	SS_TYPE1	LC non-substrate	42.17	23.49	0	0	1	0	1	16	5	0		16	172162	52.4375	1	0	1	0.74	57.5	BTC	17.89	17.7388	CDH2	99	CDH2	8.89	8.89	APLP2	0.22	APLP2	-0.0702972	0.613478	0.0876295	0.451615
P60507	EFC1_HUMAN	ERVFC1		SS_NO_TYPE	LC non-substrate	42.12	23.07	0	0	0	0	1	0	0	0								0.75	58	TIE1	5.82	5.43379	LRP6	1.91	MET	12.2	12.2	Ephb2	0.14	L1cam
Q9HBE5	IL21R_HUMAN	IL21R		SS_TYPE1	LC non-substrate	41.98	16.32	0	0	0	0	1	6	7	0		35	10042	91.2286	1	0	15	0.61	34.67	LRP6	5.2	4.80171	LDLR	3.23	Ghr	12.2	12.2	IL1R2	1.09	IL1R2	-0.104352	0.45269	-0.071755	0.537912
Q7Z692	CEA19_HUMAN	CEACAM19	OTHERS	SS_TYPE1	LC non-substrate	41.98	17.58	0	0	0	0	1	0	0	0		8	269698	22.25	1	0	1	0.73	55.17	IFNAR2	16	15.812	Lrp8	3.41	Dcc	29.27	29.27	Cdh1	4.02	CXADR	-0.205712	0.135619	0.0421607	0.717638
Q7Z2Q7	LRR70_HUMAN	LRRC70		SS_NO_TYPE	LC non-substrate	41.97	16.68	0	0	0	0	1	0	0	0								0.63	38.17	FLT1	19.45	19.3292	VASN	33.83	Lrrc4b	26.83	26.83	MUC1	3.74	PTPRF	-0.383975	0.00415205	-0.0997559	0.391235
Q6UXG3	CLM9_HUMAN	CD300LG		SS_TYPE1	LC non-substrate	41.84	17.48	0	0	0	0	1	4	0	0		14	86616	40	0	0	0	0.67	44.5	BTC	9.64	9.32817	IGF1R	5.65	SIRPA	14.63	14.63	SPN	2.48	SPN	-0.212104	0.123621	-0.0408578	0.726014
A2RRL7	TM213_HUMAN	TMEM213	OTHERS	SS_TYPE1	LC non-substrate	41.82	17.74	0	0	0	0	1	0	0	0		8	18502	4	0	0	0	0.74	56	FLT1	14.95	14.7416	Notch3	1.38	ERBB4	24.39	24.39	TIE1	1.35	Notch1	-0.0821249	0.554943	-0.0876399	0.451561
Q9Y3Q7	ADA18_HUMAN	ADAM18	OTHERS	SS_TYPE1	LC non-substrate	41.74	16.2	0	0	0	0	1	0	1	0		3	1182	7	0	0	0	0.7	50.5	BSG	8.25	7.9111	IGF1R	3.06	Lrp8	12.2	12.2	CLSTN1	2.37	MUC1	-0.0468077	0.736795	-0.00906211	0.938072
A5PLK6	RGSL_HUMAN	RGSL1		SS_NO_TYPE	LC non-substrate	41.68	19.42	0	0	0	0	1	7	0	0								0.67	44.67	APLP1	2.32	1.86563	LRP6	2.5	Ghr	30.23	30.23	CSF1	2.42	HLA-A	-0.0602379	0.665238	-0.0444851	0.702778
Q9Y5H9	PCDA2_HUMAN	PCDHA2		SS_TYPE1	LC non-substrate	41.62	22.47	0	0	0	0	1	0	0	0								0.69	48	CDH1	12.24	11.9788	CDH2	31.38	CDH2	19.51	19.51	Nradd	1.01	Nradd	0.335708	0.0130756	-0.0792996	0.495913
P08514	ITA2B_HUMAN	ITGA2B		SS_TYPE1	LC non-substrate	41.6	14.94	0	0	0	0	1	37	23	3	989:A->T;1026:R->Q;1026:R->W	76	214254	82.2368	13	40830	27.5385	0.67	44.83	NTRK2	3.85	3.42543	Dscam	2.6	CSF1	8.7	8.7	AXL	0.08	SORT1	0.199368	0.148366	-0.0121063	0.917332
Q96BF3	TMIG2_HUMAN	TMIGD2	OTHERS	SS_TYPE1	LC non-substrate	41.56	23.76	0	0	0	0	1	0	0	1	168:W->L	12	378	94.6667	2	9986	27	0.64	40.17	NOTCH4	17.38	17.2189	Nectin1	3.82	TYRO3	29.27	29.27	HLA-A	1.55	HLA-A	-0.036042	0.795835	-0.0698599	0.54873
Q96I36	COX14_HUMAN	COX14		SS_NO_TYPE	LC non-substrate	41.36	21.7	0	0	0	0	1	14	1	1	19:M->I	19	72738	19.7895	2	14	14.5	0.72	52.67	CDH2	19.3	19.1763	APLP2	1.96	Ghr	20.93	20.93	IGF1R	2.92	IGF1R	0.0433312	0.755714	-0.091917	0.429699
P51511	MMP15_HUMAN	MMP15		SS_TYPE1	LC non-substrate	41.35	23.72	0	0	0	0	1	5	5	1	622:R->W	17	41862	87.6471	5	188	10.4	0.74	57.17	BSG	3.59	3.16036	CLSTN1	1.42	Ghr	14.63	14.63	ERBB4	0.01	PTPRF	0.105806	0.446382	0.0754139	0.517328
Q9Y3P8	SIT1_HUMAN	SIT1	OTHERS	SS_TYPE1	LC non-substrate	41.33	20.51	0	0	0	0	1	0	0	0		6	6832	34.1667	0	0	0	0.63	38.5	VASN	17.35	17.1883	SIRPA	1.67	TNFRSF17	21.95	21.95	KL	1.49	AXL	-0.185285	0.179807	-0.0500124	0.667894
Q08334	I10R2_HUMAN	IL10RB	OTHERS	SS_TYPE1	LC non-substrate	41.28	18.19	0	0	0	0	1	7	7	0		22	6412	51.7727	4	31100	2.75	0.65	42.33	MUC1	19.08	18.952	IFNAR2	4.78	IFNAR2	28.57	28.57	Dll1	4.43	Dll1	-0.207834	0.131543	0.100492	0.38773
O60602	TLR5_HUMAN	TLR5	OTHERS	SS_TYPE1	LC non-substrate	41.26	25.48	0	0	0	0	1	12	16	1	644:I->F	35	89642	104.343	2	0	15	0.66	43.5	TACSTD2	11.42	11.1428	VASN	19.76	VASN	14.63	14.63	SDC3	1.14	SDC3	-0.101268	0.46623	-0.0470488	0.686516
Q8NFZ8	CADM4_HUMAN	CADM4	OTHERS	SS_TYPE1	LC non-substrate	41.18	18.48	0	0	0	0	1	0	0	0		17	66060	46.6471	2	0	3.5	0.7	50.17	BTC	22.16	22.092	Nectin1	17.89	Nectin1	39.02	39.02	Ephb2	4.18	Cdh1	0.802185	3.06709e-13	0.467044	2.10832e-05
A8MTT3	CEBOS_HUMAN	CEBPZOS		SS_NO_TYPE	LC non-substrate	41.04	19.79	0	0	0	0	1	0	0	0		3	27848	7.33333	0	0	0	0.58	30	DCC	22.5	22.4386	SORT1	1.57	TIE1	28.95	28.95	SDC3	2.67	BSG	-0.0996396	0.473465	-0.102399	0.378744
Q8N9R8	SCAI_HUMAN	SCAI		SS_NO_TYPE	LC non-substrate	41.03	19.06	0	0	0	0	1	6	0	0		2	178	71.5	1	0	67	0.68	46.83	NRXN1	4.29	3.87399	Notch1	1.58	Nrxn1	12.2	12.2	Npr3	1.35	Npr3	-0.215111	0.118265	0.118902	0.306297
Q8TC41	RN217_HUMAN	RNF217		SS_NO_TYPE	LC non-substrate	40.78	19.19	0	0	0	0	1	5	0	0								0.63	38	BTC	5.35	4.95463	TNFRSF1A	2.41	TNFRSF1A	29.27	29.27	PTK7	3.51	PTK7	-0.102155	0.462313	0.416848	0.000179824
Q8WUY8	NAT14_HUMAN	NAT14		SS_NO_TYPE	LC non-substrate	40.76	11.61	0	0	0	0	1	0	0	0								0.69	49	VASN	10.19	9.88888	KL	2.99	KL	26.83	26.83	NGFR	2.45	NGFR	0.418887	0.00161877	-0.111975	0.335533
Q9NQG6	MID51_HUMAN	MIEF1		SS_NO_TYPE	LC non-substrate	40.67	16.43	0	0	0	0	1	0	0	0		8	97482	21	0	0	0	0.71	51.33	SDC3	7.99	7.64604	TIE1	1.55	APP	16.28	16.28	Aplp1	2.15	Aplp1	0.349988	0.00947796	-0.0775637	0.505423
P20645	MPRD_HUMAN	M6PR	OTHERS	SS_TYPE1	LC non-substrate	40.52	20.42	0	0	0	0	1	9	16	0		18	28000	44.1667	2	0	9	0.75	58.5	CLSTN2	6.5	6.12703	Cdh1	2.27	LRP1	33.33	33.33	LRP1	4.22	LRP1	0.168111	0.224319	-0.0531802	0.648208
Q9Y5T4	DJC15_HUMAN	DNAJC15		SS_NO_TYPE	LC non-substrate	40.48	14.78	0	0	0	0	1	0	1	1	35:R->G	3	1276	9.66667	2	0	6	0.71	51	APLP1	11.33	11.0511	Npr3	1.5	HLA-A	18.6	18.6	Aplp1	1.98	Nradd	0.72365	6.32251e-10	-0.0487698	0.675678
P69849	NOMO3_HUMAN	NOMO3		SS_NO_TYPE	LC non-substrate	40.42	12.43	0	0	0	0	1	0	0	0								0.7	50.33	LRP6	2.13	1.67193	SORL1	1.49	PDPN	17.07	17.07	LRP1	1.82	LRP1	-0.0835046	0.548291	0.129956	0.26318
Q5JPE7	NOMO2_HUMAN	NOMO2		SS_NO_TYPE	LC non-substrate	40.42	12.43	0	0	0	0	1	0	0	0		2	462	28	1	0	3	0.7	50.33	LRP6	2.05	1.59038	SORL1	1.47	PDPN	17.07	17.07	LRP1	1.82	LRP1	0.383091	0.00424686	-0.0143655	0.901976
Q15155	NOMO1_HUMAN	NOMO1		SS_NO_TYPE	LC non-substrate	40.42	12.43	0	0	0	0	1	0	0	0								0.7	50.33	LRP6	2.13	1.67193	CLSTN1	1.48	PDPN	17.07	17.07	LRP1	1.82	LRP1	-0.228729	0.0961894	0.256137	0.0255262
Q5T7R7	CA185_HUMAN	C1orf185		SS_NO_TYPE	LC non-substrate	40.42	19.21	0	0	0	0	1	0	4	0								0.78	63	AXL	14.07	13.8444	APP	1.29	ROBO1	41.46	41.46	CXADR	1.6	LRP6	-0.0450543	0.746318	-0.0362935	0.755605
A8MZ97	CB074_HUMAN	C2orf74		SS_NO_TYPE	LC non-substrate	40.4	17.19	0	0	0	0	1	0	7	0								0.69	49	SORT1	14.95	14.7416	LRP1	2.97	TIE1	12.2	12.2	LDLR	1.36	ROBO1	0.621676	5.24605e-07	-0.0991478	0.394143
Q9UKX5	ITA11_HUMAN	ITGA11		SS_TYPE1	LC non-substrate	40.38	18.97	0	0	0	0	1	3	0	0		31	950	80.3548	23	274	35	0.53	21.33	VASN	2.78	2.33459	Epha4	2.13	Notch2	18.6	18.6	Lrrc4b	1.7	CD44	-0.292615	0.0317774	-0.078459	0.500506
Q6UX71	PXDC2_HUMAN	PLXDC2	OTHERS	SS_TYPE1	LC non-substrate	40.3	22.27	0	0	1	0	1	0	0	1	458:I->V	6	47876	9	0	0	0	0.68	46.17	SORL1	7.94	7.59507	AXL	3.19	MET	12.2	12.2	APP	1.49	APP	0.558121	1.15968e-05	0.287569	0.0117733
P36896	ACV1B_HUMAN	ACVR1B	SUBLIT	SS_TYPE1	LC non-substrate	40.3	17.08	0	0	0	0	1	7	1	1	146:F->L	18	22472	55.8333	4	15274	17.5	0.68	47	ROBO1	15.84	15.6489	IGF1R	17.86	Ephb2	20.93	20.93	PTPRF	1.9	HLA-A	0.123767	0.37258	0.0675538	0.562034
Q9UKH3	ENK9_HUMAN	ERVK-9		SS_TYPE1	LC non-substrate	40.29	14.9	0	0	0	0	1	0	0	0								0.68	46	LRP6	5.01	4.60801	TIE1	1.16	Nlgn1	12.2	12.2	Dll1	1.32	Dll1
Q902F8	ENK8_HUMAN	ERVK-8		SS_TYPE1	LC non-substrate	40.29	14.9	0	0	0	0	1	0	1	0								0.68	46	LRP6	4.58	4.16964	Notch1	1.71	Nrxn1	12.2	12.2	Dll1	1.32	Dll1
P61567	ENK7_HUMAN	ERVK-7		SS_NO_TYPE	LC non-substrate	40.29	14.9	0	0	0	0	1	0	0	0								0.68	46	LRP6	3.4	2.96666	Dll1	1.15	Nrxn1	12.2	12.2	Dll1	1.32	Dll1
Q69384	ENK6_HUMAN	ERVK-6		SS_TYPE1	LC non-substrate	40.29	14.9	0	0	0	0	1	0	0	0								0.68	46	LRP6	4.72	4.31237	TIE1	1.17	Nrxn1	12.2	12.2	Dll1	1.32	Dll1
P61566	ENK24_HUMAN	ERVK-24		SS_TYPE1	LC non-substrate	40.29	14.9	0	0	0	0	1	0	0	0								0.68	46	LRP6	3.91	3.48659	CLSTN1	1.92	TNFRSF17	12.2	12.2	Dll1	1.32	Dll1
P61565	ENK21_HUMAN	ERVK-21		SS_TYPE1	LC non-substrate	40.29	14.9	0	0	0	0	1	0	0	0								0.68	46	LRP6	5.01	4.60801	TIE1	1.75	Tacstd2	12.2	12.2	Dll1	1.32	Dll1
O71037	ENK19_HUMAN	ERVK-19		SS_TYPE1	LC non-substrate	40.29	14.9	0	0	0	0	1	0	0	0								0.68	46	LRP6	4.86	4.45509	Notch1	2.73	TIE1	12.2	12.2	Dll1	1.32	Dll1
Q8WWQ8	STAB2_HUMAN	STAB2	OTHERS	SS_TYPE1	LC non-substrate	40.26	19.16	0	0	0	0	1	9	3	0		11	3440	55.5455	2	0	23	0.62	37.17	NRXN1	3.33	2.8953	Notch3	14.09	TIE1	26.83	26.83	HLA-A	2.09	SPN	-0.139551	0.314211	-0.0415324	0.721673
P27824	CALX_HUMAN	CANX	OTHERS	SS_TYPE1	LC non-substrate	40.24	15.65	0	0	0	0	1	29	7	0		81	1150564	38.5432	12	168184	10	0.72	52.5	KCNE2	5.07	4.66918	APP	2.06	MUC1	24.39	24.39	PTPRF	3.73	CXADR	-0.440388	0.000860578	-0.1462	0.207595
P16471	PRLR_HUMAN	PRLR	OTHERS	SS_TYPE1	LC non-substrate	40.19	17.22	0	0	0	0	1	5	19	0		8	24756	61.125				0.66	44	APLP2	22.51	22.4488	Ghr	41.18	Ghr	18.18	18.18	Epha4	0.89	Epha4	0.0843952	0.544018	-0.0308212	0.791547
O14523	C2C2L_HUMAN	C2CD2L		SS_NO_TYPE	LC non-substrate	40.18	18.37	0	0	0	0	1	0	0	0								0.65	42	VASN	4.53	4.11867	Notch1	1.66	SDC3	18.6	18.6	Pam	2.43	Pam	0.626296	4.07648e-07	0.15811	0.172527
Q99706	KI2L4_HUMAN	KIR2DL4	OTHERS	SS_TYPE1	LC non-substrate	40.16	19.18	0	0	0	0	1	4	0	0		23	2476	94.9565	2	0	28.5	0.69	48.5	BTC	14.85	14.6396	CDH2	5.27	SIRPA	26.83	26.83	DAG1	3.58	IGF1R	-0.122067	0.379234	-0.0476641	0.682634
P78536	ADA17_HUMAN	ADAM17		SS_TYPE1	LC non-substrate	40.04	14.85	0	0	0	0	1	38	17	0		64	213436	59.4375	28	76672	14.9643	0.64	40.5	L1CAM	4.37	3.95555	LRP1	1.99	LRP1	21.95	21.95	Nlgn1	2.11	KL	0.180743	0.190905	0.0914033	0.432292
P27037	AVR2A_HUMAN	ACVR2A	OTHERS	SS_TYPE1	LC non-substrate	40.04	16.59	0	0	0	0	1	8	4	0		15	14960	27.2667	11	26010	8.09091	0.65	42.17	DLL1	12.28	12.0196	TIE1	14.14	Ephb2	23.91	23.91	DAG1	3.53	JAG2	-0.0180438	0.896961	0.255759	0.0257517
A6NFR6	CE060_HUMAN	C5orf60		SS_NO_TYPE	LC non-substrate	39.93	18.75	0	0	0	0	1	0	0	2	55:R->C;56:L->P							0.66	43.33	CLSTN1	5.95	5.56632	Pam	2.75	Scn4b	21.95	21.95	MERTK	2.25	Scn4b
Q8N967	LRTM2_HUMAN	LRTM2		SS_TYPE1	LC non-substrate	39.91	23.08	0	0	0	0	1	0	0	0		8	6062	24.25	0	0	0	0.6	32.67	JAG2	14.6	14.3847	Lrrc4b	17.75	VASN	24.39	24.39	Scn4b	3.24	Ptprm	0.466701	0.000374676	-0.020381	0.861275
Q8ND94	LRN4L_HUMAN	LRRN4CL	OTHERS	SS_TYPE1	LC non-substrate	39.89	21.74	0	0	0	0	1	0	0	0								0.62	35.83	LRP6	12.18	11.9176	SORL1	3.85	Ephb2	31.71	31.71	TIE1	2.19	CXADR	-0.374751	0.00523924	-0.0770903	0.508032
Q01113	IL9R_HUMAN	IL9R		SS_TYPE1	LC non-substrate	39.87	20.56	0	0	0	0	1	6	3	1	288:Y->C	12	3396	73.8333	1	0	15	0.6	33.5	LRP6	12.28	12.0196	Ghr	3.08	Ghr	24.39	24.39	Dscam	2.64	LRP6	-0.16372	0.236832	-0.0404656	0.728541
P19256	LFA3_HUMAN	CD58	OTHERS	SS_TYPE1	LC non-substrate	39.86	20.25	0	0	0	0	1	6	3	0		60	50050	99.5333	4	40	37.25	0.69	48.17	SORL1	12.8	12.5497	SORL1	2.33	SORL1	18.6	18.6	CD44	2.92	Notch3	-0.177449	0.199254	-0.00822797	0.943762
P22794	EVI2A_HUMAN	EVI2A	OTHERS	SS_TYPE1	LC non-substrate	39.86	18.74	0	0	0	0	1	0	0	0								0.73	55.67	SORT1	13.98	13.7527	PDPN	2.94	KCNE2	24.39	24.39	KCNE2	3.51	BTC	0.779535	3.79999e-12	0.493124	6.01905e-06
Q8WVX9	FACR1_HUMAN	FAR1		SS_NO_TYPE	LC non-substrate	39.84	12.76	0	0	0	0	1	5	1	3	480:R->C;480:R->H;480:R->L							0.64	40.33	ROBO1	8.74	8.41064	Nectin1	1.85	Ntrk2	26.32	26.32	BSG	1.71	Notch3	0.637886	2.12525e-07	0.809304	9.02299e-19
Q8NI17	IL31R_HUMAN	IL31RA	OTHERS	SS_TYPE1	LC non-substrate	39.63	14.91	0	0	0	0	1	6	4	0		2	94	8.5	1	0	2	0.63	39	KCNE2	10.38	10.0826	PTPRF	10.19	PTPRF	17.07	17.07	CLSTN1	1.93	CLSTN1	-0.138297	0.318623	0.0875485	0.452035
Q8N6P7	I22R1_HUMAN	IL22RA1	OTHERS	SS_TYPE1	LC non-substrate	39.6	21.65	0	0	0	0	1	5	0	1	222:L->P	15	7420	56.6	3	15552	3	0.58	30.17	TNFRSF1A	5.92	5.53573	PTPRF	6.1	IFNAR2	17.07	17.07	SORL1	0.86	SORL1	0.054608	0.694919	0.159125	0.169754
P32927	IL3RB_HUMAN	CSF2RB	OTHERS	SS_TYPE1	LC non-substrate	39.59	25.04	0	0	0	0	1	18	9	0		48	74968	87.3125	4	6994	6.25	0.6	34.17	BTC	6.36	5.9843	ROBO1	4.76	SORL1	32.43	32.43	TNFRSF1A	2.91	CLSTN2	-0.143451	0.300741	-0.0432781	0.710481
Q9Y2G1	MYRF_HUMAN	MYRF		SS_NO_TYPE	LC non-substrate	39.29	12.36	0	0	0	0	1	0	5	0		6	14066	19.3333	0	0	0	0.76	60.67	CLSTN1	3.65	3.22153	PTK7	2.56	Cdh1	19.51	19.51	MET	1.07	APP	0.848401	5.55831e-16	0.7997	4.61706e-18
O95256	I18RA_HUMAN	IL18RAP	OTHERS	SS_TYPE1	LC non-substrate	39.26	18.26	0	0	0	0	1	6	2	1	350:V->I	12	726	71.5	1	0	1	0.68	47	NTRK2	12.02	11.7545	IL1R2	19.45	IL1R2	21.95	21.95	HLA-A	2.16	Dscam	-0.0736683	0.596526	-0.0591509	0.611759
O43567	RNF13_HUMAN	RNF13		SS_NO_TYPE	LC non-substrate	39.26	13.26	0	0	0	0	1	0	10	0		3	15834	8	0	0	0	0.73	54.33	DLL1	6.82	6.45326	TYRO3	2.49	AXL	34.15	34.15	Notch3	5.08	AXL	0.770416	9.64333e-12	0.83301	1.0457e-20
Q9Y5H5	PCDA9_HUMAN	PCDHA9		SS_TYPE1	LC non-substrate	39.24	21.39	0	0	0	0	1	0	2	0		3	2	4.66667	0	0	0	0.69	49	DLL1	12.32	12.0604	CDH2	29.59	CDH2	12.2	12.2	Dll1	0.69	BTC	0.403881	0.00245667	-0.0692275	0.552363
O75121	MFA3L_HUMAN	MFAP3L	OTHERS	SS_TYPE1	LC non-substrate	39	21.68	0	0	0	0	1	0	0	0		2	144	5	0	0	0	0.68	46.83	TNFRSF17	11.98	11.7137	Scn4b	10.66	ROBO1	25.58	25.58	BTC	4.68	BTC	0.690889	7.37901e-09	-0.000267874	0.998168
O00445	SYT5_HUMAN	SYT5		SS_NO_TYPE	LC non-substrate	38.92	18.52	0	0	0	0	1	4	0	0		8	9446	21.5	1	0	1	0.67	44.83	BTC	8.03	7.68682	MET	2.32	IGF1R	29.27	29.27	Nradd	3.7	CLSTN2	0.479829	0.000241174	-0.0496237	0.670325
Q9BQG1	SYT3_HUMAN	SYT3		SS_NO_TYPE	LC non-substrate	38.82	20.34	0	0	0	0	1	0	1	0		6	7554	18.5	1	0	2	0.66	43	TNFRSF17	5.76	5.37262	IGF1R	3.1	Pam	24.39	24.39	Pam	5.34	Pam	0.660783	5.40137e-08	0.096424	0.407327
Q9Y3Q3	TMED3_HUMAN	TMED3	OTHERS	SS_TYPE1	LC non-substrate	38.78	16.26	0	0	0	0	1	12	0	0		11	60598	14	3	0	11.3333	0.69	48	TNFRSF17	11.52	11.2448	LRP1	1.39	AXL	34.15	34.15	SPN	2.45	Ghr	-0.182189	0.18732	-0.063248	0.587275
P82279	CRUM1_HUMAN	CRB1		SS_TYPE1	LC non-substrate	38.72	23.77	0	0	0	0	1	0	16	2	1354:A->T;1365:A->D	16	60784	23.0625				0.76	60	CD44	12.66	12.407	Notch4	86.05	Notch1	39.02	39.02	LRP1	1.84	LRP1	0.40143	0.00262519	0.183547	0.112485
Q86UQ5	GTSC1_HUMAN	GTSCR1		SS_NO_TYPE	LC non-substrate	38.71	19.49	0	0	0	0	1	0	0	0								0.72	53.83	SORT1	13.97	13.7425	Dcc	2.87	Dscam	24.39	24.39	Dll1	2.17	MUC1
Q96KC8	DNJC1_HUMAN	DNAJC1	OTHERS	SS_TYPE1	LC non-substrate	38.7	16.76	0	0	0	0	1	0	1	0		2	17528	8.5	0	0	0	0.72	53.33	LRRC4B	5.42	5.026	Dscam	2.16	IGF1R	14.63	14.63	Dscam	1.33	Dscam	-0.19197	0.164331	0.245011	0.0329097
Q02846	GUC2D_HUMAN	GUCY2D	OTHERS	SS_TYPE1	LC non-substrate	38.7	13.38	0	0	0	0	1	5	14	0		13	22158	17.4615	2	4	1.5	0.67	44.33	SORL1	6.62	6.24936	Ephb2	16.43	Ephb2	31.11	31.11	Npr3	1.69	CLSTN2	-0.111877	0.420576	-0.0279917	0.810308
Q14627	I13R2_HUMAN	IL13RA2	OTHERS	SS_TYPE1	LC non-substrate	38.48	14.53	0	0	0	0	1	5	2	0		8	34038	66.75	2	27436	2.5	0.61	35.33	TNFRSF17	13.42	13.1818	TYRO3	4.95	Ghr	37.5	37.5	TNFRSF17	4.62	TNFRSF17	-0.0421165	0.762359	-0.0446206	0.701914
Q96G30	MRAP2_HUMAN	MRAP2		SS_NO_TYPE	LC non-substrate	38.47	15.19	0	0	0	0	1	0	3	0		2	332	16	0	0	0	0.71	51.5	KCNE2	10.24	9.93985	Notch3	1.62	BSG	17.07	17.07	Npr3	2.56	Npr3	0.544434	2.08378e-05	0.0544093	0.640633
Q96F05	CK024_HUMAN	C11orf24	OTHERS	SS_TYPE1	LC non-substrate	38.47	16.04	0	0	0	0	1	0	0	0								0.65	42	NTRK2	11.36	11.0817	Notch3	2.25	Notch2	19.51	19.51	Pam	2.77	Pam	-0.134716	0.331434	0.0628133	0.589852
A6NL88	SHSA7_HUMAN	SHISA7	OTHERS	SS_TYPE1	LC non-substrate	38.42	8.45	0	0	0	0	1	0	0	0		9	23032	15.6667	0	0	0	0.72	52.83	TNFRSF17	7.44	7.08533	TIE1	1.87	KCNE1	24.39	24.39	Pam	3.1	CDH2	0.526972	4.24431e-05	0.395619	0.000404324
Q76MJ5	ERN2_HUMAN	ERN2	SUBLIT	SS_TYPE1	LC non-substrate	38.39	18.52	0	0	1	0	1	0	0	0		7	14468	21	0	0	0	0.66	44.17	TNFRSF17	8.32	7.98247	MET	11.77	ERBB4	24.39	24.39	CDH2	2.71	Dscam	-0.0397918	0.775123	0.0476772	0.682551
Q4G0I0	CSMT1_HUMAN	CCSMST1	OTHERS	SS_TYPE1	LC non-substrate	38.38	14.3	0	0	0	0	1	0	0	0								0.65	41.33	TNFRSF17	13.64	13.4061	AXL	2.43	BTC	29.73	29.73	MUC1	3.2	MUC1
Q9H3S1	SEM4A_HUMAN	SEMA4A	OTHERS	SS_TYPE1	LC non-substrate	38.35	11.9	0	0	0	0	1	6	11	0		41	101828	41.7073	5	232	15	0.7	50.83	CD44	4.34	3.92497	Lrrc4b	2.45	LDLR	29.27	29.27	TYRO3	3.26	Notch4	0.0833679	0.548949	-0.0778174	0.504027
Q9UKF2	ADA30_HUMAN	ADAM30	OTHERS	SS_TYPE1	LC non-substrate	38.33	16.9	0	0	0	0	1	4	0	0		9	9530	14.6667	3	0	4.33333	0.71	52.33	TNFRSF17	6.58	6.20858	LRP1	2.76	Dll1	31.71	31.71	LRP1	2.58	L1cam	-0.0451566	0.745762	-0.0243352	0.834711
Q6ZTQ4	CDHR3_HUMAN	CDHR3	OTHERS	SS_TYPE1	LC non-substrate	38.23	18.84	0	0	0	0	1	0	1	0		30	44434	41.9667	0	0	0	0.65	42	TNFRSF17	14.24	14.0177	CDH2	15	CDH2	19.51	19.51	L1cam	0.26	TIE1	0.0289146	0.835581	-0.0168328	0.885245
P50402	EMD_HUMAN	EMD		SS_NO_TYPE	LC non-substrate	38.2	22.92	0	0	0	0	1	22	5	0		12	171792	33.6667	4	57726	2.25	0.68	46.17	TNFRSF17	7.09	6.72851	SORL1	1.39	SDC3	26.83	26.83	Notch2	3.04	SDC3	-0.143029	0.302181	-0.182753	0.114075
Q8NI28	CG013_HUMAN	LINC01006		SS_NO_TYPE	LC non-substrate	38.16	16.88	0	0	0	0	1	0	0	0								0.73	55	LRP6	16.67	16.4951	DAG1	2.17	MERTK	29.27	29.27	JAG2	2.62	MERTK
P60602	ROMO1_HUMAN	ROMO1		SS_NO_TYPE	LC non-substrate	38.14	24.22	0	0	0	0	1	0	1	1	28:A->P	13	24394	17.7692	4	140	14.75	0.64	40.83	EPHB2	20.25	20.1448	HLA-A	2.54	Notch2	16.28	16.28	CXADR	2.69	CXADR	0.312868	0.0212525	-0.0785471	0.500024
A8MRT5	NPIB5_HUMAN	NPIPB5		SS_NO_TYPE	LC non-substrate	38.13	16.91	0	0	0	0	1	0	0	0		2	151904	2.5	0	0	0	0.66	42.67	SORL1	2.38	1.9268	KL	1.62	MERTK	17.78	17.78	IGF1R	4.28	IGF1R	-0.197824	0.151599	-0.146963	0.205208
Q4LDR2	CTXN3_HUMAN	CTXN3		SS_NO_TYPE	LC non-substrate	38.12	17.19	0	0	0	0	1	0	1	1	23:M->I	5	38876	12.2	0	0	0	0.66	44	TIE1	18.52	18.3811	PTK7	1.85	Notch1	21.95	21.95	Npr3	3.19	Notch1	0.122836	0.376213	-0.0619412	0.595036
Q9Y6W8	ICOS_HUMAN	ICOS	OTHERS	SS_TYPE1	LC non-substrate	38.1	16.56	0	0	0	0	1	0	12	0		42	16768	101.238	2	0	34.5	0.59	31.83	CLSTN1	11.56	11.2856	PTK7	2.6	PTK7	29.27	29.27	DAG1	4.07	Notch1	-0.176194	0.202501	-0.0409059	0.725704
A8K4G0	CLM7_HUMAN	CD300LB	OTHERS	SS_TYPE1	LC non-substrate	38.06	15.3	0	0	0	0	1	6	0	0		36	59380	57.4167	2	0	18	0.68	46.17	TNFRSF17	12.44	12.1827	SIRPA	3.5	BSG	29.27	29.27	SIRPA	4.14	SIRPA	0.0779806	0.575149	0.0592103	0.611401
Q9NX95	SYBU_HUMAN	SYBU		SS_NO_TYPE	LC non-substrate	38.05	18.41	0	0	0	0	1	0	0	0		3	1430	12.6667	0	0	0	0.75	58.17	CD44	3.47	3.03803	Dscam	1.47	ROBO1	24.39	24.39	SPN	2.62	SPN	0.351931	0.00906196	-0.0135717	0.907367
P55082	MFAP3_HUMAN	MFAP3		SS_TYPE1	LC non-substrate	37.98	21.4	0	0	0	0	1	4	0	0								0.67	44.33	SORL1	10.22	9.91946	ROBO1	5.78	Lrrc4b	27.91	27.91	BTC	4.37	BTC	-0.391086	0.00345481	0.271634	0.0176147
P38570	ITAE_HUMAN	ITGAE		SS_TYPE1	LC non-substrate	37.92	18.38	0	0	0	0	1	3	0	0		103	203276	85.3883	15	18502	40	0.6	32.83	SORT1	2.2	1.7433	FLT1	2.23	Npr3	25.58	25.58	Epha4	2.14	Notch3	-0.03036	0.827484	-0.186832	0.106086
Q5SZI1	LRAD2_HUMAN	LDLRAD2	OTHERS	SS_TYPE1	LC non-substrate	37.92	16.24	0	0	0	0	1	0	0	0		2	132	4.5	0	0	0	0.64	40.83	TNFRSF17	8.82	8.4922	APP	6.99	SORL1	0	0		0		-0.222449	0.105935	-0.0843553	0.468761
P37173	TGFR2_HUMAN	TGFBR2	OTHERS	SS_TYPE1	LC non-substrate	37.83	26.5	0	0	0	0	1	22	91	2	190:R->H;191:V->I	34	72544	93.8824	9	33068	17.3333	0.63	39	BSG	15.34	15.1392	PTK7	15.8	Ephb2	26.83	26.83	Dcc	2.56	Dcc	-0.4017	0.00260611	-0.0952518	0.413079
Q9BY71	LRRC3_HUMAN	LRRC3		SS_NO_TYPE	LC non-substrate	37.81	16.7	0	0	0	0	1	0	0	0		6	7576	8.83333	0	0	0	0.65	42	NLGN1	17.12	16.9538	Lrrc4b	16.87	Lrrc4b	21.95	21.95	KL	3.21	SORL1	-0.108906	0.433097	-0.0566733	0.626776
Q8NFY4	SEM6D_HUMAN	SEMA6D	OTHERS	SS_TYPE1	LC non-substrate	37.74	19.05	0	0	0	0	1	6	11	0		45	97028	46.7111				0.66	43.83	SORL1	3.45	3.01764	KL	2.15	VASN	29.27	29.27	ERBB4	4.51	VASN	0.573461	5.82624e-06	0.357074	0.00154344
Q9HCU0	CD248_HUMAN	CD248	OTHERS	SS_TYPE1	LC non-substrate	37.73	17.2	0	0	0	0	1	0	1	0		10	39126	40.8	1	0	1	0.7	49.17	VASN	7.4	7.04455	Notch1	11.2	LDLR	29.27	29.27	MUC1	4.95	Notch3	-0.285254	0.036547	-0.0721014	0.535946
Q6UWL6	KIRR2_HUMAN	KIRREL2	OTHERS	SS_TYPE1	LC non-substrate	37.73	20.84	0	0	0	0	1	3	0	0		11	51116	46.9091	1	0	6	0.68	46.83	VASN	18.22	18.0752	PTK7	21.89	PTK7	41.46	41.46	Nectin1	4.42	Nectin1	0.0447839	0.74779	-0.0425879	0.714898
Q9BQE4	SELS_HUMAN	SELENOS		SS_NO_TYPE	LC non-substrate	37.7	17.67	0	0	0	0	1	5	4	0		9	18604	21.7778	3	41544	4	0.73	55.33	SORL1	15.87	15.6795	CLSTN2	3.32	Dll1	24.39	24.39	Notch2	3.17	IL1R2	-0.264889	0.0529031	-0.0659606	0.571313
Q86YD3	TMM25_HUMAN	TMEM25		SS_TYPE1	LC non-substrate	37.62	27.74	0	0	0	0	1	0	5	0		4	5332	7.25				0.67	45.17	IFNAR2	14.21	13.9872	Nectin1	3.68	PTK7	29.27	29.27	ERBB4	2.76	HLA-A	0.593419	2.25506e-06	0.0352937	0.762135
A6NI73	LIRA5_HUMAN	LILRA5		SS_TYPE1	LC non-substrate	37.58	20.01	0	0	0	0	1	4	5	0		12	2590	88.9167	4	18	21	0.56	27.33	TNFRSF17	11.37	11.0919	TYRO3	3.26	Ntrk2	29.27	29.27	Nradd	4.5	Nradd	-0.167961	0.22474	0.0673064	0.56347
P43629	KI3L1_HUMAN	KIR3DL1		SS_TYPE1	LC non-substrate	37.57	17.92	0	0	0	0	1	4	2	1	362:L->R	39	7244	82.3077	10	5614	20	0.73	54.5	MUC1	8.11	7.76838	Nectin1	4.23	L1cam	25	25	Notch2	1.91	IGF1R	-0.136605	0.324637	-0.0433042	0.710313
P37287	PIGA_HUMAN	PIGA		SS_NO_TYPE	LC non-substrate	37.57	20.76	0	0	0	0	1	5	10	0		7	20618	32.8571	3	4	1.66667	0.62	36.83	CLSTN1	3.93	3.50698	CLSTN1	1.36	SORL1	29.27	29.27	CDH2	3.32	PTPRF	0.0768459	0.58074	-0.0040423	0.972354
P16662	UD2B7_HUMAN	UGT2B7		SS_NO_TYPE	LC non-substrate	37.52	21.83	0	0	0	0	1	5	2	0		9	4040	21.6667	1	0	18	0.59	32.17	BTC	4.35	3.93516	DAG1	1.5	Nradd	21.62	21.62	LRP6	2.53	CLSTN2	-0.055585	0.689734	-0.0604774	0.603784
Q6ZMQ8	LMTK1_HUMAN	AATK	OTHERS	SS_TYPE1	LC non-substrate	37.44	15.28	0	0	0	0	1	0	2	0								0.59	32	VASN	8.66	8.32909	PTK7	46.84	PTK7	31.71	31.71	Aplp1	2.3	Ephb2	0.893378	1.04955e-19	0.921562	3.91794e-32
Q9P246	STIM2_HUMAN	STIM2		SS_TYPE1	LC non-substrate	37.44	12.09	0	0	0	0	1	0	1	0		4	6808	24.75	0	0	0	0.67	45	BSG	3.48	3.04822	SPN	1.68	SDC3	21.62	21.62	Notch2	3.5	Notch2	0.0634484	0.648535	0.268519	0.0190091
P20702	ITAX_HUMAN	ITGAX		SS_TYPE1	LC non-substrate	37.37	12.9	0	0	0	0	1	12	1	0		169	338768	71.2249	34	86408	31.5294	0.62	36.33	JAG2	2.75	2.30401	LRP1	1.61	IFNAR2	17.07	17.07	Ephb2	2.97	Ephb2	0.134579	0.331932	0.0121459	0.917062
Q4ZG55	GREB1_HUMAN	GREB1		SS_NO_TYPE	LC non-substrate	37.36	14.61	0	0	0	0	1	5	4	0		2	352	13.5	0	0	0	0.64	39.33	SORL1	1.9	1.43746	SDC3	2.47	MERTK	12.2	12.2	Npr3	2.53	Npr3	-0.172049	0.213493	0.00682441	0.953344
O00481	BT3A1_HUMAN	BTN3A1		SS_TYPE1	LC non-substrate	37.32	15.49	0	0	0	0	1	4	0	0		6	32530	83.6667				0.7	49.83	LRRC4B	8.19	7.84993	CXADR	7.78	CXADR	16.22	16.22	Dll1	0.23	Lrp8	-0.304275	0.0252881	-0.0962626	0.408116
Q8TEB7	RN128_HUMAN	RNF128		SS_NO_TYPE	LC non-substrate	37.25	14.02	0	0	0	0	1	6	0	0		3	462	25.3333	0	0	0	0.69	48.33	ROBO1	4.67	4.26139	Ephb2	2.54	JAG2	24.39	24.39	CSF1	3.91	CSF1	-0.0355445	0.798594	0.126015	0.278057
Q8IW00	VSTM4_HUMAN	VSTM4	OTHERS	SS_TYPE1	LC non-substrate	37.2	15.93	0	0	0	0	1	0	1	0		2	44466	8.5	0	0	0	0.74	55.83	KCNE2	12.5	12.2439	SIRPA	4.72	CXADR	29.27	29.27	CDH2	3.26	DAG1	-0.142869	0.302729	0.0429508	0.712575
Q6UWM9	UD2A3_HUMAN	UGT2A3		SS_TYPE1	LC non-substrate	37.14	19.82	0	0	0	0	1	5	0	0		9	18670	25	0	0	0	0.71	51.33	LRRC4B	3.6	3.17056	IL1R2	1.88	KL	19.51	19.51	Npr3	2.38	CLSTN2	0.103814	0.455037	0.0864422	0.457792
Q8NAC3	I17RC_HUMAN	IL17RC	OTHERS	SS_TYPE1	LC non-substrate	36.96	12.46	0	0	0	0	1	5	5	0		15	3884	41.9333				0.66	43.17	L1CAM	4.8	4.39392	LRP6	2.42	SPN	4.88	4.88	CD44	0		-0.309142	0.0229304	-0.0256473	0.825934
P12074	CX6A1_HUMAN	COX6A1		SS_NO_TYPE	LC non-substrate	36.91	22	0	0	0	0	1	14	8	0		21	6746	23.1905	14	130	20.3571	0.68	47.5	FLT1	20.18	20.0734	SIRPA	1.3	Dll1	13.33	13.33	LDLR	1	KCNE1	0.76402	1.80733e-11	-0.0413971	0.722543
Q86T13	CLC14_HUMAN	CLEC14A	OTHERS	SS_TYPE1	LC non-substrate	36.83	20.51	0	0	0	0	1	0	0	0		6	12400	35.6667	0	0	0	0.71	52.33	FLT1	7.55	7.19747	SDC3	3.65	LRP1	21.95	21.95	Tacstd2	1.93	Notch2	-0.178057	0.197693	-0.0600648	0.60626
P98187	CP4F8_HUMAN	CYP4F8		SS_NO_TYPE	LC non-substrate	36.78	15.02	0	0	0	0	1	11	0	0		3	376	9.33333	1	0	1	0.63	38.33	LRP6	4.81	4.40412	Epha4	2.36	Nlgn1	23.26	23.26	CD44	4.63	Nlgn1	-0.121597	0.381085	-0.0630013	0.588737
Q86UP6	CUZD1_HUMAN	CUZD1	OTHERS	SS_TYPE1	LC non-substrate	36.74	18.9	0	0	0	0	1	0	0	0		3	4896	7	0	0	0	0.69	48.17	KCNE2	4.12	3.70068	Epha4	2.28	MERTK	24.39	24.39	CD44	3.81	CD44	0.0498071	0.720595	-0.0213664	0.85464
P53708	ITA8_HUMAN	ITGA8		SS_TYPE1	LC non-substrate	36.68	16.53	0	0	0	0	1	6	9	0		34	75992	71.3235	25	2762	32.36	0.72	53.83	MUC1	2.63	2.18167	Notch3	1.35	Nectin1	21.95	21.95	SORT1	0.49	AXL	-0.336946	0.0127232	0.0126666	0.91352
Q496F6	CLM2_HUMAN	CD300E		SS_TYPE1	LC non-substrate	36.61	13.2	0	0	0	0	1	6	1	0		14	6620	46	1	0	30	0.69	48	APP	12.2	11.938	BSG	4.08	SIRPA	12.2	12.2	MET	0.4	ROBO1	-0.118556	0.393196	0.0709547	0.542468
Q6UXG2	ELAP1_HUMAN	ELAPOR1	OTHERS	SS_TYPE1	LC non-substrate	36.49	15.84	0	0	0	0	1	0	0	0		3	61550	2.66667	0	0	0	0.7	49.5	NLGN1	3.85	3.42543	Epha4	3.34	PTPRF	17.07	17.07	APP	2.31	APP	-0.110091	0.428081	-0.0651061	0.57632
Q8N8N0	RN152_HUMAN	RNF152		SS_NO_TYPE	LC non-substrate	36.45	20.85	0	0	0	0	1	5	0	0		4	59544	9.25	0	0	0	0.72	52.67	LRP6	10.84	10.5515	Notch3	1.93	IFNAR2	21.95	21.95	CLSTN2	2.74	CLSTN2	0.375975	0.00508196	0.0499905	0.66803
A0A1B0GW64	SIM33_HUMAN	SMIM33		SS_NO_TYPE	LC non-substrate	36.45	13.5	0	0	0	0	1	0	0	0								0.64	40.33	MUC1	14.39	14.1707	SPN	1.89	Lrp8	21.95	21.95	Notch2	1.66	CD44	0.277547	0.0421603	-0.0922036	0.428256
O43676	NDUB3_HUMAN	NDUFB3		SS_NO_TYPE	LC non-substrate	36.44	16.81	0	0	0	0	1	6	2	0		26	15296	22.6538	21	23300	20.9524	0.69	48	SORL1	12.24	11.9788	Epha4	1.63	ROBO1	11.63	11.63	CLSTN2	1.66	ROBO1	0.015836	0.909512	-0.0895373	0.441787
Q96J86	CYYR1_HUMAN	CYYR1	OTHERS	SS_TYPE1	LC non-substrate	36.38	16.36	0	0	0	0	1	0	0	0		11	35416	8	0	0	0	0.73	54.33	MUC1	17.53	17.3718	ERBB4	3.9	Aplp1	24.39	24.39	Npr3	3.48	HLA-A	-0.221921	0.106787	-0.0752857	0.518042
O00206	TLR4_HUMAN	TLR4	OTHERS	SS_TYPE1	LC non-substrate	36.36	19.46	0	0	0	0	1	37	119	0		132	505636	74.9015				0.66	43.83	SORT1	8.94	8.61454	VASN	16.33	VASN	24.39	24.39	Lrrc4b	0.99	NGFR	0.123736	0.372701	0.0203535	0.86146
Q9H3W5	LRRN3_HUMAN	LRRN3	SUBLIT	SS_TYPE1	LC non-substrate	36.34	21.53	0	0	1	0	1	0	1	0		3	7350	23	0	0	0	0.61	35.67	LRP6	20.06	19.9511	VASN	34.46	Lrrc4b	26.83	26.83	Scn4b	2.67	Scn4b	0.307768	0.0235763	0.0187915	0.871999
P01135	TGFA_HUMAN	TGFA	NONSUB	SS_TYPE1	LC non-substrate	36.32	15.91	0	0	0	0	1	44	51	1	109:V->M	44	150898	53.5682	9	4922	25.8889	0.78	63.5	LRP6	28.75	28.8103	BTC	20.39	BTC	30.44	30.44	Lrp8	3.42	Lrp8	0.7544	4.48385e-11	0.301645	0.00809483
Q9Y2A7	NCKP1_HUMAN	NCKAP1		SS_NO_TYPE	LC non-substrate	36.28	19.77	0	0	0	0	1	23	1	0		7	4370	22.2857	1	0	1	0.68	47.17	SORT1	2.22	1.76369	ERBB4	2.7	CSF1	14.63	14.63	Nlgn1	0.85	Nlgn1	-0.0401312	0.773256	0.155814	0.178925
Q7Z3J2	VP35L_HUMAN	VPS35L		SS_NO_TYPE	LC non-substrate	36.27	13.58	0	0	0	0	1	4	0	0								0.59	31.83	IFNAR2	3.32	2.88511	Epha4	1.51	AXL	16.22	16.22	ROBO1	2.06	ROBO1	0.53489	3.08906e-05	-0.0919132	0.429718
Q5K4L6	S27A3_HUMAN	SLC27A3		SS_NO_TYPE	LC non-substrate	36.25	12.03	0	0	0	0	1	6	0	0		7	2304	8.71429				0.68	46.5	BSG	3.81	3.38465	CDH2	1.51	CDH2	18.6	18.6	Cdh1	2.54	KL	-0.279971	0.0403229	-0.0773081	0.50683
Q7Z6A9	BTLA_HUMAN	BTLA	OTHERS	SS_TYPE1	LC non-substrate	36.19	25.12	0	0	0	0	1	4	0	1	157:R->S	45	7704	89.9111	3	24	8	0.64	40.33	ROBO1	11.07	10.786	Dscam	4.82	IL1R2	19.51	19.51	LRP1	1.87	ROBO1	-0.196983	0.153384	-0.0308723	0.791209
Q96PB8	LRC3B_HUMAN	LRRC3B		SS_NO_TYPE	LC non-substrate	36.19	17.47	0	0	0	0	1	0	10	0		11	19452	36.1818	0	0	0	0.68	47.5	SORL1	16.22	16.0363	Lrrc4b	17.27	VASN	19.51	19.51	KCNE1	3.65	KCNE1	0.708576	2.04151e-09	-0.000730905	0.995
A0A1B0GUA7	TEX51_HUMAN	TEX51	OTHERS	SS_TYPE1	LC non-substrate	36.11	18.95	0	0	0	0	1	0	0	0								0.64	40.17	VASN	16.87	16.6989	MET	2.89	ERBB4	29.73	29.73	CD44	3.98	CD44	-0.0452766	0.745109	-0.0564077	0.628395
Q16850	CP51A_HUMAN	CYP51A1		SS_NO_TYPE	LC non-substrate	35.9	18.28	0	0	0	0	1	14	1	0		14	83074	17.2143	5	376876	3.2	0.66	43	TNFRSF17	5.7	5.31145	Lrp8	2.75	PDPN	21.95	21.95	Aplp1	1.87	Epha4	0.210634	0.126306	0.170031	0.141983
Q9NZC2	TREM2_HUMAN	TREM2	SUBLIT	SS_TYPE1	LC non-substrate	35.8	20.39	0	0	1	0	1	12	20	2	186:K->N;192:A->T	54	138640	66.2963	9	49914	13.4444	0.63	38.83	MUC1	10.44	10.1437	CLSTN1	5.11	Dcc	19.51	19.51	Dll1	2.14	Scn4b	0.80115	3.46512e-13	-0.00867726	0.940697
Q6UW60	PCSK4_HUMAN	PCSK4		SS_NO_TYPE	LC non-substrate	35.74	23	0	0	0	0	1	0	0	0		3	1284	14.3333	0	0	0	0.56	27.17	TNFRSF17	4.11	3.69049	Notch4	2.61	ERBB4	17.07	17.07	Pam	1.83	JAG2	-0.0413565	0.766525	-0.0632338	0.587359
P40197	GPV_HUMAN	GP5	OTHERS	SS_TYPE1	LC non-substrate	35.74	13.15	0	0	0	0	1	13	0	0		10	14840	38.5	4	1428	5.25	0.59	31.17	KCNE2	18.93	18.7991	VASN	30	Lrrc4b	17.07	17.07	Notch2	2.06	BSG	-0.214603	0.119156	0.0586881	0.614552
P0DTE4	UD2A1_HUMAN	UGT2A1	OTHERS	SS_TYPE1	LC non-substrate	35.72	19.44	0	0	0	0	1	5	0	0								0.63	38.17	PTK7	6.45	6.07605	LDLR	1.46	CD44	21.95	21.95	CXADR	2.55	MUC1	-0.0986652	0.477823	-0.0626409	0.590875
Q8IV45	UN5CL_HUMAN	UNC5CL		SS_TYPE3	LC non-substrate	35.6	18.16	0	0	0	0	1	0	1	0								0.66	43	LRP6	5.21	4.81191	NGFR	5.55	Nradd	29.27	29.27	DAG1	3.76	DAG1	0.0272052	0.845178	-0.00130074	0.991102
Q9H8J5	MANS1_HUMAN	MANSC1	OTHERS	SS_TYPE1	LC non-substrate	35.57	15.92	0	0	0	0	1	0	0	0		2	55004	7.5	0	0	0	0.64	40.17	SORL1	4.41	3.99633	CD44	2.03	SDC3	30.23	30.23	Notch3	3.1	Ptprm	-0.312667	0.0213406	0.0469226	0.687313
Q6UX41	BTNL8_HUMAN	BTNL8		SS_TYPE1	LC non-substrate	35.48	17.77	0	0	0	0	1	4	0	1	229:E->K	2	28182	4.5				0.67	44.5	LRRC4B	11.8	11.5302	SIRPA	8.79	SIRPA	19.51	19.51	CXADR	1.79	Nradd	0.12509	0.367453	0.152429	0.188672
Q8N9I0	SYT2_HUMAN	SYT2		SS_NO_TYPE	LC non-substrate	35.45	19.95	0	0	0	0	1	13	5	0		18	58558	26.3333	2	7570	7	0.69	48.33	LRP6	5.01	4.60801	CSF1	2.15	LRP1	21.95	21.95	SORT1	3.49	Tacstd2	0.586255	3.19366e-06	0.203398	0.0780236
Q96QK8	SIM14_HUMAN	SMIM14		SS_NO_TYPE	LC non-substrate	35.41	10.77	0	0	0	0	1	0	0	0								0.68	47.33	TNFRSF17	18.18	18.0345	TYRO3	3.17	BTC	26.83	26.83	PTPRF	3.78	BTC	-0.185611	0.179028	0.036447	0.754603
O43300	LRRT2_HUMAN	LRRTM2		SS_TYPE1	LC non-substrate	35.35	18.4	0	0	0	0	1	4	0	0		16	113484	31.75	4	2486	8.75	0.68	46.67	LRP6	23.06	23.0095	VASN	29.97	VASN	12.2	12.2	CXADR	0.24	CXADR	0.604555	1.29079e-06	0.325688	0.0040925
A4D1S0	KLRG2_HUMAN	KLRG2		SS_NO_TYPE	LC non-substrate	35.34	15.03	0	0	0	0	1	0	0	0		4	46996	34.25	0	0	0	0.57	29.17	DCC	7.58	7.22806	SPN	1.81	Ptprm	26.83	26.83	CD44	3.23	CD44	-0.151798	0.273191	0.0370765	0.750502
Q9BX67	JAM3_HUMAN	JAM3		SS_TYPE1	LC non-substrate	35.27	16.16	0	0	0	0	1	5	2	0		55	177206	63.5273	27	16824	32.8148	0.7	50.17	IFNAR2	19.68	19.5637	L1cam	10.12	PTPRF	36.58	36.58	CXADR	1.77	Ptprm	0.709204	1.94718e-09	0.839289	2.85293e-21
P33681	CD80_HUMAN	CD80	OTHERS	SS_TYPE1	LC non-substrate	35.17	14.1	0	0	0	0	1	20	13	0		164	321222	73.8171	53	178074	28.4717	0.66	43.67	BTC	13.89	13.6609	Cdh1	7.45	CXADR	21.95	21.95	CD44	3.1	L1cam	-0.164084	0.235776	0.054303	0.641286
Q9NRR2	TRYG1_HUMAN	TPSG1		SS_NO_TYPE	LC non-substrate	35.13	17.19	0	0	0	0	1	0	0	1	288:F->L							0.71	51.5	VASN	9.97	9.66459	SORL1	1.89	ROBO1	24.39	24.39	JAG2	1.47	Nradd	0.0909705	0.512976	0.0130826	0.910692
Q8TAV4	STML3_HUMAN	STOML3		SS_TYPE3	LC non-substrate	34.83	13.52	0	0	0	0	1	4	0	0								0.57	28.67	DLL1	9.28	8.96116	L1cam	1.4	CDH2	24.39	24.39	ERBB4	2.65	ERBB4	0.0244231	0.860845	-0.0263267	0.821399
P14778	IL1R1_HUMAN	IL1R1	SUBLIT	SS_TYPE1	LC non-substrate	34.8	19.26	0	0	1	0	1	11	13	1	344:T->M	54	83374	82.9444	8	25378	21.25	0.63	37.83	CLSTN2	13.88	13.6507	IL1R2	35.15	IL1R2	22.5	22.5	Lrp8	2.16	APP	-0.381456	0.00442713	-0.0460173	0.693042
Q8TD46	MO2R1_HUMAN	CD200R1	OTHERS	SS_TYPE1	LC non-substrate	34.76	15.38	0	0	0	0	1	4	1	0		29	5492	114.31				0.66	43.67	TNFRSF17	16	15.812	SIRPA	5.92	Nectin1	12.2	12.2	Lrrc4b	0.46	LRP6	-0.242283	0.0775374	-0.0330974	0.776539
Q96MU8	KREM1_HUMAN	KREMEN1	OTHERS	SS_TYPE1	LC non-substrate	34.53	16.15	0	0	0	0	1	9	2	0		7	1898	23.5714	3	0	7	0.66	42.5	MUC1	6.13	5.74982	DAG1	1.42	APLP2	29.27	29.27	TYRO3	2.72	MUC1	-0.140201	0.31194	-0.0733725	0.528763
O15270	SPTC2_HUMAN	SPTLC2		SS_NO_TYPE	LC non-substrate	34.52	13.3	0	0	0	0	1	5	5	0		5	28274	16	2	0	2	0.65	42.17	VASN	5.16	4.76093	FLT1	1.8	CD44	17.07	17.07	Dcc	2.69	Dcc	0.796075	6.23751e-13	0.64646	2.83341e-10
P11215	ITAM_HUMAN	ITGAM		SS_TYPE1	LC non-substrate	34.5	10.29	0	0	0	0	1	13	20	0		196	639552	69.7959	50	273216	26.66	0.58	29.5	NOTCH4	2.34	1.88602	APP	1.75	PTK7	20.45	20.45	Npr3	4.35	Ephb2	0.0324335	0.8159	0.0253979	0.827601
P49257	LMAN1_HUMAN	LMAN1	NONSUB	SS_TYPE1	LC non-substrate	34.47	16.06	0	0	0	0	1	20	2	0		25	223866	21				0.75	58.83	BSG	5.69	5.30125	Dscam	1.98	TIE1	24.39	24.39	LRP6	3.03	Lrp8	-0.33329	0.0137885	-0.107921	0.353432
Q14D33	RTP5_HUMAN	RTP5		SS_NO_TYPE	LC non-substrate	34.36	10.46	0	0	0	0	1	0	0	0								0.64	39.33	TNFRSF17	6.47	6.09644	VASN	1.92	VASN	18.92	18.92	CLSTN1	1.69	CLSTN1	0.411871	0.00197203	0.0209333	0.857555
O75325	LRRN2_HUMAN	LRRN2		SS_TYPE1	LC non-substrate	34.36	17.23	0	0	0	0	1	0	0	1	659:V->A	2	3446	10.5	0	0	0	0.57	28.67	TNFRSF17	18.37	18.2282	Lrrc4b	33.06	Lrrc4b	0	0		0		0.521072	5.35063e-05	0.0229497	0.843999
P57679	EVC_HUMAN	EVC		SS_NO_TYPE	LC non-substrate	34.36	12	0	0	0	0	1	5	6	0		2	294	6	1	0	1	0.59	31	DCC	4.13	3.71088	VASN	1.96	APLP2	16.28	16.28	VASN	1.39	Notch4	-0.330896	0.0145268	-0.0571052	0.624147
P03986	TRGC2_HUMAN	TRGC2		SS_NO_TYPE	LC non-substrate	34.36	17.19	0	0	0	0	1	0	0	0								0.71	51.17	NTRK2	11.11	10.8268	IGF1R	3.92	HLA-A	11.63	11.63	TNFRSF17	0		0.162009	0.241836	-0.0565209	0.627705
Q9Y276	BCS1_HUMAN	BCS1L		SS_NO_TYPE	LC non-substrate	34.35	14.15	0	0	0	0	1	3	14	1	35:G->R	17	37002	17.4706	7	173568	19.4286	0.64	39.33	NTRK2	8.12	7.77857	FLT1	1.66	Aplp1	27.03	27.03	MERTK	2.61	MERTK	0.166579	0.228633	-0.164395	0.155873
Q86XL3	ANKL2_HUMAN	ANKLE2		SS_TYPE3	LC non-substrate	34.28	17.95	0	0	0	0	1	14	2	2	8:A->V;27:A->G	3	6826	6.66667	1	0	4	0.62	36.83	FLT1	4.37	3.95555	Notch3	1.98	KL	12.5	12.5	L1cam	0.18	LRP1	-0.483357	0.000213595	-0.0181407	0.876397
Q5VV43	K0319_HUMAN	KIAA0319	OTHERS	SS_TYPE1	LC non-substrate	34.13	28.5	0	0	0	0	1	5	0	0		12	48486	54.5	1	0	6	0.7	49.5	BTC	3.82	3.39484	Notch3	2.45	SORL1	29.27	29.27	PTPRF	3.96	DAG1	0.634429	2.58827e-07	-0.0101552	0.930619
A0A1B0GUA5	SIM32_HUMAN	SMIM32		SS_NO_TYPE	LC non-substrate	34.1	12.54	0	0	0	0	1	0	0	0								0.71	52.33	CD44	15.53	15.3329	SPN	1.94	Notch4	12.2	12.2	Nlgn1	0.86	Nlgn1	0.16993	0.219273	-0.0641132	0.582162
Q86UK5	LBN_HUMAN	EVC2	OTHERS	SS_TYPE1	LC non-substrate	34.06	22.54	0	0	0	0	1	5	6	0		6	16850	13.5	1	0	1	0.62	36	SORT1	2.75	2.30401	SORL1	1.47	IFNAR2	26.83	26.83	IFNAR2	3.38	IFNAR2	-0.32174	0.0176713	-0.128088	0.270161
Q86XA0	MET23_HUMAN	METTL23		SS_NO_TYPE	LC non-substrate	34.06	19.39	0	0	0	0	1	0	5	0		2	4496	2	0	0	0	0.72	53.67	VASN	12.63	12.3764	CLSTN2	1.58	Pam	24.32	24.32	Notch1	1.57	Cdh1	-0.339553	0.0120072	-0.149803	0.196492
P23229	ITA6_HUMAN	ITGA6		SS_TYPE1	LC non-substrate	33.99	17.75	0	0	0	0	1	14	4	0		63	110550	87.3651				0.6	34.17	NTRK2	2.57	2.1205	Dscam	2.76	L1cam	28.26	28.26	L1cam	3.81	SPN	-0.0939976	0.498993	-0.0224866	0.847109
P60852	ZP1_HUMAN	ZP1	OTHERS	SS_TYPE1	LC non-substrate	33.99	14.95	0	0	0	0	1	4	2	0								0.69	49	VASN	5.02	4.61821	CSF1	2.78	Nradd	14.63	14.63	LDLR	0.91	MERTK	-0.119571	0.38913	-0.0703983	0.545646
Q9GZY4	COA1_HUMAN	COA1		SS_NO_TYPE	LC non-substrate	33.93	14.94	0	0	0	0	1	6	0	0								0.75	58.17	SORL1	14.38	14.1605	KL	1.8	Nlgn1	20.93	20.93	Nlgn1	2.74	Nlgn1	-0.0272907	0.844697	0.0932116	0.423202
A6NJU9	NPB13_HUMAN	NPIPB13		SS_NO_TYPE	LC non-substrate	33.91	17.9	0	0	0	0	1	0	0	0								0.55	25.33	KCNE2	2.37	1.91661	KL	1.27	Nradd	24.39	24.39	HLA-A	1.25	Ephb2	-0.148305	0.28451	-0.0567373	0.626386
F8W0I5	NPB12_HUMAN	NPIPB12		SS_NO_TYPE	LC non-substrate	33.91	17.9	0	0	0	0	1	0	0	0								0.55	25.33	KCNE2	2.91	2.46712	KL	1.25	Aplp1	24.39	24.39	HLA-A	1.25	Ephb2	0.71743	1.03492e-09	-0.035726	0.759309
P59646	FXYD4_HUMAN	FXYD4		SS_TYPE1	LC non-substrate	33.86	11.87	0	0	0	0	1	11	0	0		4	844	6.5	3	7784	3.33333	0.61	34.33	SIRPA	23.6	23.56	Notch2	2.94	PDPN	31.71	31.71	PTK7	3.93	PDPN	-0.0116598	0.933311	-0.0283636	0.807836
Q9UN75	PCDAC_HUMAN	PCDHA12		SS_TYPE1	LC non-substrate	33.85	23.61	0	0	0	0	1	0	0	0								0.7	50	CDH2	14.88	14.6702	CDH2	29.41	CDH2	12.2	12.2	Dll1	1	BTC	0.200944	0.145121	-0.0576147	0.621052
O95206	PCDH8_HUMAN	PCDH8		SS_TYPE1	LC non-substrate	33.83	7.97	0	0	0	0	1	0	4	1	743:V->A	2	90	62	0	0	0	0.63	38.5	MUC1	10.19	9.88888	Cdh1	18.84	Cdh1	36.58	36.58	Ephb2	2.15	AXL	0.26323	0.0544618	0.0185079	0.873915
P58658	EVA1C_HUMAN	EVA1C	OTHERS	SS_TYPE1	LC non-substrate	33.81	16.11	0	0	0	0	1	0	0	0		11	24478	18.5455	0	0	0	0.64	40.33	SORL1	10.43	10.1336	ROBO1	2.38	FLT1	19.51	19.51	CXADR	1.45	CXADR	-0.35311	0.00881715	0.113042	0.330918
P13598	ICAM2_HUMAN	ICAM2		SS_TYPE1	LC non-substrate	33.78	18.84	0	0	0	0	1	9	5	1	256:R->Q	39	12072	100.744	5	86	33.8	0.72	53.33	MUC1	16.73	16.5562	BSG	2.87	IL1R2	22.22	22.22	Dscam	2.83	Dscam	0.0158665	0.909338	-0.0760229	0.513941
P0CF51	TRGC1_HUMAN	TRGC1		SS_NO_TYPE	LC non-substrate	33.71	16.59	0	0	0	0	1	0	0	0								0.71	52	NTRK2	9.83	9.52187	HLA-A	4.21	HLA-A	11.63	11.63	TNFRSF17	0		-0.0768868	0.580538	-0.0558591	0.631745
Q86YC3	LRC33_HUMAN	NRROS	OTHERS	SS_TYPE1	LC non-substrate	33.7	12.69	0	0	0	0	1	0	1	0		4	77250	63.5	0	0	0	0.71	52.33	FLT1	11.85	11.5812	VASN	15.34	Lrrc4b	19.51	19.51	Nectin1	1.52	APP	-0.0730748	0.599496	-0.0213662	0.854641
A0A286YFK9	SIM38_HUMAN	SMIM38		SS_NO_TYPE	LC non-substrate	33.62	16.88	0	0	0	0	1	0	0	0								0.68	47	IFNAR2	19.61	19.4923	CSF1	3.05	TNFRSF17	19.51	19.51	TNFRSF17	3.8	TNFRSF17	-0.0400034	0.773959
Q8N149	LIRA2_HUMAN	LILRA2	OTHERS	SS_TYPE1	LC non-substrate	33.57	15.92	0	0	0	0	1	4	0	0		13	1208	84.6923	6	34258	17.3333	0.68	47	ROBO1	16.15	15.9649	Dcc	4.25	SIRPA	26.83	26.83	Nradd	0.13	Nradd	-0.11525	0.406614	0.0632406	0.587319
P20701	ITAL_HUMAN	ITGAL	OTHERS	SS_TYPE1	LC non-substrate	33.57	10.71	0	0	0	0	1	15	6	0		98	94770	86.5714	37	52168	28.8108	0.71	51.17	SORT1	3.08	2.64043	SORL1	1.63	CDH2	7.32	7.32	ROBO1	0.16	ROBO1	-0.227049	0.0987253	-0.0437667	0.707359
Q9NX14	NDUBB_HUMAN	NDUFB11		SS_NO_TYPE	LC non-substrate	33.45	17.6	0	0	0	0	1	6	6	0		25	20268	22.32	23	23482	20.4348	0.66	42.67	TACSTD2	14.38	14.1605	CLSTN1	2.82	ERBB4	24.39	24.39	TNFRSF1A	3.05	SDC3	0.0524763	0.70628	-0.148484	0.200506
A0A1B0GTU2	CTXD1_HUMAN	CTXND1		SS_NO_TYPE	LC non-substrate	33.29	12.77	0	0	0	0	1	0	0	0								0.66	42.83	IFNAR2	22.03	21.9594	APP	2.67	KCNE2	21.95	21.95	AXL	2.25	AXL	0.464722	0.000399782	-0.0748993	0.520199
P02724	GLPA_HUMAN	GYPA	OTHERS	SS_TYPE1	LC non-substrate	33.27	14.2	0	0	0	0	1	3	3	2	82:Q->K;84:A->P	42	72748	98.8095	1	0	1	0.66	43.67	SDC3	16	15.812	PTPRF	4.09	MERTK	32.56	32.56	MERTK	5.74	MERTK	0.00640883	0.963315	-0.0591991	0.611468
Q86WK7	AMGO3_HUMAN	AMIGO3		SS_TYPE1	LC non-substrate	33.27	15.53	0	0	0	0	1	0	2	0								0.67	44.67	VASN	23.02	22.9687	Lrrc4b	19.93	Lrrc4b	24.39	24.39	LRP6	1.27	Dll1	-0.16512	0.232791	0.156649	0.17658
A0A1B0GUW7	SIM27_HUMAN	SMIM27		SS_NO_TYPE	LC non-substrate	33.21	17.93	0	0	0	0	1	0	0	0								0.72	52.5	VASN	25.46	25.4562	TIE1	2.05	Nrxn1	24.39	24.39	CD44	1.58	MERTK	0.445041	0.000746467	-0.136306	0.240362
Q9BVW6	SMIM2_HUMAN	SMIM2		SS_NO_TYPE	LC non-substrate	33.17	19.57	0	0	0	0	1	0	0	0								0.62	37.5	L1CAM	24.71	24.6916	L1cam	2.95	KCNE1	16.28	16.28	KCNE1	2.26	KCNE1	-0.0420361	0.7628	-0.0395729	0.734305
Q9BT76	UPK3B_HUMAN	UPK3B	OTHERS	SS_TYPE1	LC non-substrate	33.08	16.59	0	0	0	0	1	0	0	0		5	12050	4.8	0	0	0	0.68	46.17	VASN	11.88	11.6118	Pam	2.62	Pam	15.22	15.22	TIE1	0.29	LRP6	-0.170321	0.2182	-0.0365627	0.753849
Q6V0I7	FAT4_HUMAN	FAT4		SS_TYPE1	LC non-substrate	33.06	12.74	0	0	0	0	1	0	20	0		5	1132	14	0	0	0	0.61	34.33	SIRPA	3.15	2.7118	CDH2	43.52	CDH2	31.71	31.71	Cdh1	1.84	VASN	0.247609	0.0710437	0.596999	1.25518e-08
Q6NUS8	UD3A1_HUMAN	UGT3A1		SS_TYPE1	LC non-substrate	32.96	22.27	0	0	0	0	1	5	0	0								0.61	35	IFNAR2	7.84	7.49312	Ptprm	2.62	Ptprm	14.63	14.63	HLA-A	1.24	Notch4	-0.0456265	0.743206	-0.0766376	0.510533
P56937	DHB7_HUMAN	HSD17B7		SS_NO_TYPE	LC non-substrate	32.9	12.21	0	0	0	0	1	5	1	0		25	39540	10.64	4	130832	7.25	0.7	49.17	IFNAR2	6.45	6.07605	TYRO3	1.23	TNFRSF17	29.27	29.27	MET	2.01	LRP1	-0.231034	0.0927926	0.0733028	0.529156
Q8N766	EMC1_HUMAN	EMC1		SS_TYPE1	LC non-substrate	32.89	15.29	0	0	0	0	1	0	1	0		13	88724	16.6923	2	0	2.5	0.66	43.33	NTRK2	3.52	3.089	LRP1	2.21	SIRPA	12.2	12.2	KCNE1	0.89	Scn4b	-0.20314	0.140684	-0.0466549	0.689005
P18564	ITB6_HUMAN	ITGB6		SS_TYPE1	LC non-substrate	32.8	15.58	0	0	0	0	1	6	20	0		34	6044	80.2353	29	5802	31.7931	0.64	39.33	SORT1	6.09	5.70904	Notch1	4.94	TIE1	29.27	29.27	HLA-A	3.77	PDPN	-0.197282	0.152748	-0.0293756	0.801118
P48060	GLIP1_HUMAN	GLIPR1		SS_NO_TYPE	LC non-substrate	32.74	15.68	0	0	0	0	1	8	3	0		2	3326	39.5	0	0	0	0.69	48	DLL1	10.15	9.8481	Cdh1	2.3	JAG2	20.93	20.93	CSF1	2.41	LRP6	-0.368275	0.00614471	-0.00744398	0.949113
P21579	SYT1_HUMAN	SYT1		SS_NO_TYPE	LC non-substrate	32.7	17.17	0	0	0	0	1	22	3	0		23	111094	32.0435	4	10286	8.25	0.66	43.33	BTC	5.92	5.53573	APLP2	2.45	LRP1	23.26	23.26	PTK7	2.94	Dll1	0.342987	0.0111173	0.0216069	0.853022
P16144	ITB4_HUMAN	ITGB4		SS_TYPE1	LC non-substrate	32.67	16.48	0	0	0	0	1	10	31	0		43	64730	85.6744	25	47298	28.56	0.63	37.67	MUC1	3.4	2.96666	L1cam	14.46	PTPRF	6.98	6.98	JAG2	0		0.406358	0.00229621	0.0380382	0.744249
Q9UKU0	ACSL6_HUMAN	ACSL6		SS_TYPE3	LC non-substrate	32.51	11.48	0	0	0	0	1	6	10	0		7	29434	28.1429	0	0	0	0.7	49.5	L1CAM	2.87	2.42634	IGF1R	1.46	IFNAR2	21.95	21.95	CDH2	1.75	AXL	0.454817	0.000549964	-0.000258878	0.998229
Q8TBM8	DJB14_HUMAN	DNAJB14		SS_NO_TYPE	LC non-substrate	32.48	16.95	0	0	0	0	1	0	0	0								0.72	53.5	TNFRSF17	6.86	6.49404	Notch4	2.98	CSF1	24.39	24.39	SPN	3.76	SPN	0.104502	0.452035	0.290848	0.0108066
O14672	ADA10_HUMAN	ADAM10	SUBLIT	SS_TYPE1	LC non-substrate	32.47	21.16	0	0	1	0	1	40	24	0		68	323262	50.2206	20	153036	18.7	0.66	44	VASN	4.41	3.99633	Lrp8	1.38	LRP1	26.83	26.83	IGF1R	3.02	IGF1R	0.185421	0.179483	0.872852	9.22969e-25
P19320	VCAM1_HUMAN	VCAM1		SS_TYPE1	LC non-substrate	32.41	15.79	1	0	0	0	1	11	38	1	716:I->L	94	166042	84.7447	16	11656	32.4375	0.69	48	CD44	18.67	18.534	L1cam	17.35	ROBO1	35.71	35.71	PDPN	2.91	CXADR	-0.199792	0.147488	-0.0135512	0.907507
Q9HD87	CF050_HUMAN	C6orf50		SS_NO_TYPE	LC non-substrate	32.37	16.45	0	0	0	0	1	0	0	0								0.69	48.33	L1CAM	16.67	16.4951	Ntrk2	2.82	Ntrk2	15	15	TNFRSF1A	0
P80370	DLK1_HUMAN	DLK1	OTHERS	SS_TYPE1	LC non-substrate	32.35	12.42	0	0	0	0	1	5	5	0		5	2602	77.2	1	0	19	0.64	40.33	IFNAR2	24.28	24.2532	Dll1	46.51	Dll1	22.73	22.73	ERBB4	4.6	TYRO3	-0.106496	0.443406	-0.0717818	0.53776
Q9Y6D0	SELK_HUMAN	SELENOK		SS_NO_TYPE	LC non-substrate	32.31	13	0	0	0	0	1	0	0	1	50:R->S	6	41132	28.3333	2	0	3	0.63	38.17	SIRPA	21.28	21.1948	Scn4b	2.02	AXL	27.91	27.91	Notch1	2.51	Notch1	0.183445	0.184246	-0.10302	0.375842
Q9UBI4	STML1_HUMAN	STOML1		SS_TYPE3	LC non-substrate	32.2	16.97	0	0	0	0	1	0	0	0								0.65	41	IFNAR2	6.53	6.15761	Notch2	1.65	Aplp1	21.95	21.95	Dscam	2.92	PDPN	0.65043	1.01789e-07	-0.0694762	0.550933
Q5SSG8	MUC21_HUMAN	MUC21	OTHERS	SS_TYPE1	LC non-substrate	32.07	15.04	0	0	0	0	1	17	0	0		10	43746	16.6	8	0	10.125	0.68	46	CLSTN1	2.83	2.38556	IFNAR2	3.3	MUC1	29.27	29.27	KL	3.2	DAG1	-0.10246	0.460971	-0.00319314	0.97816
A0A1B0GVT2	SIM36_HUMAN	SMIM36		SS_NO_TYPE	LC non-substrate	32.04	22.32	0	0	0	0	1	0	0	0								0.72	52.5	DLL1	18.28	18.1364	KCNE2	2.27	BTC	26.83	26.83	MUC1	4.13	MUC1	-0.0801005	0.564771	-0.0218978	0.851066
O60603	TLR2_HUMAN	TLR2	OTHERS	SS_TYPE1	LC non-substrate	31.88	21.01	0	0	0	0	1	26	56	1	579:R->H	101	241782	82.198	14	83414	23.2857	0.64	39.5	TNFRSF17	7.78	7.43195	Lrrc4b	12.88	VASN	26.83	26.83	Notch3	2.61	JAG2	0.0595072	0.669063	0.0449316	0.699936
Q6GMR7	FAAH2_HUMAN	FAAH2		SS_NO_TYPE	LC non-substrate	31.88	15.54	0	0	0	0	1	5	6	0								0.55	25.67	KCNE2	4.32	3.90458	L1cam	1.6	Dll1	14.63	14.63	CLSTN1	2.52	Nrxn1	-0.120155	0.386801	0.0533535	0.647137
Q08708	CLM6_HUMAN	CD300C		SS_TYPE1	LC non-substrate	31.88	10.16	0	0	0	0	1	4	0	0		40	169272	49.525	5	379976	12.6	0.66	43.67	LRRC4B	15.18	14.976	Notch3	4.85	TYRO3	21.95	21.95	Pam	1	FLT1	-0.215672	0.117285	0.4457	5.46558e-05
P06028	GLPB_HUMAN	GYPB		SS_TYPE1	LC non-substrate	31.88	14.48	0	0	0	0	1	3	1	3	54:R->H;58:P->R;84:S->T	3	140	37.3333	1	0	1	0.67	45.67	IFNAR2	15.38	15.1799	LRP6	2.8	MERTK	30.95	30.95	MERTK	4.04	MERTK	0.00205211	0.98825	-0.0590852	0.612155
Q6MZM0	HPHL1_HUMAN	HEPHL1	OTHERS	SS_TYPE1	LC non-substrate	31.74	13.57	0	0	0	0	1	0	1	0		10	76204	6.2	0	0	0	0.71	52	MUC1	2.59	2.14089	MET	2.1	SORT1	7.32	7.32	Aplp1	0		-0.122464	0.377674	0.0444686	0.702883
P58550	FXYD8_HUMAN	FXYD6P3		SS_TYPE1	LC non-substrate	31.73	19.78	0	0	0	0	1	0	0	0								0.66	43.67	LRRC4B	13.83	13.5998	CLSTN1	1.75	PTK7	18.18	18.18	Notch1	2.25	IFNAR2
Q6UWF3	SCIMP_HUMAN	SCIMP		SS_NO_TYPE	LC non-substrate	31.59	14.81	0	0	0	0	1	0	0	0		3	848	50	0	0	0	0.66	43.67	MUC1	19.31	19.1865	SIRPA	3.67	Nradd	31.71	31.71	L1cam	2.91	PTK7	-0.267282	0.0507174	0.062819	0.589818
P14060	3BHS1_HUMAN	HSD3B1		SS_NO_TYPE	LC non-substrate	31.46	14.53	0	0	0	0	1	8	11	1	286:F->L	22	7462	11.6818	4	4	6.5	0.63	38.5	SORL1	9.65	9.33836	LDLR	1.57	JAG2	17.07	17.07	Ephb2	1.41	Ephb2	0.0424003	0.760805	0.0430054	0.712225
Q9NZU0	FLRT3_HUMAN	FLRT3		SS_NO_TYPE	LC non-substrate	31.36	15.53	0	0	0	0	1	10	7	0		16	35130	33.125	3	8700	7	0.75	59	BTC	22.96	22.9075	VASN	33.78	Lrrc4b	34.15	34.15	TIE1	4.34	Lrp8	-0.127982	0.356391	-0.0562797	0.629176
Q9BZL3	SMIM3_HUMAN	SMIM3		SS_NO_TYPE	LC non-substrate	31.31	20.27	0	0	0	0	1	0	0	0		2	45482	5.5	0	0	0	0.63	38.17	IFNAR2	26.67	26.6898	Ptprm	2.54	Ptprm	26.83	26.83	Dcc	2.62	TYRO3	-0.094147	0.498308	-0.113819	0.327584
P78423	X3CL1_HUMAN	CX3CL1	SUBLIT	SS_TYPE1	LC non-substrate	31.28	19.26	0	0	1	0	1	9	38	0		38	131358	104.658	1	0	3	0.69	48.17	TNFRSF17	6.55	6.178	CSF1	2.74	KL	19.51	19.51	KL	0.59	KL	0.0385372	0.782037	-0.0895085	0.441935
Q16549	PCSK7_HUMAN	PCSK7	OTHERS	SS_TYPE1	LC non-substrate	31.25	16.19	0	0	0	0	1	0	0	2	688:L->V;689:S->N	14	67040	125.286	0	0	0	0.68	46.67	SORL1	3.31	2.87491	Notch1	1.66	JAG2	21.95	21.95	MERTK	3.72	JAG2	-0.0730698	0.59952	0.0866447	0.456735
O60309	L37A3_HUMAN	LRRC37A3		SS_TYPE1	LC non-substrate	31.22	17.21	0	0	0	0	1	0	0	1	1590:G->A							0.7	50.33	BTC	2.63	2.18167	VASN	11.24	VASN	17.07	17.07	CLSTN1	1.75	TIE1	0.299067	0.028034	0.359239	0.00143769
A0A096LP01	SIM26_HUMAN	SMIM26		SS_NO_TYPE	LC non-substrate	31.18	20.62	0	0	0	0	1	0	0	0								0.59	31.83	L1CAM	25.26	25.2523	LRP1	5.25	LRP1	11.63	11.63	Nlgn1	0.68	Nlgn1	0.0345661	0.804027	-0.12208	0.293459
O15533	TPSN_HUMAN	TAPBP	OTHERS	SS_TYPE1	LC non-substrate	31.14	13.9	0	0	0	0	1	7	2	0		24	60838	76.6667				0.64	39.17	SORL1	11.16	10.8778	Nectin1	5.03	SIRPA	24.39	24.39	Npr3	1.74	IFNAR2	-0.434695	0.0010214	0.00260843	0.982158
Q9UK23	NAGPA_HUMAN	NAGPA	OTHERS	SS_TYPE1	LC non-substrate	30.8	12.3	0	0	0	0	1	0	0	1	465:T->I	5	1310	27	0	0	0	0.58	30.17	VASN	6.99	6.62657	Notch2	7.94	TIE1	31.71	31.71	TYRO3	0.4	TYRO3	0.741344	1.44294e-10	0.0972317	0.403391
Q96LA5	FCRL2_HUMAN	FCRL2	OTHERS	SS_TYPE1	LC non-substrate	30.71	17.94	0	0	0	0	1	0	0	0		12	11368	51.1667	0	0	0	0.64	40.5	NOTCH4	18.7	18.5646	Dcc	10.25	ROBO1	29.27	29.27	ERBB4	3.67	ERBB4	-0.14275	0.303135	-0.0355305	0.760587
P07949	RET_HUMAN	RET	OTHERS	SS_TYPE1	LC non-substrate	30.67	12.87	0	0	0	0	1	9	62	16	626:Q->K;630:C->F;630:C->S;630:C->Y;631:D->G;634:C->CHELC;634:C->F;634:C->G;634:C->R;634:C->S;634:C->W;634:C->Y;636:T->TCRT;639:A->G;640:A->G;641:A->G	42	119130	60.7143				0.68	47	BTC	14.18	13.9566	TIE1	80.1	FLT1	30.95	30.95	Notch1	1.94	Ptprm	0.243246	0.0763306	-0.0561401	0.630029
Q08ET2	SIG14_HUMAN	SIGLEC14	OTHERS	SS_TYPE1	LC non-substrate	30.64	16.07	0	0	0	0	1	5	0	0								0.59	32.33	SORL1	15.91	15.7203	PTK7	8.94	Scn4b	27.91	27.91	ERBB4	3.84	ERBB4	-0.0750215	0.58978	0.0507272	0.663431
A6H8M9	CDHR4_HUMAN	CDHR4	OTHERS	SS_TYPE1	LC non-substrate	30.62	12.5	0	0	0	0	1	0	0	0								0.61	34.5	FLT1	12.31	12.0502	CDH2	14.67	CDH2	12.2	12.2	Dll1	1.41	L1cam	-0.0746923	0.591419	-0.0253149	0.828156
Q8NBV8	SYT8_HUMAN	SYT8		SS_TYPE3	LC non-substrate	30.59	22.23	0	0	0	0	1	5	0	0		5	26	14.6	0	0	0	0.66	43.5	BTC	6.73	6.3615	Cdh1	1.33	Ghr	12.2	12.2	NGFR	1.14	NGFR	-0.07266	0.601575	-0.0911656	0.433495
P31785	IL2RG_HUMAN	IL2RG	OTHERS	SS_TYPE1	LC non-substrate	30.56	21.09	0	0	0	0	1	20	10	2	270:M->R;285:R->Q	71	103346	92.1268	15	97776	17.4667	0.58	30.33	CDH1	9.21	8.8898	Ghr	2.91	TNFRSF17	26.83	26.83	LRP6	3.36	JAG2	-0.173465	0.209693	0.00694733	0.952504
Q9Y624	JAM1_HUMAN	F11R	NONSUB	SS_TYPE1	LC non-substrate	30.54	16.07	0	0	0	0	1	13	6	0		38	140904	57.3684	8	10490	28.875	0.76	60.17	EPHB2	22.74	22.6833	CXADR	16.23	CXADR	29.27	29.27	SPN	3.6	Nrxn1	-0.204931	0.137142	0.0147019	0.899692
Q14C87	T132D_HUMAN	TMEM132D		SS_TYPE1	LC non-substrate	30.51	14.07	0	0	0	0	1	0	5	0		3	3574	28.6667	0	0	0	0.7	50.83	IFNAR2	3.46	3.02783	Ptprm	2.87	CLSTN1	21.95	21.95	MERTK	3.03	MERTK	0.45221	0.000597174	0.0463655	0.690837
Q9BZD6	TMG4_HUMAN	PRRG4	OTHERS	SS_TYPE1	LC non-substrate	30.5	17.1	0	0	0	0	1	0	0	1	143:C->R	3	886	43	0	0	0	0.67	45	SORT1	11.06	10.7758	Nradd	2.69	LRP1	29.27	29.27	ERBB4	3.75	Notch3	-0.195512	0.156537	-0.0177272	0.879193
Q9NZU1	FLRT1_HUMAN	FLRT1		SS_NO_TYPE	LC non-substrate	30.48	19.71	0	0	0	0	1	0	1	0		12	28306	30.3333	3	13710	6	0.73	54.83	IFNAR2	16.25	16.0669	Lrrc4b	34.6	Lrrc4b	29.27	29.27	ERBB4	3.38	HLA-A	0.583695	3.60919e-06	0.343101	0.00241188
Q9BRQ8	FSP1_HUMAN	AIFM2		SS_NO_TYPE	LC non-substrate	30.48	1.45	0	0	0	0	1	7	0	0								0.66	42.83	LRP6	6.7	6.33092	Pam	1.99	PTPRF	6.98	6.98	Epha4	0		-0.129518	0.350598	0.020937	0.85753
Q7Z6J6	FRMD5_HUMAN	FRMD5		SS_NO_TYPE	LC non-substrate	30.47	13.92	0	0	0	0	1	0	0	0		8	89462	17.5	0	0	0	0.55	25	DLL1	4.74	4.33276	JAG2	1.63	SDC3	0	0		0		0.608819	1.03663e-06	0.899887	2.19469e-28
Q15904	VAS1_HUMAN	ATP6AP1		SS_NO_TYPE	LC non-substrate	30.45	23.35	0	0	0	0	1	13	8	1	428:M->I	14	99226	33.3571	1	0	3	0.61	35.17	SORT1	8.09	7.74799	Ghr	2.37	L1cam	12.2	12.2	IGF1R	0		0.442176	0.000814989	-0.0169511	0.884444
O14949	QCR8_HUMAN	UQCRQ		SS_NO_TYPE	LC non-substrate	30.42	16.72	0	0	0	0	1	5	9	1	45:S->F	28	32670	22.2143	28	81570	18.9643	0.7	49.17	BSG	21.95	21.8779	IGF1R	1.61	KCNE2	16.33	16.33	BSG	1.31	SDC3	-0.0346026	0.803824	-0.0706401	0.544264
Q8N3T6	T132C_HUMAN	TMEM132C		SS_TYPE1	LC non-substrate	30.4	12.82	0	0	0	0	1	0	0	0		4	45736	12.25	0	0	0	0.67	44.5	IFNAR2	3.07	2.63024	CXADR	2.15	CLSTN1	21.95	21.95	KCNE1	2.68	CLSTN1	0.161585	0.243086	0.101959	0.380806
P0DPE3	TMDD1_HUMAN	TMDD1	OTHERS	SS_TYPE1	LC non-substrate	30.4	12.3	0	0	0	0	1	0	0	0								0.63	37.83	TNFRSF17	10.1	9.79713	SORT1	2.15	APLP2	21.95	21.95	CDH2	2.04	CDH2	0.408756	0.00214978	-0.0509549	0.662012
Q9H9P2	CHODL_HUMAN	CHODL	OTHERS	SS_TYPE1	LC non-substrate	30.36	15.49	0	0	0	0	1	0	0	0								0.68	46.83	CLSTN2	7.69	7.3402	AXL	1.51	Pam	21.95	21.95	Pam	1.67	CLSTN2	0.150735	0.276604	0.584506	2.96233e-08
P0C7P4	UCRIL_HUMAN	UQCRFS1P1		SS_NO_TYPE	LC non-substrate	30.11	13.7	0	0	0	0	1	0	0	0								0.67	45	LRP6	12.72	12.4681	PTK7	1.44	TIE1	18.52	18.52	VASN	1.64	VASN
Q9Y5F6	PCDGM_HUMAN	PCDHGC5		SS_TYPE1	LC non-substrate	29.98	13.38	0	0	0	0	1	0	0	0		2	4294	4	0	0	0	0.74	55.83	VASN	12.08	11.8157	CDH2	26.16	Cdh1	24.39	24.39	IFNAR2	2.73	APLP2	0.132375	0.339981	-0.0809833	0.48678
Q9P283	SEM5B_HUMAN	SEMA5B		SS_TYPE3	LC non-substrate	29.95	12.09	0	0	0	0	1	10	1	1	1028:D->G	48	184340	42.625	8	33216	9.5	0.62	36.33	SORL1	3.22	2.78316	DAG1	2.93	PDPN	24.39	24.39	SIRPA	2.95	SIRPA	0.606137	1.19035e-06	0.0259821	0.823699
Q9BR10	SPT25_HUMAN	SPATA25		SS_NO_TYPE	LC non-substrate	29.92	15.31	0	0	0	0	1	0	0	0		2	182	7.5	0	0	0	0.6	34.17	TNFRSF1A	8.37	8.03344	LRP1	1.33	HLA-A	17.07	17.07	Dscam	0.99	Dscam	-0.0897358	0.518736	-0.0364036	0.754886
Q6UY18	LIGO4_HUMAN	LINGO4	OTHERS	SS_TYPE1	LC non-substrate	29.89	13.8	0	0	0	0	1	0	0	0								0.7	50.83	VASN	23.61	23.5702	Lrrc4b	43.84	Lrrc4b	21.95	21.95	Pam	3.33	LDLR	0.0336088	0.809352	-0.0454003	0.696956
Q96F46	I17RA_HUMAN	IL17RA	OTHERS	SS_TYPE1	LC non-substrate	29.87	17.5	0	0	0	0	1	5	6	0		29	25172	88.1034	3	2	3	0.64	40.33	IFNAR2	3.35	2.91569	AXL	2.47	L1cam	26.83	26.83	L1cam	4.22	L1cam	0.191241	0.165971	0.0929325	0.424598
Q96GP6	SREC2_HUMAN	SCARF2		SS_TYPE1	LC non-substrate	29.85	13.3	0	0	0	0	1	0	2	0		4	13444	47.25	0	0	0	0.62	37.33	VASN	13.78	13.5488	Notch3	16.05	TIE1	9.76	9.76	Aplp1	0		-0.327249	0.0157168	-0.099654	0.391721
Q6ZWK4	RHEX_HUMAN	RHEX		SS_NO_TYPE	LC non-substrate	29.83	12.98	0	0	0	0	1	0	0	0								0.67	45.5	DLL1	13.37	13.1308	Lrp8	1.66	IFNAR2	23.81	23.81	Ptprm	2.26	Ptprm	-0.311942	0.0216594	-0.0187554	0.872243
Q9NZ53	PDXL2_HUMAN	PODXL2	OTHERS	SS_TYPE1	LC non-substrate	29.79	15.57	0	0	0	0	1	5	0	0		8	59088	55.125	1	0	21	0.74	56	BTC	4.96	4.55704	Pam	1.43	PTPRF	26.83	26.83	SPN	0.99	Nradd	0.584545	3.46595e-06	-0.065736	0.572627
B6A8C7	TARM1_HUMAN	TARM1	OTHERS	SS_TYPE1	LC non-substrate	29.79	14.92	0	0	0	0	1	4	0	1	258:R->W							0.66	42.5	KCNE2	16.24	16.0567	CXADR	4.34	CXADR	19.51	19.51	KCNE2	1.87	L1cam	0.15694	0.257079	0.149997	0.195906
Q9H158	PCDC1_HUMAN	PCDHAC1	OTHERS	SS_TYPE1	LC non-substrate	29.77	15.77	0	0	0	0	1	0	0	0								0.74	55.83	FLT1	12.56	12.305	Cdh1	28.37	CDH2	24.39	24.39	KCNE2	1.67	Lrp8	0.0608718	0.661927	-0.0420671	0.718238
Q8IUY3	GRM2A_HUMAN	GRAMD2A		SS_NO_TYPE	LC non-substrate	29.76	11.3	0	0	0	0	1	0	0	0		3	4334	20	0	0	0	0.66	44.17	DLL1	6.78	6.41248	Nlgn1	3.62	Nlgn1	29.27	29.27	SIRPA	1.99	AXL	0.0822664	0.554259	0.00556004	0.961981
Q5JTH9	RRP12_HUMAN	RRP12		SS_NO_TYPE	LC non-substrate	29.75	13.91	0	0	0	0	1	0	0	0								0.68	47.17	IFNAR2	3.01	2.56907	KL	1.51	APP	26.83	26.83	TIE1	1.97	Nradd	-0.119225	0.390511	-0.0893808	0.442589
Q6PI73	LIRA6_HUMAN	LILRA6		SS_TYPE1	LC non-substrate	29.62	14	0	0	0	0	1	4	0	0		10	1004	85.8	4	18	21	0.7	50.83	TNFRSF17	11.44	11.1632	ROBO1	5.13	Ptprm	24.39	24.39	Nradd	3.62	Nradd	-0.209707	0.128022	0.0539436	0.643498
Q6UXU6	TMM92_HUMAN	TMEM92	OTHERS	SS_TYPE1	LC non-substrate	29.58	14.82	0	0	0	0	1	0	0	0		2	350	7.5	0	0	0	0.66	43.33	MUC1	19.5	19.3802	AXL	3.04	AXL	24.39	24.39	Ptprm	2.74	Ptprm	0.0202454	0.884469	0.112539	0.333086
Q8TB68	PRR7_HUMAN	PRR7		SS_TYPE3	LC non-substrate	29.46	10.03	0	0	0	0	1	0	0	0								0.71	52.17	LRRC4B	6.2	5.82118	APP	2.99	BTC	30	30	CXADR	3.37	DAG1	0.260855	0.0567587	-0.10095	0.38556
Q96KJ4	MSLNL_HUMAN	MSLNL	OTHERS	SS_TYPE1	LC non-substrate	29.45	14.22	0	0	0	0	1	0	0	0		7	85984	7.28571	0	0	0	0.61	35	SORL1	3.85	3.42543	CD44	2.37	PTK7	22	22	LDLR	0.91	LDLR	0.0557732	0.688737	-0.0368544	0.751948
Q8N114	SHSA5_HUMAN	SHISA5		SS_TYPE1	LC non-substrate	29.41	13.3	0	0	0	0	1	5	0	0		3	32870	50	0	0	0	0.71	52.33	IFNAR2	8.33	7.99266	IL1R2	0.96	MET	21.95	21.95	IFNAR2	1.6	APLP2	-0.0395603	0.776398	-0.102404	0.37872
Q8NDY8	TMM52_HUMAN	TMEM52		SS_NO_TYPE	LC non-substrate	29.38	16.24	0	0	0	0	1	0	0	0								0.7	50.33	BTC	13.88	13.6507	Dscam	2.99	Lrrc4b	26.83	26.83	LRP1	2.46	CXADR	-0.115291	0.406448	-0.0740795	0.524789
Q96FE5	LIGO1_HUMAN	LINGO1	OTHERS	SS_TYPE1	LC non-substrate	29.38	12.54	0	0	0	0	1	6	3	0		25	47446	51.2	4	7962	10.75	0.69	48.83	L1CAM	24.36	24.3348	Lrrc4b	53.19	Lrrc4b	9.76	9.76	Ntrk2	1.76	Ntrk2	0.216612	0.115658	0.516185	1.81751e-06
Q14162	SREC_HUMAN	SCARF1		SS_TYPE1	LC non-substrate	29.33	14.78	0	0	0	0	1	4	0	1	425:A->V	7	1330	79.5714	0	0	0	0.64	39.17	VASN	13.74	13.508	Notch1	20.32	TIE1	12.2	12.2	CXADR	1.25	Pam	-0.255005	0.0627517	-0.0364253	0.754745
Q86XM0	CTSRD_HUMAN	CATSPERD	OTHERS	SS_TYPE1	LC non-substrate	29.14	13.15	0	0	0	0	1	4	0	1	743:T->S							0.69	48.67	SORL1	4.64	4.23081	Nrxn1	1.86	Nrxn1	21.95	21.95	Dll1	3.22	Dll1	-0.0167119	0.904529	-0.0628103	0.58987
A2RU48	SMCO3_HUMAN	SMCO3		SS_NO_TYPE	LC non-substrate	29.14	15.93	0	0	0	0	1	0	0	0								0.64	39.33	NTRK2	11.11	10.8268	CD44	1.83	Epha4	19.51	19.51	Dcc	1.3	Nlgn1	-0.241823	0.0781206	-0.128158	0.2699
Q92542	NICA_HUMAN	NCSTN	OTHERS	SS_TYPE1	LC non-substrate	29.1	10.76	0	0	0	0	1	39	14	0		42	167786	41.5714	21	196608	12.2381	0.67	45.67	LRP6	4.8	4.39392	Nrxn1	4.17	SDC3	19.51	19.51	Pam	2.04	FLT1	-0.0431155	0.756893	-0.0487945	0.675523
O60656	UD19_HUMAN	UGT1A9		SS_NO_TYPE	LC non-substrate	29.04	16.88	0	0	0	0	1	8	10	0		11	4048	19	2	0	10.5	0.57	28.67	BTC	4.91	4.50607	Npr3	2.17	CD44	29.73	29.73	CXADR	4.03	IFNAR2	0.108582	0.434475	0.0791821	0.496554
Q9HAW9	UD18_HUMAN	UGT1A8		SS_NO_TYPE	LC non-substrate	29.04	16.88	0	0	0	0	1	5	2	0								0.57	28.67	BTC	6.04	5.65807	CDH2	2.13	CD44	29.73	29.73	CXADR	4.03	IFNAR2	-0.010429	0.940337	0.0429562	0.71254
Q9HAW7	UD17_HUMAN	UGT1A7		SS_NO_TYPE	LC non-substrate	29.04	16.88	0	0	0	0	1	5	2	0		9	4040	21.2222	3	2	7.33333	0.57	28.67	BTC	5.28	4.88327	CDH2	2.09	CD44	29.73	29.73	CXADR	4.03	IFNAR2	-0.0409262	0.768887	-0.0532068	0.648043
P19224	UD16_HUMAN	UGT1A6		SS_NO_TYPE	LC non-substrate	29.04	16.88	0	0	0	0	1	5	5	1	510:A->P	11	65828	35.8182	2	204	11.5	0.57	28.67	BTC	4.89	4.48568	Npr3	2.08	CD44	29.73	29.73	CXADR	4.03	IFNAR2	-0.0802819	0.563887	-0.0742188	0.524007
P35504	UD15_HUMAN	UGT1A5		SS_NO_TYPE	LC non-substrate	29.04	16.88	0	0	0	0	1	5	0	0		7	4040	24.4286	1	0	18	0.57	28.67	BTC	5.8	5.4134	Dscam	2.78	SDC3	29.73	29.73	CXADR	4.03	IFNAR2	0.089477	0.519948	0.108021	0.352983
P22310	UD14_HUMAN	UGT1A4		SS_NO_TYPE	LC non-substrate	29.04	16.88	0	0	0	0	1	11	3	0		10	4058	20.3	1	0	18	0.57	28.67	BTC	5.8	5.4134	Epha4	2.14	CD44	29.73	29.73	CXADR	4.03	IFNAR2	-0.0481049	0.729774	-0.0301223	0.79617
P35503	UD13_HUMAN	UGT1A3		SS_NO_TYPE	LC non-substrate	29.04	16.88	0	0	0	0	1	9	1	0		10	4058	20.3	1	0	18	0.57	28.67	BTC	4.87	4.46529	Npr3	2.13	CD44	29.73	29.73	CXADR	4.03	IFNAR2	-0.041624	0.765058	0.0615694	0.597252
P22309	UD11_HUMAN	UGT1A1		SS_NO_TYPE	LC non-substrate	29.04	16.88	0	0	0	0	1	11	33	2	486:Y->D;511:A->P	8	48294	45.875	1	0	18	0.57	28.67	BTC	5.82	5.43379	Epha4	2.13	CD44	29.73	29.73	CXADR	4.03	IFNAR2	0.0189679	0.891714	-0.0086705	0.940743
Q9HAW8	UD110_HUMAN	UGT1A10		SS_NO_TYPE	LC non-substrate	29.04	16.88	0	0	0	0	1	5	2	0		9	4040	21.2222	2	0	10.5	0.57	28.67	BTC	6.98	6.61637	IL1R2	2.09	CD44	29.73	29.73	CXADR	4.03	IFNAR2	-0.0409642	0.768679	-0.0335741	0.773406
Q8IYS2	K2013_HUMAN	KIAA2013	OTHERS	SS_TYPE1	LC non-substrate	28.84	13.61	0	0	0	0	1	0	0	0		6	3160	19.1667	0	0	0	0.69	48.33	SORT1	3.94	3.51718	IGF1R	2.08	Dcc	17.07	17.07	TNFRSF1A	1.92	LRP1	0.108324	0.435576	0.153043	0.186875
P60606	CTXN1_HUMAN	CTXN1		SS_NO_TYPE	LC non-substrate	28.77	15.49	0	0	0	0	1	0	0	0								0.67	45.17	TIE1	15.85	15.6591	FLT1	1.29	Dscam	19.51	19.51	CDH2	0		0.341566	0.0114786	-0.0460556	0.6928
A6NCI5	SIM16_HUMAN	LINC00862		SS_NO_TYPE	LC non-substrate	28.54	9.75	0	0	0	0	1	0	0	0								0.67	44.83	FLT1	20.88	20.787	Cdh1	2.05	Dcc	19.51	19.51	KCNE2	2	Dll1
P10176	COX8A_HUMAN	COX8A		SS_NO_TYPE	LC non-substrate	28.53	16.55	0	0	0	0	1	14	2	0		22	191580	31.5	12	52	19.9167	0.65	41.17	VASN	23.19	23.142	PTPRF	1.46	Lrrc4b	20.93	20.93	IFNAR2	2.56	LDLR	0.0510824	0.713743	-0.0694861	0.550876
Q8NI60	COQ8A_HUMAN	COQ8A		SS_NO_TYPE	LC non-substrate	28.51	5.42	0	0	0	0	1	0	4	1	213:R->W	6	42764	9.5	0	0	0	0.65	42	NTRK2	4.17	3.75166	APP	2.52	JAG2	29.73	29.73	Aplp1	1.16	CDH2	-0.161753	0.242591	-0.121086	0.297434
P0C2S0	CTXN2_HUMAN	CTXN2		SS_NO_TYPE	LC non-substrate	28.44	15.29	0	0	0	0	1	0	0	0								0.66	44	TIE1	22.22	22.1531	CD44	2.03	JAG2	19.51	19.51	Cdh1	2.81	Dscam	0.698963	4.15175e-09	-0.0414848	0.721979
P59901	LIRA4_HUMAN	LILRA4		SS_TYPE1	LC non-substrate	28.3	12.72	0	0	0	0	1	4	1	0		24	4750	95	5	18	19.8	0.69	48.67	TNFRSF17	14.23	14.0075	ROBO1	4.14	PTK7	24.39	24.39	Nradd	0.63	Ntrk2	-0.0151844	0.91322	-0.00929368	0.936492
Q7Z3D4	LYSM3_HUMAN	LYSMD3		SS_NO_TYPE	LC non-substrate	28.23	12.91	0	0	0	0	1	0	3	0								0.65	41.33	LRP6	6.86	6.49404	CLSTN2	1.26	BSG	21.95	21.95	SDC3	2.05	MUC1	-0.449092	0.000658438	0.0538906	0.643825
Q9NVM1	EVA1B_HUMAN	EVA1B		SS_NO_TYPE	LC non-substrate	28.19	11.64	0	0	0	0	1	0	0	0		2	242	7	0	0	0	0.67	44.5	TIE1	13.33	13.09	PTPRF	0.91	CDH2	14.63	14.63	Scn4b	1.03	SIRPA	-0.315888	0.0199702	-0.0786313	0.499563
Q9UMF0	ICAM5_HUMAN	ICAM5		SS_TYPE1	LC non-substrate	28.18	12.07	0	0	0	0	1	6	7	0		10	14810	56.7	2	0	41.5	0.61	35	SORT1	13.64	13.4061	ROBO1	13.52	Dcc	9.76	9.76	Dll1	1.24	Ptprm	0.196601	0.154198	-0.0532477	0.647791
Q9P0T7	TMEM9_HUMAN	TMEM9	OTHERS	SS_TYPE1	LC non-substrate	28.18	10.27	0	0	0	0	1	0	0	0		2	1552	18	0	0	0	0.64	39.67	MUC1	15.85	15.6591	SIRPA	2.12	CSF1	24.39	24.39	Npr3	3.12	Dscam	0.529797	3.79289e-05	-0.24719	0.0313371
O75460	ERN1_HUMAN	ERN1	SUBLIT	SS_TYPE1	LC non-substrate	28.17	17.41	0	0	1	0	1	5	16	0		11	46650	38.8182	1	0	7	0.6	33.83	VASN	7.98	7.63584	MERTK	12.56	TYRO3	24.39	24.39	KCNE2	2.98	KCNE2	-0.291473	0.0324818	-0.0520742	0.655054
Q13018	PLA2R_HUMAN	PLA2R1	OTHERS	SS_TYPE1	LC non-substrate	28.12	21.82	0	0	0	0	1	11	10	0		7	6440	30.8571	3	8064	5.33333	0.74	56	APP	2.94	2.49771	NGFR	1.88	CLSTN1	29.27	29.27	TYRO3	2.5	PTPRF	-0.180568	0.19134	-0.0662203	0.569796
Q13591	SEM5A_HUMAN	SEMA5A	OTHERS	SS_TYPE1	LC non-substrate	28.12	18.74	0	0	0	0	1	15	4	0		52	234040	44.8269	9	35062	9.55556	0.61	34.5	SORT1	10.71	10.419	MET	4.07	SIRPA	19.51	19.51	Nrxn1	2.81	TNFRSF1A	0.468802	0.00034958	0.131335	0.258104
Q9HBV2	SACA1_HUMAN	SPACA1	OTHERS	SS_TYPE1	LC non-substrate	28.1	11.91	0	0	0	0	1	0	0	1	237:L->S	7	43478	10.1429	0	0	0	0.71	51.83	NTRK2	6.8	6.43287	Notch1	1.96	LRP1	17.07	17.07	LDLR	1.56	CLSTN2	-0.0448293	0.747543	-0.0349178	0.764595
Q6P995	F171B_HUMAN	FAM171B	OTHERS	SS_TYPE1	LC non-substrate	28.08	16.66	0	0	0	0	1	0	0	0		6	360766	8	1	0	1	0.57	29	JAG2	3.51	3.07881	MERTK	1.99	BTC	29.27	29.27	DAG1	4.23	DAG1	0.513252	7.22623e-05	0.199503	0.0840215
P0DI80	SMIM6_HUMAN	SMIM6		SS_NO_TYPE	LC non-substrate	28.06	16.59	0	0	0	0	1	0	0	0								0.72	53.5	IFNAR2	20.97	20.8788	BTC	1.64	PTPRF	26.83	26.83	Pam	3.01	Notch1	0.160313	0.246865	-0.0681943	0.558324
Q6PHW0	IYD1_HUMAN	IYD		SS_NO_TYPE	LC non-substrate	28.04	10.28	0	0	0	0	1	5	5	0								0.63	38	IFNAR2	7.96	7.61546	Dcc	1.87	BTC	19.51	19.51	Npr3	2.6	Npr3	-0.00947051	0.945812	0.0968464	0.405266
Q8IU57	INLR1_HUMAN	IFNLR1	OTHERS	SS_TYPE1	LC non-substrate	28.03	13.13	0	0	0	0	1	6	2	0		12	3146	45.5	3	62176	4	0.67	45	DLL1	4.23	3.81282	ROBO1	1.9	Dcc	12.2	12.2	LRP1	0.54	Npr3	-0.0202316	0.884547	0.0422006	0.717381
O95470	SGPL1_HUMAN	SGPL1		SS_TYPE3	LC non-substrate	27.96	14.01	0	0	0	0	1	5	9	0		10	35144	11.8	0	0	0	0.68	47.33	LRP6	4.4	3.98614	CSF1	0.96	ERBB4	19.51	19.51	Pam	2.66	CXADR	0.287753	0.0348657	0.34953	0.00196894
Q8TEF2	CJ105_HUMAN	C10orf105		SS_NO_TYPE	LC non-substrate	27.93	16.83	0	0	0	0	1	0	0	0								0.73	54.5	FLT1	11.28	11.0001	IGF1R	4.24	Scn4b	24.39	24.39	Notch4	2.74	CDH2	0.703887	2.89635e-09	-0.0297953	0.798336
Q14802	FXYD3_HUMAN	FXYD3	NONSUB	SS_TYPE1	LC non-substrate	27.9	13.33	0	0	0	0	1	11	3	1	40:G->S	3	570	6.33333	0	0	0	0.64	39.17	CLSTN1	21.84	21.7657	Aplp1	2.3	Nrxn1	29.27	29.27	APLP2	4.2	AXL	-0.0218336	0.875475	0.123965	0.286013
Q8TF66	LRC15_HUMAN	LRRC15	OTHERS	SS_TYPE1	LC non-substrate	27.82	16.93	0	0	0	0	1	0	0	0		2	6992	30	0	0	0	0.72	53	BTC	17.9	17.749	VASN	31.13	Lrrc4b	31.71	31.71	ERBB4	3.18	SORL1	-0.176188	0.202517	-0.0455893	0.695757
Q8IV31	TM139_HUMAN	TMEM139		SS_TYPE1	LC non-substrate	27.71	14.83	0	0	0	0	1	0	1	0								0.68	45.83	TNFRSF17	13.43	13.192	IFNAR2	1.95	CLSTN2	21.95	21.95	Scn4b	0.72	Scn4b	0.377594	0.00488016	0.0325593	0.78008
Q96KF7	SMIM8_HUMAN	SMIM8		SS_NO_TYPE	LC non-substrate	27.58	11.35	0	0	0	0	1	0	0	0								0.64	39.67	BSG	19.59	19.4719	APLP2	2.65	ERBB4	25.58	25.58	TNFRSF1A	3.21	TNFRSF1A	0.392534	0.00332622	-0.164116	0.156588
O75976	CBPD_HUMAN	CPD	OTHERS	SS_TYPE1	LC non-substrate	27.55	11.01	0	0	0	0	1	11	0	0		9	2230	30.1111	3	0	7.33333	0.69	49	BTC	2.17	1.71271	Nlgn1	3.1	Nlgn1	24.39	24.39	CD44	1.84	CD44	0.0737196	0.59627	0.439072	7.25415e-05
Q86WK6	AMGO1_HUMAN	AMIGO1	OTHERS	SS_TYPE1	LC non-substrate	27.54	15.06	0	0	0	0	1	0	0	0								0.62	37.17	DLL1	12.17	11.9074	Lrrc4b	19.03	VASN	21.95	21.95	BTC	2.97	BTC	0.318024	0.0191035	-0.029653	0.799279
Q9Y5U5	TNR18_HUMAN	TNFRSF18	OTHERS	SS_TYPE1	LC non-substrate	27.52	13.41	0	0	0	0	1	10	1	1	173:V->M	41	6604	106.951	4	96	32.75	0.68	47	VASN	15.35	15.1494	IGF1R	2.33	Lrp8	31.71	31.71	TYRO3	2.52	TYRO3	-0.0797979	0.566247	-0.0440017	0.705859
Q86YA3	ZGRF1_HUMAN	ZGRF1		SS_NO_TYPE	LC non-substrate	27.51	13.28	0	0	0	0	1	0	0	0								0.6	33.33	SORL1	1.43	0.958304	FLT1	1.81	IL1R2	26.83	26.83	LRP6	2.91	LRP6	0.0182297	0.895905	0.451224	4.29715e-05
P42701	I12R1_HUMAN	IL12RB1	OTHERS	SS_TYPE1	LC non-substrate	27.41	8.77	0	0	0	0	1	7	5	0		34	11660	85.7353	3	14830	3.33333	0.65	42	BSG	8.31	7.97227	L1cam	6.56	PTPRF	22.22	22.22	CD44	4.46	CD44	-0.100949	0.467643	-0.027455	0.813879
Q6UWI4	SHSA2_HUMAN	SHISA2	OTHERS	SS_TYPE1	LC non-substrate	27.37	15.7	0	0	0	0	1	0	0	0		2	43460	15	0	0	0	0.72	54	IFNAR2	6.1	5.71924	BTC	3.96	KCNE1	36.58	36.58	Notch3	4.8	Notch3	0.0518767	0.709487	0.214997	0.0621653
Q9NXS2	QPCTL_HUMAN	QPCTL	OTHERS	SS_TYPE1	LC non-substrate	27.32	12.19	0	0	0	0	1	0	0	0		5	1858	20.4	0	0	0	0.66	43	LRRC4B	6.02	5.63768	Aplp1	1.48	MERTK	17.07	17.07	SPN	2.98	Lrp8	-0.114704	0.408856	0.0242718	0.835135
Q4G0T1	SRCRM_HUMAN			SS_NO_TYPE	LC non-substrate	27.31	10.1	0	0	0	0	1	0	0	0								0.61	35.67	IFNAR2	3.6	3.17056	SORL1	1.38	SPN	17.07	17.07	SIRPA	1.76	SIRPA
Q16880	CGT_HUMAN	UGT8		SS_NO_TYPE	LC non-substrate	27.31	16.42	0	0	0	0	1	5	0	0		5	40976	5.8	1	0	1	0.59	32.33	IFNAR2	5.92	5.53573	FLT1	2.43	Nlgn1	24.39	24.39	LDLR	1.44	ROBO1	0.900044	2.13134e-20	0.949328	6.1659e-39
P53801	PTTG_HUMAN	PTTG1IP	NONSUB	SS_TYPE1	LC non-substrate	27.24	20.92	0	0	0	0	1	0	0	0								0.68	46.83	BTC	8.89	8.56356	Notch2	0.98	MET	29.27	29.27	FLT1	2.71	Dcc	0.50287	0.000106497	0.0190143	0.870495
O60488	ACSL4_HUMAN	ACSL4		SS_TYPE3	LC non-substrate	27.19	9.06	0	0	0	0	1	10	21	0		10	45844	14.1	0	0	0	0.73	55.33	LRRC4B	6.05	5.66826	CLSTN1	1.89	Lrrc4b	18.6	18.6	CDH2	2.18	MET	-0.215283	0.117964	0.0946389	0.416105
E2RYF6	MUC22_HUMAN	MUC22		SS_NO_TYPE	LC non-substrate	27.17	12.93	0	0	0	0	1	0	0	0		8	16956	12.375	0	0	0	0.65	42.17	BTC	1.3	0.825772	LRP1	1.32	PTK7	26.83	26.83	CXADR	3.46	VASN	-0.045522	0.743774	0.0932462	0.423029
Q6ZWL3	CP4V2_HUMAN	CYP4V2		SS_NO_TYPE	LC non-substrate	27.13	12.82	0	0	0	0	1	9	3	1	22:L->V	2	32	19.5	0	0	0	0.64	39.5	EPHA4	4.76	4.35315	SORT1	1.88	MET	14.63	14.63	Scn4b	0.18	Notch4	-0.0587508	0.673031	-0.00923993	0.936859
P26006	ITA3_HUMAN	ITGA3	OTHERS	SS_TYPE1	LC non-substrate	27.1	13.31	0	0	0	0	1	12	8	0		53	117964	72.3774	29	88006	31.0345	0.59	31.83	VASN	3.04	2.59965	Epha4	2.08	ROBO1	18.6	18.6	PTPRF	0.92	Notch1	-0.201062	0.14488	0.0175238	0.880569
Q9H665	IGFR1_HUMAN	IGFLR1	OTHERS	SS_TYPE1	LC non-substrate	27.07	15.76	0	0	0	0	1	0	0	1	189:W->R							0.66	44.17	MUC1	9.86	9.55245	NGFR	2.04	Nradd	17.07	17.07	CDH2	2.6	CDH2	-0.0911095	0.51233	0.00803999	0.945045
Q6PJW8	CNST_HUMAN	CNST		SS_NO_TYPE	LC non-substrate	27.07	12.81	0	0	0	0	1	0	1	0		3	806	13.3333	0	0	0	0.7	50.33	IFNAR2	4.41	3.99633	Ghr	2.51	Ghr	21.95	21.95	CDH2	2.5	CDH2	-0.177068	0.200235	0.198548	0.0855457
Q9NQ34	TMM9B_HUMAN	TMEM9B		SS_NO_TYPE	LC non-substrate	27.04	11.03	0	0	0	0	1	0	0	0								0.68	45.83	CLSTN1	7.58	7.22806	Dll1	1.74	Notch4	14.63	14.63	LRP1	0.38	Ptprm	0.703402	3.00201e-09	0.00176024	0.987959
Q3SXP7	SHSL1_HUMAN	SHISAL1	OTHERS	SS_TYPE1	LC non-substrate	27.03	16.11	0	0	0	0	1	0	0	0		9	22778	7.11111	0	0	0	0.58	30.67	NTRK2	9.04	8.71648	NGFR	1.48	NGFR	19.51	19.51	KL	0.87	KL	0.224657	0.102425	-0.0345441	0.767042
P08684	CP3A4_HUMAN	CYP3A4		SS_NO_TYPE	LC non-substrate	27.02	8.64	0	0	0	0	1	12	19	1	15:L->P	30	355696	21.6333	18	247022	2.05556	0.63	38	TNFRSF17	6.76	6.39209	IGF1R	2.41	APP	13.95	13.95	BSG	1.56	BSG	-0.0139762	0.920102	0.0383537	0.742201
P13591	NCAM1_HUMAN	NCAM1	OTHERS	SS_TYPE1	LC non-substrate	26.97	15.93	0	0	0	0	1	18	18	0		154	1052018	75.4286				0.76	60.17	IFNAR2	20.63	20.5322	L1cam	37.71	ROBO1	19.51	19.51	Npr3	2.46	CXADR	0.716767	1.08991e-09	0.613683	3.75939e-09
Q9NZN1	IRPL1_HUMAN	IL1RAPL1	OTHERS	SS_TYPE1	LC non-substrate	26.91	11.31	0	0	0	0	1	9	8	1	379:K->R	17	5986	26.4118	2	3448	7	0.54	23.5	SORT1	13.22	12.9779	IL1R2	28.08	IL1R2	12.2	12.2	Scn4b	0.63	SDC3	0.831904	6.57965e-15	0.861173	1.91618e-23
A6NKW6	SHL2B_HUMAN	SHISAL2B		SS_NO_TYPE	LC non-substrate	26.79	11.42	0	0	0	0	1	0	0	0		6	256	9.66667	0	0	0	0.73	54.33	IFNAR2	13.12	12.8759	Epha4	3.2	PTK7	29.27	29.27	Lrp8	3.05	APP	0.18035	0.191886	-0.0219257	0.850878
Q8NBU5	ATAD1_HUMAN	ATAD1		SS_NO_TYPE	LC non-substrate	26.72	12.19	0	0	0	0	1	3	3	0		3	8148	34	1	0	1	0.65	42.33	LRP6	8.31	7.97227	FLT1	1.89	FLT1	21.62	21.62	Notch3	2.7	HLA-A	-0.402507	0.00254991	-0.0571892	0.623636
Q02487	DSC2_HUMAN	DSC2		SS_TYPE1	LC non-substrate	26.67	10.95	0	0	0	0	1	4	9	0		6	18868	12.1667	1	0	1	0.58	29.67	TNFRSF17	31.85	31.9706	CDH2	129.38	CDH2	14.63	14.63	Notch1	1.69	Notch1	-0.130405	0.34728	0.0477686	0.681975
O43914	TYOBP_HUMAN	TYROBP	NONSUB	SS_TYPE1	LC non-substrate	26.66	16.39	0	0	0	0	1	15	7	3	47:V->A;50:D->DPADGRLVLGDRDGR;55:V->L	114	471430	58.886	30	268072	12.2667	0.61	34.33	SORT1	23.89	23.8556	CDH2	2.06	Cdh1	31.71	31.71	Cdh1	3.13	Cdh1	0.0308877	0.824532	0.037218	0.74958
Q8IUK5	PLDX1_HUMAN	PLXDC1		SS_TYPE1	LC non-substrate	26.65	11.29	0	0	0	0	1	0	1	0								0.62	36.67	BTC	5.2	4.80171	L1cam	3.04	MET	31.71	31.71	TYRO3	4.51	IL1R2	-0.126244	0.363014	-0.0722812	0.534927
A0PJX4	SHSA3_HUMAN	SHISA3		SS_TYPE1	LC non-substrate	26.63	13.61	0	0	0	0	1	0	1	0		5	256	9.6	0	0	0	0.64	39.17	BTC	9.66	9.34856	Cdh1	1.87	SPN	26.83	26.83	Ephb2	3.55	Notch3	0.067771	0.626314	-0.100816	0.386193
Q13113	PDZ1I_HUMAN	PDZK1IP1		SS_NO_TYPE	LC non-substrate	26.6	16.56	0	0	0	0	1	0	2	0		6	4028	10.8333	0	0	0	0.66	44	TNFRSF17	18.42	18.2791	CXADR	2.22	SPN	24.39	24.39	NGFR	2.65	Notch3	-0.0755344	0.587232	-0.068502	0.556545
Q86WC4	OSTM1_HUMAN	OSTM1	OTHERS	SS_TYPE1	LC non-substrate	26.52	20.63	0	0	0	0	1	4	3	0		6	12626	5.33333	0	0	0	0.69	49	BSG	7.48	7.12611	SORL1	1.24	SORT1	31.71	31.71	ERBB4	2.92	Nlgn1	-0.39018	0.00353745	0.114714	0.323769
Q9NUV7	SPTC3_HUMAN	SPTLC3		SS_NO_TYPE	LC non-substrate	26.5	6.88	0	0	0	0	1	5	0	0		4	3740	7	2	0	2	0.65	41.33	VASN	4.71	4.30217	PTPRF	2.3	CSF1	0	0		0		-0.11984	0.388054	-0.0404262	0.728796
O75578	ITA10_HUMAN	ITGA10		SS_TYPE1	LC non-substrate	26.49	15.73	0	0	0	0	1	10	0	0		31	3864	79.9032	23	274	35	0.51	17.67	MUC1	2.74	2.29381	PTPRF	3.02	ERBB4	11.63	11.63	ROBO1	0.94	ROBO1	0.0138556	0.920789	-0.111596	0.337182
P55160	NCKPL_HUMAN	NCKAP1L		SS_NO_TYPE	LC non-substrate	26.35	14.84	0	0	0	0	1	24	1	0		10	24128	70.8	1	0	1	0.57	29	SORT1	2.57	2.1205	Ephb2	1.92	IGF1R	29.27	29.27	CSF1	1.85	CSF1	-0.124356	0.370293	0.00756736	0.948271
Q96DD7	SHSA4_HUMAN	SHISA4	OTHERS	SS_TYPE1	LC non-substrate	26.34	21.97	0	0	0	0	1	0	0	0		8	5324	6.75	0	0	0	0.67	45	BTC	13.71	13.4774	Nectin1	3.54	BTC	26.83	26.83	CXADR	3.24	Ptprm	0.364719	0.00669783	0.0522209	0.654144
Q96L08	SUSD3_HUMAN	SUSD3		SS_NO_TYPE	LC non-substrate	26.31	14.85	0	0	0	0	1	0	1	0		3	39306	5	0	0	0	0.7	49.17	IFNAR2	15.29	15.0882	TIE1	3.41	TIE1	24.39	24.39	Nradd	2.3	Ntrk2	-0.235499	0.0864795	-0.105621	0.363843
F2Z333	FND10_HUMAN	FNDC10	OTHERS	SS_TYPE1	LC non-substrate	26.26	12.18	0	0	0	0	1	0	0	0								0.68	46	NTRK2	8.41	8.07422	Lrp8	2.03	LRP1	21.95	21.95	APP	2.57	VASN	0.547187	1.85585e-05	-0.0509152	0.66226
Q8IWR1	TRI59_HUMAN	TRIM59		SS_NO_TYPE	LC non-substrate	26.21	10.69	0	0	0	0	1	0	1	0		3	303798	7	0	0	0	0.7	50.17	IFNAR2	5.96	5.57651	Dscam	4.78	APP	24.39	24.39	Npr3	3.19	Npr3	0.842847	1.31828e-15	0.934596	5.96527e-35
O95944	NCTR2_HUMAN	NCR2	OTHERS	SS_TYPE1	LC non-substrate	26.02	11.72	0	0	0	0	1	6	0	1	218:I->K	61	66838	75.3934	4	3154	13	0.63	38	IFNAR2	11.96	11.6933	PTK7	4.04	Scn4b	34.15	34.15	LRP1	4.08	JAG2	0.471789	0.000316532	0.0714604	0.539587
Q8WWF3	SSMM1_HUMAN	SSMEM1		SS_NO_TYPE	LC non-substrate	26.01	10.03	0	0	0	0	1	0	0	0								0.64	39.5	TNFRSF17	7.38	7.02416	Dcc	2.69	SORT1	19.51	19.51	IFNAR2	3.03	Notch1	-0.044569	0.748961	-0.0351542	0.763048
Q6ZU64	CFA65_HUMAN	CFAP65	OTHERS	SS_TYPE1	LC non-substrate	25.98	8.59	0	0	0	0	1	0	1	0								0.63	37.67	LRP6	1.46	0.988888	SIRPA	1.79	Epha4	17.07	17.07	SORT1	0.51	Cdh1	0.175493	0.204331	-0.0708097	0.543295
Q86UE6	LRRT1_HUMAN	LRRTM1	OTHERS	SS_TYPE1	LC non-substrate	25.96	13.1	0	0	0	0	1	4	1	0		27	41172	30.5926	3	2486	10.3333	0.59	31.83	LRP6	15.52	15.3227	Lrrc4b	22.49	VASN	21.95	21.95	KCNE2	2.67	MERTK	0.39174	0.00339619	0.0464774	0.690128
P60509	ERB1_HUMAN	ERVPABLB-1		SS_NO_TYPE	LC non-substrate	25.81	12.5	0	0	0	0	1	0	0	0								0.65	41.17	DLL1	6.03	5.64787	L1cam	1.7	Ntrk2	21.95	21.95	CLSTN2	2.76	VASN
P12319	FCERA_HUMAN	FCER1A	OTHERS	SS_TYPE1	LC non-substrate	25.78	8.59	0	0	0	0	1	8	4	0		31	31214	93.9355	2	0	18	0.71	51.33	KCNE2	19.45	19.3292	L1cam	7.5	ROBO1	20.51	20.51	Dcc	3.22	Notch2	-0.230035	0.0942539	0.0128971	0.911953
P36894	BMR1A_HUMAN	BMPR1A	OTHERS	SS_TYPE1	LC non-substrate	25.77	13.56	0	0	0	0	1	4	21	0		19	23822	42.9474	9	7780	7.44444	0.63	38.5	SORL1	17.29	17.1271	Epha4	18.55	AXL	22.73	22.73	CLSTN2	2.7	CLSTN2	-0.160805	0.245397	0.261091	0.0227216
P04843	RPN1_HUMAN	RPN1	OTHERS	SS_TYPE1	LC non-substrate	25.61	12.34	0	0	0	0	1	13	0	0		14	35274	18.1429	5	70614	8.4	0.66	43	CLSTN1	4.45	4.03711	Lrp8	1.2	SORL1	30.77	30.77	ERBB4	2.15	Notch1	-0.223359	0.104477	-0.0440904	0.705293
A0A1B0GV85	RELD1_HUMAN	REELD1		SS_NO_TYPE	LC non-substrate	25.6	14.11	0	0	0	0	1	0	0	0								0.64	39.33	NGFR	8.18	7.83974	VASN	1.22	ERBB4	23.08	23.08	CD44	2.39	CD44	-0.00255311	0.985382	-0.042558	0.71509
A6NFE2	SMCO2_HUMAN	SMCO2		SS_NO_TYPE	LC non-substrate	25.58	11.51	0	0	0	0	1	0	0	0		2	25478	1.5	0	0	0	0.62	36.33	VASN	10.2	9.89907	FLT1	2.15	PDPN	17.07	17.07	Npr3	1.92	NGFR	0.677953	1.78579e-08	-0.0239438	0.837332
O75631	UPK3A_HUMAN	UPK3A		SS_TYPE1	LC non-substrate	25.55	11.16	0	0	0	0	1	0	3	1	202:G->D	2	11722	31.5	0	0	0	0.71	51.33	TNFRSF17	12.2	11.938	Nectin1	2	Nectin1	20.83	20.83	Nectin1	2.2	Nectin1	-0.127041	0.359965	0.0919974	0.429294
Q9NQG1	MANBL_HUMAN	MANBAL		SS_NO_TYPE	LC non-substrate	25.49	10.56	0	0	0	0	1	0	0	0								0.62	37.5	FLT1	23.53	23.4886	Dcc	3.07	SDC3	24.39	24.39	KCNE2	2.18	AXL	0.340662	0.0117135	-0.0965889	0.406522
Q8TDY8	IGDC4_HUMAN	IGDCC4		SS_TYPE1	LC non-substrate	25.46	12.3	0	0	0	0	1	0	0	0		2	26262	10	0	0	0	0.55	25.33	TNFRSF17	21.36	21.2764	Dcc	67.48	Dcc	31.71	31.71	PDPN	2.5	PDPN	0.378901	0.00472252	-0.0454995	0.696326
Q8TD07	RAE1E_HUMAN	RAET1E	OTHERS	SS_TYPE1	LC non-substrate	25.34	12.24	0	0	0	0	1	4	0	1	237:V->L	10	746	52.2	2	8072	3.5	0.6	34.17	LDLR	19.39	19.268	HLA-A	7.57	HLA-A	25.58	25.58	CD44	4.31	CXADR	-0.130168	0.348167	-0.0438115	0.707073
Q8NHK3	KI2LB_HUMAN	KIR2DL5B		SS_TYPE1	LC non-substrate	25.31	12.95	0	0	0	0	1	0	0	0								0.72	54.17	BTC	6.67	6.30034	FLT1	3.69	SIRPA	21.95	21.95	AXL	3.15	IGF1R
Q8N109	KI2LA_HUMAN	KIR2DL5A		SS_TYPE1	LC non-substrate	25.31	12.95	0	0	0	0	1	0	0	0								0.72	54.17	BTC	9.33	9.01213	SORL1	3.68	SIRPA	21.95	21.95	AXL	3.15	IGF1R
O75074	LRP3_HUMAN	LRP3		SS_TYPE1	LC non-substrate	25.29	10.31	0	0	0	0	1	0	0	0		7	46504	15.1429	0	0	0	0.66	43.67	CLSTN2	5.71	5.32164	LRP6	18.26	LDLR	26.83	26.83	Lrp8	2.6	CLSTN2	0.194108	0.159595	-0.128873	0.267212
Q6ZSY5	PPR3F_HUMAN	PPP1R3F		SS_NO_TYPE	LC non-substrate	25.16	13.09	0	0	0	0	1	0	0	0								0.7	50	NTRK2	3	2.55887	Ptprm	2.04	TIE1	24.39	24.39	Dcc	2.88	Dcc	0.44956	0.000648887	0.325473	0.00411851
P24311	COX7B_HUMAN	COX7B		SS_NO_TYPE	LC non-substrate	25.15	7.75	0	0	0	0	1	14	2	0		24	51814	22.25	9	76	17.5556	0.67	45.33	IFNAR2	20	19.8899	Lrrc4b	2.68	L1cam	19.15	19.15	HLA-A	0.97	HLA-A	0.121959	0.379657	-0.0686403	0.555747
P33121	ACSL1_HUMAN	ACSL1		SS_TYPE3	LC non-substrate	25.08	12.15	0	0	0	0	1	11	26	0		8	13090	15.625	1	0	1	0.64	39.17	L1CAM	4.01	3.58854	KL	1.85	LDLR	19.51	19.51	SIRPA	1.11	Lrrc4b	-0.171507	0.214963	-0.00148532	0.98984
A2VDJ0	T131L_HUMAN	TMEM131L	OTHERS	SS_TYPE1	LC non-substrate	25	9.99	0	0	0	0	1	0	0	0								0.66	42.5	FLT1	1.62	1.152	TYRO3	1.84	PDPN	14.63	14.63	Nlgn1	0.55	Nlgn1	-0.258906	0.0587022	-0.075597	0.516308
Q969W9	PMEPA_HUMAN	PMEPA1	NONSUB	SS_NO_TYPE	LC non-substrate	24.97	8.98	0	0	0	0	1	6	1	0		3	9054	21	0	0	0	0.69	48.33	BSG	10.8	10.5108	IL1R2	2.28	Dscam	9.3	9.3	Lrrc4b	0.56	Lrrc4b	0.141759	0.306539	-0.0323221	0.781642
Q6ZUT9	DEN5B_HUMAN	DENND5B		SS_NO_TYPE	LC non-substrate	24.95	13.76	0	0	0	0	1	5	0	0								0.62	37.33	LRP6	2.12	1.66174	MET	1.77	PTPRF	7.32	7.32	TNFRSF1A	1.18	TNFRSF1A	0.0685431	0.622379	0.286836	0.0119994
Q9HB29	ILRL2_HUMAN	IL1RL2		SS_TYPE1	LC non-substrate	24.94	11.07	0	0	0	0	1	7	0	1	352:V->I	3	28630	8.33333	0	0	0	0.53	21.33	IFNAR2	15.65	15.4552	IL1R2	27.74	IL1R2	17.07	17.07	BSG	0.72	IGF1R	-0.123018	0.3755	-0.0255193	0.82679
Q9NWQ8	PHAG1_HUMAN	PAG1		SS_TYPE3	LC non-substrate	24.86	13.15	0	0	0	0	1	9	4	0		30	29778	71.0333	28	163670	23.7143	0.73	54.83	BTC	6.94	6.57559	Pam	2.3	CLSTN2	29.27	29.27	CXADR	3.68	CXADR	0.141791	0.306427	0.264557	0.0209188
Q3KNT9	TMM95_HUMAN	TMEM95	OTHERS	SS_TYPE1	LC non-substrate	24.85	14.49	0	0	0	0	1	0	0	0		6	187464	13.1667	0	0	0	0.63	38.17	VASN	11.93	11.6628	Notch4	0.98	Epha4	12.2	12.2	Scn4b	0		-0.000532264	0.996952	-0.0612082	0.599409
Q9UKB5	AJAP1_HUMAN	AJAP1		SS_TYPE3	LC non-substrate	24.8	12.9	0	0	0	0	1	0	0	0		11	19278	51.7273	2	392	16	0.66	42.67	MUC1	7.54	7.18728	DAG1	3.1	IGF1R	19.51	19.51	CD44	0.74	BTC	0.303098	0.025888	0.204688	0.0761158
Q8WWF5	ZNRF4_HUMAN	ZNRF4	OTHERS	SS_TYPE1	LC non-substrate	24.76	11.5	0	0	0	0	1	0	0	0		2	1470	69.5	0	0	0	0.62	36.33	SORT1	5.13	4.73035	PTPRF	1.95	SORT1	19.51	19.51	CXADR	1.9	CXADR	-0.0444979	0.749348	-0.0618567	0.59554
P32926	DSG3_HUMAN	DSG3		SS_TYPE1	LC non-substrate	24.75	12.48	0	0	0	0	1	9	1	0		4	13150	48.5	0	0	0	0.64	40.5	SORT1	19.92	19.8083	CDH2	79.94	CDH2	6.67	6.67	IGF1R	0		-0.117109	0.399037	-0.0461091	0.692461
Q7Z4F1	LRP10_HUMAN	LRP10		SS_TYPE1	LC non-substrate	24.74	14.4	0	0	0	0	1	7	0	0		8	33346	29	4	0	18.75	0.55	25.33	MUC1	7.01	6.64696	ERBB4	16.64	LDLR	29.27	29.27	Dcc	2.89	Dcc	-0.278615	0.0413425	0.052079	0.655024
Q02221	CX6A2_HUMAN	COX6A2		SS_NO_TYPE	LC non-substrate	24.72	14.46	0	0	0	0	1	0	0	2	39:S->R;43:C->R	24	13076	20.9583	17	17624	20.2941	0.6	32.5	VASN	18.56	18.4219	PTK7	3.25	SORL1	17.78	17.78	TIE1	1.3	Scn4b	-0.181489	0.189048	-0.0610099	0.600595
Q5VTT2	CI135_HUMAN	C9orf135		SS_NO_TYPE	LC non-substrate	24.67	9.82	0	0	0	0	1	0	0	0								0.54	23.83	TNFRSF17	10.48	10.1845	PTK7	4.15	PTK7	21.62	21.62	BSG	1.23	BSG	-0.0978827	0.481339	-0.0413404	0.722907
Q9BSE4	HERP2_HUMAN	HERPUD2		SS_NO_TYPE	LC non-substrate	24.65	11.44	0	0	0	0	1	0	5	0		2	39360	11.5	0	0	0	0.61	35.17	CD44	6.4	6.02508	Notch2	1.99	Nrxn1	24.39	24.39	CSF1	1.14	Nlgn1	0.0643644	0.6438	-0.0463514	0.690925
P54756	EPHA5_HUMAN	EPHA5	SUBLIT	SS_TYPE1	LC non-substrate	24.53	14.8	0	0	1	0	1	7	3	1	582:G->E	20	5466	31.15	7	0	11.5714	0.62	36.17	IFNAR2	61.91	62.616	Epha4	inf	Epha4	31.71	31.71	CD44	3.29	SORT1	0.306486	0.0241929	0.0398923	0.732241
Q9NSI5	IGSF5_HUMAN	IGSF5		SS_TYPE1	LC non-substrate	24.39	7.47	0	0	0	0	1	0	2	0		8	2740	27.125	3	0	20	0.64	39.83	BTC	14	13.7731	PTK7	7.58	PTK7	28.2	28.2	CXADR	1.32	APLP2	0.387722	0.00377055	0.0317144	0.785648
Q9H756	LRC19_HUMAN	LRRC19	OTHERS	SS_TYPE1	LC non-substrate	24.13	17.68	0	0	0	0	1	0	0	0		3	95596	27.3333	0	0	0	0.66	42.5	SORT1	13.78	13.5488	VASN	12.23	VASN	9.76	9.76	Notch4	0.27	AXL	0.108516	0.434757	0.133528	0.25017
Q13478	IL18R_HUMAN	IL18R1		SS_TYPE1	LC non-substrate	24.12	8.44	0	0	0	0	1	7	3	0		28	19692	55.3571	1	0	1	0.67	44.33	DLL1	9.43	9.11408	IL1R2	11.16	IL1R2	29.27	29.27	CDH2	2.18	Lrrc4b	-0.206297	0.134486	-0.0745036	0.522411
A8MXK1	VSTM5_HUMAN	VSTM5	OTHERS	SS_TYPE1	LC non-substrate	24.01	11.51	0	0	0	0	1	0	0	0		4	2082	8.25	0	0	0	0.62	37.5	LRRC4B	18.5	18.3607	PTK7	5.44	PTK7	21.95	21.95	SPN	1.26	IL1R2	0.620867	5.48081e-07	0.0134361	0.908289
Q86SJ2	AMGO2_HUMAN	AMIGO2		SS_TYPE1	LC non-substrate	23.96	10.6	0	0	0	0	1	7	0	0		3	8400	17	0	0	0	0.58	29.5	BTC	19.35	19.2272	Lrrc4b	19.66	Lrrc4b	19.51	19.51	MUC1	0.17	MUC1	-0.149638	0.280153	-0.0939697	0.419424
Q96N35	TMM83_HUMAN	LINC00052		SS_NO_TYPE	LC non-substrate	23.95	13.08	0	0	0	0	1	0	0	0								0.67	44.33	NTRK2	16.18	15.9955	IFNAR2	1.68	Aplp1	13.95	13.95	MET	0.12	MET
A8MWV9	SM34A_HUMAN	SMIM34		SS_NO_TYPE	LC non-substrate	23.81	10.71	0	0	0	0	1	0	0	0		3	464	4.33333				0.66	42.67	TNFRSF17	14.39	14.1707	Notch1	2.91	KCNE2	21.95	21.95	PDPN	3.78	KCNE1
Q8N350	CBARP_HUMAN	CBARP		SS_TYPE3	LC non-substrate	23.61	17.29	0	0	0	0	1	0	0	0								0.6	32.5	IFNAR2	3.12	2.68121	TNFRSF1A	1.07	LRP6	24.39	24.39	LRP6	3.59	LRP6	0.109227	0.431736	-0.0712647	0.540701
Q96N68	CR015_HUMAN	C18orf15		SS_NO_TYPE	LC non-substrate	23.51	8.68	0	0	0	0	1	0	0	0								0.61	34.83	CLSTN1	13.81	13.5794	KL	1.54	APLP2	14.63	14.63	BTC	2.28	Nradd
Q96J42	TXD15_HUMAN	TXNDC15	OTHERS	SS_TYPE1	LC non-substrate	23.46	12.2	0	0	0	0	1	0	3	0								0.58	29.5	DLL1	8.61	8.27811	TNFRSF1A	1.6	TNFRSF1A	19.51	19.51	Pam	1.58	Pam	-0.419156	0.00160643	-0.126838	0.274905
Q9NR97	TLR8_HUMAN	TLR8	OTHERS	SS_TYPE1	LC non-substrate	23.42	13.47	0	0	0	0	1	6	2	0		61	89914	87.5902	1	0	6	0.53	22	VASN	7.88	7.5339	Lrrc4b	13.41	Lrrc4b	21.95	21.95	Ntrk2	0.77	SORL1	-0.18245	0.186678	0.0649712	0.577112
P16410	CTLA4_HUMAN	CTLA4	OTHERS	SS_TYPE1	LC non-substrate	23.39	8.73	0	0	0	0	1	10	39	0		195	729592	69.9128				0.6	32.83	CLSTN1	15.25	15.0474	PTPRF	3.18	PTPRF	29.27	29.27	Notch1	2.9	Notch1	-0.179064	0.195129	-0.0411439	0.724171
P01732	CD8A_HUMAN	CD8A	OTHERS	SS_TYPE1	LC non-substrate	23.39	13.9	0	0	0	0	1	4	7	0		227	1069204	64.533	48	268980	23.6875	0.56	27.5	BTC	13.19	12.9473	Dscam	6.58	ROBO1	31.71	31.71	IGF1R	3.56	IGF1R	-0.145658	0.293288	-0.0484944	0.677408
O95573	ACSL3_HUMAN	ACSL3		SS_TYPE3	LC non-substrate	23.26	12.98	0	0	0	0	1	10	2	0		6	998	8.33333	0	0	0	0.65	41	VASN	4.58	4.16964	Notch1	1.48	LDLR	21.95	21.95	Ptprm	3.03	Ptprm	-0.0103319	0.940892	0.0989446	0.395118
A6NDA9	LRIT2_HUMAN	LRIT2	OTHERS	SS_TYPE1	LC non-substrate	23.17	10.2	0	0	0	0	1	0	0	0		3	604	7.33333	0	0	0	0.64	39.17	MUC1	10.91	10.6229	Ntrk2	16.43	Lrrc4b	7.32	7.32	CLSTN2	0		-0.106814	0.442037	-0.0308792	0.791163
Q86XT9	TM219_HUMAN	TMEM219		SS_NO_TYPE	LC non-substrate	23.16	8.06	0	0	0	0	1	7	0	0		4	10966	7	1	0	2	0.55	24.17	TNFRSF17	10.83	10.5413	CLSTN2	1.64	Notch4	7.32	7.32	SORL1	0.67	TIE1	0.684568	1.14284e-08	-0.038618	0.740488
Q9N2K0	ENH1_HUMAN			SS_NO_TYPE	LC non-substrate	23.15	11.59	0	0	0	0	1	0	0	0								0.61	35.67	IFNAR2	3.77	3.34387	TIE1	2.36	NGFR	31.71	31.71	Notch4	0.27	TNFRSF1A
Q9BT88	SYT11_HUMAN	SYT11		SS_NO_TYPE	LC non-substrate	23.14	11.89	0	0	0	0	1	5	1	0		9	12834	28.5556	2	4	3	0.69	48.33	BTC	4.64	4.23081	CD44	1.38	JAG2	17.07	17.07	NGFR	1.98	HLA-A	0.754616	4.39504e-11	0.412737	0.000211265
Q7Z5N4	SDK1_HUMAN	SDK1	OTHERS	SS_TYPE1	LC non-substrate	23.14	7.31	0	0	0	0	1	5	0	0		9	18674	19.4444	0	0	0	0.59	31.5	L1CAM	15.32	15.1188	Dscam	78.95	Dscam	26.83	26.83	IGF1R	4.33	L1cam	-0.145254	0.294645	0.0172608	0.882348
Q969N2	PIGT_HUMAN	PIGT	OTHERS	SS_TYPE1	LC non-substrate	23.12	15.73	0	0	0	0	1	5	5	0		3	756	10.3333				0.63	38	DLL1	4.15	3.73127	JAG2	1.87	KL	21.95	21.95	Notch2	5.16	AXL	-0.181055	0.190126	-0.0348907	0.764772
O00220	TR10A_HUMAN	TNFRSF10A	OTHERS	SS_TYPE1	LC non-substrate	22.95	13.05	0	0	0	0	1	22	30	0		28	35736	83.5357	4	10788	18.25	0.64	39.17	IFNAR2	5.98	5.5969	SORL1	7.29	NGFR	9.3	9.3	Dll1	0.12	MUC1	-0.156498	0.258437	-0.0466938	0.688759
P04234	CD3D_HUMAN	CD3D		SS_TYPE1	LC non-substrate	22.95	13	0	0	0	0	1	15	14	0		61	70710	77.4262	24	76652	29.125	0.64	40.17	SORL1	15.79	15.5979	IL1R2	3.73	BSG	26.83	26.83	CXADR	3.62	CXADR	-0.14611	0.291777	-0.0426128	0.714739
Q01344	IL5RA_HUMAN	IL5RA	OTHERS	SS_TYPE1	LC non-substrate	22.9	11.26	0	0	0	0	1	11	10	0		14	62010	57.8571	1	0	4	0.64	39.5	BTC	13.33	13.09	Ghr	4.51	Ghr	30	30	Ntrk2	4.16	Ntrk2	0.184147	0.182542	-0.0718171	0.53756
P60508	SYCY2_HUMAN	ERVFRD-1		SS_NO_TYPE	LC non-substrate	22.86	13.95	0	0	0	0	1	0	0	0								0.58	30.67	IFNAR2	4.83	4.42451	SORL1	2.24	SIRPA	9.76	9.76	Dll1	0.25	Lrp8	0.0516568	0.710664	0.0394405	0.735162
A6NFU0	F187A_HUMAN	FAM187A		SS_TYPE1	LC non-substrate	22.84	10.57	0	0	0	0	1	0	0	0								0.66	43.67	SORT1	7.26	6.90182	Scn4b	3.15	IL1R2	19.51	19.51	CXADR	2.26	CXADR	0.0627708	0.652046	-0.0143759	0.901905
F5H4A9	CC080_HUMAN	C3orf80		SS_NO_TYPE	LC non-substrate	22.82	11.26	0	0	0	0	1	0	0	0								0.48	13.5	BTC	5.26	4.86288	Notch4	0.9	Tacstd2	14.63	14.63	LRP6	2.24	LRP6	0.306373	0.024248	0.166913	0.149548
Q14CZ8	HECAM_HUMAN	HEPACAM	OTHERS	SS_TYPE1	LC non-substrate	22.73	8.63	0	0	0	0	1	0	4	0		3	9296	61.6667	0	0	0	0.59	32	PTPRM	17.55	17.3922	CXADR	13.02	CXADR	21.95	21.95	BTC	2.23	ERBB4	0.807838	1.55544e-13	0.61925	2.47477e-09
Q5TF21	SOGA3_HUMAN	SOGA3		SS_NO_TYPE	LC non-substrate	22.63	10.07	0	0	0	0	1	0	0	0		2	43614	12				0.65	42.17	IFNAR2	3.48	3.04822	VASN	2.02	Aplp1	21.95	21.95	HLA-A	0		0.635361	2.45492e-07	0.314016	0.00573768
Q9BXR5	TLR10_HUMAN	TLR10		SS_TYPE1	LC non-substrate	22.62	10.79	0	0	0	0	1	11	0	0		22	2600	116.727	0	0	0	0.7	50.17	LRP6	4.07	3.64971	VASN	8.7	VASN	24.39	24.39	Ntrk2	2.7	HLA-A	-0.130029	0.348684	-0.0173318	0.881868
P06133	UD2B4_HUMAN	UGT2B4		SS_NO_TYPE	LC non-substrate	22.48	13.82	0	0	0	0	1	5	0	1	511:C->R	8	5508	21.875				0.5	16.33	BTC	6.25	5.87216	LDLR	1.81	Dll1	16.22	16.22	CLSTN2	3	CLSTN2	-0.0511483	0.713389	-0.0298412	0.798032
P26439	3BHS2_HUMAN	HSD3B2		SS_NO_TYPE	LC non-substrate	22.44	9.27	0	0	0	0	1	8	18	1	294:G->V	21	5030	12.1429	3	0	8.33333	0.63	38.17	SORL1	8.06	7.7174	LRP1	1.91	Nrxn1	17.07	17.07	Ephb2	1.49	IFNAR2	-0.116206	0.402707	0.0216192	0.852939
Q99795	GPA33_HUMAN	GPA33	OTHERS	SS_TYPE1	LC non-substrate	22.42	12.68	0	0	0	0	1	0	0	0		3	8788	70.3333	0	0	0	0.68	46.17	BTC	28.21	28.2598	CXADR	31.7	CXADR	31.71	31.71	CXADR	1.98	TYRO3	0.137794	0.320403	0.160462	0.166151
Q93038	TNR25_HUMAN	TNFRSF25	OTHERS	SS_TYPE1	LC non-substrate	22.24	11.21	0	0	0	0	1	5	0	0		34	94744	66.0294				0.51	18.67	DLL1	28.06	28.1068	TNFRSF1A	28.67	TNFRSF1A	19.51	19.51	Npr3	2.66	Npr3	-0.11964	0.388853	0.025412	0.827507
Q8N1N2	DYNAP_HUMAN	DYNAP		SS_NO_TYPE	LC non-substrate	22.21	9.58	0	0	0	0	1	0	0	0								0.57	29	SORL1	12.86	12.6109	Notch2	1.86	CD44	24.39	24.39	L1cam	2.55	CD44	0.0251076	0.856985	0.0166692	0.886353
Q9BSF4	TIM29_HUMAN	TIMM29		SS_NO_TYPE	LC non-substrate	22.2	10.55	0	0	0	0	1	0	0	0								0.48	12.67	TNFRSF17	7.69	7.3402	PTPRF	2.32	Lrrc4b	23.68	23.68	KCNE1	2.29	KCNE1	-0.329361	0.015018	-0.0748676	0.520376
Q9BZG2	PPAT_HUMAN	ACP4		SS_TYPE1	LC non-substrate	22.18	10.05	0	0	0	0	1	0	2	0		2	10406	29	0	0	0	0.57	28.33	SORL1	4.46	4.0473	CDH2	2.23	Notch2	19.51	19.51	Notch3	2.21	CXADR	0.0113514	0.935071	0.0248149	0.8315
Q9H819	DJC18_HUMAN	DNAJC18		SS_NO_TYPE	LC non-substrate	22.16	9.51	0	0	0	0	1	0	0	0		3	1308	12	0	0	0	0.6	33	SORL1	6.14	5.76002	Pam	1.56	IGF1R	17.07	17.07	Nradd	0.73	Notch2	0.0493569	0.723019	-0.0572978	0.622976
Q8TF08	CX7B2_HUMAN	COX7B2		SS_NO_TYPE	LC non-substrate	22.14	6.63	0	0	0	0	1	0	2	1	27:H->Q	17	28502	23.8235	2	0	17	0.65	41.67	IFNAR2	20.99	20.8992	LRP1	2.41	L1cam	14.89	14.89	IFNAR2	1.93	IFNAR2	-0.0413983	0.766296	-0.0365079	0.754206
P62341	SELT_HUMAN	SELENOT		SS_NO_TYPE	LC non-substrate	22.11	8.46	0	0	0	0	1	0	0	0		8	8312	20.25	3	13852	2	0.56	26.83	TNFRSF17	15.38	15.1799	Npr3	1.83	TNFRSF1A	17.95	17.95	Aplp1	2.31	CXADR	-0.0572524	0.680918	-0.0414133	0.722438
Q4G1C9	GRPL2_HUMAN	GLIPR1L2		SS_NO_TYPE	LC non-substrate	22.07	8.54	0	0	0	0	1	0	0	0		4	8606	5.5	0	0	0	0.59	31.17	SORT1	9.59	9.27719	Dll1	2.62	TIE1	26.83	26.83	Dll1	2.62	Notch4	0.107923	0.437284	0.045068	0.699068
Q5VU65	P210L_HUMAN	NUP210L		SS_NO_TYPE	LC non-substrate	22.01	10.59	0	0	0	0	1	0	0	0								0.69	48.17	MUC1	1.54	1.07045	CD44	1.78	Ghr	19.51	19.51	NGFR	2.39	CLSTN1	0.0511024	0.713636	0.416212	0.000184385
Q99665	I12R2_HUMAN	IL12RB2	OTHERS	SS_TYPE1	LC non-substrate	21.97	12.1	0	0	0	0	1	7	0	1	625:A->V	19	7230	78.6842	2	0	3	0.7	49.67	IFNAR2	8.93	8.60434	L1cam	9.36	PTPRF	14.63	14.63	PTPRF	1.85	KCNE2	0.024199	0.862109	0.0308636	0.791266
Q8N9F0	NAT8L_HUMAN	NAT8L		SS_NO_TYPE	LC non-substrate	21.86	11.64	0	0	0	0	1	4	1	0								0.65	42.17	VASN	7.28	6.92221	Notch1	0.56	Notch4	12.2	12.2	TNFRSF1A	1.51	TNFRSF1A	0.629632	3.38889e-07	0.0680661	0.559065
Q9BZ11	ADA33_HUMAN	ADAM33	OTHERS	SS_TYPE1	LC non-substrate	21.73	15.6	0	0	0	0	1	0	7	1	710:V->I	5	5740	29.6	0	0	0	0.65	41.5	LDLR	3.57	3.13997	Lrp8	1.92	Notch3	9.76	9.76	VASN	0		-0.239197	0.0815106	-0.0680091	0.559395
O43677	NDUC1_HUMAN	NDUFC1		SS_NO_TYPE	LC non-substrate	21.65	6.75	0	0	0	0	1	6	0	0		25	47618	21.36	17	8	23.1765	0.62	37	TNFRSF17	19.74	19.6248	DAG1	1.77	Ptprm	23.08	23.08	TYRO3	3.06	TYRO3	-0.0844341	0.543832	-0.153445	0.185708
Q9BQD7	ANKMT_HUMAN	ANTKMT		SS_NO_TYPE	LC non-substrate	21.64	6.33	0	0	0	0	1	0	0	0		2	54978	20	0	0	0	0.61	34.5	VASN	12.34	12.0807	CXADR	2.62	DAG1	13.95	13.95	Aplp1	0.68	Aplp1	0.398572	0.00283455	-0.0288992	0.804279
Q9H1E5	TMX4_HUMAN	TMX4		SS_TYPE1	LC non-substrate	21.48	11.11	0	0	0	0	1	0	0	1	215:Y->C	9	46278	20.6667	0	0	0	0.66	42.67	BTC	10.03	9.72576	Pam	4.01	Cdh1	19.51	19.51	Nradd	2.06	TYRO3	-0.183949	0.183022	-0.087155	0.454078
Q15392	DHC24_HUMAN	DHCR24		SS_NO_TYPE	LC non-substrate	21.39	9.69	0	0	0	0	1	7	14	0		6	46968	13.6667	3	0	4	0.57	28.17	CLSTN1	4.26	3.84341	Pam	2.07	Aplp1	21.95	21.95	TNFRSF17	1.39	TNFRSF17	0.0469588	0.735976	-0.0209221	0.85763
Q86UE4	LYRIC_HUMAN	MTDH	NONSUB	SS_NO_TYPE	LC non-substrate	21.37	12.06	0	0	0	0	1	0	9	0		2	122	87	0	0	0	0.56	27.33	VASN	5.16	4.76093	Ghr	1.03	TNFRSF17	12.2	12.2	Dll1	2.19	Dll1	-0.301422	0.0267633	-0.0347406	0.765755
Q9NY47	CA2D2_HUMAN	CACNA2D2	OTHERS	SS_TYPE1	LC non-substrate	21.35	10.48	0	0	0	0	1	15	33	0		8	62430	27.125	1	0	1	0.63	37.67	NGFR	3.83	3.40504	TIE1	2.92	LRP6	4.88	4.88	BTC	0		0.153613	0.267428	-0.0321702	0.782643
F7VJQ1	APRIO_HUMAN	PRNP		SS_NO_TYPE	LC non-substrate	21.32	13.44	0	0	0	0	1	8	47	0		30	131672	46.7667				0.4	0	VASN	16.44	16.2606	MERTK	1.92	PDPN	21.95	21.95	BSG	1.89	ROBO1	0.629422	3.42874e-07	0.0516982	0.657388
Q14574	DSC3_HUMAN	DSC3		SS_TYPE1	LC non-substrate	21.27	11.54	0	0	0	0	1	4	6	0		5	8542	7	0	0	0	0.56	27	IFNAR2	31.47	31.5832	CDH2	129.44	CDH2	14.63	14.63	TIE1	2.18	TIE1	-0.0507002	0.715794	-0.0405015	0.72831
Q8TBE3	FNDC9_HUMAN	FNDC9		SS_NO_TYPE	LC non-substrate	21.22	13.85	0	0	0	0	1	0	0	1	138:V->I	4	2970	6	0	0	0	0.68	46.67	IFNAR2	16.96	16.7907	ROBO1	3.35	ROBO1	24.39	24.39	PTPRF	3.25	PTPRF	0.320742	0.0180467	0.00270693	0.981485
Q86WI1	PKHL1_HUMAN	PKHD1L1		SS_NO_TYPE	LC non-substrate	21.18	9.85	0	0	0	0	1	0	0	1	4220:V->I	3	4974	13	0	0	0	0.64	40.5	IFNAR2	1.6	1.13161	MET	13.12	MET	12.2	12.2	Nrxn1	0.71	Ntrk2	-0.123716	0.37278	-0.0290824	0.803063
Q75NE6	MIRH1_HUMAN	MIR17HG		SS_NO_TYPE	LC non-substrate	21.16	11.06	0	0	0	0	1	0	11	0								0.65	41.5	IFNAR2	17.14	16.9742	Notch1	2.57	Nectin1	23.26	23.26	CD44	2.96	Notch1
Q8NEW7	TMIE_HUMAN	TMIE	OTHERS	SS_TYPE1	LC non-substrate	21.13	13.04	0	0	0	0	1	5	3	2	81:R->C;84:R->W	5	2832	18	2	0	3	0.64	39.83	SIRPA	11.54	11.2652	Ghr	2.23	Ghr	21.95	21.95	TIE1	2.21	Dcc	0.709774	1.86506e-09	-0.0923668	0.427435
Q9BQI7	PSD2_HUMAN	PSD2		SS_NO_TYPE	LC non-substrate	21.11	6.9	0	0	0	0	1	0	2	0		8	40842	20.625	0	0	0	0.52	20.67	FLT1	4.67	4.26139	Ntrk2	1.86	Epha4	23.68	23.68	SDC3	2.61	SDC3	0.741681	1.40127e-10	0.109066	0.348318
Q8N4K4	RPRML_HUMAN	RPRML		SS_NO_TYPE	LC non-substrate	21.09	10.93	0	0	0	0	1	0	0	0		2	1324	16.5	0	0	0	0.63	39	CLSTN1	18.33	18.1874	TYRO3	3.81	SORL1	21.95	21.95	Nlgn1	3.87	BTC	0.492365	0.000155713	-0.00910363	0.937788
Q6ZSA7	LRC55_HUMAN	LRRC55		SS_NO_TYPE	LC non-substrate	21.08	11.33	0	0	0	0	1	0	0	0		2	33566	1.5	0	0	0	0.65	42.17	IFNAR2	19.13	19.003	Lrrc4b	18.61	Lrrc4b	17.07	17.07	CXADR	1.28	CXADR	0.632343	2.91182e-07	-0.032989	0.777252
Q9H553	ALG2_HUMAN	ALG2		SS_NO_TYPE	LC non-substrate	21.08	9.34	0	0	0	0	1	10	6	0		2	228	5.5	0	0	0	0.63	37.67	TNFRSF17	6.01	5.62748	MERTK	2.18	Lrp8	19.51	19.51	ROBO1	1.02	ROBO1	-0.286549	0.0356676	-0.0590692	0.612252
Q9H2E6	SEM6A_HUMAN	SEMA6A	OTHERS	SS_TYPE1	LC non-substrate	21.08	7.85	0	0	0	0	1	6	0	0		45	134336	46.1556	8	1306	13.375	0.75	58.5	BTC	3.4	2.96666	ROBO1	1.86	BTC	24.39	24.39	CXADR	3.34	CXADR	0.786309	1.84817e-12	0.575119	5.51681e-08
Q15884	F1892_HUMAN	FAM189A2	OTHERS	SS_TYPE1	LC non-substrate	21.07	6.82	0	0	0	0	1	0	0	0		2	3882	14	0	0	0	0.55	24.33	DLL1	6.89	6.52462	Notch1	1.61	Nlgn1	14.63	14.63	BTC	1.02	BTC	0.185021	0.180439	-0.0156773	0.893074
Q9ULC5	ACSL5_HUMAN	ACSL5		SS_TYPE3	LC non-substrate	21.06	9.02	0	0	0	0	1	6	4	0		7	6752	10.1429	0	0	0	0.64	39.17	DLL1	3.81	3.38465	APP	1.76	APP	24.39	24.39	MET	3.26	MET	0.0596499	0.668316	0.120988	0.297828
Q96EX1	SIM12_HUMAN	SMIM12		SS_NO_TYPE	LC non-substrate	21.04	8.39	0	0	0	0	1	0	0	0								0.64	40.67	L1CAM	26.09	26.0985	AXL	1.23	PTK7	17.5	17.5	NGFR	2.34	NGFR	0.0158173	0.909618	-0.138933	0.231334
Q6UWB1	I27RA_HUMAN	IL27RA	OTHERS	SS_TYPE1	LC non-substrate	21	7.82	0	0	0	0	1	7	2	0		19	9506	65.7895	3	566	3.66667	0.59	31.17	KCNE2	7.39	7.03436	MERTK	3.96	AXL	21.95	21.95	TNFRSF1A	0.4	IL1R2	-0.216619	0.115646	-0.0785494	0.500011
Q01151	CD83_HUMAN	CD83	OTHERS	SS_TYPE1	LC non-substrate	20.98	11.44	0	0	0	0	1	0	13	0		63	28146	96.8413	8	2698	21	0.66	43.33	DLL1	18.54	18.4015	Dscam	6.42	CXADR	26.19	26.19	CXADR	2.86	CXADR	0.0262178	0.850731	0.017037	0.883863
Q0P670	SPEM2_HUMAN	SPEM2		SS_NO_TYPE	LC non-substrate	20.87	13.4	0	0	0	0	1	0	0	0								0.72	53.33	IFNAR2	5.19	4.79152	Notch1	1.42	APLP2	9.76	9.76	APLP2	0.74	APLP2	-0.0455458	0.743645
Q9Y320	TMX2_HUMAN	TMX2	OTHERS	SS_TYPE1	LC non-substrate	20.83	10.76	0	0	0	0	1	0	5	2	109:D->G;117:I->V	6	9948	21.8333	0	0	0	0.45	8.67	TNFRSF17	6.42	6.04547	PTK7	2.15	L1cam	20.93	20.93	Scn4b	3.21	Scn4b	0.645845	1.3374e-07	-0.184422	0.110752
P49788	TIG1_HUMAN	RARRES1		SS_TYPE3	LC non-substrate	20.82	8.55	0	0	0	0	1	0	4	1	42:D->G							0.49	14.5	TNFRSF17	6.46	6.08625	Npr3	1.43	AXL	11.9	11.9	SPN	0		-0.380458	0.00454061	0.0358654	0.758399
Q16821	PPR3A_HUMAN	PPP1R3A		SS_NO_TYPE	LC non-substrate	20.78	7.88	0	0	0	0	1	0	3	0		2	34234	12	2	13646	4.5	0.64	40.33	SORT1	2.85	2.40595	IFNAR2	1.63	Nrxn1	24.39	24.39	PTK7	1.21	CLSTN1	-0.170659	0.217273	-0.0667615	0.56664
Q8N0Z9	VSI10_HUMAN	VSIG10	OTHERS	SS_TYPE1	LC non-substrate	20.78	8.63	0	0	0	0	1	0	0	1	435:H->Y	2	1084	3.5	0	0	0	0.68	47.5	IFNAR2	18.33	18.1874	FLT1	12.63	ROBO1	29.27	29.27	CXADR	3.99	CXADR	0.0716239	0.606782	0.0450241	0.699347
Q2I0M4	LRC26_HUMAN	LRRC26	OTHERS	SS_TYPE1	LC non-substrate	20.55	12.92	0	0	0	0	1	0	0	0								0.54	22.5	IFNAR2	18.56	18.4219	Lrrc4b	21.85	VASN	21.95	21.95	CD44	2.6	CD44	-0.129802	0.349536	0.0121327	0.917152
Q8NCQ3	NC301_HUMAN	LINC00301		SS_NO_TYPE	LC non-substrate	20.39	8.47	0	0	0	0	1	0	0	0								0.58	30.67	BSG	22.1	22.0308	ERBB4	1.83	PTPRF	24.39	24.39	IFNAR2	3	PTPRF
Q17R55	F187B_HUMAN	FAM187B	OTHERS	SS_TYPE1	LC non-substrate	20.32	11.72	0	0	0	0	1	0	0	0								0.55	25.17	DCC	7.86	7.51351	Dscam	4.13	PTK7	14.63	14.63	CD44	0.46	CD44	-0.0444336	0.749699	-0.0621376	0.593867
P47985	UCRI_HUMAN	UQCRFS1		SS_NO_TYPE	LC non-substrate	20.27	9.07	0	0	0	0	1	5	2	0		35	214014	19.2	26	81382	19.6923	0.64	40.33	NTRK2	12.41	12.1521	MERTK	1.8	MERTK	8.77	8.77	TYRO3	0		-0.149449	0.280767	-0.118348	0.308573
A2A2Y4	FRMD3_HUMAN	FRMD3		SS_NO_TYPE	LC non-substrate	20.2	7.97	0	0	0	0	1	0	1	0		2	616	21.5				0.62	37.17	TNFRSF17	4.86	4.45509	ROBO1	2.16	Notch1	4.88	4.88	CXADR	0		-0.171772	0.214243	-0.0380019	0.744485
Q9H6B9	EPHX3_HUMAN	EPHX3		SS_NO_TYPE	LC non-substrate	20.18	7.1	0	0	0	0	1	0	4	0								0.62	37.5	BTC	14.44	14.2216	Dcc	1.8	CLSTN1	26.83	26.83	MUC1	1.74	MUC1	-0.102997	0.458611	-0.0275154	0.813477
Q99102	MUC4_HUMAN	MUC4		SS_NO_TYPE	LC non-substrate	20.16	11.89	0	0	0	0	1	17	21	0		19	151472	56.3684				0.62	36	LRP6	0.74	0.254868	JAG2	5.69	JAG2	14.63	14.63	Notch1	1.53	Notch1	-0.0803733	0.563442	0.0558234	0.631963
Q9NP80	PLPL8_HUMAN	PNPLA8		SS_NO_TYPE	LC non-substrate	20.14	7.73	0	0	0	0	1	7	1	0		3	12938	19.6667	1	0	3	0.68	45.83	TNFRSF17	3.96	3.53757	SORT1	1.1	SDC3	17.07	17.07	JAG2	2.78	APP	0.0748836	0.590466	-0.010049	0.931343
Q5BVD1	TTMP_HUMAN	TTMP	OTHERS	SS_TYPE1	LC non-substrate	20.12	11.22	0	0	0	0	1	0	0	1	66:L->P	4	42660	17.75	0	0	0	0.51	18.33	NTRK2	11.98	11.7137	Nectin1	1.53	NGFR	21.95	21.95	PTPRF	2.67	Dcc
Q9NU53	GINM1_HUMAN	GINM1	OTHERS	SS_TYPE1	HC non-substrate	19.96	14.47	0	0	0	0	1	0	0	0								0.5	16.67	BSG	8.48	8.14558	MET	2.18	BTC	26.83	26.83	Ghr	2.08	NGFR	-0.199641	0.1478	-0.139216	0.230373
O60462	NRP2_HUMAN	NRP2		SS_TYPE1	HC non-substrate	19.81	7.6	0	0	0	0	1	10	28	0		41	30982	47.7073	15	52100	12.8667	0.59	31.83	IFNAR2	5.16	4.76093	Npr3	5.3	Ptprm	22.22	22.22	MERTK	2.87	CXADR	0.0723399	0.603181	-0.0235538	0.839947
Q9NP60	IRPL2_HUMAN	IL1RAPL2		SS_TYPE1	HC non-substrate	19.78	7.61	0	0	0	0	1	4	1	0		2	67128	24	0	0	0	0.6	33.83	SORT1	13.99	13.7629	IL1R2	34.4	IL1R2	19.51	19.51	SDC3	3.45	SDC3	-0.0671348	0.629565	0.0362222	0.756069
Q9H3N1	TMX1_HUMAN	TMX1	OTHERS	SS_TYPE1	HC non-substrate	19.78	7.06	0	0	0	0	1	0	0	0		15	97814	18.9333	1	0	3	0.6	33.67	BTC	8.57	8.23733	Pam	1.76	KCNE2	25.58	25.58	MUC1	2.96	LRP1	-0.164425	0.23479	-0.0697153	0.549559
Q147U7	SMCO1_HUMAN	SMCO1		SS_NO_TYPE	HC non-substrate	19.78	8.72	0	0	0	0	1	0	0	1	64:R->W	2	50952	3	0	0	0	0.61	34.33	IFNAR2	12.62	12.3662	TYRO3	2.58	VASN	16.22	16.22	SIRPA	1.42	TIE1	-0.171196	0.215808	-0.0582534	0.617181
Q8N9M5	TM102_HUMAN	TMEM102		SS_NO_TYPE	HC non-substrate	19.65	9.06	0	0	0	0	1	0	0	0		4	38622	2.5	0	0	0	0.68	47.33	TNFRSF17	9.25	8.93057	Notch2	2.07	JAG2	31.58	31.58	Notch4	4.73	Notch4	-0.266055	0.0518289	-0.0341085	0.769898
Q5VT99	LRC38_HUMAN	LRRC38	OTHERS	SS_TYPE1	HC non-substrate	19.62	9.81	0	0	0	0	1	0	0	1	276:L->F							0.7	50	IFNAR2	18.37	18.2282	VASN	21.4	VASN	21.95	21.95	APLP2	1.15	APLP2	-0.139064	0.315917	-0.0310729	0.789883
Q8WWU5	TCP11_HUMAN	TCP11		SS_NO_TYPE	HC non-substrate	19.37	9.65	0	0	0	0	1	0	0	0		4	58262	9.75	0	0	0	0.56	27.33	KCNE2	4.97	4.56723	APLP2	1.84	Scn4b	12.5	12.5	Aplp1	0.61	Aplp1	-0.0469068	0.736257	-0.0628153	0.58984
Q9Y442	CV024_HUMAN	YWHAH-AS1		SS_NO_TYPE	HC non-substrate	19.31	7.75	0	0	0	0	1	0	0	0		2	1114	6				0.61	34.83	LRP6	11.25	10.9695	Notch2	1.22	JAG2	17.07	17.07	ROBO1	2.04	ROBO1
Q96BY9	SARAF_HUMAN	SARAF	OTHERS	SS_TYPE1	HC non-substrate	19.19	10.1	0	0	0	0	1	0	0	0		7	4636	9.57143	1	0	1	0.63	38.17	LRP6	7.08	6.71832	Pam	1.96	KL	29.27	29.27	HLA-A	3.24	APLP2	0.222747	0.105455	-0.119718	0.302967
B6SEH8	ERVV1_HUMAN	ERVV-1	OTHERS	SS_TYPE1	HC non-substrate	19.18	9.9	0	0	0	0	1	0	0	0								0.62	36.83	NGFR	5.24	4.84249	FLT1	2.1	Epha4	17.07	17.07	Ephb2	2.11	Scn4b	0.0292531	0.833683	0.0400241	0.73139
Q92854	SEM4D_HUMAN	SEMA4D	OTHERS	SS_TYPE1	HC non-substrate	19.12	10.78	0	0	0	0	1	9	0	0		39	49602	59.2308	11	81414	17.1818	0.61	34.83	FLT1	3.83	3.40504	Ntrk2	6.47	Dcc	4.88	4.88	BTC	1.06	MERTK	0.844437	1.03303e-15	0.813	4.69617e-19
Q9Y6F6	IRAG1_HUMAN	IRAG1		SS_NO_TYPE	HC non-substrate	19.08	12.11	0	0	0	0	1	5	0	0		2	58	5	0	0	0	0.69	48	NGFR	2.99	2.54868	CXADR	2.78	MUC1	19.51	19.51	CD44	3.39	JAG2	0.540712	2.43301e-05	-0.0549802	0.637127
Q03167	TGBR3_HUMAN	TGFBR3	SUBLIT	SS_TYPE1	HC non-substrate	19.05	12.87	0	0	1	0	1	0	1	0		19	9146	36.3158	4	372	10.5	0.64	40.17	TNFRSF17	4.35	3.93516	VASN	2.14	MUC1	26.19	26.19	Npr3	3.51	HLA-A	-0.388972	0.00365036	-0.150856	0.19333
Q71H61	ILDR2_HUMAN	ILDR2		SS_TYPE1	HC non-substrate	19.03	8.71	0	0	0	0	1	0	0	1	202:V->I	3	336	6.66667	0	0	0	0.66	42.67	BTC	5.01	4.60801	Notch2	4.36	SIRPA	26.83	26.83	KCNE1	2.96	Notch2	0.24824	0.0703036	0.102108	0.380106
Q1AE95	T183B_HUMAN	TMEM183BP		SS_NO_TYPE	HC non-substrate	19	11.46	0	0	0	0	1	0	0	0								0.66	43.67	CLSTN1	7.98	7.63584	IFNAR2	1.39	ERBB4	17.07	17.07	BTC	3.19	TYRO3
Q8IXX5	T183A_HUMAN	TMEM183A		SS_NO_TYPE	HC non-substrate	19	11.46	0	0	0	0	1	0	0	0								0.66	43.67	CLSTN1	6.65	6.27995	TIE1	1.47	LRP1	17.07	17.07	BTC	3.19	TYRO3	0.314445	0.0205745	-0.135445	0.243371
Q6UXK2	ISLR2_HUMAN	ISLR2		SS_NO_TYPE	HC non-substrate	18.85	8.35	0	0	0	0	1	0	0	0		7	19470	40.4286	1	0	1	0.68	46.5	BTC	7.25	6.89163	Dscam	21.45	Lrrc4b	29.27	29.27	VASN	2.79	Notch3	0.396372	0.00300574	-0.0694847	0.550884
Q86SU0	ILDR1_HUMAN	ILDR1	OTHERS	SS_TYPE1	HC non-substrate	18.84	7.11	0	0	0	0	1	0	4	0		6	48520	12.3333	0	0	0	0.69	47.67	BTC	4.03	3.60893	TYRO3	1.82	Scn4b	12.2	12.2	Scn4b	0.85	Scn4b	-0.215978	0.116753	0.0224274	0.847506
Q5JRM2	CX066_HUMAN	CXorf66	OTHERS	SS_TYPE1	HC non-substrate	18.83	11.74	0	0	0	0	1	0	0	0								0.7	49.83	BTC	7.48	7.12611	L1cam	2.14	IFNAR2	19.51	19.51	IGF1R	3.59	IGF1R	-0.0473677	0.733761	-0.0375515	0.747412
Q9P0V8	SLAF8_HUMAN	SLAMF8		SS_TYPE1	HC non-substrate	18.82	7.65	0	0	0	0	1	0	1	0		16	26254	58.3125	0	0	0	0.57	28.33	BTC	13.33	13.09	Ntrk2	3.08	PTK7	29.27	29.27	DAG1	0		-0.107676	0.438342	0.03415	0.769626
Q9NXE4	NSMA3_HUMAN	SMPD4		SS_NO_TYPE	HC non-substrate	18.76	7.88	0	0	0	0	1	5	0	0		5	1286	4	1	0	1	0.64	40	IFNAR2	3.7	3.2725	CLSTN2	2.12	TNFRSF1A	19.51	19.51	Dll1	1.02	MET	-0.449489	0.00065033	-0.123667	0.287178
Q7Z419	R144B_HUMAN	RNF144B		SS_NO_TYPE	HC non-substrate	18.72	9.74	0	0	0	0	1	5	2	0								0.61	34.83	IFNAR2	9.9	9.59323	Lrrc4b	2.88	Npr3	24.39	24.39	Aplp1	2.37	APP	-0.0921409	0.507546	-0.00546138	0.962655
Q9Y561	LRP12_HUMAN	LRP12	OTHERS	SS_TYPE1	HC non-substrate	18.67	6.47	0	0	0	0	1	7	1	0		5	1784	39.2	4	0	18.75	0.58	30.17	MUC1	11.64	11.3671	SORL1	24.12	SORL1	26.83	26.83	Lrp8	2.42	Lrp8	-0.234956	0.0872287	0.159939	0.167552
Q99062	CSF3R_HUMAN	CSF3R	OTHERS	SS_TYPE1	HC non-substrate	18.62	13.5	0	0	0	0	1	9	14	1	640:T->N	27	14614	87.7407	0	0	0	0.72	52.67	TNFRSF17	10.05	9.74615	PTPRF	8.08	Dcc	11.63	11.63	CD44	0		-0.104269	0.453052	0.0436199	0.708296
Q96T52	IMP2L_HUMAN	IMMP2L		SS_NO_TYPE	HC non-substrate	18.58	6.19	0	0	0	0	1	0	2	0		18	109698	17.6111	0	0	0	0.56	25.83	NTRK2	10.86	10.5719	Npr3	1.38	Pam	23.08	23.08	Dll1	2.38	ERBB4	-0.145674	0.293236	0.273234	0.016933
Q8ND61	CC020_HUMAN	C3orf20		SS_NO_TYPE	HC non-substrate	18.5	6.88	0	0	0	0	1	0	0	0								0.5	16.33	IFNAR2	2.99	2.54868	FLT1	1.35	Epha4	29.27	29.27	Ptprm	0.73	Ptprm	-0.0202255	0.884582	0.122155	0.293158
Q6V0L0	CP26C_HUMAN	CYP26C1		SS_NO_TYPE	HC non-substrate	18.49	8.47	0	0	0	0	1	14	3	0		17	1416	10.5882	1	0	18	0.62	37.17	VASN	4.02	3.59874	Notch3	1.48	Nradd	21.95	21.95	Dll1	2.52	Dll1	0.424907	0.00136193	-0.06507	0.576532
Q9NSK7	CS012_HUMAN	C19orf12		SS_NO_TYPE	HC non-substrate	18.46	5.98	0	0	0	0	1	0	5	9	48:A->P;53:G->R;58:G->S;60:P->L;63:A->P;65:G->E;65:G->V;66:Missing;69:G->R	4	5732	12.75	0	0	0	0.56	27.33	VASN	10.53	10.2355	TIE1	1.57	BSG	12.2	12.2	HLA-A	1.71	HLA-A	-0.100047	0.471649	-0.0159092	0.891502
O95169	NDUB8_HUMAN	NDUFB8		SS_NO_TYPE	HC non-substrate	18.37	6.49	0	0	0	0	1	8	10	1	144:C->W	28	36144	22.0714	23	35252	20.7391	0.47	12	IFNAR2	11.29	11.0103	AXL	3.47	Nradd	19.51	19.51	Nradd	4.62	Nradd	0.575196	5.37809e-06	-0.101478	0.383066
A6NHS7	MANS4_HUMAN	MANSC4	OTHERS	SS_TYPE1	HC non-substrate	18.31	9.43	0	0	0	0	1	0	0	0								0.55	25.5	TNFRSF17	12.94	12.6924	Nrxn1	2.68	PDPN	26.83	26.83	JAG2	3.13	CD44	0.0524374	0.706488	0.0194235	0.867732
P14406	CX7A2_HUMAN	COX7A2		SS_NO_TYPE	HC non-substrate	18.25	6.6	0	0	0	0	1	0	0	1	40:E->D	24	13740	23.4583	14	5928	19.8571	0.64	40.67	TNFRSF17	18.07	17.9223	Npr3	1.92	FLT1	5.13	5.13	Aplp1	0		0.453167	0.000579447	-0.0995754	0.392097
Q2WGJ9	FR1L6_HUMAN	FER1L6		SS_NO_TYPE	HC non-substrate	18.22	7.11	0	0	0	0	1	0	0	0		10	3464	11.1	0	0	0	0.59	31.67	LRP6	1.67	1.20298	MERTK	1.1	MERTK	14.63	14.63	Lrp8	3.67	Lrp8	-0.0222958	0.87286	-0.0209141	0.857684
O15394	NCAM2_HUMAN	NCAM2		SS_TYPE1	HC non-substrate	18.21	7.77	0	0	0	0	1	0	0	0		7	2784	52.4286	3	138	12.6667	0.66	42.83	SDC3	20.55	20.4506	L1cam	35.31	L1cam	31.71	31.71	Cdh1	2.54	Tacstd2	0.668119	3.39591e-08	0.578674	4.36919e-08
Q6ZRH7	CTSRG_HUMAN	CATSPERG	OTHERS	SS_TYPE1	HC non-substrate	18.12	9.7	0	0	0	0	1	4	0	0		6	11978	7	1	0	1	0.62	36.67	VASN	3.28	2.84433	TIE1	1.34	ROBO1	17.07	17.07	Dcc	1.34	CXADR	0.00998333	0.942883	0.194247	0.0926856
Q9NS64	RPRM_HUMAN	RPRM		SS_NO_TYPE	HC non-substrate	18.08	8.54	0	0	0	0	1	0	4	0		4	2834	9	0	0	0	0.57	28	CLSTN1	21.1	21.0113	BTC	4.43	BTC	21.95	21.95	BTC	3.69	BTC	0.0405064	0.771193	-0.0780007	0.50302
Q8N7C0	LRC52_HUMAN	LRRC52		SS_NO_TYPE	HC non-substrate	18.04	9.53	0	0	0	0	1	4	0	0								0.56	27	IFNAR2	21.41	21.3274	VASN	21.45	Lrrc4b	12.2	12.2	IFNAR2	1.37	Ntrk2	-0.0493682	0.722958	-0.0417325	0.720387
H3BV60	TGR3L_HUMAN	TGFBR3L		SS_NO_TYPE	HC non-substrate	17.75	9.08	0	0	0	0	1	0	0	0								0.65	42	MUC1	7.6	7.24845	Pam	1.22	Notch2	14.63	14.63	TYRO3	0.05	TYRO3	-0.154618	0.264272	-0.0562815	0.629165
Q86WR0	CCD25_HUMAN	CCDC25		SS_NO_TYPE	HC non-substrate	17.75	7.18	0	0	0	0	1	0	0	0		3	31444	5.33333	0	0	0	0.55	24.33	TNFRSF17	8.17	7.82954	SIRPA	1.42	Nlgn1	0	0		0		-0.0160818	0.908113	-0.146608	0.206317
Q53RT3	APRV1_HUMAN	ASPRV1		SS_NO_TYPE	HC non-substrate	17.67	7.6	0	0	0	0	1	0	0	1	49:T->A	2	294	38.5	0	0	0	0.55	25.67	NTRK2	11.66	11.3875	CXADR	2.46	ERBB4	19.51	19.51	Ptprm	2.08	Ptprm	0.0203727	0.883748	0.258824	0.0239707
Q6ISU1	PTCRA_HUMAN	PTCRA	OTHERS	SS_TYPE1	HC non-substrate	17.67	8.28	0	0	0	0	1	5	2	0		19	23140	112.053	1	0	14	0.68	47.5	BTC	11.03	10.7452	CD44	2.17	HLA-A	12.2	12.2	Cdh1	0.61	FLT1	-0.0801656	0.564453	0.0336513	0.772899
K7EJ46	SIM22_HUMAN	SMIM22		SS_NO_TYPE	HC non-substrate	17.63	7.98	0	0	0	0	1	0	0	0								0.7	50.33	BTC	14.46	14.242	KL	2.29	Notch1	19.51	19.51	KL	2.87	KL	-0.053705	0.699723	0.134591	0.246386
P60059	SC61G_HUMAN	SEC61G		SS_NO_TYPE	HC non-substrate	17.56	11.27	0	0	0	0	1	11	0	0		14	104562	32.5	6	134668	4	0.71	52.17	IFNAR2	27.94	27.9845	SORT1	2.12	MET	23.26	23.26	MET	3.73	MET	-0.414787	0.0018176	-0.106344	0.360551
Q9P2B2	FPRP_HUMAN	PTGFRN	OTHERS	SS_TYPE1	HC non-substrate	17.55	6.82	0	0	0	0	1	0	0	1	837:V->I	3	43170	24.3333	0	0	0	0.66	43	BTC	5.01	4.60801	Dcc	4.27	ROBO1	19.51	19.51	Lrp8	2.21	CDH2	-0.322078	0.0175456	-0.0970677	0.404188
Q9Y2C9	TLR6_HUMAN	TLR6		SS_TYPE1	HC non-substrate	17.41	8.41	0	0	0	0	1	19	5	1	592:G->V	28	592	121.714	3	32	10.6667	0.61	35.67	IFNAR2	8.42	8.08441	VASN	9.05	VASN	21.95	21.95	Dcc	1.56	FLT1	0.00432924	0.975214	0.0374816	0.747866
Q66K14	TBC9B_HUMAN	TBC1D9B		SS_NO_TYPE	HC non-substrate	17.34	7.78	0	0	0	0	1	0	1	0		2	52616	20.5	0	0	0	0.64	39.83	IFNAR2	1.84	1.37629	ERBB4	1.91	Nradd	21.95	21.95	APLP2	2.36	CLSTN1	0.571513	6.37078e-06	0.0764534	0.511553
Q9BQA9	CYBC1_HUMAN	CYBC1		SS_NO_TYPE	HC non-substrate	17.23	7.16	0	0	0	0	1	0	1	0		3	3162	6.66667	0	0	0	0.64	39.33	IFNAR2	10.16	9.85829	FLT1	2.07	IGF1R	27.91	27.91	CD44	2.09	CD44	-0.0680133	0.625079	-0.0562199	0.629541
Q9NPB0	SMDC1_HUMAN	SAYSD1		SS_NO_TYPE	HC non-substrate	17.22	6.94	0	0	0	0	1	0	0	0								0.55	24.67	NTRK2	7.65	7.29942	Pam	1.42	Lrp8	14.63	14.63	TNFRSF17	0.54	TNFRSF17	-0.0375569	0.78745	-0.0522972	0.653671
O95167	NDUA3_HUMAN	NDUFA3		SS_NO_TYPE	HC non-substrate	17.19	8.15	0	0	0	0	1	6	1	0		24	10570	23.4167	19	23186	22.3684	0.66	42.83	LRP6	26.19	26.2004	TYRO3	1.74	L1cam	19.51	19.51	JAG2	0.92	CDH2	-0.328909	0.0151652	-0.112658	0.332574
P08637	FCG3A_HUMAN	FCGR3A	OTHERS	SS_TYPE1	HC non-substrate	17.12	13.54	0	0	0	0	1	18	7	0		164	443012	71.8354	28	143916	22.1429	0.58	29.83	KCNE2	18.9	18.7685	PTK7	6.25	L1cam	17.07	17.07	CLSTN2	2.32	CLSTN2	-0.0591989	0.67068	0.00650211	0.955545
O14931	NCTR3_HUMAN	NCR3	OTHERS	SS_TYPE1	HC non-substrate	17.02	8.82	0	0	0	0	1	4	1	0		57	45348	86.5789				0.62	37.5	IFNAR2	16.92	16.7499	SIRPA	6.01	CXADR	24.39	24.39	CSF1	1.81	MET	-0.169713	0.219871	-0.0642595	0.581299
O14786	NRP1_HUMAN	NRP1	OTHERS	SS_TYPE1	HC non-substrate	16.97	7.8	0	0	0	0	1	16	9	0		92	453422	77.2935	20	85434	11.3	0.62	37.5	IFNAR2	4.77	4.36334	Aplp1	5.94	Ptprm	25.58	25.58	MERTK	2.81	HLA-A	-0.394299	0.00317529	-0.0918825	0.429873
Q9H6X2	ANTR1_HUMAN	ANTXR1		SS_TYPE1	HC non-substrate	16.53	6.94	0	0	0	0	1	0	2	1	326:A->T	10	30288	29.9	4	9490	12	0.7	49.33	IFNAR2	5.85	5.46437	LRP1	1.17	LRP1	0	0		0		-0.0449191	0.747054	-0.0618448	0.59561
P61550	ENVT1_HUMAN	ERVS71-1		SS_NO_TYPE	HC non-substrate	16.49	8.16	0	0	0	0	1	0	0	0								0.68	47.33	IFNAR2	7.99	7.64604	VASN	2.37	DAG1	12.2	12.2	Ghr	2.07	Ghr
Q8N326	CJ111_HUMAN	RPP38-DT		SS_NO_TYPE	HC non-substrate	16.47	6.88	0	0	0	0	1	0	0	0								0.67	44.67	IFNAR2	17.42	17.2597	Lrrc4b	2.31	AXL	17.07	17.07	LRP1	1.18	LRP1
Q9H0H0	INT2_HUMAN	INTS2		SS_NO_TYPE	HC non-substrate	16.42	5.7	0	0	0	0	1	4	0	0		3	13518	20.6667	1	0	1	0.58	30	TNFRSF17	2.08	1.62096	Dcc	1.32	Notch4	18.92	18.92	Nradd	2.18	Nradd	-0.502324	0.000108653	0.572548	6.51927e-08
P36941	TNR3_HUMAN	LTBR	OTHERS	SS_TYPE1	HC non-substrate	16.18	11.19	0	0	0	0	1	5	1	0		25	31948	82.04	2	26392	2.5	0.65	41.33	SORL1	15.4	15.2003	TNFRSF1A	16.32	TNFRSF1A	17.07	17.07	SPN	1.25	SPN	-0.344365	0.0107766	-0.0156879	0.893003
Q6P4H8	ACKMT_HUMAN	ATPSCKMT		SS_NO_TYPE	HC non-substrate	16.1	6.18	0	0	0	0	1	0	0	0		2	716	2	0	0	0	0.56	27.17	NTRK2	7.3	6.9426	Nectin1	1.8	BTC	26.83	26.83	APLP2	1.9	MERTK	0.615215	7.41513e-07	-0.0582201	0.617382
A0AVI2	FR1L5_HUMAN	FER1L5		SS_NO_TYPE	HC non-substrate	16.04	6.54	0	0	0	0	1	0	0	0		13	28542	10	0	0	0	0.55	25.67	BTC	1.22	0.744214	JAG2	1.75	Ptprm	19.51	19.51	KL	2.66	Ghr	0.116013	0.403494	-0.0528423	0.650296
Q15738	NSDHL_HUMAN	NSDHL		SS_NO_TYPE	HC non-substrate	15.85	6.72	0	0	0	0	1	5	8	0		11	16464	14.3636	3	0	4	0.64	40.5	LRP6	8.04	7.69701	SORL1	1.5	BSG	14.63	14.63	CD44	0.66	CD44	-0.0931772	0.502763	-0.0792888	0.495972
P06340	DOA_HUMAN	HLA-DOA		SS_TYPE1	HC non-substrate	15.85	5.8	0	0	0	0	1	4	4	0		20	5602	57.55				0.59	31.5	SORT1	15.6	15.4042	HLA-A	10.44	HLA-A	27.91	27.91	LRP6	1.75	LRP6	-0.286099	0.0359708	0.0160226	0.890734
Q96GQ5	RUSF1_HUMAN	RUSF1		SS_NO_TYPE	HC non-substrate	15.76	4.2	0	0	0	0	1	0	0	0		2	12290	21	0	0	0	0.58	29.83	BTC	5.56	5.16872	APLP2	1.69	APLP2	0	0		0		-0.376757	0.00498355	-0.0131895	0.909965
Q68CR1	SE1L3_HUMAN	SEL1L3		SS_NO_TYPE	HC non-substrate	15.72	6.45	0	0	0	0	1	0	0	1	1054:W->C							0.53	21	KL	3.36	2.92588	IL1R2	2.33	PTPRF	19.51	19.51	MERTK	2.07	AXL	-0.104389	0.45253	-0.0215762	0.853228
A0A1B0GVQ0	SPAR_HUMAN	SPAAR		SS_NO_TYPE	HC non-substrate	15.63	6.13	0	0	0	0	1	0	0	0								0.66	42.5	BTC	14.44	14.2216	TNFRSF17	0.86	IFNAR2	24.39	24.39	Tacstd2	1.19	CD44	0.0337954	0.808313	-0.0440549	0.70552
Q9NVI7	ATD3A_HUMAN	ATAD3A		SS_NO_TYPE	HC non-substrate	15.11	6.64	0	0	0	0	1	0	9	0		5	1998	20.4	0	0	0	0.54	23.17	NTRK2	5.99	5.6071	Notch2	1.5	Notch1	26.32	26.32	Scn4b	0.58	APP	-0.157047	0.25675	-0.0897395	0.440753
Q9H0A3	T191A_HUMAN	TMEM191A		SS_NO_TYPE	HC non-substrate	15.05	5.51	0	0	0	0	1	0	0	0								0.42	3.33	L1CAM	15	14.7925	Ghr	1.23	CSF1	0	0		0
Q9BXS4	TMM59_HUMAN	TMEM59	OTHERS	SS_TYPE1	HC non-substrate	14.81	6.16	0	0	0	0	1	7	0	0		5	3548	8.8	0	0	0	0.53	21.5	NTRK2	5.57	5.17892	CSF1	1.76	BTC	21.95	21.95	Pam	2.74	Pam	-0.0296688	0.831354	0.0227588	0.84528
Q8NDB6	FA156_HUMAN	FAM156A		SS_NO_TYPE	HC non-substrate	14.74	4.51	0	0	0	0	1	0	0	0								0.51	19	TNFRSF17	10.33	10.0316	CXADR	2.12	CLSTN2	10.81	10.81	Aplp1	0.24	Aplp1	-0.304719	0.0250653	0.359125	0.00144312
Q9HBL6	LRTM1_HUMAN	LRTM1	OTHERS	SS_TYPE1	HC non-substrate	14.45	5.83	0	0	0	0	1	0	0	0		2	886	14	0	0	0	0.52	19.33	SDC3	16.23	16.0465	Lrrc4b	19.24	Lrrc4b	26.83	26.83	APLP2	3.37	HLA-A	-0.0833249	0.549155	-0.0461319	0.692316
P0DTF9	PTIP2_HUMAN	PTTG1IP2	OTHERS	SS_TYPE1	HC non-substrate	14.33	8.18	0	0	0	0	1	0	0	0								0.7	50.17	BTC	18.18	18.0345	BTC	2.92	CD44	21.95	21.95	LRP1	2.75	LRP1
O75787	RENR_HUMAN	ATP6AP2	OTHERS	SS_TYPE1	HC non-substrate	14.29	7.03	0	0	0	0	1	7	6	0		14	52954	19.7143				0.61	35.67	SORT1	8.29	7.95188	LRP6	1.94	PTK7	19.51	19.51	KCNE2	1.93	KCNE2	0.0318775	0.819003	-0.0587551	0.614148
Q9N2J8	ENH3_HUMAN			SS_NO_TYPE	HC non-substrate	14.12	4.58	0	0	0	0	1	0	0	0								0.61	35.67	IFNAR2	8.29	7.95188	VASN	2.42	Pam	34.15	34.15	Notch4	0.36	Notch4
Q969P0	IGSF8_HUMAN	IGSF8		SS_NO_TYPE	HC non-substrate	13.94	4.58	0	0	0	0	1	0	0	0		9	14762	39.5556	2	0	50	0.58	30.83	BTC	9.46	9.14466	ROBO1	4.4	Dscam	24.39	24.39	JAG2	3.23	TYRO3	0.818343	4.14176e-14	0.339963	0.00265887
P09693	CD3G_HUMAN	CD3G	OTHERS	SS_TYPE1	HC non-substrate	13.9	5.09	0	0	0	0	1	29	2	1	131:V->F	59	87058	76.9492	22	21668	30.4545	0.55	25	SORL1	14.84	14.6294	TYRO3	4.87	Dcc	14.63	14.63	CLSTN2	2.65	CLSTN2	-0.148288	0.284565	-0.0414116	0.722449
L0R6Q1	S35U4_HUMAN	SLC35A4		SS_NO_TYPE	HC non-substrate	13.82	6.3	0	0	0	0	1	0	0	0								0.54	22.5	KCNE2	17.48	17.3208	Aplp1	2.4	CXADR	18.6	18.6	TIE1	2.28	TIE1	-0.216784	0.115362	-0.123556	0.287615
O95237	LRAT_HUMAN	LRAT		SS_NO_TYPE	HC non-substrate	13.72	6.1	0	0	0	0	1	12	23	0								0.59	31.83	IFNAR2	10.44	10.1437	CXADR	2.17	VASN	19.51	19.51	TIE1	2.04	NGFR	0.473732	0.00029658	-0.00903572	0.938252
O15482	TEX28_HUMAN	TEX28		SS_NO_TYPE	HC non-substrate	13.71	6.06	0	0	0	0	1	0	0	0								0.64	39.33	BTC	6.1	5.71924	CLSTN1	3.56	Pam	16.28	16.28	TNFRSF17	1.07	Dscam	-0.0423213	0.761238	-0.0642494	0.581359
Q9UK28	TM59L_HUMAN	TMEM59L		SS_TYPE1	HC non-substrate	13.67	7.38	0	0	0	0	1	0	2	0		6	38242	10.5	1	0	1	0.58	30.33	TNFRSF17	7.31	6.9528	LRP1	2.11	BTC	23.26	23.26	Dll1	2.79	MUC1	0.645926	1.33098e-07	0.0634781	0.585913
Q02413	DSG1_HUMAN	DSG1		SS_TYPE1	HC non-substrate	13.6	4.92	0	0	0	0	1	18	11	0		7	49782	42.4286	1	0	1	0.63	38.33	BTC	20.5	20.3996	Cdh1	74.47	Cdh1	24.39	24.39	Ephb2	1.49	MERTK	-0.0223239	0.872702	-0.0118192	0.919286
Q86U02	CN165_HUMAN	LINC00596	OTHERS	SS_NO_TYPE	HC non-substrate	13.35	5.44	0	0	0	0	1	0	0	0								0.62	37.33	IFNAR2	16.24	16.0567	Notch4	2.51	CSF1	21.95	21.95	CSF1	3.04	CSF1
P58335	ANTR2_HUMAN	ANTXR2		SS_TYPE1	HC non-substrate	13.35	4.39	0	0	0	0	1	0	15	1	329:L->R	13	35400	22.4615	2	0	8	0.7	50.17	BTC	5.11	4.70996	CD44	2.07	Dll1	9.3	9.3	LDLR	0		-0.363486	0.00689945	-0.0608798	0.601373
Q9NPA0	EMC7_HUMAN	EMC7	OTHERS	SS_TYPE1	HC non-substrate	13.1	3.56	0	0	0	0	1	0	0	0		7	79736	6.57143	3	4	1.66667	0.54	23	KCNE2	9.5	9.18544	Dcc	1.88	Ephb2	17.07	17.07	Dscam	1.98	LDLR	0.429544	0.00118963	-0.127097	0.273917
Q9NYK1	TLR7_HUMAN	TLR7	OTHERS	SS_TYPE1	HC non-substrate	12.98	4.1	0	0	0	0	1	14	5	0		76	61036	92.6579	6	13028	34.5	0.52	19.5	IFNAR2	9.34	9.02233	VASN	22.39	VASN	24.39	24.39	TNFRSF17	2.07	LDLR	0.350616	0.00934169	0.0131882	0.909974
P07359	GP1BA_HUMAN	GP1BA	OTHERS	SS_TYPE1	HC non-substrate	12.89	4.11	0	0	0	0	1	18	12	0		30	28520	73.7667	8	30548	22.375	0.54	22.83	CLSTN1	9.2	8.8796	VASN	14.01	VASN	19.51	19.51	Cdh1	2.38	IL1R2	-0.193795	0.160282	-0.0115254	0.921286
Q3SY77	UD3A2_HUMAN	UGT3A2	OTHERS	SS_TYPE1	HC non-substrate	12.37	3.04	0	0	0	0	1	5	1	0		2	422	28.5	0	0	0	0.61	34.33	IFNAR2	5.93	5.54593	SORL1	4.17	Ptprm	7.32	7.32	Notch3	0.38	Notch3	-0.0621837	0.655095	-0.0765551	0.51099
Q5SGD2	PPM1L_HUMAN	PPM1L	OTHERS	SS_TYPE1	HC non-substrate	12.37	4.25	0	0	0	0	1	5	1	0								0.48	14	L1CAM	4.72	4.31237	TIE1	2.63	IFNAR2	13.51	13.51	JAG2	2.28	JAG2	0.0380843	0.784537	0.182207	0.11518
Q8TEM1	PO210_HUMAN	NUP210	OTHERS	SS_TYPE1	HC non-substrate	12.28	6.12	0	0	0	0	1	70	0	0		3	60768	5.33333	2	2	1	0.57	29.17	BTC	1.8	1.33551	Notch2	2.48	ROBO1	14.63	14.63	Nradd	0.79	Nradd	-0.109763	0.429465	-4.86228e-06	0.999967
Q9UQF0	SYCY1_HUMAN	ERVW-1	OTHERS	SS_TYPE1	HC non-substrate	12.09	5.28	0	0	0	0	1	0	2	0		26	114342	66.6923	7	19204	13.8571	0.6	33.67	IFNAR2	5.76	5.37262	AXL	1.25	Dscam	14.63	14.63	PTPRF	1.85	TNFRSF1A	0.0739152	0.595293	0.0280381	0.81
Q9NZJ5	E2AK3_HUMAN	EIF2AK3	OTHERS	SS_TYPE1	HC non-substrate	11.9	3.45	0	0	0	0	1	10	15	0		11	14024	80.7273	0	0	0	0.51	18.17	VASN	4.39	3.97594	FLT1	14.1	FLT1	19.51	19.51	Notch3	1.97	Lrrc4b	-0.0406835	0.77022	0.1188	0.306717
P0DPA2	VSIG8_HUMAN	VSIG8	OTHERS	SS_TYPE1	HC non-substrate	11.83	4.36	0	0	0	0	1	0	0	0		5	44720	4.6	0	0	0	0.63	38.83	IFNAR2	20.77	20.6749	CXADR	40.55	CXADR	34.15	34.15	CXADR	5.45	CXADR	-0.0291259	0.834396	-0.0669854	0.565336
Q4KMG9	TM52B_HUMAN	TMEM52B	OTHERS	SS_TYPE1	HC non-substrate	11.75	4.21	0	0	0	0	1	0	0	0		4	1378	5	0	0	0	0.65	41.5	IFNAR2	13.66	13.4264	PTPRF	3.96	CLSTN1	29.27	29.27	DAG1	1.29	DAG1	-0.00940442	0.94619	-0.0758012	0.515172
P03928	ATP8_HUMAN	MT-ATP8		SS_NO_TYPE	HC non-substrate	11.7	3.47	0	0	0	0	1	8	0	2	17:L->P;28:M->T	9	23052	19.4444	1	0	20	0.57	29.17	TNFRSF17	20.59	20.4914	MERTK	2.74	BSG	11.36	11.36	FLT1	1.34	FLT1	0.118246	0.394443	-0.075801	0.515173
Q5UCC4	EMC10_HUMAN	EMC10	OTHERS	SS_TYPE1	HC non-substrate	11.6	3.47	0	0	0	0	1	0	0	0		5	2992	7.6	2	0	2.5	0.5	17.33	TNFRSF17	9.92	9.61362	L1cam	3	ROBO1	19.51	19.51	IL1R2	1.45	LDLR	-0.0151389	0.91348	0.087213	0.453777
Q9NR96	TLR9_HUMAN	TLR9		SS_TYPE1	HC non-substrate	11.53	3.98	0	0	0	0	1	23	14	0		75	47714	90.9067	6	1182	28.5	0.52	20.5	IFNAR2	8.91	8.58395	Lrrc4b	14.74	Lrrc4b	14.63	14.63	Nlgn1	2.35	TNFRSF17	0.0899069	0.517936	0.0378203	0.745664
Q96JJ7	TMX3_HUMAN	TMX3	NONSUB	SS_NO_TYPE	HC non-substrate	11.24	4.37	0	0	0	0	1	5	0	0		8	11558	39	0	0	0	0.61	34.5	TNFRSF17	5.95	5.56632	SORT1	1.86	KCNE1	14.63	14.63	LRP1	2.08	LDLR	-0.416191	0.0017472	0.303828	0.0076257
Q15399	TLR1_HUMAN	TLR1	OTHERS	SS_TYPE1	HC non-substrate	10.51	3.66	0	0	0	0	1	22	6	1	587:V->G	47	18522	100.149	2	0	8.5	0.59	32	BTC	8.14	7.79896	VASN	11.57	VASN	24.39	24.39	HLA-A	4.68	HLA-A	-0.156851	0.25735	0.0637151	0.584512
A0A0D9SF12	CC163_HUMAN	CCDC163		SS_NO_TYPE	HC non-substrate	10.1	3.96	0	0	0	0	1	0	0	0								0.48	13	TNFRSF17	13.1	12.8555	Notch2	2.48	APLP2	21.62	21.62	Scn4b	1.77	Scn4b	-0.0283139	0.838951	-0.0903369	0.437705
Q9BZ97	TTY13_HUMAN	TTTY13		SS_NO_TYPE	HC non-substrate	9.71	4.88	0	0	0	0	1	0	0	0								0.65	41.33	VASN	17.24	17.0762	VASN	1.35	VASN	7.32	7.32	ERBB4	0

## Sheet: New_HC_substrates
Protein information					Prediction				Functional analysis		New pathway/disease links		Similarity		Mutation links			Relevance factors
entry	name	gene_name	dataset	class	pred_class	PRED_MEAN [%]	PRED_STD [%]	validated_substrate	module	GO_term_count	new_pathway_link_count	new_disease_link_count	seq_sim_tmd_jmd_norm [%]	seq_sim_tmd_jmd_gene	mutation_count	mutation	relevance_score	new_pathway_link	new_disease_link	new_protein_family	dissimilar_tmd_jmd	mutated_tmd_jmd
P12318	FCG2A_HUMAN	FCGR2A	OTHERS	SS_TYPE1	HC substrate	86.43	7.65	0	M2	31	7	7	11.63	SDC3	1	218:I->V	1	1	1	1	1	1
P37023	ACVL1_HUMAN	ACVRL1	OTHERS	SS_TYPE1	HC substrate	88.29	5	0		198	2	15	32.56	LRP1	1	111:E->D	0.8	1	1	1	0	1
P34810	CD68_HUMAN	CD68		SS_TYPE1	HC substrate	80.79	11.55	1 (CD68_MOUSE)	M4	43	0	5	26.67	CXADR	3	329:I->T;340:A->T;350:A->T	0.8	0	1	1	1	1
P11912	CD79A_HUMAN	CD79A	OTHERS	SS_TYPE1	HC substrate	88.43	4.67	0	M2	47	3	6	28.57	SPN	0		0.8	1	1	1	1	0
P42081	CD86_HUMAN	CD86	OTHERS	SS_TYPE1	HC substrate	88.3	5.24	1	M2	147	5	4	24.39	Nradd	0		0.8	1	1	1	1	0
P00533	EGFR_HUMAN	EGFR	OTHERS	SS_TYPE1	HC substrate	87.57	4.82	0		293	13	30	34.88	Cdh1	1	674:V->I	0.8	1	1	1	0	1
P04626	ERBB2_HUMAN	ERBB2	OTHERS	SS_TYPE1	HC substrate	87.54	6.23	1	M7	235	17	22	25.58	Notch4	2	654:I->V;655:I->V	0.8	1	1	0	1	1
P25445	TNR6_HUMAN	FAS	OTHERS	SS_TYPE1	HC substrate	86.53	4.77	0		123	11	41	10.81	CDH2	5	178:C->R;180:L->F;183:P->L;184:I->V;198:T->I	0.8	1	1	0	1	1
P25092	GUC2C_HUMAN	GUCY2C	OTHERS	SS_TYPE1	HC substrate	89.34	3.69	0		44	4	4	13.64	MUC1	0		0.8	1	1	1	1	0
Q30201	HFE_HUMAN	HFE		SS_TYPE1	HC substrate	87.66	6.24	0		162	2	10	34.09	Ptprm	1	330:R->M	0.8	1	1	1	0	1
P04440	DPB1_HUMAN	HLA-DPB1		SS_TYPE1	HC substrate	81.24	10.78	0		67	8	10	21.95	IL1R2	3	223:R->Q;234:V->M;244:I->T	0.8	1	1	0	1	1
Q8NFM7	I17RD_HUMAN	IL17RD	OTHERS	SS_TYPE1	HC substrate	80.54	8.88	0		58	1	1	29.27	Dll1	2	301:V->M;306:P->S	0.8	1	1	0	1	1
P22897	MRC1_HUMAN	MRC1		SS_TYPE1	HC substrate	89.48	5.12	0	M3	49	3	1	29.27	CXADR	0		0.8	1	1	1	1	0
P21754	ZP3_HUMAN	ZP3	OTHERS	SS_TYPE1	HC substrate	82.65	10.22	0		107	3	2	29.27	CLSTN1	0		0.8	1	1	1	1	0
P15514	AREG_HUMAN	AREG		SS_NO_TYPE	HC substrate	83.68	7.24	0		163	5	7	41.86	APLP2	0		0.6	1	1	1	0	0
Q6UXG8	BTNL9_HUMAN	BTNL9		SS_TYPE1	HC substrate	86.9	5.95	0		32	1	0	12.2	Cdh1	0		0.6	1	0	1	1	0
Q86VB7	C163A_HUMAN	CD163	OTHERS	SS_TYPE1	HC substrate	92.77	2.24	0		24	3	8	36.58	Nlgn1	0		0.6	1	1	1	0	0
Q9NZQ7	PD1L1_HUMAN	CD274		SS_TYPE1	HC substrate	80.23	7.67	0	M3	124	4	5	29.27	TYRO3	0		0.6	1	1	0	1	0
Q9BUF7	CRUM3_HUMAN	CRB3	OTHERS	SS_TYPE1	HC substrate	90.61	4.2	0		49	1	0	17.07	Dscam	0		0.6	1	0	1	1	0
Q9NZV1	CRIM1_HUMAN	CRIM1	OTHERS	SS_TYPE1	HC substrate	83.69	7.04	0		100	0	1	21.95	DAG1	0		0.6	0	1	1	1	0
Q96PZ7	CSMD1_HUMAN	CSMD1	OTHERS	SS_TYPE1	HC substrate	80.96	11.35	0		37	0	4	31.71	SORL1	1	3478:S->N	0.6	0	1	1	0	1
Q7Z408	CSMD2_HUMAN	CSMD2		SS_NO_TYPE	HC substrate	84.85	6.62	0		2	0	0	24.39	Dscam	1	3406:S->F	0.6	0	0	1	1	1
P21709	EPHA1_HUMAN	EPHA1		SS_TYPE1	HC substrate	90.11	4.34	0	M2	180	2	0	24.39	CDH2	1	575:R->Q	0.6	1	0	0	1	1
Q96D42	HAVR1_HUMAN	HAVCR1		SS_TYPE1	HC substrate	82.59	7.83	0		35	0	4	26.83	CXADR	0		0.6	0	1	1	1	0
P11717	MPRI_HUMAN	IGF2R	OTHERS	SS_TYPE1	HC substrate	83.84	7.91	0		90	2	2	18.6	Cdh1	0		0.6	1	1	0	1	0
P21583	SCF_HUMAN	KITLG	OTHERS	SS_TYPE1	HC substrate	80.27	8.67	0		140	0	18	30.23	SPN	2	210:D->Y;232:F->Y	0.6	0	1	1	0	1
Q9UQV4	LAMP3_HUMAN	LAMP3	OTHERS	SS_TYPE1	HC substrate	82.61	7.29	0		78	0	1	29.27	CLSTN2	0		0.6	0	1	1	1	0
Q8NHL6	LIRB1_HUMAN	LILRB1		SS_TYPE1	HC substrate	91.17	4.21	0	M3	0	0	0	29.27	Nrxn1	1	459:L->V	0.6	0	0	1	1	1
Q6UXC1	AEGP_HUMAN	MAMDC4		SS_TYPE1	HC substrate	82.58	8.53	0		9	0	0	26.83	SIRPA	1	1174:R->W	0.6	0	0	1	1	1
Q96KG7	MEG10_HUMAN	MEGF10	OTHERS	SS_TYPE1	HC substrate	86.05	8.8	0		47	0	4	17.07	DAG1	0		0.6	0	1	1	1	0
A6BM72	MEG11_HUMAN	MEGF11	OTHERS	SS_TYPE1	HC substrate	88.51	5.94	0		33	0	0	29.27	Cdh1	1	861:L->F	0.6	0	0	1	1	1
P51512	MMP16_HUMAN	MMP16	OTHERS	SS_TYPE1	HC substrate	87.23	7.16	0		40	1	0	29.27	CDH2	0		0.6	1	0	1	1	0
Q9UBG0	MRC2_HUMAN	MRC2		SS_TYPE1	HC substrate	89.77	4.79	0	M3	20	1	0	14.63	LRP1	0		0.6	1	0	1	1	0
O94856	NFASC_HUMAN	NFASC		SS_TYPE1	HC substrate	83.74	6.71	0		89	1	0	60.98	L1cam	1	1229:V->E	0.6	1	0	1	0	1
Q8IY17	PLPL6_HUMAN	PNPLA6		SS_TYPE3	HC substrate	82.57	10.27	0		10	3	24	34.15	Cdh1	0		0.6	1	1	1	0	0
Q6ZV29	PLPL7_HUMAN	PNPLA7		SS_TYPE3	HC substrate	88.21	6.32	0		9	3	0	26.83	Nectin1	0		0.6	1	0	1	1	0
O14669	TMG2_HUMAN	PRRG2	OTHERS	SS_TYPE1	HC substrate	80.97	12.67	0		13	0	0	29.27	IL1R2	1	116:G->C	0.6	0	0	1	1	1
Q16827	PTPRO_HUMAN	PTPRO		SS_TYPE1	HC substrate	85.99	6.08	0		214	1	2	9.76	Ntrk2	0		0.6	1	1	0	1	0
P14151	LYAM1_HUMAN	SELL	OTHERS	SS_TYPE1	HC substrate	86.37	3.66	0		30	0	4	20.93	LRP1	0		0.6	0	1	1	1	0
P16109	LYAM3_HUMAN	SELP	OTHERS	SS_TYPE1	HC substrate	86.34	5.69	0	M4	81	0	2	22.73	CXADR	0		0.6	0	1	1	1	0
O43699	SIGL6_HUMAN	SIGLEC6	OTHERS	SS_TYPE1	HC substrate	81.43	7.85	0		16	0	1	29.27	Nectin1	0		0.6	0	1	1	1	0
Q96RJ3	TR13C_HUMAN	TNFRSF13C		SS_TYPE3	HC substrate	83.21	9.68	0		40	1	3	12.2	Nrxn1	0		0.6	1	1	0	1	0
O43184	ADA12_HUMAN	ADAM12	OTHERS	SS_TYPE1	HC substrate	87.61	6.32	0		56	1	0	31.71	LRP6	1	712:G->E	0.4	1	0	0	0	1
P78325	ADAM8_HUMAN	ADAM8		SS_TYPE1	HC substrate	88.06	4.65	0	M4	180	0	0	19.51	DAG1	1	657:F->L	0.4	0	0	0	1	1
P29016	CD1B_HUMAN	CD1B		SS_TYPE1	HC substrate	85.26	8.31	0	M2	32	0	0	23.26	Dscam	0		0.4	0	0	1	1	0
Q15762	CD226_HUMAN	CD226	OTHERS	SS_TYPE1	HC substrate	81.76	8.14	0	M1	57	0	5	19.51	Ptprm	0		0.4	0	1	0	1	0
P55291	CAD15_HUMAN	CDH15	OTHERS	SS_TYPE1	HC substrate	80.55	11.56	0	M1	35	0	1	30	Pam	0		0.4	0	1	0	1	0
Q9BYE9	CDHR2_HUMAN	CDHR2	OTHERS	SS_TYPE1	HC substrate	84.7	7.77	0		59	0	0	29.27	HLA-A	1	1164:L->M	0.4	0	0	0	1	1
Q8N8Z6	DCBD1_HUMAN	DCBLD1	OTHERS	SS_TYPE1	HC substrate	86.29	4.8	0		0	0	0	17.07	LDLR	0		0.4	0	0	1	1	0
Q9NYJ7	DLL3_HUMAN	DLL3		SS_TYPE1	HC substrate	85.09	6.04	0		50	0	6	29.27	SPN	0		0.4	0	1	0	1	0
Q5R3F8	PPR29_HUMAN	ELFN2		SS_NO_TYPE	HC substrate	86.28	7.56	0		13	0	0	29.27	Aplp1	0		0.4	0	0	1	1	0
Q8TBP5	F174A_HUMAN	FAM174A	OTHERS	SS_TYPE1	HC substrate	87.05	4.95	1		3	0	0	21.95	Dscam	0		0.4	0	0	1	1	0
P31995	FCG2C_HUMAN	FCGR2C		SS_TYPE1	HC substrate	86.42	7.16	0		0	0	1	30.23	TYRO3	0		0.4	0	1	1	0	0
P55899	FCGRN_HUMAN	FCGRT	OTHERS	SS_TYPE1	HC substrate	86.33	6.79	0		23	0	0	22.73	DAG1	0		0.4	0	0	1	1	0
Q3MIP1	IPIL2_HUMAN	ITPRIPL2	OTHERS	SS_TYPE1	HC substrate	83.36	6.38	0		0	0	0	14.63	Cdh1	0		0.4	0	0	1	1	0
O76095	JTB_HUMAN	JTB	OTHERS	SS_TYPE1	HC substrate	80.88	8.2	0		64	0	0	24.39	Epha4	0		0.4	0	0	1	1	0
Q96J84	KIRR1_HUMAN	KIRREL1	OTHERS	SS_TYPE1	HC substrate	86.14	5.71	0	M2	75	1	0	34.15	CXADR	0		0.4	1	0	1	0	0
P43121	MUC18_HUMAN	MCAM		SS_TYPE1	HC substrate	81.5	7.02	0		49	5	5	31.82	SPN	0		0.4	1	1	0	0	0
Q9BRK3	MXRA8_HUMAN	MXRA8	OTHERS	SS_TYPE1	HC substrate	85.4	6.5	0		39	0	0	14.63	CD44	0		0.4	0	0	1	1	0
Q9NZ94	NLGN3_HUMAN	NLGN3		SS_TYPE1	HC substrate	86.49	6.6	0		168	0	2	82.93	Nlgn1	1	718:L->I	0.4	0	1	0	0	1
Q9Y639	NPTN_HUMAN	NPTN		SS_TYPE1	HC substrate	87.51	5.01	0		224	3	0	65.85	BSG	0		0.4	1	0	1	0	0
Q9Y5G9	PCDG4_HUMAN	PCDHGA4		SS_TYPE1	HC substrate	90.09	4.81	0		17	0	0	24.39	Pam	1	714:D->H	0.4	0	0	0	1	1
Q9Y5F9	PCDGI_HUMAN	PCDHGB6		SS_TYPE1	HC substrate	81.8	11.2	0		16	0	0	29.27	Notch2	1	684:P->S	0.4	0	0	0	1	1
P01833	PIGR_HUMAN	PIGR	OTHERS	SS_TYPE1	HC substrate	86.39	4.84	0	M4	54	0	0	20.93	DAG1	0		0.4	0	0	1	1	0
Q9UKJ1	PILRA_HUMAN	PILRA	OTHERS	SS_TYPE1	HC substrate	88.51	5.98	0	M7	22	0	0	21.95	Dcc	0		0.4	0	0	1	1	0
Q9UIW2	PLXA1_HUMAN	PLXNA1		SS_TYPE1	HC substrate	85.03	6.89	0	M5	130	4	0	14.63	HLA-A	0		0.4	1	0	0	1	0
O75051	PLXA2_HUMAN	PLXNA2	OTHERS	SS_TYPE1	HC substrate	84.8	6.85	0	M5	120	3	1	31.71	Ephb2	0		0.4	1	1	0	0	0
Q9Y4D7	PLXD1_HUMAN	PLXND1		SS_NO_TYPE	HC substrate	81.77	5.89	0	M5	145	0	5	19.51	Lrp8	0		0.4	0	1	0	1	0
O60896	RAMP3_HUMAN	RAMP3	OTHERS	SS_TYPE1	HC substrate	82.71	6.26	0		134	6	0	32.5	IGF1R	0		0.4	1	0	1	0	0
Q9HCK4	ROBO2_HUMAN	ROBO2		SS_TYPE1	HC substrate	84.07	13.5	0		178	1	6	80.49	ROBO1	0		0.4	1	1	0	0	0
Q9C0C4	SEM4C_HUMAN	SEMA4C		SS_TYPE1	HC substrate	86.62	5.37	0		152	0	0	29.27	SPN	0		0.4	0	0	1	1	0
O95754	SEM4F_HUMAN	SEMA4F		SS_TYPE1	HC substrate	88.53	4.77	0	M5	122	0	0	26.83	CDH2	0		0.4	0	0	1	1	0
A6NMB1	SIG16_HUMAN	SIGLEC16		SS_TYPE1	HC substrate	81.38	8.32	0		0	0	0	26.83	MUC1	0		0.4	0	0	1	1	0
Q96DU3	SLAF6_HUMAN	SLAMF6	OTHERS	SS_TYPE1	HC substrate	86.72	7.12	0	M2	52	0	0	14.63	ERBB4	0		0.4	0	0	1	1	0
Q96PX8	SLIK1_HUMAN	SLITRK1	OTHERS	SS_TYPE1	HC substrate	80.85	8.11	0	M6	112	0	1	34.15	SPN	0		0.4	0	1	1	0	0
Q86T20	SIM29_HUMAN	SMIM29		SS_NO_TYPE	HC substrate	84.98	7.56	0		0	0	0	24.39	Dll1	0		0.4	0	0	1	1	0
Q9UGT4	SUSD2_HUMAN	SUSD2	OTHERS	SS_TYPE1	HC substrate	88.76	4.96	0		19	0	0	29.27	Cdh1	0		0.4	0	0	1	1	0
Q495A1	TIGIT_HUMAN	TIGIT	OTHERS	SS_TYPE1	HC substrate	82.04	8.09	0	M1	46	0	0	26.83	Dcc	0		0.4	0	0	1	1	0
Q9NS68	TNR19_HUMAN	TNFRSF19		SS_TYPE1	HC substrate	84.17	8.95	0		56	0	1	26.83	CXADR	0		0.4	0	1	0	1	0
O94826	TOM70_HUMAN	TOMM70		SS_NO_TYPE	HC substrate	81.81	5.46	0		91	8	0	31.71	Notch4	0		0.4	1	0	1	0	0
Q6ZN44	UNC5A_HUMAN	UNC5A		SS_TYPE1	HC substrate	82.57	10.76	0	M2	72	0	0	29.27	DAG1	0		0.4	0	0	1	1	0
Q8IZJ1	UNC5B_HUMAN	UNC5B	OTHERS	SS_TYPE1	HC substrate	83.76	7.88	0	M2	94	0	4	36.58	Notch3	0		0.4	0	1	1	0	0
Q9H7M9	VISTA_HUMAN	VSIR	OTHERS	SS_TYPE1	HC substrate	84.69	6.65	0		112	0	0	39.02	CDH2	1	187:D->E	0.4	0	0	1	0	1
Q9H2U9	ADAM7_HUMAN	ADAM7	OTHERS	SS_TYPE1	HC substrate	86.1	6.69	0		9	0	0	4.88	IL1R2	0		0.2	0	0	0	1	0
Q9UK00	CC018_HUMAN	C3orf18		SS_NO_TYPE	HC substrate	91.04	2.8	0		0	0	0	36.58	Ptprm	0		0.2	0	0	1	0	0
Q9ULX7	CAH14_HUMAN	CA14	OTHERS	SS_TYPE1	HC substrate	81.04	13.81	0		9	1	0	34.15	Dscam	0		0.2	1	0	0	0	0
P06729	CD2_HUMAN	CD2	OTHERS	SS_TYPE1	HC substrate	89.09	4.29	1	M2	85	0	0	30.44	Dscam	1	217:C->Y	0.2	0	0	0	0	1
P20273	CD22_HUMAN	CD22	OTHERS	SS_TYPE1	HC substrate	80.45	9.15	0		81	3	0	35.9	SPN	0		0.2	1	0	0	0	0
P26842	CD27_HUMAN	CD27	OTHERS	SS_TYPE1	HC substrate	82.33	7.95	0		113	0	3	36.58	HLA-A	0		0.2	0	1	0	0	0
Q5ZPR3	CD276_HUMAN	CD276	OTHERS	SS_TYPE1	HC substrate	80.93	10.19	0		52	0	0	29.27	PTK7	0		0.2	0	0	0	1	0
P55287	CAD11_HUMAN	CDH11		SS_TYPE1	HC substrate	85.97	7.79	0	M1	91	0	2	51.16	CDH2	0		0.2	0	1	0	0	0
Q12864	CAD17_HUMAN	CDH17		SS_TYPE1	HC substrate	87.45	5.64	0	M1	69	0	2	43.9	Pam	0		0.2	0	1	0	0	0
Q9UJ99	CAD22_HUMAN	CDH22		SS_TYPE1	HC substrate	83.16	7.64	0		47	0	0	17.07	MUC1	0		0.2	0	0	0	1	0
P22223	CADH3_HUMAN	CDH3		SS_TYPE1	HC substrate	92.91	2.48	0	M1	105	0	4	41.86	Cdh1	0		0.2	0	1	0	0	0
O00533	NCHL1_HUMAN	CHL1		SS_TYPE1	HC substrate	80.56	7.36	0		85	0	0	51.22	L1cam	0		0.2	0	0	1	0	0
Q08345	DDR1_HUMAN	DDR1		SS_TYPE1	HC substrate	82.58	5.94	0		147	0	0	31.71	Nectin1	0		0.2	0	0	1	0	0
P0C7U0	ELFN1_HUMAN	ELFN1	OTHERS	SS_TYPE1	HC substrate	87.22	6.43	0		27	0	0	31.71	CXADR	0		0.2	0	0	1	0	0
P54762	EPHB1_HUMAN	EPHB1		SS_TYPE1	HC substrate	81.77	12.85	0	M2	246	0	1	41.86	Ephb2	0		0.2	0	1	0	0	0
Q96PL5	ERMAP_HUMAN	ERMAP		SS_TYPE1	HC substrate	88.4	6.09	0		34	0	0	41.46	LDLR	0		0.2	0	0	1	0	0
Q8TDW7	FAT3_HUMAN	FAT3	OTHERS	SS_TYPE1	HC substrate	84.15	7.36	0		75	0	0	31.71	MUC1	0		0.2	0	0	1	0	0
Q8WWV6	FCAMR_HUMAN	FCAMR	OTHERS	SS_TYPE1	HC substrate	89.96	5.22	0	M2	10	0	0	39.02	SPN	0		0.2	0	0	1	0	0
P11279	LAMP1_HUMAN	LAMP1		SS_TYPE1	HC substrate	82.24	5.99	0	M4	82	0	0	37.21	SPN	0		0.2	0	0	1	0	0
Q8N423	LIRB2_HUMAN	LILRB2		SS_TYPE1	HC substrate	91.18	4.2	0	M4	162	0	0	36.58	Cdh1	0		0.2	0	0	1	0	0
O75022	LIRB3_HUMAN	LILRB3	OTHERS	SS_TYPE1	HC substrate	90.99	4.4	0	M3	51	0	0	36.58	AXL	0		0.2	0	0	1	0	0
O75023	LIRB5_HUMAN	LILRB5		SS_TYPE1	HC substrate	85.82	5.48	0	M3	23	0	0	34.15	MET	0		0.2	0	0	1	0	0
O75096	LRP4_HUMAN	LRP4	OTHERS	SS_TYPE1	HC substrate	84.04	8.57	0		198	0	10	31.71	Pam	0		0.2	0	1	0	0	0
Q50LG9	LRC24_HUMAN	LRRC24		SS_NO_TYPE	HC substrate	90.19	4.22	0		45	0	0	7.32	DAG1	0		0.2	0	0	0	1	0
Q6UXK5	LRRN1_HUMAN	LRRN1		SS_TYPE1	HC substrate	85.42	4.92	0		45	0	0	26.83	SPN	0		0.2	0	0	0	1	0
Q2M385	MPEG1_HUMAN	MPEG1	OTHERS	SS_TYPE1	HC substrate	86.87	4.58	0		11	0	0	31.71	Dcc	0		0.2	0	0	1	0	0
Q8N0W4	NLGNX_HUMAN	NLGN4X		SS_TYPE1	HC substrate	86.35	7.3	0	M6	140	0	2	90.24	Nlgn1	0		0.2	0	1	0	0	0
Q6UWI2	PARM1_HUMAN	PARM1	OTHERS	SS_TYPE1	HC substrate	80.56	11.17	0		47	0	0	34.15	HLA-A	0		0.2	0	0	1	0	0
Q08174	PCDH1_HUMAN	PCDH1		SS_TYPE1	HC substrate	80.04	8.97	0		34	0	0	26.83	Lrp8	0		0.2	0	0	0	1	0
Q9BZA7	PC11X_HUMAN	PCDH11X		SS_TYPE1	HC substrate	80.3	10.43	0		16	0	0	24.39	Dscam	0		0.2	0	0	0	1	0
Q9BZA8	PC11Y_HUMAN	PCDH11Y		SS_TYPE1	HC substrate	80.3	10.43	0		41	0	0	24.39	Dscam	0		0.2	0	0	0	1	0
Q9HC56	PCDH9_HUMAN	PCDH9	OTHERS	SS_TYPE1	HC substrate	80.81	10.3	0		26	0	0	21.95	Ntrk2	0		0.2	0	0	0	1	0
Q9Y5H4	PCDG1_HUMAN	PCDHGA1		SS_TYPE1	HC substrate	80.15	7.3	0		16	0	0	24.39	Pam	0		0.2	0	0	0	1	0
Q9Y5H3	PCDGA_HUMAN	PCDHGA10		SS_TYPE1	HC substrate	83	6.45	0		16	0	0	29.27	TNFRSF1A	0		0.2	0	0	0	1	0
O60330	PCDGC_HUMAN	PCDHGA12		SS_TYPE1	HC substrate	91.23	4.06	0		19	0	0	24.39	CLSTN1	0		0.2	0	0	0	1	0
Q9Y5H1	PCDG2_HUMAN	PCDHGA2		SS_TYPE1	HC substrate	80.59	6.8	0		16	0	0	24.39	Pam	0		0.2	0	0	0	1	0
Q9Y5G8	PCDG5_HUMAN	PCDHGA5		SS_TYPE1	HC substrate	89.44	4.16	0		16	0	0	26.83	CLSTN1	0		0.2	0	0	0	1	0
Q9Y5G7	PCDG6_HUMAN	PCDHGA6		SS_TYPE1	HC substrate	85.39	9.83	0		16	0	0	24.39	Pam	0		0.2	0	0	0	1	0
Q9Y5G6	PCDG7_HUMAN	PCDHGA7		SS_TYPE1	HC substrate	87.36	5.03	0		16	0	0	17.07	CDH2	0		0.2	0	0	0	1	0
Q9Y5G3	PCDGD_HUMAN	PCDHGB1		SS_TYPE1	HC substrate	83.38	10.78	0		24	0	0	29.27	Dcc	0		0.2	0	0	0	1	0
Q9UN71	PCDGG_HUMAN	PCDHGB4		SS_TYPE1	HC substrate	80.48	10.11	0		17	0	0	19.51	CLSTN1	0		0.2	0	0	0	1	0
Q9Y5G0	PCDGH_HUMAN	PCDHGB5		SS_TYPE1	HC substrate	83.95	9.62	0		23	0	0	29.27	Dcc	0		0.2	0	0	0	1	0
Q9UKJ0	PILRB_HUMAN	PILRB		SS_TYPE1	HC substrate	86.36	5.8	0		72	0	0	31.71	IGF1R	0		0.2	0	0	1	0	0
Q9HCM2	PLXA4_HUMAN	PLXNA4		SS_TYPE1	HC substrate	90.56	3.82	0	M5	126	5	0	31.71	DAG1	0		0.2	1	0	0	0	0
O43157	PLXB1_HUMAN	PLXNB1		SS_TYPE1	HC substrate	86.47	6.72	0	M5	128	3	0	36.58	CDH2	0		0.2	1	0	0	0	0
P18433	PTPRA_HUMAN	PTPRA	OTHERS	SS_TYPE1	HC substrate	87.61	5.61	0		103	1	0	32.56	Ptprm	0		0.2	1	0	0	0	0
P23468	PTPRD_HUMAN	PTPRD		SS_TYPE1	HC substrate	93.84	2.28	0	M6	171	0	2	55.56	PTPRF	0		0.2	0	1	0	0	0
P23469	PTPRE_HUMAN	PTPRE	OTHERS	SS_TYPE1	HC substrate	86.9	6.05	0	M7	70	0	0	13.95	CDH2	0		0.2	0	0	0	1	0
Q9HD43	PTPRH_HUMAN	PTPRH		SS_TYPE1	HC substrate	89.74	7.39	0		79	0	0	41.46	CXADR	1	781:K->N	0.2	0	0	0	0	1
Q12913	PTPRJ_HUMAN	PTPRJ	OTHERS	SS_TYPE1	HC substrate	88.03	5.03	0	M4	203	4	0	34.15	CXADR	0		0.2	1	0	0	0	0
O14522	PTPRT_HUMAN	PTPRT		SS_TYPE1	HC substrate	93.16	2.62	0		114	0	0	58.54	Ptprm	1	771:R->I	0.2	0	0	0	0	1
P31431	SDC4_HUMAN	SDC4		SS_TYPE1	HC substrate	87.57	7	0		169	0	1	66.67	SDC3	0		0.2	0	1	0	0	0
O15389	SIGL5_HUMAN	SIGLEC5		SS_TYPE1	HC substrate	86.31	5.77	0		14	0	0	36.58	CDH2	0		0.2	0	0	1	0	0
Q13291	SLAF1_HUMAN	SLAMF1	OTHERS	SS_TYPE1	HC substrate	89.46	3.77	0	M2	147	0	0	31.71	Notch4	0		0.2	0	0	1	0	0
Q6UXZ0	TMIG1_HUMAN	TMIGD1		SS_TYPE1	HC substrate	84.13	11.56	0		32	0	0	31.71	Notch3	0		0.2	0	0	1	0	0
O95185	UNC5C_HUMAN	UNC5C		SS_TYPE1	HC substrate	82.29	8.45	0	M2	99	0	0	31.71	DAG1	0		0.2	0	0	1	0	0
Q9Y6N8	CAD10_HUMAN	CDH10		SS_TYPE1	HC substrate	82.17	9.02	0	M1	63	0	0	53.66	CDH2	0		0	0	0	0	0	0
P55289	CAD12_HUMAN	CDH12		SS_TYPE1	HC substrate	80.73	9.04	0	M1	39	0	0	37.5	CDH2	0		0	0	0	0	0	0
Q13634	CAD18_HUMAN	CDH18		SS_TYPE1	HC substrate	81.3	9.69	0	M1	39	0	0	41.67	CDH2	0		0	0	0	0	0	0
Q9HBT6	CAD20_HUMAN	CDH20		SS_TYPE1	HC substrate	83.15	9.84	0		39	0	0	41.46	CDH2	0		0	0	0	0	0	0
Q86UP0	CAD24_HUMAN	CDH24		SS_TYPE1	HC substrate	80.51	10.22	0	M1	40	0	0	43.9	CDH2	0		0	0	0	0	0	0
P55283	CADH4_HUMAN	CDH4		SS_TYPE1	HC substrate	91.37	4.02	0	M1	92	0	0	66.67	CDH2	0		0	0	0	0	0	0
Q9ULB5	CADH7_HUMAN	CDH7		SS_TYPE1	HC substrate	80.44	9.32	0	M1	39	0	0	51.22	CDH2	0		0	0	0	0	0	0
Q9ULB4	CADH9_HUMAN	CDH9		SS_TYPE1	HC substrate	82.73	10	0	M1	39	0	0	53.66	CDH2	0		0	0	0	0	0	0
P13747	HLAE_HUMAN	HLA-E		SS_TYPE1	HC substrate	85.44	7.51	0	M3	93	0	0	77.27	HLA-A	0		0	0	0	0	0	0
P30511	HLAF_HUMAN	HLA-F		SS_TYPE1	HC substrate	91.45	3.89	0	M3	80	0	0	81.82	HLA-A	0		0	0	0	0	0	0
P01893	HLAH_HUMAN	HLA-H		SS_NO_TYPE	HC substrate	91.58	4.18	0		0	0	0	86.36	HLA-A	0		0	0	0	0	0	0
Q9HBW1	LRRC4_HUMAN	LRRC4		SS_TYPE1	HC substrate	90.36	4.47	0	M8	84	0	0	70.73	Lrrc4b	0		0	0	0	0	0	0
Q9HCJ2	LRC4C_HUMAN	LRRC4C		SS_TYPE1	HC substrate	92.5	2.58	0	M8	91	0	0	75.61	Lrrc4b	0		0	0	0	0	0	0
Q685J3	MUC17_HUMAN	MUC17		SS_NO_TYPE	HC substrate	89.4	4.93	0		20	0	0	34.15	Cdh1	0		0	0	0	0	0	0
Q8NFZ3	NLGNY_HUMAN	NLGN4Y		SS_TYPE1	HC substrate	86.35	7.3	0		99	0	0	90.24	Nlgn1	0		0	0	0	0	0	0
Q9Y5H2	PCDGB_HUMAN	PCDHGA11		SS_TYPE1	HC substrate	83.96	11.56	0		16	0	0	34.15	Notch1	0		0	0	0	0	0	0
Q9Y5G5	PCDG8_HUMAN	PCDHGA8		SS_TYPE1	HC substrate	88.96	6.43	0		16	0	0	36.58	Notch1	0		0	0	0	0	0	0
Q9Y5G4	PCDG9_HUMAN	PCDHGA9		SS_TYPE1	HC substrate	85.39	7.02	0		17	0	0	34.15	APLP2	0		0	0	0	0	0	0
Q96MS0	ROBO3_HUMAN	ROBO3		SS_TYPE1	HC substrate	83.18	7.8	0		60	0	0	41.46	ROBO1	0		0	0	0	0	0	0
Q96PQ0	SORC2_HUMAN	SORCS2	OTHERS	SS_TYPE1	HC substrate	87.75	6.08	0		77	0	0	31.71	IGF1R	0		0	0	0	0	0	0
Q86YW5	TRML1_HUMAN	TREML1		SS_TYPE1	HC substrate	84.62	5.22	0		37	0	0	36.58	SIRPA	0		0	0	0	0	0	0
