# Supplementary material for: Charting γ-secretase substrates by explainable AI
Source: Nat Commun. 2025 Jul 1;16:5428. doi: 10.1038/s41467-025-60638-z (PMC12219630; doi:10.1038/s41467-025-60638-z)
Supplement: Supplementary file 3 — Supplementary Data 1–23 [file 41467_2025_60638_MOESM3_ESM.zip › Breimann et al_Supplementary Data/Supplementary Data 18_FA enrichment analysis.xlsx]

## Sheet: KEY
Table	Explanation
GO_BP_sub_vs_n_out	Gene enrichment analysis results for gene ontology (GO) biological processing (BP) domain comparing all HC substrates against human N-out membrane proteome
GO_MF_sub_vs_n_out	Gene enrichment analysis results for GO molecular function (MF) domain comparing all HC substrates against human N-out membrane proteome
GO_CC_sub_vs_n_out	Gene enrichment analysis results for GO cellular component (CC) domain comparing all HC substrates against human N-out membrane proteome
PATHWAYS_known_sub_vs_default	Gene enrichment analysis results for GO pathways (KEGG, Reactom, WikiPathways) comparing known substrates against g:Profiler default human background
PATHWAYS_new_sub_vs_default	Gene enrichment analysis results for GO pathways (KEGG, Reactom, WikiPathways) comparing new HC substrates against g:Profiler default human background
Column
GO.ID	GO term identifier (unchanged from g:Profiler)
Description	Description of GO term (unchanged from g:Profiler)
p.Val	P-value for enrichment analysis (unchanged from g:Profiler, by default two-sided hypergeometric test)
FDR	Benjamini-Hochberg corrected p-value (unchanged from g:Profiler)
count_genes	Number of genes associated with GO term
count_genes_mod	Number of genes associated with GO term and identified active modules
genes	List of genes (given by UniProt accession number) associated with GO term
gene_names	List of genes (given by their primary UniProt gene name) associated with GO term
Enriched_for_known_sub	Whether term is enriched for known substrates and new HC substrates (1) or only for new HC substrates (0)
Remark
PATHWAYS_new_sub_vs_default	Pathway terms only associated with new HC substrates are highlighted in light blue

## Sheet: GO_BP_sub_vs_n_out
GO.ID	Description	p.Val	FDR	count_genes	count_genes_mod	genes	gene_names
GO:0007155	cell adhesion	8.62584e-18	8.62584e-18	145	42	P37023,O43184,P78325,Q15109,P51693,P05067,P30530,P35613,P06729,P41217,P20273,Q15762,P26842,Q9NZQ7,Q5ZPR3,P16070,P42081,P14209,P12830,Q9Y6N8,P55287,P55289,P55291,Q12864,Q13634,P19022,Q9HBT6,Q9UJ99,Q86UP0,P22223,P55283,P33151,P55285,Q9ULB5,Q9ULB4,Q9BYE9,O00533,O94985,Q9H4D0,P09603,P78310,Q14118,P43146,Q08345,O00548,O60469,Q8TD84,P52799,P00533,P16422,P21709,P29317,P54764,P54762,P29323,P54753,P54760,…	ACVRL1,ADAM12,ADAM8,AGER,APLP1,APP,AXL,BSG,CD2,CD200,CD22,CD226,CD27,CD274,CD276,CD44,CD86,CD99,CDH1,CDH10,CDH11,CDH12,CDH15,CDH17,CDH18,CDH2,CDH20,CDH22,CDH24,CDH3,CDH4,CDH5,CDH6,CDH7,CDH9,CDHR2,CHL1,CLSTN1,CLSTN2,CSF1,CXADR,DAG1,DCC,DDR1,DLL1,DSCAM,DSCAML1,EFNB2,EGFR,EPCAM,EPHA1,EPHA2,EPHA4,EPHB1,EPHB2,EPHB3,EPHB4,ERBB2,FAT3,HFE,HLA-A,HLA-DPB1,HLA-E,KIRREL1,KITLG,L1CAM,LILRB2,LRP6,LRRC4,LRRC4B,…
GO:0000902	cell morphogenesis	2.51044e-16	2.51044e-16	81	27	P78325,P51693,Q06481,P05067,P30530,P35613,P16070,Q9Y6N8,P55287,P55289,Q13634,P19022,Q9HBT6,Q9UJ99,Q86UP0,P55283,P33151,P55285,Q9ULB5,Q9ULB4,O00533,Q14118,P43146,Q08345,O60469,Q8TD84,P52799,P00533,P21709,P29317,P54764,P54762,P29323,P54753,P54760,P04626,Q8TDW7,P08069,P32004,P98164,O75096,Q14114,Q9HCJ2,Q12866,P08581,Q15223,Q92859,O94856,P08138,Q8N2Q7,Q9NZ94,P46531,Q04721,Q9UM47,Q99466,Q9Y639,P58400,…	ADAM8,APLP1,APLP2,APP,AXL,BSG,CD44,CDH10,CDH11,CDH12,CDH18,CDH2,CDH20,CDH22,CDH24,CDH4,CDH5,CDH6,CDH7,CDH9,CHL1,DAG1,DCC,DDR1,DSCAM,DSCAML1,EFNB2,EGFR,EPHA1,EPHA2,EPHA4,EPHB1,EPHB2,EPHB3,EPHB4,ERBB2,FAT3,IGF1R,L1CAM,LRP2,LRP4,LRP8,LRRC4C,MERTK,MET,NECTIN1,NEO1,NFASC,NGFR,NLGN1,NLGN3,NOTCH1,NOTCH2,NOTCH3,NOTCH4,NPTN,NRXN1,NRXN3,NTRK2,PDPN,PLXNA1,PLXNA2,PLXNA4,PLXNB1,PLXND1,PTK7,PTPRD,PTPRM,PTPRO,R…
GO:0032990	cell part morphogenesis	2.20539e-14	2.20539e-14	63	19	P51693,Q06481,P05067,P35613,P16070,P55287,P19022,P55283,O00533,Q14118,P43146,Q08345,O60469,Q8TD84,P52799,P21709,P29317,P54764,P54762,P29323,P54753,P54760,P04626,P08069,P32004,P98164,O75096,Q14114,Q9HCJ2,Q15223,Q92692,Q92859,O94856,P08138,Q8N2Q7,Q9NZ94,P46531,Q04721,Q9UM47,Q9Y639,P58400,Q9HDB5,Q16620,Q86YL7,Q9UIW2,O75051,Q9HCM2,O43157,Q9Y4D7,Q13308,P23468,P28827,Q16827,Q9Y6N7,Q9HCK4,Q96MS0,P34741,…	APLP1,APLP2,APP,BSG,CD44,CDH11,CDH2,CDH4,CHL1,DAG1,DCC,DDR1,DSCAM,DSCAML1,EFNB2,EPHA1,EPHA2,EPHA4,EPHB1,EPHB2,EPHB3,EPHB4,ERBB2,IGF1R,L1CAM,LRP2,LRP4,LRP8,LRRC4C,NECTIN1,NECTIN2,NEO1,NFASC,NGFR,NLGN1,NLGN3,NOTCH1,NOTCH2,NOTCH3,NPTN,NRXN1,NRXN3,NTRK2,PDPN,PLXNA1,PLXNA2,PLXNA4,PLXNB1,PLXND1,PTK7,PTPRD,PTPRM,PTPRO,ROBO1,ROBO2,ROBO3,SDC2,SEMA4C,SEMA4F,SLITRK1,UNC5A,UNC5B,UNC5C
GO:0120039	plasma membrane bounded cell projection morphogenesis	3.52023e-14	3.52023e-14	62	18	P51693,Q06481,P05067,P35613,P16070,P55287,P19022,P55283,O00533,Q14118,P43146,Q08345,O60469,Q8TD84,P52799,P21709,P29317,P54764,P54762,P29323,P54753,P54760,P04626,P08069,P32004,P98164,O75096,Q14114,Q9HCJ2,Q15223,Q92859,O94856,P08138,Q8N2Q7,Q9NZ94,P46531,Q04721,Q9UM47,Q9Y639,P58400,Q9HDB5,Q16620,Q86YL7,Q9UIW2,O75051,Q9HCM2,O43157,Q9Y4D7,Q13308,P23468,P28827,Q16827,Q9Y6N7,Q9HCK4,Q96MS0,P34741,Q9C0C4,…	APLP1,APLP2,APP,BSG,CD44,CDH11,CDH2,CDH4,CHL1,DAG1,DCC,DDR1,DSCAM,DSCAML1,EFNB2,EPHA1,EPHA2,EPHA4,EPHB1,EPHB2,EPHB3,EPHB4,ERBB2,IGF1R,L1CAM,LRP2,LRP4,LRP8,LRRC4C,NECTIN1,NEO1,NFASC,NGFR,NLGN1,NLGN3,NOTCH1,NOTCH2,NOTCH3,NPTN,NRXN1,NRXN3,NTRK2,PDPN,PLXNA1,PLXNA2,PLXNA4,PLXNB1,PLXND1,PTK7,PTPRD,PTPRM,PTPRO,ROBO1,ROBO2,ROBO3,SDC2,SEMA4C,SEMA4F,SLITRK1,UNC5A,UNC5B,UNC5C
GO:0048858	cell projection morphogenesis	4.45879e-14	4.45879e-14	62	18	P51693,Q06481,P05067,P35613,P16070,P55287,P19022,P55283,O00533,Q14118,P43146,Q08345,O60469,Q8TD84,P52799,P21709,P29317,P54764,P54762,P29323,P54753,P54760,P04626,P08069,P32004,P98164,O75096,Q14114,Q9HCJ2,Q15223,Q92859,O94856,P08138,Q8N2Q7,Q9NZ94,P46531,Q04721,Q9UM47,Q9Y639,P58400,Q9HDB5,Q16620,Q86YL7,Q9UIW2,O75051,Q9HCM2,O43157,Q9Y4D7,Q13308,P23468,P28827,Q16827,Q9Y6N7,Q9HCK4,Q96MS0,P34741,Q9C0C4,…	APLP1,APLP2,APP,BSG,CD44,CDH11,CDH2,CDH4,CHL1,DAG1,DCC,DDR1,DSCAM,DSCAML1,EFNB2,EPHA1,EPHA2,EPHA4,EPHB1,EPHB2,EPHB3,EPHB4,ERBB2,IGF1R,L1CAM,LRP2,LRP4,LRP8,LRRC4C,NECTIN1,NEO1,NFASC,NGFR,NLGN1,NLGN3,NOTCH1,NOTCH2,NOTCH3,NPTN,NRXN1,NRXN3,NTRK2,PDPN,PLXNA1,PLXNA2,PLXNA4,PLXNB1,PLXND1,PTK7,PTPRD,PTPRM,PTPRO,ROBO1,ROBO2,ROBO3,SDC2,SEMA4C,SEMA4F,SLITRK1,UNC5A,UNC5B,UNC5C
GO:0000904	cell morphogenesis involved in differentiation	5.85495e-14	5.85495e-14	66	18	P51693,Q06481,P05067,P30530,P35613,P55287,P19022,P55283,O00533,Q14118,P43146,O60469,Q8TD84,P52799,P21709,P29317,P54764,P54762,P29323,P54753,P54760,P04626,Q8TDW7,P08069,P32004,O75096,Q14114,Q9HCJ2,Q12866,P08581,Q15223,Q92859,O94856,P08138,Q8N2Q7,Q9NZ94,P46531,Q04721,Q9UM47,Q99466,Q9Y639,P58400,Q9HDB5,Q16620,Q86YL7,Q9UIW2,O75051,Q9HCM2,O43157,Q9Y4D7,Q13308,P23468,P28827,Q16827,Q9Y6N7,Q9HCK4,Q96MS0,…	APLP1,APLP2,APP,AXL,BSG,CDH11,CDH2,CDH4,CHL1,DAG1,DCC,DSCAM,DSCAML1,EFNB2,EPHA1,EPHA2,EPHA4,EPHB1,EPHB2,EPHB3,EPHB4,ERBB2,FAT3,IGF1R,L1CAM,LRP4,LRP8,LRRC4C,MERTK,MET,NECTIN1,NEO1,NFASC,NGFR,NLGN1,NLGN3,NOTCH1,NOTCH2,NOTCH3,NOTCH4,NPTN,NRXN1,NRXN3,NTRK2,PDPN,PLXNA1,PLXNA2,PLXNA4,PLXNB1,PLXND1,PTK7,PTPRD,PTPRM,PTPRO,ROBO1,ROBO2,ROBO3,SDC2,SEMA4C,SEMA4F,SLITRK1,TACSTD2,TYRO3,UNC5A,UNC5B,UNC5C
GO:0040011	locomotion	5.85495e-14	5.85495e-14	95	22	P37023,P78325,Q15109,P05067,P30530,P35613,P41217,Q9NZQ7,P16070,P14209,P12830,P19022,P55283,P33151,O00533,P09603,Q6UVK1,P78310,Q9H2A7,Q14118,P43146,Q08345,O60469,Q8TD84,P52799,P00533,P21709,P29317,P54764,P54762,P29323,P54753,P54760,P04626,Q15303,Q8TDW7,P17948,P08069,P08887,P21583,P32004,Q07954,Q14114,P43121,Q96KG7,Q12866,P08581,Q15223,Q92859,O94856,P08138,P46531,Q04721,Q9UM47,Q9Y639,P58400,Q9HDB5,…	ACVRL1,ADAM8,AGER,APP,AXL,BSG,CD200,CD274,CD44,CD99,CDH1,CDH2,CDH4,CDH5,CHL1,CSF1,CSPG4,CXADR,CXCL16,DAG1,DCC,DDR1,DSCAM,DSCAML1,EFNB2,EGFR,EPHA1,EPHA2,EPHA4,EPHB1,EPHB2,EPHB3,EPHB4,ERBB2,ERBB4,FAT3,FLT1,IGF1R,IL6R,KITLG,L1CAM,LRP1,LRP8,MCAM,MEGF10,MERTK,MET,NECTIN1,NEO1,NFASC,NGFR,NOTCH1,NOTCH2,NOTCH3,NPTN,NRXN1,NRXN3,NTRK2,PDPN,PLXNA1,PLXNA2,PLXNA4,PLXNB1,PLXND1,PTK7,PTPRF,PTPRJ,PTPRK,PTPRM,PTP…
GO:0048667	cell morphogenesis involved in neuron differentiation	8.64423e-14	8.64423e-14	58	18	P51693,Q06481,P05067,P35613,P55287,P19022,P55283,O00533,Q14118,P43146,O60469,Q8TD84,P52799,P21709,P29317,P54764,P54762,P29323,P54753,P54760,P04626,P08069,P32004,O75096,Q14114,Q9HCJ2,Q15223,Q92859,O94856,P08138,Q8N2Q7,Q9NZ94,P46531,Q04721,Q9UM47,Q9Y639,P58400,Q9HDB5,Q16620,Q9UIW2,O75051,Q9HCM2,O43157,Q9Y4D7,Q13308,P23468,P28827,Q16827,Q9Y6N7,Q9HCK4,Q96MS0,P34741,Q9C0C4,O95754,Q96PX8,Q6ZN44,Q8IZJ1,…	APLP1,APLP2,APP,BSG,CDH11,CDH2,CDH4,CHL1,DAG1,DCC,DSCAM,DSCAML1,EFNB2,EPHA1,EPHA2,EPHA4,EPHB1,EPHB2,EPHB3,EPHB4,ERBB2,IGF1R,L1CAM,LRP4,LRP8,LRRC4C,NECTIN1,NEO1,NFASC,NGFR,NLGN1,NLGN3,NOTCH1,NOTCH2,NOTCH3,NPTN,NRXN1,NRXN3,NTRK2,PLXNA1,PLXNA2,PLXNA4,PLXNB1,PLXND1,PTK7,PTPRD,PTPRM,PTPRO,ROBO1,ROBO2,ROBO3,SDC2,SEMA4C,SEMA4F,SLITRK1,UNC5A,UNC5B,UNC5C
GO:0032989	cellular component morphogenesis	1.07226e-13	1.07226e-13	63	19	P51693,Q06481,P05067,P35613,P16070,P55287,P19022,P55283,O00533,Q14118,P43146,Q08345,O60469,Q8TD84,P52799,P21709,P29317,P54764,P54762,P29323,P54753,P54760,P04626,P08069,P32004,P98164,O75096,Q14114,Q9HCJ2,Q15223,Q92692,Q92859,O94856,P08138,Q8N2Q7,Q9NZ94,P46531,Q04721,Q9UM47,Q9Y639,P58400,Q9HDB5,Q16620,Q86YL7,Q9UIW2,O75051,Q9HCM2,O43157,Q9Y4D7,Q13308,P23468,P28827,Q16827,Q9Y6N7,Q9HCK4,Q96MS0,P34741,…	APLP1,APLP2,APP,BSG,CD44,CDH11,CDH2,CDH4,CHL1,DAG1,DCC,DDR1,DSCAM,DSCAML1,EFNB2,EPHA1,EPHA2,EPHA4,EPHB1,EPHB2,EPHB3,EPHB4,ERBB2,IGF1R,L1CAM,LRP2,LRP4,LRP8,LRRC4C,NECTIN1,NECTIN2,NEO1,NFASC,NGFR,NLGN1,NLGN3,NOTCH1,NOTCH2,NOTCH3,NPTN,NRXN1,NRXN3,NTRK2,PDPN,PLXNA1,PLXNA2,PLXNA4,PLXNB1,PLXND1,PTK7,PTPRD,PTPRM,PTPRO,ROBO1,ROBO2,ROBO3,SDC2,SEMA4C,SEMA4F,SLITRK1,UNC5A,UNC5B,UNC5C
GO:0048812	neuron projection morphogenesis	1.51884e-13	1.51884e-13	60	18	P51693,Q06481,P05067,P35613,P55287,P19022,P55283,O00533,Q14118,P43146,Q08345,O60469,Q8TD84,P52799,P21709,P29317,P54764,P54762,P29323,P54753,P54760,P04626,P08069,P32004,P98164,O75096,Q14114,Q9HCJ2,Q15223,Q92859,O94856,P08138,Q8N2Q7,Q9NZ94,P46531,Q04721,Q9UM47,Q9Y639,P58400,Q9HDB5,Q16620,Q9UIW2,O75051,Q9HCM2,O43157,Q9Y4D7,Q13308,P23468,P28827,Q16827,Q9Y6N7,Q9HCK4,Q96MS0,P34741,Q9C0C4,O95754,Q96PX8,…	APLP1,APLP2,APP,BSG,CDH11,CDH2,CDH4,CHL1,DAG1,DCC,DDR1,DSCAM,DSCAML1,EFNB2,EPHA1,EPHA2,EPHA4,EPHB1,EPHB2,EPHB3,EPHB4,ERBB2,IGF1R,L1CAM,LRP2,LRP4,LRP8,LRRC4C,NECTIN1,NEO1,NFASC,NGFR,NLGN1,NLGN3,NOTCH1,NOTCH2,NOTCH3,NPTN,NRXN1,NRXN3,NTRK2,PLXNA1,PLXNA2,PLXNA4,PLXNB1,PLXND1,PTK7,PTPRD,PTPRM,PTPRO,ROBO1,ROBO2,ROBO3,SDC2,SEMA4C,SEMA4F,SLITRK1,UNC5A,UNC5B,UNC5C
GO:0006928	movement of cell or subcellular component	1.51884e-13	1.51884e-13	97	23	P37023,P78325,Q15109,P05067,P30530,P35613,P41217,Q9NZQ7,P16070,P14209,P12830,P19022,P55283,P33151,O00533,P09603,Q6UVK1,P78310,Q9H2A7,Q14118,P43146,Q08345,O60469,Q8TD84,P52799,P00533,P21709,P29317,P54764,P54762,P29323,P54753,P54760,P04626,Q15303,Q8TDW7,P17948,P08069,P08887,P15382,P21583,P32004,P11279,Q07954,Q14114,P43121,Q96KG7,Q12866,P08581,Q15223,Q92859,O94856,P08138,P46531,Q04721,Q9UM47,Q9Y639,…	ACVRL1,ADAM8,AGER,APP,AXL,BSG,CD200,CD274,CD44,CD99,CDH1,CDH2,CDH4,CDH5,CHL1,CSF1,CSPG4,CXADR,CXCL16,DAG1,DCC,DDR1,DSCAM,DSCAML1,EFNB2,EGFR,EPHA1,EPHA2,EPHA4,EPHB1,EPHB2,EPHB3,EPHB4,ERBB2,ERBB4,FAT3,FLT1,IGF1R,IL6R,KCNE1,KITLG,L1CAM,LAMP1,LRP1,LRP8,MCAM,MEGF10,MERTK,MET,NECTIN1,NEO1,NFASC,NGFR,NOTCH1,NOTCH2,NOTCH3,NPTN,NRXN1,NRXN3,NTRK2,PDPN,PLXNA1,PLXNA2,PLXNA4,PLXNB1,PLXND1,PTK7,PTPRF,PTPRJ,PTP…
GO:0120036	plasma membrane bounded cell projection organization	3.72146e-13	3.72146e-13	73	20	Q15109,P51693,Q06481,P05067,P15514,P35613,P16070,P12830,P55287,P19022,P55283,Q9BYE9,O00533,Q6UVK1,Q14118,P43146,Q08345,O60469,Q8TD84,P52799,P21709,P29317,P54764,P54762,P29323,P54753,P54760,P04626,Q8TDW7,P08069,P32004,P98164,O75096,Q14114,Q9HCJ2,Q15223,Q92692,Q92859,O94856,P08138,Q8N2Q7,Q8NFZ4,Q9NZ94,P46531,Q04721,Q9UM47,Q9Y639,P58400,Q9HDB5,Q16620,Q86YL7,Q9UIW2,O75051,Q9HCM2,O43157,Q9Y4D7,Q13308,…	AGER,APLP1,APLP2,APP,AREG,BSG,CD44,CDH1,CDH11,CDH2,CDH4,CDHR2,CHL1,CSPG4,DAG1,DCC,DDR1,DSCAM,DSCAML1,EFNB2,EPHA1,EPHA2,EPHA4,EPHB1,EPHB2,EPHB3,EPHB4,ERBB2,FAT3,IGF1R,L1CAM,LRP2,LRP4,LRP8,LRRC4C,NECTIN1,NECTIN2,NEO1,NFASC,NGFR,NLGN1,NLGN2,NLGN3,NOTCH1,NOTCH2,NOTCH3,NPTN,NRXN1,NRXN3,NTRK2,PDPN,PLXNA1,PLXNA2,PLXNA4,PLXNB1,PLXND1,PTK7,PTPRD,PTPRF,PTPRM,PTPRO,ROBO1,ROBO2,ROBO3,SDC2,SDC4,SEMA4C,SEMA4F,…
GO:0007409	axonogenesis	3.94496e-13	3.94496e-13	54	17	P51693,Q06481,P05067,P35613,P55287,P19022,P55283,O00533,Q14118,P43146,O60469,Q8TD84,P52799,P21709,P29317,P54764,P54762,P29323,P54753,P54760,P04626,P08069,P32004,O75096,Q9HCJ2,Q15223,Q92859,O94856,P08138,Q9NZ94,P46531,Q04721,Q9UM47,Q9Y639,P58400,Q9HDB5,Q16620,Q9UIW2,O75051,Q9HCM2,O43157,Q9Y4D7,Q13308,P28827,Q16827,Q9Y6N7,Q9HCK4,Q96MS0,Q9C0C4,O95754,Q96PX8,Q6ZN44,Q8IZJ1,O95185	APLP1,APLP2,APP,BSG,CDH11,CDH2,CDH4,CHL1,DAG1,DCC,DSCAM,DSCAML1,EFNB2,EPHA1,EPHA2,EPHA4,EPHB1,EPHB2,EPHB3,EPHB4,ERBB2,IGF1R,L1CAM,LRP4,LRRC4C,NECTIN1,NEO1,NFASC,NGFR,NLGN3,NOTCH1,NOTCH2,NOTCH3,NPTN,NRXN1,NRXN3,NTRK2,PLXNA1,PLXNA2,PLXNA4,PLXNB1,PLXND1,PTK7,PTPRM,PTPRO,ROBO1,ROBO2,ROBO3,SEMA4C,SEMA4F,SLITRK1,UNC5A,UNC5B,UNC5C
GO:0022008	neurogenesis	4.99755e-13	4.99755e-13	81	20	Q15109,P51693,Q06481,P05067,P15514,P30530,P35613,P12830,P55287,P19022,P55283,O00533,P09603,Q6UVK1,Q14118,P43146,P40126,Q08345,O00548,Q9NYJ7,O60469,Q8TD84,P52799,P21709,P29317,P54764,P54762,P29323,P54753,P54760,P04626,Q15303,Q8TDW7,P08069,P32004,P01130,Q07954,P98164,O75096,O75581,Q14114,Q9HCJ2,P08581,Q9BRK3,Q15223,Q92859,O94856,P08138,Q8N2Q7,Q8NFZ4,Q9NZ94,Q8N0W4,P46531,Q04721,Q9UM47,Q9Y639,P58400,…	AGER,APLP1,APLP2,APP,AREG,AXL,BSG,CDH1,CDH11,CDH2,CDH4,CHL1,CSF1,CSPG4,DAG1,DCC,DCT,DDR1,DLL1,DLL3,DSCAM,DSCAML1,EFNB2,EPHA1,EPHA2,EPHA4,EPHB1,EPHB2,EPHB3,EPHB4,ERBB2,ERBB4,FAT3,IGF1R,L1CAM,LDLR,LRP1,LRP2,LRP4,LRP6,LRP8,LRRC4C,MET,MXRA8,NECTIN1,NEO1,NFASC,NGFR,NLGN1,NLGN2,NLGN3,NLGN4X,NOTCH1,NOTCH2,NOTCH3,NPTN,NRXN1,NRXN3,NTRK2,PLXNA1,PLXNA2,PLXNA4,PLXNB1,PLXND1,PTK7,PTPRD,PTPRF,PTPRM,PTPRO,ROBO1…
GO:0098609	cell-cell adhesion	4.99755e-13	4.99755e-13	110	33	P78325,Q15109,P35613,P06729,P41217,P26842,Q9NZQ7,Q5ZPR3,P16070,P42081,P14209,P12830,Q9Y6N8,P55287,P55289,P55291,Q12864,Q13634,P19022,Q9HBT6,Q9UJ99,Q86UP0,P22223,P55283,P33151,P55285,Q9ULB5,Q9ULB4,Q9BYE9,O94985,Q9H4D0,P78310,P43146,O60469,Q8TD84,P52799,P00533,P16422,P54753,P04626,Q8TDW7,Q30201,P04439,P04440,P13747,Q96J84,P32004,Q8N423,O75581,Q9HBW1,Q9NT99,Q9HCJ2,Q96KG7,A6BM72,Q15223,Q92692,Q9NQS3,…	ADAM8,AGER,BSG,CD2,CD200,CD27,CD274,CD276,CD44,CD86,CD99,CDH1,CDH10,CDH11,CDH12,CDH15,CDH17,CDH18,CDH2,CDH20,CDH22,CDH24,CDH3,CDH4,CDH5,CDH6,CDH7,CDH9,CDHR2,CLSTN1,CLSTN2,CXADR,DCC,DSCAM,DSCAML1,EFNB2,EGFR,EPCAM,EPHB3,ERBB2,FAT3,HFE,HLA-A,HLA-DPB1,HLA-E,KIRREL1,L1CAM,LILRB2,LRP6,LRRC4,LRRC4B,LRRC4C,MEGF10,MEGF11,NECTIN1,NECTIN2,NECTIN3,NEO1,NFASC,NLGN1,NLGN2,NLGN3,NLGN4X,NLGN4Y,NOTCH1,NOTCH4,NPTN…
GO:0030030	cell projection organization	4.99755e-13	4.99755e-13	73	20	Q15109,P51693,Q06481,P05067,P15514,P35613,P16070,P12830,P55287,P19022,P55283,Q9BYE9,O00533,Q6UVK1,Q14118,P43146,Q08345,O60469,Q8TD84,P52799,P21709,P29317,P54764,P54762,P29323,P54753,P54760,P04626,Q8TDW7,P08069,P32004,P98164,O75096,Q14114,Q9HCJ2,Q15223,Q92692,Q92859,O94856,P08138,Q8N2Q7,Q8NFZ4,Q9NZ94,P46531,Q04721,Q9UM47,Q9Y639,P58400,Q9HDB5,Q16620,Q86YL7,Q9UIW2,O75051,Q9HCM2,O43157,Q9Y4D7,Q13308,…	AGER,APLP1,APLP2,APP,AREG,BSG,CD44,CDH1,CDH11,CDH2,CDH4,CDHR2,CHL1,CSPG4,DAG1,DCC,DDR1,DSCAM,DSCAML1,EFNB2,EPHA1,EPHA2,EPHA4,EPHB1,EPHB2,EPHB3,EPHB4,ERBB2,FAT3,IGF1R,L1CAM,LRP2,LRP4,LRP8,LRRC4C,NECTIN1,NECTIN2,NEO1,NFASC,NGFR,NLGN1,NLGN2,NLGN3,NOTCH1,NOTCH2,NOTCH3,NPTN,NRXN1,NRXN3,NTRK2,PDPN,PLXNA1,PLXNA2,PLXNA4,PLXNB1,PLXND1,PTK7,PTPRD,PTPRF,PTPRM,PTPRO,ROBO1,ROBO2,ROBO3,SDC2,SDC4,SEMA4C,SEMA4F,…
GO:0061564	axon development	4.99755e-13	4.99755e-13	56	17	P51693,Q06481,P05067,P35613,P55287,P19022,P55283,O00533,Q14118,P43146,Q08345,O60469,Q8TD84,P52799,P21709,P29317,P54764,P54762,P29323,P54753,P54760,P04626,P08069,P32004,O75096,Q9HCJ2,Q15223,Q92859,O94856,P08138,Q9NZ94,P46531,Q04721,Q9UM47,Q9Y639,P58400,Q9HDB5,Q16620,Q9UIW2,O75051,Q9HCM2,O43157,Q9Y4D7,Q13308,P10586,P28827,Q16827,Q9Y6N7,Q9HCK4,Q96MS0,Q9C0C4,O95754,Q96PX8,Q6ZN44,Q8IZJ1,O95185	APLP1,APLP2,APP,BSG,CDH11,CDH2,CDH4,CHL1,DAG1,DCC,DDR1,DSCAM,DSCAML1,EFNB2,EPHA1,EPHA2,EPHA4,EPHB1,EPHB2,EPHB3,EPHB4,ERBB2,IGF1R,L1CAM,LRP4,LRRC4C,NECTIN1,NEO1,NFASC,NGFR,NLGN3,NOTCH1,NOTCH2,NOTCH3,NPTN,NRXN1,NRXN3,NTRK2,PLXNA1,PLXNA2,PLXNA4,PLXNB1,PLXND1,PTK7,PTPRF,PTPRM,PTPRO,ROBO1,ROBO2,ROBO3,SEMA4C,SEMA4F,SLITRK1,UNC5A,UNC5B,UNC5C
GO:0048468	cell development	4.99755e-13	4.99755e-13	92	21	Q15109,P51693,Q06481,P05067,P15514,P30530,P35613,P12830,P55287,P19022,P55283,P33151,O00533,P78310,Q14118,P43146,P40126,Q08345,O00548,Q9NYJ7,O60469,Q8TD84,P52799,P21709,P29317,P54764,P54762,P29323,P54753,P54760,P04626,Q15303,Q8TDW7,P08069,P21583,P32004,P01130,Q07954,P98164,O75096,Q14114,Q9HCJ2,Q96KG7,Q12866,P08581,Q9BRK3,Q15223,Q92692,Q9NQS3,Q92859,O94856,P08138,Q8N2Q7,Q8NFZ4,Q9NZ94,P46531,Q04721,…	AGER,APLP1,APLP2,APP,AREG,AXL,BSG,CDH1,CDH11,CDH2,CDH4,CDH5,CHL1,CXADR,DAG1,DCC,DCT,DDR1,DLL1,DLL3,DSCAM,DSCAML1,EFNB2,EPHA1,EPHA2,EPHA4,EPHB1,EPHB2,EPHB3,EPHB4,ERBB2,ERBB4,FAT3,IGF1R,KITLG,L1CAM,LDLR,LRP1,LRP2,LRP4,LRP8,LRRC4C,MEGF10,MERTK,MET,MXRA8,NECTIN1,NECTIN2,NECTIN3,NEO1,NFASC,NGFR,NLGN1,NLGN2,NLGN3,NOTCH1,NOTCH2,NOTCH3,NOTCH4,NPTN,NRXN1,NRXN3,NTRK2,PDPN,PLXNA1,PLXNA2,PLXNA4,PLXNB1,PLXND1…
GO:0048699	generation of neurons	6.41582e-13	6.41582e-13	74	20	Q15109,P51693,Q06481,P05067,P15514,P30530,P35613,P12830,P55287,P19022,P55283,O00533,Q14118,P43146,P40126,Q08345,O00548,O60469,Q8TD84,P52799,P21709,P29317,P54764,P54762,P29323,P54753,P54760,P04626,Q15303,Q8TDW7,P08069,P32004,P98164,O75096,O75581,Q14114,Q9HCJ2,P08581,Q15223,Q92859,O94856,P08138,Q8N2Q7,Q8NFZ4,Q9NZ94,Q8N0W4,P46531,Q04721,Q9UM47,Q9Y639,P58400,Q9HDB5,Q16620,Q9UIW2,O75051,Q9HCM2,O43157,…	AGER,APLP1,APLP2,APP,AREG,AXL,BSG,CDH1,CDH11,CDH2,CDH4,CHL1,DAG1,DCC,DCT,DDR1,DLL1,DSCAM,DSCAML1,EFNB2,EPHA1,EPHA2,EPHA4,EPHB1,EPHB2,EPHB3,EPHB4,ERBB2,ERBB4,FAT3,IGF1R,L1CAM,LRP2,LRP4,LRP6,LRP8,LRRC4C,MET,NECTIN1,NEO1,NFASC,NGFR,NLGN1,NLGN2,NLGN3,NLGN4X,NOTCH1,NOTCH2,NOTCH3,NPTN,NRXN1,NRXN3,NTRK2,PLXNA1,PLXNA2,PLXNA4,PLXNB1,PLXND1,PTK7,PTPRD,PTPRF,PTPRM,PTPRO,ROBO1,ROBO2,ROBO3,SDC2,SDC4,SEMA4C,SE…
GO:0031175	neuron projection development	6.80045e-13	6.80045e-13	67	19	Q15109,P51693,Q06481,P05067,P15514,P35613,P12830,P55287,P19022,P55283,O00533,Q14118,P43146,Q08345,O60469,Q8TD84,P52799,P21709,P29317,P54764,P54762,P29323,P54753,P54760,P04626,Q8TDW7,P08069,P32004,P98164,O75096,Q14114,Q9HCJ2,Q15223,Q92859,O94856,P08138,Q8N2Q7,Q8NFZ4,Q9NZ94,P46531,Q04721,Q9UM47,Q9Y639,P58400,Q9HDB5,Q16620,Q9UIW2,O75051,Q9HCM2,O43157,Q9Y4D7,Q13308,P23468,P10586,P28827,Q16827,Q9Y6N7,…	AGER,APLP1,APLP2,APP,AREG,BSG,CDH1,CDH11,CDH2,CDH4,CHL1,DAG1,DCC,DDR1,DSCAM,DSCAML1,EFNB2,EPHA1,EPHA2,EPHA4,EPHB1,EPHB2,EPHB3,EPHB4,ERBB2,FAT3,IGF1R,L1CAM,LRP2,LRP4,LRP8,LRRC4C,NECTIN1,NEO1,NFASC,NGFR,NLGN1,NLGN2,NLGN3,NOTCH1,NOTCH2,NOTCH3,NPTN,NRXN1,NRXN3,NTRK2,PLXNA1,PLXNA2,PLXNA4,PLXNB1,PLXND1,PTK7,PTPRD,PTPRF,PTPRM,PTPRO,ROBO1,ROBO2,ROBO3,SDC2,SDC4,SEMA4C,SEMA4F,SLITRK1,UNC5A,UNC5B,UNC5C
GO:0030182	neuron differentiation	2.33262e-12	2.33262e-12	72	20	Q15109,P51693,Q06481,P05067,P15514,P35613,P12830,P55287,P19022,P55283,O00533,Q14118,P43146,Q08345,O00548,O60469,Q8TD84,P52799,P21709,P29317,P54764,P54762,P29323,P54753,P54760,P04626,Q15303,Q8TDW7,P08069,P32004,P98164,O75096,O75581,Q14114,Q9HCJ2,P08581,Q15223,Q92859,O94856,P08138,Q8N2Q7,Q8NFZ4,Q9NZ94,Q8N0W4,P46531,Q04721,Q9UM47,Q9Y639,P58400,Q9HDB5,Q16620,Q9UIW2,O75051,Q9HCM2,O43157,Q9Y4D7,Q13308,…	AGER,APLP1,APLP2,APP,AREG,BSG,CDH1,CDH11,CDH2,CDH4,CHL1,DAG1,DCC,DDR1,DLL1,DSCAM,DSCAML1,EFNB2,EPHA1,EPHA2,EPHA4,EPHB1,EPHB2,EPHB3,EPHB4,ERBB2,ERBB4,FAT3,IGF1R,L1CAM,LRP2,LRP4,LRP6,LRP8,LRRC4C,MET,NECTIN1,NEO1,NFASC,NGFR,NLGN1,NLGN2,NLGN3,NLGN4X,NOTCH1,NOTCH2,NOTCH3,NPTN,NRXN1,NRXN3,NTRK2,PLXNA1,PLXNA2,PLXNA4,PLXNB1,PLXND1,PTK7,PTPRD,PTPRF,PTPRM,PTPRO,ROBO1,ROBO2,ROBO3,SDC2,SDC4,SEMA4C,SEMA4F,SLI…
GO:0048869	cellular developmental process	2.33262e-12	2.33262e-12	124	35	P37023,O43184,P78325,Q15109,P51693,Q06481,P05067,P15514,P30530,P35613,P06729,P26842,P16070,P11912,P42081,P12830,P55287,Q12864,P19022,P22223,P55283,P33151,Q9BYE9,O00533,Q9NZV1,P09603,Q6UVK1,P78310,Q14118,P43146,P40126,Q08345,O00548,Q9NYJ7,O60469,Q8TD84,P52799,P00533,P16422,P21709,P29317,P54764,P54762,P29323,P54753,P54760,P04626,Q15303,Q8TDW7,P17948,P08069,Q8NFM7,P08887,P21583,P32004,P01130,Q8N423,…	ACVRL1,ADAM12,ADAM8,AGER,APLP1,APLP2,APP,AREG,AXL,BSG,CD2,CD27,CD44,CD79A,CD86,CDH1,CDH11,CDH17,CDH2,CDH3,CDH4,CDH5,CDHR2,CHL1,CRIM1,CSF1,CSPG4,CXADR,DAG1,DCC,DCT,DDR1,DLL1,DLL3,DSCAM,DSCAML1,EFNB2,EGFR,EPCAM,EPHA1,EPHA2,EPHA4,EPHB1,EPHB2,EPHB3,EPHB4,ERBB2,ERBB4,FAT3,FLT1,IGF1R,IL17RD,IL6R,KITLG,L1CAM,LDLR,LILRB2,LILRB3,LRP1,LRP2,LRP4,LRP6,LRP8,LRRC4C,MEGF10,MERTK,MET,MRC2,MUSK,MXRA8,NECTIN1,NECT…
GO:0009653	anatomical structure morphogenesis	3.55167e-12	3.55167e-12	105	28	P37023,O43184,P78325,P51693,Q06481,P05067,P15514,P30530,P35613,P16070,Q9Y6N8,P55287,P55289,Q13634,P19022,Q9HBT6,Q9UJ99,Q86UP0,P55283,P33151,P55285,Q9ULB5,Q9ULB4,O00533,P09603,Q96PZ7,Q6UVK1,Q14118,P43146,Q08345,O00548,Q9NYJ7,O60469,Q8TD84,P52799,P00533,P21709,P29317,P54764,P54762,P29323,P54753,P54760,P04626,Q15303,Q8TDW7,P17948,P08069,P32004,P01130,Q07954,P98164,O75096,O75581,Q14114,Q9HCJ2,P43121,…	ACVRL1,ADAM12,ADAM8,APLP1,APLP2,APP,AREG,AXL,BSG,CD44,CDH10,CDH11,CDH12,CDH18,CDH2,CDH20,CDH22,CDH24,CDH4,CDH5,CDH6,CDH7,CDH9,CHL1,CSF1,CSMD1,CSPG4,DAG1,DCC,DDR1,DLL1,DLL3,DSCAM,DSCAML1,EFNB2,EGFR,EPHA1,EPHA2,EPHA4,EPHB1,EPHB2,EPHB3,EPHB4,ERBB2,ERBB4,FAT3,FLT1,IGF1R,L1CAM,LDLR,LRP1,LRP2,LRP4,LRP6,LRP8,LRRC4C,MCAM,MEGF11,MERTK,MET,MMP16,NECTIN1,NECTIN2,NECTIN3,NEO1,NFASC,NGFR,NLGN1,NLGN3,NOTCH1,NO…
GO:0030154	cell differentiation	4.88227e-12	4.88227e-12	123	35	P37023,O43184,P78325,Q15109,P51693,Q06481,P05067,P15514,P30530,P35613,P06729,P26842,P11912,P42081,P12830,P55287,Q12864,P19022,P22223,P55283,P33151,Q9BYE9,O00533,Q9NZV1,P09603,Q6UVK1,P78310,Q14118,P43146,P40126,Q08345,O00548,Q9NYJ7,O60469,Q8TD84,P52799,P00533,P16422,P21709,P29317,P54764,P54762,P29323,P54753,P54760,P04626,Q15303,Q8TDW7,P17948,P08069,Q8NFM7,P08887,P21583,P32004,P01130,Q8N423,O75022,…	ACVRL1,ADAM12,ADAM8,AGER,APLP1,APLP2,APP,AREG,AXL,BSG,CD2,CD27,CD79A,CD86,CDH1,CDH11,CDH17,CDH2,CDH3,CDH4,CDH5,CDHR2,CHL1,CRIM1,CSF1,CSPG4,CXADR,DAG1,DCC,DCT,DDR1,DLL1,DLL3,DSCAM,DSCAML1,EFNB2,EGFR,EPCAM,EPHA1,EPHA2,EPHA4,EPHB1,EPHB2,EPHB3,EPHB4,ERBB2,ERBB4,FAT3,FLT1,IGF1R,IL17RD,IL6R,KITLG,L1CAM,LDLR,LILRB2,LILRB3,LRP1,LRP2,LRP4,LRP6,LRP8,LRRC4C,MEGF10,MERTK,MET,MRC2,MUSK,MXRA8,NECTIN1,NECTIN2,N…
GO:0048666	neuron development	4.88227e-12	4.88227e-12	67	19	Q15109,P51693,Q06481,P05067,P15514,P35613,P12830,P55287,P19022,P55283,O00533,Q14118,P43146,Q08345,O60469,Q8TD84,P52799,P21709,P29317,P54764,P54762,P29323,P54753,P54760,P04626,Q8TDW7,P08069,P32004,P98164,O75096,Q14114,Q9HCJ2,Q15223,Q92859,O94856,P08138,Q8N2Q7,Q8NFZ4,Q9NZ94,P46531,Q04721,Q9UM47,Q9Y639,P58400,Q9HDB5,Q16620,Q9UIW2,O75051,Q9HCM2,O43157,Q9Y4D7,Q13308,P23468,P10586,P28827,Q16827,Q9Y6N7,…	AGER,APLP1,APLP2,APP,AREG,BSG,CDH1,CDH11,CDH2,CDH4,CHL1,DAG1,DCC,DDR1,DSCAM,DSCAML1,EFNB2,EPHA1,EPHA2,EPHA4,EPHB1,EPHB2,EPHB3,EPHB4,ERBB2,FAT3,IGF1R,L1CAM,LRP2,LRP4,LRP8,LRRC4C,NECTIN1,NEO1,NFASC,NGFR,NLGN1,NLGN2,NLGN3,NOTCH1,NOTCH2,NOTCH3,NPTN,NRXN1,NRXN3,NTRK2,PLXNA1,PLXNA2,PLXNA4,PLXNB1,PLXND1,PTK7,PTPRD,PTPRF,PTPRM,PTPRO,ROBO1,ROBO2,ROBO3,SDC2,SDC4,SEMA4C,SEMA4F,SLITRK1,UNC5A,UNC5B,UNC5C
GO:0007411	axon guidance	1.31627e-11	1.31627e-11	44	14	P05067,P35613,P55283,O00533,Q14118,P43146,O60469,Q8TD84,P52799,P21709,P29317,P54764,P54762,P29323,P54753,P54760,P04626,P32004,Q15223,Q92859,O94856,P08138,P46531,Q04721,Q9UM47,Q9Y639,P58400,Q9HDB5,Q9UIW2,O75051,Q9HCM2,O43157,Q9Y4D7,Q13308,P28827,Q16827,Q9Y6N7,Q9HCK4,Q96MS0,Q9C0C4,O95754,Q6ZN44,Q8IZJ1,O95185	APP,BSG,CDH4,CHL1,DAG1,DCC,DSCAM,DSCAML1,EFNB2,EPHA1,EPHA2,EPHA4,EPHB1,EPHB2,EPHB3,EPHB4,ERBB2,L1CAM,NECTIN1,NEO1,NFASC,NGFR,NOTCH1,NOTCH2,NOTCH3,NPTN,NRXN1,NRXN3,PLXNA1,PLXNA2,PLXNA4,PLXNB1,PLXND1,PTK7,PTPRM,PTPRO,ROBO1,ROBO2,ROBO3,SEMA4C,SEMA4F,UNC5A,UNC5B,UNC5C
GO:0097485	neuron projection guidance	1.31627e-11	1.31627e-11	44	14	P05067,P35613,P55283,O00533,Q14118,P43146,O60469,Q8TD84,P52799,P21709,P29317,P54764,P54762,P29323,P54753,P54760,P04626,P32004,Q15223,Q92859,O94856,P08138,P46531,Q04721,Q9UM47,Q9Y639,P58400,Q9HDB5,Q9UIW2,O75051,Q9HCM2,O43157,Q9Y4D7,Q13308,P28827,Q16827,Q9Y6N7,Q9HCK4,Q96MS0,Q9C0C4,O95754,Q6ZN44,Q8IZJ1,O95185	APP,BSG,CDH4,CHL1,DAG1,DCC,DSCAM,DSCAML1,EFNB2,EPHA1,EPHA2,EPHA4,EPHB1,EPHB2,EPHB3,EPHB4,ERBB2,L1CAM,NECTIN1,NEO1,NFASC,NGFR,NOTCH1,NOTCH2,NOTCH3,NPTN,NRXN1,NRXN3,PLXNA1,PLXNA2,PLXNA4,PLXNB1,PLXND1,PTK7,PTPRM,PTPRO,ROBO1,ROBO2,ROBO3,SEMA4C,SEMA4F,UNC5A,UNC5B,UNC5C
GO:0034330	cell junction organization	2.44979e-11	2.44979e-11	65	23	P37023,P05067,P12830,Q9Y6N8,P55287,P55289,Q13634,P19022,Q9HBT6,Q9UJ99,Q86UP0,P33151,P55285,Q9ULB5,Q9ULB4,O94985,Q9H4D0,Q9BUF7,P78310,Q14118,O60469,P52799,P0C7U0,P29317,P54764,P54762,P29323,P54753,P04626,Q15303,P08069,Q96J84,P32004,Q8N423,O75096,Q14114,Q50LG9,Q9HBW1,Q9NT99,Q9HCJ2,Q6UXK5,O15146,Q15223,O94856,Q8N2Q7,Q8NFZ4,Q9NZ94,Q8N0W4,Q8NFZ3,Q9Y639,P58400,P58401,Q9HDB5,Q16620,O43157,Q9Y4D7,P18433,…	ACVRL1,APP,CDH1,CDH10,CDH11,CDH12,CDH18,CDH2,CDH20,CDH22,CDH24,CDH5,CDH6,CDH7,CDH9,CLSTN1,CLSTN2,CRB3,CXADR,DAG1,DSCAM,EFNB2,ELFN1,EPHA2,EPHA4,EPHB1,EPHB2,EPHB3,ERBB2,ERBB4,IGF1R,KIRREL1,L1CAM,LILRB2,LRP4,LRP8,LRRC24,LRRC4,LRRC4B,LRRC4C,LRRN1,MUSK,NECTIN1,NFASC,NLGN1,NLGN2,NLGN3,NLGN4X,NLGN4Y,NPTN,NRXN1,NRXN2,NRXN3,NTRK2,PLXNB1,PLXND1,PTPRA,PTPRD,PTPRF,PTPRJ,PTPRK,PTPRO,ROBO2,SDC4,SLITRK1
GO:0016477	cell migration	2.52654e-11	2.52654e-11	80	18	P37023,P78325,Q15109,P05067,P30530,P35613,P41217,Q9NZQ7,P16070,P14209,P12830,P19022,P33151,O00533,P09603,Q6UVK1,P78310,Q9H2A7,Q14118,P43146,Q08345,P52799,P00533,P21709,P29317,P54764,P54762,P29323,P54753,P54760,Q15303,Q8TDW7,P17948,P08069,P08887,P21583,P32004,Q07954,Q14114,P43121,Q96KG7,Q12866,P08581,Q92859,P08138,P46531,Q16620,Q86YL7,Q9UIW2,O75051,Q9HCM2,O43157,Q9Y4D7,Q13308,P10586,Q12913,Q15262,…	ACVRL1,ADAM8,AGER,APP,AXL,BSG,CD200,CD274,CD44,CD99,CDH1,CDH2,CDH5,CHL1,CSF1,CSPG4,CXADR,CXCL16,DAG1,DCC,DDR1,EFNB2,EGFR,EPHA1,EPHA2,EPHA4,EPHB1,EPHB2,EPHB3,EPHB4,ERBB4,FAT3,FLT1,IGF1R,IL6R,KITLG,L1CAM,LRP1,LRP8,MCAM,MEGF10,MERTK,MET,NEO1,NGFR,NOTCH1,NTRK2,PDPN,PLXNA1,PLXNA2,PLXNA4,PLXNB1,PLXND1,PTK7,PTPRF,PTPRJ,PTPRK,PTPRM,PTPRO,PTPRT,ROBO1,SDC1,SDC2,SDC3,SDC4,SELL,SELP,SEMA4C,SEMA4F,SIRPA,SLAMF…
GO:0048856	anatomical structure development	6.70342e-11	6.70342e-11	152	45	P37023,O43184,P78325,Q15109,P51693,Q06481,P05067,P15514,P30530,P35613,P06729,P26842,Q9NZQ7,P16070,P11912,P42081,P12830,Q9Y6N8,P55287,P55289,Q12864,Q13634,P19022,Q9HBT6,Q9UJ99,Q86UP0,P22223,P55283,P33151,P55285,Q9ULB5,Q9ULB4,Q9BYE9,O00533,O94985,Q9H4D0,Q9NZV1,P09603,Q96PZ7,Q6UVK1,P78310,Q14118,P43146,P40126,Q08345,O00548,Q9NYJ7,O60469,Q8TD84,P52799,P00533,P16422,P21709,P29317,P54764,P54762,P29323,…	ACVRL1,ADAM12,ADAM8,AGER,APLP1,APLP2,APP,AREG,AXL,BSG,CD2,CD27,CD274,CD44,CD79A,CD86,CDH1,CDH10,CDH11,CDH12,CDH17,CDH18,CDH2,CDH20,CDH22,CDH24,CDH3,CDH4,CDH5,CDH6,CDH7,CDH9,CDHR2,CHL1,CLSTN1,CLSTN2,CRIM1,CSF1,CSMD1,CSPG4,CXADR,DAG1,DCC,DCT,DDR1,DLL1,DLL3,DSCAM,DSCAML1,EFNB2,EGFR,EPCAM,EPHA1,EPHA2,EPHA4,EPHB1,EPHB2,EPHB3,EPHB4,ERBB2,ERBB4,FAT3,FLT1,HLA-E,IGF1R,IGF2R,IL17RD,IL6R,KITLG,KL,L1CAM,LDLR…
GO:0048731	system development	7.16012e-11	7.16012e-11	136	36	P37023,O43184,P78325,Q15109,P51693,Q06481,P05067,P15514,P30530,P35613,P06729,P26842,Q9NZQ7,P16070,P11912,P42081,P12830,P55287,Q12864,P19022,Q9UJ99,P55283,P33151,O00533,O94985,Q9H4D0,Q9NZV1,P09603,Q96PZ7,Q6UVK1,P78310,Q14118,P43146,P40126,Q08345,O00548,Q9NYJ7,O60469,Q8TD84,P52799,P00533,P16422,P21709,P29317,P54764,P54762,P29323,P54753,P54760,P04626,Q15303,Q8TDW7,P17948,P13747,P08069,P11717,P08887,…	ACVRL1,ADAM12,ADAM8,AGER,APLP1,APLP2,APP,AREG,AXL,BSG,CD2,CD27,CD274,CD44,CD79A,CD86,CDH1,CDH11,CDH17,CDH2,CDH22,CDH4,CDH5,CHL1,CLSTN1,CLSTN2,CRIM1,CSF1,CSMD1,CSPG4,CXADR,DAG1,DCC,DCT,DDR1,DLL1,DLL3,DSCAM,DSCAML1,EFNB2,EGFR,EPCAM,EPHA1,EPHA2,EPHA4,EPHB1,EPHB2,EPHB3,EPHB4,ERBB2,ERBB4,FAT3,FLT1,HLA-E,IGF1R,IGF2R,IL6R,KITLG,L1CAM,LDLR,LILRB2,LILRB3,LRP1,LRP2,LRP4,LRP6,LRP8,LRRC24,LRRC4,LRRC4B,LRRC4C…
GO:0016043	cellular component organization	7.78902e-11	7.78902e-11	133	39	P37023,P78325,Q15109,P51693,Q06481,P05067,P15514,P30530,P35613,P06729,P20273,P16070,P12830,Q9Y6N8,P55287,P55289,Q12864,Q13634,P19022,Q9HBT6,Q9UJ99,Q86UP0,P55283,P33151,P55285,Q9ULB5,Q9ULB4,Q9BYE9,O00533,O94985,Q9H4D0,Q9BUF7,Q9NZV1,Q6UVK1,P78310,Q9H2A7,Q14118,P43146,Q08345,O00548,O60469,Q8TD84,P52799,P00533,P0C7U0,P21709,P29317,P54764,P54762,P29323,P54753,P54760,P04626,Q15303,P25445,Q8TDW7,Q96D42,…	ACVRL1,ADAM8,AGER,APLP1,APLP2,APP,AREG,AXL,BSG,CD2,CD22,CD44,CDH1,CDH10,CDH11,CDH12,CDH17,CDH18,CDH2,CDH20,CDH22,CDH24,CDH4,CDH5,CDH6,CDH7,CDH9,CDHR2,CHL1,CLSTN1,CLSTN2,CRB3,CRIM1,CSPG4,CXADR,CXCL16,DAG1,DCC,DDR1,DLL1,DSCAM,DSCAML1,EFNB2,EGFR,ELFN1,EPHA1,EPHA2,EPHA4,EPHB1,EPHB2,EPHB3,EPHB4,ERBB2,ERBB4,FAS,FAT3,HAVCR1,HFE,HLA-DPB1,IGF1R,KIRREL1,L1CAM,LDLR,LILRB2,LRP1,LRP2,LRP4,LRP8,LRRC24,LRRC4,LR…
GO:0071840	cellular component organization or biogenesis	1.03437e-10	1.03437e-10	133	39	P37023,P78325,Q15109,P51693,Q06481,P05067,P15514,P30530,P35613,P06729,P20273,P16070,P12830,Q9Y6N8,P55287,P55289,Q12864,Q13634,P19022,Q9HBT6,Q9UJ99,Q86UP0,P55283,P33151,P55285,Q9ULB5,Q9ULB4,Q9BYE9,O00533,O94985,Q9H4D0,Q9BUF7,Q9NZV1,Q6UVK1,P78310,Q9H2A7,Q14118,P43146,Q08345,O00548,O60469,Q8TD84,P52799,P00533,P0C7U0,P21709,P29317,P54764,P54762,P29323,P54753,P54760,P04626,Q15303,P25445,Q8TDW7,Q96D42,…	ACVRL1,ADAM8,AGER,APLP1,APLP2,APP,AREG,AXL,BSG,CD2,CD22,CD44,CDH1,CDH10,CDH11,CDH12,CDH17,CDH18,CDH2,CDH20,CDH22,CDH24,CDH4,CDH5,CDH6,CDH7,CDH9,CDHR2,CHL1,CLSTN1,CLSTN2,CRB3,CRIM1,CSPG4,CXADR,CXCL16,DAG1,DCC,DDR1,DLL1,DSCAM,DSCAML1,EFNB2,EGFR,ELFN1,EPHA1,EPHA2,EPHA4,EPHB1,EPHB2,EPHB3,EPHB4,ERBB2,ERBB4,FAS,FAT3,HAVCR1,HFE,HLA-DPB1,IGF1R,KIRREL1,L1CAM,LDLR,LILRB2,LRP1,LRP2,LRP4,LRP8,LRRC24,LRRC4,LR…
GO:0042330	taxis	1.03437e-10	1.03437e-10	55	18	P78325,Q15109,P05067,P35613,P55283,O00533,P09603,P78310,Q9H2A7,Q14118,P43146,O60469,Q8TD84,P52799,P21709,P29317,P54764,P54762,P29323,P54753,P54760,P04626,P17948,P08887,P32004,P08581,Q15223,Q92859,O94856,P08138,P46531,Q04721,Q9UM47,Q9Y639,P58400,Q9HDB5,Q9UIW2,O75051,Q9HCM2,O43157,Q9Y4D7,Q13308,Q12913,P28827,Q16827,Q9Y6N7,Q9HCK4,Q96MS0,Q9C0C4,O95754,Q13291,P16150,Q6ZN44,Q8IZJ1,O95185	ADAM8,AGER,APP,BSG,CDH4,CHL1,CSF1,CXADR,CXCL16,DAG1,DCC,DSCAM,DSCAML1,EFNB2,EPHA1,EPHA2,EPHA4,EPHB1,EPHB2,EPHB3,EPHB4,ERBB2,FLT1,IL6R,L1CAM,MET,NECTIN1,NEO1,NFASC,NGFR,NOTCH1,NOTCH2,NOTCH3,NPTN,NRXN1,NRXN3,PLXNA1,PLXNA2,PLXNA4,PLXNB1,PLXND1,PTK7,PTPRJ,PTPRM,PTPRO,ROBO1,ROBO2,ROBO3,SEMA4C,SEMA4F,SLAMF1,SPN,UNC5A,UNC5B,UNC5C
GO:0006935	chemotaxis	1.03437e-10	1.03437e-10	55	18	P78325,Q15109,P05067,P35613,P55283,O00533,P09603,P78310,Q9H2A7,Q14118,P43146,O60469,Q8TD84,P52799,P21709,P29317,P54764,P54762,P29323,P54753,P54760,P04626,P17948,P08887,P32004,P08581,Q15223,Q92859,O94856,P08138,P46531,Q04721,Q9UM47,Q9Y639,P58400,Q9HDB5,Q9UIW2,O75051,Q9HCM2,O43157,Q9Y4D7,Q13308,Q12913,P28827,Q16827,Q9Y6N7,Q9HCK4,Q96MS0,Q9C0C4,O95754,Q13291,P16150,Q6ZN44,Q8IZJ1,O95185	ADAM8,AGER,APP,BSG,CDH4,CHL1,CSF1,CXADR,CXCL16,DAG1,DCC,DSCAM,DSCAML1,EFNB2,EPHA1,EPHA2,EPHA4,EPHB1,EPHB2,EPHB3,EPHB4,ERBB2,FLT1,IL6R,L1CAM,MET,NECTIN1,NEO1,NFASC,NGFR,NOTCH1,NOTCH2,NOTCH3,NPTN,NRXN1,NRXN3,PLXNA1,PLXNA2,PLXNA4,PLXNB1,PLXND1,PTK7,PTPRJ,PTPRM,PTPRO,ROBO1,ROBO2,ROBO3,SEMA4C,SEMA4F,SLAMF1,SPN,UNC5A,UNC5B,UNC5C
GO:0051674	localization of cell	1.30097e-10	1.30097e-10	80	18	P37023,P78325,Q15109,P05067,P30530,P35613,P41217,Q9NZQ7,P16070,P14209,P12830,P19022,P33151,O00533,P09603,Q6UVK1,P78310,Q9H2A7,Q14118,P43146,Q08345,P52799,P00533,P21709,P29317,P54764,P54762,P29323,P54753,P54760,Q15303,Q8TDW7,P17948,P08069,P08887,P21583,P32004,Q07954,Q14114,P43121,Q96KG7,Q12866,P08581,Q92859,P08138,P46531,Q16620,Q86YL7,Q9UIW2,O75051,Q9HCM2,O43157,Q9Y4D7,Q13308,P10586,Q12913,Q15262,…	ACVRL1,ADAM8,AGER,APP,AXL,BSG,CD200,CD274,CD44,CD99,CDH1,CDH2,CDH5,CHL1,CSF1,CSPG4,CXADR,CXCL16,DAG1,DCC,DDR1,EFNB2,EGFR,EPHA1,EPHA2,EPHA4,EPHB1,EPHB2,EPHB3,EPHB4,ERBB4,FAT3,FLT1,IGF1R,IL6R,KITLG,L1CAM,LRP1,LRP8,MCAM,MEGF10,MERTK,MET,NEO1,NGFR,NOTCH1,NTRK2,PDPN,PLXNA1,PLXNA2,PLXNA4,PLXNB1,PLXND1,PTK7,PTPRF,PTPRJ,PTPRK,PTPRM,PTPRO,PTPRT,ROBO1,SDC1,SDC2,SDC3,SDC4,SELL,SELP,SEMA4C,SEMA4F,SIRPA,SLAMF…
GO:0048870	cell motility	1.30097e-10	1.30097e-10	80	18	P37023,P78325,Q15109,P05067,P30530,P35613,P41217,Q9NZQ7,P16070,P14209,P12830,P19022,P33151,O00533,P09603,Q6UVK1,P78310,Q9H2A7,Q14118,P43146,Q08345,P52799,P00533,P21709,P29317,P54764,P54762,P29323,P54753,P54760,Q15303,Q8TDW7,P17948,P08069,P08887,P21583,P32004,Q07954,Q14114,P43121,Q96KG7,Q12866,P08581,Q92859,P08138,P46531,Q16620,Q86YL7,Q9UIW2,O75051,Q9HCM2,O43157,Q9Y4D7,Q13308,P10586,Q12913,Q15262,…	ACVRL1,ADAM8,AGER,APP,AXL,BSG,CD200,CD274,CD44,CD99,CDH1,CDH2,CDH5,CHL1,CSF1,CSPG4,CXADR,CXCL16,DAG1,DCC,DDR1,EFNB2,EGFR,EPHA1,EPHA2,EPHA4,EPHB1,EPHB2,EPHB3,EPHB4,ERBB4,FAT3,FLT1,IGF1R,IL6R,KITLG,L1CAM,LRP1,LRP8,MCAM,MEGF10,MERTK,MET,NEO1,NGFR,NOTCH1,NTRK2,PDPN,PLXNA1,PLXNA2,PLXNA4,PLXNB1,PLXND1,PTK7,PTPRF,PTPRJ,PTPRK,PTPRM,PTPRO,PTPRT,ROBO1,SDC1,SDC2,SDC3,SDC4,SELL,SELP,SEMA4C,SEMA4F,SIRPA,SLAMF…
GO:0051128	regulation of cellular component organization	1.30097e-10	1.30097e-10	82	21	P37023,P05067,P30530,P20273,P16070,Q12864,P19022,P55283,P33151,Q9BYE9,O94985,Q9H4D0,Q9BUF7,Q9NZV1,Q9H2A7,Q14118,P43146,Q08345,O00548,O60469,P52799,P00533,P21709,P29317,P54764,P54762,P29323,P54753,P04626,Q8TDW7,Q30201,P08069,Q96J84,P32004,P01130,Q8N423,Q07954,O75096,Q14114,Q50LG9,Q9NT99,Q9HCJ2,Q6UXK5,P08581,O15146,Q15223,Q8N2Q7,Q8NFZ4,Q9NZ94,P46531,Q04721,Q9Y639,P58400,Q16620,P19021,Q86YL7,Q9UIW2,…	ACVRL1,APP,AXL,CD22,CD44,CDH17,CDH2,CDH4,CDH5,CDHR2,CLSTN1,CLSTN2,CRB3,CRIM1,CXCL16,DAG1,DCC,DDR1,DLL1,DSCAM,EFNB2,EGFR,EPHA1,EPHA2,EPHA4,EPHB1,EPHB2,EPHB3,ERBB2,FAT3,HFE,IGF1R,KIRREL1,L1CAM,LDLR,LILRB2,LRP1,LRP4,LRP8,LRRC24,LRRC4B,LRRC4C,LRRN1,MET,MUSK,NECTIN1,NLGN1,NLGN2,NLGN3,NOTCH1,NOTCH2,NPTN,NRXN1,NTRK2,PAM,PDPN,PLXNA1,PLXNA2,PLXNA4,PLXNB1,PLXND1,PTK7,PTPRA,PTPRD,PTPRF,PTPRJ,PTPRO,ROBO1,ROB…
GO:0032502	developmental process	1.51637e-10	1.51637e-10	155	47	P37023,O43184,P78325,Q15109,P51693,Q06481,P05067,P15514,P30530,P35613,P06729,P26842,Q9NZQ7,P16070,P34810,P11912,P42081,P12830,Q9Y6N8,P55287,P55289,Q12864,Q13634,P19022,Q9HBT6,Q9UJ99,Q86UP0,P22223,P55283,P33151,P55285,Q9ULB5,Q9ULB4,Q9BYE9,O00533,O94985,Q9H4D0,Q9NZV1,P09603,Q96PZ7,Q6UVK1,P78310,Q14118,P43146,P40126,Q08345,O00548,Q9NYJ7,O60469,Q8TD84,P52799,P00533,P16422,P21709,P29317,P54764,P54762,…	ACVRL1,ADAM12,ADAM8,AGER,APLP1,APLP2,APP,AREG,AXL,BSG,CD2,CD27,CD274,CD44,CD68,CD79A,CD86,CDH1,CDH10,CDH11,CDH12,CDH17,CDH18,CDH2,CDH20,CDH22,CDH24,CDH3,CDH4,CDH5,CDH6,CDH7,CDH9,CDHR2,CHL1,CLSTN1,CLSTN2,CRIM1,CSF1,CSMD1,CSPG4,CXADR,DAG1,DCC,DCT,DDR1,DLL1,DLL3,DSCAM,DSCAML1,EFNB2,EGFR,EPCAM,EPHA1,EPHA2,EPHA4,EPHB1,EPHB2,EPHB3,EPHB4,ERBB2,ERBB4,FAT3,FLT1,HLA-E,IGF1R,IGF2R,IL17RD,IL6R,KITLG,KL,L1CAM…
GO:0007399	nervous system development	4.09626e-10	4.09626e-10	97	22	Q15109,P51693,Q06481,P05067,P15514,P30530,P35613,P12830,P55287,P19022,Q9UJ99,P55283,O00533,O94985,Q9H4D0,Q9NZV1,P09603,Q6UVK1,Q14118,P43146,P40126,Q08345,O00548,Q9NYJ7,O60469,Q8TD84,P52799,P00533,P21709,P29317,P54764,P54762,P29323,P54753,P54760,P04626,Q15303,Q8TDW7,P08069,P32004,P01130,Q07954,P98164,O75096,O75581,Q14114,Q50LG9,Q9HBW1,Q9NT99,Q9HCJ2,Q6UXK5,Q12866,P08581,O15146,Q9BRK3,Q15223,Q92859,…	AGER,APLP1,APLP2,APP,AREG,AXL,BSG,CDH1,CDH11,CDH2,CDH22,CDH4,CHL1,CLSTN1,CLSTN2,CRIM1,CSF1,CSPG4,DAG1,DCC,DCT,DDR1,DLL1,DLL3,DSCAM,DSCAML1,EFNB2,EGFR,EPHA1,EPHA2,EPHA4,EPHB1,EPHB2,EPHB3,EPHB4,ERBB2,ERBB4,FAT3,IGF1R,L1CAM,LDLR,LRP1,LRP2,LRP4,LRP6,LRP8,LRRC24,LRRC4,LRRC4B,LRRC4C,LRRN1,MERTK,MET,MUSK,MXRA8,NECTIN1,NEO1,NFASC,NGFR,NLGN1,NLGN2,NLGN3,NLGN4X,NLGN4Y,NOTCH1,NOTCH2,NOTCH3,NPTN,NRXN1,NRXN2,…
GO:0007275	multicellular organism development	4.52412e-10	4.52412e-10	138	37	P37023,O43184,P78325,Q15109,P51693,Q06481,P05067,P15514,P30530,P35613,P06729,P26842,Q9NZQ7,P16070,P11912,P42081,P12830,P55287,Q12864,P19022,Q9UJ99,P22223,P55283,P33151,O00533,O94985,Q9H4D0,Q9NZV1,P09603,Q96PZ7,Q6UVK1,P78310,Q14118,P43146,P40126,Q08345,O00548,Q9NYJ7,O60469,Q8TD84,P52799,P00533,P16422,P21709,P29317,P54764,P54762,P29323,P54753,P54760,P04626,Q15303,Q8TDW7,P17948,P13747,P08069,P11717,…	ACVRL1,ADAM12,ADAM8,AGER,APLP1,APLP2,APP,AREG,AXL,BSG,CD2,CD27,CD274,CD44,CD79A,CD86,CDH1,CDH11,CDH17,CDH2,CDH22,CDH3,CDH4,CDH5,CHL1,CLSTN1,CLSTN2,CRIM1,CSF1,CSMD1,CSPG4,CXADR,DAG1,DCC,DCT,DDR1,DLL1,DLL3,DSCAM,DSCAML1,EFNB2,EGFR,EPCAM,EPHA1,EPHA2,EPHA4,EPHB1,EPHB2,EPHB3,EPHB4,ERBB2,ERBB4,FAT3,FLT1,HLA-E,IGF1R,IGF2R,IL6R,KITLG,KL,L1CAM,LDLR,LILRB2,LILRB3,LRP1,LRP2,LRP4,LRP6,LRP8,LRRC24,LRRC4,LRRC4…
GO:0050793	regulation of developmental process	1.46325e-09	1.46325e-09	90	22	P37023,O43184,P78325,Q15109,P05067,P15514,P30530,P06729,P26842,P16070,P42081,P19022,P22223,P55283,P33151,O94985,Q9H4D0,Q9NZV1,P09603,Q14118,P43146,P40126,O00548,Q9NYJ7,O60469,P52799,P00533,P21709,P29317,P54764,P54762,P29323,P54753,P04626,Q15303,Q8TDW7,P17948,P08069,Q8NFM7,P08887,P21583,Q9UEF7,P32004,P01130,Q8N423,O75022,P98164,O75096,Q14114,Q50LG9,Q9NT99,Q9HCJ2,Q6UXK5,Q96KG7,O15146,P08138,Q8N2Q7,…	ACVRL1,ADAM12,ADAM8,AGER,APP,AREG,AXL,CD2,CD27,CD44,CD86,CDH2,CDH3,CDH4,CDH5,CLSTN1,CLSTN2,CRIM1,CSF1,DAG1,DCC,DCT,DLL1,DLL3,DSCAM,EFNB2,EGFR,EPHA1,EPHA2,EPHA4,EPHB1,EPHB2,EPHB3,ERBB2,ERBB4,FAT3,FLT1,IGF1R,IL17RD,IL6R,KITLG,KL,L1CAM,LDLR,LILRB2,LILRB3,LRP2,LRP4,LRP8,LRRC24,LRRC4B,LRRC4C,LRRN1,MEGF10,MUSK,NGFR,NLGN1,NLGN2,NLGN3,NOTCH1,NOTCH2,NOTCH3,NOTCH4,NPTN,NRXN1,NTRK2,PDPN,PLXNA1,PLXNA2,PLXNA4…
GO:0034329	cell junction assembly	1.95879e-09	1.95879e-09	52	19	P37023,P05067,P12830,Q9Y6N8,P55287,P55289,Q13634,P19022,Q9HBT6,Q9UJ99,Q86UP0,P33151,P55285,Q9ULB5,Q9ULB4,O94985,Q9H4D0,Q9BUF7,O60469,P52799,P29317,P54762,P29323,P54753,Q15303,O75096,Q50LG9,Q9HBW1,Q9NT99,Q6UXK5,O15146,Q15223,Q8N2Q7,Q8NFZ4,Q9NZ94,Q8N0W4,Q8NFZ3,Q9Y639,P58400,P58401,Q9HDB5,Q16620,O43157,Q9Y4D7,P18433,P23468,Q12913,Q15262,Q16827,Q9HCK4,P31431,Q96PX8	ACVRL1,APP,CDH1,CDH10,CDH11,CDH12,CDH18,CDH2,CDH20,CDH22,CDH24,CDH5,CDH6,CDH7,CDH9,CLSTN1,CLSTN2,CRB3,DSCAM,EFNB2,EPHA2,EPHB1,EPHB2,EPHB3,ERBB4,LRP4,LRRC24,LRRC4,LRRC4B,LRRN1,MUSK,NECTIN1,NLGN1,NLGN2,NLGN3,NLGN4X,NLGN4Y,NPTN,NRXN1,NRXN2,NRXN3,NTRK2,PLXNB1,PLXND1,PTPRA,PTPRD,PTPRJ,PTPRK,PTPRO,ROBO2,SDC4,SLITRK1
GO:0007156	homophilic cell adhesion via plasma membrane adhesion molecules	5.37944e-09	5.37944e-09	54	15	P35613,P12830,Q9Y6N8,P55287,P55289,P55291,Q12864,Q13634,P19022,Q9HBT6,Q9UJ99,Q86UP0,P22223,P55283,P33151,P55285,Q9ULB5,Q9ULB4,Q9BYE9,O94985,Q9H4D0,O60469,Q8TD84,Q8TDW7,P32004,Q15223,Q92692,Q9NQS3,Q9Y639,Q08174,Q9BZA7,Q9BZA8,Q9HC56,Q9Y5H4,Q9Y5H3,Q9Y5H2,O60330,Q9Y5H1,Q9Y5H0,Q9Y5G9,Q9Y5G8,Q9Y5G7,Q9Y5G6,Q9Y5G5,Q9Y5G4,Q9Y5G3,Q9UN71,Q9Y5G0,Q9Y5F9,P28827,O14522,Q9Y6N7,Q9HCK4,Q96MS0	BSG,CDH1,CDH10,CDH11,CDH12,CDH15,CDH17,CDH18,CDH2,CDH20,CDH22,CDH24,CDH3,CDH4,CDH5,CDH6,CDH7,CDH9,CDHR2,CLSTN1,CLSTN2,DSCAM,DSCAML1,FAT3,L1CAM,NECTIN1,NECTIN2,NECTIN3,NPTN,PCDH1,PCDH11X,PCDH11Y,PCDH9,PCDHGA1,PCDHGA10,PCDHGA11,PCDHGA12,PCDHGA2,PCDHGA3,PCDHGA4,PCDHGA5,PCDHGA6,PCDHGA7,PCDHGA8,PCDHGA9,PCDHGB1,PCDHGB4,PCDHGB5,PCDHGB6,PTPRM,PTPRT,ROBO1,ROBO2,ROBO3
GO:0098742	cell-cell adhesion via plasma-membrane adhesion molecules	6.83129e-09	6.83129e-09	65	21	P35613,P12830,Q9Y6N8,P55287,P55289,P55291,Q12864,Q13634,P19022,Q9HBT6,Q9UJ99,Q86UP0,P22223,P55283,P33151,P55285,Q9ULB5,Q9ULB4,Q9BYE9,O94985,Q9H4D0,P78310,O60469,Q8TD84,Q8TDW7,P32004,Q9HBW1,Q9NT99,Q9HCJ2,Q15223,Q92692,Q9NQS3,Q8N2Q7,Q9Y639,P58400,Q08174,Q9BZA7,Q9BZA8,Q9HC56,Q9Y5H4,Q9Y5H3,Q9Y5H2,O60330,Q9Y5H1,Q9Y5H0,Q9Y5G9,Q9Y5G8,Q9Y5G7,Q9Y5G6,Q9Y5G5,Q9Y5G4,Q9Y5G3,Q9UN71,Q9Y5G0,Q9Y5F9,P23468,P10586,…	BSG,CDH1,CDH10,CDH11,CDH12,CDH15,CDH17,CDH18,CDH2,CDH20,CDH22,CDH24,CDH3,CDH4,CDH5,CDH6,CDH7,CDH9,CDHR2,CLSTN1,CLSTN2,CXADR,DSCAM,DSCAML1,FAT3,L1CAM,LRRC4,LRRC4B,LRRC4C,NECTIN1,NECTIN2,NECTIN3,NLGN1,NPTN,NRXN1,PCDH1,PCDH11X,PCDH11Y,PCDH9,PCDHGA1,PCDHGA10,PCDHGA11,PCDHGA12,PCDHGA2,PCDHGA3,PCDHGA4,PCDHGA5,PCDHGA6,PCDHGA7,PCDHGA8,PCDHGA9,PCDHGB1,PCDHGB4,PCDHGB5,PCDHGB6,PTPRD,PTPRF,PTPRM,PTPRT,ROBO1,…
GO:0032501	multicellular organismal process	8.8857e-09	8.8857e-09	163	45	P37023,O43184,P78325,Q15109,P51693,Q06481,P05067,P15514,P30530,P35613,Q6UXG8,P06729,P41217,Q15762,P26842,Q9NZQ7,Q5ZPR3,P16070,P11912,P42081,P12830,P55287,Q12864,P19022,Q9UJ99,P22223,P55283,P33151,O00533,O94985,Q9H4D0,Q9NZV1,P09603,Q96PZ7,Q6UVK1,P78310,Q14118,P43146,P40126,Q08345,O00548,Q9NYJ7,O60469,Q8TD84,P52799,P00533,P16422,P21709,P29317,P54764,P54762,P29323,P54753,P54760,P04626,Q15303,Q96PL5,…	ACVRL1,ADAM12,ADAM8,AGER,APLP1,APLP2,APP,AREG,AXL,BSG,BTNL9,CD2,CD200,CD226,CD27,CD274,CD276,CD44,CD79A,CD86,CDH1,CDH11,CDH17,CDH2,CDH22,CDH3,CDH4,CDH5,CHL1,CLSTN1,CLSTN2,CRIM1,CSF1,CSMD1,CSPG4,CXADR,DAG1,DCC,DCT,DDR1,DLL1,DLL3,DSCAM,DSCAML1,EFNB2,EGFR,EPCAM,EPHA1,EPHA2,EPHA4,EPHB1,EPHB2,EPHB3,EPHB4,ERBB2,ERBB4,ERMAP,FAT3,FCGRT,FLT1,HFE,HLA-A,HLA-DPB1,HLA-E,HLA-F,IGF1R,IGF2R,IL17RD,IL1R2,IL6R,KCN…
GO:0048523	negative regulation of cellular process	1.76187e-08	1.76187e-08	106	26	P37023,P78325,Q15109,P51693,Q06481,P05067,P15514,P30530,P41217,P20273,P26842,Q9NZQ7,P16070,P42081,P12830,P19022,P33151,Q9BYE9,O00533,Q9NZV1,P09603,Q14118,P43146,Q08345,O00548,Q9NYJ7,O60469,P52799,P00533,P16422,P21709,P29317,P54764,P54762,P29323,P04626,Q15303,P25445,Q8TDW7,P17948,Q30201,P04439,P13747,P30511,P08069,Q8NFM7,P27930,P15382,Q96J84,P21583,Q9UQV4,P01130,Q8N423,O75022,Q07954,P98164,O75096,…	ACVRL1,ADAM8,AGER,APLP1,APLP2,APP,AREG,AXL,CD200,CD22,CD27,CD274,CD44,CD86,CDH1,CDH2,CDH5,CDHR2,CHL1,CRIM1,CSF1,DAG1,DCC,DDR1,DLL1,DLL3,DSCAM,EFNB2,EGFR,EPCAM,EPHA1,EPHA2,EPHA4,EPHB1,EPHB2,ERBB2,ERBB4,FAS,FAT3,FLT1,HFE,HLA-A,HLA-E,HLA-F,IGF1R,IL17RD,IL1R2,KCNE1,KIRREL1,KITLG,LAMP3,LDLR,LILRB2,LILRB3,LRP1,LRP2,LRP4,LRP6,MERTK,MET,NGFR,NLGN1,NLGN4X,NOTCH1,NOTCH2,NOTCH3,NOTCH4,NPR3,NRXN1,NTRK2,PDPN,…
GO:0051239	regulation of multicellular organismal process	2.21441e-08	2.21441e-08	104	30	P37023,O43184,P78325,Q15109,P05067,P30530,P35613,Q6UXG8,P06729,P41217,Q15762,P26842,Q9NZQ7,Q5ZPR3,P42081,P22223,P55283,P33151,O94985,Q9H4D0,P09603,P78310,Q14118,P43146,P40126,O00548,Q9NYJ7,O60469,P52799,P00533,P21709,P29317,P54764,P54762,P29323,P54753,P04626,Q15303,Q96PL5,P17948,Q30201,P04439,P04440,P13747,P30511,P08069,Q8NFM7,P27930,P08887,P15382,P21583,Q9UEF7,P32004,P01130,Q8N423,O75022,Q07954,…	ACVRL1,ADAM12,ADAM8,AGER,APP,AXL,BSG,BTNL9,CD2,CD200,CD226,CD27,CD274,CD276,CD86,CDH3,CDH4,CDH5,CLSTN1,CLSTN2,CSF1,CXADR,DAG1,DCC,DCT,DLL1,DLL3,DSCAM,EFNB2,EGFR,EPHA1,EPHA2,EPHA4,EPHB1,EPHB2,EPHB3,ERBB2,ERBB4,ERMAP,FLT1,HFE,HLA-A,HLA-DPB1,HLA-E,HLA-F,IGF1R,IL17RD,IL1R2,IL6R,KCNE1,KITLG,KL,L1CAM,LDLR,LILRB2,LILRB3,LRP1,LRP2,LRP4,LRP8,LRRC24,LRRC4B,LRRN1,MERTK,MET,NGFR,NLGN1,NLGN2,NLGN3,NLGN4X,NOTC…
GO:0035295	tube development	2.43934e-08	2.43934e-08	52	9	P37023,O43184,P78325,P15514,P35613,P19022,P33151,P09603,Q96PZ7,Q6UVK1,Q14118,Q08345,O00548,P52799,P00533,P16422,P21709,P29317,P54764,P54762,P29323,P54753,P54760,P04626,P17948,P01130,Q07954,P98164,P43121,P08581,P08138,P46531,Q04721,Q9UM47,Q99466,P58400,Q9HDB5,Q16620,Q86YL7,O75051,Q9HCM2,Q9Y4D7,Q13308,P28827,Q9Y6N7,Q9HCK4,P18827,P31431,Q9C0C4,P09758,P35590,Q8IZJ1	ACVRL1,ADAM12,ADAM8,AREG,BSG,CDH2,CDH5,CSF1,CSMD1,CSPG4,DAG1,DDR1,DLL1,EFNB2,EGFR,EPCAM,EPHA1,EPHA2,EPHA4,EPHB1,EPHB2,EPHB3,EPHB4,ERBB2,FLT1,LDLR,LRP1,LRP2,MCAM,MET,NGFR,NOTCH1,NOTCH2,NOTCH3,NOTCH4,NRXN1,NRXN3,NTRK2,PDPN,PLXNA2,PLXNA4,PLXND1,PTK7,PTPRM,ROBO1,ROBO2,SDC1,SDC4,SEMA4C,TACSTD2,TIE1,UNC5B
GO:0051240	positive regulation of multicellular organismal process	2.43934e-08	2.43934e-08	76	25	P37023,O43184,P78325,Q15109,P05067,P30530,P35613,P06729,P41217,Q15762,P26842,Q9NZQ7,Q5ZPR3,P42081,P55283,P33151,O94985,Q9H4D0,P09603,Q14118,P40126,O00548,O60469,P52799,P21709,P54764,P54762,P29323,P54753,Q15303,P17948,P04439,P04440,P13747,P30511,P08069,P08887,P21583,Q9UEF7,P32004,Q8N423,Q07954,P98164,Q14114,Q50LG9,Q9NT99,Q6UXK5,P08138,Q8N2Q7,Q8NFZ4,Q9NZ94,P46531,Q04721,Q9Y639,P58400,Q16620,Q86YL7,…	ACVRL1,ADAM12,ADAM8,AGER,APP,AXL,BSG,CD2,CD200,CD226,CD27,CD274,CD276,CD86,CDH4,CDH5,CLSTN1,CLSTN2,CSF1,DAG1,DCT,DLL1,DSCAM,EFNB2,EPHA1,EPHA4,EPHB1,EPHB2,EPHB3,ERBB4,FLT1,HLA-A,HLA-DPB1,HLA-E,HLA-F,IGF1R,IL6R,KITLG,KL,L1CAM,LILRB2,LRP1,LRP2,LRP8,LRRC24,LRRC4B,LRRN1,NGFR,NLGN1,NLGN2,NLGN3,NOTCH1,NOTCH2,NPTN,NRXN1,NTRK2,PDPN,PLXNA1,PLXNA2,PLXNA4,PLXNB1,PLXND1,PTPRD,PTPRJ,ROBO1,ROBO2,SLAMF1,SLAMF6,S…
GO:0007166	cell surface receptor signaling pathway	7.74196e-08	7.74196e-08	116	35	P37023,O43184,Q15109,P05067,P15514,P30530,P35613,Q6UXG8,P06729,P20273,Q15762,P26842,Q9NZQ7,Q5ZPR3,P16070,P11912,P42081,Q12864,P19022,P22223,P33151,P55285,Q9NZV1,P09603,Q6UVK1,P43146,Q08345,O00548,Q9NYJ7,O60469,P52799,P00533,P21709,P29317,P54764,P54762,P29323,P54753,P54760,P04626,Q15303,Q96PL5,P25445,P12318,P17948,P25092,Q30201,P04439,P04440,P13747,P08069,P11717,Q8NFM7,P27930,P08887,P21583,Q9UEF7,…	ACVRL1,ADAM12,AGER,APP,AREG,AXL,BSG,BTNL9,CD2,CD22,CD226,CD27,CD274,CD276,CD44,CD79A,CD86,CDH17,CDH2,CDH3,CDH5,CDH6,CRIM1,CSF1,CSPG4,DCC,DDR1,DLL1,DLL3,DSCAM,EFNB2,EGFR,EPHA1,EPHA2,EPHA4,EPHB1,EPHB2,EPHB3,EPHB4,ERBB2,ERBB4,ERMAP,FAS,FCGR2A,FLT1,GUCY2C,HFE,HLA-A,HLA-DPB1,HLA-E,IGF1R,IGF2R,IL17RD,IL1R2,IL6R,KITLG,KL,LILRB2,LILRB3,LILRB5,LRP1,LRP2,LRP4,LRP6,LRP8,MERTK,MET,MUSK,NECTIN2,NEO1,NGFR,NLGN…
GO:0040012	regulation of locomotion	1.12776e-07	1.12776e-07	56	16	P37023,P78325,Q15109,P05067,P35613,P41217,Q9NZQ7,P14209,P12830,P33151,P09603,Q9H2A7,Q14118,O60469,P52799,P00533,P21709,P29317,P54764,P29323,Q15303,P17948,P08069,P08887,P21583,Q07954,P43121,P08581,P08138,P46531,Q86YL7,Q9UIW2,O75051,Q9HCM2,O43157,Q9Y4D7,Q12913,Q15262,P28827,Q16827,O14522,Q9Y6N7,Q9HCK4,P31431,P16109,Q9C0C4,O95754,Q13291,Q92673,P16150,P09758,P35590,Q6UXZ0,O95185,Q9H7M9,P21754	ACVRL1,ADAM8,AGER,APP,BSG,CD200,CD274,CD99,CDH1,CDH5,CSF1,CXCL16,DAG1,DSCAM,EFNB2,EGFR,EPHA1,EPHA2,EPHA4,EPHB2,ERBB4,FLT1,IGF1R,IL6R,KITLG,LRP1,MCAM,MET,NGFR,NOTCH1,PDPN,PLXNA1,PLXNA2,PLXNA4,PLXNB1,PLXND1,PTPRJ,PTPRK,PTPRM,PTPRO,PTPRT,ROBO1,ROBO2,SDC4,SELP,SEMA4C,SEMA4F,SLAMF1,SORL1,SPN,TACSTD2,TIE1,TMIGD1,UNC5C,VSIR,ZP3
GO:2000026	regulation of multicellular organismal development	2.20582e-07	2.20582e-07	68	20	P37023,O43184,P78325,Q15109,P30530,P06729,P26842,P42081,P22223,P55283,P33151,O94985,Q9H4D0,P09603,Q14118,P43146,P40126,O00548,Q9NYJ7,O60469,P21709,P29317,P54764,P54762,P29323,P54753,P04626,Q15303,P17948,P21583,Q9UEF7,P32004,P01130,Q8N423,O75022,P98164,O75096,Q14114,Q50LG9,Q9NT99,Q6UXK5,P08138,Q8N2Q7,Q8NFZ4,Q9NZ94,P46531,Q04721,Q99466,Q9Y639,P58400,Q16620,Q9UIW2,O75051,Q9HCM2,O43157,Q9Y4D7,P23468,…	ACVRL1,ADAM12,ADAM8,AGER,AXL,CD2,CD27,CD86,CDH3,CDH4,CDH5,CLSTN1,CLSTN2,CSF1,DAG1,DCC,DCT,DLL1,DLL3,DSCAM,EPHA1,EPHA2,EPHA4,EPHB1,EPHB2,EPHB3,ERBB2,ERBB4,FLT1,KITLG,KL,L1CAM,LDLR,LILRB2,LILRB3,LRP2,LRP4,LRP8,LRRC24,LRRC4B,LRRN1,NGFR,NLGN1,NLGN2,NLGN3,NOTCH1,NOTCH2,NOTCH4,NPTN,NRXN1,NTRK2,PLXNA1,PLXNA2,PLXNA4,PLXNB1,PLXND1,PTPRD,PTPRM,ROBO1,ROBO2,SEMA4C,SEMA4F,SLITRK1,SORL1,TIE1,TNFRSF1A,TOMM70,VS…
GO:0048513	animal organ development	2.20582e-07	2.20582e-07	101	23	P37023,P78325,Q15109,P51693,P05067,P15514,P30530,P35613,P06729,P26842,P16070,P11912,P42081,P12830,Q12864,P19022,Q9UJ99,P22223,P09603,Q96PZ7,P78310,Q14118,P43146,P40126,Q08345,O00548,Q9NYJ7,O60469,Q8TD84,P52799,P00533,P16422,P29317,P54764,P54762,P29323,P54753,P54760,P04626,Q15303,Q8TDW7,P17948,P08069,P11717,Q8NFM7,P08887,P21583,Q9UEF7,Q8N423,O75022,P98164,O75096,O75581,Q14114,Q96KG7,A6BM72,Q12866,…	ACVRL1,ADAM8,AGER,APLP1,APP,AREG,AXL,BSG,CD2,CD27,CD44,CD79A,CD86,CDH1,CDH17,CDH2,CDH22,CDH3,CSF1,CSMD1,CXADR,DAG1,DCC,DCT,DDR1,DLL1,DLL3,DSCAM,DSCAML1,EFNB2,EGFR,EPCAM,EPHA2,EPHA4,EPHB1,EPHB2,EPHB3,EPHB4,ERBB2,ERBB4,FAT3,FLT1,IGF1R,IGF2R,IL17RD,IL6R,KITLG,KL,LILRB2,LILRB3,LRP2,LRP4,LRP6,LRP8,MEGF10,MEGF11,MERTK,MET,MMP16,NECTIN1,NECTIN3,NFASC,NGFR,NLGN2,NLGN4X,NOTCH1,NOTCH2,NOTCH3,NOTCH4,NRXN1,N…
GO:0048519	negative regulation of biological process	2.36919e-07	2.36919e-07	110	29	P37023,P78325,Q15109,P51693,Q06481,P05067,P15514,P30530,P41217,P20273,P26842,Q9NZQ7,P16070,P34810,P42081,P12830,P19022,P22223,P33151,Q9BYE9,O00533,Q9NZV1,P09603,Q14118,P43146,Q08345,O00548,Q9NYJ7,O60469,P52799,P00533,P16422,P21709,P29317,P54764,P54762,P29323,P04626,Q15303,P25445,Q8TDW7,P17948,Q30201,P04439,P13747,P30511,P08069,Q8NFM7,P27930,P08887,P15382,Q96J84,P21583,Q9UQV4,P01130,Q8N423,O75022,…	ACVRL1,ADAM8,AGER,APLP1,APLP2,APP,AREG,AXL,CD200,CD22,CD27,CD274,CD44,CD68,CD86,CDH1,CDH2,CDH3,CDH5,CDHR2,CHL1,CRIM1,CSF1,DAG1,DCC,DDR1,DLL1,DLL3,DSCAM,EFNB2,EGFR,EPCAM,EPHA1,EPHA2,EPHA4,EPHB1,EPHB2,ERBB2,ERBB4,FAS,FAT3,FLT1,HFE,HLA-A,HLA-E,HLA-F,IGF1R,IL17RD,IL1R2,IL6R,KCNE1,KIRREL1,KITLG,LAMP3,LDLR,LILRB2,LILRB3,LRP1,LRP2,LRP4,LRP6,MERTK,MET,NGFR,NLGN1,NLGN4X,NOTCH1,NOTCH2,NOTCH3,NOTCH4,NPR3,NP…
GO:0050808	synapse organization	4.12283e-07	4.12283e-07	45	12	P05067,P12830,P19022,O94985,Q9H4D0,Q14118,O60469,P52799,P0C7U0,P54764,P54762,P29323,P54753,P04626,Q15303,P08069,P32004,Q8N423,O75096,Q14114,Q50LG9,Q9HBW1,Q9NT99,Q9HCJ2,Q6UXK5,O15146,Q15223,O94856,Q8N2Q7,Q8NFZ4,Q9NZ94,Q8N0W4,Q8NFZ3,Q9Y639,P58400,P58401,Q9HDB5,Q16620,O43157,Q9Y4D7,P23468,P10586,Q16827,Q9HCK4,Q96PX8	APP,CDH1,CDH2,CLSTN1,CLSTN2,DAG1,DSCAM,EFNB2,ELFN1,EPHA4,EPHB1,EPHB2,EPHB3,ERBB2,ERBB4,IGF1R,L1CAM,LILRB2,LRP4,LRP8,LRRC24,LRRC4,LRRC4B,LRRC4C,LRRN1,MUSK,NECTIN1,NFASC,NLGN1,NLGN2,NLGN3,NLGN4X,NLGN4Y,NPTN,NRXN1,NRXN2,NRXN3,NTRK2,PLXNB1,PLXND1,PTPRD,PTPRF,PTPRO,ROBO2,SLITRK1
GO:0051130	positive regulation of cellular component organization	5.07766e-07	5.07766e-07	48	15	P05067,P30530,Q12864,P55283,P33151,O94985,Q9H4D0,Q9BUF7,Q14118,O00548,O60469,P21709,P29317,P54764,P54762,P29323,P54753,Q30201,P08069,Q96J84,P32004,Q07954,O75096,Q14114,Q50LG9,Q9NT99,Q6UXK5,P08581,Q8N2Q7,Q8NFZ4,Q9NZ94,Q9Y639,P58400,Q16620,Q86YL7,Q9UIW2,O75051,Q9HCM2,O43157,Q9Y4D7,Q13308,P23468,Q12913,Q9Y6N7,Q9HCK4,P18827,P31431,Q96PX8	APP,AXL,CDH17,CDH4,CDH5,CLSTN1,CLSTN2,CRB3,DAG1,DLL1,DSCAM,EPHA1,EPHA2,EPHA4,EPHB1,EPHB2,EPHB3,HFE,IGF1R,KIRREL1,L1CAM,LRP1,LRP4,LRP8,LRRC24,LRRC4B,LRRN1,MET,NLGN1,NLGN2,NLGN3,NPTN,NRXN1,NTRK2,PDPN,PLXNA1,PLXNA2,PLXNA4,PLXNB1,PLXND1,PTK7,PTPRD,PTPRJ,ROBO1,ROBO2,SDC1,SDC4,SLITRK1
GO:0050790	regulation of catalytic activity	5.24428e-07	5.24428e-07	66	14	P78325,Q15109,Q06481,P05067,P15514,P30530,P41217,P26842,P16070,P42081,P22223,Q9NZV1,P09603,Q14118,Q08345,P00533,P0C7U0,Q5R3F8,P21709,P29317,P54764,P54762,P29323,P54753,P54760,P04626,Q15303,P25445,P17948,P08069,P08887,O76095,P21583,Q9UQV4,Q07954,O75581,Q14114,Q12866,P08581,P51512,O15146,P08138,P46531,P17342,P58400,Q16620,Q6UWI2,Q9UKJ0,Q9UIW2,O75051,Q9HCM2,O43157,Q9Y4D7,Q9HD43,Q12913,Q16827,O14522,…	ADAM8,AGER,APLP2,APP,AREG,AXL,CD200,CD27,CD44,CD86,CDH3,CRIM1,CSF1,DAG1,DDR1,EGFR,ELFN1,ELFN2,EPHA1,EPHA2,EPHA4,EPHB1,EPHB2,EPHB3,EPHB4,ERBB2,ERBB4,FAS,FLT1,IGF1R,IL6R,JTB,KITLG,LAMP3,LRP1,LRP6,LRP8,MERTK,MET,MMP16,MUSK,NGFR,NOTCH1,NPR3,NRXN1,NTRK2,PARM1,PILRB,PLXNA1,PLXNA2,PLXNA4,PLXNB1,PLXND1,PTPRH,PTPRJ,PTPRO,PTPRT,ROBO1,SDC4,SIRPA,SLAMF1,SORL1,SORT1,TIE1,TYRO3,VSIR
GO:0050794	regulation of cellular process	6.35202e-07	6.35202e-07	179	51	P37023,O43184,P78325,Q15109,P51693,Q06481,P05067,P15514,P30530,P35613,Q6UXG8,P29016,P06729,P41217,P20273,Q15762,P26842,Q9NZQ7,Q5ZPR3,P16070,P11912,P42081,P14209,P12830,P55287,Q12864,P19022,P22223,P55283,P33151,P55285,Q9BYE9,O00533,O94985,Q9H4D0,Q9BUF7,Q9NZV1,P09603,Q6UVK1,P78310,Q9H2A7,Q14118,P43146,P40126,Q08345,O00548,Q9NYJ7,O60469,P52799,P00533,P16422,P21709,P29317,P54764,P54762,P29323,P54753,…	ACVRL1,ADAM12,ADAM8,AGER,APLP1,APLP2,APP,AREG,AXL,BSG,BTNL9,CD1B,CD2,CD200,CD22,CD226,CD27,CD274,CD276,CD44,CD79A,CD86,CD99,CDH1,CDH11,CDH17,CDH2,CDH3,CDH4,CDH5,CDH6,CDHR2,CHL1,CLSTN1,CLSTN2,CRB3,CRIM1,CSF1,CSPG4,CXADR,CXCL16,DAG1,DCC,DCT,DDR1,DLL1,DLL3,DSCAM,EFNB2,EGFR,EPCAM,EPHA1,EPHA2,EPHA4,EPHB1,EPHB2,EPHB3,EPHB4,ERBB2,ERBB4,ERMAP,FAS,FAT3,FCGR2A,FLT1,GUCY2C,HAVCR1,HFE,HLA-A,HLA-DPB1,HLA-E,HL…
GO:0120035	regulation of plasma membrane bounded cell projection organization	6.35202e-07	6.35202e-07	38	10	P16070,P19022,P55283,Q9BYE9,P43146,O60469,P52799,P29317,P54764,P29323,P54753,Q8TDW7,P08069,P32004,O75096,Q14114,Q9HCJ2,Q8N2Q7,Q9Y639,P58400,Q16620,Q86YL7,Q9UIW2,O75051,Q9HCM2,O43157,Q9Y4D7,Q13308,P23468,P10586,Q16827,Q9Y6N7,Q9HCK4,P34741,Q9C0C4,O95754,Q96PX8,P09758	CD44,CDH2,CDH4,CDHR2,DCC,DSCAM,EFNB2,EPHA2,EPHA4,EPHB2,EPHB3,FAT3,IGF1R,L1CAM,LRP4,LRP8,LRRC4C,NLGN1,NPTN,NRXN1,NTRK2,PDPN,PLXNA1,PLXNA2,PLXNA4,PLXNB1,PLXND1,PTK7,PTPRD,PTPRF,PTPRO,ROBO1,ROBO2,SDC2,SEMA4C,SEMA4F,SLITRK1,TACSTD2
GO:0030334	regulation of cell migration	6.59766e-07	6.59766e-07	52	16	P37023,P78325,Q15109,P05067,P35613,P41217,Q9NZQ7,P14209,P12830,P33151,P09603,Q9H2A7,Q14118,P00533,P21709,P29317,P54764,P29323,Q15303,P17948,P08069,P08887,P21583,Q07954,P43121,P08581,P08138,P46531,Q86YL7,Q9UIW2,O75051,Q9HCM2,O43157,Q9Y4D7,Q12913,Q15262,P28827,O14522,Q9Y6N7,P31431,P16109,Q9C0C4,O95754,Q13291,Q92673,P16150,P09758,P35590,Q6UXZ0,O95185,Q9H7M9,P21754	ACVRL1,ADAM8,AGER,APP,BSG,CD200,CD274,CD99,CDH1,CDH5,CSF1,CXCL16,DAG1,EGFR,EPHA1,EPHA2,EPHA4,EPHB2,ERBB4,FLT1,IGF1R,IL6R,KITLG,LRP1,MCAM,MET,NGFR,NOTCH1,PDPN,PLXNA1,PLXNA2,PLXNA4,PLXNB1,PLXND1,PTPRJ,PTPRK,PTPRM,PTPRT,ROBO1,SDC4,SELP,SEMA4C,SEMA4F,SLAMF1,SORL1,SPN,TACSTD2,TIE1,TMIGD1,UNC5C,VSIR,ZP3
GO:0035239	tube morphogenesis	6.73196e-07	6.73196e-07	46	7	P37023,O43184,P78325,P15514,P35613,P19022,P33151,P09603,Q96PZ7,Q6UVK1,Q14118,Q08345,O00548,P52799,P00533,P21709,P29317,P54764,P54762,P29323,P54753,P54760,P04626,P17948,P01130,Q07954,P98164,P43121,P08581,P08138,P46531,Q04721,Q9UM47,Q99466,P58400,Q9HDB5,Q16620,Q9Y4D7,Q13308,P28827,Q9Y6N7,P31431,Q9C0C4,P09758,P35590,Q8IZJ1	ACVRL1,ADAM12,ADAM8,AREG,BSG,CDH2,CDH5,CSF1,CSMD1,CSPG4,DAG1,DDR1,DLL1,EFNB2,EGFR,EPHA1,EPHA2,EPHA4,EPHB1,EPHB2,EPHB3,EPHB4,ERBB2,FLT1,LDLR,LRP1,LRP2,MCAM,MET,NGFR,NOTCH1,NOTCH2,NOTCH3,NOTCH4,NRXN1,NRXN3,NTRK2,PLXND1,PTK7,PTPRM,ROBO1,SDC4,SEMA4C,TACSTD2,TIE1,UNC5B
GO:0051270	regulation of cellular component movement	7.09131e-07	7.09131e-07	54	17	P37023,P78325,Q15109,P05067,P35613,P41217,Q9NZQ7,P14209,P12830,P33151,P09603,Q9H2A7,Q14118,P00533,P21709,P29317,P54764,P29323,Q15303,P17948,P08069,P08887,P21583,P11279,Q07954,P43121,P08581,P08138,P46531,Q86YL7,Q9UIW2,O75051,Q9HCM2,O43157,Q9Y4D7,Q12913,Q15262,P28827,Q16827,O14522,Q9Y6N7,P31431,P16109,Q9C0C4,O95754,Q13291,Q92673,P16150,P09758,P35590,Q6UXZ0,O95185,Q9H7M9,P21754	ACVRL1,ADAM8,AGER,APP,BSG,CD200,CD274,CD99,CDH1,CDH5,CSF1,CXCL16,DAG1,EGFR,EPHA1,EPHA2,EPHA4,EPHB2,ERBB4,FLT1,IGF1R,IL6R,KITLG,LAMP1,LRP1,MCAM,MET,NGFR,NOTCH1,PDPN,PLXNA1,PLXNA2,PLXNA4,PLXNB1,PLXND1,PTPRJ,PTPRK,PTPRM,PTPRO,PTPRT,ROBO1,SDC4,SELP,SEMA4C,SEMA4F,SLAMF1,SORL1,SPN,TACSTD2,TIE1,TMIGD1,UNC5C,VSIR,ZP3
GO:0048522	positive regulation of cellular process	7.38674e-07	7.38674e-07	127	37	P37023,P78325,Q15109,P05067,P15514,P30530,P35613,P29016,P06729,Q15762,P26842,Q9NZQ7,Q5ZPR3,P16070,P42081,P14209,P12830,Q12864,P19022,P22223,P55283,P33151,O94985,Q9H4D0,Q9BUF7,P09603,Q6UVK1,Q9H2A7,Q14118,P40126,Q08345,O00548,O60469,P52799,P00533,P16422,P21709,P29317,P54764,P54762,P29323,P54753,P54760,P04626,Q15303,P25445,P17948,Q96D42,Q30201,P04439,P04440,P13747,P30511,P08069,P11717,P08887,O76095,…	ACVRL1,ADAM8,AGER,APP,AREG,AXL,BSG,CD1B,CD2,CD226,CD27,CD274,CD276,CD44,CD86,CD99,CDH1,CDH17,CDH2,CDH3,CDH4,CDH5,CLSTN1,CLSTN2,CRB3,CSF1,CSPG4,CXCL16,DAG1,DCT,DDR1,DLL1,DSCAM,EFNB2,EGFR,EPCAM,EPHA1,EPHA2,EPHA4,EPHB1,EPHB2,EPHB3,EPHB4,ERBB2,ERBB4,FAS,FLT1,HAVCR1,HFE,HLA-A,HLA-DPB1,HLA-E,HLA-F,IGF1R,IGF2R,IL6R,JTB,KCNE1,KIRREL1,KITLG,KL,L1CAM,LAMP1,LDLR,LILRB2,LRP1,LRP2,LRP4,LRP6,LRP8,LRRC24,LRRC4B…
GO:0023052	signaling	7.38674e-07	7.38674e-07	149	43	P37023,O43184,P78325,Q15109,P51693,Q06481,P05067,P15514,P30530,P35613,Q6UXG8,P06729,P20273,Q15762,P26842,Q9NZQ7,Q5ZPR3,P16070,P11912,P42081,P12830,P55287,Q12864,P19022,P22223,P33151,P55285,O00533,O94985,Q9H4D0,Q9NZV1,P09603,Q6UVK1,P78310,Q9H2A7,Q14118,P43146,Q08345,O00548,Q9NYJ7,O60469,P52799,P00533,P16422,P21709,P29317,P54764,P54762,P29323,P54753,P54760,P04626,Q15303,Q96PL5,P25445,P12318,P17948,…	ACVRL1,ADAM12,ADAM8,AGER,APLP1,APLP2,APP,AREG,AXL,BSG,BTNL9,CD2,CD22,CD226,CD27,CD274,CD276,CD44,CD79A,CD86,CDH1,CDH11,CDH17,CDH2,CDH3,CDH5,CDH6,CHL1,CLSTN1,CLSTN2,CRIM1,CSF1,CSPG4,CXADR,CXCL16,DAG1,DCC,DDR1,DLL1,DLL3,DSCAM,EFNB2,EGFR,EPCAM,EPHA1,EPHA2,EPHA4,EPHB1,EPHB2,EPHB3,EPHB4,ERBB2,ERBB4,ERMAP,FAS,FCGR2A,FLT1,GUCY2C,HFE,HLA-A,HLA-DPB1,HLA-E,IGF1R,IGF2R,IL17RD,IL1R2,IL6R,KCNE1,KITLG,KL,LAMP1…
GO:0009987	cellular process	7.61479e-07	7.61479e-07	227	61	P37023,O43184,P78325,Q15109,P51693,Q06481,P05067,P15514,P30530,P35613,Q6UXG8,Q9ULX7,P29016,P06729,P41217,P20273,Q15762,P26842,Q9NZQ7,Q5ZPR3,P16070,P34810,P11912,P42081,P14209,P12830,Q9Y6N8,P55287,P55289,P55291,Q12864,Q13634,P19022,Q9HBT6,Q9UJ99,Q86UP0,P22223,P55283,P33151,P55285,Q9ULB5,Q9ULB4,Q9BYE9,O00533,O94985,Q9H4D0,Q9BUF7,Q9NZV1,P09603,Q6UVK1,P78310,Q9H2A7,Q14118,P43146,P40126,Q08345,O00548,…	ACVRL1,ADAM12,ADAM8,AGER,APLP1,APLP2,APP,AREG,AXL,BSG,BTNL9,CA14,CD1B,CD2,CD200,CD22,CD226,CD27,CD274,CD276,CD44,CD68,CD79A,CD86,CD99,CDH1,CDH10,CDH11,CDH12,CDH15,CDH17,CDH18,CDH2,CDH20,CDH22,CDH24,CDH3,CDH4,CDH5,CDH6,CDH7,CDH9,CDHR2,CHL1,CLSTN1,CLSTN2,CRB3,CRIM1,CSF1,CSPG4,CXADR,CXCL16,DAG1,DCC,DCT,DDR1,DLL1,DLL3,DSCAM,DSCAML1,EFNB2,EGFR,ELFN1,EPCAM,EPHA1,EPHA2,EPHA4,EPHB1,EPHB2,EPHB3,EPHB4,ERBB…
GO:0007165	signal transduction	7.61479e-07	7.61479e-07	136	39	P37023,O43184,P78325,Q15109,P51693,Q06481,P05067,P15514,P30530,P35613,Q6UXG8,P06729,P20273,Q15762,P26842,Q9NZQ7,Q5ZPR3,P16070,P11912,P42081,Q12864,P19022,P22223,P33151,P55285,O00533,Q9NZV1,P09603,Q6UVK1,Q9H2A7,Q14118,P43146,Q08345,O00548,Q9NYJ7,O60469,P52799,P00533,P16422,P21709,P29317,P54764,P54762,P29323,P54753,P54760,P04626,Q15303,Q96PL5,P25445,P12318,P17948,P25092,Q30201,P04439,P04440,P13747,…	ACVRL1,ADAM12,ADAM8,AGER,APLP1,APLP2,APP,AREG,AXL,BSG,BTNL9,CD2,CD22,CD226,CD27,CD274,CD276,CD44,CD79A,CD86,CDH17,CDH2,CDH3,CDH5,CDH6,CHL1,CRIM1,CSF1,CSPG4,CXCL16,DAG1,DCC,DDR1,DLL1,DLL3,DSCAM,EFNB2,EGFR,EPCAM,EPHA1,EPHA2,EPHA4,EPHB1,EPHB2,EPHB3,EPHB4,ERBB2,ERBB4,ERMAP,FAS,FCGR2A,FLT1,GUCY2C,HFE,HLA-A,HLA-DPB1,HLA-E,IGF1R,IGF2R,IL17RD,IL1R2,IL6R,KITLG,KL,LAMP1,LILRB2,LILRB3,LILRB5,LRP1,LRP2,LRP4,…
GO:0048518	positive regulation of biological process	7.61479e-07	7.61479e-07	136	39	P37023,O43184,P78325,Q15109,P05067,P15514,P30530,P35613,Q6UXG8,P29016,P06729,P41217,P20273,Q15762,P26842,Q9NZQ7,Q5ZPR3,P16070,P11912,P42081,P14209,P12830,Q12864,P19022,P22223,P55283,P33151,O94985,Q9H4D0,Q9BUF7,P09603,Q6UVK1,Q9H2A7,Q14118,P40126,Q08345,O00548,O60469,P52799,P00533,P16422,P21709,P29317,P54764,P54762,P29323,P54753,P54760,P04626,Q15303,Q96PL5,P25445,P17948,Q96D42,Q30201,P04439,P04440,…	ACVRL1,ADAM12,ADAM8,AGER,APP,AREG,AXL,BSG,BTNL9,CD1B,CD2,CD200,CD22,CD226,CD27,CD274,CD276,CD44,CD79A,CD86,CD99,CDH1,CDH17,CDH2,CDH3,CDH4,CDH5,CLSTN1,CLSTN2,CRB3,CSF1,CSPG4,CXCL16,DAG1,DCT,DDR1,DLL1,DSCAM,EFNB2,EGFR,EPCAM,EPHA1,EPHA2,EPHA4,EPHB1,EPHB2,EPHB3,EPHB4,ERBB2,ERBB4,ERMAP,FAS,FLT1,HAVCR1,HFE,HLA-A,HLA-DPB1,HLA-E,HLA-F,IGF1R,IGF2R,IL6R,JTB,KCNE1,KIRREL1,KITLG,KL,L1CAM,LAMP1,LAMP3,LDLR,LIL…
GO:0031344	regulation of cell projection organization	7.87954e-07	7.87954e-07	38	10	P16070,P19022,P55283,Q9BYE9,P43146,O60469,P52799,P29317,P54764,P29323,P54753,Q8TDW7,P08069,P32004,O75096,Q14114,Q9HCJ2,Q8N2Q7,Q9Y639,P58400,Q16620,Q86YL7,Q9UIW2,O75051,Q9HCM2,O43157,Q9Y4D7,Q13308,P23468,P10586,Q16827,Q9Y6N7,Q9HCK4,P34741,Q9C0C4,O95754,Q96PX8,P09758	CD44,CDH2,CDH4,CDHR2,DCC,DSCAM,EFNB2,EPHA2,EPHA4,EPHB2,EPHB3,FAT3,IGF1R,L1CAM,LRP4,LRP8,LRRC4C,NLGN1,NPTN,NRXN1,NTRK2,PDPN,PLXNA1,PLXNA2,PLXNA4,PLXNB1,PLXND1,PTK7,PTPRD,PTPRF,PTPRO,ROBO1,ROBO2,SDC2,SEMA4C,SEMA4F,SLITRK1,TACSTD2
GO:0097104	postsynaptic membrane assembly	8.08169e-07	8.08169e-07	10	1	P19022,P29323,O75096,Q8N2Q7,Q8NFZ4,Q9NZ94,Q8N0W4,Q8NFZ3,P58400,P58401	CDH2,EPHB2,LRP4,NLGN1,NLGN2,NLGN3,NLGN4X,NLGN4Y,NRXN1,NRXN2
GO:0051179	localization	8.32463e-07	8.32463e-07	132	32	P37023,P78325,Q15109,P51693,P05067,P30530,P35613,Q86VB7,P06729,P41217,P20273,Q9NZQ7,P16070,P34810,P14209,P12830,Q12864,P19022,P22223,P33151,O00533,O94985,Q9BUF7,P09603,Q6UVK1,P78310,Q9H2A7,Q14118,P43146,Q08345,O00548,P52799,P00533,P21709,P29317,P54764,P54762,P29323,P54753,P54760,P04626,Q15303,Q8TDW7,P55899,P17948,Q96D42,Q30201,P30511,P08069,P11717,P08887,P15382,P21583,P32004,P11279,Q9UQV4,P01130,…	ACVRL1,ADAM8,AGER,APLP1,APP,AXL,BSG,CD163,CD2,CD200,CD22,CD274,CD44,CD68,CD99,CDH1,CDH17,CDH2,CDH3,CDH5,CHL1,CLSTN1,CRB3,CSF1,CSPG4,CXADR,CXCL16,DAG1,DCC,DDR1,DLL1,EFNB2,EGFR,EPHA1,EPHA2,EPHA4,EPHB1,EPHB2,EPHB3,EPHB4,ERBB2,ERBB4,FAT3,FCGRT,FLT1,HAVCR1,HFE,HLA-F,IGF1R,IGF2R,IL6R,KCNE1,KITLG,L1CAM,LAMP1,LAMP3,LDLR,LILRB2,LRP1,LRP1B,LRP2,LRP4,LRP6,LRP8,LRRC4,MAMDC4,MCAM,MEGF10,MERTK,MET,MRC1,MRC2,MU…
GO:0060429	epithelium development	8.32463e-07	8.32463e-07	44	6	P37023,P15514,P35613,P16070,P19022,P22223,P33151,Q9BYE9,P09603,Q96PZ7,Q14118,Q08345,O00548,Q9NYJ7,P52799,P00533,P16422,P29317,P54764,Q15303,P98164,O75096,O75581,P08581,P08138,P46531,Q04721,Q99466,Q86YL7,Q9UIW2,O75051,Q9HCM2,Q9Y4D7,Q13308,Q16827,Q9Y6N7,Q9HCK4,P18827,P31431,Q9C0C4,P09758,P35590,Q9NS68,P19438	ACVRL1,AREG,BSG,CD44,CDH2,CDH3,CDH5,CDHR2,CSF1,CSMD1,DAG1,DDR1,DLL1,DLL3,EFNB2,EGFR,EPCAM,EPHA2,EPHA4,ERBB4,LRP2,LRP4,LRP6,MET,NGFR,NOTCH1,NOTCH2,NOTCH4,PDPN,PLXNA1,PLXNA2,PLXNA4,PLXND1,PTK7,PTPRO,ROBO1,ROBO2,SDC1,SDC4,SEMA4C,TACSTD2,TIE1,TNFRSF19,TNFRSF1A
GO:0022603	regulation of anatomical structure morphogenesis	1.09868e-06	1.09868e-06	44	13	P37023,O43184,P16070,P19022,P55283,P33151,P09603,Q14118,P43146,O00548,O60469,P52799,P21709,P29317,P54764,P29323,P54753,P04626,P17948,P32004,O75096,Q14114,Q9HCJ2,P08138,Q8N2Q7,P46531,Q16620,Q86YL7,Q9UIW2,O75051,Q9HCM2,O43157,Q9Y4D7,Q13308,P23468,P28827,Q9Y6N7,Q9HCK4,P34741,Q9C0C4,O95754,Q96PX8,P09758,P35590	ACVRL1,ADAM12,CD44,CDH2,CDH4,CDH5,CSF1,DAG1,DCC,DLL1,DSCAM,EFNB2,EPHA1,EPHA2,EPHA4,EPHB2,EPHB3,ERBB2,FLT1,L1CAM,LRP4,LRP8,LRRC4C,NGFR,NLGN1,NOTCH1,NTRK2,PDPN,PLXNA1,PLXNA2,PLXNA4,PLXNB1,PLXND1,PTK7,PTPRD,PTPRM,ROBO1,ROBO2,SDC2,SEMA4C,SEMA4F,SLITRK1,TACSTD2,TIE1
GO:2000145	regulation of cell motility	1.19841e-06	1.19841e-06	52	16	P37023,P78325,Q15109,P05067,P35613,P41217,Q9NZQ7,P14209,P12830,P33151,P09603,Q9H2A7,Q14118,P00533,P21709,P29317,P54764,P29323,Q15303,P17948,P08069,P08887,P21583,Q07954,P43121,P08581,P08138,P46531,Q86YL7,Q9UIW2,O75051,Q9HCM2,O43157,Q9Y4D7,Q12913,Q15262,P28827,O14522,Q9Y6N7,P31431,P16109,Q9C0C4,O95754,Q13291,Q92673,P16150,P09758,P35590,Q6UXZ0,O95185,Q9H7M9,P21754	ACVRL1,ADAM8,AGER,APP,BSG,CD200,CD274,CD99,CDH1,CDH5,CSF1,CXCL16,DAG1,EGFR,EPHA1,EPHA2,EPHA4,EPHB2,ERBB4,FLT1,IGF1R,IL6R,KITLG,LRP1,MCAM,MET,NGFR,NOTCH1,PDPN,PLXNA1,PLXNA2,PLXNA4,PLXNB1,PLXND1,PTPRJ,PTPRK,PTPRM,PTPRT,ROBO1,SDC4,SELP,SEMA4C,SEMA4F,SLAMF1,SORL1,SPN,TACSTD2,TIE1,TMIGD1,UNC5C,VSIR,ZP3
GO:0001941	postsynaptic membrane organization	1.25624e-06	1.25624e-06	12	2	P19022,P29323,O75096,Q9HBW1,O15146,Q8N2Q7,Q8NFZ4,Q9NZ94,Q8N0W4,Q8NFZ3,P58400,P58401	CDH2,EPHB2,LRP4,LRRC4,MUSK,NLGN1,NLGN2,NLGN3,NLGN4X,NLGN4Y,NRXN1,NRXN2
GO:0051962	positive regulation of nervous system development	1.25624e-06	1.25624e-06	32	10	P55283,O94985,Q9H4D0,Q14118,P40126,O60469,P54764,P54762,P29323,P54753,P32004,P98164,Q14114,Q50LG9,Q9NT99,Q6UXK5,Q8N2Q7,Q8NFZ4,Q9NZ94,P46531,Q9Y639,P58400,Q16620,Q9UIW2,O75051,Q9HCM2,O43157,Q9Y4D7,P23468,Q9Y6N7,Q9HCK4,Q96PX8	CDH4,CLSTN1,CLSTN2,DAG1,DCT,DSCAM,EPHA4,EPHB1,EPHB2,EPHB3,L1CAM,LRP2,LRP8,LRRC24,LRRC4B,LRRN1,NLGN1,NLGN2,NLGN3,NOTCH1,NPTN,NRXN1,NTRK2,PLXNA1,PLXNA2,PLXNA4,PLXNB1,PLXND1,PTPRD,ROBO1,ROBO2,SLITRK1
GO:0045595	regulation of cell differentiation	1.47349e-06	1.47349e-06	61	18	P37023,P78325,Q15109,P05067,P15514,P30530,P06729,P26842,P42081,P55283,P33151,Q9NZV1,P09603,Q14118,P43146,P40126,O00548,Q9NYJ7,O60469,P52799,P00533,P54764,P54762,P29323,P04626,Q8NFM7,P08887,P21583,P32004,P01130,Q8N423,O75022,P98164,O75096,Q14114,Q96KG7,Q8N2Q7,P46531,Q04721,Q9UM47,Q99466,Q9Y639,Q16620,Q86YL7,Q9UIW2,O75051,Q9HCM2,O43157,Q9Y4D7,P23468,Q9Y6N7,Q9HCK4,Q9C0C4,O95754,Q96PX8,Q92673,Q99523,…	ACVRL1,ADAM8,AGER,APP,AREG,AXL,CD2,CD27,CD86,CDH4,CDH5,CRIM1,CSF1,DAG1,DCC,DCT,DLL1,DLL3,DSCAM,EFNB2,EGFR,EPHA4,EPHB1,EPHB2,ERBB2,IL17RD,IL6R,KITLG,L1CAM,LDLR,LILRB2,LILRB3,LRP2,LRP4,LRP8,MEGF10,NLGN1,NOTCH1,NOTCH2,NOTCH3,NOTCH4,NPTN,NTRK2,PDPN,PLXNA1,PLXNA2,PLXNA4,PLXNB1,PLXND1,PTPRD,ROBO1,ROBO2,SEMA4C,SEMA4F,SLITRK1,SORL1,SORT1,TACSTD2,TNFRSF1A,TOMM70,VSIR
GO:0034332	adherens junction organization	1.52402e-06	1.52402e-06	15	10	P12830,Q9Y6N8,P55287,P55289,Q13634,P19022,Q9HBT6,Q9UJ99,Q86UP0,P33151,P55285,Q9ULB5,Q9ULB4,P52799,P54764	CDH1,CDH10,CDH11,CDH12,CDH18,CDH2,CDH20,CDH22,CDH24,CDH5,CDH6,CDH7,CDH9,EFNB2,EPHA4
GO:0007154	cell communication	1.52736e-06	1.52736e-06	148	44	P37023,O43184,P78325,Q15109,P51693,Q06481,P05067,P15514,P30530,P35613,Q6UXG8,P06729,P20273,Q15762,P26842,Q9NZQ7,Q5ZPR3,P16070,P34810,P11912,P42081,P12830,P55287,Q12864,P19022,P22223,P33151,P55285,O00533,O94985,Q9H4D0,Q9NZV1,P09603,Q6UVK1,P78310,Q9H2A7,Q14118,P43146,Q08345,O00548,Q9NYJ7,O60469,P52799,P00533,P16422,P21709,P29317,P54764,P54762,P29323,P54753,P54760,P04626,Q15303,Q96PL5,P25445,P12318,…	ACVRL1,ADAM12,ADAM8,AGER,APLP1,APLP2,APP,AREG,AXL,BSG,BTNL9,CD2,CD22,CD226,CD27,CD274,CD276,CD44,CD68,CD79A,CD86,CDH1,CDH11,CDH17,CDH2,CDH3,CDH5,CDH6,CHL1,CLSTN1,CLSTN2,CRIM1,CSF1,CSPG4,CXADR,CXCL16,DAG1,DCC,DDR1,DLL1,DLL3,DSCAM,EFNB2,EGFR,EPCAM,EPHA1,EPHA2,EPHA4,EPHB1,EPHB2,EPHB3,EPHB4,ERBB2,ERBB4,ERMAP,FAS,FCGR2A,FLT1,GUCY2C,HFE,HLA-A,HLA-DPB1,HLA-E,IGF1R,IGF2R,IL17RD,IL1R2,IL6R,KITLG,KL,LAMP1,…
GO:0022607	cellular component assembly	1.52736e-06	1.52736e-06	71	24	P37023,P05067,P12830,Q9Y6N8,P55287,P55289,Q12864,Q13634,P19022,Q9HBT6,Q9UJ99,Q86UP0,P33151,P55285,Q9ULB5,Q9ULB4,Q9BYE9,O94985,Q9H4D0,Q9BUF7,Q6UVK1,Q14118,O60469,P52799,P21709,P29317,P54762,P29323,P54753,Q15303,P25445,Q30201,P04440,Q96J84,O75096,Q50LG9,Q9HBW1,Q9NT99,Q6UXK5,P08581,O15146,Q15223,Q92692,Q8N2Q7,Q8NFZ4,Q9NZ94,Q8N0W4,Q8NFZ3,P46531,Q9Y639,P58400,P58401,Q9HDB5,Q16620,Q9Y5H0,Q9UKJ0,O43157,…	ACVRL1,APP,CDH1,CDH10,CDH11,CDH12,CDH17,CDH18,CDH2,CDH20,CDH22,CDH24,CDH5,CDH6,CDH7,CDH9,CDHR2,CLSTN1,CLSTN2,CRB3,CSPG4,DAG1,DSCAM,EFNB2,EPHA1,EPHA2,EPHB1,EPHB2,EPHB3,ERBB4,FAS,HFE,HLA-DPB1,KIRREL1,LRP4,LRRC24,LRRC4,LRRC4B,LRRN1,MET,MUSK,NECTIN1,NECTIN2,NLGN1,NLGN2,NLGN3,NLGN4X,NLGN4Y,NOTCH1,NPTN,NRXN1,NRXN2,NRXN3,NTRK2,PCDHGA3,PILRB,PLXNB1,PLXND1,PTPRA,PTPRD,PTPRJ,PTPRK,PTPRO,ROBO2,SDC1,SDC4,SEL…
GO:0051094	positive regulation of developmental process	1.58441e-06	1.58441e-06	60	16	P37023,O43184,P78325,Q15109,P30530,P26842,P42081,P55283,P33151,O94985,Q9H4D0,P09603,Q14118,P40126,O00548,O60469,P52799,P21709,P54764,P54762,P29323,P54753,Q15303,P17948,P08069,P08887,P21583,Q9UEF7,P32004,Q8N423,P98164,Q14114,Q50LG9,Q9NT99,Q6UXK5,P08138,Q8N2Q7,Q8NFZ4,Q9NZ94,P46531,Q04721,Q9Y639,P58400,Q16620,Q86YL7,Q9UIW2,O75051,Q9HCM2,O43157,Q9Y4D7,P23468,Q9Y6N7,Q9HCK4,Q96PX8,Q92673,P09758,P35590,…	ACVRL1,ADAM12,ADAM8,AGER,AXL,CD27,CD86,CDH4,CDH5,CLSTN1,CLSTN2,CSF1,DAG1,DCT,DLL1,DSCAM,EFNB2,EPHA1,EPHA4,EPHB1,EPHB2,EPHB3,ERBB4,FLT1,IGF1R,IL6R,KITLG,KL,L1CAM,LILRB2,LRP2,LRP8,LRRC24,LRRC4B,LRRN1,NGFR,NLGN1,NLGN2,NLGN3,NOTCH1,NOTCH2,NPTN,NRXN1,NTRK2,PDPN,PLXNA1,PLXNA2,PLXNA4,PLXNB1,PLXND1,PTPRD,ROBO1,ROBO2,SLITRK1,SORL1,TACSTD2,TIE1,TNFRSF1A,VSIR,ZP3
GO:0009605	response to external stimulus	2.11132e-06	2.11132e-06	90	32	P78325,Q15109,P05067,P30530,P35613,P06729,P41217,Q15762,Q9NZQ7,P34810,P42081,P19022,P55283,P33151,O00533,P09603,Q96PZ7,P78310,Q9H2A7,Q14118,P43146,O60469,Q8TD84,P52799,P21709,P29317,P54764,P54762,P29323,P54753,P54760,P04626,P25445,P17948,Q30201,P04439,P13747,P30511,P08069,P08887,Q9UEF7,P32004,P11279,P01130,Q8N423,Q14114,P08581,Q2M385,P22897,Q15223,Q92692,Q92859,O94856,P08138,P46531,Q04721,Q9UM47,…	ADAM8,AGER,APP,AXL,BSG,CD2,CD200,CD226,CD274,CD68,CD86,CDH2,CDH4,CDH5,CHL1,CSF1,CSMD1,CXADR,CXCL16,DAG1,DCC,DSCAM,DSCAML1,EFNB2,EPHA1,EPHA2,EPHA4,EPHB1,EPHB2,EPHB3,EPHB4,ERBB2,FAS,FLT1,HFE,HLA-A,HLA-E,HLA-F,IGF1R,IL6R,KL,L1CAM,LAMP1,LDLR,LILRB2,LRP8,MET,MPEG1,MRC1,NECTIN1,NECTIN2,NEO1,NFASC,NGFR,NOTCH1,NOTCH2,NOTCH3,NPTN,NRXN1,NRXN2,NRXN3,PLXNA1,PLXNA2,PLXNA4,PLXNB1,PLXND1,PTK7,PTPRF,PTPRJ,PTPRM,…
GO:0044085	cellular component biogenesis	2.18465e-06	2.18465e-06	71	24	P37023,P05067,P12830,Q9Y6N8,P55287,P55289,Q12864,Q13634,P19022,Q9HBT6,Q9UJ99,Q86UP0,P33151,P55285,Q9ULB5,Q9ULB4,Q9BYE9,O94985,Q9H4D0,Q9BUF7,Q6UVK1,Q14118,O60469,P52799,P21709,P29317,P54762,P29323,P54753,Q15303,P25445,Q30201,P04440,Q96J84,O75096,Q50LG9,Q9HBW1,Q9NT99,Q6UXK5,P08581,O15146,Q15223,Q92692,Q8N2Q7,Q8NFZ4,Q9NZ94,Q8N0W4,Q8NFZ3,P46531,Q9Y639,P58400,P58401,Q9HDB5,Q16620,Q9Y5H0,Q9UKJ0,O43157,…	ACVRL1,APP,CDH1,CDH10,CDH11,CDH12,CDH17,CDH18,CDH2,CDH20,CDH22,CDH24,CDH5,CDH6,CDH7,CDH9,CDHR2,CLSTN1,CLSTN2,CRB3,CSPG4,DAG1,DSCAM,EFNB2,EPHA1,EPHA2,EPHB1,EPHB2,EPHB3,ERBB4,FAS,HFE,HLA-DPB1,KIRREL1,LRP4,LRRC24,LRRC4,LRRC4B,LRRN1,MET,MUSK,NECTIN1,NECTIN2,NLGN1,NLGN2,NLGN3,NLGN4X,NLGN4Y,NOTCH1,NPTN,NRXN1,NRXN2,NRXN3,NTRK2,PCDHGA3,PILRB,PLXNB1,PLXND1,PTPRA,PTPRD,PTPRJ,PTPRK,PTPRO,ROBO2,SDC1,SDC4,SEL…
GO:0051960	regulation of nervous system development	2.53265e-06	2.53265e-06	40	11	P55283,O94985,Q9H4D0,Q14118,P43146,P40126,O00548,Q9NYJ7,O60469,P54764,P54762,P29323,P54753,P32004,P01130,P98164,O75096,Q14114,Q50LG9,Q9NT99,Q6UXK5,Q8N2Q7,Q8NFZ4,Q9NZ94,P46531,Q9Y639,P58400,Q16620,Q9UIW2,O75051,Q9HCM2,O43157,Q9Y4D7,P23468,Q9Y6N7,Q9HCK4,Q9C0C4,O95754,Q96PX8,Q92673	CDH4,CLSTN1,CLSTN2,DAG1,DCC,DCT,DLL1,DLL3,DSCAM,EPHA4,EPHB1,EPHB2,EPHB3,L1CAM,LDLR,LRP2,LRP4,LRP8,LRRC24,LRRC4B,LRRN1,NLGN1,NLGN2,NLGN3,NOTCH1,NPTN,NRXN1,NTRK2,PLXNA1,PLXNA2,PLXNA4,PLXNB1,PLXND1,PTPRD,ROBO1,ROBO2,SEMA4C,SEMA4F,SLITRK1,SORL1
GO:0007417	central nervous system development	3.01839e-06	3.01839e-06	44	8	Q15109,P51693,Q06481,P05067,P30530,P12830,P55287,P19022,Q9UJ99,Q14118,P43146,P40126,O00548,Q8TD84,P00533,P54764,P54762,P29323,P54753,P04626,Q15303,P08069,P01130,Q07954,P98164,O75581,Q14114,Q9BRK3,O94856,P08138,Q8NFZ4,Q8N0W4,P46531,Q9UM47,P58400,Q16620,P19021,O75051,Q9HCM2,Q9Y6N7,Q9HCK4,Q9C0C4,Q06418,O95185	AGER,APLP1,APLP2,APP,AXL,CDH1,CDH11,CDH2,CDH22,DAG1,DCC,DCT,DLL1,DSCAML1,EGFR,EPHA4,EPHB1,EPHB2,EPHB3,ERBB2,ERBB4,IGF1R,LDLR,LRP1,LRP2,LRP6,LRP8,MXRA8,NFASC,NGFR,NLGN2,NLGN4X,NOTCH1,NOTCH3,NRXN1,NTRK2,PAM,PLXNA2,PLXNA4,ROBO1,ROBO2,SEMA4C,TYRO3,UNC5C
GO:0008150	biological_process	3.16467e-06	3.16467e-06	236	62	P37023,O43184,Q9H2U9,P78325,Q15109,P51693,Q06481,P05067,P15514,P30530,P35613,Q6UXG8,Q9ULX7,Q86VB7,P29016,P06729,P41217,P20273,Q15762,P26842,Q9NZQ7,Q5ZPR3,P16070,P34810,P11912,P42081,P14209,P12830,Q9Y6N8,P55287,P55289,P55291,Q12864,Q13634,P19022,Q9HBT6,Q9UJ99,Q86UP0,P22223,P55283,P33151,P55285,Q9ULB5,Q9ULB4,Q9BYE9,O00533,O94985,Q9H4D0,Q9BUF7,Q9NZV1,P09603,Q96PZ7,Q6UVK1,P78310,Q9H2A7,Q14118,P43146,…	ACVRL1,ADAM12,ADAM7,ADAM8,AGER,APLP1,APLP2,APP,AREG,AXL,BSG,BTNL9,CA14,CD163,CD1B,CD2,CD200,CD22,CD226,CD27,CD274,CD276,CD44,CD68,CD79A,CD86,CD99,CDH1,CDH10,CDH11,CDH12,CDH15,CDH17,CDH18,CDH2,CDH20,CDH22,CDH24,CDH3,CDH4,CDH5,CDH6,CDH7,CDH9,CDHR2,CHL1,CLSTN1,CLSTN2,CRB3,CRIM1,CSF1,CSMD1,CSPG4,CXADR,CXCL16,DAG1,DCC,DCT,DDR1,DLL1,DLL3,DSCAM,DSCAML1,EFNB2,EGFR,ELFN1,ELFN2,EPCAM,EPHA1,EPHA2,EPHA4,EPHB…
GO:0042221	response to chemical	3.28717e-06	3.28717e-06	110	32	P37023,P78325,Q15109,P51693,P05067,P15514,P30530,P35613,Q9NZQ7,P16070,P34810,P42081,P12830,P22223,P55283,P33151,O00533,Q9NZV1,P09603,P78310,Q9H2A7,Q14118,P43146,O00548,O60469,Q8TD84,P52799,P00533,P21709,P29317,P54764,P54762,P29323,P54753,P54760,P04626,Q15303,P25445,P17948,P25092,Q30201,P04439,P13747,P08069,P11717,Q8NFM7,P27930,P08887,P15382,Q9UEF7,P32004,Q9UQV4,P01130,Q8N423,O75022,O75023,Q07954,…	ACVRL1,ADAM8,AGER,APLP1,APP,AREG,AXL,BSG,CD274,CD44,CD68,CD86,CDH1,CDH3,CDH4,CDH5,CHL1,CRIM1,CSF1,CXADR,CXCL16,DAG1,DCC,DLL1,DSCAM,DSCAML1,EFNB2,EGFR,EPHA1,EPHA2,EPHA4,EPHB1,EPHB2,EPHB3,EPHB4,ERBB2,ERBB4,FAS,FLT1,GUCY2C,HFE,HLA-A,HLA-E,IGF1R,IGF2R,IL17RD,IL1R2,IL6R,KCNE1,KL,L1CAM,LAMP3,LDLR,LILRB2,LILRB3,LILRB5,LRP1,LRP2,LRP6,LRP8,MET,MRC1,NECTIN1,NEO1,NFASC,NGFR,NLGN1,NOTCH1,NOTCH2,NOTCH3,NPTN,N…
GO:0042325	regulation of phosphorylation	4.11811e-06	4.11811e-06	55	9	P37023,P78325,Q15109,P05067,P15514,P30530,P16070,P42081,P33151,P09603,Q6UVK1,Q14118,Q08345,O60469,P00533,P21709,P29317,P54764,P54762,P29323,P54753,P54760,P04626,Q15303,P25445,P17948,Q30201,P08069,P08887,O76095,Q96J84,P21583,Q07954,O75096,O75581,Q14114,Q12866,P08581,O15146,Q9Y639,P58400,Q16620,Q9UKJ0,Q9HD43,Q12913,Q16827,O14522,O60896,Q9Y6N7,P31431,P78324,Q92673,P35590,P19438,Q06418	ACVRL1,ADAM8,AGER,APP,AREG,AXL,CD44,CD86,CDH5,CSF1,CSPG4,DAG1,DDR1,DSCAM,EGFR,EPHA1,EPHA2,EPHA4,EPHB1,EPHB2,EPHB3,EPHB4,ERBB2,ERBB4,FAS,FLT1,HFE,IGF1R,IL6R,JTB,KIRREL1,KITLG,LRP1,LRP4,LRP6,LRP8,MERTK,MET,MUSK,NPTN,NRXN1,NTRK2,PILRB,PTPRH,PTPRJ,PTPRO,PTPRT,RAMP3,ROBO1,SDC4,SIRPA,SORL1,TIE1,TNFRSF1A,TYRO3
GO:0045216	cell-cell junction organization	4.5727e-06	4.5727e-06	23	12	P12830,Q9Y6N8,P55287,P55289,Q13634,P19022,Q9HBT6,Q9UJ99,Q86UP0,P33151,P55285,Q9ULB5,Q9ULB4,P78310,P52799,P29317,P54764,P29323,Q96J84,Q15223,Q8NFZ4,Q8N0W4,Q16827	CDH1,CDH10,CDH11,CDH12,CDH18,CDH2,CDH20,CDH22,CDH24,CDH5,CDH6,CDH7,CDH9,CXADR,EFNB2,EPHA2,EPHA4,EPHB2,KIRREL1,NECTIN1,NLGN2,NLGN4X,PTPRO
GO:0051174	regulation of phosphorus metabolic process	4.95095e-06	4.95095e-06	57	10	P37023,P78325,Q15109,P05067,P15514,P30530,P16070,P42081,P33151,P09603,Q6UVK1,Q14118,Q08345,O60469,P00533,P21709,P29317,P54764,P54762,P29323,P54753,P54760,P04626,Q15303,P25445,P17948,Q30201,P08069,P08887,O76095,Q96J84,P21583,P01130,Q8N423,Q07954,O75096,O75581,Q14114,Q12866,P08581,O15146,Q9Y639,P58400,Q16620,Q9UKJ0,Q9HD43,Q12913,Q16827,O14522,O60896,Q9Y6N7,P31431,P78324,Q92673,P35590,P19438,Q06418	ACVRL1,ADAM8,AGER,APP,AREG,AXL,CD44,CD86,CDH5,CSF1,CSPG4,DAG1,DDR1,DSCAM,EGFR,EPHA1,EPHA2,EPHA4,EPHB1,EPHB2,EPHB3,EPHB4,ERBB2,ERBB4,FAS,FLT1,HFE,IGF1R,IL6R,JTB,KIRREL1,KITLG,LDLR,LILRB2,LRP1,LRP4,LRP6,LRP8,MERTK,MET,MUSK,NPTN,NRXN1,NTRK2,PILRB,PTPRH,PTPRJ,PTPRO,PTPRT,RAMP3,ROBO1,SDC4,SIRPA,SORL1,TIE1,TNFRSF1A,TYRO3
GO:0019220	regulation of phosphate metabolic process	4.95095e-06	4.95095e-06	57	10	P37023,P78325,Q15109,P05067,P15514,P30530,P16070,P42081,P33151,P09603,Q6UVK1,Q14118,Q08345,O60469,P00533,P21709,P29317,P54764,P54762,P29323,P54753,P54760,P04626,Q15303,P25445,P17948,Q30201,P08069,P08887,O76095,Q96J84,P21583,P01130,Q8N423,Q07954,O75096,O75581,Q14114,Q12866,P08581,O15146,Q9Y639,P58400,Q16620,Q9UKJ0,Q9HD43,Q12913,Q16827,O14522,O60896,Q9Y6N7,P31431,P78324,Q92673,P35590,P19438,Q06418	ACVRL1,ADAM8,AGER,APP,AREG,AXL,CD44,CD86,CDH5,CSF1,CSPG4,DAG1,DDR1,DSCAM,EGFR,EPHA1,EPHA2,EPHA4,EPHB1,EPHB2,EPHB3,EPHB4,ERBB2,ERBB4,FAS,FLT1,HFE,IGF1R,IL6R,JTB,KIRREL1,KITLG,LDLR,LILRB2,LRP1,LRP4,LRP6,LRP8,MERTK,MET,MUSK,NPTN,NRXN1,NTRK2,PILRB,PTPRH,PTPRJ,PTPRO,PTPRT,RAMP3,ROBO1,SDC4,SIRPA,SORL1,TIE1,TNFRSF1A,TYRO3
GO:0099177	regulation of trans-synaptic signaling	5.11679e-06	5.11679e-06	27	8	Q15109,P05067,P12830,P55287,P19022,O94985,Q9H4D0,P43146,P54764,P54762,P29323,Q8N423,Q14114,Q9HBW1,Q9HCJ2,Q8N2Q7,Q8NFZ4,Q9NZ94,Q8N0W4,Q8NFZ3,Q9Y639,P58400,Q9HDB5,Q16620,P18433,P23468,Q96PQ0	AGER,APP,CDH1,CDH11,CDH2,CLSTN1,CLSTN2,DCC,EPHA4,EPHB1,EPHB2,LILRB2,LRP8,LRRC4,LRRC4C,NLGN1,NLGN2,NLGN3,NLGN4X,NLGN4Y,NPTN,NRXN1,NRXN3,NTRK2,PTPRA,PTPRD,SORCS2
GO:0050804	modulation of chemical synaptic transmission	5.11679e-06	5.11679e-06	27	8	Q15109,P05067,P12830,P55287,P19022,O94985,Q9H4D0,P43146,P54764,P54762,P29323,Q8N423,Q14114,Q9HBW1,Q9HCJ2,Q8N2Q7,Q8NFZ4,Q9NZ94,Q8N0W4,Q8NFZ3,Q9Y639,P58400,Q9HDB5,Q16620,P18433,P23468,Q96PQ0	AGER,APP,CDH1,CDH11,CDH2,CLSTN1,CLSTN2,DCC,EPHA4,EPHB1,EPHB2,LILRB2,LRP8,LRRC4,LRRC4C,NLGN1,NLGN2,NLGN3,NLGN4X,NLGN4Y,NPTN,NRXN1,NRXN3,NTRK2,PTPRA,PTPRD,SORCS2
GO:0072359	circulatory system development	5.11679e-06	5.11679e-06	47	9	P37023,O43184,P78325,P35613,P19022,P33151,Q6UVK1,P78310,Q14118,O00548,P52799,P00533,P21709,P29317,P54762,P29323,P54753,P54760,P04626,Q15303,P17948,P08069,P08887,P01130,Q07954,P98164,P43121,P08138,P46531,Q04721,Q9UM47,Q99466,P58400,Q9HDB5,Q16620,P19021,Q86YL7,Q9HCM2,Q9Y4D7,Q13308,P28827,Q9Y6N7,Q9HCK4,P35590,P19438,O94826,Q8IZJ1	ACVRL1,ADAM12,ADAM8,BSG,CDH2,CDH5,CSPG4,CXADR,DAG1,DLL1,EFNB2,EGFR,EPHA1,EPHA2,EPHB1,EPHB2,EPHB3,EPHB4,ERBB2,ERBB4,FLT1,IGF1R,IL6R,LDLR,LRP1,LRP2,MCAM,NGFR,NOTCH1,NOTCH2,NOTCH3,NOTCH4,NRXN1,NRXN3,NTRK2,PAM,PDPN,PLXNA4,PLXND1,PTK7,PTPRM,ROBO1,ROBO2,TIE1,TNFRSF1A,TOMM70,UNC5B
GO:0060284	regulation of cell development	5.11679e-06	5.11679e-06	33	10	P55283,P33151,Q14118,P43146,P40126,O00548,Q9NYJ7,O60469,P54764,P29323,P32004,P01130,P98164,O75096,Q14114,P46531,Q04721,Q9Y639,Q16620,Q9UIW2,O75051,Q9HCM2,O43157,Q9Y4D7,P23468,Q9Y6N7,Q9HCK4,Q9C0C4,O95754,Q96PX8,Q92673,P09758,P19438	CDH4,CDH5,DAG1,DCC,DCT,DLL1,DLL3,DSCAM,EPHA4,EPHB2,L1CAM,LDLR,LRP2,LRP4,LRP8,NOTCH1,NOTCH2,NPTN,NTRK2,PLXNA1,PLXNA2,PLXNA4,PLXNB1,PLXND1,PTPRD,ROBO1,ROBO2,SEMA4C,SEMA4F,SLITRK1,SORL1,TACSTD2,TNFRSF1A
GO:0044091	membrane biogenesis	5.30355e-06	5.30355e-06	11	2	P19022,P29323,O75096,Q8N2Q7,Q8NFZ4,Q9NZ94,Q8N0W4,Q8NFZ3,P58400,P58401,P23468	CDH2,EPHB2,LRP4,NLGN1,NLGN2,NLGN3,NLGN4X,NLGN4Y,NRXN1,NRXN2,PTPRD
GO:0071709	membrane assembly	5.30355e-06	5.30355e-06	11	2	P19022,P29323,O75096,Q8N2Q7,Q8NFZ4,Q9NZ94,Q8N0W4,Q8NFZ3,P58400,P58401,P23468	CDH2,EPHB2,LRP4,NLGN1,NLGN2,NLGN3,NLGN4X,NLGN4Y,NRXN1,NRXN2,PTPRD
GO:0050789	regulation of biological process	7.53846e-06	7.53846e-06	180	52	P37023,O43184,P78325,Q15109,P51693,Q06481,P05067,P15514,P30530,P35613,Q6UXG8,P29016,P06729,P41217,P20273,Q15762,P26842,Q9NZQ7,Q5ZPR3,P16070,P34810,P11912,P42081,P14209,P12830,P55287,Q12864,P19022,P22223,P55283,P33151,P55285,Q9BYE9,O00533,O94985,Q9H4D0,Q9BUF7,Q9NZV1,P09603,Q6UVK1,P78310,Q9H2A7,Q14118,P43146,P40126,Q08345,O00548,Q9NYJ7,O60469,P52799,P00533,P16422,P21709,P29317,P54764,P54762,P29323,…	ACVRL1,ADAM12,ADAM8,AGER,APLP1,APLP2,APP,AREG,AXL,BSG,BTNL9,CD1B,CD2,CD200,CD22,CD226,CD27,CD274,CD276,CD44,CD68,CD79A,CD86,CD99,CDH1,CDH11,CDH17,CDH2,CDH3,CDH4,CDH5,CDH6,CDHR2,CHL1,CLSTN1,CLSTN2,CRB3,CRIM1,CSF1,CSPG4,CXADR,CXCL16,DAG1,DCC,DCT,DDR1,DLL1,DLL3,DSCAM,EFNB2,EGFR,EPCAM,EPHA1,EPHA2,EPHA4,EPHB1,EPHB2,EPHB3,EPHB4,ERBB2,ERBB4,ERMAP,FAS,FAT3,FCGR2A,FLT1,GUCY2C,HAVCR1,HFE,HLA-A,HLA-DPB1,HLA…
GO:0007169	transmembrane receptor protein tyrosine kinase signaling pathway	8.65873e-06	8.65873e-06	42	7	P15514,P30530,P22223,Q9NZV1,P09603,Q6UVK1,Q08345,O00548,P52799,P00533,P21709,P29317,P54764,P54762,P29323,P54753,P54760,P04626,Q15303,P17948,P08069,P11717,Q9UEF7,Q07954,Q12866,P08581,O15146,P08138,Q9Y639,P58400,Q16620,P01833,Q9UKJ0,P18433,P23469,Q12913,O14522,Q9Y6N7,Q92673,Q99523,P35590,Q06418	AREG,AXL,CDH3,CRIM1,CSF1,CSPG4,DDR1,DLL1,EFNB2,EGFR,EPHA1,EPHA2,EPHA4,EPHB1,EPHB2,EPHB3,EPHB4,ERBB2,ERBB4,FLT1,IGF1R,IGF2R,KL,LRP1,MERTK,MET,MUSK,NGFR,NPTN,NRXN1,NTRK2,PIGR,PILRB,PTPRA,PTPRE,PTPRJ,PTPRT,ROBO1,SORL1,SORT1,TIE1,TYRO3
GO:0010975	regulation of neuron projection development	8.9945e-06	8.9945e-06	32	10	P19022,P55283,P43146,O60469,P52799,P54764,P29323,P54753,Q8TDW7,P08069,P32004,O75096,Q14114,Q9HCJ2,Q8N2Q7,Q9Y639,Q16620,Q9UIW2,O75051,Q9HCM2,O43157,Q9Y4D7,Q13308,P23468,P10586,Q16827,Q9Y6N7,Q9HCK4,P34741,Q9C0C4,O95754,Q96PX8	CDH2,CDH4,DCC,DSCAM,EFNB2,EPHA4,EPHB2,EPHB3,FAT3,IGF1R,L1CAM,LRP4,LRP8,LRRC4C,NLGN1,NPTN,NTRK2,PLXNA1,PLXNA2,PLXNA4,PLXNB1,PLXND1,PTK7,PTPRD,PTPRF,PTPRO,ROBO1,ROBO2,SDC2,SEMA4C,SEMA4F,SLITRK1
GO:0007416	synapse assembly	9.38245e-06	9.38245e-06	33	9	P05067,P12830,P19022,O94985,Q9H4D0,O60469,P52799,P54762,P29323,P54753,Q15303,O75096,Q50LG9,Q9HBW1,Q9NT99,Q6UXK5,O15146,Q15223,Q8N2Q7,Q8NFZ4,Q9NZ94,Q8N0W4,Q8NFZ3,Q9Y639,P58400,P58401,Q9HDB5,Q16620,O43157,Q9Y4D7,P23468,Q9HCK4,Q96PX8	APP,CDH1,CDH2,CLSTN1,CLSTN2,DSCAM,EFNB2,EPHB1,EPHB2,EPHB3,ERBB4,LRP4,LRRC24,LRRC4,LRRC4B,LRRN1,MUSK,NECTIN1,NLGN1,NLGN2,NLGN3,NLGN4X,NLGN4Y,NPTN,NRXN1,NRXN2,NRXN3,NTRK2,PLXNB1,PLXND1,PTPRD,ROBO2,SLITRK1
GO:0050767	regulation of neurogenesis	9.78499e-06	9.78499e-06	29	9	P55283,Q14118,P43146,P40126,O00548,Q9NYJ7,O60469,P54764,P29323,P32004,P01130,P98164,O75096,Q14114,P46531,Q9Y639,Q16620,Q9UIW2,O75051,Q9HCM2,O43157,Q9Y4D7,P23468,Q9Y6N7,Q9HCK4,Q9C0C4,O95754,Q96PX8,Q92673	CDH4,DAG1,DCC,DCT,DLL1,DLL3,DSCAM,EPHA4,EPHB2,L1CAM,LDLR,LRP2,LRP4,LRP8,NOTCH1,NPTN,NTRK2,PLXNA1,PLXNA2,PLXNA4,PLXNB1,PLXND1,PTPRD,ROBO1,ROBO2,SEMA4C,SEMA4F,SLITRK1,SORL1
GO:0009893	positive regulation of metabolic process	1.19783e-05	1.19783e-05	80	19	P37023,P78325,Q15109,P05067,P15514,P30530,P35613,P06729,P41217,Q15762,Q9NZQ7,Q5ZPR3,P16070,P42081,P12830,P22223,P33151,P09603,Q6UVK1,Q14118,Q08345,O00548,O60469,P00533,P16422,P21709,P29317,P54764,P54762,P29323,P54753,P54760,P04626,Q15303,P25445,P17948,Q30201,P04439,P04440,P13747,P30511,P08069,P08887,O76095,P21583,Q9UQV4,P01130,Q8N423,Q07954,P98164,O75096,O75581,Q14114,Q12866,P08581,O15146,P08138,…	ACVRL1,ADAM8,AGER,APP,AREG,AXL,BSG,CD2,CD200,CD226,CD274,CD276,CD44,CD86,CDH1,CDH3,CDH5,CSF1,CSPG4,DAG1,DDR1,DLL1,DSCAM,EGFR,EPCAM,EPHA1,EPHA2,EPHA4,EPHB1,EPHB2,EPHB3,EPHB4,ERBB2,ERBB4,FAS,FLT1,HFE,HLA-A,HLA-DPB1,HLA-E,HLA-F,IGF1R,IL6R,JTB,KITLG,LAMP3,LDLR,LILRB2,LRP1,LRP2,LRP4,LRP6,LRP8,MERTK,MET,MUSK,NGFR,NOTCH1,NOTCH3,NOTCH4,NPTN,NRXN1,NTRK2,PARM1,PILRB,PTPRJ,RAMP3,ROBO1,SDC4,SLAMF1,SLAMF6,SOR…
GO:0007420	brain development	1.22119e-05	1.22119e-05	32	6	P51693,P05067,P30530,P12830,P19022,Q9UJ99,P40126,O00548,Q8TD84,P00533,P54762,P29323,P54753,Q15303,P08069,P98164,O75581,Q14114,O94856,Q8NFZ4,Q8N0W4,P46531,Q9UM47,P58400,Q16620,O75051,Q9HCM2,Q9Y6N7,Q9HCK4,Q9C0C4,Q06418,O95185	APLP1,APP,AXL,CDH1,CDH2,CDH22,DCT,DLL1,DSCAML1,EGFR,EPHB1,EPHB2,EPHB3,ERBB4,IGF1R,LRP2,LRP6,LRP8,NFASC,NLGN2,NLGN4X,NOTCH1,NOTCH3,NRXN1,NTRK2,PLXNA2,PLXNA4,ROBO1,ROBO2,SEMA4C,TYRO3,UNC5C
GO:0006468	protein phosphorylation	1.2522e-05	1.2522e-05	57	9	P37023,P78325,Q15109,P05067,P15514,P30530,P16070,P42081,P33151,P09603,Q6UVK1,Q14118,Q08345,P00533,P21709,P29317,P54764,P54762,P29323,P54753,P54760,P04626,Q15303,P25445,P17948,P25092,Q30201,P08069,P08887,O76095,Q96J84,P21583,Q07954,O75096,O75581,Q14114,Q12866,P08581,O15146,Q9Y639,P58400,Q16620,Q9UKJ0,Q13308,P18433,Q9HD43,Q12913,Q16827,O14522,O60896,Q9Y6N7,P31431,P78324,Q92673,P35590,P19438,Q06418	ACVRL1,ADAM8,AGER,APP,AREG,AXL,CD44,CD86,CDH5,CSF1,CSPG4,DAG1,DDR1,EGFR,EPHA1,EPHA2,EPHA4,EPHB1,EPHB2,EPHB3,EPHB4,ERBB2,ERBB4,FAS,FLT1,GUCY2C,HFE,IGF1R,IL6R,JTB,KIRREL1,KITLG,LRP1,LRP4,LRP6,LRP8,MERTK,MET,MUSK,NPTN,NRXN1,NTRK2,PILRB,PTK7,PTPRA,PTPRH,PTPRJ,PTPRO,PTPRT,RAMP3,ROBO1,SDC4,SIRPA,SORL1,TIE1,TNFRSF1A,TYRO3
GO:0050769	positive regulation of neurogenesis	1.45425e-05	1.45425e-05	21	8	P55283,Q14118,P40126,O60469,P54764,P29323,P32004,P98164,Q14114,P46531,Q9Y639,Q16620,Q9UIW2,O75051,Q9HCM2,O43157,Q9Y4D7,P23468,Q9Y6N7,Q9HCK4,Q96PX8	CDH4,DAG1,DCT,DSCAM,EPHA4,EPHB2,L1CAM,LRP2,LRP8,NOTCH1,NPTN,NTRK2,PLXNA1,PLXNA2,PLXNA4,PLXNB1,PLXND1,PTPRD,ROBO1,ROBO2,SLITRK1
GO:0044087	regulation of cellular component biogenesis	1.68004e-05	1.68004e-05	37	10	P37023,P05067,Q12864,P33151,O94985,Q9H4D0,Q9BUF7,Q14118,P21709,P29317,P54762,P29323,P54753,Q96J84,Q50LG9,Q9NT99,Q6UXK5,P08581,O15146,Q15223,Q8N2Q7,Q8NFZ4,Q9NZ94,P46531,P58400,Q16620,P18433,P23468,Q12913,Q9HCK4,P18827,P31431,P16109,Q96PX8,Q92673,P09758,P35590	ACVRL1,APP,CDH17,CDH5,CLSTN1,CLSTN2,CRB3,DAG1,EPHA1,EPHA2,EPHB1,EPHB2,EPHB3,KIRREL1,LRRC24,LRRC4B,LRRN1,MET,MUSK,NECTIN1,NLGN1,NLGN2,NLGN3,NOTCH1,NRXN1,NTRK2,PTPRA,PTPRD,PTPRJ,ROBO2,SDC1,SDC4,SELP,SLITRK1,SORL1,TACSTD2,TIE1
GO:0006796	phosphate-containing compound metabolic process	1.68004e-05	1.68004e-05	67	12	P37023,P78325,Q15109,P05067,P15514,P30530,P16070,P42081,P33151,P09603,Q6UVK1,Q14118,Q08345,O60469,P00533,P21709,P29317,P54764,P54762,P29323,P54753,P54760,P04626,Q15303,P25445,P17948,P25092,Q30201,P08069,P08887,O76095,Q96J84,P21583,P01130,Q8N423,Q07954,O75096,O75581,Q14114,Q12866,P08581,O15146,Q9Y639,P58400,Q16620,Q9UKJ0,Q8IY17,Q6ZV29,Q13308,P18433,P23468,P23469,P10586,Q9HD43,Q12913,Q15262,P28827,…	ACVRL1,ADAM8,AGER,APP,AREG,AXL,CD44,CD86,CDH5,CSF1,CSPG4,DAG1,DDR1,DSCAM,EGFR,EPHA1,EPHA2,EPHA4,EPHB1,EPHB2,EPHB3,EPHB4,ERBB2,ERBB4,FAS,FLT1,GUCY2C,HFE,IGF1R,IL6R,JTB,KIRREL1,KITLG,LDLR,LILRB2,LRP1,LRP4,LRP6,LRP8,MERTK,MET,MUSK,NPTN,NRXN1,NTRK2,PILRB,PNPLA6,PNPLA7,PTK7,PTPRA,PTPRD,PTPRE,PTPRF,PTPRH,PTPRJ,PTPRK,PTPRM,PTPRO,PTPRT,RAMP3,ROBO1,SDC4,SIRPA,SORL1,TIE1,TNFRSF1A,TYRO3
GO:0006793	phosphorus metabolic process	1.68004e-05	1.68004e-05	67	12	P37023,P78325,Q15109,P05067,P15514,P30530,P16070,P42081,P33151,P09603,Q6UVK1,Q14118,Q08345,O60469,P00533,P21709,P29317,P54764,P54762,P29323,P54753,P54760,P04626,Q15303,P25445,P17948,P25092,Q30201,P08069,P08887,O76095,Q96J84,P21583,P01130,Q8N423,Q07954,O75096,O75581,Q14114,Q12866,P08581,O15146,Q9Y639,P58400,Q16620,Q9UKJ0,Q8IY17,Q6ZV29,Q13308,P18433,P23468,P23469,P10586,Q9HD43,Q12913,Q15262,P28827,…	ACVRL1,ADAM8,AGER,APP,AREG,AXL,CD44,CD86,CDH5,CSF1,CSPG4,DAG1,DDR1,DSCAM,EGFR,EPHA1,EPHA2,EPHA4,EPHB1,EPHB2,EPHB3,EPHB4,ERBB2,ERBB4,FAS,FLT1,GUCY2C,HFE,IGF1R,IL6R,JTB,KIRREL1,KITLG,LDLR,LILRB2,LRP1,LRP4,LRP6,LRP8,MERTK,MET,MUSK,NPTN,NRXN1,NTRK2,PILRB,PNPLA6,PNPLA7,PTK7,PTPRA,PTPRD,PTPRE,PTPRF,PTPRH,PTPRJ,PTPRK,PTPRM,PTPRO,PTPRT,RAMP3,ROBO1,SDC4,SIRPA,SORL1,TIE1,TNFRSF1A,TYRO3
GO:0010605	negative regulation of macromolecule metabolic process	2.17476e-05	2.17476e-05	48	10	P37023,Q15109,Q06481,P05067,P30530,P41217,P20273,P26842,Q9NZQ7,P16070,P22223,Q9NZV1,O00548,P00533,P21709,P29317,P54764,P29323,Q30201,P30511,P27930,P08887,Q96J84,Q9UQV4,P01130,Q8N423,Q07954,O75581,Q12866,P46531,Q04721,Q9UM47,Q99466,Q9Y639,P58400,Q16620,Q9HD43,Q12913,Q15262,Q16827,O14522,Q9Y6N7,P78324,Q13291,Q92673,Q495A1,Q9H7M9,P21754	ACVRL1,AGER,APLP2,APP,AXL,CD200,CD22,CD27,CD274,CD44,CDH3,CRIM1,DLL1,EGFR,EPHA1,EPHA2,EPHA4,EPHB2,HFE,HLA-F,IL1R2,IL6R,KIRREL1,LAMP3,LDLR,LILRB2,LRP1,LRP6,MERTK,NOTCH1,NOTCH2,NOTCH3,NOTCH4,NPTN,NRXN1,NTRK2,PTPRH,PTPRJ,PTPRK,PTPRO,PTPRT,ROBO1,SIRPA,SLAMF1,SORL1,TIGIT,VSIR,ZP3
GO:0023051	regulation of signaling	2.1831e-05	2.1831e-05	86	23	P37023,P78325,Q15109,P51693,P05067,P15514,P30530,P20273,Q15762,P26842,P16070,P42081,P12830,P55287,P19022,P22223,P33151,O94985,Q9H4D0,Q9NZV1,P09603,Q6UVK1,Q14118,P43146,O00548,P00533,P29317,P54764,P54762,P29323,P04626,Q15303,P25445,P17948,Q30201,P08069,Q8NFM7,P27930,P08887,P21583,Q9UEF7,P01130,Q8N423,Q07954,P98164,O75096,Q14114,Q9HBW1,Q9HCJ2,P08581,Q92692,Q92859,P08138,Q8N2Q7,Q8NFZ4,Q9NZ94,Q8N0W4,…	ACVRL1,ADAM8,AGER,APLP1,APP,AREG,AXL,CD22,CD226,CD27,CD44,CD86,CDH1,CDH11,CDH2,CDH3,CDH5,CLSTN1,CLSTN2,CRIM1,CSF1,CSPG4,DAG1,DCC,DLL1,EGFR,EPHA2,EPHA4,EPHB1,EPHB2,ERBB2,ERBB4,FAS,FLT1,HFE,IGF1R,IL17RD,IL1R2,IL6R,KITLG,KL,LDLR,LILRB2,LRP1,LRP2,LRP4,LRP8,LRRC4,LRRC4C,MET,NECTIN2,NEO1,NGFR,NLGN1,NLGN2,NLGN3,NLGN4X,NLGN4Y,NOTCH1,NOTCH2,NPTN,NRXN1,NRXN3,NTRK2,PCDH11Y,PLXNB1,PTK7,PTPRA,PTPRD,PTPRE,PTPR…
GO:0010646	regulation of cell communication	2.1831e-05	2.1831e-05	86	23	P37023,P78325,Q15109,P51693,P05067,P15514,P30530,P20273,Q15762,P26842,P16070,P42081,P12830,P55287,P19022,P22223,P33151,O94985,Q9H4D0,Q9NZV1,P09603,Q6UVK1,P78310,Q14118,P43146,O00548,P00533,P29317,P54764,P54762,P29323,P04626,Q15303,P25445,P17948,Q30201,P08069,Q8NFM7,P27930,P08887,P21583,Q9UEF7,Q8N423,Q07954,P98164,O75096,Q14114,Q9HBW1,Q9HCJ2,P08581,Q92692,Q92859,P08138,Q8N2Q7,Q8NFZ4,Q9NZ94,Q8N0W4,…	ACVRL1,ADAM8,AGER,APLP1,APP,AREG,AXL,CD22,CD226,CD27,CD44,CD86,CDH1,CDH11,CDH2,CDH3,CDH5,CLSTN1,CLSTN2,CRIM1,CSF1,CSPG4,CXADR,DAG1,DCC,DLL1,EGFR,EPHA2,EPHA4,EPHB1,EPHB2,ERBB2,ERBB4,FAS,FLT1,HFE,IGF1R,IL17RD,IL1R2,IL6R,KITLG,KL,LILRB2,LRP1,LRP2,LRP4,LRP8,LRRC4,LRRC4C,MET,NECTIN2,NEO1,NGFR,NLGN1,NLGN2,NLGN3,NLGN4X,NLGN4Y,NOTCH1,NOTCH2,NPTN,NRXN1,NRXN3,NTRK2,PCDH11Y,PLXNB1,PTK7,PTPRA,PTPRD,PTPRE,PTP…
GO:0016310	phosphorylation	2.2971e-05	2.2971e-05	58	9	P37023,P78325,Q15109,P05067,P15514,P30530,P16070,P42081,P33151,P09603,Q6UVK1,Q14118,Q08345,O60469,P00533,P21709,P29317,P54764,P54762,P29323,P54753,P54760,P04626,Q15303,P25445,P17948,P25092,Q30201,P08069,P08887,O76095,Q96J84,P21583,Q07954,O75096,O75581,Q14114,Q12866,P08581,O15146,Q9Y639,P58400,Q16620,Q9UKJ0,Q13308,P18433,Q9HD43,Q12913,Q16827,O14522,O60896,Q9Y6N7,P31431,P78324,Q92673,P35590,P19438,…	ACVRL1,ADAM8,AGER,APP,AREG,AXL,CD44,CD86,CDH5,CSF1,CSPG4,DAG1,DDR1,DSCAM,EGFR,EPHA1,EPHA2,EPHA4,EPHB1,EPHB2,EPHB3,EPHB4,ERBB2,ERBB4,FAS,FLT1,GUCY2C,HFE,IGF1R,IL6R,JTB,KIRREL1,KITLG,LRP1,LRP4,LRP6,LRP8,MERTK,MET,MUSK,NPTN,NRXN1,NTRK2,PILRB,PTK7,PTPRA,PTPRH,PTPRJ,PTPRO,PTPRT,RAMP3,ROBO1,SDC4,SIRPA,SORL1,TIE1,TNFRSF1A,TYRO3
GO:0051338	regulation of transferase activity	2.38891e-05	2.38891e-05	44	7	P78325,Q15109,P05067,P15514,P30530,P41217,P16070,P42081,P09603,Q14118,Q08345,P00533,P21709,P29317,P54764,P54762,P29323,P54753,P54760,P04626,Q15303,P17948,P08069,P08887,O76095,P21583,O75581,Q14114,Q12866,P08581,O15146,P58400,Q16620,Q6UWI2,Q9UKJ0,Q9HD43,Q12913,Q16827,O14522,Q9Y6N7,P31431,Q92673,P35590,Q06418	ADAM8,AGER,APP,AREG,AXL,CD200,CD44,CD86,CSF1,DAG1,DDR1,EGFR,EPHA1,EPHA2,EPHA4,EPHB1,EPHB2,EPHB3,EPHB4,ERBB2,ERBB4,FLT1,IGF1R,IL6R,JTB,KITLG,LRP6,LRP8,MERTK,MET,MUSK,NRXN1,NTRK2,PARM1,PILRB,PTPRH,PTPRJ,PTPRO,PTPRT,ROBO1,SDC4,SORL1,TIE1,TYRO3
GO:0007167	enzyme-linked receptor protein signaling pathway	2.50298e-05	2.50298e-05	54	10	P37023,P15514,P30530,P22223,P33151,Q9NZV1,P09603,Q6UVK1,Q08345,O00548,P52799,P00533,P21709,P29317,P54764,P54762,P29323,P54753,P54760,P04626,Q15303,P17948,P25092,Q30201,P08069,P11717,Q8NFM7,Q9UEF7,Q07954,P98164,Q12866,P08581,O15146,Q92859,P08138,P46531,Q04721,Q9Y639,P58400,Q16620,P01833,Q9UKJ0,P18433,P23468,P23469,P10586,Q12913,Q15262,O14522,Q9Y6N7,Q92673,Q99523,P35590,Q06418	ACVRL1,AREG,AXL,CDH3,CDH5,CRIM1,CSF1,CSPG4,DDR1,DLL1,EFNB2,EGFR,EPHA1,EPHA2,EPHA4,EPHB1,EPHB2,EPHB3,EPHB4,ERBB2,ERBB4,FLT1,GUCY2C,HFE,IGF1R,IGF2R,IL17RD,KL,LRP1,LRP2,MERTK,MET,MUSK,NEO1,NGFR,NOTCH1,NOTCH2,NPTN,NRXN1,NTRK2,PIGR,PILRB,PTPRA,PTPRD,PTPRE,PTPRF,PTPRJ,PTPRK,PTPRT,ROBO1,SORL1,SORT1,TIE1,TYRO3
GO:0042327	positive regulation of phosphorylation	2.50298e-05	2.50298e-05	46	7	P37023,P78325,Q15109,P05067,P15514,P30530,P16070,P42081,P09603,Q6UVK1,Q14118,Q08345,O60469,P00533,P21709,P29317,P54764,P54762,P29323,P54753,P54760,P04626,Q15303,P25445,P17948,Q30201,P08069,P08887,O76095,P21583,O75096,Q14114,Q12866,P08581,O15146,Q9Y639,P58400,Q16620,Q9UKJ0,Q12913,O60896,Q9Y6N7,P31431,P35590,P19438,Q06418	ACVRL1,ADAM8,AGER,APP,AREG,AXL,CD44,CD86,CSF1,CSPG4,DAG1,DDR1,DSCAM,EGFR,EPHA1,EPHA2,EPHA4,EPHB1,EPHB2,EPHB3,EPHB4,ERBB2,ERBB4,FAS,FLT1,HFE,IGF1R,IL6R,JTB,KITLG,LRP4,LRP8,MERTK,MET,MUSK,NPTN,NRXN1,NTRK2,PILRB,PTPRJ,RAMP3,ROBO1,SDC4,TIE1,TNFRSF1A,TYRO3
GO:0099173	postsynapse organization	2.52535e-05	2.52535e-05	20	6	P19022,P54764,P54762,P29323,P54753,P08069,Q8N423,O75096,Q14114,Q9HBW1,Q9NT99,O15146,Q8N2Q7,Q8NFZ4,Q9NZ94,Q8N0W4,Q8NFZ3,P58400,P58401,P23468	CDH2,EPHA4,EPHB1,EPHB2,EPHB3,IGF1R,LILRB2,LRP4,LRP8,LRRC4,LRRC4B,MUSK,NLGN1,NLGN2,NLGN3,NLGN4X,NLGN4Y,NRXN1,NRXN2,PTPRD
GO:0010562	positive regulation of phosphorus metabolic process	2.52535e-05	2.52535e-05	48	9	P37023,P78325,Q15109,P05067,P15514,P30530,P16070,P42081,P33151,P09603,Q6UVK1,Q14118,Q08345,O60469,P00533,P21709,P29317,P54764,P54762,P29323,P54753,P54760,P04626,Q15303,P25445,P17948,Q30201,P08069,P08887,O76095,P21583,Q8N423,O75096,Q14114,Q12866,P08581,O15146,Q9Y639,P58400,Q16620,Q9UKJ0,Q12913,O60896,Q9Y6N7,P31431,P35590,P19438,Q06418	ACVRL1,ADAM8,AGER,APP,AREG,AXL,CD44,CD86,CDH5,CSF1,CSPG4,DAG1,DDR1,DSCAM,EGFR,EPHA1,EPHA2,EPHA4,EPHB1,EPHB2,EPHB3,EPHB4,ERBB2,ERBB4,FAS,FLT1,HFE,IGF1R,IL6R,JTB,KITLG,LILRB2,LRP4,LRP8,MERTK,MET,MUSK,NPTN,NRXN1,NTRK2,PILRB,PTPRJ,RAMP3,ROBO1,SDC4,TIE1,TNFRSF1A,TYRO3
GO:0045937	positive regulation of phosphate metabolic process	2.52535e-05	2.52535e-05	48	9	P37023,P78325,Q15109,P05067,P15514,P30530,P16070,P42081,P33151,P09603,Q6UVK1,Q14118,Q08345,O60469,P00533,P21709,P29317,P54764,P54762,P29323,P54753,P54760,P04626,Q15303,P25445,P17948,Q30201,P08069,P08887,O76095,P21583,Q8N423,O75096,Q14114,Q12866,P08581,O15146,Q9Y639,P58400,Q16620,Q9UKJ0,Q12913,O60896,Q9Y6N7,P31431,P35590,P19438,Q06418	ACVRL1,ADAM8,AGER,APP,AREG,AXL,CD44,CD86,CDH5,CSF1,CSPG4,DAG1,DDR1,DSCAM,EGFR,EPHA1,EPHA2,EPHA4,EPHB1,EPHB2,EPHB3,EPHB4,ERBB2,ERBB4,FAS,FLT1,HFE,IGF1R,IL6R,JTB,KITLG,LILRB2,LRP4,LRP8,MERTK,MET,MUSK,NPTN,NRXN1,NTRK2,PILRB,PTPRJ,RAMP3,ROBO1,SDC4,TIE1,TNFRSF1A,TYRO3
GO:0060562	epithelial tube morphogenesis	2.88882e-05	2.88882e-05	22	1	P37023,P15514,P35613,P09603,Q96PZ7,Q14118,Q08345,O00548,P52799,P29317,P54764,P98164,P08581,P46531,Q04721,Q99466,Q9Y4D7,Q13308,P31431,Q9C0C4,P09758,P35590	ACVRL1,AREG,BSG,CSF1,CSMD1,DAG1,DDR1,DLL1,EFNB2,EPHA2,EPHA4,LRP2,MET,NOTCH1,NOTCH2,NOTCH4,PLXND1,PTK7,SDC4,SEMA4C,TACSTD2,TIE1
GO:0001944	vasculature development	3.18952e-05	3.18952e-05	39	8	P37023,O43184,P78325,P35613,P19022,P33151,Q6UVK1,Q14118,O00548,P52799,P21709,P29317,P54762,P29323,P54753,P54760,P04626,P17948,P08887,P01130,Q07954,P98164,P43121,P08138,P46531,Q04721,Q9UM47,Q99466,P58400,Q9HDB5,Q16620,Q86YL7,Q9Y4D7,Q13308,P28827,Q9Y6N7,Q9HCK4,P35590,Q8IZJ1	ACVRL1,ADAM12,ADAM8,BSG,CDH2,CDH5,CSPG4,DAG1,DLL1,EFNB2,EPHA1,EPHA2,EPHB1,EPHB2,EPHB3,EPHB4,ERBB2,FLT1,IL6R,LDLR,LRP1,LRP2,MCAM,NGFR,NOTCH1,NOTCH2,NOTCH3,NOTCH4,NRXN1,NRXN3,NTRK2,PDPN,PLXND1,PTK7,PTPRM,ROBO1,ROBO2,TIE1,UNC5B
GO:0043549	regulation of kinase activity	4.27694e-05	4.27694e-05	42	7	P78325,Q15109,P05067,P15514,P30530,P16070,P42081,P09603,Q14118,Q08345,P00533,P21709,P29317,P54764,P54762,P29323,P54753,P54760,P04626,Q15303,P17948,P08069,P08887,O76095,P21583,O75581,Q14114,Q12866,P08581,O15146,P58400,Q16620,Q9UKJ0,Q9HD43,Q12913,Q16827,O14522,Q9Y6N7,P31431,Q92673,P35590,Q06418	ADAM8,AGER,APP,AREG,AXL,CD44,CD86,CSF1,DAG1,DDR1,EGFR,EPHA1,EPHA2,EPHA4,EPHB1,EPHB2,EPHB3,EPHB4,ERBB2,ERBB4,FLT1,IGF1R,IL6R,JTB,KITLG,LRP6,LRP8,MERTK,MET,MUSK,NRXN1,NTRK2,PILRB,PTPRH,PTPRJ,PTPRO,PTPRT,ROBO1,SDC4,SORL1,TIE1,TYRO3
GO:0001568	blood vessel development	4.3183e-05	4.3183e-05	38	8	P37023,O43184,P78325,P35613,P19022,P33151,Q6UVK1,Q14118,O00548,P52799,P21709,P29317,P54762,P29323,P54753,P54760,P04626,P17948,P08887,P01130,Q07954,P98164,P43121,P08138,P46531,Q04721,Q9UM47,Q99466,P58400,Q9HDB5,Q16620,Q9Y4D7,Q13308,P28827,Q9Y6N7,Q9HCK4,P35590,Q8IZJ1	ACVRL1,ADAM12,ADAM8,BSG,CDH2,CDH5,CSPG4,DAG1,DLL1,EFNB2,EPHA1,EPHA2,EPHB1,EPHB2,EPHB3,EPHB4,ERBB2,FLT1,IL6R,LDLR,LRP1,LRP2,MCAM,NGFR,NOTCH1,NOTCH2,NOTCH3,NOTCH4,NRXN1,NRXN3,NTRK2,PLXND1,PTK7,PTPRM,ROBO1,ROBO2,TIE1,UNC5B
GO:0060255	regulation of macromolecule metabolic process	4.34243e-05	4.34243e-05	89	19	P37023,P78325,Q15109,Q06481,P05067,P15514,P30530,P35613,Q6UXG8,P06729,P41217,P20273,Q15762,P26842,Q9NZQ7,Q5ZPR3,P16070,P42081,P12830,P22223,P33151,Q9NZV1,P09603,Q6UVK1,Q14118,O00548,P00533,P16422,P21709,P29317,P54764,P29323,P04626,Q15303,Q96PL5,P25445,P17948,Q30201,P04439,P04440,P13747,P30511,P08069,P27930,P08887,O76095,Q96J84,P21583,Q9UQV4,P01130,Q8N423,Q07954,P98164,O75096,O75581,Q14114,Q12866,…	ACVRL1,ADAM8,AGER,APLP2,APP,AREG,AXL,BSG,BTNL9,CD2,CD200,CD22,CD226,CD27,CD274,CD276,CD44,CD86,CDH1,CDH3,CDH5,CRIM1,CSF1,CSPG4,DAG1,DLL1,EGFR,EPCAM,EPHA1,EPHA2,EPHA4,EPHB2,ERBB2,ERBB4,ERMAP,FAS,FLT1,HFE,HLA-A,HLA-DPB1,HLA-E,HLA-F,IGF1R,IL1R2,IL6R,JTB,KIRREL1,KITLG,LAMP3,LDLR,LILRB2,LRP1,LRP2,LRP4,LRP6,LRP8,MERTK,MET,MUSK,NGFR,NOTCH1,NOTCH2,NOTCH3,NOTCH4,NPTN,NRXN1,NTRK2,PAM,PARM1,PILRB,PTPRH,PTPR…
GO:0010720	positive regulation of cell development	4.36622e-05	4.36622e-05	22	9	P55283,P33151,Q14118,P40126,O60469,P54764,P29323,P32004,P98164,Q14114,P46531,Q9Y639,Q16620,Q9UIW2,O75051,Q9HCM2,O43157,Q9Y4D7,P23468,Q9Y6N7,Q9HCK4,Q96PX8	CDH4,CDH5,DAG1,DCT,DSCAM,EPHA4,EPHB2,L1CAM,LRP2,LRP8,NOTCH1,NPTN,NTRK2,PLXNA1,PLXNA2,PLXNA4,PLXNB1,PLXND1,PTPRD,ROBO1,ROBO2,SLITRK1
GO:0065009	regulation of molecular function	5.14811e-05	5.14811e-05	73	14	P78325,Q15109,Q06481,P05067,P15514,P30530,P41217,P26842,P16070,P42081,P22223,Q9NZV1,P09603,Q14118,Q08345,P00533,P0C7U0,Q5R3F8,P21709,P29317,P54764,P54762,P29323,P54753,P54760,P04626,Q15303,P25445,P17948,Q30201,P08069,P08887,O76095,P15382,P21583,Q9UQV4,Q07954,O75581,Q14114,Q12866,P08581,P51512,O15146,P08138,Q8N2Q7,Q8NFZ4,Q9NZ94,P46531,P17342,P58400,Q16620,Q6UWI2,Q9UKJ0,Q9UIW2,O75051,Q9HCM2,O43157,…	ADAM8,AGER,APLP2,APP,AREG,AXL,CD200,CD27,CD44,CD86,CDH3,CRIM1,CSF1,DAG1,DDR1,EGFR,ELFN1,ELFN2,EPHA1,EPHA2,EPHA4,EPHB1,EPHB2,EPHB3,EPHB4,ERBB2,ERBB4,FAS,FLT1,HFE,IGF1R,IL6R,JTB,KCNE1,KITLG,LAMP3,LRP1,LRP6,LRP8,MERTK,MET,MMP16,MUSK,NGFR,NLGN1,NLGN2,NLGN3,NOTCH1,NPR3,NRXN1,NTRK2,PARM1,PILRB,PLXNA1,PLXNA2,PLXNA4,PLXNB1,PLXND1,PTPRF,PTPRH,PTPRJ,PTPRO,PTPRT,RAMP3,ROBO1,SDC4,SIRPA,SLAMF1,SORL1,SORT1,TIE…
GO:0031325	positive regulation of cellular metabolic process	5.38154e-05	5.38154e-05	63	11	P37023,P78325,Q15109,P05067,P15514,P30530,P16070,P42081,P12830,P22223,P33151,P09603,Q6UVK1,Q14118,Q08345,O00548,O60469,P00533,P16422,P21709,P29317,P54764,P54762,P29323,P54753,P54760,P04626,Q15303,P25445,P17948,Q30201,P08069,P08887,O76095,P21583,P01130,Q8N423,Q07954,P98164,O75096,O75581,Q14114,Q12866,P08581,O15146,P08138,P46531,Q9UM47,Q99466,Q9Y639,P58400,Q16620,Q6UWI2,Q9UKJ0,Q12913,O60896,Q9Y6N7,…	ACVRL1,ADAM8,AGER,APP,AREG,AXL,CD44,CD86,CDH1,CDH3,CDH5,CSF1,CSPG4,DAG1,DDR1,DLL1,DSCAM,EGFR,EPCAM,EPHA1,EPHA2,EPHA4,EPHB1,EPHB2,EPHB3,EPHB4,ERBB2,ERBB4,FAS,FLT1,HFE,IGF1R,IL6R,JTB,KITLG,LDLR,LILRB2,LRP1,LRP2,LRP4,LRP6,LRP8,MERTK,MET,MUSK,NGFR,NOTCH1,NOTCH3,NOTCH4,NPTN,NRXN1,NTRK2,PARM1,PILRB,PTPRJ,RAMP3,ROBO1,SDC4,TIE1,TNFRSF1A,TYRO3,VSIR,ZP3
GO:0050896	response to stimulus	6.12468e-05	6.12468e-05	165	47	P37023,O43184,P78325,Q15109,P51693,Q06481,P05067,P15514,P30530,P35613,Q6UXG8,Q86VB7,P29016,P06729,P41217,P20273,Q15762,P26842,Q9NZQ7,Q5ZPR3,P16070,P34810,P11912,P42081,P12830,Q12864,P19022,P22223,P55283,P33151,P55285,Q9BYE9,O00533,Q9NZV1,P09603,Q96PZ7,Q6UVK1,P78310,Q9H2A7,Q14118,P43146,P40126,Q08345,O00548,Q9NYJ7,O60469,Q8TD84,P52799,P00533,P16422,P21709,P29317,P54764,P54762,P29323,P54753,P54760,…	ACVRL1,ADAM12,ADAM8,AGER,APLP1,APLP2,APP,AREG,AXL,BSG,BTNL9,CD163,CD1B,CD2,CD200,CD22,CD226,CD27,CD274,CD276,CD44,CD68,CD79A,CD86,CDH1,CDH17,CDH2,CDH3,CDH4,CDH5,CDH6,CDHR2,CHL1,CRIM1,CSF1,CSMD1,CSPG4,CXADR,CXCL16,DAG1,DCC,DCT,DDR1,DLL1,DLL3,DSCAM,DSCAML1,EFNB2,EGFR,EPCAM,EPHA1,EPHA2,EPHA4,EPHB1,EPHB2,EPHB3,EPHB4,ERBB2,ERBB4,ERMAP,FAS,FCAMR,FCGR2A,FLT1,GUCY2C,HFE,HLA-A,HLA-DPB1,HLA-E,HLA-F,IGF1R,I…
GO:0002009	morphogenesis of an epithelium	6.16464e-05	6.16464e-05	28	2	P37023,P15514,P35613,P16070,P09603,Q96PZ7,Q14118,Q08345,O00548,P52799,P00533,P29317,P54764,Q15303,P98164,P08581,P08138,P46531,Q04721,Q99466,Q86YL7,Q9UIW2,Q9Y4D7,Q13308,P31431,Q9C0C4,P09758,P35590	ACVRL1,AREG,BSG,CD44,CSF1,CSMD1,DAG1,DDR1,DLL1,EFNB2,EGFR,EPHA2,EPHA4,ERBB4,LRP2,MET,NGFR,NOTCH1,NOTCH2,NOTCH4,PDPN,PLXNA1,PLXND1,PTK7,SDC4,SEMA4C,TACSTD2,TIE1
GO:0030900	forebrain development	6.24043e-05	6.24043e-05	20	2	P51693,P05067,P30530,P12830,P19022,P40126,P00533,P29323,P54753,Q15303,P08069,P98164,Q14114,P46531,Q9UM47,Q16620,Q9HCM2,Q9Y6N7,Q9HCK4,Q06418	APLP1,APP,AXL,CDH1,CDH2,DCT,EGFR,EPHB2,EPHB3,ERBB4,IGF1R,LRP2,LRP8,NOTCH1,NOTCH3,NTRK2,PLXNA4,ROBO1,ROBO2,TYRO3
GO:0065007	biological regulation	6.41195e-05	6.41195e-05	185	52	P37023,O43184,P78325,Q15109,P51693,Q06481,P05067,P15514,P30530,P35613,Q6UXG8,P29016,P06729,P41217,P20273,Q15762,P26842,Q9NZQ7,Q5ZPR3,P16070,P34810,P11912,P42081,P14209,P12830,P55287,Q12864,P19022,P22223,P55283,P33151,P55285,Q9BYE9,O00533,O94985,Q9H4D0,Q9BUF7,Q9NZV1,P09603,Q96PZ7,Q6UVK1,P78310,Q9H2A7,Q14118,P43146,P40126,Q08345,O00548,Q9NYJ7,O60469,P52799,P00533,P0C7U0,Q5R3F8,P16422,P21709,P29317,…	ACVRL1,ADAM12,ADAM8,AGER,APLP1,APLP2,APP,AREG,AXL,BSG,BTNL9,CD1B,CD2,CD200,CD22,CD226,CD27,CD274,CD276,CD44,CD68,CD79A,CD86,CD99,CDH1,CDH11,CDH17,CDH2,CDH3,CDH4,CDH5,CDH6,CDHR2,CHL1,CLSTN1,CLSTN2,CRB3,CRIM1,CSF1,CSMD1,CSPG4,CXADR,CXCL16,DAG1,DCC,DCT,DDR1,DLL1,DLL3,DSCAM,EFNB2,EGFR,ELFN1,ELFN2,EPCAM,EPHA1,EPHA2,EPHA4,EPHB1,EPHB2,EPHB3,EPHB4,ERBB2,ERBB4,ERMAP,FAS,FAT3,FCGR2A,FLT1,GUCY2C,HAVCR1,HFE,…
GO:0060322	head development	6.50078e-05	6.50078e-05	32	6	P51693,P05067,P30530,P12830,P19022,Q9UJ99,P40126,O00548,Q8TD84,P00533,P54762,P29323,P54753,Q15303,P08069,P98164,O75581,Q14114,O94856,Q8NFZ4,Q8N0W4,P46531,Q9UM47,P58400,Q16620,O75051,Q9HCM2,Q9Y6N7,Q9HCK4,Q9C0C4,Q06418,O95185	APLP1,APP,AXL,CDH1,CDH2,CDH22,DCT,DLL1,DSCAML1,EGFR,EPHB1,EPHB2,EPHB3,ERBB4,IGF1R,LRP2,LRP6,LRP8,NFASC,NLGN2,NLGN4X,NOTCH1,NOTCH3,NRXN1,NTRK2,PLXNA2,PLXNA4,ROBO1,ROBO2,SEMA4C,TYRO3,UNC5C
GO:0099068	postsynapse assembly	7.77849e-05	7.77849e-05	12	3	P19022,P29323,O75096,Q9NT99,Q8N2Q7,Q8NFZ4,Q9NZ94,Q8N0W4,Q8NFZ3,P58400,P58401,P23468	CDH2,EPHB2,LRP4,LRRC4B,NLGN1,NLGN2,NLGN3,NLGN4X,NLGN4Y,NRXN1,NRXN2,PTPRD
GO:0048514	blood vessel morphogenesis	7.77849e-05	7.77849e-05	35	7	P37023,O43184,P78325,P35613,P19022,P33151,Q6UVK1,Q14118,O00548,P52799,P21709,P29317,P54762,P29323,P54753,P54760,P04626,P17948,P01130,Q07954,P98164,P43121,P08138,P46531,Q04721,Q9UM47,Q99466,P58400,Q9HDB5,Q16620,Q9Y4D7,P28827,Q9Y6N7,P35590,Q8IZJ1	ACVRL1,ADAM12,ADAM8,BSG,CDH2,CDH5,CSPG4,DAG1,DLL1,EFNB2,EPHA1,EPHA2,EPHB1,EPHB2,EPHB3,EPHB4,ERBB2,FLT1,LDLR,LRP1,LRP2,MCAM,NGFR,NOTCH1,NOTCH2,NOTCH3,NOTCH4,NRXN1,NRXN3,NTRK2,PLXND1,PTPRM,ROBO1,TIE1,UNC5B
GO:0010604	positive regulation of macromolecule metabolic process	7.77849e-05	7.77849e-05	69	17	P37023,P78325,Q15109,P05067,P15514,P35613,P06729,P41217,Q15762,Q9NZQ7,Q5ZPR3,P16070,P42081,P12830,P22223,P33151,P09603,Q6UVK1,Q14118,O00548,P00533,P16422,P54764,P29323,P04626,Q15303,P25445,P17948,Q30201,P04439,P04440,P13747,P30511,P08069,P08887,O76095,P21583,Q9UQV4,P01130,Q8N423,Q07954,P98164,O75096,O75581,Q14114,P08581,O15146,P08138,P46531,Q9UM47,Q99466,Q9Y639,P58400,Q16620,Q6UWI2,Q9UKJ0,Q12913,…	ACVRL1,ADAM8,AGER,APP,AREG,BSG,CD2,CD200,CD226,CD274,CD276,CD44,CD86,CDH1,CDH3,CDH5,CSF1,CSPG4,DAG1,DLL1,EGFR,EPCAM,EPHA4,EPHB2,ERBB2,ERBB4,FAS,FLT1,HFE,HLA-A,HLA-DPB1,HLA-E,HLA-F,IGF1R,IL6R,JTB,KITLG,LAMP3,LDLR,LILRB2,LRP1,LRP2,LRP4,LRP6,LRP8,MET,MUSK,NGFR,NOTCH1,NOTCH3,NOTCH4,NPTN,NRXN1,NTRK2,PARM1,PILRB,PTPRJ,RAMP3,ROBO1,SDC4,SLAMF1,SLAMF6,SORL1,SPN,TIGIT,TNFRSF1A,TOMM70,VSIR,ZP3
GO:0051347	positive regulation of transferase activity	8.45688e-05	8.45688e-05	38	6	P78325,Q15109,P15514,P30530,P41217,P16070,P42081,P09603,Q14118,Q08345,P00533,P21709,P29317,P54764,P54762,P29323,P54753,P54760,P04626,Q15303,P17948,P08069,P08887,O76095,P21583,Q14114,Q12866,P08581,O15146,P58400,Q16620,Q6UWI2,Q9UKJ0,Q9Y6N7,P31431,Q92673,P35590,Q06418	ADAM8,AGER,AREG,AXL,CD200,CD44,CD86,CSF1,DAG1,DDR1,EGFR,EPHA1,EPHA2,EPHA4,EPHB1,EPHB2,EPHB3,EPHB4,ERBB2,ERBB4,FLT1,IGF1R,IL6R,JTB,KITLG,LRP8,MERTK,MET,MUSK,NRXN1,NTRK2,PARM1,PILRB,ROBO1,SDC4,SORL1,TIE1,TYRO3
GO:0016192	vesicle-mediated transport	9.0989e-05	9.0989e-05	52	8	Q15109,P51693,P05067,P30530,Q86VB7,P20273,P19022,O94985,Q9H2A7,O00548,P52799,P00533,P29323,P55899,Q96D42,Q30201,P30511,P08069,P11717,P11279,P01130,Q07954,Q9NZR2,P98164,O75096,O75581,Q14114,Q96KG7,Q12866,P08581,P22897,Q9UBG0,Q8N2Q7,Q8NFZ4,Q9NZ94,Q8N0W4,Q8NFZ3,P46531,P58400,Q9HDB5,Q9Y5H0,P01833,Q12913,O60896,P18827,P31431,P78324,Q13291,Q92673,Q99523,Q06418,P21754	AGER,APLP1,APP,AXL,CD163,CD22,CDH2,CLSTN1,CXCL16,DLL1,EFNB2,EGFR,EPHB2,FCGRT,HAVCR1,HFE,HLA-F,IGF1R,IGF2R,LAMP1,LDLR,LRP1,LRP1B,LRP2,LRP4,LRP6,LRP8,MEGF10,MERTK,MET,MRC1,MRC2,NLGN1,NLGN2,NLGN3,NLGN4X,NLGN4Y,NOTCH1,NRXN1,NRXN3,PCDHGA3,PIGR,PTPRJ,RAMP3,SDC1,SDC4,SIRPA,SLAMF1,SORL1,SORT1,TYRO3,ZP3
GO:0010243	response to organonitrogen compound	0.000107379	0.000107379	27	3	Q15109,P51693,P05067,P15514,P35613,P34810,P12830,Q14118,P00533,P54764,P29323,P08069,P15382,Q9UEF7,P01130,Q07954,O75581,P08138,P46531,Q16620,P18433,P23469,O60896,P18827,Q92673,Q99523,O94826	AGER,APLP1,APP,AREG,BSG,CD68,CDH1,DAG1,EGFR,EPHA4,EPHB2,IGF1R,KCNE1,KL,LDLR,LRP1,LRP6,NGFR,NOTCH1,NTRK2,PTPRA,PTPRE,RAMP3,SDC1,SORL1,SORT1,TOMM70
GO:0051716	cellular response to stimulus	0.00011137	0.00011137	142	42	P37023,O43184,P78325,Q15109,P51693,Q06481,P05067,P15514,P30530,P35613,Q6UXG8,P06729,P20273,Q15762,P26842,Q9NZQ7,Q5ZPR3,P16070,P34810,P11912,P42081,P12830,Q12864,P19022,P22223,P33151,P55285,O00533,Q9NZV1,P09603,Q6UVK1,P78310,Q9H2A7,Q14118,P43146,Q08345,O00548,Q9NYJ7,O60469,P52799,P00533,P16422,P21709,P29317,P54764,P54762,P29323,P54753,P54760,P04626,Q15303,Q96PL5,P25445,P12318,P17948,P25092,Q30201,…	ACVRL1,ADAM12,ADAM8,AGER,APLP1,APLP2,APP,AREG,AXL,BSG,BTNL9,CD2,CD22,CD226,CD27,CD274,CD276,CD44,CD68,CD79A,CD86,CDH1,CDH17,CDH2,CDH3,CDH5,CDH6,CHL1,CRIM1,CSF1,CSPG4,CXADR,CXCL16,DAG1,DCC,DDR1,DLL1,DLL3,DSCAM,EFNB2,EGFR,EPCAM,EPHA1,EPHA2,EPHA4,EPHB1,EPHB2,EPHB3,EPHB4,ERBB2,ERBB4,ERMAP,FAS,FCGR2A,FLT1,GUCY2C,HFE,HLA-A,HLA-DPB1,HLA-E,IGF1R,IGF2R,IL17RD,IL1R2,IL6R,KCNE1,KITLG,KL,LAMP1,LDLR,LILRB2,LI…
GO:0051668	localization within membrane	0.000111961	0.000111961	29	5	Q15109,P35613,P06729,P12830,P19022,O94985,Q9BUF7,Q14118,P00533,P29317,P29323,P04626,P15382,Q07954,O75096,O75581,Q9HBW1,O15146,Q9NQS3,O94856,Q8N2Q7,Q8NFZ4,P58400,P58401,P01833,O60896,Q92673,P19438,O94826	AGER,BSG,CD2,CDH1,CDH2,CLSTN1,CRB3,DAG1,EGFR,EPHA2,EPHB2,ERBB2,KCNE1,LRP1,LRP4,LRP6,LRRC4,MUSK,NECTIN3,NFASC,NLGN1,NLGN2,NRXN1,NRXN2,PIGR,RAMP3,SORL1,TNFRSF1A,TOMM70
GO:0097090	presynaptic membrane organization	0.000118981	0.000118981	8	2	O75096,Q8N2Q7,Q8NFZ4,Q9NZ94,Q8N0W4,Q8NFZ3,P58400,P23468	LRP4,NLGN1,NLGN2,NLGN3,NLGN4X,NLGN4Y,NRXN1,PTPRD
GO:0097105	presynaptic membrane assembly	0.000118981	0.000118981	8	2	O75096,Q8N2Q7,Q8NFZ4,Q9NZ94,Q8N0W4,Q8NFZ3,P58400,P23468	LRP4,NLGN1,NLGN2,NLGN3,NLGN4X,NLGN4Y,NRXN1,PTPRD
GO:0030155	regulation of cell adhesion	0.000126646	0.000126646	49	17	P37023,P78325,Q15109,P26842,Q9NZQ7,Q5ZPR3,P16070,P42081,P12830,P09603,Q14118,Q08345,O00548,O60469,P52799,P16422,P21709,P29317,P54764,P29323,P54753,P04626,Q30201,P04439,P04440,P13747,Q8N423,Q96KG7,P46531,Q99466,Q86YL7,Q9UIW2,O75051,Q9HCM2,O43157,Q9Y4D7,P18433,Q12913,Q16827,P31431,P16109,P78324,Q13291,P16150,P09758,Q495A1,Q96RJ3,Q9H7M9,P21754	ACVRL1,ADAM8,AGER,CD27,CD274,CD276,CD44,CD86,CDH1,CSF1,DAG1,DDR1,DLL1,DSCAM,EFNB2,EPCAM,EPHA1,EPHA2,EPHA4,EPHB2,EPHB3,ERBB2,HFE,HLA-A,HLA-DPB1,HLA-E,LILRB2,MEGF10,NOTCH1,NOTCH4,PDPN,PLXNA1,PLXNA2,PLXNA4,PLXNB1,PLXND1,PTPRA,PTPRJ,PTPRO,SDC4,SELP,SIRPA,SLAMF1,SPN,TACSTD2,TIGIT,TNFRSF13C,VSIR,ZP3
GO:0019222	regulation of metabolic process	0.000130926	0.000130926	97	20	P37023,P78325,Q15109,Q06481,P05067,P15514,P30530,P35613,Q6UXG8,P06729,P41217,P20273,Q15762,P26842,Q9NZQ7,Q5ZPR3,P16070,P42081,P12830,P22223,P33151,Q9NZV1,P09603,Q6UVK1,Q14118,Q08345,O00548,O60469,P00533,P16422,P21709,P29317,P54764,P54762,P29323,P54753,P54760,P04626,Q15303,Q96PL5,P25445,P17948,Q30201,P04439,P04440,P13747,P30511,P08069,P27930,P08887,O76095,Q96J84,P21583,Q9UQV4,P01130,Q8N423,Q07954,…	ACVRL1,ADAM8,AGER,APLP2,APP,AREG,AXL,BSG,BTNL9,CD2,CD200,CD22,CD226,CD27,CD274,CD276,CD44,CD86,CDH1,CDH3,CDH5,CRIM1,CSF1,CSPG4,DAG1,DDR1,DLL1,DSCAM,EGFR,EPCAM,EPHA1,EPHA2,EPHA4,EPHB1,EPHB2,EPHB3,EPHB4,ERBB2,ERBB4,ERMAP,FAS,FLT1,HFE,HLA-A,HLA-DPB1,HLA-E,HLA-F,IGF1R,IL1R2,IL6R,JTB,KIRREL1,KITLG,LAMP3,LDLR,LILRB2,LRP1,LRP2,LRP4,LRP6,LRP8,MERTK,MET,MUSK,NGFR,NOTCH1,NOTCH2,NOTCH3,NOTCH4,NPR3,NPTN,NRXN…
GO:0043085	positive regulation of catalytic activity	0.000131753	0.000131753	45	8	P78325,Q15109,P05067,P15514,P30530,P41217,P16070,P42081,P22223,P09603,Q14118,Q08345,P00533,P21709,P29317,P54764,P54762,P29323,P54753,P54760,P04626,Q15303,P25445,P17948,P08069,P08887,O76095,P21583,Q14114,Q12866,P08581,O15146,P08138,P17342,P58400,Q16620,Q6UWI2,Q9UKJ0,O43157,Q9Y6N7,P31431,Q92673,P35590,Q06418,Q9H7M9	ADAM8,AGER,APP,AREG,AXL,CD200,CD44,CD86,CDH3,CSF1,DAG1,DDR1,EGFR,EPHA1,EPHA2,EPHA4,EPHB1,EPHB2,EPHB3,EPHB4,ERBB2,ERBB4,FAS,FLT1,IGF1R,IL6R,JTB,KITLG,LRP8,MERTK,MET,MUSK,NGFR,NPR3,NRXN1,NTRK2,PARM1,PILRB,PLXNB1,ROBO1,SDC4,SORL1,TIE1,TYRO3,VSIR
GO:0051093	negative regulation of developmental process	0.000134396	0.000134396	33	5	P37023,P05067,P15514,P22223,Q9NZV1,P43146,O00548,Q9NYJ7,P00533,P29317,P54764,P54762,P29323,P04626,Q8TDW7,Q8NFM7,P01130,O75022,O75096,P08138,Q8N2Q7,P46531,Q9UM47,Q99466,P28827,Q9HCK4,Q9C0C4,O95754,Q92673,Q99523,P09758,P35590,O94826	ACVRL1,APP,AREG,CDH3,CRIM1,DCC,DLL1,DLL3,EGFR,EPHA2,EPHA4,EPHB1,EPHB2,ERBB2,FAT3,IL17RD,LDLR,LILRB3,LRP4,NGFR,NLGN1,NOTCH1,NOTCH3,NOTCH4,PTPRM,ROBO2,SEMA4C,SEMA4F,SORL1,SORT1,TACSTD2,TIE1,TOMM70
GO:0032879	regulation of localization	0.00013548	0.00013548	79	21	P37023,P78325,Q15109,P05067,P30530,P35613,P41217,P20273,Q9NZQ7,P14209,P12830,P19022,P22223,P33151,P09603,Q9H2A7,Q14118,O00548,P52799,P00533,P21709,P29317,P54764,P29323,P04626,Q15303,P17948,Q30201,P30511,P08069,P08887,P15382,P21583,P11279,Q8N423,Q07954,O75096,P43121,Q12866,P08581,P08138,Q8N2Q7,Q8NFZ4,Q9NZ94,P46531,Q9Y639,P58400,Q9HDB5,P19021,Q86YL7,Q9UIW2,O75051,Q9HCM2,O43157,Q9Y4D7,Q12913,Q15262,…	ACVRL1,ADAM8,AGER,APP,AXL,BSG,CD200,CD22,CD274,CD99,CDH1,CDH2,CDH3,CDH5,CSF1,CXCL16,DAG1,DLL1,EFNB2,EGFR,EPHA1,EPHA2,EPHA4,EPHB2,ERBB2,ERBB4,FLT1,HFE,HLA-F,IGF1R,IL6R,KCNE1,KITLG,LAMP1,LILRB2,LRP1,LRP4,MCAM,MERTK,MET,NGFR,NLGN1,NLGN2,NLGN3,NOTCH1,NPTN,NRXN1,NRXN3,PAM,PDPN,PLXNA1,PLXNA2,PLXNA4,PLXNB1,PLXND1,PTPRJ,PTPRK,PTPRM,PTPRO,PTPRT,RAMP3,ROBO1,SDC1,SDC4,SELP,SEMA4C,SEMA4F,SIRPA,SLAMF1,SORL1,S…
GO:1901698	response to nitrogen compound	0.000139046	0.000139046	27	3	Q15109,P51693,P05067,P15514,P35613,P34810,P12830,Q14118,P00533,P54764,P29323,P08069,P15382,Q9UEF7,P01130,Q07954,O75581,P08138,P46531,Q16620,P18433,P23469,O60896,P18827,Q92673,Q99523,O94826	AGER,APLP1,APP,AREG,BSG,CD68,CDH1,DAG1,EGFR,EPHA4,EPHB2,IGF1R,KCNE1,KL,LDLR,LRP1,LRP6,NGFR,NOTCH1,NTRK2,PTPRA,PTPRE,RAMP3,SDC1,SORL1,SORT1,TOMM70
GO:0051172	negative regulation of nitrogen compound metabolic process	0.000140064	0.000140064	31	4	P37023,Q06481,P05067,P26842,P16070,Q9NZV1,P00533,P21709,P54764,P29323,Q30201,P27930,Q96J84,Q9UQV4,P01130,Q8N423,Q07954,O75581,P46531,Q04721,Q9UM47,Q99466,Q16620,Q9HD43,Q12913,Q15262,Q16827,O14522,P78324,Q92673,P21754	ACVRL1,APLP2,APP,CD27,CD44,CRIM1,EGFR,EPHA1,EPHA4,EPHB2,HFE,IL1R2,KIRREL1,LAMP3,LDLR,LILRB2,LRP1,LRP6,NOTCH1,NOTCH2,NOTCH3,NOTCH4,NTRK2,PTPRH,PTPRJ,PTPRK,PTPRO,PTPRT,SIRPA,SORL1,ZP3
GO:0051336	regulation of hydrolase activity	0.000141355	0.000141355	30	8	Q15109,Q06481,P05067,P41217,P26842,P16070,P42081,Q9NZV1,P00533,P21709,P29317,P54764,P54753,P04626,P25445,P17948,Q9UQV4,Q07954,P08581,P08138,Q16620,Q9UIW2,O75051,Q9HCM2,O43157,Q9Y4D7,Q9Y6N7,Q92673,Q99523,Q9H7M9	AGER,APLP2,APP,CD200,CD27,CD44,CD86,CRIM1,EGFR,EPHA1,EPHA2,EPHA4,EPHB3,ERBB2,FAS,FLT1,LAMP3,LRP1,MET,NGFR,NTRK2,PLXNA1,PLXNA2,PLXNA4,PLXNB1,PLXND1,ROBO1,SORL1,SORT1,VSIR
GO:0009719	response to endogenous stimulus	0.000155494	0.000155494	43	6	P37023,Q15109,P51693,P05067,P15514,P35613,P16070,P34810,P12830,P33151,Q9NZV1,Q14118,P00533,P54764,P29323,P04626,Q15303,Q30201,P08069,Q8NFM7,P15382,Q9UEF7,P01130,Q07954,P98164,O75581,Q92859,P08138,P46531,Q04721,Q9Y639,P58400,Q16620,P19021,P18433,P23469,Q15262,O60896,Q9HCK4,P18827,Q92673,Q99523,O94826	ACVRL1,AGER,APLP1,APP,AREG,BSG,CD44,CD68,CDH1,CDH5,CRIM1,DAG1,EGFR,EPHA4,EPHB2,ERBB2,ERBB4,HFE,IGF1R,IL17RD,KCNE1,KL,LDLR,LRP1,LRP2,LRP6,NEO1,NGFR,NOTCH1,NOTCH2,NPTN,NRXN1,NTRK2,PAM,PTPRA,PTPRE,PTPRK,RAMP3,ROBO2,SDC1,SORL1,SORT1,TOMM70
GO:0031323	regulation of cellular metabolic process	0.000155494	0.000155494	78	12	P37023,P78325,Q15109,Q06481,P05067,P15514,P30530,P41217,P26842,P16070,P42081,P12830,P22223,P33151,Q9NZV1,P09603,Q6UVK1,Q14118,Q08345,O00548,O60469,P00533,P16422,P21709,P29317,P54764,P54762,P29323,P54753,P54760,P04626,Q15303,P25445,P17948,Q30201,P08069,P27930,P08887,O76095,Q96J84,P21583,Q9UQV4,P01130,Q8N423,Q07954,P98164,O75096,O75581,Q14114,Q12866,P08581,O15146,P08138,P46531,Q04721,Q9UM47,Q99466,…	ACVRL1,ADAM8,AGER,APLP2,APP,AREG,AXL,CD200,CD27,CD44,CD86,CDH1,CDH3,CDH5,CRIM1,CSF1,CSPG4,DAG1,DDR1,DLL1,DSCAM,EGFR,EPCAM,EPHA1,EPHA2,EPHA4,EPHB1,EPHB2,EPHB3,EPHB4,ERBB2,ERBB4,FAS,FLT1,HFE,IGF1R,IL1R2,IL6R,JTB,KIRREL1,KITLG,LAMP3,LDLR,LILRB2,LRP1,LRP2,LRP4,LRP6,LRP8,MERTK,MET,MUSK,NGFR,NOTCH1,NOTCH2,NOTCH3,NOTCH4,NPTN,NRXN1,NTRK2,PAM,PARM1,PILRB,PTPRH,PTPRJ,PTPRK,PTPRO,PTPRT,RAMP3,ROBO1,SDC4,SIRP…
GO:0050770	regulation of axonogenesis	0.000160588	0.000160588	21	9	P19022,P55283,P43146,O60469,P54764,P29323,P54753,P32004,O75096,Q9HCJ2,Q16620,Q9UIW2,O75051,Q9HCM2,O43157,Q9Y4D7,Q9Y6N7,Q9HCK4,Q9C0C4,O95754,Q96PX8	CDH2,CDH4,DCC,DSCAM,EPHA4,EPHB2,EPHB3,L1CAM,LRP4,LRRC4C,NTRK2,PLXNA1,PLXNA2,PLXNA4,PLXNB1,PLXND1,ROBO1,ROBO2,SEMA4C,SEMA4F,SLITRK1
GO:0044089	positive regulation of cellular component biogenesis	0.000175228	0.000175228	26	9	Q12864,P33151,O94985,Q9H4D0,Q9BUF7,Q14118,P21709,P29317,P54762,P29323,P54753,Q96J84,Q50LG9,Q9NT99,Q6UXK5,P08581,Q8N2Q7,Q8NFZ4,Q9NZ94,P58400,Q16620,P23468,Q12913,P18827,P31431,Q96PX8	CDH17,CDH5,CLSTN1,CLSTN2,CRB3,DAG1,EPHA1,EPHA2,EPHB1,EPHB2,EPHB3,KIRREL1,LRRC24,LRRC4B,LRRN1,MET,NLGN1,NLGN2,NLGN3,NRXN1,NTRK2,PTPRD,PTPRJ,SDC1,SDC4,SLITRK1
GO:0009888	tissue development	0.000175228	0.000175228	57	10	P37023,P15514,P35613,P16070,P19022,P22223,P33151,Q9BYE9,P09603,Q96PZ7,P78310,Q14118,P40126,Q08345,O00548,Q9NYJ7,P52799,P00533,P16422,P29317,P54764,P54762,Q15303,Q8NFM7,P08887,P21583,Q9UEF7,P98164,O75096,O75581,Q96KG7,P08581,Q15223,P08138,P46531,Q04721,Q99466,Q86YL7,Q9UIW2,O75051,Q9HCM2,Q9Y4D7,Q13308,Q16827,Q9Y6N7,Q9HCK4,P18827,P31431,Q9C0C4,O95754,Q92673,P09758,P35590,Q9NS68,P19438,O94826,O95185	ACVRL1,AREG,BSG,CD44,CDH2,CDH3,CDH5,CDHR2,CSF1,CSMD1,CXADR,DAG1,DCT,DDR1,DLL1,DLL3,EFNB2,EGFR,EPCAM,EPHA2,EPHA4,EPHB1,ERBB4,IL17RD,IL6R,KITLG,KL,LRP2,LRP4,LRP6,MEGF10,MET,NECTIN1,NGFR,NOTCH1,NOTCH2,NOTCH4,PDPN,PLXNA1,PLXNA2,PLXNA4,PLXND1,PTK7,PTPRO,ROBO1,ROBO2,SDC1,SDC4,SEMA4C,SEMA4F,SORL1,TACSTD2,TIE1,TNFRSF19,TNFRSF1A,TOMM70,UNC5C
GO:0050807	regulation of synapse organization	0.000175228	0.000175228	26	5	P05067,P19022,O94985,Q9H4D0,Q14118,P54764,P54762,P29323,P54753,Q8N423,O75096,Q14114,Q50LG9,Q9NT99,Q6UXK5,O15146,Q15223,Q8N2Q7,Q8NFZ4,Q9NZ94,P58400,Q16620,P23468,Q16827,Q9HCK4,Q96PX8	APP,CDH2,CLSTN1,CLSTN2,DAG1,EPHA4,EPHB1,EPHB2,EPHB3,LILRB2,LRP4,LRP8,LRRC24,LRRC4B,LRRN1,MUSK,NECTIN1,NLGN1,NLGN2,NLGN3,NRXN1,NTRK2,PTPRD,PTPRO,ROBO2,SLITRK1
GO:0050803	regulation of synapse structure or activity	0.000175228	0.000175228	26	5	P05067,P19022,O94985,Q9H4D0,Q14118,P54764,P54762,P29323,P54753,Q8N423,O75096,Q14114,Q50LG9,Q9NT99,Q6UXK5,O15146,Q15223,Q8N2Q7,Q8NFZ4,Q9NZ94,P58400,Q16620,P23468,Q16827,Q9HCK4,Q96PX8	APP,CDH2,CLSTN1,CLSTN2,DAG1,EPHA4,EPHB1,EPHB2,EPHB3,LILRB2,LRP4,LRP8,LRRC24,LRRC4B,LRRN1,MUSK,NECTIN1,NLGN1,NLGN2,NLGN3,NRXN1,NTRK2,PTPRD,PTPRO,ROBO2,SLITRK1
GO:0009892	negative regulation of metabolic process	0.000181136	0.000181136	50	10	P37023,Q15109,Q06481,P05067,P30530,P41217,P20273,P26842,Q9NZQ7,P16070,P22223,Q9NZV1,O00548,P00533,P21709,P29317,P54764,P29323,Q30201,P30511,P27930,P08887,Q96J84,Q9UQV4,P01130,Q8N423,Q07954,O75581,Q12866,P08581,P46531,Q04721,Q9UM47,Q99466,P17342,Q9Y639,P58400,Q16620,Q9HD43,Q12913,Q15262,Q16827,O14522,Q9Y6N7,P78324,Q13291,Q92673,Q495A1,Q9H7M9,P21754	ACVRL1,AGER,APLP2,APP,AXL,CD200,CD22,CD27,CD274,CD44,CDH3,CRIM1,DLL1,EGFR,EPHA1,EPHA2,EPHA4,EPHB2,HFE,HLA-F,IL1R2,IL6R,KIRREL1,LAMP3,LDLR,LILRB2,LRP1,LRP6,MERTK,MET,NOTCH1,NOTCH2,NOTCH3,NOTCH4,NPR3,NPTN,NRXN1,NTRK2,PTPRH,PTPRJ,PTPRK,PTPRO,PTPRT,ROBO1,SIRPA,SLAMF1,SORL1,TIGIT,VSIR,ZP3
GO:0010647	positive regulation of cell communication	0.00020988	0.00020988	58	15	P37023,P78325,Q15109,P05067,P15514,P30530,Q15762,P26842,P16070,P42081,P19022,P22223,P33151,O94985,Q9H4D0,P09603,Q6UVK1,O00548,P00533,P54764,P29323,P04626,Q15303,P25445,P17948,Q30201,P08069,P08887,P21583,Q9UEF7,Q8N423,P98164,P08581,Q92692,Q92859,P08138,Q8N2Q7,Q8NFZ4,Q9NZ94,P46531,Q04721,Q9Y639,P58400,Q16620,Q9BZA8,O43157,Q13308,Q12913,O60896,Q9Y6N7,Q9HCK4,P16109,Q9C0C4,Q13291,Q92673,Q9NS68,P19438,…	ACVRL1,ADAM8,AGER,APP,AREG,AXL,CD226,CD27,CD44,CD86,CDH2,CDH3,CDH5,CLSTN1,CLSTN2,CSF1,CSPG4,DLL1,EGFR,EPHA4,EPHB2,ERBB2,ERBB4,FAS,FLT1,HFE,IGF1R,IL6R,KITLG,KL,LILRB2,LRP2,MET,NECTIN2,NEO1,NGFR,NLGN1,NLGN2,NLGN3,NOTCH1,NOTCH2,NPTN,NRXN1,NTRK2,PCDH11Y,PLXNB1,PTK7,PTPRJ,RAMP3,ROBO1,ROBO2,SELP,SEMA4C,SLAMF1,SORL1,TNFRSF19,TNFRSF1A,UNC5B
GO:0023056	positive regulation of signaling	0.00020988	0.00020988	58	15	P37023,P78325,Q15109,P05067,P15514,P30530,Q15762,P26842,P16070,P42081,P19022,P22223,P33151,O94985,Q9H4D0,P09603,Q6UVK1,O00548,P00533,P54764,P29323,P04626,Q15303,P25445,P17948,Q30201,P08069,P08887,P21583,Q9UEF7,Q8N423,P98164,P08581,Q92692,Q92859,P08138,Q8N2Q7,Q8NFZ4,Q9NZ94,P46531,Q04721,Q9Y639,P58400,Q16620,Q9BZA8,O43157,Q13308,Q12913,O60896,Q9Y6N7,Q9HCK4,P16109,Q9C0C4,Q13291,Q92673,Q9NS68,P19438,…	ACVRL1,ADAM8,AGER,APP,AREG,AXL,CD226,CD27,CD44,CD86,CDH2,CDH3,CDH5,CLSTN1,CLSTN2,CSF1,CSPG4,DLL1,EGFR,EPHA4,EPHB2,ERBB2,ERBB4,FAS,FLT1,HFE,IGF1R,IL6R,KITLG,KL,LILRB2,LRP2,MET,NECTIN2,NEO1,NGFR,NLGN1,NLGN2,NLGN3,NOTCH1,NOTCH2,NPTN,NRXN1,NTRK2,PCDH11Y,PLXNB1,PTK7,PTPRJ,RAMP3,ROBO1,ROBO2,SELP,SEMA4C,SLAMF1,SORL1,TNFRSF19,TNFRSF1A,UNC5B
GO:0044093	positive regulation of molecular function	0.000214605	0.000214605	50	9	P78325,Q15109,P05067,P15514,P30530,P41217,P16070,P42081,P22223,P09603,Q14118,Q08345,P00533,P21709,P29317,P54764,P54762,P29323,P54753,P54760,P04626,Q15303,P25445,P17948,Q30201,P08069,P08887,O76095,P21583,Q07954,O75581,Q14114,Q12866,P08581,O15146,P08138,Q9NZ94,P17342,P58400,Q16620,Q6UWI2,Q9UKJ0,O43157,Q9Y4D7,Q9Y6N7,P31431,Q92673,P35590,Q06418,Q9H7M9	ADAM8,AGER,APP,AREG,AXL,CD200,CD44,CD86,CDH3,CSF1,DAG1,DDR1,EGFR,EPHA1,EPHA2,EPHA4,EPHB1,EPHB2,EPHB3,EPHB4,ERBB2,ERBB4,FAS,FLT1,HFE,IGF1R,IL6R,JTB,KITLG,LRP1,LRP6,LRP8,MERTK,MET,MUSK,NGFR,NLGN3,NPR3,NRXN1,NTRK2,PARM1,PILRB,PLXNB1,PLXND1,ROBO1,SDC4,SORL1,TIE1,TYRO3,VSIR
GO:0009887	animal organ morphogenesis	0.000215404	0.000215404	39	3	P37023,P51693,P15514,P35613,P19022,P09603,Q96PZ7,Q14118,Q08345,O00548,O60469,Q8TD84,P52799,P00533,P29317,P54762,P29323,P54760,Q15303,Q8TDW7,P98164,O75096,A6BM72,P51512,Q15223,Q9NQS3,P08138,P46531,Q04721,Q16620,P19021,Q9UIW2,Q9Y4D7,Q13308,P28827,Q9Y6N7,Q9HCK4,P18827,P09758	ACVRL1,APLP1,AREG,BSG,CDH2,CSF1,CSMD1,DAG1,DDR1,DLL1,DSCAM,DSCAML1,EFNB2,EGFR,EPHA2,EPHB1,EPHB2,EPHB4,ERBB4,FAT3,LRP2,LRP4,MEGF11,MMP16,NECTIN1,NECTIN3,NGFR,NOTCH1,NOTCH2,NTRK2,PAM,PLXNA1,PLXND1,PTK7,PTPRM,ROBO1,ROBO2,SDC1,TACSTD2
GO:0048584	positive regulation of response to stimulus	0.000217636	0.000217636	71	21	P37023,P78325,Q15109,P05067,P15514,P30530,Q6UXG8,P29016,P20273,Q15762,P26842,Q9NZQ7,Q5ZPR3,P16070,P11912,P42081,P19022,P22223,P33151,P09603,Q6UVK1,O00548,O60469,P00533,P54764,P04626,Q15303,Q96PL5,P25445,P17948,Q30201,P04439,P04440,P13747,P30511,P08069,P08887,P21583,Q9UEF7,P11279,P01130,P98164,P08581,Q92692,Q92859,P08138,Q8N2Q7,Q8NFZ4,Q9NZ94,P46531,Q04721,Q9Y639,P58400,Q16620,Q9BZA8,O43157,Q13308,…	ACVRL1,ADAM8,AGER,APP,AREG,AXL,BTNL9,CD1B,CD22,CD226,CD27,CD274,CD276,CD44,CD79A,CD86,CDH2,CDH3,CDH5,CSF1,CSPG4,DLL1,DSCAM,EGFR,EPHA4,ERBB2,ERBB4,ERMAP,FAS,FLT1,HFE,HLA-A,HLA-DPB1,HLA-E,HLA-F,IGF1R,IL6R,KITLG,KL,LAMP1,LDLR,LRP2,MET,NECTIN2,NEO1,NGFR,NLGN1,NLGN2,NLGN3,NOTCH1,NOTCH2,NPTN,NRXN1,NTRK2,PCDH11Y,PLXNB1,PTK7,PTPRJ,RAMP3,ROBO1,ROBO2,SELP,SEMA4C,SLAMF1,SLAMF6,SORL1,TNFRSF19,TNFRSF1A,TOMM70…
GO:0048583	regulation of response to stimulus	0.000217636	0.000217636	99	30	P37023,P78325,Q15109,P51693,P05067,P15514,P30530,Q6UXG8,P29016,P41217,P20273,Q15762,P26842,Q9NZQ7,Q5ZPR3,P16070,P11912,P42081,P19022,P22223,P33151,Q9NZV1,P09603,Q6UVK1,Q14118,O00548,O60469,P52799,P00533,P29317,P54764,P54762,P29323,P04626,Q15303,Q96PL5,P25445,P12318,P17948,Q30201,P04439,P04440,P13747,P30511,P08069,Q8NFM7,P27930,P08887,P21583,Q9UEF7,P11279,P01130,Q8N423,Q07954,P98164,O75096,Q14114,…	ACVRL1,ADAM8,AGER,APLP1,APP,AREG,AXL,BTNL9,CD1B,CD200,CD22,CD226,CD27,CD274,CD276,CD44,CD79A,CD86,CDH2,CDH3,CDH5,CRIM1,CSF1,CSPG4,DAG1,DLL1,DSCAM,EFNB2,EGFR,EPHA2,EPHA4,EPHB1,EPHB2,ERBB2,ERBB4,ERMAP,FAS,FCGR2A,FLT1,HFE,HLA-A,HLA-DPB1,HLA-E,HLA-F,IGF1R,IL17RD,IL1R2,IL6R,KITLG,KL,LAMP1,LDLR,LILRB2,LRP1,LRP2,LRP4,LRP8,MET,NECTIN2,NEO1,NGFR,NLGN1,NLGN2,NLGN3,NLGN4X,NOTCH1,NOTCH2,NPTN,NRXN1,NTRK2,PCDH…
GO:0016339	calcium-dependent cell-cell adhesion via plasma membrane cell adhesion molecules	0.000288593	0.000288593	18	11	Q9Y6N8,P55287,P55289,Q12864,Q13634,P19022,Q9HBT6,Q9UJ99,Q86UP0,P33151,P55285,Q9ULB5,Q9ULB4,Q8N2Q7,P58400,Q9UN71,P14151,P16109	CDH10,CDH11,CDH12,CDH17,CDH18,CDH2,CDH20,CDH22,CDH24,CDH5,CDH6,CDH7,CDH9,NLGN1,NRXN1,PCDHGB4,SELL,SELP
GO:0042127	regulation of cell population proliferation	0.000288593	0.000288593	59	13	P37023,Q15109,P05067,P15514,P41217,P20273,Q9NZQ7,Q5ZPR3,P42081,P19022,P22223,P33151,P09603,P40126,Q08345,O00548,P52799,P00533,P16422,P21709,P54764,P54762,P29323,P04626,Q15303,P17948,P25092,P04439,P04440,P13747,P08069,P08887,P21583,Q8N423,P98164,O75581,Q96KG7,P08138,Q8NFZ4,P46531,Q04721,Q9UM47,P17342,Q16620,Q86YL7,O43157,Q12913,Q15262,P28827,Q9Y6N7,P31431,Q13291,P16150,P09758,P35590,Q6UXZ0,Q96RJ3,…	ACVRL1,AGER,APP,AREG,CD200,CD22,CD274,CD276,CD86,CDH2,CDH3,CDH5,CSF1,DCT,DDR1,DLL1,EFNB2,EGFR,EPCAM,EPHA1,EPHA4,EPHB1,EPHB2,ERBB2,ERBB4,FLT1,GUCY2C,HLA-A,HLA-DPB1,HLA-E,IGF1R,IL6R,KITLG,LILRB2,LRP2,LRP6,MEGF10,NGFR,NLGN2,NOTCH1,NOTCH2,NOTCH3,NPR3,NTRK2,PDPN,PLXNB1,PTPRJ,PTPRK,PTPRM,ROBO1,SDC4,SLAMF1,SPN,TACSTD2,TIE1,TMIGD1,TNFRSF13C,VSIR,ZP3
GO:0009967	positive regulation of signal transduction	0.000297778	0.000297778	54	14	P37023,P78325,Q15109,P05067,P15514,P30530,Q15762,P26842,P16070,P42081,P19022,P22223,P33151,P09603,Q6UVK1,O00548,P00533,P54764,P04626,Q15303,P25445,P17948,Q30201,P08069,P08887,P21583,Q9UEF7,P98164,P08581,Q92692,Q92859,P08138,Q8N2Q7,Q8NFZ4,Q9NZ94,P46531,Q04721,Q9Y639,P58400,Q16620,Q9BZA8,O43157,Q13308,Q12913,O60896,Q9Y6N7,Q9HCK4,P16109,Q9C0C4,Q13291,Q92673,Q9NS68,P19438,Q8IZJ1	ACVRL1,ADAM8,AGER,APP,AREG,AXL,CD226,CD27,CD44,CD86,CDH2,CDH3,CDH5,CSF1,CSPG4,DLL1,EGFR,EPHA4,ERBB2,ERBB4,FAS,FLT1,HFE,IGF1R,IL6R,KITLG,KL,LRP2,MET,NECTIN2,NEO1,NGFR,NLGN1,NLGN2,NLGN3,NOTCH1,NOTCH2,NPTN,NRXN1,NTRK2,PCDH11Y,PLXNB1,PTK7,PTPRJ,RAMP3,ROBO1,ROBO2,SELP,SEMA4C,SLAMF1,SORL1,TNFRSF19,TNFRSF1A,UNC5B
GO:0008283	cell population proliferation	0.000297932	0.000297932	64	14	P37023,Q15109,P05067,P15514,P41217,P20273,Q9NZQ7,Q5ZPR3,P11912,P42081,P19022,P22223,P33151,P09603,Q6UVK1,P40126,Q08345,O00548,P52799,P00533,P16422,P21709,P29317,P54764,P54762,P29323,P04626,Q15303,P17948,P25092,P04439,P04440,P13747,P08069,P08887,P21583,Q8N423,P98164,O75581,Q96KG7,P51512,P08138,Q8NFZ4,P46531,Q04721,Q9UM47,P17342,Q16620,Q86YL7,O43157,Q12913,Q15262,P28827,Q9Y6N7,P31431,Q13291,Q92673,…	ACVRL1,AGER,APP,AREG,CD200,CD22,CD274,CD276,CD79A,CD86,CDH2,CDH3,CDH5,CSF1,CSPG4,DCT,DDR1,DLL1,EFNB2,EGFR,EPCAM,EPHA1,EPHA2,EPHA4,EPHB1,EPHB2,ERBB2,ERBB4,FLT1,GUCY2C,HLA-A,HLA-DPB1,HLA-E,IGF1R,IL6R,KITLG,LILRB2,LRP2,LRP6,MEGF10,MMP16,NGFR,NLGN2,NOTCH1,NOTCH2,NOTCH3,NPR3,NTRK2,PDPN,PLXNB1,PTPRJ,PTPRK,PTPRM,ROBO1,SDC4,SLAMF1,SORL1,SPN,TACSTD2,TIE1,TMIGD1,TNFRSF13C,VSIR,ZP3
GO:0072657	protein localization to membrane	0.000309657	0.000309657	27	4	Q15109,P35613,P12830,P19022,O94985,Q9BUF7,Q14118,P00533,P29317,P29323,P04626,P15382,Q07954,O75096,O75581,Q9HBW1,O15146,Q9NQS3,O94856,Q8N2Q7,Q8NFZ4,P58400,P58401,P01833,O60896,P19438,O94826	AGER,BSG,CDH1,CDH2,CLSTN1,CRB3,DAG1,EGFR,EPHA2,EPHB2,ERBB2,KCNE1,LRP1,LRP4,LRP6,LRRC4,MUSK,NECTIN3,NFASC,NLGN1,NLGN2,NRXN1,NRXN2,PIGR,RAMP3,TNFRSF1A,TOMM70
GO:0001932	regulation of protein phosphorylation	0.000320592	0.000320592	43	8	P37023,P78325,Q15109,P05067,P15514,P16070,P42081,P33151,P09603,Q6UVK1,Q14118,P00533,P21709,P54764,P29323,P04626,Q15303,P25445,P17948,Q30201,P08887,O76095,Q96J84,P21583,Q07954,O75096,O75581,Q14114,O15146,Q9Y639,P58400,Q16620,Q9UKJ0,Q9HD43,Q12913,Q16827,O14522,O60896,Q9Y6N7,P31431,P78324,Q92673,P19438	ACVRL1,ADAM8,AGER,APP,AREG,CD44,CD86,CDH5,CSF1,CSPG4,DAG1,EGFR,EPHA1,EPHA4,EPHB2,ERBB2,ERBB4,FAS,FLT1,HFE,IL6R,JTB,KIRREL1,KITLG,LRP1,LRP4,LRP6,LRP8,MUSK,NPTN,NRXN1,NTRK2,PILRB,PTPRH,PTPRJ,PTPRO,PTPRT,RAMP3,ROBO1,SDC4,SIRPA,SORL1,TNFRSF1A
GO:0048646	anatomical structure formation involved in morphogenesis	0.000332914	0.000332914	46	9	P37023,O43184,P78325,P35613,P33151,Q6UVK1,Q14118,O00548,Q9NYJ7,O60469,P52799,P21709,P29317,P54762,P29323,P54753,P54760,P04626,Q8TDW7,P17948,P98164,O75581,Q14114,P43121,A6BM72,Q15223,Q92692,P08138,P46531,Q04721,Q9UM47,Q99466,P58400,Q9HDB5,Q86YL7,O75051,Q9Y4D7,Q13308,P28827,Q9Y6N7,Q9HCK4,P31431,Q9C0C4,P35590,Q8IZJ1,P21754	ACVRL1,ADAM12,ADAM8,BSG,CDH5,CSPG4,DAG1,DLL1,DLL3,DSCAM,EFNB2,EPHA1,EPHA2,EPHB1,EPHB2,EPHB3,EPHB4,ERBB2,FAT3,FLT1,LRP2,LRP6,LRP8,MCAM,MEGF11,NECTIN1,NECTIN2,NGFR,NOTCH1,NOTCH2,NOTCH3,NOTCH4,NRXN1,NRXN3,PDPN,PLXNA2,PLXND1,PTK7,PTPRM,ROBO1,ROBO2,SDC4,SEMA4C,TIE1,UNC5B,ZP3
GO:1901700	response to oxygen-containing compound	0.000353977	0.000353977	42	8	Q15109,P51693,P05067,P15514,P30530,P35613,Q9NZQ7,P34810,P42081,P12830,Q14118,P52799,P00533,P54764,P29323,P08069,P11717,P15382,Q9UEF7,P01130,Q8N423,Q07954,O75581,Q14114,P08581,P22897,P08138,P46531,Q16620,P19021,Q13308,P18433,P23469,Q15262,O60896,P18827,P16109,P78324,Q92673,Q99523,P35590,O94826	AGER,APLP1,APP,AREG,AXL,BSG,CD274,CD68,CD86,CDH1,DAG1,EFNB2,EGFR,EPHA4,EPHB2,IGF1R,IGF2R,KCNE1,KL,LDLR,LILRB2,LRP1,LRP6,LRP8,MET,MRC1,NGFR,NOTCH1,NTRK2,PAM,PTK7,PTPRA,PTPRE,PTPRK,RAMP3,SDC1,SELP,SIRPA,SORL1,SORT1,TIE1,TOMM70
GO:0006897	endocytosis	0.000359252	0.000359252	31	3	Q15109,P51693,P05067,P30530,Q86VB7,P20273,Q9H2A7,O00548,P52799,P00533,Q96D42,Q30201,P11717,P01130,Q07954,Q9NZR2,P98164,O75096,O75581,Q14114,Q96KG7,P22897,Q9UBG0,Q8N2Q7,Q8NFZ4,Q9NZ94,Q8N0W4,Q8NFZ3,O60896,Q92673,Q99523	AGER,APLP1,APP,AXL,CD163,CD22,CXCL16,DLL1,EFNB2,EGFR,HAVCR1,HFE,IGF2R,LDLR,LRP1,LRP1B,LRP2,LRP4,LRP6,LRP8,MEGF10,MRC1,MRC2,NLGN1,NLGN2,NLGN3,NLGN4X,NLGN4Y,RAMP3,SORL1,SORT1
GO:1901888	regulation of cell junction assembly	0.000400293	0.000400293	25	5	P37023,P05067,O94985,Q9H4D0,Q9BUF7,P29317,P54762,P29323,P54753,Q50LG9,Q9NT99,Q6UXK5,O15146,Q15223,Q8N2Q7,Q8NFZ4,Q9NZ94,P58400,Q16620,P18433,P23468,Q12913,Q9HCK4,P31431,Q96PX8	ACVRL1,APP,CLSTN1,CLSTN2,CRB3,EPHA2,EPHB1,EPHB2,EPHB3,LRRC24,LRRC4B,LRRN1,MUSK,NECTIN1,NLGN1,NLGN2,NLGN3,NRXN1,NTRK2,PTPRA,PTPRD,PTPRJ,ROBO2,SDC4,SLITRK1
GO:0007158	neuron cell-cell adhesion	0.000413751	0.000413751	8	1	Q8N2Q7,Q8NFZ4,Q9NZ94,Q8N0W4,Q8NFZ3,P58400,P58401,Q9HDB5	NLGN1,NLGN2,NLGN3,NLGN4X,NLGN4Y,NRXN1,NRXN2,NRXN3
GO:1901652	response to peptide	0.000421321	0.000421321	18	1	Q15109,P05067,P15514,P35613,Q14118,P54764,P29323,P08069,Q9UEF7,Q07954,O75581,P08138,P46531,P18433,P23469,O60896,Q92673,Q99523	AGER,APP,AREG,BSG,DAG1,EPHA4,EPHB2,IGF1R,KL,LRP1,LRP6,NGFR,NOTCH1,PTPRA,PTPRE,RAMP3,SORL1,SORT1
GO:0051241	negative regulation of multicellular organismal process	0.000421321	0.000421321	42	9	P37023,Q15109,P30530,P41217,Q9NZQ7,P22223,P43146,O00548,Q9NYJ7,P00533,P29317,P54764,P29323,P04626,Q30201,P30511,Q8NFM7,P27930,P08887,P01130,O75022,O75096,Q12866,P08138,P46531,P17342,Q9Y639,P28827,Q16827,Q9Y6N7,Q9HCK4,Q9C0C4,O95754,P78324,Q13291,Q92673,P09758,P35590,Q495A1,P19438,O94826,Q9H7M9	ACVRL1,AGER,AXL,CD200,CD274,CDH3,DCC,DLL1,DLL3,EGFR,EPHA2,EPHA4,EPHB2,ERBB2,HFE,HLA-F,IL17RD,IL1R2,IL6R,LDLR,LILRB3,LRP4,MERTK,NGFR,NOTCH1,NPR3,NPTN,PTPRM,PTPRO,ROBO1,ROBO2,SEMA4C,SEMA4F,SIRPA,SLAMF1,SORL1,TACSTD2,TIE1,TIGIT,TNFRSF1A,TOMM70,VSIR
GO:1901701	cellular response to oxygen-containing compound	0.000426446	0.000426446	32	7	Q15109,P51693,P05067,P30530,Q9NZQ7,P34810,P42081,P12830,Q14118,P52799,P00533,P54764,P29323,P08069,P15382,Q9UEF7,P01130,Q8N423,Q07954,O75581,Q14114,P08581,P22897,P08138,Q16620,Q13308,P18433,P23469,Q15262,O60896,P78324,Q92673	AGER,APLP1,APP,AXL,CD274,CD68,CD86,CDH1,DAG1,EFNB2,EGFR,EPHA4,EPHB2,IGF1R,KCNE1,KL,LDLR,LILRB2,LRP1,LRP6,LRP8,MET,MRC1,NGFR,NTRK2,PTK7,PTPRA,PTPRE,PTPRK,RAMP3,SIRPA,SORL1
GO:0051171	regulation of nitrogen compound metabolic process	0.000432497	0.000432497	67	10	P37023,P78325,Q15109,Q06481,P05067,P15514,P41217,P26842,P16070,P42081,P12830,P33151,Q9NZV1,P09603,Q6UVK1,Q14118,O00548,P00533,P16422,P21709,P54764,P29323,P04626,Q15303,P25445,P17948,Q30201,P08069,P27930,P08887,O76095,Q96J84,P21583,Q9UQV4,P01130,Q8N423,Q07954,P98164,O75096,O75581,Q14114,P08581,O15146,P08138,P46531,Q04721,Q9UM47,Q99466,Q9Y639,P58400,Q16620,P19021,Q6UWI2,Q9UKJ0,Q9HD43,Q12913,Q15262,…	ACVRL1,ADAM8,AGER,APLP2,APP,AREG,CD200,CD27,CD44,CD86,CDH1,CDH5,CRIM1,CSF1,CSPG4,DAG1,DLL1,EGFR,EPCAM,EPHA1,EPHA4,EPHB2,ERBB2,ERBB4,FAS,FLT1,HFE,IGF1R,IL1R2,IL6R,JTB,KIRREL1,KITLG,LAMP3,LDLR,LILRB2,LRP1,LRP2,LRP4,LRP6,LRP8,MET,MUSK,NGFR,NOTCH1,NOTCH2,NOTCH3,NOTCH4,NPTN,NRXN1,NTRK2,PAM,PARM1,PILRB,PTPRH,PTPRJ,PTPRK,PTPRO,PTPRT,RAMP3,ROBO1,SDC4,SIRPA,SORL1,TNFRSF1A,VSIR,ZP3
GO:0045597	positive regulation of cell differentiation	0.000454868	0.000454868	37	13	P37023,P78325,Q15109,P30530,P26842,P42081,P55283,P33151,P09603,Q14118,P40126,O60469,P52799,P54764,P29323,P08887,P21583,P32004,Q8N423,P98164,Q14114,P46531,Q04721,Q9Y639,Q16620,Q86YL7,Q9UIW2,O75051,Q9HCM2,O43157,Q9Y4D7,P23468,Q9Y6N7,Q9HCK4,Q96PX8,P09758,Q9H7M9	ACVRL1,ADAM8,AGER,AXL,CD27,CD86,CDH4,CDH5,CSF1,DAG1,DCT,DSCAM,EFNB2,EPHA4,EPHB2,IL6R,KITLG,L1CAM,LILRB2,LRP2,LRP8,NOTCH1,NOTCH2,NPTN,NTRK2,PDPN,PLXNA1,PLXNA2,PLXNA4,PLXNB1,PLXND1,PTPRD,ROBO1,ROBO2,SLITRK1,TACSTD2,VSIR
GO:0045056	transcytosis	0.000457059	0.000457059	6	1	Q15109,P55899,P08069,Q07954,P98164,P01833	AGER,FCGRT,IGF1R,LRP1,LRP2,PIGR
GO:0060997	dendritic spine morphogenesis	0.000457059	0.000457059	6	1	P54764,P54762,P29323,P54753,Q14114,Q8N2Q7	EPHA4,EPHB1,EPHB2,EPHB3,LRP8,NLGN1
GO:0097119	postsynaptic density protein 95 clustering	0.000457059	0.000457059	6	1	P19022,Q9HBW1,Q8N2Q7,Q8NFZ4,P58400,P58401	CDH2,LRRC4,NLGN1,NLGN2,NRXN1,NRXN2
GO:0048729	tissue morphogenesis	0.000459959	0.000459959	30	2	P37023,P15514,P35613,P16070,P09603,Q96PZ7,Q14118,Q08345,O00548,P52799,P00533,P29317,P54764,Q15303,P98164,P08581,P08138,P46531,Q04721,Q99466,Q86YL7,Q9UIW2,Q9Y4D7,Q13308,Q9Y6N7,Q9HCK4,P31431,Q9C0C4,P09758,P35590	ACVRL1,AREG,BSG,CD44,CSF1,CSMD1,DAG1,DDR1,DLL1,EFNB2,EGFR,EPHA2,EPHA4,ERBB4,LRP2,MET,NGFR,NOTCH1,NOTCH2,NOTCH4,PDPN,PLXNA1,PLXND1,PTK7,ROBO1,ROBO2,SDC4,SEMA4C,TACSTD2,TIE1
GO:0048732	gland development	0.000480723	0.000480723	19	3	P15514,P12830,P09603,Q96PZ7,Q14118,Q08345,P00533,P29317,P54753,Q15303,P11717,P08581,P46531,Q04721,Q99466,P19021,Q9UIW2,Q9Y4D7,Q9Y6N7	AREG,CDH1,CSF1,CSMD1,DAG1,DDR1,EGFR,EPHA2,EPHB3,ERBB4,IGF2R,MET,NOTCH1,NOTCH2,NOTCH4,PAM,PLXNA1,PLXND1,ROBO1
GO:0021955	central nervous system neuron axonogenesis	0.00049547	0.00049547	7	3	P55287,P43146,P54764,P54762,P29323,P54753,Q9HCM2	CDH11,DCC,EPHA4,EPHB1,EPHB2,EPHB3,PLXNA4
GO:0044267	cellular protein metabolic process	0.00049547	0.00049547	73	12	P37023,P78325,Q15109,Q06481,P05067,P15514,P30530,P26842,P16070,P42081,P33151,Q9NZV1,P09603,Q6UVK1,Q14118,Q08345,P00533,P21709,P29317,P54764,P54762,P29323,P54753,P54760,P04626,Q15303,P25445,P17948,P25092,Q30201,P08069,P27930,P08887,O76095,Q96J84,P21583,Q9UQV4,P01130,Q8N423,Q07954,P98164,O75096,O75581,Q14114,Q12866,P08581,O15146,P08138,Q9Y639,P58400,Q16620,P19021,Q9UKJ0,Q13308,P18433,P23468,P23469,…	ACVRL1,ADAM8,AGER,APLP2,APP,AREG,AXL,CD27,CD44,CD86,CDH5,CRIM1,CSF1,CSPG4,DAG1,DDR1,EGFR,EPHA1,EPHA2,EPHA4,EPHB1,EPHB2,EPHB3,EPHB4,ERBB2,ERBB4,FAS,FLT1,GUCY2C,HFE,IGF1R,IL1R2,IL6R,JTB,KIRREL1,KITLG,LAMP3,LDLR,LILRB2,LRP1,LRP2,LRP4,LRP6,LRP8,MERTK,MET,MUSK,NGFR,NPTN,NRXN1,NTRK2,PAM,PILRB,PTK7,PTPRA,PTPRD,PTPRE,PTPRF,PTPRH,PTPRJ,PTPRK,PTPRM,PTPRO,PTPRT,RAMP3,ROBO1,SDC4,SIRPA,SORL1,TIE1,TNFRSF1A,TYR…
GO:0021952	central nervous system projection neuron axonogenesis	0.00049547	0.00049547	7	3	P55287,P43146,P54764,P54762,P29323,P54753,Q9HCM2	CDH11,DCC,EPHA4,EPHB1,EPHB2,EPHB3,PLXNA4
GO:0050806	positive regulation of synaptic transmission	0.000527829	0.000527829	13	1	Q15109,P05067,O94985,Q9H4D0,P54764,P29323,Q8N423,Q8N2Q7,Q8NFZ4,Q9NZ94,Q9Y639,P58400,Q16620	AGER,APP,CLSTN1,CLSTN2,EPHA4,EPHB2,LILRB2,NLGN1,NLGN2,NLGN3,NPTN,NRXN1,NTRK2
GO:0036211	protein modification process	0.000554795	0.000554795	64	12	P37023,P78325,Q15109,P05067,P15514,P30530,P16070,P42081,P33151,P09603,Q6UVK1,Q14118,Q08345,P00533,P21709,P29317,P54764,P54762,P29323,P54753,P54760,P04626,Q15303,P25445,P17948,P25092,Q30201,P08069,P08887,O76095,Q96J84,P21583,Q8N423,Q07954,O75096,O75581,Q14114,Q12866,P08581,O15146,Q9Y639,P58400,Q16620,P19021,Q9UKJ0,Q13308,P18433,P23468,P23469,P10586,Q9HD43,Q12913,Q15262,P28827,Q16827,O14522,O60896,…	ACVRL1,ADAM8,AGER,APP,AREG,AXL,CD44,CD86,CDH5,CSF1,CSPG4,DAG1,DDR1,EGFR,EPHA1,EPHA2,EPHA4,EPHB1,EPHB2,EPHB3,EPHB4,ERBB2,ERBB4,FAS,FLT1,GUCY2C,HFE,IGF1R,IL6R,JTB,KIRREL1,KITLG,LILRB2,LRP1,LRP4,LRP6,LRP8,MERTK,MET,MUSK,NPTN,NRXN1,NTRK2,PAM,PILRB,PTK7,PTPRA,PTPRD,PTPRE,PTPRF,PTPRH,PTPRJ,PTPRK,PTPRM,PTPRO,PTPRT,RAMP3,ROBO1,SDC4,SIRPA,SORL1,TIE1,TNFRSF1A,TYRO3
GO:0006464	cellular protein modification process	0.000554795	0.000554795	64	12	P37023,P78325,Q15109,P05067,P15514,P30530,P16070,P42081,P33151,P09603,Q6UVK1,Q14118,Q08345,P00533,P21709,P29317,P54764,P54762,P29323,P54753,P54760,P04626,Q15303,P25445,P17948,P25092,Q30201,P08069,P08887,O76095,Q96J84,P21583,Q8N423,Q07954,O75096,O75581,Q14114,Q12866,P08581,O15146,Q9Y639,P58400,Q16620,P19021,Q9UKJ0,Q13308,P18433,P23468,P23469,P10586,Q9HD43,Q12913,Q15262,P28827,Q16827,O14522,O60896,…	ACVRL1,ADAM8,AGER,APP,AREG,AXL,CD44,CD86,CDH5,CSF1,CSPG4,DAG1,DDR1,EGFR,EPHA1,EPHA2,EPHA4,EPHB1,EPHB2,EPHB3,EPHB4,ERBB2,ERBB4,FAS,FLT1,GUCY2C,HFE,IGF1R,IL6R,JTB,KIRREL1,KITLG,LILRB2,LRP1,LRP4,LRP6,LRP8,MERTK,MET,MUSK,NPTN,NRXN1,NTRK2,PAM,PILRB,PTK7,PTPRA,PTPRD,PTPRE,PTPRF,PTPRH,PTPRJ,PTPRK,PTPRM,PTPRO,PTPRT,RAMP3,ROBO1,SDC4,SIRPA,SORL1,TIE1,TNFRSF1A,TYRO3
GO:0033674	positive regulation of kinase activity	0.000634983	0.000634983	35	6	P78325,Q15109,P15514,P30530,P16070,P42081,P09603,Q14118,Q08345,P00533,P21709,P29317,P54764,P54762,P29323,P54753,P54760,P04626,Q15303,P17948,P08069,P08887,O76095,P21583,Q14114,Q12866,P08581,O15146,P58400,Q16620,Q9UKJ0,Q9Y6N7,P31431,P35590,Q06418	ADAM8,AGER,AREG,AXL,CD44,CD86,CSF1,DAG1,DDR1,EGFR,EPHA1,EPHA2,EPHA4,EPHB1,EPHB2,EPHB3,EPHB4,ERBB2,ERBB4,FLT1,IGF1R,IL6R,JTB,KITLG,LRP8,MERTK,MET,MUSK,NRXN1,NTRK2,PILRB,ROBO1,SDC4,TIE1,TYRO3
GO:0043412	macromolecule modification	0.000634983	0.000634983	64	12	P37023,P78325,Q15109,P05067,P15514,P30530,P16070,P42081,P33151,P09603,Q6UVK1,Q14118,Q08345,P00533,P21709,P29317,P54764,P54762,P29323,P54753,P54760,P04626,Q15303,P25445,P17948,P25092,Q30201,P08069,P08887,O76095,Q96J84,P21583,Q8N423,Q07954,O75096,O75581,Q14114,Q12866,P08581,O15146,Q9Y639,P58400,Q16620,P19021,Q9UKJ0,Q13308,P18433,P23468,P23469,P10586,Q9HD43,Q12913,Q15262,P28827,Q16827,O14522,O60896,…	ACVRL1,ADAM8,AGER,APP,AREG,AXL,CD44,CD86,CDH5,CSF1,CSPG4,DAG1,DDR1,EGFR,EPHA1,EPHA2,EPHA4,EPHB1,EPHB2,EPHB3,EPHB4,ERBB2,ERBB4,FAS,FLT1,GUCY2C,HFE,IGF1R,IL6R,JTB,KIRREL1,KITLG,LILRB2,LRP1,LRP4,LRP6,LRP8,MERTK,MET,MUSK,NPTN,NRXN1,NTRK2,PAM,PILRB,PTK7,PTPRA,PTPRD,PTPRE,PTPRF,PTPRH,PTPRJ,PTPRK,PTPRM,PTPRO,PTPRT,RAMP3,ROBO1,SDC4,SIRPA,SORL1,TIE1,TNFRSF1A,TYRO3
GO:0051173	positive regulation of nitrogen compound metabolic process	0.000644325	0.000644325	51	8	P37023,P78325,Q15109,P05067,P15514,P16070,P42081,P12830,P33151,P09603,Q6UVK1,Q14118,O00548,P00533,P16422,P54764,P04626,Q15303,P25445,P17948,Q30201,P08069,P08887,O76095,P21583,P01130,Q8N423,Q07954,P98164,O75096,O75581,Q14114,P08581,O15146,P08138,P46531,Q9UM47,Q99466,Q9Y639,P58400,Q16620,Q6UWI2,Q9UKJ0,Q12913,O60896,Q9Y6N7,P31431,Q92673,P19438,Q9H7M9,P21754	ACVRL1,ADAM8,AGER,APP,AREG,CD44,CD86,CDH1,CDH5,CSF1,CSPG4,DAG1,DLL1,EGFR,EPCAM,EPHA4,ERBB2,ERBB4,FAS,FLT1,HFE,IGF1R,IL6R,JTB,KITLG,LDLR,LILRB2,LRP1,LRP2,LRP4,LRP6,LRP8,MET,MUSK,NGFR,NOTCH1,NOTCH3,NOTCH4,NPTN,NRXN1,NTRK2,PARM1,PILRB,PTPRJ,RAMP3,ROBO1,SDC4,SORL1,TNFRSF1A,VSIR,ZP3
GO:0051248	negative regulation of protein metabolic process	0.000652025	0.000652025	24	4	Q06481,P05067,P26842,P16070,Q9NZV1,P00533,P21709,P54764,P29323,Q30201,P27930,Q96J84,Q9UQV4,P01130,Q8N423,Q07954,O75581,Q16620,Q9HD43,Q12913,Q16827,O14522,P78324,Q92673	APLP2,APP,CD27,CD44,CRIM1,EGFR,EPHA1,EPHA4,EPHB2,HFE,IL1R2,KIRREL1,LAMP3,LDLR,LILRB2,LRP1,LRP6,NTRK2,PTPRH,PTPRJ,PTPRO,PTPRT,SIRPA,SORL1
GO:0043170	macromolecule metabolic process	0.000663146	0.000663146	106	22	P37023,O43184,Q9H2U9,P78325,Q15109,Q06481,P05067,P15514,P30530,P35613,Q6UXG8,P06729,P41217,P20273,Q15762,P26842,Q9NZQ7,Q5ZPR3,P16070,P42081,P12830,P22223,P33151,Q9NZV1,P09603,Q6UVK1,Q14118,Q08345,O00548,P00533,P16422,P21709,P29317,P54764,P54762,P29323,P54753,P54760,P04626,Q15303,Q96PL5,P25445,P17948,P25092,Q30201,P04439,P04440,P13747,P30511,P08069,P27930,P08887,O76095,Q96J84,P21583,Q9UQV4,P01130,…	ACVRL1,ADAM12,ADAM7,ADAM8,AGER,APLP2,APP,AREG,AXL,BSG,BTNL9,CD2,CD200,CD22,CD226,CD27,CD274,CD276,CD44,CD86,CDH1,CDH3,CDH5,CRIM1,CSF1,CSPG4,DAG1,DDR1,DLL1,EGFR,EPCAM,EPHA1,EPHA2,EPHA4,EPHB1,EPHB2,EPHB3,EPHB4,ERBB2,ERBB4,ERMAP,FAS,FLT1,GUCY2C,HFE,HLA-A,HLA-DPB1,HLA-E,HLA-F,IGF1R,IL1R2,IL6R,JTB,KIRREL1,KITLG,LAMP3,LDLR,LILRB2,LRP1,LRP2,LRP4,LRP6,LRP8,MERTK,MET,MMP16,MUSK,NGFR,NLGN2,NOTCH1,NOTCH2,NO…
GO:0032268	regulation of cellular protein metabolic process	0.000670785	0.000670785	53	9	P37023,P78325,Q15109,Q06481,P05067,P15514,P26842,P16070,P42081,P33151,Q9NZV1,P09603,Q6UVK1,Q14118,P00533,P21709,P54764,P29323,P04626,Q15303,P25445,P17948,Q30201,P27930,P08887,O76095,Q96J84,P21583,Q9UQV4,P01130,Q8N423,Q07954,P98164,O75096,O75581,Q14114,O15146,P08138,Q9Y639,P58400,Q16620,Q9UKJ0,Q9HD43,Q12913,Q16827,O14522,O60896,Q9Y6N7,P31431,P78324,Q92673,P19438,Q9H7M9	ACVRL1,ADAM8,AGER,APLP2,APP,AREG,CD27,CD44,CD86,CDH5,CRIM1,CSF1,CSPG4,DAG1,EGFR,EPHA1,EPHA4,EPHB2,ERBB2,ERBB4,FAS,FLT1,HFE,IL1R2,IL6R,JTB,KIRREL1,KITLG,LAMP3,LDLR,LILRB2,LRP1,LRP2,LRP4,LRP6,LRP8,MUSK,NGFR,NPTN,NRXN1,NTRK2,PILRB,PTPRH,PTPRJ,PTPRO,PTPRT,RAMP3,ROBO1,SDC4,SIRPA,SORL1,TNFRSF1A,VSIR
GO:0001525	angiogenesis	0.000711992	0.000711992	30	7	P37023,O43184,P78325,P35613,P33151,Q6UVK1,Q14118,O00548,P52799,P21709,P29317,P54762,P29323,P54753,P54760,P04626,P17948,P43121,P08138,P46531,Q04721,Q9UM47,Q99466,P58400,Q9HDB5,Q9Y4D7,P28827,Q9Y6N7,P35590,Q8IZJ1	ACVRL1,ADAM12,ADAM8,BSG,CDH5,CSPG4,DAG1,DLL1,EFNB2,EPHA1,EPHA2,EPHB1,EPHB2,EPHB3,EPHB4,ERBB2,FLT1,MCAM,NGFR,NOTCH1,NOTCH2,NOTCH3,NOTCH4,NRXN1,NRXN3,PLXND1,PTPRM,ROBO1,TIE1,UNC5B
GO:0001655	urogenital system development	0.000735192	0.000735192	20	2	O00548,P52799,P16422,P54764,P29323,P54753,Q15303,P08887,P98164,O75096,P46531,Q04721,Q9UM47,Q9Y4D7,Q13308,Q16827,Q9HCK4,P18827,P31431,P09758	DLL1,EFNB2,EPCAM,EPHA4,EPHB2,EPHB3,ERBB4,IL6R,LRP2,LRP4,NOTCH1,NOTCH2,NOTCH3,PLXND1,PTK7,PTPRO,ROBO2,SDC1,SDC4,TACSTD2
GO:0009966	regulation of signal transduction	0.00081192	0.00081192	72	18	P37023,P78325,Q15109,P51693,P05067,P15514,P30530,P20273,Q15762,P26842,P16070,P42081,P19022,P22223,P33151,Q9NZV1,P09603,Q6UVK1,Q14118,O00548,P00533,P29317,P54764,P54762,P29323,P04626,Q15303,P25445,P17948,Q30201,P08069,Q8NFM7,P27930,P08887,P21583,Q9UEF7,Q07954,P98164,O75096,P08581,Q92692,Q92859,P08138,Q8N2Q7,Q8NFZ4,Q9NZ94,Q8N0W4,P46531,Q04721,Q9Y639,P58400,Q16620,Q9BZA8,O43157,Q13308,P23468,P23469,…	ACVRL1,ADAM8,AGER,APLP1,APP,AREG,AXL,CD22,CD226,CD27,CD44,CD86,CDH2,CDH3,CDH5,CRIM1,CSF1,CSPG4,DAG1,DLL1,EGFR,EPHA2,EPHA4,EPHB1,EPHB2,ERBB2,ERBB4,FAS,FLT1,HFE,IGF1R,IL17RD,IL1R2,IL6R,KITLG,KL,LRP1,LRP2,LRP4,MET,NECTIN2,NEO1,NGFR,NLGN1,NLGN2,NLGN3,NLGN4X,NOTCH1,NOTCH2,NPTN,NRXN1,NTRK2,PCDH11Y,PLXNB1,PTK7,PTPRD,PTPRE,PTPRJ,PTPRO,PTPRT,RAMP3,ROBO1,ROBO2,SELP,SEMA4C,SIRPA,SLAMF1,SORL1,TNFRSF19,TNFRSF…
GO:0044260	cellular macromolecule metabolic process	0.000872194	0.000872194	74	12	P37023,P78325,Q15109,Q06481,P05067,P15514,P30530,P26842,P16070,P42081,P33151,Q9NZV1,P09603,Q6UVK1,Q14118,Q08345,P00533,P21709,P29317,P54764,P54762,P29323,P54753,P54760,P04626,Q15303,P25445,P17948,P25092,Q30201,P08069,P27930,P08887,O76095,Q96J84,P21583,Q9UQV4,P01130,Q8N423,Q07954,P98164,O75096,O75581,Q14114,Q12866,P08581,O15146,P08138,Q9Y639,P58400,Q16620,P19021,Q6UWI2,Q9UKJ0,Q13308,P18433,P23468,…	ACVRL1,ADAM8,AGER,APLP2,APP,AREG,AXL,CD27,CD44,CD86,CDH5,CRIM1,CSF1,CSPG4,DAG1,DDR1,EGFR,EPHA1,EPHA2,EPHA4,EPHB1,EPHB2,EPHB3,EPHB4,ERBB2,ERBB4,FAS,FLT1,GUCY2C,HFE,IGF1R,IL1R2,IL6R,JTB,KIRREL1,KITLG,LAMP3,LDLR,LILRB2,LRP1,LRP2,LRP4,LRP6,LRP8,MERTK,MET,MUSK,NGFR,NPTN,NRXN1,NTRK2,PAM,PARM1,PILRB,PTK7,PTPRA,PTPRD,PTPRE,PTPRF,PTPRH,PTPRJ,PTPRK,PTPRM,PTPRO,PTPRT,RAMP3,ROBO1,SDC4,SIRPA,SORL1,TIE1,TNFRSF…
GO:0048592	eye morphogenesis	0.000944599	0.000944599	12	1	O00548,O60469,P29317,P54762,P29323,Q8TDW7,A6BM72,Q15223,Q9NQS3,Q04721,Q16620,P28827	DLL1,DSCAM,EPHA2,EPHB1,EPHB2,FAT3,MEGF11,NECTIN1,NECTIN3,NOTCH2,NTRK2,PTPRM
GO:0048593	camera-type eye morphogenesis	0.000944599	0.000944599	12	1	O00548,O60469,P29317,P54762,P29323,Q8TDW7,A6BM72,Q15223,Q9NQS3,Q04721,Q16620,P28827	DLL1,DSCAM,EPHA2,EPHB1,EPHB2,FAT3,MEGF11,NECTIN1,NECTIN3,NOTCH2,NTRK2,PTPRM
GO:0051641	cellular localization	0.00122295	0.00122295	53	11	Q15109,P05067,P35613,P06729,P34810,P12830,P19022,P22223,O94985,Q9BUF7,Q14118,P52799,P00533,P29317,P29323,P04626,Q15303,Q30201,P30511,P11717,P15382,P11279,Q9UQV4,P01130,Q07954,O75096,O75581,Q9HBW1,O15146,Q92692,Q9NQS3,O94856,P08138,Q8N2Q7,Q8NFZ4,Q9NZ94,Q8N0W4,Q8NFZ3,P46531,P58400,P58401,Q9HDB5,Q9Y5H0,P01833,Q15262,O60896,P18827,P31431,Q96PQ0,Q92673,Q99523,P19438,O94826	AGER,APP,BSG,CD2,CD68,CDH1,CDH2,CDH3,CLSTN1,CRB3,DAG1,EFNB2,EGFR,EPHA2,EPHB2,ERBB2,ERBB4,HFE,HLA-F,IGF2R,KCNE1,LAMP1,LAMP3,LDLR,LRP1,LRP4,LRP6,LRRC4,MUSK,NECTIN2,NECTIN3,NFASC,NGFR,NLGN1,NLGN2,NLGN3,NLGN4X,NLGN4Y,NOTCH1,NRXN1,NRXN2,NRXN3,PCDHGA3,PIGR,PTPRK,RAMP3,SDC1,SDC4,SORCS2,SORL1,SORT1,TNFRSF1A,TOMM70
GO:0070727	cellular macromolecule localization	0.00124784	0.00124784	38	6	Q15109,P35613,P34810,P12830,P19022,O94985,Q9BUF7,Q14118,P00533,P29317,P29323,P04626,Q15303,Q30201,P15382,P11279,Q9UQV4,Q07954,O75096,O75581,Q9HBW1,O15146,Q9NQS3,O94856,P08138,Q8N2Q7,Q8NFZ4,P46531,P58400,P58401,P01833,Q15262,O60896,Q96PQ0,Q92673,Q99523,P19438,O94826	AGER,BSG,CD68,CDH1,CDH2,CLSTN1,CRB3,DAG1,EGFR,EPHA2,EPHB2,ERBB2,ERBB4,HFE,KCNE1,LAMP1,LAMP3,LRP1,LRP4,LRP6,LRRC4,MUSK,NECTIN3,NFASC,NGFR,NLGN1,NLGN2,NOTCH1,NRXN1,NRXN2,PIGR,PTPRK,RAMP3,SORCS2,SORL1,SORT1,TNFRSF1A,TOMM70
GO:0034613	cellular protein localization	0.00124784	0.00124784	38	6	Q15109,P35613,P34810,P12830,P19022,O94985,Q9BUF7,Q14118,P00533,P29317,P29323,P04626,Q15303,Q30201,P15382,P11279,Q9UQV4,Q07954,O75096,O75581,Q9HBW1,O15146,Q9NQS3,O94856,P08138,Q8N2Q7,Q8NFZ4,P46531,P58400,P58401,P01833,Q15262,O60896,Q96PQ0,Q92673,Q99523,P19438,O94826	AGER,BSG,CD68,CDH1,CDH2,CLSTN1,CRB3,DAG1,EGFR,EPHA2,EPHB2,ERBB2,ERBB4,HFE,KCNE1,LAMP1,LAMP3,LRP1,LRP4,LRP6,LRRC4,MUSK,NECTIN3,NFASC,NGFR,NLGN1,NLGN2,NOTCH1,NRXN1,NRXN2,PIGR,PTPRK,RAMP3,SORCS2,SORL1,SORT1,TNFRSF1A,TOMM70
GO:0031399	regulation of protein modification process	0.00127427	0.00127427	44	9	P37023,P78325,Q15109,P05067,P15514,P16070,P42081,P33151,P09603,Q6UVK1,Q14118,P00533,P21709,P54764,P29323,P04626,Q15303,P25445,P17948,Q30201,P08887,O76095,Q96J84,P21583,Q8N423,Q07954,O75096,O75581,Q14114,O15146,Q9Y639,P58400,Q16620,Q9UKJ0,Q9HD43,Q12913,Q16827,O14522,O60896,Q9Y6N7,P31431,P78324,Q92673,P19438	ACVRL1,ADAM8,AGER,APP,AREG,CD44,CD86,CDH5,CSF1,CSPG4,DAG1,EGFR,EPHA1,EPHA4,EPHB2,ERBB2,ERBB4,FAS,FLT1,HFE,IL6R,JTB,KIRREL1,KITLG,LILRB2,LRP1,LRP4,LRP6,LRP8,MUSK,NPTN,NRXN1,NTRK2,PILRB,PTPRH,PTPRJ,PTPRO,PTPRT,RAMP3,ROBO1,SDC4,SIRPA,SORL1,TNFRSF1A
GO:1990778	protein localization to cell periphery	0.00130151	0.00130151	16	1	P35613,P12830,P19022,O94985,Q9BUF7,Q14118,P00533,P29317,P29323,Q07954,O75581,Q9NQS3,O94856,P58400,O60896,P19438	BSG,CDH1,CDH2,CLSTN1,CRB3,DAG1,EGFR,EPHA2,EPHB2,LRP1,LRP6,NECTIN3,NFASC,NRXN1,RAMP3,TNFRSF1A
GO:0010468	regulation of gene expression	0.00131689	0.00131689	66	17	P37023,P78325,Q15109,P05067,P30530,P35613,Q6UXG8,P06729,P41217,P20273,Q15762,Q9NZQ7,Q5ZPR3,P42081,P12830,P22223,P33151,P09603,O00548,P00533,P16422,P29317,P29323,P04626,Q15303,Q96PL5,Q30201,P04439,P04440,P13747,P30511,P27930,P08887,Q9UQV4,P01130,Q8N423,Q07954,O75581,Q14114,Q12866,P08581,O15146,P08138,P46531,Q04721,Q9UM47,Q99466,Q9Y639,P58400,Q16620,P19021,Q12913,Q15262,O60896,Q9Y6N7,P78324,Q13291,…	ACVRL1,ADAM8,AGER,APP,AXL,BSG,BTNL9,CD2,CD200,CD22,CD226,CD274,CD276,CD86,CDH1,CDH3,CDH5,CSF1,DLL1,EGFR,EPCAM,EPHA2,EPHB2,ERBB2,ERBB4,ERMAP,HFE,HLA-A,HLA-DPB1,HLA-E,HLA-F,IL1R2,IL6R,LAMP3,LDLR,LILRB2,LRP1,LRP6,LRP8,MERTK,MET,MUSK,NGFR,NOTCH1,NOTCH2,NOTCH3,NOTCH4,NPTN,NRXN1,NTRK2,PAM,PTPRJ,PTPRK,RAMP3,ROBO1,SIRPA,SLAMF1,SLAMF6,SORL1,SORT1,SPN,TIGIT,TNFRSF1A,TOMM70,VSIR,ZP3
GO:0099537	trans-synaptic signaling	0.00138217	0.00138217	30	8	Q15109,P05067,P12830,P55287,P19022,O94985,Q9H4D0,Q14118,P43146,P54764,P54762,P29323,Q8N423,O75581,Q14114,Q9HBW1,Q9HCJ2,Q8N2Q7,Q8NFZ4,Q9NZ94,Q8N0W4,Q8NFZ3,Q9Y639,P58400,P58401,Q9HDB5,Q16620,P18433,P23468,Q96PQ0	AGER,APP,CDH1,CDH11,CDH2,CLSTN1,CLSTN2,DAG1,DCC,EPHA4,EPHB1,EPHB2,LILRB2,LRP6,LRP8,LRRC4,LRRC4C,NLGN1,NLGN2,NLGN3,NLGN4X,NLGN4Y,NPTN,NRXN1,NRXN2,NRXN3,NTRK2,PTPRA,PTPRD,SORCS2
GO:0031346	positive regulation of cell projection organization	0.00138217	0.00138217	20	8	P55283,O60469,P54764,P29323,P08069,P32004,Q14114,Q8N2Q7,Q9Y639,Q16620,Q9UIW2,O75051,Q9HCM2,O43157,Q9Y4D7,Q13308,P23468,Q9Y6N7,Q9HCK4,Q96PX8	CDH4,DSCAM,EPHA4,EPHB2,IGF1R,L1CAM,LRP8,NLGN1,NPTN,NTRK2,PLXNA1,PLXNA2,PLXNA4,PLXNB1,PLXND1,PTK7,PTPRD,ROBO1,ROBO2,SLITRK1
GO:0007267	cell-cell signaling	0.00145174	0.00145174	48	10	Q15109,P05067,P15514,P12830,P55287,P19022,P22223,O94985,Q9H4D0,P78310,Q14118,P43146,O00548,P52799,P00533,P54764,P54762,P29323,Q30201,Q8N423,Q07954,O75096,O75581,Q14114,Q9HBW1,Q9HCJ2,Q12866,Q8N2Q7,Q8NFZ4,Q9NZ94,Q8N0W4,Q8NFZ3,P46531,Q9Y639,P58400,P58401,Q9HDB5,Q16620,Q08174,Q9BZA8,Q13308,P18433,P23468,Q16827,P18827,O95754,O43699,Q96PQ0	AGER,APP,AREG,CDH1,CDH11,CDH2,CDH3,CLSTN1,CLSTN2,CXADR,DAG1,DCC,DLL1,EFNB2,EGFR,EPHA4,EPHB1,EPHB2,HFE,LILRB2,LRP1,LRP4,LRP6,LRP8,LRRC4,LRRC4C,MERTK,NLGN1,NLGN2,NLGN3,NLGN4X,NLGN4Y,NOTCH1,NPTN,NRXN1,NRXN2,NRXN3,NTRK2,PCDH1,PCDH11Y,PTK7,PTPRA,PTPRD,PTPRO,SDC1,SEMA4F,SIGLEC6,SORCS2
GO:0043010	camera-type eye development	0.00149362	0.00149362	17	1	P37023,P35613,O00548,O60469,P00533,P29317,P54762,P29323,Q8TDW7,P17948,A6BM72,Q12866,Q15223,Q9NQS3,Q04721,Q16620,P28827	ACVRL1,BSG,DLL1,DSCAM,EGFR,EPHA2,EPHB1,EPHB2,FAT3,FLT1,MEGF11,MERTK,NECTIN1,NECTIN3,NOTCH2,NTRK2,PTPRM
GO:0010628	positive regulation of gene expression	0.00149362	0.00149362	41	16	P78325,Q15109,P05067,P35613,P06729,P41217,Q15762,Q9NZQ7,Q5ZPR3,P42081,P22223,P33151,P09603,O00548,P00533,P29323,P04626,Q30201,P04439,P04440,P13747,P30511,P08887,Q9UQV4,P01130,Q8N423,O15146,P46531,P58400,Q16620,Q12913,O60896,Q9Y6N7,Q13291,Q96DU3,Q92673,P16150,Q495A1,O94826,Q9H7M9,P21754	ADAM8,AGER,APP,BSG,CD2,CD200,CD226,CD274,CD276,CD86,CDH3,CDH5,CSF1,DLL1,EGFR,EPHB2,ERBB2,HFE,HLA-A,HLA-DPB1,HLA-E,HLA-F,IL6R,LAMP3,LDLR,LILRB2,MUSK,NOTCH1,NRXN1,NTRK2,PTPRJ,RAMP3,ROBO1,SLAMF1,SLAMF6,SORL1,SPN,TIGIT,TOMM70,VSIR,ZP3
GO:0035904	aorta development	0.00150892	0.00150892	9	1	P37023,P52799,Q07954,P98164,P08138,P46531,Q9Y4D7,Q9Y6N7,Q9HCK4	ACVRL1,EFNB2,LRP1,LRP2,NGFR,NOTCH1,PLXND1,ROBO1,ROBO2
GO:0007043	cell-cell junction assembly	0.00156233	0.00156233	15	9	Q9Y6N8,P55287,P55289,Q13634,P19022,Q9HBT6,Q9UJ99,Q86UP0,P33151,P55285,Q9ULB5,Q9ULB4,P29317,P29323,Q16827	CDH10,CDH11,CDH12,CDH18,CDH2,CDH20,CDH22,CDH24,CDH5,CDH6,CDH7,CDH9,EPHA2,EPHB2,PTPRO
GO:0051246	regulation of protein metabolic process	0.00157552	0.00157552	54	10	P37023,P78325,Q15109,Q06481,P05067,P15514,P26842,P16070,P42081,P12830,P33151,Q9NZV1,P09603,Q6UVK1,Q14118,P00533,P21709,P54764,P29323,P04626,Q15303,P25445,P17948,Q30201,P27930,P08887,O76095,Q96J84,P21583,Q9UQV4,P01130,Q8N423,Q07954,P98164,O75096,O75581,Q14114,O15146,P08138,Q9Y639,P58400,Q16620,Q9UKJ0,Q9HD43,Q12913,Q16827,O14522,O60896,Q9Y6N7,P31431,P78324,Q92673,P19438,Q9H7M9	ACVRL1,ADAM8,AGER,APLP2,APP,AREG,CD27,CD44,CD86,CDH1,CDH5,CRIM1,CSF1,CSPG4,DAG1,EGFR,EPHA1,EPHA4,EPHB2,ERBB2,ERBB4,FAS,FLT1,HFE,IL1R2,IL6R,JTB,KIRREL1,KITLG,LAMP3,LDLR,LILRB2,LRP1,LRP2,LRP4,LRP6,LRP8,MUSK,NGFR,NPTN,NRXN1,NTRK2,PILRB,PTPRH,PTPRJ,PTPRO,PTPRT,RAMP3,ROBO1,SDC4,SIRPA,SORL1,TNFRSF1A,VSIR
GO:0060996	dendritic spine development	0.00163652	0.00163652	7	1	P54764,P54762,P29323,P54753,Q14114,Q8N2Q7,Q8NFZ4	EPHA4,EPHB1,EPHB2,EPHB3,LRP8,NLGN1,NLGN2
GO:0051703	biological process involved in intraspecies interaction between organisms	0.00163652	0.00163652	7	1	Q8NFZ4,Q9NZ94,Q8N0W4,Q8NFZ3,P58400,P58401,Q9HDB5	NLGN2,NLGN3,NLGN4X,NLGN4Y,NRXN1,NRXN2,NRXN3
GO:0035176	social behavior	0.00163652	0.00163652	7	1	Q8NFZ4,Q9NZ94,Q8N0W4,Q8NFZ3,P58400,P58401,Q9HDB5	NLGN2,NLGN3,NLGN4X,NLGN4Y,NRXN1,NRXN2,NRXN3
GO:0022612	gland morphogenesis	0.00164486	0.00164486	11	2	P15514,P09603,Q96PZ7,Q14118,Q08345,P00533,P29317,P46531,Q04721,Q9UIW2,Q9Y4D7	AREG,CSF1,CSMD1,DAG1,DDR1,EGFR,EPHA2,NOTCH1,NOTCH2,PLXNA1,PLXND1
GO:0099536	synaptic signaling	0.00164486	0.00164486	30	8	Q15109,P05067,P12830,P55287,P19022,O94985,Q9H4D0,Q14118,P43146,P54764,P54762,P29323,Q8N423,O75581,Q14114,Q9HBW1,Q9HCJ2,Q8N2Q7,Q8NFZ4,Q9NZ94,Q8N0W4,Q8NFZ3,Q9Y639,P58400,P58401,Q9HDB5,Q16620,P18433,P23468,Q96PQ0	AGER,APP,CDH1,CDH11,CDH2,CLSTN1,CLSTN2,DAG1,DCC,EPHA4,EPHB1,EPHB2,LILRB2,LRP6,LRP8,LRRC4,LRRC4C,NLGN1,NLGN2,NLGN3,NLGN4X,NLGN4Y,NPTN,NRXN1,NRXN2,NRXN3,NTRK2,PTPRA,PTPRD,SORCS2
GO:0060840	artery development	0.00164486	0.00164486	11	1	P37023,P52799,P01130,Q07954,P98164,P08138,P46531,Q9UM47,Q9Y4D7,Q9Y6N7,Q9HCK4	ACVRL1,EFNB2,LDLR,LRP1,LRP2,NGFR,NOTCH1,NOTCH3,PLXND1,ROBO1,ROBO2
GO:0048813	dendrite morphogenesis	0.00164486	0.00164486	10	2	O60469,P54764,P54762,P29323,P54753,O75096,Q14114,Q8N2Q7,P23468,P34741	DSCAM,EPHA4,EPHB1,EPHB2,EPHB3,LRP4,LRP8,NLGN1,PTPRD,SDC2
GO:1901890	positive regulation of cell junction assembly	0.00171189	0.00171189	19	5	O94985,Q9H4D0,Q9BUF7,P29317,P54762,P29323,P54753,Q50LG9,Q9NT99,Q6UXK5,Q8N2Q7,Q8NFZ4,Q9NZ94,P58400,Q16620,P23468,Q12913,P31431,Q96PX8	CLSTN1,CLSTN2,CRB3,EPHA2,EPHB1,EPHB2,EPHB3,LRRC24,LRRC4B,LRRN1,NLGN1,NLGN2,NLGN3,NRXN1,NTRK2,PTPRD,PTPRJ,SDC4,SLITRK1
GO:0098916	anterograde trans-synaptic signaling	0.00173185	0.00173185	29	8	Q15109,P05067,P12830,P55287,P19022,O94985,Q9H4D0,P43146,P54764,P54762,P29323,Q8N423,O75581,Q14114,Q9HBW1,Q9HCJ2,Q8N2Q7,Q8NFZ4,Q9NZ94,Q8N0W4,Q8NFZ3,Q9Y639,P58400,P58401,Q9HDB5,Q16620,P18433,P23468,Q96PQ0	AGER,APP,CDH1,CDH11,CDH2,CLSTN1,CLSTN2,DCC,EPHA4,EPHB1,EPHB2,LILRB2,LRP6,LRP8,LRRC4,LRRC4C,NLGN1,NLGN2,NLGN3,NLGN4X,NLGN4Y,NPTN,NRXN1,NRXN2,NRXN3,NTRK2,PTPRA,PTPRD,SORCS2
GO:0043408	regulation of MAPK cascade	0.00173185	0.00173185	34	6	P78325,Q15109,P05067,P26842,P16070,P19022,Q6UVK1,Q14118,P00533,P29317,P54764,P54762,P29323,P04626,Q15303,P25445,P17948,P08069,P08887,P21583,Q9UEF7,P46531,Q04721,Q9Y639,P58400,Q16620,Q12913,O60896,Q9Y6N7,Q9C0C4,P78324,Q13291,Q92673,Q9NS68	ADAM8,AGER,APP,CD27,CD44,CDH2,CSPG4,DAG1,EGFR,EPHA2,EPHA4,EPHB1,EPHB2,ERBB2,ERBB4,FAS,FLT1,IGF1R,IL6R,KITLG,KL,NOTCH1,NOTCH2,NPTN,NRXN1,NTRK2,PTPRJ,RAMP3,ROBO1,SEMA4C,SIRPA,SLAMF1,SORL1,TNFRSF19
GO:0007268	chemical synaptic transmission	0.00173185	0.00173185	29	8	Q15109,P05067,P12830,P55287,P19022,O94985,Q9H4D0,P43146,P54764,P54762,P29323,Q8N423,O75581,Q14114,Q9HBW1,Q9HCJ2,Q8N2Q7,Q8NFZ4,Q9NZ94,Q8N0W4,Q8NFZ3,Q9Y639,P58400,P58401,Q9HDB5,Q16620,P18433,P23468,Q96PQ0	AGER,APP,CDH1,CDH11,CDH2,CLSTN1,CLSTN2,DCC,EPHA4,EPHB1,EPHB2,LILRB2,LRP6,LRP8,LRRC4,LRRC4C,NLGN1,NLGN2,NLGN3,NLGN4X,NLGN4Y,NPTN,NRXN1,NRXN2,NRXN3,NTRK2,PTPRA,PTPRD,SORCS2
GO:0030336	negative regulation of cell migration	0.00176911	0.00176911	16	3	P37023,P41217,P12830,Q14118,P21709,P54764,Q07954,P08138,P46531,Q12913,Q15262,P28827,O14522,Q9Y6N7,P09758,P35590	ACVRL1,CD200,CDH1,DAG1,EPHA1,EPHA4,LRP1,NGFR,NOTCH1,PTPRJ,PTPRK,PTPRM,PTPRT,ROBO1,TACSTD2,TIE1
GO:0071417	cellular response to organonitrogen compound	0.00176911	0.00176911	16	2	Q15109,P51693,P05067,P12830,P00533,P54764,P29323,P08069,P15382,Q9UEF7,Q07954,P08138,Q16620,P18433,P23469,Q92673	AGER,APLP1,APP,CDH1,EGFR,EPHA4,EPHB2,IGF1R,KCNE1,KL,LRP1,NGFR,NTRK2,PTPRA,PTPRE,SORL1
GO:0060341	regulation of cellular localization	0.00180345	0.00180345	22	4	P12830,P19022,P22223,Q14118,P00533,P29317,P29323,P04626,Q15303,Q30201,P15382,P11279,Q07954,O75096,P08138,Q8N2Q7,Q8NFZ4,P58400,O60896,P18827,P31431,Q92673	CDH1,CDH2,CDH3,DAG1,EGFR,EPHA2,EPHB2,ERBB2,ERBB4,HFE,KCNE1,LAMP1,LRP1,LRP4,NGFR,NLGN1,NLGN2,NRXN1,RAMP3,SDC1,SDC4,SORL1
GO:0045596	negative regulation of cell differentiation	0.0021573	0.0021573	25	4	P37023,P05067,P15514,Q9NZV1,P43146,O00548,Q9NYJ7,P00533,P54764,P54762,P29323,P04626,Q8NFM7,P01130,O75022,O75096,P46531,Q9UM47,Q99466,Q9C0C4,O95754,Q92673,Q99523,P09758,O94826	ACVRL1,APP,AREG,CRIM1,DCC,DLL1,DLL3,EGFR,EPHA4,EPHB1,EPHB2,ERBB2,IL17RD,LDLR,LILRB3,LRP4,NOTCH1,NOTCH3,NOTCH4,SEMA4C,SEMA4F,SORL1,SORT1,TACSTD2,TOMM70
GO:0072001	renal system development	0.0021573	0.0021573	18	2	O00548,P52799,P16422,P54764,Q15303,P08887,P98164,O75096,P46531,Q04721,Q9UM47,Q9Y4D7,Q13308,Q16827,Q9HCK4,P18827,P31431,P09758	DLL1,EFNB2,EPCAM,EPHA4,ERBB4,IL6R,LRP2,LRP4,NOTCH1,NOTCH2,NOTCH3,PLXND1,PTK7,PTPRO,ROBO2,SDC1,SDC4,TACSTD2
GO:0071625	vocalization behavior	0.0021573	0.0021573	6	1	Q9NZ94,Q8N0W4,Q8NFZ3,P58400,P58401,Q9HDB5	NLGN3,NLGN4X,NLGN4Y,NRXN1,NRXN2,NRXN3
GO:0001822	kidney development	0.0021573	0.0021573	18	2	O00548,P52799,P16422,P54764,Q15303,P08887,P98164,O75096,P46531,Q04721,Q9UM47,Q9Y4D7,Q13308,Q16827,Q9HCK4,P18827,P31431,P09758	DLL1,EFNB2,EPCAM,EPHA4,ERBB4,IL6R,LRP2,LRP4,NOTCH1,NOTCH2,NOTCH3,PLXND1,PTK7,PTPRO,ROBO2,SDC1,SDC4,TACSTD2
GO:0080090	regulation of primary metabolic process	0.00218574	0.00218574	67	10	P37023,P78325,Q15109,Q06481,P05067,P15514,P41217,P26842,P16070,P42081,P12830,P33151,Q9NZV1,P09603,Q6UVK1,Q14118,O00548,P00533,P16422,P21709,P54764,P29323,P04626,Q15303,P25445,P17948,Q30201,P08069,P27930,P08887,O76095,Q96J84,P21583,Q9UQV4,P01130,Q8N423,Q07954,P98164,O75096,O75581,Q14114,P08581,O15146,P08138,P46531,Q04721,Q9UM47,Q99466,Q9Y639,P58400,Q16620,P19021,Q6UWI2,Q9UKJ0,Q9HD43,Q12913,Q15262,…	ACVRL1,ADAM8,AGER,APLP2,APP,AREG,CD200,CD27,CD44,CD86,CDH1,CDH5,CRIM1,CSF1,CSPG4,DAG1,DLL1,EGFR,EPCAM,EPHA1,EPHA4,EPHB2,ERBB2,ERBB4,FAS,FLT1,HFE,IGF1R,IL1R2,IL6R,JTB,KIRREL1,KITLG,LAMP3,LDLR,LILRB2,LRP1,LRP2,LRP4,LRP6,LRP8,MET,MUSK,NGFR,NOTCH1,NOTCH2,NOTCH3,NOTCH4,NPTN,NRXN1,NTRK2,PAM,PARM1,PILRB,PTPRH,PTPRJ,PTPRK,PTPRO,PTPRT,RAMP3,ROBO1,SDC4,SIRPA,SORL1,TNFRSF1A,VSIR,ZP3
GO:0008219	cell death	0.00223112	0.00223112	53	11	P78325,P51693,P05067,P30530,P06729,P41217,P26842,Q9NZQ7,P16070,P33151,O00533,P09603,P43146,O00548,P52799,P00533,P29317,P54762,Q15303,P25445,P30511,P08069,P11717,P08887,O76095,P21583,P11279,Q9UQV4,Q07954,P98164,O75581,Q14114,Q96KG7,Q12866,P08581,P08138,P46531,Q04721,Q16620,Q86YL7,Q9HD43,O60896,Q9HCK4,Q92673,Q99523,Q6UXZ0,Q9NS68,P19438,O94826,Q06418,Q6ZN44,Q8IZJ1,O95185	ADAM8,APLP1,APP,AXL,CD2,CD200,CD27,CD274,CD44,CDH5,CHL1,CSF1,DCC,DLL1,EFNB2,EGFR,EPHA2,EPHB1,ERBB4,FAS,HLA-F,IGF1R,IGF2R,IL6R,JTB,KITLG,LAMP1,LAMP3,LRP1,LRP2,LRP6,LRP8,MEGF10,MERTK,MET,NGFR,NOTCH1,NOTCH2,NTRK2,PDPN,PTPRH,RAMP3,ROBO2,SORL1,SORT1,TMIGD1,TNFRSF19,TNFRSF1A,TOMM70,TYRO3,UNC5A,UNC5B,UNC5C
GO:0032269	negative regulation of cellular protein metabolic process	0.00232499	0.00232499	20	3	Q06481,P05067,P26842,P16070,Q9NZV1,P21709,P54764,P29323,Q30201,P27930,Q96J84,Q9UQV4,Q07954,O75581,Q9HD43,Q12913,Q16827,O14522,P78324,Q92673	APLP2,APP,CD27,CD44,CRIM1,EPHA1,EPHA4,EPHB2,HFE,IL1R2,KIRREL1,LAMP3,LRP1,LRP6,PTPRH,PTPRJ,PTPRO,PTPRT,SIRPA,SORL1
GO:0106027	neuron projection organization	0.002432	0.002432	8	1	P05067,P54764,P54762,P29323,P54753,P08069,Q14114,Q8N2Q7	APP,EPHA4,EPHB1,EPHB2,EPHB3,IGF1R,LRP8,NLGN1
GO:0071495	cellular response to endogenous stimulus	0.002432	0.002432	34	5	P37023,Q15109,P51693,P05067,P16070,P12830,P33151,Q9NZV1,P00533,P54764,P29323,P04626,Q15303,Q30201,P08069,Q8NFM7,P15382,Q9UEF7,Q07954,P98164,Q92859,P08138,P46531,Q04721,Q9Y639,P58400,Q16620,P18433,P23469,Q15262,O60896,Q9HCK4,Q92673,Q99523	ACVRL1,AGER,APLP1,APP,CD44,CDH1,CDH5,CRIM1,EGFR,EPHA4,EPHB2,ERBB2,ERBB4,HFE,IGF1R,IL17RD,KCNE1,KL,LRP1,LRP2,NEO1,NGFR,NOTCH1,NOTCH2,NPTN,NRXN1,NTRK2,PTPRA,PTPRE,PTPRK,RAMP3,ROBO2,SORL1,SORT1
GO:0050772	positive regulation of axonogenesis	0.002432	0.002432	12	7	P55283,O60469,P32004,Q16620,Q9UIW2,O75051,Q9HCM2,O43157,Q9Y4D7,Q9Y6N7,Q9HCK4,Q96PX8	CDH4,DSCAM,L1CAM,NTRK2,PLXNA1,PLXNA2,PLXNA4,PLXNB1,PLXND1,ROBO1,ROBO2,SLITRK1
GO:1901699	cellular response to nitrogen compound	0.00246745	0.00246745	16	2	Q15109,P51693,P05067,P12830,P00533,P54764,P29323,P08069,P15382,Q9UEF7,Q07954,P08138,Q16620,P18433,P23469,Q92673	AGER,APLP1,APP,CDH1,EGFR,EPHA4,EPHB2,IGF1R,KCNE1,KL,LRP1,NGFR,NTRK2,PTPRA,PTPRE,SORL1
GO:0007611	learning or memory	0.00246745	0.00246745	16	2	Q15109,P05067,Q96PZ7,P00533,P29323,P01130,Q8N423,O15146,Q9NZ94,Q8N0W4,Q8NFZ3,Q9Y639,P58400,P58401,Q9HDB5,Q16620	AGER,APP,CSMD1,EGFR,EPHB2,LDLR,LILRB2,MUSK,NLGN3,NLGN4X,NLGN4Y,NPTN,NRXN1,NRXN2,NRXN3,NTRK2
GO:0044092	negative regulation of molecular function	0.00251565	0.00251565	26	2	Q06481,P05067,P41217,P26842,P16070,Q9NZV1,P0C7U0,Q5R3F8,P21709,P29323,Q30201,P15382,Q9UQV4,Q07954,O75581,P08581,P46531,P17342,P10586,Q9HD43,Q12913,Q16827,O14522,O60896,Q92673,Q99523	APLP2,APP,CD200,CD27,CD44,CRIM1,ELFN1,ELFN2,EPHA1,EPHB2,HFE,KCNE1,LAMP3,LRP1,LRP6,MET,NOTCH1,NPR3,PTPRF,PTPRH,PTPRJ,PTPRO,PTPRT,RAMP3,SORL1,SORT1
GO:0016358	dendrite development	0.00263287	0.00263287	14	2	P05067,P43146,O60469,P54764,P54762,P29323,P54753,Q8TDW7,O75096,Q14114,Q8N2Q7,Q8NFZ4,P23468,P34741	APP,DCC,DSCAM,EPHA4,EPHB1,EPHB2,EPHB3,FAT3,LRP4,LRP8,NLGN1,NLGN2,PTPRD,SDC2
GO:0051271	negative regulation of cellular component movement	0.00268004	0.00268004	17	3	P37023,P41217,P12830,Q14118,P21709,P54764,Q07954,P08138,P46531,Q12913,Q15262,P28827,Q16827,O14522,Q9Y6N7,P09758,P35590	ACVRL1,CD200,CDH1,DAG1,EPHA1,EPHA4,LRP1,NGFR,NOTCH1,PTPRJ,PTPRK,PTPRM,PTPRO,PTPRT,ROBO1,TACSTD2,TIE1
GO:0001654	eye development	0.00268004	0.00268004	17	1	P37023,P35613,O00548,O60469,P00533,P29317,P54762,P29323,Q8TDW7,P17948,A6BM72,Q12866,Q15223,Q9NQS3,Q04721,Q16620,P28827	ACVRL1,BSG,DLL1,DSCAM,EGFR,EPHA2,EPHB1,EPHB2,FAT3,FLT1,MEGF11,MERTK,NECTIN1,NECTIN3,NOTCH2,NTRK2,PTPRM
GO:0050890	cognition	0.00268004	0.00268004	17	2	Q15109,P05067,O00533,Q96PZ7,P00533,P29323,P01130,Q8N423,O15146,Q9NZ94,Q8N0W4,Q8NFZ3,Q9Y639,P58400,P58401,Q9HDB5,Q16620	AGER,APP,CHL1,CSMD1,EGFR,EPHB2,LDLR,LILRB2,MUSK,NLGN3,NLGN4X,NLGN4Y,NPTN,NRXN1,NRXN2,NRXN3,NTRK2
GO:0043086	negative regulation of catalytic activity	0.00300945	0.00300945	20	2	Q06481,P05067,P26842,P16070,Q9NZV1,P0C7U0,Q5R3F8,P21709,P29323,Q9UQV4,Q07954,O75581,P46531,P17342,Q9HD43,Q12913,Q16827,O14522,Q92673,Q99523	APLP2,APP,CD27,CD44,CRIM1,ELFN1,ELFN2,EPHA1,EPHB2,LAMP3,LRP1,LRP6,NOTCH1,NPR3,PTPRH,PTPRJ,PTPRO,PTPRT,SORL1,SORT1
GO:0008285	negative regulation of cell population proliferation	0.00312027	0.00312027	26	8	P37023,P05067,P41217,Q9NZQ7,P42081,P33151,Q08345,O00548,P52799,P54762,P04626,Q15303,P17948,Q8N423,P08138,P46531,P17342,Q86YL7,O43157,Q12913,Q15262,P28827,Q9Y6N7,P31431,P16150,Q9H7M9	ACVRL1,APP,CD200,CD274,CD86,CDH5,DDR1,DLL1,EFNB2,EPHB1,ERBB2,ERBB4,FLT1,LILRB2,NGFR,NOTCH1,NPR3,PDPN,PLXNB1,PTPRJ,PTPRK,PTPRM,ROBO1,SDC4,SPN,VSIR
GO:1902533	positive regulation of intracellular signal transduction	0.00312582	0.00312582	38	9	P78325,Q15109,P05067,P15514,P30530,P26842,P16070,P42081,P19022,P09603,Q6UVK1,P00533,P54764,P04626,Q15303,P17948,P08069,P08887,P21583,Q9UEF7,P98164,P08581,Q8N2Q7,P46531,Q04721,Q9Y639,P58400,Q16620,O43157,Q12913,O60896,Q9Y6N7,P16109,Q9C0C4,Q13291,Q9NS68,P19438,Q8IZJ1	ADAM8,AGER,APP,AREG,AXL,CD27,CD44,CD86,CDH2,CSF1,CSPG4,EGFR,EPHA4,ERBB2,ERBB4,FLT1,IGF1R,IL6R,KITLG,KL,LRP2,MET,NLGN1,NOTCH1,NOTCH2,NPTN,NRXN1,NTRK2,PLXNB1,PTPRJ,RAMP3,ROBO1,SELP,SEMA4C,SLAMF1,TNFRSF19,TNFRSF1A,UNC5B
GO:2000146	negative regulation of cell motility	0.00344209	0.00344209	16	3	P37023,P41217,P12830,Q14118,P21709,P54764,Q07954,P08138,P46531,Q12913,Q15262,P28827,O14522,Q9Y6N7,P09758,P35590	ACVRL1,CD200,CDH1,DAG1,EPHA1,EPHA4,LRP1,NGFR,NOTCH1,PTPRJ,PTPRK,PTPRM,PTPRT,ROBO1,TACSTD2,TIE1
GO:0150063	visual system development	0.00370607	0.00370607	17	1	P37023,P35613,O00548,O60469,P00533,P29317,P54762,P29323,Q8TDW7,P17948,A6BM72,Q12866,Q15223,Q9NQS3,Q04721,Q16620,P28827	ACVRL1,BSG,DLL1,DSCAM,EGFR,EPHA2,EPHB1,EPHB2,FAT3,FLT1,MEGF11,MERTK,NECTIN1,NECTIN3,NOTCH2,NTRK2,PTPRM
GO:0019538	protein metabolic process	0.00383912	0.00383912	79	13	P37023,O43184,Q9H2U9,P78325,Q15109,Q06481,P05067,P15514,P30530,P26842,P16070,P42081,P12830,P33151,Q9NZV1,P09603,Q6UVK1,Q14118,Q08345,P00533,P21709,P29317,P54764,P54762,P29323,P54753,P54760,P04626,Q15303,P25445,P17948,P25092,Q30201,P08069,P27930,P08887,O76095,Q96J84,P21583,Q9UQV4,P01130,Q8N423,Q07954,P98164,O75096,O75581,Q14114,Q12866,P08581,P51512,O15146,P08138,Q8NFZ4,P46531,Q9Y639,P58400,Q16620,…	ACVRL1,ADAM12,ADAM7,ADAM8,AGER,APLP2,APP,AREG,AXL,CD27,CD44,CD86,CDH1,CDH5,CRIM1,CSF1,CSPG4,DAG1,DDR1,EGFR,EPHA1,EPHA2,EPHA4,EPHB1,EPHB2,EPHB3,EPHB4,ERBB2,ERBB4,FAS,FLT1,GUCY2C,HFE,IGF1R,IL1R2,IL6R,JTB,KIRREL1,KITLG,LAMP3,LDLR,LILRB2,LRP1,LRP2,LRP4,LRP6,LRP8,MERTK,MET,MMP16,MUSK,NGFR,NLGN2,NOTCH1,NPTN,NRXN1,NTRK2,PAM,PILRB,PTK7,PTPRA,PTPRD,PTPRE,PTPRF,PTPRH,PTPRJ,PTPRK,PTPRM,PTPRO,PTPRT,RAMP3,ROB…
GO:0072659	protein localization to plasma membrane	0.00383912	0.00383912	14	1	P35613,P12830,P19022,Q9BUF7,P00533,P29317,P29323,Q07954,O75581,Q9NQS3,O94856,P58400,O60896,P19438	BSG,CDH1,CDH2,CRB3,EGFR,EPHA2,EPHB2,LRP1,LRP6,NECTIN3,NFASC,NRXN1,RAMP3,TNFRSF1A
GO:0040013	negative regulation of locomotion	0.00390683	0.00390683	20	4	P37023,P41217,P12830,Q14118,P21709,P54764,Q07954,P08138,P46531,Q12913,Q15262,P28827,Q16827,O14522,Q9Y6N7,Q9HCK4,Q9C0C4,O95754,P09758,P35590	ACVRL1,CD200,CDH1,DAG1,EPHA1,EPHA4,LRP1,NGFR,NOTCH1,PTPRJ,PTPRK,PTPRM,PTPRO,PTPRT,ROBO1,ROBO2,SEMA4C,SEMA4F,TACSTD2,TIE1
GO:0051963	regulation of synapse assembly	0.00390683	0.00390683	19	4	P05067,O94985,Q9H4D0,P54762,P29323,P54753,Q50LG9,Q9NT99,Q6UXK5,O15146,Q15223,Q8N2Q7,Q8NFZ4,Q9NZ94,P58400,Q16620,P23468,Q9HCK4,Q96PX8	APP,CLSTN1,CLSTN2,EPHB1,EPHB2,EPHB3,LRRC24,LRRC4B,LRRN1,MUSK,NECTIN1,NLGN1,NLGN2,NLGN3,NRXN1,NTRK2,PTPRD,ROBO2,SLITRK1
GO:0000165	MAPK cascade	0.00403634	0.00403634	34	6	P78325,Q15109,P05067,P26842,P16070,P19022,Q6UVK1,Q14118,P00533,P29317,P54764,P54762,P29323,P04626,Q15303,P25445,P17948,P08069,P08887,P21583,Q9UEF7,P46531,Q04721,Q9Y639,P58400,Q16620,Q12913,O60896,Q9Y6N7,Q9C0C4,P78324,Q13291,Q92673,Q9NS68	ADAM8,AGER,APP,CD27,CD44,CDH2,CSPG4,DAG1,EGFR,EPHA2,EPHA4,EPHB1,EPHB2,ERBB2,ERBB4,FAS,FLT1,IGF1R,IL6R,KITLG,KL,NOTCH1,NOTCH2,NPTN,NRXN1,NTRK2,PTPRJ,RAMP3,ROBO1,SEMA4C,SIRPA,SLAMF1,SORL1,TNFRSF19
GO:0072073	kidney epithelium development	0.00436772	0.00436772	11	0	O00548,P52799,P16422,P54764,P46531,Q04721,Q16827,Q9HCK4,P18827,P31431,P09758	DLL1,EFNB2,EPCAM,EPHA4,NOTCH1,NOTCH2,PTPRO,ROBO2,SDC1,SDC4,TACSTD2
GO:0040007	growth	0.00447467	0.00447467	33	8	P37023,P05067,P15514,P55283,Q9BYE9,O94985,Q9NZV1,P09603,Q9H2A7,Q14118,P43146,Q08345,O00548,O60469,P00533,P04626,Q15303,P32004,O75096,O15146,Q9NZ94,Q8N0W4,P46531,Q04721,Q9UIW2,Q9HCM2,Q13308,Q12913,Q9C0C4,O95754,Q96PX8,O94826,P21754	ACVRL1,APP,AREG,CDH4,CDHR2,CLSTN1,CRIM1,CSF1,CXCL16,DAG1,DCC,DDR1,DLL1,DSCAM,EGFR,ERBB2,ERBB4,L1CAM,LRP4,MUSK,NLGN3,NLGN4X,NOTCH1,NOTCH2,PLXNA1,PLXNA4,PTK7,PTPRJ,SEMA4C,SEMA4F,SLITRK1,TOMM70,ZP3
GO:0065008	regulation of biological quality	0.00451529	0.00451529	82	22	P37023,P78325,Q15109,P05067,P30530,P35613,P19022,P22223,P55283,P33151,Q9BYE9,O94985,Q9H4D0,P09603,Q96PZ7,P78310,Q14118,P43146,Q08345,O00548,O60469,P52799,P54764,P54762,P29323,P54753,Q15303,P25445,Q30201,P08069,P15382,Q96J84,P21583,Q9UEF7,P32004,P11279,P01130,Q8N423,O75096,O75581,Q14114,Q50LG9,Q9NT99,Q6UXK5,Q12866,P08581,Q685J3,O15146,Q15223,Q92859,P08138,Q8N2Q7,Q8NFZ4,Q9NZ94,Q8N0W4,P46531,P17342,…	ACVRL1,ADAM8,AGER,APP,AXL,BSG,CDH2,CDH3,CDH4,CDH5,CDHR2,CLSTN1,CLSTN2,CSF1,CSMD1,CXADR,DAG1,DCC,DDR1,DLL1,DSCAM,EFNB2,EPHA4,EPHB1,EPHB2,EPHB3,ERBB4,FAS,HFE,IGF1R,KCNE1,KIRREL1,KITLG,KL,L1CAM,LAMP1,LDLR,LILRB2,LRP4,LRP6,LRP8,LRRC24,LRRC4B,LRRN1,MERTK,MET,MUC17,MUSK,NECTIN1,NEO1,NGFR,NLGN1,NLGN2,NLGN3,NLGN4X,NOTCH1,NPR3,NPTN,NRXN1,NRXN2,NRXN3,NTRK2,PAM,PDPN,PIGR,PLXNA1,PLXNA2,PLXNA4,PLXNB1,PLXND1,P…
GO:1902531	regulation of intracellular signal transduction	0.00456835	0.00456835	46	10	P78325,Q15109,P05067,P15514,P30530,P20273,P26842,P16070,P42081,P19022,P09603,Q6UVK1,Q14118,P00533,P29317,P54764,P54762,P29323,P04626,Q15303,P25445,P17948,P08069,P08887,P21583,Q9UEF7,P98164,P08581,Q8N2Q7,P46531,Q04721,Q9Y639,P58400,Q16620,O43157,Q12913,O60896,Q9Y6N7,P16109,Q9C0C4,P78324,Q13291,Q92673,Q9NS68,P19438,Q8IZJ1	ADAM8,AGER,APP,AREG,AXL,CD22,CD27,CD44,CD86,CDH2,CSF1,CSPG4,DAG1,EGFR,EPHA2,EPHA4,EPHB1,EPHB2,ERBB2,ERBB4,FAS,FLT1,IGF1R,IL6R,KITLG,KL,LRP2,MET,NLGN1,NOTCH1,NOTCH2,NPTN,NRXN1,NTRK2,PLXNB1,PTPRJ,RAMP3,ROBO1,SELP,SEMA4C,SIRPA,SLAMF1,SORL1,TNFRSF19,TNFRSF1A,UNC5B
GO:0023057	negative regulation of signaling	0.00474865	0.00474865	37	7	Q15109,P51693,P15514,P20273,P16070,P19022,Q9NZV1,Q14118,O00548,P00533,P29317,P54764,P29323,P08069,Q8NFM7,P27930,P01130,Q8N423,Q07954,P98164,O75096,P08581,P08138,Q8N0W4,P46531,P23468,P23469,Q12913,Q16827,O14522,Q9Y6N7,P78324,Q13291,Q96PQ0,Q92673,Q06418,Q8IZJ1	AGER,APLP1,AREG,CD22,CD44,CDH2,CRIM1,DAG1,DLL1,EGFR,EPHA2,EPHA4,EPHB2,IGF1R,IL17RD,IL1R2,LDLR,LILRB2,LRP1,LRP2,LRP4,MET,NGFR,NLGN4X,NOTCH1,PTPRD,PTPRE,PTPRJ,PTPRO,PTPRT,ROBO1,SIRPA,SLAMF1,SORCS2,SORL1,TYRO3,UNC5B
GO:0007610	behavior	0.00474865	0.00474865	22	3	Q15109,P05067,O00533,Q96PZ7,O60469,P00533,P54764,P29323,P01130,Q8N423,O15146,Q8N2Q7,Q8NFZ4,Q9NZ94,Q8N0W4,Q8NFZ3,Q9Y639,P58400,P58401,Q9HDB5,Q16620,Q96PX8	AGER,APP,CHL1,CSMD1,DSCAM,EGFR,EPHA4,EPHB2,LDLR,LILRB2,MUSK,NLGN1,NLGN2,NLGN3,NLGN4X,NLGN4Y,NPTN,NRXN1,NRXN2,NRXN3,NTRK2,SLITRK1
GO:0010629	negative regulation of gene expression	0.00489152	0.00489152	28	6	P37023,Q15109,P05067,P30530,P41217,P20273,Q9NZQ7,P22223,O00548,P00533,P29317,P29323,Q30201,P30511,P27930,P08887,P01130,Q07954,Q12866,P46531,Q04721,Q9Y639,P58400,Q9Y6N7,P78324,Q13291,Q495A1,Q9H7M9	ACVRL1,AGER,APP,AXL,CD200,CD22,CD274,CDH3,DLL1,EGFR,EPHA2,EPHB2,HFE,HLA-F,IL1R2,IL6R,LDLR,LRP1,MERTK,NOTCH1,NOTCH2,NPTN,NRXN1,ROBO1,SIRPA,SLAMF1,TIGIT,VSIR
GO:0048880	sensory system development	0.00489152	0.00489152	17	1	P37023,P35613,O00548,O60469,P00533,P29317,P54762,P29323,Q8TDW7,P17948,A6BM72,Q12866,Q15223,Q9NQS3,Q04721,Q16620,P28827	ACVRL1,BSG,DLL1,DSCAM,EGFR,EPHA2,EPHB1,EPHB2,FAT3,FLT1,MEGF11,MERTK,NECTIN1,NECTIN3,NOTCH2,NTRK2,PTPRM
GO:0021954	central nervous system neuron development	0.00489152	0.00489152	8	3	P55287,P43146,P54764,P54762,P29323,P54753,Q16620,Q9HCM2	CDH11,DCC,EPHA4,EPHB1,EPHB2,EPHB3,NTRK2,PLXNA4
GO:0031324	negative regulation of cellular metabolic process	0.00490725	0.00490725	30	3	P37023,Q06481,P05067,P26842,P16070,Q9NZV1,P21709,P54764,P29323,Q30201,P27930,Q96J84,Q9UQV4,P01130,Q07954,O75581,P08581,P46531,Q04721,Q9UM47,Q99466,Q16620,Q9HD43,Q12913,Q15262,Q16827,O14522,P78324,Q92673,P21754	ACVRL1,APLP2,APP,CD27,CD44,CRIM1,EPHA1,EPHA4,EPHB2,HFE,IL1R2,KIRREL1,LAMP3,LDLR,LRP1,LRP6,MET,NOTCH1,NOTCH2,NOTCH3,NOTCH4,NTRK2,PTPRH,PTPRJ,PTPRK,PTPRO,PTPRT,SIRPA,SORL1,ZP3
GO:0021953	central nervous system neuron differentiation	0.00500085	0.00500085	9	3	P55287,P43146,P54764,P54762,P29323,P54753,P58400,Q16620,Q9HCM2	CDH11,DCC,EPHA4,EPHB1,EPHB2,EPHB3,NRXN1,NTRK2,PLXNA4
GO:0048511	rhythmic process	0.00500085	0.00500085	9	0	P30530,P08069,P08138,Q8N2Q7,Q16620,P19021,Q9HCK4,Q06418,P21754	AXL,IGF1R,NGFR,NLGN1,NTRK2,PAM,ROBO2,TYRO3,ZP3
GO:0097106	postsynaptic density organization	0.00500085	0.00500085	9	4	P19022,Q8N423,Q9HBW1,Q9NT99,Q8N2Q7,Q8NFZ4,P58400,P58401,P23468	CDH2,LILRB2,LRRC4,LRRC4B,NLGN1,NLGN2,NRXN1,NRXN2,PTPRD
GO:0099084	postsynaptic specialization organization	0.00500085	0.00500085	9	4	P19022,Q8N423,Q9HBW1,Q9NT99,Q8N2Q7,Q8NFZ4,P58400,P58401,P23468	CDH2,LILRB2,LRRC4,LRRC4B,NLGN1,NLGN2,NRXN1,NRXN2,PTPRD
GO:0045859	regulation of protein kinase activity	0.00519631	0.00519631	27	6	P78325,Q15109,P05067,P15514,P42081,P09603,Q14118,P00533,P21709,P54764,P29323,P04626,P17948,P08887,O76095,P21583,O75581,Q14114,P58400,Q9UKJ0,Q9HD43,Q12913,Q16827,O14522,Q9Y6N7,P31431,Q92673	ADAM8,AGER,APP,AREG,CD86,CSF1,DAG1,EGFR,EPHA1,EPHA4,EPHB2,ERBB2,FLT1,IL6R,JTB,KITLG,LRP6,LRP8,NRXN1,PILRB,PTPRH,PTPRJ,PTPRO,PTPRT,ROBO1,SDC4,SORL1
GO:0010033	response to organic substance	0.0054437	0.0054437	74	16	P37023,Q15109,P51693,P05067,P15514,P30530,P35613,Q9NZQ7,P16070,P34810,P42081,P12830,P33151,Q9NZV1,P09603,Q9H2A7,Q14118,O00548,P52799,P00533,P29317,P54764,P29323,P04626,Q15303,P25445,P17948,Q30201,P04439,P13747,P08069,P11717,Q8NFM7,P27930,P08887,P15382,Q9UEF7,Q9UQV4,P01130,Q8N423,O75022,O75023,Q07954,P98164,O75581,Q14114,P22897,Q92859,P08138,P46531,Q04721,Q9Y639,P58400,Q16620,P19021,Q13308,P18433,…	ACVRL1,AGER,APLP1,APP,AREG,AXL,BSG,CD274,CD44,CD68,CD86,CDH1,CDH5,CRIM1,CSF1,CXCL16,DAG1,DLL1,EFNB2,EGFR,EPHA2,EPHA4,EPHB2,ERBB2,ERBB4,FAS,FLT1,HFE,HLA-A,HLA-E,IGF1R,IGF2R,IL17RD,IL1R2,IL6R,KCNE1,KL,LAMP3,LDLR,LILRB2,LILRB3,LILRB5,LRP1,LRP2,LRP6,LRP8,MRC1,NEO1,NGFR,NOTCH1,NOTCH2,NPTN,NRXN1,NTRK2,PAM,PTK7,PTPRA,PTPRE,PTPRJ,PTPRK,PTPRT,RAMP3,ROBO1,ROBO2,SDC1,SELP,SIRPA,SORL1,SORT1,TIE1,TNFRSF13C,TN…
GO:0035556	intracellular signal transduction	0.00578326	0.00578326	53	10	P78325,Q15109,P05067,P15514,P30530,P20273,P26842,P16070,P42081,P19022,P09603,Q6UVK1,Q14118,P00533,P29317,P54764,P54762,P29323,P04626,Q15303,P25445,P17948,P25092,P08069,P08887,P21583,Q9UEF7,P98164,Q12866,P08581,P08138,Q8N2Q7,P46531,Q04721,P17342,Q9Y639,P58400,Q16620,Q86YL7,O43157,Q12913,O60896,Q9Y6N7,P16109,Q9C0C4,P78324,Q13291,Q92673,Q9NS68,P19438,Q86YW5,Q06418,Q8IZJ1	ADAM8,AGER,APP,AREG,AXL,CD22,CD27,CD44,CD86,CDH2,CSF1,CSPG4,DAG1,EGFR,EPHA2,EPHA4,EPHB1,EPHB2,ERBB2,ERBB4,FAS,FLT1,GUCY2C,IGF1R,IL6R,KITLG,KL,LRP2,MERTK,MET,NGFR,NLGN1,NOTCH1,NOTCH2,NPR3,NPTN,NRXN1,NTRK2,PDPN,PLXNB1,PTPRJ,RAMP3,ROBO1,SELP,SEMA4C,SIRPA,SLAMF1,SORL1,TNFRSF19,TNFRSF1A,TREML1,TYRO3,UNC5B
GO:0018212	peptidyl-tyrosine modification	0.00578326	0.00578326	30	5	P05067,P15514,P30530,P16070,Q6UVK1,Q08345,P00533,P21709,P29317,P54764,P54762,P29323,P54753,P54760,P04626,Q15303,P17948,P08069,P08887,P21583,O75096,Q14114,Q12866,P08581,O15146,Q16620,Q12913,P35590,P19438,Q06418	APP,AREG,AXL,CD44,CSPG4,DDR1,EGFR,EPHA1,EPHA2,EPHA4,EPHB1,EPHB2,EPHB3,EPHB4,ERBB2,ERBB4,FLT1,IGF1R,IL6R,KITLG,LRP4,LRP8,MERTK,MET,MUSK,NTRK2,PTPRJ,TIE1,TNFRSF1A,TYRO3
GO:0018108	peptidyl-tyrosine phosphorylation	0.00578326	0.00578326	30	5	P05067,P15514,P30530,P16070,Q6UVK1,Q08345,P00533,P21709,P29317,P54764,P54762,P29323,P54753,P54760,P04626,Q15303,P17948,P08069,P08887,P21583,O75096,Q14114,Q12866,P08581,O15146,Q16620,Q12913,P35590,P19438,Q06418	APP,AREG,AXL,CD44,CSPG4,DDR1,EGFR,EPHA1,EPHA2,EPHA4,EPHB1,EPHB2,EPHB3,EPHB4,ERBB2,ERBB4,FLT1,IGF1R,IL6R,KITLG,LRP4,LRP8,MERTK,MET,MUSK,NTRK2,PTPRJ,TIE1,TNFRSF1A,TYRO3
GO:0007507	heart development	0.00606902	0.00606902	21	3	P37023,P78310,O00548,P52799,P00533,P54760,P04626,Q15303,P08069,P98164,P46531,Q04721,P19021,Q9HCM2,Q9Y4D7,Q13308,Q9Y6N7,Q9HCK4,P35590,P19438,O94826	ACVRL1,CXADR,DLL1,EFNB2,EGFR,EPHB4,ERBB2,ERBB4,IGF1R,LRP2,NOTCH1,NOTCH2,PAM,PLXNA4,PLXND1,PTK7,ROBO1,ROBO2,TIE1,TNFRSF1A,TOMM70
GO:0007162	negative regulation of cell adhesion	0.00646732	0.00646732	24	11	P37023,Q9NZQ7,P42081,P12830,O60469,P16422,P54764,P29323,P04626,Q30201,Q8N423,P46531,Q99466,Q9UIW2,O75051,Q9HCM2,O43157,Q9Y4D7,Q16827,P31431,P16150,P09758,Q495A1,Q9H7M9	ACVRL1,CD274,CD86,CDH1,DSCAM,EPCAM,EPHA4,EPHB2,ERBB2,HFE,LILRB2,NOTCH1,NOTCH4,PLXNA1,PLXNA2,PLXNA4,PLXNB1,PLXND1,PTPRO,SDC4,SPN,TACSTD2,TIGIT,VSIR
GO:0052548	regulation of endopeptidase activity	0.0065824	0.0065824	13	0	Q15109,Q06481,P05067,P26842,P16070,Q9NZV1,P54764,P25445,Q9UQV4,P08138,Q9Y6N7,Q92673,Q9H7M9	AGER,APLP2,APP,CD27,CD44,CRIM1,EPHA4,FAS,LAMP3,NGFR,ROBO1,SORL1,VSIR
GO:0061138	morphogenesis of a branching epithelium	0.0065824	0.0065824	13	2	P15514,P09603,Q96PZ7,Q14118,Q08345,P29317,P08581,P46531,Q99466,Q9UIW2,Q9Y4D7,P09758,P35590	AREG,CSF1,CSMD1,DAG1,DDR1,EPHA2,MET,NOTCH1,NOTCH4,PLXNA1,PLXND1,TACSTD2,TIE1
GO:0007612	learning	0.0065824	0.0065824	11	1	P05067,Q96PZ7,P29323,Q9NZ94,Q8N0W4,Q8NFZ3,Q9Y639,P58400,P58401,Q9HDB5,Q16620	APP,CSMD1,EPHB2,NLGN3,NLGN4X,NLGN4Y,NPTN,NRXN1,NRXN2,NRXN3,NTRK2
GO:0010467	gene expression	0.00677265	0.00677265	67	17	P37023,P78325,Q15109,P05067,P30530,P35613,Q6UXG8,P06729,P41217,P20273,Q15762,Q9NZQ7,Q5ZPR3,P42081,P12830,P22223,P33151,P09603,O00548,P00533,P16422,P29317,P29323,P04626,Q15303,Q96PL5,Q30201,P04439,P04440,P13747,P30511,P27930,P08887,Q9UQV4,P01130,Q8N423,Q07954,O75581,Q14114,Q12866,P08581,P51512,O15146,P08138,P46531,Q04721,Q9UM47,Q99466,Q9Y639,P58400,Q16620,P19021,Q12913,Q15262,O60896,Q9Y6N7,P78324,…	ACVRL1,ADAM8,AGER,APP,AXL,BSG,BTNL9,CD2,CD200,CD22,CD226,CD274,CD276,CD86,CDH1,CDH3,CDH5,CSF1,DLL1,EGFR,EPCAM,EPHA2,EPHB2,ERBB2,ERBB4,ERMAP,HFE,HLA-A,HLA-DPB1,HLA-E,HLA-F,IL1R2,IL6R,LAMP3,LDLR,LILRB2,LRP1,LRP6,LRP8,MERTK,MET,MMP16,MUSK,NGFR,NOTCH1,NOTCH2,NOTCH3,NOTCH4,NPTN,NRXN1,NTRK2,PAM,PTPRJ,PTPRK,RAMP3,ROBO1,SIRPA,SLAMF1,SLAMF6,SORL1,SORT1,SPN,TIGIT,TNFRSF1A,TOMM70,VSIR,ZP3
GO:0010648	negative regulation of cell communication	0.00699188	0.00699188	36	7	Q15109,P51693,P15514,P20273,P16070,P19022,Q9NZV1,Q14118,O00548,P00533,P29317,P54764,P29323,P08069,Q8NFM7,P27930,Q8N423,Q07954,P98164,O75096,P08581,P08138,Q8N0W4,P46531,P23468,P23469,Q12913,Q16827,O14522,Q9Y6N7,P78324,Q13291,Q96PQ0,Q92673,Q06418,Q8IZJ1	AGER,APLP1,AREG,CD22,CD44,CDH2,CRIM1,DAG1,DLL1,EGFR,EPHA2,EPHA4,EPHB2,IGF1R,IL17RD,IL1R2,LILRB2,LRP1,LRP2,LRP4,MET,NGFR,NLGN4X,NOTCH1,PTPRD,PTPRE,PTPRJ,PTPRO,PTPRT,ROBO1,SIRPA,SLAMF1,SORCS2,SORL1,TYRO3,UNC5B
GO:0007423	sensory organ development	0.00722539	0.00722539	22	1	P37023,P35613,Q08345,O00548,O60469,P00533,P29317,P54764,P54762,P29323,Q8TDW7,P17948,A6BM72,Q12866,Q15223,Q9NQS3,P46531,Q04721,Q16620,Q13308,P28827,P31431	ACVRL1,BSG,DDR1,DLL1,DSCAM,EGFR,EPHA2,EPHA4,EPHB1,EPHB2,FAT3,FLT1,MEGF11,MERTK,NECTIN1,NECTIN3,NOTCH1,NOTCH2,NTRK2,PTK7,PTPRM,SDC4
GO:0052547	regulation of peptidase activity	0.00736756	0.00736756	14	0	Q15109,Q06481,P05067,P26842,P16070,Q9NZV1,P54764,P25445,Q9UQV4,Q07954,P08138,Q9Y6N7,Q92673,Q9H7M9	AGER,APLP2,APP,CD27,CD44,CRIM1,EPHA4,FAS,LAMP3,LRP1,NGFR,ROBO1,SORL1,VSIR
GO:0035335	peptidyl-tyrosine dephosphorylation	0.00762841	0.00762841	10	3	P18433,P23468,P23469,P10586,Q9HD43,Q12913,Q15262,P28827,Q16827,O14522	PTPRA,PTPRD,PTPRE,PTPRF,PTPRH,PTPRJ,PTPRK,PTPRM,PTPRO,PTPRT
GO:0099172	presynapse organization	0.00804166	0.00804166	12	4	P05067,P52799,O75096,Q9NT99,Q8N2Q7,Q8NFZ4,Q9NZ94,Q8N0W4,Q8NFZ3,P58400,P23468,Q96PX8	APP,EFNB2,LRP4,LRRC4B,NLGN1,NLGN2,NLGN3,NLGN4X,NLGN4Y,NRXN1,PTPRD,SLITRK1
GO:0043087	regulation of GTPase activity	0.00804166	0.00804166	12	7	P21709,P29317,P54764,P54753,P04626,P08581,Q16620,Q9UIW2,O75051,Q9HCM2,O43157,Q9Y4D7	EPHA1,EPHA2,EPHA4,EPHB3,ERBB2,MET,NTRK2,PLXNA1,PLXNA2,PLXNA4,PLXNB1,PLXND1
GO:0099054	presynapse assembly	0.00804166	0.00804166	12	4	P05067,P52799,O75096,Q9NT99,Q8N2Q7,Q8NFZ4,Q9NZ94,Q8N0W4,Q8NFZ3,P58400,P23468,Q96PX8	APP,EFNB2,LRP4,LRRC4B,NLGN1,NLGN2,NLGN3,NLGN4X,NLGN4Y,NRXN1,PTPRD,SLITRK1
GO:0010810	regulation of cell-substrate adhesion	0.00804166	0.00804166	12	2	P37023,P09603,Q14118,Q08345,P21709,P46531,Q86YL7,P18433,Q12913,Q16827,P31431,P09758	ACVRL1,CSF1,DAG1,DDR1,EPHA1,NOTCH1,PDPN,PTPRA,PTPRJ,PTPRO,SDC4,TACSTD2
GO:0048754	branching morphogenesis of an epithelial tube	0.00804166	0.00804166	12	1	P15514,P09603,Q96PZ7,Q14118,Q08345,P29317,P08581,P46531,Q99466,Q9Y4D7,P09758,P35590	AREG,CSF1,CSMD1,DAG1,DDR1,EPHA2,MET,NOTCH1,NOTCH4,PLXND1,TACSTD2,TIE1
GO:0003008	system process	0.00805996	0.00805996	42	8	P37023,Q15109,P05067,P22223,P33151,O00533,Q96PZ7,P78310,Q14118,O00548,P00533,P54762,P29323,P15382,Q96J84,Q9UEF7,P01130,Q8N423,Q07954,P98164,P43121,O15146,O94856,Q8N2Q7,Q8NFZ4,Q9NZ94,Q8N0W4,Q8NFZ3,P46531,P17342,Q9Y639,P58400,P58401,Q9HDB5,Q16620,P01833,Q12913,Q16827,O60896,P09758,P19438,O94826	ACVRL1,AGER,APP,CDH3,CDH5,CHL1,CSMD1,CXADR,DAG1,DLL1,EGFR,EPHB1,EPHB2,KCNE1,KIRREL1,KL,LDLR,LILRB2,LRP1,LRP2,MCAM,MUSK,NFASC,NLGN1,NLGN2,NLGN3,NLGN4X,NLGN4Y,NOTCH1,NPR3,NPTN,NRXN1,NRXN2,NRXN3,NTRK2,PIGR,PTPRJ,PTPRO,RAMP3,TACSTD2,TNFRSF1A,TOMM70
GO:1903053	regulation of extracellular matrix organization	0.00815701	0.00815701	7	0	Q14118,Q08345,Q07954,P46531,Q86YL7,P35590,P19438	DAG1,DDR1,LRP1,NOTCH1,PDPN,TIE1,TNFRSF1A
GO:0032880	regulation of protein localization	0.00815701	0.00815701	23	3	P78325,P35613,P41217,P12830,P19022,Q14118,P00533,P29317,P29323,P04626,Q15303,Q30201,P15382,Q07954,O75096,P08138,Q8NFZ4,Q9Y639,P58400,P19021,O60896,Q92673,O94826	ADAM8,BSG,CD200,CDH1,CDH2,DAG1,EGFR,EPHA2,EPHB2,ERBB2,ERBB4,HFE,KCNE1,LRP1,LRP4,NGFR,NLGN2,NPTN,NRXN1,PAM,RAMP3,SORL1,TOMM70
GO:0061180	mammary gland epithelium development	0.00815701	0.00815701	7	0	P15514,P09603,Q96PZ7,Q08345,P29317,Q15303,Q9Y6N7	AREG,CSF1,CSMD1,DDR1,EPHA2,ERBB4,ROBO1
GO:0097061	dendritic spine organization	0.00815701	0.00815701	7	1	P54764,P54762,P29323,P54753,P08069,Q14114,Q8N2Q7	EPHA4,EPHB1,EPHB2,EPHB3,IGF1R,LRP8,NLGN1
GO:1905114	cell surface receptor signaling pathway involved in cell-cell signaling	0.00815701	0.00815701	17	2	P05067,P19022,P22223,P00533,Q07954,O75096,O75581,Q8N2Q7,Q8NFZ4,Q9NZ94,Q8N0W4,P46531,P58400,Q9BZA8,Q13308,Q16827,P18827	APP,CDH2,CDH3,EGFR,LRP1,LRP4,LRP6,NLGN1,NLGN2,NLGN3,NLGN4X,NOTCH1,NRXN1,PCDH11Y,PTK7,PTPRO,SDC1
GO:0042063	gliogenesis	0.00815701	0.00815701	17	1	Q15109,P05067,P15514,P19022,P09603,Q6UVK1,Q14118,O00548,P54764,P04626,P01130,Q07954,P98164,Q14114,Q9BRK3,P46531,Q16620	AGER,APP,AREG,CDH2,CSF1,CSPG4,DAG1,DLL1,EPHA4,ERBB2,LDLR,LRP1,LRP2,LRP8,MXRA8,NOTCH1,NTRK2
GO:0043410	positive regulation of MAPK cascade	0.00879751	0.00879751	27	5	P78325,Q15109,P05067,P26842,P16070,P19022,Q6UVK1,P00533,P54764,P04626,Q15303,P17948,P08069,P08887,P21583,Q9UEF7,P46531,Q04721,Q9Y639,P58400,Q16620,Q12913,O60896,Q9Y6N7,Q9C0C4,Q13291,Q9NS68	ADAM8,AGER,APP,CD27,CD44,CDH2,CSPG4,EGFR,EPHA4,ERBB2,ERBB4,FLT1,IGF1R,IL6R,KITLG,KL,NOTCH1,NOTCH2,NPTN,NRXN1,NTRK2,PTPRJ,RAMP3,ROBO1,SEMA4C,SLAMF1,TNFRSF19
GO:0060444	branching involved in mammary gland duct morphogenesis	0.00879996	0.00879996	5	0	P15514,P09603,Q96PZ7,Q08345,P29317	AREG,CSF1,CSMD1,DDR1,EPHA2
GO:0010837	regulation of keratinocyte proliferation	0.00879996	0.00879996	5	1	P15514,P22223,P52799,Q04721,Q15262	AREG,CDH3,EFNB2,NOTCH2,PTPRK
GO:0021885	forebrain cell migration	0.00879996	0.00879996	5	0	P30530,P00533,Q14114,Q9Y6N7,Q06418	AXL,EGFR,LRP8,ROBO1,TYRO3
GO:0001934	positive regulation of protein phosphorylation	0.00885964	0.00885964	32	5	P37023,P78325,Q15109,P05067,P15514,P16070,P42081,P09603,Q6UVK1,Q14118,P00533,P54764,P04626,Q15303,P25445,P17948,Q30201,P08887,O76095,P21583,O75096,Q14114,O15146,Q9Y639,P58400,Q16620,Q9UKJ0,Q12913,O60896,Q9Y6N7,P31431,P19438	ACVRL1,ADAM8,AGER,APP,AREG,CD44,CD86,CSF1,CSPG4,DAG1,EGFR,EPHA4,ERBB2,ERBB4,FAS,FLT1,HFE,IL6R,JTB,KITLG,LRP4,LRP8,MUSK,NPTN,NRXN1,NTRK2,PILRB,PTPRJ,RAMP3,ROBO1,SDC4,TNFRSF1A
GO:0001763	morphogenesis of a branching structure	0.00892477	0.00892477	13	2	P15514,P09603,Q96PZ7,Q14118,Q08345,P29317,P08581,P46531,Q99466,Q9UIW2,Q9Y4D7,P09758,P35590	AREG,CSF1,CSMD1,DAG1,DDR1,EPHA2,MET,NOTCH1,NOTCH4,PLXNA1,PLXND1,TACSTD2,TIE1
GO:0090596	sensory organ morphogenesis	0.00892477	0.00892477	13	1	O00548,O60469,P29317,P54762,P29323,Q8TDW7,A6BM72,Q15223,Q9NQS3,Q04721,Q16620,Q13308,P28827	DLL1,DSCAM,EPHA2,EPHB1,EPHB2,FAT3,MEGF11,NECTIN1,NECTIN3,NOTCH2,NTRK2,PTK7,PTPRM
GO:0040017	positive regulation of locomotion	0.00919592	0.00919592	30	8	P78325,Q15109,P05067,P35613,Q9NZQ7,P14209,P33151,P09603,Q9H2A7,O60469,P00533,P21709,P29317,P54764,P29323,P17948,P08069,P08887,P21583,P43121,P08581,P46531,Q86YL7,P16109,Q9C0C4,O95754,Q13291,P16150,Q9H7M9,P21754	ADAM8,AGER,APP,BSG,CD274,CD99,CDH5,CSF1,CXCL16,DSCAM,EGFR,EPHA1,EPHA2,EPHA4,EPHB2,FLT1,IGF1R,IL6R,KITLG,MCAM,MET,NOTCH1,PDPN,SELP,SEMA4C,SEMA4F,SLAMF1,SPN,VSIR,ZP3
GO:0008038	neuron recognition	0.00947569	0.00947569	11	0	P05067,P35613,O60469,Q8TD84,P54764,P29323,P54753,Q9Y639,Q9Y6N7,Q9HCK4,Q96MS0	APP,BSG,DSCAM,DSCAML1,EPHA4,EPHB2,EPHB3,NPTN,ROBO1,ROBO2,ROBO3
GO:0045861	negative regulation of proteolysis	0.00947569	0.00947569	11	0	Q06481,P05067,P26842,P16070,Q9NZV1,P54764,Q30201,P27930,Q9UQV4,Q07954,Q92673	APLP2,APP,CD27,CD44,CRIM1,EPHA4,HFE,IL1R2,LAMP3,LRP1,SORL1
GO:0030540	female genitalia development	0.00996665	0.00996665	4	0	P30530,P98164,Q12866,Q06418	AXL,LRP2,MERTK,TYRO3
GO:0061001	regulation of dendritic spine morphogenesis	0.00996665	0.00996665	4	0	P54764,P29323,Q14114,Q8N2Q7	EPHA4,EPHB2,LRP8,NLGN1
GO:0016199	axon midline choice point recognition	0.00996665	0.00996665	4	0	P05067,Q9Y6N7,Q9HCK4,Q96MS0	APP,ROBO1,ROBO2,ROBO3
GO:0060068	vagina development	0.00996665	0.00996665	4	0	P30530,P98164,Q12866,Q06418	AXL,LRP2,MERTK,TYRO3
GO:0033564	anterior/posterior axon guidance	0.00996665	0.00996665	4	3	P43146,Q6ZN44,Q8IZJ1,O95185	DCC,UNC5A,UNC5B,UNC5C
GO:0030335	positive regulation of cell migration	0.00996665	0.00996665	29	8	P78325,Q15109,P05067,P35613,Q9NZQ7,P14209,P33151,P09603,Q9H2A7,P00533,P21709,P29317,P54764,P29323,P17948,P08069,P08887,P21583,P43121,P08581,P46531,Q86YL7,P16109,Q9C0C4,O95754,Q13291,P16150,Q9H7M9,P21754	ADAM8,AGER,APP,BSG,CD274,CD99,CDH5,CSF1,CXCL16,EGFR,EPHA1,EPHA2,EPHA4,EPHB2,FLT1,IGF1R,IL6R,KITLG,MCAM,MET,NOTCH1,PDPN,SELP,SEMA4C,SEMA4F,SLAMF1,SPN,VSIR,ZP3
GO:0060999	positive regulation of dendritic spine development	0.00996665	0.00996665	4	0	P29323,Q14114,Q8N2Q7,Q8NFZ4	EPHB2,LRP8,NLGN1,NLGN2
GO:0051965	positive regulation of synapse assembly	0.00997237	0.00997237	15	4	O94985,Q9H4D0,P54762,P29323,P54753,Q50LG9,Q9NT99,Q6UXK5,Q8N2Q7,Q8NFZ4,Q9NZ94,P58400,Q16620,P23468,Q96PX8	CLSTN1,CLSTN2,EPHB1,EPHB2,EPHB3,LRRC24,LRRC4B,LRRN1,NLGN1,NLGN2,NLGN3,NRXN1,NTRK2,PTPRD,SLITRK1
GO:1903829	positive regulation of protein localization	0.0101638	0.0101638	17	3	P78325,P35613,P12830,P00533,P29317,P29323,P04626,Q15303,Q07954,O75096,P08138,Q8NFZ4,Q9Y639,P58400,O60896,Q92673,O94826	ADAM8,BSG,CDH1,EGFR,EPHA2,EPHB2,ERBB2,ERBB4,LRP1,LRP4,NGFR,NLGN2,NPTN,NRXN1,RAMP3,SORL1,TOMM70
GO:0070848	response to growth factor	0.0109923	0.0109923	28	3	P37023,P05067,P16070,P33151,Q9NZV1,O00548,P00533,P29317,P04626,Q15303,P17948,Q30201,P08069,Q8NFM7,Q9UEF7,P98164,Q14114,Q92859,P08138,P46531,Q04721,Q9Y639,P58400,Q16620,Q15262,Q9Y6N7,Q92673,Q99523	ACVRL1,APP,CD44,CDH5,CRIM1,DLL1,EGFR,EPHA2,ERBB2,ERBB4,FLT1,HFE,IGF1R,IL17RD,KL,LRP2,LRP8,NEO1,NGFR,NOTCH1,NOTCH2,NPTN,NRXN1,NTRK2,PTPRK,ROBO1,SORL1,SORT1
GO:0031401	positive regulation of protein modification process	0.0110089	0.0110089	34	7	P37023,P78325,Q15109,P05067,P15514,P16070,P42081,P33151,P09603,Q6UVK1,Q14118,P00533,P54764,P04626,Q15303,P25445,P17948,Q30201,P08887,O76095,P21583,Q8N423,O75096,Q14114,O15146,Q9Y639,P58400,Q16620,Q9UKJ0,Q12913,O60896,Q9Y6N7,P31431,P19438	ACVRL1,ADAM8,AGER,APP,AREG,CD44,CD86,CDH5,CSF1,CSPG4,DAG1,EGFR,EPHA4,ERBB2,ERBB4,FAS,FLT1,HFE,IL6R,JTB,KITLG,LILRB2,LRP4,LRP8,MUSK,NPTN,NRXN1,NTRK2,PILRB,PTPRJ,RAMP3,ROBO1,SDC4,TNFRSF1A
GO:2000147	positive regulation of cell motility	0.0117439	0.0117439	29	8	P78325,Q15109,P05067,P35613,Q9NZQ7,P14209,P33151,P09603,Q9H2A7,P00533,P21709,P29317,P54764,P29323,P17948,P08069,P08887,P21583,P43121,P08581,P46531,Q86YL7,P16109,Q9C0C4,O95754,Q13291,P16150,Q9H7M9,P21754	ADAM8,AGER,APP,BSG,CD274,CD99,CDH5,CSF1,CXCL16,EGFR,EPHA1,EPHA2,EPHA4,EPHB2,FLT1,IGF1R,IL6R,KITLG,MCAM,MET,NOTCH1,PDPN,SELP,SEMA4C,SEMA4F,SLAMF1,SPN,VSIR,ZP3
GO:0051272	positive regulation of cellular component movement	0.0117439	0.0117439	29	8	P78325,Q15109,P05067,P35613,Q9NZQ7,P14209,P33151,P09603,Q9H2A7,P00533,P21709,P29317,P54764,P29323,P17948,P08069,P08887,P21583,P43121,P08581,P46531,Q86YL7,P16109,Q9C0C4,O95754,Q13291,P16150,Q9H7M9,P21754	ADAM8,AGER,APP,BSG,CD274,CD99,CDH5,CSF1,CXCL16,EGFR,EPHA1,EPHA2,EPHA4,EPHB2,FLT1,IGF1R,IL6R,KITLG,MCAM,MET,NOTCH1,PDPN,SELP,SEMA4C,SEMA4F,SLAMF1,SPN,VSIR,ZP3
GO:0006807	nitrogen compound metabolic process	0.0121131	0.0121131	91	13	P37023,O43184,Q9H2U9,P78325,Q15109,Q06481,P05067,P15514,P30530,P41217,P26842,P16070,P42081,P12830,P33151,Q9NZV1,P09603,Q6UVK1,Q14118,P40126,Q08345,O00548,P00533,P16422,P21709,P29317,P54764,P54762,P29323,P54753,P54760,P04626,Q15303,P25445,P17948,P25092,Q30201,P08069,P27930,P08887,O76095,Q96J84,P21583,Q9UEF7,Q9UQV4,P01130,Q8N423,Q07954,P98164,O75096,O75581,Q14114,Q12866,P08581,P51512,O15146,P08138,…	ACVRL1,ADAM12,ADAM7,ADAM8,AGER,APLP2,APP,AREG,AXL,CD200,CD27,CD44,CD86,CDH1,CDH5,CRIM1,CSF1,CSPG4,DAG1,DCT,DDR1,DLL1,EGFR,EPCAM,EPHA1,EPHA2,EPHA4,EPHB1,EPHB2,EPHB3,EPHB4,ERBB2,ERBB4,FAS,FLT1,GUCY2C,HFE,IGF1R,IL1R2,IL6R,JTB,KIRREL1,KITLG,KL,LAMP3,LDLR,LILRB2,LRP1,LRP2,LRP4,LRP6,LRP8,MERTK,MET,MMP16,MUSK,NGFR,NLGN2,NOTCH1,NOTCH2,NOTCH3,NOTCH4,NPTN,NRXN1,NTRK2,PAM,PARM1,PILRB,PNPLA6,PNPLA7,PTK7,PTPR…
GO:0016032	viral process	0.0122339	0.0122339	19	5	P30530,P35613,P42081,P78310,Q14118,P52799,P00533,P29317,Q96D42,P11717,P11279,Q9UQV4,P01130,P22897,Q15223,Q92692,P46531,Q13291,Q06418	AXL,BSG,CD86,CXADR,DAG1,EFNB2,EGFR,EPHA2,HAVCR1,IGF2R,LAMP1,LAMP3,LDLR,MRC1,NECTIN1,NECTIN2,NOTCH1,SLAMF1,TYRO3
GO:0019058	viral life cycle	0.0127374	0.0127374	18	5	P30530,P35613,P42081,P78310,Q14118,P52799,P00533,P29317,Q96D42,P11279,Q9UQV4,P01130,P22897,Q15223,Q92692,P46531,Q13291,Q06418	AXL,BSG,CD86,CXADR,DAG1,EFNB2,EGFR,EPHA2,HAVCR1,LAMP1,LAMP3,LDLR,MRC1,NECTIN1,NECTIN2,NOTCH1,SLAMF1,TYRO3
GO:0033138	positive regulation of peptidyl-serine phosphorylation	0.0136509	0.0136509	6	0	P05067,P16070,P00533,P58400,Q16620,O60896	APP,CD44,EGFR,NRXN1,NTRK2,RAMP3
GO:0098815	modulation of excitatory postsynaptic potential	0.0136509	0.0136509	6	1	P05067,Q8N2Q7,Q8NFZ4,Q9NZ94,Q8N0W4,P58400	APP,NLGN1,NLGN2,NLGN3,NLGN4X,NRXN1
GO:0033135	regulation of peptidyl-serine phosphorylation	0.0136509	0.0136509	6	0	P05067,P16070,P00533,P58400,Q16620,O60896	APP,CD44,EGFR,NRXN1,NTRK2,RAMP3
GO:0044331	cell-cell adhesion mediated by cadherin	0.0136509	0.0136509	6	1	P19022,P33151,Q9BYE9,P16422,P46531,Q99466	CDH2,CDH5,CDHR2,EPCAM,NOTCH1,NOTCH4
GO:0051234	establishment of localization	0.0136961	0.0136961	79	17	P78325,Q15109,P51693,P05067,P30530,P35613,Q86VB7,P41217,P20273,Q9NZQ7,P34810,P12830,Q12864,P19022,P22223,O94985,P78310,Q9H2A7,Q08345,O00548,P52799,P00533,P29323,P04626,Q15303,P55899,Q96D42,Q30201,P30511,P08069,P11717,P15382,P11279,Q9UQV4,P01130,Q8N423,Q07954,Q9NZR2,P98164,O75096,O75581,Q14114,Q6UXC1,Q96KG7,Q12866,P08581,P22897,Q9UBG0,Q15223,Q92692,Q9NQS3,P08138,Q8N2Q7,Q8NFZ4,Q9NZ94,Q8N0W4,Q8NFZ3,…	ADAM8,AGER,APLP1,APP,AXL,BSG,CD163,CD200,CD22,CD274,CD68,CDH1,CDH17,CDH2,CDH3,CLSTN1,CXADR,CXCL16,DDR1,DLL1,EFNB2,EGFR,EPHB2,ERBB2,ERBB4,FCGRT,HAVCR1,HFE,HLA-F,IGF1R,IGF2R,KCNE1,LAMP1,LAMP3,LDLR,LILRB2,LRP1,LRP1B,LRP2,LRP4,LRP6,LRP8,MAMDC4,MEGF10,MERTK,MET,MRC1,MRC2,NECTIN1,NECTIN2,NECTIN3,NGFR,NLGN1,NLGN2,NLGN3,NLGN4X,NLGN4Y,NOTCH1,NPR3,NRXN1,NRXN2,NRXN3,NTRK2,PAM,PCDHGA3,PIGR,PTPRJ,RAMP3,SDC1,S…
GO:0009968	negative regulation of signal transduction	0.0141313	0.0141313	33	6	P51693,P15514,P20273,P16070,P19022,Q9NZV1,Q14118,O00548,P00533,P29317,P54764,P29323,P08069,Q8NFM7,P27930,Q07954,P98164,O75096,P08581,P08138,Q8N0W4,P46531,P23468,P23469,Q12913,Q16827,O14522,Q9Y6N7,P78324,Q13291,Q92673,Q06418,Q8IZJ1	APLP1,AREG,CD22,CD44,CDH2,CRIM1,DAG1,DLL1,EGFR,EPHA2,EPHA4,EPHB2,IGF1R,IL17RD,IL1R2,LRP1,LRP2,LRP4,MET,NGFR,NLGN4X,NOTCH1,PTPRD,PTPRE,PTPRJ,PTPRO,PTPRT,ROBO1,SIRPA,SLAMF1,SORL1,TYRO3,UNC5B
GO:0051247	positive regulation of protein metabolic process	0.0142361	0.0142361	40	7	P37023,P78325,Q15109,P05067,P15514,P16070,P42081,P33151,P09603,Q6UVK1,Q14118,P00533,P54764,P04626,Q15303,P25445,P17948,Q30201,P08887,O76095,P21583,P01130,Q8N423,Q07954,P98164,O75096,Q14114,O15146,P08138,Q9Y639,P58400,Q16620,Q9UKJ0,Q12913,O60896,Q9Y6N7,P31431,Q92673,P19438,Q9H7M9	ACVRL1,ADAM8,AGER,APP,AREG,CD44,CD86,CDH5,CSF1,CSPG4,DAG1,EGFR,EPHA4,ERBB2,ERBB4,FAS,FLT1,HFE,IL6R,JTB,KITLG,LDLR,LILRB2,LRP1,LRP2,LRP4,LRP8,MUSK,NGFR,NPTN,NRXN1,NTRK2,PILRB,PTPRJ,RAMP3,ROBO1,SDC4,SORL1,TNFRSF1A,VSIR
GO:0030510	regulation of BMP signaling pathway	0.0144426	0.0144426	8	2	P37023,P33151,Q9NZV1,P98164,Q92859,P46531,Q04721,Q92673	ACVRL1,CDH5,CRIM1,LRP2,NEO1,NOTCH1,NOTCH2,SORL1
GO:0098773	skin epidermis development	0.0150146	0.0150146	7	1	P22223,O00548,P00533,O75096,P08138,P46531,Q9NS68	CDH3,DLL1,EGFR,LRP4,NGFR,NOTCH1,TNFRSF19
GO:0031290	retinal ganglion cell axon guidance	0.0150146	0.0150146	7	2	P54762,P29323,P54753,P28827,Q16827,Q9HCK4,O95754	EPHB1,EPHB2,EPHB3,PTPRM,PTPRO,ROBO2,SEMA4F
GO:0018193	peptidyl-amino acid modification	0.0157176	0.0157176	32	5	P05067,P15514,P30530,P16070,Q6UVK1,Q08345,P00533,P21709,P29317,P54764,P54762,P29323,P54753,P54760,P04626,Q15303,P17948,P08069,P08887,P21583,O75096,Q14114,Q12866,P08581,O15146,P58400,Q16620,Q12913,O60896,P35590,P19438,Q06418	APP,AREG,AXL,CD44,CSPG4,DDR1,EGFR,EPHA1,EPHA2,EPHA4,EPHB1,EPHB2,EPHB3,EPHB4,ERBB2,ERBB4,FLT1,IGF1R,IL6R,KITLG,LRP4,LRP8,MERTK,MET,MUSK,NRXN1,NTRK2,PTPRJ,RAMP3,TIE1,TNFRSF1A,TYRO3
GO:0032270	positive regulation of cellular protein metabolic process	0.0159761	0.0159761	39	7	P37023,P78325,Q15109,P05067,P15514,P16070,P42081,P33151,P09603,Q6UVK1,Q14118,P00533,P54764,P04626,Q15303,P25445,P17948,Q30201,P08887,O76095,P21583,P01130,Q8N423,Q07954,P98164,O75096,Q14114,O15146,P08138,Q9Y639,P58400,Q16620,Q9UKJ0,Q12913,O60896,Q9Y6N7,P31431,P19438,Q9H7M9	ACVRL1,ADAM8,AGER,APP,AREG,CD44,CD86,CDH5,CSF1,CSPG4,DAG1,EGFR,EPHA4,ERBB2,ERBB4,FAS,FLT1,HFE,IL6R,JTB,KITLG,LDLR,LILRB2,LRP1,LRP2,LRP4,LRP8,MUSK,NGFR,NPTN,NRXN1,NTRK2,PILRB,PTPRJ,RAMP3,ROBO1,SDC4,TNFRSF1A,VSIR
GO:0071363	cellular response to growth factor stimulus	0.0167037	0.0167037	27	3	P37023,P05067,P16070,P33151,Q9NZV1,O00548,P00533,P04626,Q15303,P17948,Q30201,P08069,Q8NFM7,Q9UEF7,P98164,Q14114,Q92859,P08138,P46531,Q04721,Q9Y639,P58400,Q16620,Q15262,Q9Y6N7,Q92673,Q99523	ACVRL1,APP,CD44,CDH5,CRIM1,DLL1,EGFR,ERBB2,ERBB4,FLT1,HFE,IGF1R,IL17RD,KL,LRP2,LRP8,NEO1,NGFR,NOTCH1,NOTCH2,NPTN,NRXN1,NTRK2,PTPRK,ROBO1,SORL1,SORT1
GO:0090287	regulation of cellular response to growth factor stimulus	0.016985	0.016985	14	2	P37023,P33151,Q9NZV1,O00548,Q8NFM7,P98164,Q92859,P08138,P46531,Q04721,Q9Y639,P58400,Q9Y6N7,Q92673	ACVRL1,CDH5,CRIM1,DLL1,IL17RD,LRP2,NEO1,NGFR,NOTCH1,NOTCH2,NPTN,NRXN1,ROBO1,SORL1
GO:0048589	developmental growth	0.0170416	0.0170416	25	6	P05067,P15514,P55283,P09603,Q14118,P43146,Q08345,O00548,O60469,Q15303,P32004,O75096,O15146,Q9NZ94,Q8N0W4,P46531,Q04721,Q9UIW2,Q9HCM2,Q13308,Q9C0C4,O95754,Q96PX8,O94826,P21754	APP,AREG,CDH4,CSF1,DAG1,DCC,DDR1,DLL1,DSCAM,ERBB4,L1CAM,LRP4,MUSK,NLGN3,NLGN4X,NOTCH1,NOTCH2,PLXNA1,PLXNA4,PTK7,SEMA4C,SEMA4F,SLITRK1,TOMM70,ZP3
GO:1901564	organonitrogen compound metabolic process	0.0173895	0.0173895	83	13	P37023,O43184,Q9H2U9,P78325,Q15109,Q06481,P05067,P15514,P30530,P26842,P16070,P42081,P12830,P33151,Q9NZV1,P09603,Q6UVK1,Q14118,P40126,Q08345,P00533,P21709,P29317,P54764,P54762,P29323,P54753,P54760,P04626,Q15303,P25445,P17948,P25092,Q30201,P08069,P27930,P08887,O76095,Q96J84,P21583,Q9UEF7,Q9UQV4,P01130,Q8N423,Q07954,P98164,O75096,O75581,Q14114,Q12866,P08581,P51512,O15146,P08138,Q8NFZ4,P46531,Q9Y639,…	ACVRL1,ADAM12,ADAM7,ADAM8,AGER,APLP2,APP,AREG,AXL,CD27,CD44,CD86,CDH1,CDH5,CRIM1,CSF1,CSPG4,DAG1,DCT,DDR1,EGFR,EPHA1,EPHA2,EPHA4,EPHB1,EPHB2,EPHB3,EPHB4,ERBB2,ERBB4,FAS,FLT1,GUCY2C,HFE,IGF1R,IL1R2,IL6R,JTB,KIRREL1,KITLG,KL,LAMP3,LDLR,LILRB2,LRP1,LRP2,LRP4,LRP6,LRP8,MERTK,MET,MMP16,MUSK,NGFR,NLGN2,NOTCH1,NPTN,NRXN1,NTRK2,PAM,PILRB,PNPLA6,PNPLA7,PTK7,PTPRA,PTPRD,PTPRE,PTPRF,PTPRH,PTPRJ,PTPRK,PTPRM,…
GO:0060548	negative regulation of cell death	0.0176465	0.0176465	28	4	P78325,P30530,P41217,P26842,P16070,P33151,O00533,P09603,O00548,P00533,Q15303,P25445,P30511,P08069,P21583,Q9UQV4,P98164,O75581,Q12866,P08581,P46531,Q04721,Q16620,Q86YL7,Q92673,Q6UXZ0,Q06418,Q8IZJ1	ADAM8,AXL,CD200,CD27,CD44,CDH5,CHL1,CSF1,DLL1,EGFR,ERBB4,FAS,HLA-F,IGF1R,KITLG,LAMP3,LRP2,LRP6,MERTK,MET,NOTCH1,NOTCH2,NTRK2,PDPN,SORL1,TMIGD1,TYRO3,UNC5B
GO:0008104	protein localization	0.0177151	0.0177151	47	8	P78325,Q15109,P35613,P41217,P34810,P12830,P19022,P33151,O94985,Q9BUF7,Q14118,P00533,P29317,P29323,P04626,Q15303,Q30201,P15382,P11279,Q9UQV4,Q07954,Q9NZR2,P98164,O75096,O75581,Q9HBW1,Q6UXC1,O15146,Q15223,Q9NQS3,O94856,P08138,Q8N2Q7,Q8NFZ4,P46531,Q9Y639,P58400,P58401,P19021,P01833,Q15262,O60896,Q96PQ0,Q92673,Q99523,P19438,O94826	ADAM8,AGER,BSG,CD200,CD68,CDH1,CDH2,CDH5,CLSTN1,CRB3,DAG1,EGFR,EPHA2,EPHB2,ERBB2,ERBB4,HFE,KCNE1,LAMP1,LAMP3,LRP1,LRP1B,LRP2,LRP4,LRP6,LRRC4,MAMDC4,MUSK,NECTIN1,NECTIN3,NFASC,NGFR,NLGN1,NLGN2,NOTCH1,NPTN,NRXN1,NRXN2,PAM,PIGR,PTPRK,RAMP3,SORCS2,SORL1,SORT1,TNFRSF1A,TOMM70
GO:0010941	regulation of cell death	0.0181196	0.0181196	40	7	P78325,P30530,P41217,P26842,Q9NZQ7,P16070,P33151,O00533,P09603,P43146,O00548,P52799,P00533,P54762,Q15303,P25445,P30511,P08069,P11717,P21583,Q9UQV4,Q07954,P98164,O75581,Q14114,Q12866,P08581,P08138,P46531,Q04721,Q16620,Q86YL7,O60896,Q92673,Q6UXZ0,P19438,O94826,Q06418,Q8IZJ1,O95185	ADAM8,AXL,CD200,CD27,CD274,CD44,CDH5,CHL1,CSF1,DCC,DLL1,EFNB2,EGFR,EPHB1,ERBB4,FAS,HLA-F,IGF1R,IGF2R,KITLG,LAMP3,LRP1,LRP2,LRP6,LRP8,MERTK,MET,NGFR,NOTCH1,NOTCH2,NTRK2,PDPN,RAMP3,SORL1,TMIGD1,TNFRSF1A,TOMM70,TYRO3,UNC5B,UNC5C
GO:0032872	regulation of stress-activated MAPK cascade	0.0191727	0.0191727	11	2	Q15109,P05067,P26842,P00533,P54762,P25445,P08069,Q9C0C4,P78324,Q13291,Q9NS68	AGER,APP,CD27,EGFR,EPHB1,FAS,IGF1R,SEMA4C,SIRPA,SLAMF1,TNFRSF19
GO:0021537	telencephalon development	0.0191727	0.0191727	11	1	P19022,P00533,P29323,P54753,Q15303,P08069,Q14114,Q16620,Q9HCM2,Q9Y6N7,Q9HCK4	CDH2,EGFR,EPHB2,EPHB3,ERBB4,IGF1R,LRP8,NTRK2,PLXNA4,ROBO1,ROBO2
GO:0022407	regulation of cell-cell adhesion	0.0193413	0.0193413	30	10	P78325,Q15109,P26842,Q9NZQ7,Q5ZPR3,P16070,P42081,P12830,P52799,P16422,P54753,P04626,Q30201,P04439,P04440,P13747,Q8N423,Q96KG7,P46531,Q99466,Q86YL7,P31431,P16109,P78324,Q13291,P16150,Q495A1,Q96RJ3,Q9H7M9,P21754	ADAM8,AGER,CD27,CD274,CD276,CD44,CD86,CDH1,EFNB2,EPCAM,EPHB3,ERBB2,HFE,HLA-A,HLA-DPB1,HLA-E,LILRB2,MEGF10,NOTCH1,NOTCH4,PDPN,SDC4,SELP,SIRPA,SLAMF1,SPN,TIGIT,TNFRSF13C,VSIR,ZP3
GO:0046328	regulation of JNK cascade	0.0198735	0.0198735	9	2	Q15109,P05067,P26842,P00533,P54762,P08069,P78324,Q13291,Q9NS68	AGER,APP,CD27,EGFR,EPHB1,IGF1R,SIRPA,SLAMF1,TNFRSF19
GO:0012501	programmed cell death	0.0201062	0.0201062	45	9	P78325,P51693,P05067,P30530,P06729,P26842,Q9NZQ7,P16070,P33151,O00533,P43146,O00548,P00533,P29317,Q15303,P25445,P08069,P11717,P08887,O76095,P21583,P11279,Q9UQV4,P98164,O75581,Q14114,Q96KG7,Q12866,P08581,P08138,P46531,Q04721,Q16620,Q86YL7,Q9HD43,Q9HCK4,Q99523,Q6UXZ0,Q9NS68,P19438,O94826,Q06418,Q6ZN44,Q8IZJ1,O95185	ADAM8,APLP1,APP,AXL,CD2,CD27,CD274,CD44,CDH5,CHL1,DCC,DLL1,EGFR,EPHA2,ERBB4,FAS,IGF1R,IGF2R,IL6R,JTB,KITLG,LAMP1,LAMP3,LRP2,LRP6,LRP8,MEGF10,MERTK,MET,NGFR,NOTCH1,NOTCH2,NTRK2,PDPN,PTPRH,ROBO2,SORT1,TMIGD1,TNFRSF19,TNFRSF1A,TOMM70,TYRO3,UNC5A,UNC5B,UNC5C
GO:0071310	cellular response to organic substance	0.0203988	0.0203988	63	15	P37023,Q15109,P51693,P05067,P30530,Q9NZQ7,P16070,P34810,P42081,P12830,P33151,Q9NZV1,P09603,Q14118,O00548,P52799,P00533,P54764,P29323,P04626,Q15303,P25445,P17948,Q30201,P04439,P13747,P08069,Q8NFM7,P27930,P08887,P15382,Q9UEF7,P01130,Q8N423,O75022,O75023,Q07954,P98164,O75581,Q14114,P22897,Q92859,P08138,P46531,Q04721,Q9Y639,P58400,Q16620,Q13308,P18433,P23469,Q12913,Q15262,O14522,O60896,Q9Y6N7,Q9HCK4,…	ACVRL1,AGER,APLP1,APP,AXL,CD274,CD44,CD68,CD86,CDH1,CDH5,CRIM1,CSF1,DAG1,DLL1,EFNB2,EGFR,EPHA4,EPHB2,ERBB2,ERBB4,FAS,FLT1,HFE,HLA-A,HLA-E,IGF1R,IL17RD,IL1R2,IL6R,KCNE1,KL,LDLR,LILRB2,LILRB3,LILRB5,LRP1,LRP2,LRP6,LRP8,MRC1,NEO1,NGFR,NOTCH1,NOTCH2,NPTN,NRXN1,NTRK2,PTK7,PTPRA,PTPRE,PTPRJ,PTPRK,PTPRT,RAMP3,ROBO1,ROBO2,SIRPA,SORL1,SORT1,TNFRSF13C,TNFRSF19,TNFRSF1A
GO:0043009	chordate embryonic development	0.0205482	0.0205482	17	1	P37023,O00548,Q9NYJ7,Q8TD84,P00533,P29317,P98164,O75581,P51512,P46531,Q04721,O75051,Q13308,P31431,Q9C0C4,P35590,P21754	ACVRL1,DLL1,DLL3,DSCAML1,EGFR,EPHA2,LRP2,LRP6,MMP16,NOTCH1,NOTCH2,PLXNA2,PTK7,SDC4,SEMA4C,TIE1,ZP3
GO:1905475	regulation of protein localization to membrane	0.0207408	0.0207408	12	1	P19022,Q14118,P00533,P29317,P29323,P04626,P15382,Q07954,O75096,Q8NFZ4,P58400,O60896	CDH2,DAG1,EGFR,EPHA2,EPHB2,ERBB2,KCNE1,LRP1,LRP4,NLGN2,NRXN1,RAMP3
GO:0051701	biological process involved in interaction with host	0.0211122	0.0211122	16	5	P30530,P35613,P42081,P78310,Q14118,P52799,P00533,P29317,Q96D42,P11279,P01130,P22897,Q15223,Q92692,Q13291,Q06418	AXL,BSG,CD86,CXADR,DAG1,EFNB2,EGFR,EPHA2,HAVCR1,LAMP1,LDLR,MRC1,NECTIN1,NECTIN2,SLAMF1,TYRO3
GO:0044409	entry into host	0.0211122	0.0211122	16	5	P30530,P35613,P42081,P78310,Q14118,P52799,P00533,P29317,Q96D42,P11279,P01130,P22897,Q15223,Q92692,Q13291,Q06418	AXL,BSG,CD86,CXADR,DAG1,EFNB2,EGFR,EPHA2,HAVCR1,LAMP1,LDLR,MRC1,NECTIN1,NECTIN2,SLAMF1,TYRO3
GO:0046718	viral entry into host cell	0.0211122	0.0211122	16	5	P30530,P35613,P42081,P78310,Q14118,P52799,P00533,P29317,Q96D42,P11279,P01130,P22897,Q15223,Q92692,Q13291,Q06418	AXL,BSG,CD86,CXADR,DAG1,EFNB2,EGFR,EPHA2,HAVCR1,LAMP1,LDLR,MRC1,NECTIN1,NECTIN2,SLAMF1,TYRO3
GO:0052126	movement in host environment	0.0211122	0.0211122	16	5	P30530,P35613,P42081,P78310,Q14118,P52799,P00533,P29317,Q96D42,P11279,P01130,P22897,Q15223,Q92692,Q13291,Q06418	AXL,BSG,CD86,CXADR,DAG1,EFNB2,EGFR,EPHA2,HAVCR1,LAMP1,LDLR,MRC1,NECTIN1,NECTIN2,SLAMF1,TYRO3
GO:0002694	regulation of leukocyte activation	0.0214298	0.0214298	34	13	P78325,Q15109,P30530,P06729,P41217,P20273,Q15762,P26842,Q9NZQ7,Q5ZPR3,P42081,P52799,P29323,P04626,Q96D42,Q30201,P04439,P04440,P13747,P30511,P11279,P01130,Q8N423,Q12866,Q92692,P31431,P78324,Q13291,P16150,Q495A1,Q96RJ3,Q06418,Q9H7M9,P21754	ADAM8,AGER,AXL,CD2,CD200,CD22,CD226,CD27,CD274,CD276,CD86,EFNB2,EPHB2,ERBB2,HAVCR1,HFE,HLA-A,HLA-DPB1,HLA-E,HLA-F,LAMP1,LDLR,LILRB2,MERTK,NECTIN2,SDC4,SIRPA,SLAMF1,SPN,TIGIT,TNFRSF13C,TYRO3,VSIR,ZP3
GO:0070887	cellular response to chemical stimulus	0.0219349	0.0219349	75	20	P37023,P78325,Q15109,P51693,P05067,P30530,P35613,Q9NZQ7,P16070,P34810,P42081,P12830,P33151,Q9NZV1,P09603,P78310,Q9H2A7,Q14118,O00548,P52799,P00533,P29317,P54764,P54762,P29323,P04626,Q15303,P25445,P17948,Q30201,P04439,P13747,P08069,Q8NFM7,P27930,P08887,P15382,Q9UEF7,P01130,Q8N423,O75022,O75023,Q07954,P98164,O75581,Q14114,P08581,P22897,Q92859,P08138,Q8N2Q7,P46531,Q04721,Q9Y639,P58400,Q16620,Q9HCM2,…	ACVRL1,ADAM8,AGER,APLP1,APP,AXL,BSG,CD274,CD44,CD68,CD86,CDH1,CDH5,CRIM1,CSF1,CXADR,CXCL16,DAG1,DLL1,EFNB2,EGFR,EPHA2,EPHA4,EPHB1,EPHB2,ERBB2,ERBB4,FAS,FLT1,HFE,HLA-A,HLA-E,IGF1R,IL17RD,IL1R2,IL6R,KCNE1,KL,LDLR,LILRB2,LILRB3,LILRB5,LRP1,LRP2,LRP6,LRP8,MET,MRC1,NEO1,NGFR,NLGN1,NOTCH1,NOTCH2,NPTN,NRXN1,NTRK2,PLXNA4,PTK7,PTPRA,PTPRE,PTPRJ,PTPRK,PTPRO,PTPRT,RAMP3,ROBO1,ROBO2,SIRPA,SLAMF1,SORL1,SORT1,…
GO:0008284	positive regulation of cell population proliferation	0.0219349	0.0219349	37	9	P37023,Q15109,P15514,Q9NZQ7,Q5ZPR3,P42081,P22223,P09603,P40126,O00548,P52799,P00533,P16422,P21709,P54764,P29323,P04626,Q15303,P17948,P04439,P04440,P13747,P08069,P08887,P21583,Q8N423,P98164,Q96KG7,P08138,Q8NFZ4,P46531,Q04721,Q9UM47,Q16620,Q13291,Q96RJ3,P21754	ACVRL1,AGER,AREG,CD274,CD276,CD86,CDH3,CSF1,DCT,DLL1,EFNB2,EGFR,EPCAM,EPHA1,EPHA4,EPHB2,ERBB2,ERBB4,FLT1,HLA-A,HLA-DPB1,HLA-E,IGF1R,IL6R,KITLG,LILRB2,LRP2,MEGF10,NGFR,NLGN2,NOTCH1,NOTCH2,NOTCH3,NTRK2,SLAMF1,TNFRSF13C,ZP3
GO:0070593	dendrite self-avoidance	0.0219349	0.0219349	5	0	P35613,O60469,Q8TD84,Q9Y639,Q96MS0	BSG,DSCAM,DSCAML1,NPTN,ROBO3
GO:0048814	regulation of dendrite morphogenesis	0.0219349	0.0219349	5	1	P54764,P29323,Q14114,P23468,P34741	EPHA4,EPHB2,LRP8,PTPRD,SDC2
GO:0038007	netrin-activated signaling pathway	0.0219349	0.0219349	5	3	P43146,O60469,Q6ZN44,Q8IZJ1,O95185	DCC,DSCAM,UNC5A,UNC5B,UNC5C
GO:0048585	negative regulation of response to stimulus	0.0219349	0.0219349	45	10	P51693,P15514,P41217,P20273,P16070,P19022,P33151,Q9NZV1,Q14118,O00548,P00533,P29317,P54764,P29323,Q30201,P04439,P13747,P30511,P08069,Q8NFM7,P27930,P01130,Q07954,P98164,O75096,P08581,P08138,Q8N0W4,P46531,P58400,P23468,P23469,Q12913,Q16827,O14522,Q9Y6N7,Q9HCK4,Q9C0C4,O95754,P78324,Q13291,Q92673,P19438,Q06418,Q8IZJ1	APLP1,AREG,CD200,CD22,CD44,CDH2,CDH5,CRIM1,DAG1,DLL1,EGFR,EPHA2,EPHA4,EPHB2,HFE,HLA-A,HLA-E,HLA-F,IGF1R,IL17RD,IL1R2,LDLR,LRP1,LRP2,LRP4,MET,NGFR,NLGN4X,NOTCH1,NRXN1,PTPRD,PTPRE,PTPRJ,PTPRO,PTPRT,ROBO1,ROBO2,SEMA4C,SEMA4F,SIRPA,SLAMF1,SORL1,TNFRSF1A,TYRO3,UNC5B
GO:0046683	response to organophosphorus	0.0219349	0.0219349	5	0	P05067,P15514,P35613,P15382,P18827	APP,AREG,BSG,KCNE1,SDC1
GO:0043616	keratinocyte proliferation	0.0219349	0.0219349	5	1	P15514,P22223,P52799,Q04721,Q15262	AREG,CDH3,EFNB2,NOTCH2,PTPRK
GO:0008286	insulin receptor signaling pathway	0.0219349	0.0219349	5	1	P08069,Q9UEF7,P18433,P23469,Q92673	IGF1R,KL,PTPRA,PTPRE,SORL1
GO:0014074	response to purine-containing compound	0.0219349	0.0219349	5	0	P05067,P15514,P35613,P15382,P18827	APP,AREG,BSG,KCNE1,SDC1
GO:0051591	response to cAMP	0.0219349	0.0219349	5	0	P05067,P15514,P35613,P15382,P18827	APP,AREG,BSG,KCNE1,SDC1
GO:1904645	response to amyloid-beta	0.0222004	0.0222004	8	0	Q15109,P05067,P54764,P29323,P08069,Q07954,P08138,O60896	AGER,APP,EPHA4,EPHB2,IGF1R,LRP1,NGFR,RAMP3
GO:0002682	regulation of immune system process	0.0222004	0.0222004	55	24	P78325,Q15109,P05067,P30530,Q6UXG8,P29016,P06729,P41217,P20273,Q15762,P26842,Q9NZQ7,Q5ZPR3,P34810,P11912,P42081,P14209,P09603,O00548,P52799,P29323,P04626,Q96PL5,P12318,Q96D42,Q30201,P04439,P04440,P13747,P30511,P08887,P21583,P11279,P01130,Q8N423,O75022,Q14114,Q12866,Q92692,Q04721,P01833,P23468,Q12913,P31431,P16109,P78324,Q13291,Q96DU3,P16150,Q495A1,Q96RJ3,O94826,Q06418,Q9H7M9,P21754	ADAM8,AGER,APP,AXL,BTNL9,CD1B,CD2,CD200,CD22,CD226,CD27,CD274,CD276,CD68,CD79A,CD86,CD99,CSF1,DLL1,EFNB2,EPHB2,ERBB2,ERMAP,FCGR2A,HAVCR1,HFE,HLA-A,HLA-DPB1,HLA-E,HLA-F,IL6R,KITLG,LAMP1,LDLR,LILRB2,LILRB3,LRP8,MERTK,NECTIN2,NOTCH2,PIGR,PTPRD,PTPRJ,SDC4,SELP,SIRPA,SLAMF1,SLAMF6,SPN,TIGIT,TNFRSF13C,TOMM70,TYRO3,VSIR,ZP3
GO:0043113	receptor clustering	0.0222004	0.0222004	8	1	P19022,O75096,O15146,Q8N2Q7,Q8NFZ4,P58400,P58401,P01833	CDH2,LRP4,MUSK,NLGN1,NLGN2,NRXN1,NRXN2,PIGR
GO:0010466	negative regulation of peptidase activity	0.0222004	0.0222004	8	0	Q06481,P05067,P26842,P16070,Q9NZV1,Q9UQV4,Q07954,Q92673	APLP2,APP,CD27,CD44,CRIM1,LAMP3,LRP1,SORL1
GO:0030534	adult behavior	0.0226394	0.0226394	10	2	P05067,O00533,P54764,Q8NFZ4,Q9NZ94,Q8N0W4,P58400,P58401,Q9HDB5,Q96PX8	APP,CHL1,EPHA4,NLGN2,NLGN3,NLGN4X,NRXN1,NRXN2,NRXN3,SLITRK1
GO:0043434	response to peptide hormone	0.0226394	0.0226394	10	1	P15514,P35613,Q14118,P08069,Q9UEF7,O75581,P18433,P23469,Q92673,Q99523	AREG,BSG,DAG1,IGF1R,KL,LRP6,PTPRA,PTPRE,SORL1,SORT1
GO:0051649	establishment of localization in cell	0.0226394	0.0226394	32	6	P05067,P12830,P19022,P22223,P52799,P04626,Q30201,P30511,P11717,P15382,P11279,P01130,Q07954,O75581,P08138,Q8N2Q7,Q8NFZ4,Q9NZ94,Q8N0W4,Q8NFZ3,P46531,P58400,P58401,Q9HDB5,Q9Y5H0,O60896,P18827,P31431,Q96PQ0,Q92673,Q99523,O94826	APP,CDH1,CDH2,CDH3,EFNB2,ERBB2,HFE,HLA-F,IGF2R,KCNE1,LAMP1,LDLR,LRP1,LRP6,NGFR,NLGN1,NLGN2,NLGN3,NLGN4X,NLGN4Y,NOTCH1,NRXN1,NRXN2,NRXN3,PCDHGA3,RAMP3,SDC1,SDC4,SORCS2,SORL1,SORT1,TOMM70
GO:0099003	vesicle-mediated transport in synapse	0.0226394	0.0226394	10	1	P19022,O94985,P52799,Q8N2Q7,Q8NFZ4,Q9NZ94,Q8N0W4,Q8NFZ3,P58400,Q9HDB5	CDH2,CLSTN1,EFNB2,NLGN1,NLGN2,NLGN3,NLGN4X,NLGN4Y,NRXN1,NRXN3
GO:0044403	biological process involved in symbiotic interaction	0.0244234	0.0244234	17	5	P30530,P35613,P42081,P78310,Q14118,P52799,P00533,P29317,Q96D42,P11717,P11279,P01130,P22897,Q15223,Q92692,Q13291,Q06418	AXL,BSG,CD86,CXADR,DAG1,EFNB2,EGFR,EPHA2,HAVCR1,IGF2R,LAMP1,LDLR,MRC1,NECTIN1,NECTIN2,SLAMF1,TYRO3
GO:0070372	regulation of ERK1 and ERK2 cascade	0.0244234	0.0244234	17	3	Q15109,P05067,P16070,P00533,P29317,P54764,P54762,P29323,P04626,Q15303,P46531,Q04721,Q9Y639,P58400,O60896,P78324,Q13291	AGER,APP,CD44,EGFR,EPHA2,EPHA4,EPHB1,EPHB2,ERBB2,ERBB4,NOTCH1,NOTCH2,NPTN,NRXN1,RAMP3,SIRPA,SLAMF1
GO:0070302	regulation of stress-activated protein kinase signaling cascade	0.0244473	0.0244473	11	2	Q15109,P05067,P26842,P00533,P54762,P25445,P08069,Q9C0C4,P78324,Q13291,Q9NS68	AGER,APP,CD27,EGFR,EPHB1,FAS,IGF1R,SEMA4C,SIRPA,SLAMF1,TNFRSF19
GO:1903900	regulation of viral life cycle	0.0244473	0.0244473	6	1	P30530,P35613,Q9UQV4,Q92692,P46531,Q06418	AXL,BSG,LAMP3,NECTIN2,NOTCH1,TYRO3
GO:0007186	G protein-coupled receptor signaling pathway	0.0244473	0.0244473	11	0	P51693,Q06481,P15514,P11717,P08581,P17342,O60896,Q96PQ0,Q92673,Q99523,Q06418	APLP1,APLP2,AREG,IGF2R,MET,NPR3,RAMP3,SORCS2,SORL1,SORT1,TYRO3
GO:0007041	lysosomal transport	0.0244473	0.0244473	6	1	P11717,P11279,Q07954,Q9Y5H0,Q92673,Q99523	IGF2R,LAMP1,LRP1,PCDHGA3,SORL1,SORT1
GO:0007034	vacuolar transport	0.0244473	0.0244473	6	1	P11717,P11279,Q07954,Q9Y5H0,Q92673,Q99523	IGF2R,LAMP1,LRP1,PCDHGA3,SORL1,SORT1
GO:0040008	regulation of growth	0.0244473	0.0244473	24	5	P37023,P05067,P55283,Q9BYE9,O94985,Q9NZV1,P09603,Q9H2A7,P43146,Q08345,O00548,O60469,P00533,P04626,Q15303,P32004,O15146,P46531,Q9HCM2,Q12913,Q9C0C4,O95754,O94826,P21754	ACVRL1,APP,CDH4,CDHR2,CLSTN1,CRIM1,CSF1,CXCL16,DCC,DDR1,DLL1,DSCAM,EGFR,ERBB2,ERBB4,L1CAM,MUSK,NOTCH1,PLXNA4,PTPRJ,SEMA4C,SEMA4F,TOMM70,ZP3
GO:0099565	chemical synaptic transmission, postsynaptic	0.0244473	0.0244473	6	1	P05067,Q8N2Q7,Q8NFZ4,Q9NZ94,Q8N0W4,P58400	APP,NLGN1,NLGN2,NLGN3,NLGN4X,NRXN1
GO:1900271	regulation of long-term synaptic potentiation	0.0244473	0.0244473	6	1	Q15109,P05067,P54764,P29323,Q8N423,Q9Y639	AGER,APP,EPHA4,EPHB2,LILRB2,NPTN
GO:1905314	semi-lunar valve development	0.0244473	0.0244473	6	0	P46531,Q04721,Q9Y6N7,Q9HCK4,P35590,P19438	NOTCH1,NOTCH2,ROBO1,ROBO2,TIE1,TNFRSF1A
GO:0050773	regulation of dendrite development	0.0244473	0.0244473	7	1	P43146,P54764,P29323,Q8TDW7,Q14114,P23468,P34741	DCC,EPHA4,EPHB2,FAT3,LRP8,PTPRD,SDC2
GO:1901653	cellular response to peptide	0.0244473	0.0244473	11	1	Q15109,P05067,P54764,P29323,P08069,Q9UEF7,Q07954,P08138,P18433,P23469,Q92673	AGER,APP,EPHA4,EPHB2,IGF1R,KL,LRP1,NGFR,PTPRA,PTPRE,SORL1
GO:0060078	regulation of postsynaptic membrane potential	0.0244473	0.0244473	6	1	P05067,Q8N2Q7,Q8NFZ4,Q9NZ94,Q8N0W4,P58400	APP,NLGN1,NLGN2,NLGN3,NLGN4X,NRXN1
GO:0045785	positive regulation of cell adhesion	0.0244473	0.0244473	27	10	P78325,Q15109,P26842,Q9NZQ7,Q5ZPR3,P16070,P42081,P09603,Q14118,P52799,P21709,P54764,P04626,P04439,P04440,P13747,Q8N423,Q96KG7,Q86YL7,Q12913,P31431,P16109,P78324,Q13291,Q96RJ3,Q9H7M9,P21754	ADAM8,AGER,CD27,CD274,CD276,CD44,CD86,CSF1,DAG1,EFNB2,EPHA1,EPHA4,ERBB2,HLA-A,HLA-DPB1,HLA-E,LILRB2,MEGF10,PDPN,PTPRJ,SDC4,SELP,SIRPA,SLAMF1,TNFRSF13C,VSIR,ZP3
GO:0060079	excitatory postsynaptic potential	0.0244473	0.0244473	6	1	P05067,Q8N2Q7,Q8NFZ4,Q9NZ94,Q8N0W4,P58400	APP,NLGN1,NLGN2,NLGN3,NLGN4X,NRXN1
GO:0010769	regulation of cell morphogenesis involved in differentiation	0.0244473	0.0244473	6	1	P54764,P29323,Q14114,Q86YL7,P23468,P09758	EPHA4,EPHB2,LRP8,PDPN,PTPRD,TACSTD2
GO:0021915	neural tube development	0.0244473	0.0244473	7	1	P29317,P98164,P46531,O75051,Q13308,P31431,Q9C0C4	EPHA2,LRP2,NOTCH1,PLXNA2,PTK7,SDC4,SEMA4C
GO:0045165	cell fate commitment	0.0244473	0.0244473	11	2	O00548,Q8TD84,Q15303,P08887,P46531,Q04721,Q9UM47,Q99466,Q86YL7,Q96DU3,P16150	DLL1,DSCAML1,ERBB4,IL6R,NOTCH1,NOTCH2,NOTCH3,NOTCH4,PDPN,SLAMF6,SPN
GO:0060291	long-term synaptic potentiation	0.0244473	0.0244473	7	1	Q15109,P05067,P54764,P29323,Q8N423,Q9Y639,Q16620	AGER,APP,EPHA4,EPHB2,LILRB2,NPTN,NTRK2
GO:0043491	protein kinase B signaling	0.0254399	0.0254399	15	2	P78325,P15514,P30530,Q14118,P00533,P29317,P08069,P98164,Q12866,P08581,P58400,Q16620,Q12913,O60896,Q06418	ADAM8,AREG,AXL,DAG1,EGFR,EPHA2,IGF1R,LRP2,MERTK,MET,NRXN1,NTRK2,PTPRJ,RAMP3,TYRO3
GO:0050678	regulation of epithelial cell proliferation	0.0254399	0.0254399	15	2	P37023,P15514,P22223,P52799,P00533,P04626,P17948,P08138,P46531,Q04721,Q15262,P28827,Q9Y6N7,P09758,P35590	ACVRL1,AREG,CDH3,EFNB2,EGFR,ERBB2,FLT1,NGFR,NOTCH1,NOTCH2,PTPRK,PTPRM,ROBO1,TACSTD2,TIE1
GO:0006470	protein dephosphorylation	0.0255312	0.0255312	12	5	P33151,Q8N423,P18433,P23468,P23469,P10586,Q9HD43,Q12913,Q15262,P28827,Q16827,O14522	CDH5,LILRB2,PTPRA,PTPRD,PTPRE,PTPRF,PTPRH,PTPRJ,PTPRK,PTPRM,PTPRO,PTPRT
GO:0071706	tumor necrosis factor superfamily cytokine production	0.0258799	0.0258799	14	7	P78325,Q15109,P05067,P30530,P06729,Q9NZQ7,P42081,P29323,P13747,Q12913,P78324,Q13291,P16150,Q9H7M9	ADAM8,AGER,APP,AXL,CD2,CD274,CD86,EPHB2,HLA-E,PTPRJ,SIRPA,SLAMF1,SPN,VSIR
GO:1903555	regulation of tumor necrosis factor superfamily cytokine production	0.0258799	0.0258799	14	7	P78325,Q15109,P05067,P30530,P06729,Q9NZQ7,P42081,P29323,P13747,Q12913,P78324,Q13291,P16150,Q9H7M9	ADAM8,AGER,APP,AXL,CD2,CD274,CD86,EPHB2,HLA-E,PTPRJ,SIRPA,SLAMF1,SPN,VSIR
GO:0099175	regulation of postsynapse organization	0.0266911	0.0266911	9	3	P19022,P54764,P29323,Q8N423,Q14114,Q9NT99,Q8N2Q7,P58400,P23468	CDH2,EPHA4,EPHB2,LILRB2,LRP8,LRRC4B,NLGN1,NRXN1,PTPRD
GO:1905477	positive regulation of protein localization to membrane	0.0266911	0.0266911	9	1	P00533,P29317,P29323,P04626,Q07954,O75096,Q8NFZ4,P58400,O60896	EGFR,EPHA2,EPHB2,ERBB2,LRP1,LRP4,NLGN2,NRXN1,RAMP3
GO:0051098	regulation of binding	0.0266911	0.0266911	9	1	Q15109,P05067,P54764,Q30201,Q07954,P08581,Q9Y4D7,P10586,Q92673	AGER,APP,EPHA4,HFE,LRP1,MET,PLXND1,PTPRF,SORL1
GO:0006810	transport	0.027958	0.027958	75	15	P78325,Q15109,P51693,P05067,P30530,P35613,Q86VB7,P41217,P20273,Q9NZQ7,P12830,Q12864,P19022,P22223,O94985,P78310,Q9H2A7,Q08345,O00548,P52799,P00533,P29323,P04626,Q15303,P55899,Q96D42,Q30201,P30511,P08069,P11717,P15382,P11279,P01130,Q8N423,Q07954,Q9NZR2,P98164,O75096,O75581,Q14114,Q6UXC1,Q96KG7,Q12866,P08581,P22897,Q9UBG0,Q15223,P08138,Q8N2Q7,Q8NFZ4,Q9NZ94,Q8N0W4,Q8NFZ3,P46531,P17342,P58400,P58401,…	ADAM8,AGER,APLP1,APP,AXL,BSG,CD163,CD200,CD22,CD274,CDH1,CDH17,CDH2,CDH3,CLSTN1,CXADR,CXCL16,DDR1,DLL1,EFNB2,EGFR,EPHB2,ERBB2,ERBB4,FCGRT,HAVCR1,HFE,HLA-F,IGF1R,IGF2R,KCNE1,LAMP1,LDLR,LILRB2,LRP1,LRP1B,LRP2,LRP4,LRP6,LRP8,MAMDC4,MEGF10,MERTK,MET,MRC1,MRC2,NECTIN1,NGFR,NLGN1,NLGN2,NLGN3,NLGN4X,NLGN4Y,NOTCH1,NPR3,NRXN1,NRXN2,NRXN3,NTRK2,PAM,PCDHGA3,PIGR,PTPRJ,RAMP3,SDC1,SDC4,SIRPA,SLAMF1,SORCS2,SOR…
GO:0009792	embryo development ending in birth or egg hatching	0.0288313	0.0288313	17	1	P37023,O00548,Q9NYJ7,Q8TD84,P00533,P29317,P98164,O75581,P51512,P46531,Q04721,O75051,Q13308,P31431,Q9C0C4,P35590,P21754	ACVRL1,DLL1,DLL3,DSCAML1,EGFR,EPHA2,LRP2,LRP6,MMP16,NOTCH1,NOTCH2,PLXNA2,PTK7,SDC4,SEMA4C,TIE1,ZP3
GO:0051129	negative regulation of cellular component organization	0.0312657	0.0312657	21	3	P37023,P33151,P43146,P52799,P54764,P29323,Q8TDW7,P01130,Q8N423,O75096,P08581,Q8N2Q7,P46531,P58400,Q16827,Q9HCK4,Q9C0C4,O95754,Q92673,P09758,P19438	ACVRL1,CDH5,DCC,EFNB2,EPHA4,EPHB2,FAT3,LDLR,LILRB2,LRP4,MET,NLGN1,NOTCH1,NRXN1,PTPRO,ROBO2,SEMA4C,SEMA4F,SORL1,TACSTD2,TNFRSF1A
GO:0071704	organic substance metabolic process	0.0315275	0.0315275	111	22	P37023,O43184,Q9H2U9,P78325,Q15109,Q06481,P05067,P15514,P30530,P35613,Q6UXG8,P06729,P41217,P20273,Q15762,P26842,Q9NZQ7,Q5ZPR3,P16070,P42081,P12830,P22223,P33151,Q9NZV1,P09603,Q6UVK1,Q14118,P40126,Q08345,O00548,P00533,P16422,P21709,P29317,P54764,P54762,P29323,P54753,P54760,P04626,Q15303,Q96PL5,P25445,P17948,P25092,Q30201,P04439,P04440,P13747,P30511,P08069,P27930,P08887,O76095,Q96J84,P21583,Q9UEF7,…	ACVRL1,ADAM12,ADAM7,ADAM8,AGER,APLP2,APP,AREG,AXL,BSG,BTNL9,CD2,CD200,CD22,CD226,CD27,CD274,CD276,CD44,CD86,CDH1,CDH3,CDH5,CRIM1,CSF1,CSPG4,DAG1,DCT,DDR1,DLL1,EGFR,EPCAM,EPHA1,EPHA2,EPHA4,EPHB1,EPHB2,EPHB3,EPHB4,ERBB2,ERBB4,ERMAP,FAS,FLT1,GUCY2C,HFE,HLA-A,HLA-DPB1,HLA-E,HLA-F,IGF1R,IL1R2,IL6R,JTB,KIRREL1,KITLG,KL,LAMP3,LDLR,LILRB2,LRP1,LRP2,LRP4,LRP6,LRP8,MERTK,MET,MMP16,MUSK,NGFR,NLGN2,NOTCH1,NO…
GO:0051403	stress-activated MAPK cascade	0.0321312	0.0321312	11	2	Q15109,P05067,P26842,P00533,P54762,P25445,P08069,Q9C0C4,P78324,Q13291,Q9NS68	AGER,APP,CD27,EGFR,EPHB1,FAS,IGF1R,SEMA4C,SIRPA,SLAMF1,TNFRSF19
GO:0003184	pulmonary valve morphogenesis	0.0321312	0.0321312	4	0	P46531,Q04721,Q9Y6N7,Q9HCK4	NOTCH1,NOTCH2,ROBO1,ROBO2
GO:0021535	cell migration in hindbrain	0.0321312	0.0321312	4	2	P54762,P29323,O75051,Q9C0C4	EPHB1,EPHB2,PLXNA2,SEMA4C
GO:0060041	retina development in camera-type eye	0.0321312	0.0321312	11	0	P37023,P35613,O00548,O60469,Q8TDW7,A6BM72,Q12866,Q15223,Q9NQS3,Q16620,P28827	ACVRL1,BSG,DLL1,DSCAM,FAT3,MEGF11,MERTK,NECTIN1,NECTIN3,NTRK2,PTPRM
GO:0110110	positive regulation of animal organ morphogenesis	0.0321312	0.0321312	4	0	P09603,P08138,Q9Y6N7,Q9HCK4	CSF1,NGFR,ROBO1,ROBO2
GO:0001933	negative regulation of protein phosphorylation	0.0321312	0.0321312	11	3	P21709,P29323,Q96J84,Q07954,O75581,Q9HD43,Q12913,Q16827,O14522,P78324,Q92673	EPHA1,EPHB2,KIRREL1,LRP1,LRP6,PTPRH,PTPRJ,PTPRO,PTPRT,SIRPA,SORL1
GO:1904861	excitatory synapse assembly	0.0321312	0.0321312	8	3	Q9HBW1,Q9NT99,Q8N2Q7,Q8NFZ4,Q9Y639,P58400,P58401,P23468	LRRC4,LRRC4B,NLGN1,NLGN2,NPTN,NRXN1,NRXN2,PTPRD
GO:0097091	synaptic vesicle clustering	0.0321312	0.0321312	4	0	P19022,Q8N2Q7,Q8NFZ4,P58400	CDH2,NLGN1,NLGN2,NRXN1
GO:0030857	negative regulation of epithelial cell differentiation	0.0321312	0.0321312	4	0	P37023,O00548,P46531,Q99466	ACVRL1,DLL1,NOTCH1,NOTCH4
GO:0016198	axon choice point recognition	0.0321312	0.0321312	4	0	P05067,Q9Y6N7,Q9HCK4,Q96MS0	APP,ROBO1,ROBO2,ROBO3
GO:0006469	negative regulation of protein kinase activity	0.0321312	0.0321312	8	2	P21709,P29323,O75581,Q9HD43,Q12913,Q16827,O14522,Q92673	EPHA1,EPHB2,LRP6,PTPRH,PTPRJ,PTPRO,PTPRT,SORL1
GO:0001709	cell fate determination	0.0321312	0.0321312	4	0	O00548,Q8TD84,Q04721,Q99466	DLL1,DSCAML1,NOTCH2,NOTCH4
GO:0050865	regulation of cell activation	0.0321312	0.0321312	36	14	P78325,Q15109,P30530,P06729,P41217,P20273,Q15762,P26842,Q9NZQ7,Q5ZPR3,P42081,P52799,P29323,P04626,Q96D42,Q30201,P04439,P04440,P13747,P30511,P11279,P01130,Q8N423,Q12866,Q92692,Q86YL7,P31431,P16109,P78324,Q13291,P16150,Q495A1,Q96RJ3,Q06418,Q9H7M9,P21754	ADAM8,AGER,AXL,CD2,CD200,CD22,CD226,CD27,CD274,CD276,CD86,EFNB2,EPHB2,ERBB2,HAVCR1,HFE,HLA-A,HLA-DPB1,HLA-E,HLA-F,LAMP1,LDLR,LILRB2,MERTK,NECTIN2,PDPN,SDC4,SELP,SIRPA,SLAMF1,SPN,TIGIT,TNFRSF13C,TYRO3,VSIR,ZP3
GO:0030902	hindbrain development	0.0321312	0.0321312	8	3	O00548,P54762,P29323,P08069,Q8N0W4,P58400,O75051,Q9C0C4	DLL1,EPHB1,EPHB2,IGF1R,NLGN4X,NRXN1,PLXNA2,SEMA4C
GO:0050775	positive regulation of dendrite morphogenesis	0.0321312	0.0321312	4	1	P54764,P29323,Q14114,P23468	EPHA4,EPHB2,LRP8,PTPRD
GO:0060914	heart formation	0.0321312	0.0321312	4	0	P98164,P46531,Q9Y6N7,Q9HCK4	LRP2,NOTCH1,ROBO1,ROBO2
GO:0030514	negative regulation of BMP signaling pathway	0.0321312	0.0321312	4	0	Q9NZV1,P98164,P46531,Q92673	CRIM1,LRP2,NOTCH1,SORL1
GO:0007528	neuromuscular junction development	0.0321312	0.0321312	4	1	P05067,P04626,O75096,O15146	APP,ERBB2,LRP4,MUSK
GO:0022604	regulation of cell morphogenesis	0.0326618	0.0326618	13	6	P16070,Q14118,P54764,P29323,Q14114,Q86YL7,Q9UIW2,O75051,Q9HCM2,O43157,Q9Y4D7,P23468,P09758	CD44,DAG1,EPHA4,EPHB2,LRP8,PDPN,PLXNA1,PLXNA2,PLXNA4,PLXNB1,PLXND1,PTPRD,TACSTD2
GO:0051249	regulation of lymphocyte activation	0.0331492	0.0331492	29	11	P78325,Q15109,P30530,P06729,P20273,P26842,Q9NZQ7,Q5ZPR3,P42081,P52799,P29323,P04626,Q30201,P04439,P04440,P13747,P30511,P11279,Q8N423,Q12866,P31431,P78324,Q13291,P16150,Q495A1,Q96RJ3,Q06418,Q9H7M9,P21754	ADAM8,AGER,AXL,CD2,CD22,CD27,CD274,CD276,CD86,EFNB2,EPHB2,ERBB2,HFE,HLA-A,HLA-DPB1,HLA-E,HLA-F,LAMP1,LILRB2,MERTK,SDC4,SIRPA,SLAMF1,SPN,TIGIT,TNFRSF13C,TYRO3,VSIR,ZP3
GO:0033993	response to lipid	0.0331492	0.0331492	25	6	P15514,P30530,Q9NZQ7,P34810,P42081,Q14118,P52799,P00533,P29323,P08069,P11717,Q9UEF7,P01130,Q8N423,O75581,Q14114,P22897,P46531,P19021,Q13308,O60896,P18827,P16109,P78324,P35590	AREG,AXL,CD274,CD68,CD86,DAG1,EFNB2,EGFR,EPHB2,IGF1R,IGF2R,KL,LDLR,LILRB2,LRP6,LRP8,MRC1,NOTCH1,PAM,PTK7,RAMP3,SDC1,SELP,SIRPA,TIE1
GO:0060485	mesenchyme development	0.0339675	0.0339675	17	1	P37023,P19022,Q14118,Q9NYJ7,P54764,Q15303,Q8NFM7,P21583,O75581,P46531,Q99466,Q86YL7,Q13308,Q9Y6N7,Q9HCK4,Q9C0C4,O95754	ACVRL1,CDH2,DAG1,DLL3,EPHA4,ERBB4,IL17RD,KITLG,LRP6,NOTCH1,NOTCH4,PDPN,PTK7,ROBO1,ROBO2,SEMA4C,SEMA4F
GO:0030162	regulation of proteolysis	0.0339675	0.0339675	17	1	P78325,Q15109,Q06481,P05067,P26842,P16070,Q9NZV1,P54764,P25445,Q30201,P27930,Q9UQV4,Q07954,P08138,Q9Y6N7,Q92673,Q9H7M9	ADAM8,AGER,APLP2,APP,CD27,CD44,CRIM1,EPHA4,FAS,HFE,IL1R2,LAMP3,LRP1,NGFR,ROBO1,SORL1,VSIR
GO:0071396	cellular response to lipid	0.0339675	0.0339675	17	5	P30530,Q9NZQ7,P34810,P42081,Q14118,P52799,P00533,P29323,P08069,P01130,Q8N423,O75581,Q14114,P22897,Q13308,O60896,P78324	AXL,CD274,CD68,CD86,DAG1,EFNB2,EGFR,EPHB2,IGF1R,LDLR,LILRB2,LRP6,LRP8,MRC1,PTK7,RAMP3,SIRPA
GO:0070371	ERK1 and ERK2 cascade	0.0339675	0.0339675	17	3	Q15109,P05067,P16070,P00533,P29317,P54764,P54762,P29323,P04626,Q15303,P46531,Q04721,Q9Y639,P58400,O60896,P78324,Q13291	AGER,APP,CD44,EGFR,EPHA2,EPHA4,EPHB1,EPHB2,ERBB2,ERBB4,NOTCH1,NOTCH2,NPTN,NRXN1,RAMP3,SIRPA,SLAMF1
GO:0006955	immune response	0.0343041	0.0343041	59	25	P78325,Q15109,P05067,P30530,Q6UXG8,P29016,P06729,P41217,P20273,Q15762,P26842,Q9NZQ7,Q5ZPR3,P34810,P11912,P42081,Q12864,P09603,Q9H2A7,O00548,P29323,Q96PL5,P25445,Q8WWV6,P12318,Q30201,P04439,P04440,P13747,P30511,P08069,P27930,P08887,P11279,Q9UQV4,Q8N423,O75022,O75023,Q07954,Q14114,Q2M385,P22897,Q15223,Q92692,P46531,Q04721,P01833,P23468,Q12913,P78324,Q13291,Q96DU3,P16150,Q96RJ3,O94826,Q86YW5,Q06418,…	ADAM8,AGER,APP,AXL,BTNL9,CD1B,CD2,CD200,CD22,CD226,CD27,CD274,CD276,CD68,CD79A,CD86,CDH17,CSF1,CXCL16,DLL1,EPHB2,ERMAP,FAS,FCAMR,FCGR2A,HFE,HLA-A,HLA-DPB1,HLA-E,HLA-F,IGF1R,IL1R2,IL6R,LAMP1,LAMP3,LILRB2,LILRB3,LILRB5,LRP1,LRP8,MPEG1,MRC1,NECTIN1,NECTIN2,NOTCH1,NOTCH2,PIGR,PTPRD,PTPRJ,SIRPA,SLAMF1,SLAMF6,SPN,TNFRSF13C,TOMM70,TREML1,TYRO3,VSIR,ZP3
GO:0032101	regulation of response to external stimulus	0.0358106	0.0358106	37	12	P78325,Q15109,P05067,P41217,Q15762,P33151,P09603,O60469,P52799,P54764,P29323,P04439,P13747,P30511,P08069,P08887,P11279,P01130,Q14114,P08581,Q92692,P46531,P58400,Q9HCM2,P10586,Q16827,Q9Y6N7,Q9HCK4,Q9C0C4,O95754,P78324,Q13291,Q96DU3,P19438,O94826,Q06418,P21754	ADAM8,AGER,APP,CD200,CD226,CDH5,CSF1,DSCAM,EFNB2,EPHA4,EPHB2,HLA-A,HLA-E,HLA-F,IGF1R,IL6R,LAMP1,LDLR,LRP8,MET,NECTIN2,NOTCH1,NRXN1,PLXNA4,PTPRF,PTPRO,ROBO1,ROBO2,SEMA4C,SEMA4F,SIRPA,SLAMF1,SLAMF6,TNFRSF1A,TOMM70,TYRO3,ZP3
GO:0050680	negative regulation of epithelial cell proliferation	0.0367883	0.0367883	7	0	P37023,P52799,P17948,P08138,Q15262,P28827,Q9Y6N7	ACVRL1,EFNB2,FLT1,NGFR,PTPRK,PTPRM,ROBO1
GO:0007254	JNK cascade	0.0367883	0.0367883	9	2	Q15109,P05067,P26842,P00533,P54762,P08069,P78324,Q13291,Q9NS68	AGER,APP,CD27,EGFR,EPHB1,IGF1R,SIRPA,SLAMF1,TNFRSF19
GO:1902414	protein localization to cell junction	0.0367883	0.0367883	9	1	P33151,O94985,Q14118,Q15223,Q9NQS3,Q8N2Q7,Q8NFZ4,P58400,P58401	CDH5,CLSTN1,DAG1,NECTIN1,NECTIN3,NLGN1,NLGN2,NRXN1,NRXN2
GO:0060042	retina morphogenesis in camera-type eye	0.0367883	0.0367883	7	0	O00548,O60469,Q8TDW7,A6BM72,Q9NQS3,Q16620,P28827	DLL1,DSCAM,FAT3,MEGF11,NECTIN3,NTRK2,PTPRM
GO:0030879	mammary gland development	0.0367883	0.0367883	9	0	P15514,P09603,Q96PZ7,Q08345,P29317,Q15303,Q99466,P19021,Q9Y6N7	AREG,CSF1,CSMD1,DDR1,EPHA2,ERBB4,NOTCH4,PAM,ROBO1
GO:0006915	apoptotic process	0.0376511	0.0376511	43	8	P78325,P51693,P05067,P30530,P06729,P26842,Q9NZQ7,P16070,P33151,O00533,P43146,O00548,P00533,P29317,Q15303,P25445,P08069,P11717,P08887,O76095,P21583,Q9UQV4,P98164,O75581,Q14114,Q96KG7,Q12866,P08138,P46531,Q04721,Q16620,Q86YL7,Q9HD43,Q9HCK4,Q99523,Q6UXZ0,Q9NS68,P19438,O94826,Q06418,Q6ZN44,Q8IZJ1,O95185	ADAM8,APLP1,APP,AXL,CD2,CD27,CD274,CD44,CDH5,CHL1,DCC,DLL1,EGFR,EPHA2,ERBB4,FAS,IGF1R,IGF2R,IL6R,JTB,KITLG,LAMP3,LRP2,LRP6,LRP8,MEGF10,MERTK,NGFR,NOTCH1,NOTCH2,NTRK2,PDPN,PTPRH,ROBO2,SORT1,TMIGD1,TNFRSF19,TNFRSF1A,TOMM70,TYRO3,UNC5A,UNC5B,UNC5C
GO:0001818	negative regulation of cytokine production	0.0380862	0.0380862	18	6	Q15109,P30530,P41217,Q9NZQ7,P22223,O00548,P29317,P29323,Q30201,P30511,P27930,P08887,Q12866,Q9Y639,P78324,Q13291,Q495A1,Q9H7M9	AGER,AXL,CD200,CD274,CDH3,DLL1,EPHA2,EPHB2,HFE,HLA-F,IL1R2,IL6R,MERTK,NPTN,SIRPA,SLAMF1,TIGIT,VSIR
GO:0001775	cell activation	0.0390158	0.0390158	51	20	P78325,Q15109,P05067,P30530,P06729,P41217,P20273,Q15762,P26842,Q9NZQ7,Q5ZPR3,P16070,P11912,P42081,Q12864,P09603,P78310,O00548,P52799,P54762,P29323,P04626,Q96D42,Q30201,P04439,P04440,P13747,P30511,P08887,P11279,P01130,Q8N423,Q07954,Q96KG7,Q12866,Q92692,Q04721,Q86YL7,Q12913,P31431,P16109,P78324,Q13291,Q96DU3,P16150,Q495A1,Q96RJ3,Q86YW5,Q06418,Q9H7M9,P21754	ADAM8,AGER,APP,AXL,CD2,CD200,CD22,CD226,CD27,CD274,CD276,CD44,CD79A,CD86,CDH17,CSF1,CXADR,DLL1,EFNB2,EPHB1,EPHB2,ERBB2,HAVCR1,HFE,HLA-A,HLA-DPB1,HLA-E,HLA-F,IL6R,LAMP1,LDLR,LILRB2,LRP1,MEGF10,MERTK,NECTIN2,NOTCH2,PDPN,PTPRJ,SDC4,SELP,SIRPA,SLAMF1,SLAMF6,SPN,TIGIT,TNFRSF13C,TREML1,TYRO3,VSIR,ZP3
GO:0001942	hair follicle development	0.0395469	0.0395469	6	1	P22223,P00533,O75096,P08138,P46531,Q9NS68	CDH3,EGFR,LRP4,NGFR,NOTCH1,TNFRSF19
GO:2000809	positive regulation of synaptic vesicle clustering	0.0395469	0.0395469	3	0	P19022,Q8N2Q7,Q8NFZ4	CDH2,NLGN1,NLGN2
GO:0002087	regulation of respiratory gaseous exchange by nervous system process	0.0395469	0.0395469	3	0	Q8N2Q7,Q8NFZ4,Q9NZ94	NLGN1,NLGN2,NLGN3
GO:1905165	regulation of lysosomal protein catabolic process	0.0395469	0.0395469	3	0	P01130,Q07954,P98164	LDLR,LRP1,LRP2
GO:1903051	negative regulation of proteolysis involved in cellular protein catabolic process	0.0395469	0.0395469	3	0	P54764,Q30201,Q9UQV4	EPHA4,HFE,LAMP3
GO:2001186	negative regulation of CD8-positive, alpha-beta T cell activation	0.0395469	0.0395469	3	1	Q9NZQ7,Q30201,Q9H7M9	CD274,HFE,VSIR
GO:1905167	positive regulation of lysosomal protein catabolic process	0.0395469	0.0395469	3	0	P01130,Q07954,P98164	LDLR,LRP1,LRP2
GO:0043576	regulation of respiratory gaseous exchange	0.0395469	0.0395469	3	0	Q8N2Q7,Q8NFZ4,Q9NZ94	NLGN1,NLGN2,NLGN3
GO:0002089	lens morphogenesis in camera-type eye	0.0395469	0.0395469	3	0	P29317,Q15223,Q9NQS3	EPHA2,NECTIN1,NECTIN3
GO:0045601	regulation of endothelial cell differentiation	0.0395469	0.0395469	5	1	P37023,P33151,P46531,Q99466,P19438	ACVRL1,CDH5,NOTCH1,NOTCH4,TNFRSF1A
GO:2000048	negative regulation of cell-cell adhesion mediated by cadherin	0.0395469	0.0395469	3	0	P16422,P46531,Q99466	EPCAM,NOTCH1,NOTCH4
GO:1905207	regulation of cardiocyte differentiation	0.0395469	0.0395469	3	0	O00548,P52799,P00533	DLL1,EFNB2,EGFR
GO:0046579	positive regulation of Ras protein signal transduction	0.0395469	0.0395469	5	0	P09603,P21583,P46531,Q04721,Q9Y6N7	CSF1,KITLG,NOTCH1,NOTCH2,ROBO1
GO:2001185	regulation of CD8-positive, alpha-beta T cell activation	0.0395469	0.0395469	5	2	Q9NZQ7,Q30201,P04439,P13747,Q9H7M9	CD274,HFE,HLA-A,HLA-E,VSIR
GO:2000564	regulation of CD8-positive, alpha-beta T cell proliferation	0.0395469	0.0395469	3	1	P04439,P13747,Q9H7M9	HLA-A,HLA-E,VSIR
GO:0033598	mammary gland epithelial cell proliferation	0.0395469	0.0395469	3	0	P15514,P29317,Q9Y6N7	AREG,EPHA2,ROBO1
GO:0044065	regulation of respiratory system process	0.0395469	0.0395469	3	0	Q8N2Q7,Q8NFZ4,Q9NZ94	NLGN1,NLGN2,NLGN3
GO:0051124	synaptic assembly at neuromuscular junction	0.0395469	0.0395469	3	0	P05067,O75096,O15146	APP,LRP4,MUSK
GO:0071364	cellular response to epidermal growth factor stimulus	0.0395469	0.0395469	3	1	P00533,P04626,Q15303	EGFR,ERBB2,ERBB4
GO:0002315	marginal zone B cell differentiation	0.0395469	0.0395469	3	1	Q12864,O00548,Q04721	CDH17,DLL1,NOTCH2
GO:0071407	cellular response to organic cyclic compound	0.0395469	0.0395469	10	1	P51693,P05067,P12830,Q14118,P00533,P08069,P15382,O75581,Q14114,O60896	APLP1,APP,CDH1,DAG1,EGFR,IGF1R,KCNE1,LRP6,LRP8,RAMP3
GO:0021934	hindbrain tangential cell migration	0.0395469	0.0395469	3	2	P54762,P29323,O75051	EPHB1,EPHB2,PLXNA2
GO:0071674	mononuclear cell migration	0.0395469	0.0395469	13	3	P78325,Q15109,P05067,P41217,P14209,P09603,Q9H2A7,P17948,P08887,Q16827,P78324,Q13291,P16150	ADAM8,AGER,APP,CD200,CD99,CSF1,CXCL16,FLT1,IL6R,PTPRO,SIRPA,SLAMF1,SPN
GO:0007386	compartment pattern specification	0.0395469	0.0395469	3	0	O00548,Q9NYJ7,P46531	DLL1,DLL3,NOTCH1
GO:0050923	regulation of negative chemotaxis	0.0395469	0.0395469	3	1	Q9HCM2,Q9Y6N7,Q9HCK4	PLXNA4,ROBO1,ROBO2
GO:0010838	positive regulation of keratinocyte proliferation	0.0395469	0.0395469	3	1	P15514,P22223,Q04721	AREG,CDH3,NOTCH2
GO:0060603	mammary gland duct morphogenesis	0.0395469	0.0395469	5	0	P15514,P09603,Q96PZ7,Q08345,P29317	AREG,CSF1,CSMD1,DDR1,EPHA2
GO:0035740	CD8-positive, alpha-beta T cell proliferation	0.0395469	0.0395469	3	1	P04439,P13747,Q9H7M9	HLA-A,HLA-E,VSIR
GO:0097118	neuroligin clustering involved in postsynaptic membrane assembly	0.0395469	0.0395469	3	0	P19022,P58400,P58401	CDH2,NRXN1,NRXN2
GO:0036037	CD8-positive, alpha-beta T cell activation	0.0395469	0.0395469	5	2	Q9NZQ7,Q30201,P04439,P13747,Q9H7M9	CD274,HFE,HLA-A,HLA-E,VSIR
GO:0003407	neural retina development	0.0395469	0.0395469	6	0	P35613,O60469,Q8TDW7,A6BM72,Q16620,P28827	BSG,DSCAM,FAT3,MEGF11,NTRK2,PTPRM
GO:0021889	olfactory bulb interneuron differentiation	0.0395469	0.0395469	3	0	Q15303,Q9Y6N7,Q9HCK4	ERBB4,ROBO1,ROBO2
GO:0042698	ovulation cycle	0.0395469	0.0395469	6	0	P30530,P08069,P19021,Q9HCK4,Q06418,P21754	AXL,IGF1R,PAM,ROBO2,TYRO3,ZP3
GO:0003177	pulmonary valve development	0.0395469	0.0395469	5	0	P46531,Q04721,Q9Y6N7,Q9HCK4,P19438	NOTCH1,NOTCH2,ROBO1,ROBO2,TNFRSF1A
GO:0003128	heart field specification	0.0395469	0.0395469	3	0	P98164,Q9Y6N7,Q9HCK4	LRP2,ROBO1,ROBO2
GO:0003002	regionalization	0.0395469	0.0395469	12	1	P37023,O00548,Q9NYJ7,Q8TD84,P98164,O75096,O75581,P46531,Q04721,O75051,Q9Y6N7,Q9HCK4	ACVRL1,DLL1,DLL3,DSCAML1,LRP2,LRP4,LRP6,NOTCH1,NOTCH2,PLXNA2,ROBO1,ROBO2
GO:0002696	positive regulation of leukocyte activation	0.0395469	0.0395469	24	11	P78325,Q15109,P30530,P06729,Q15762,P26842,Q9NZQ7,Q5ZPR3,P42081,P52799,P29323,Q96D42,P04439,P04440,P13747,P30511,P11279,Q8N423,Q92692,P78324,Q13291,Q96RJ3,Q9H7M9,P21754	ADAM8,AGER,AXL,CD2,CD226,CD27,CD274,CD276,CD86,EFNB2,EPHB2,HAVCR1,HLA-A,HLA-DPB1,HLA-E,HLA-F,LAMP1,LILRB2,NECTIN2,SIRPA,SLAMF1,TNFRSF13C,VSIR,ZP3
GO:0050792	regulation of viral process	0.0395469	0.0395469	6	1	P30530,P35613,Q9UQV4,Q92692,P46531,Q06418	AXL,BSG,LAMP3,NECTIN2,NOTCH1,TYRO3
GO:0014070	response to organic cyclic compound	0.0395469	0.0395469	17	1	P51693,P05067,P15514,P35613,P12830,Q14118,P00533,P08069,P15382,Q9UEF7,O75581,Q14114,P46531,P19021,O60896,P18827,O94826	APLP1,APP,AREG,BSG,CDH1,DAG1,EGFR,IGF1R,KCNE1,KL,LRP6,LRP8,NOTCH1,PAM,RAMP3,SDC1,TOMM70
GO:0021795	cerebral cortex cell migration	0.0395469	0.0395469	3	0	P00533,Q14114,Q9Y6N7	EGFR,LRP8,ROBO1
GO:0002376	immune system process	0.0395469	0.0395469	80	29	P78325,Q15109,P05067,P30530,P35613,Q6UXG8,P29016,P06729,P41217,P20273,Q15762,P26842,Q9NZQ7,Q5ZPR3,P16070,P34810,P11912,P42081,P14209,Q12864,P09603,P78310,Q9H2A7,O00548,P52799,P29317,P54762,P29323,P54753,P04626,Q96PL5,P25445,Q8WWV6,P12318,P17948,Q96D42,Q30201,P04439,P04440,P13747,P30511,P08069,P27930,P08887,P21583,P11279,Q9UQV4,P01130,Q8N423,O75022,O75023,Q07954,Q14114,Q12866,Q2M385,P22897,Q15223,…	ADAM8,AGER,APP,AXL,BSG,BTNL9,CD1B,CD2,CD200,CD22,CD226,CD27,CD274,CD276,CD44,CD68,CD79A,CD86,CD99,CDH17,CSF1,CXADR,CXCL16,DLL1,EFNB2,EPHA2,EPHB1,EPHB2,EPHB3,ERBB2,ERMAP,FAS,FCAMR,FCGR2A,FLT1,HAVCR1,HFE,HLA-A,HLA-DPB1,HLA-E,HLA-F,IGF1R,IL1R2,IL6R,KITLG,LAMP1,LAMP3,LDLR,LILRB2,LILRB3,LILRB5,LRP1,LRP8,MERTK,MPEG1,MRC1,NECTIN1,NECTIN2,NOTCH1,NOTCH2,NOTCH4,PDPN,PIGR,PTPRD,PTPRJ,PTPRO,SDC4,SELL,SELP,SI…
GO:0070986	left/right axis specification	0.0395469	0.0395469	3	0	O00548,P46531,Q04721	DLL1,NOTCH1,NOTCH2
GO:0070849	response to epidermal growth factor	0.0395469	0.0395469	3	1	P00533,P04626,Q15303	EGFR,ERBB2,ERBB4
GO:0046649	lymphocyte activation	0.0403723	0.0403723	39	17	P78325,Q15109,P30530,P06729,P20273,P26842,Q9NZQ7,Q5ZPR3,P16070,P11912,P42081,Q12864,P78310,O00548,P52799,P54762,P29323,P04626,Q30201,P04439,P04440,P13747,P30511,P08887,P11279,Q8N423,Q12866,Q04721,Q12913,P31431,P78324,Q13291,Q96DU3,P16150,Q495A1,Q96RJ3,Q06418,Q9H7M9,P21754	ADAM8,AGER,AXL,CD2,CD22,CD27,CD274,CD276,CD44,CD79A,CD86,CDH17,CXADR,DLL1,EFNB2,EPHB1,EPHB2,ERBB2,HFE,HLA-A,HLA-DPB1,HLA-E,HLA-F,IL6R,LAMP1,LILRB2,MERTK,NOTCH2,PTPRJ,SDC4,SIRPA,SLAMF1,SLAMF6,SPN,TIGIT,TNFRSF13C,TYRO3,VSIR,ZP3
GO:0001817	regulation of cytokine production	0.0409618	0.0409618	37	14	P78325,Q15109,P05067,P30530,P35613,Q6UXG8,P06729,P41217,Q15762,Q9NZQ7,Q5ZPR3,P42081,P22223,O00548,P29317,P29323,Q96PL5,Q30201,P04439,P04440,P13747,P30511,P27930,P08887,Q8N423,Q12866,Q9Y639,Q12913,P78324,Q13291,Q96DU3,Q92673,P16150,Q495A1,O94826,Q9H7M9,P21754	ADAM8,AGER,APP,AXL,BSG,BTNL9,CD2,CD200,CD226,CD274,CD276,CD86,CDH3,DLL1,EPHA2,EPHB2,ERMAP,HFE,HLA-A,HLA-DPB1,HLA-E,HLA-F,IL1R2,IL6R,LILRB2,MERTK,NPTN,PTPRJ,SIRPA,SLAMF1,SLAMF6,SORL1,SPN,TIGIT,TOMM70,VSIR,ZP3
GO:0060627	regulation of vesicle-mediated transport	0.0421248	0.0421248	20	4	P30530,P20273,O00548,P52799,Q30201,P30511,P11279,Q07954,Q12866,Q8N2Q7,P46531,P58400,Q9HDB5,Q12913,P18827,P31431,P78324,Q13291,Q92673,P21754	AXL,CD22,DLL1,EFNB2,HFE,HLA-F,LAMP1,LRP1,MERTK,NLGN1,NOTCH1,NRXN1,NRXN3,PTPRJ,SDC1,SDC4,SIRPA,SLAMF1,SORL1,ZP3
GO:0030855	epithelial cell differentiation	0.0421875	0.0421875	18	2	P37023,P19022,P22223,P33151,Q9BYE9,O00548,P29317,Q15303,P08581,P46531,Q04721,Q99466,Q86YL7,Q13308,Q16827,P18827,P35590,P19438	ACVRL1,CDH2,CDH3,CDH5,CDHR2,DLL1,EPHA2,ERBB4,MET,NOTCH1,NOTCH2,NOTCH4,PDPN,PTK7,PTPRO,SDC1,TIE1,TNFRSF1A
GO:0048013	ephrin receptor signaling pathway	0.0421985	0.0421985	8	2	P52799,P21709,P29317,P54764,P54762,P29323,P54753,P54760	EFNB2,EPHA1,EPHA2,EPHA4,EPHB1,EPHB2,EPHB3,EPHB4
GO:0006898	receptor-mediated endocytosis	0.0432998	0.0432998	15	1	Q9H2A7,O00548,P52799,P00533,Q30201,P11717,P01130,Q07954,Q9NZR2,P98164,O75581,P22897,Q9NZ94,O60896,Q92673	CXCL16,DLL1,EFNB2,EGFR,HFE,IGF2R,LDLR,LRP1,LRP1B,LRP2,LRP6,MRC1,NLGN3,RAMP3,SORL1
GO:0043069	negative regulation of programmed cell death	0.0449356	0.0449356	24	3	P78325,P30530,P26842,P16070,P33151,O00533,O00548,P00533,Q15303,P25445,P08069,P21583,Q9UQV4,P98164,O75581,Q12866,P08581,P46531,Q04721,Q16620,Q86YL7,Q6UXZ0,Q06418,Q8IZJ1	ADAM8,AXL,CD27,CD44,CDH5,CHL1,DLL1,EGFR,ERBB4,FAS,IGF1R,KITLG,LAMP3,LRP2,LRP6,MERTK,MET,NOTCH1,NOTCH2,NTRK2,PDPN,TMIGD1,TYRO3,UNC5B
GO:0007265	Ras protein signal transduction	0.047579	0.047579	9	0	P09603,P29323,P21583,P08581,P08138,P46531,Q04721,Q86YL7,Q9Y6N7	CSF1,EPHB2,KITLG,MET,NGFR,NOTCH1,NOTCH2,PDPN,ROBO1
GO:0051050	positive regulation of transport	0.0480713	0.0480713	26	7	P78325,P30530,P35613,P12830,P19022,P22223,O00548,P29323,P04626,Q30201,P30511,P15382,P11279,Q07954,Q12866,Q8N2Q7,Q8NFZ4,Q9NZ94,Q12913,O60896,P18827,P31431,P78324,Q92673,O94826,P21754	ADAM8,AXL,BSG,CDH1,CDH2,CDH3,DLL1,EPHB2,ERBB2,HFE,HLA-F,KCNE1,LAMP1,LRP1,MERTK,NLGN1,NLGN2,NLGN3,PTPRJ,RAMP3,SDC1,SDC4,SIRPA,SORL1,TOMM70,ZP3
GO:0051896	regulation of protein kinase B signaling	0.0480713	0.0480713	13	2	P78325,P15514,P30530,Q14118,P00533,P29317,P08069,P98164,P08581,P58400,Q16620,Q12913,O60896	ADAM8,AREG,AXL,DAG1,EGFR,EPHA2,IGF1R,LRP2,MET,NRXN1,NTRK2,PTPRJ,RAMP3
GO:0032609	interferon-gamma production	0.0480713	0.0480713	13	5	P30530,P06729,Q15762,Q9NZQ7,Q5ZPR3,P04439,P04440,P78324,Q13291,Q96DU3,P16150,Q9H7M9,P21754	AXL,CD2,CD226,CD274,CD276,HLA-A,HLA-DPB1,SIRPA,SLAMF1,SLAMF6,SPN,VSIR,ZP3
GO:0070997	neuron death	0.0494376	0.0494376	16	4	P78325,P05067,P30530,P41217,O00533,P09603,P43146,P52799,P54762,P25445,P30511,P08138,Q16620,Q92673,Q06418,Q8IZJ1	ADAM8,APP,AXL,CD200,CHL1,CSF1,DCC,EFNB2,EPHB1,FAS,HLA-F,NGFR,NTRK2,SORL1,TYRO3,UNC5B
GO:0050673	epithelial cell proliferation	0.0494376	0.0494376	16	2	P37023,P15514,P22223,P52799,P00533,P29317,P04626,P17948,P08138,P46531,Q04721,Q15262,P28827,Q9Y6N7,P09758,P35590	ACVRL1,AREG,CDH3,EFNB2,EGFR,EPHA2,ERBB2,FLT1,NGFR,NOTCH1,NOTCH2,PTPRK,PTPRM,ROBO1,TACSTD2,TIE1
GO:0042176	regulation of protein catabolic process	0.0494882	0.0494882	10	2	P78325,P12830,P00533,P54764,Q30201,Q9UQV4,P01130,Q07954,P98164,Q92673	ADAM8,CDH1,EGFR,EPHA4,HFE,LAMP3,LDLR,LRP1,LRP2,SORL1
GO:0002683	negative regulation of immune system process	0.0494882	0.0494882	23	11	P30530,P41217,P20273,Q9NZQ7,P34810,P42081,P04626,Q30201,P04439,P13747,P30511,P21583,P01130,Q8N423,O75022,Q12866,Q12913,P31431,Q13291,P16150,Q495A1,Q06418,Q9H7M9	AXL,CD200,CD22,CD274,CD68,CD86,ERBB2,HFE,HLA-A,HLA-E,HLA-F,KITLG,LDLR,LILRB2,LILRB3,MERTK,PTPRJ,SDC4,SLAMF1,SPN,TIGIT,TYRO3,VSIR
GO:0002064	epithelial cell development	0.0494882	0.0494882	10	1	P19022,P33151,O00548,P29317,P08581,P46531,Q04721,Q99466,P18827,P19438	CDH2,CDH5,DLL1,EPHA2,MET,NOTCH1,NOTCH2,NOTCH4,SDC1,TNFRSF1A
GO:0016311	dephosphorylation	0.0494882	0.0494882	12	5	P33151,Q8N423,P18433,P23468,P23469,P10586,Q9HD43,Q12913,Q15262,P28827,Q16827,O14522	CDH5,LILRB2,PTPRA,PTPRD,PTPRE,PTPRF,PTPRH,PTPRJ,PTPRK,PTPRM,PTPRO,PTPRT
GO:0031098	stress-activated protein kinase signaling cascade	0.0499755	0.0499755	11	2	Q15109,P05067,P26842,P00533,P54762,P25445,P08069,Q9C0C4,P78324,Q13291,Q9NS68	AGER,APP,CD27,EGFR,EPHB1,FAS,IGF1R,SEMA4C,SIRPA,SLAMF1,TNFRSF19
HPA:0010011	adipose tissue; adipocytes[≥Low]	0.0189784	0.0189784	51	9	P78325,Q06481,P15514,P29016,P41217,Q5ZPR3,P16070,P14209,P33151,Q9H4D0,Q9BUF7,Q9NZV1,Q6UVK1,P78310,Q8N8Z6,Q08345,P00533,P54764,P29323,P54753,Q15303,Q8TBP5,P08069,Q8NFM7,O76095,P11279,Q07954,Q9NZR2,O75096,O75581,Q50LG9,P43121,P08581,Q2M385,Q9UBG0,Q9NQS3,O94856,Q8NFZ3,P46531,Q9UM47,Q9Y5H1,Q9UKJ0,O75051,P23469,P31431,O95754,O15389,P78324,Q9UGT4,P19438,Q8IZJ1	ADAM8,APLP2,AREG,CD1B,CD200,CD276,CD44,CD99,CDH5,CLSTN2,CRB3,CRIM1,CSPG4,CXADR,DCBLD1,DDR1,EGFR,EPHA4,EPHB2,EPHB3,ERBB4,FAM174A,IGF1R,IL17RD,JTB,LAMP1,LRP1,LRP1B,LRP4,LRP6,LRRC24,MCAM,MET,MPEG1,MRC2,NECTIN3,NFASC,NLGN4Y,NOTCH1,NOTCH3,PCDHGA2,PILRB,PLXNA2,PTPRE,SDC4,SEMA4F,SIGLEC5,SIRPA,SUSD2,TNFRSF1A,UNC5B
HPA:0461442	skin 1; fibrohistiocytic cells[≥Medium]	0.0189784	0.0189784	21	6	Q86VB7,P06729,Q5ZPR3,P16070,P34810,P14209,P78310,P52799,P00533,P17948,P13747,P32004,P11279,Q07954,P43121,Q9UBG0,P23469,P31431,P78324,Q99523,P16150	CD163,CD2,CD276,CD44,CD68,CD99,CXADR,EFNB2,EGFR,FLT1,HLA-E,L1CAM,LAMP1,LRP1,MCAM,MRC2,PTPRE,SDC4,SIRPA,SORT1,SPN
HPA:0090000	cerebellum	0.0189784	0.0189784	101	23	P37023,P51693,Q06481,P05067,Q9UK00,Q9ULX7,P29016,P41217,Q5ZPR3,P34810,P42081,P14209,Q9Y6N8,P55287,P55291,P19022,P33151,P55285,Q9ULB5,Q9BYE9,O00533,O94985,Q9H4D0,Q9NZV1,Q6UVK1,P78310,P43146,Q08345,O60469,P52799,Q5R3F8,P54764,P54762,P29323,Q15303,Q8TBP5,P12318,P55899,Q30201,P04440,P08069,P11717,Q8NFM7,O76095,P21583,P32004,P11279,P01130,Q07954,Q9NZR2,O75096,O75581,Q9HCJ2,Q6UXK5,P43121,Q12866,P08581,…	ACVRL1,APLP1,APLP2,APP,C3orf18,CA14,CD1B,CD200,CD276,CD68,CD86,CD99,CDH10,CDH11,CDH15,CDH2,CDH5,CDH6,CDH7,CDHR2,CHL1,CLSTN1,CLSTN2,CRIM1,CSPG4,CXADR,DCC,DDR1,DSCAM,EFNB2,ELFN2,EPHA4,EPHB1,EPHB2,ERBB4,FAM174A,FCGR2A,FCGRT,HFE,HLA-DPB1,IGF1R,IGF2R,IL17RD,JTB,KITLG,L1CAM,LAMP1,LDLR,LRP1,LRP1B,LRP4,LRP6,LRRC4C,LRRN1,MCAM,MERTK,MET,MPEG1,NECTIN1,NECTIN3,NFASC,NLGN1,NLGN2,NLGN3,NLGN4X,NOTCH1,NOTCH2,NOT…
HPA:0460203	skin 1; endothelial cells[High]	0.0189784	0.0189784	10	3	P17948,P13747,P32004,P11279,P43121,Q86YL7,P23469,P28827,P31431,P09758	FLT1,HLA-E,L1CAM,LAMP1,MCAM,PDPN,PTPRE,PTPRM,SDC4,TACSTD2
HPA:0300000	lung	0.0189784	0.0189784	106	30	P37023,P78325,Q15109,Q06481,Q9UK00,Q86VB7,P29016,P06729,P41217,Q15762,Q9NZQ7,Q5ZPR3,P16070,P34810,P11912,P42081,P14209,P12830,P55287,P33151,P55285,Q9ULB4,O00533,O94985,Q9BUF7,Q9NZV1,Q6UVK1,P78310,Q14118,Q8N8Z6,Q08345,P52799,P00533,P16422,P54764,P29323,P54753,P04626,Q15303,Q8TBP5,P12318,P55899,P17948,Q30201,P04440,P13747,P08069,P11717,Q8NFM7,O76095,P32004,P11279,Q9UQV4,P01130,Q07954,O75096,O75581,…	ACVRL1,ADAM8,AGER,APLP2,C3orf18,CD163,CD1B,CD2,CD200,CD226,CD274,CD276,CD44,CD68,CD79A,CD86,CD99,CDH1,CDH11,CDH5,CDH6,CDH9,CHL1,CLSTN1,CRB3,CRIM1,CSPG4,CXADR,DAG1,DCBLD1,DDR1,EFNB2,EGFR,EPCAM,EPHA4,EPHB2,EPHB3,ERBB2,ERBB4,FAM174A,FCGR2A,FCGRT,FLT1,HFE,HLA-DPB1,HLA-E,IGF1R,IGF2R,IL17RD,JTB,L1CAM,LAMP1,LAMP3,LDLR,LRP1,LRP4,LRP6,LRRN1,MERTK,MET,MPEG1,MRC1,MRC2,NECTIN1,NECTIN2,NECTIN3,NFASC,NLGN4Y,NO…
HPA:0100131	cerebral cortex; neuronal cells[≥Low]	0.0189784	0.0189784	92	19	P37023,P78325,P51693,Q06481,P05067,Q9UK00,Q9ULX7,P29016,P41217,Q15762,P16070,P42081,Q9Y6N8,P33151,P55285,Q9ULB5,Q9ULB4,Q9BYE9,O94985,Q9NZV1,Q6UVK1,P78310,Q08345,O60469,P52799,Q5R3F8,P54764,P29323,P54753,Q8TBP5,P55899,Q30201,P08069,P11717,Q8NFM7,O76095,P32004,P11279,P01130,Q07954,Q9NZR2,O75096,O75581,Q50LG9,Q9HCJ2,Q6UXK5,P43121,Q12866,P08581,Q2M385,Q9UBG0,Q15223,Q9NQS3,O94856,Q8N2Q7,Q8NFZ4,Q9NZ94,…	ACVRL1,ADAM8,APLP1,APLP2,APP,C3orf18,CA14,CD1B,CD200,CD226,CD44,CD86,CDH10,CDH5,CDH6,CDH7,CDH9,CDHR2,CLSTN1,CRIM1,CSPG4,CXADR,DDR1,DSCAM,EFNB2,ELFN2,EPHA4,EPHB2,EPHB3,FAM174A,FCGRT,HFE,IGF1R,IGF2R,IL17RD,JTB,L1CAM,LAMP1,LDLR,LRP1,LRP1B,LRP4,LRP6,LRRC24,LRRC4C,LRRN1,MCAM,MERTK,MET,MPEG1,MRC2,NECTIN1,NECTIN3,NFASC,NLGN1,NLGN2,NLGN3,NLGN4X,NLGN4Y,NOTCH1,NOTCH2,NOTCH3,NPTN,NRXN3,NTRK2,PAM,PARM1,PCDH1…
HPA:0010000	adipose tissue	0.0189784	0.0189784	51	9	P78325,Q06481,P15514,P29016,P41217,Q5ZPR3,P16070,P14209,P33151,Q9H4D0,Q9BUF7,Q9NZV1,Q6UVK1,P78310,Q8N8Z6,Q08345,P00533,P54764,P29323,P54753,Q15303,Q8TBP5,P08069,Q8NFM7,O76095,P11279,Q07954,Q9NZR2,O75096,O75581,Q50LG9,P43121,P08581,Q2M385,Q9UBG0,Q9NQS3,O94856,Q8NFZ3,P46531,Q9UM47,Q9Y5H1,Q9UKJ0,O75051,P23469,P31431,O95754,O15389,P78324,Q9UGT4,P19438,Q8IZJ1	ADAM8,APLP2,AREG,CD1B,CD200,CD276,CD44,CD99,CDH5,CLSTN2,CRB3,CRIM1,CSPG4,CXADR,DCBLD1,DDR1,EGFR,EPHA4,EPHB2,EPHB3,ERBB4,FAM174A,IGF1R,IL17RD,JTB,LAMP1,LRP1,LRP1B,LRP4,LRP6,LRRC24,MCAM,MET,MPEG1,MRC2,NECTIN3,NFASC,NLGN4Y,NOTCH1,NOTCH3,PCDHGA2,PILRB,PLXNA2,PTPRE,SDC4,SEMA4F,SIGLEC5,SIRPA,SUSD2,TNFRSF1A,UNC5B
HPA:0500000	soft tissue 1	0.0189784	0.0189784	70	15	P37023,P78325,Q06481,P15514,P29016,P41217,Q5ZPR3,P16070,O00533,O94985,Q9NZV1,Q6UVK1,P78310,Q14118,Q8N8Z6,P43146,Q08345,O60469,P52799,P54762,P29323,Q15303,Q8TBP5,P12318,Q30201,P04440,P13747,P08069,Q8NFM7,O76095,P32004,P11279,Q07954,Q9NZR2,O75096,Q6UXK5,P43121,P08581,Q2M385,P22897,Q9UBG0,Q15223,Q9NQS3,Q8N2Q7,P46531,Q04721,Q9UM47,Q9Y639,Q6UWI2,Q9Y5H1,Q86YL7,Q9UKJ1,Q9UKJ0,O75051,O43157,Q9Y4D7,Q13308,…	ACVRL1,ADAM8,APLP2,AREG,CD1B,CD200,CD276,CD44,CHL1,CLSTN1,CRIM1,CSPG4,CXADR,DAG1,DCBLD1,DCC,DDR1,DSCAM,EFNB2,EPHB1,EPHB2,ERBB4,FAM174A,FCGR2A,HFE,HLA-DPB1,HLA-E,IGF1R,IL17RD,JTB,L1CAM,LAMP1,LRP1,LRP1B,LRP4,LRRN1,MCAM,MET,MPEG1,MRC1,MRC2,NECTIN1,NECTIN3,NLGN1,NOTCH1,NOTCH2,NOTCH3,NPTN,PARM1,PCDHGA2,PDPN,PILRA,PILRB,PLXNA2,PLXNB1,PLXND1,PTK7,PTPRA,PTPRE,PTPRJ,PTPRT,SDC3,SDC4,SEMA4F,SIGLEC5,SIRPA,SO…
HPA:0000000	HPA root	0.0189784	0.0189784	161	44	P37023,O43184,Q9H2U9,P78325,Q15109,P51693,Q06481,P05067,P15514,P35613,Q9UK00,Q9ULX7,Q86VB7,P29016,P06729,P41217,P20273,Q15762,P26842,Q9NZQ7,Q5ZPR3,P16070,P34810,P11912,P42081,P14209,P12830,Q9Y6N8,P55287,P55291,Q12864,P19022,P22223,P33151,P55285,Q9ULB5,Q9ULB4,Q9BYE9,O00533,O94985,Q9H4D0,Q9BUF7,Q9NZV1,Q6UVK1,P78310,Q9H2A7,Q14118,Q8N8Z6,P43146,P40126,Q08345,O60469,P52799,P00533,Q5R3F8,P16422,P54764,…	ACVRL1,ADAM12,ADAM7,ADAM8,AGER,APLP1,APLP2,APP,AREG,BSG,C3orf18,CA14,CD163,CD1B,CD2,CD200,CD22,CD226,CD27,CD274,CD276,CD44,CD68,CD79A,CD86,CD99,CDH1,CDH10,CDH11,CDH15,CDH17,CDH2,CDH3,CDH5,CDH6,CDH7,CDH9,CDHR2,CHL1,CLSTN1,CLSTN2,CRB3,CRIM1,CSPG4,CXADR,CXCL16,DAG1,DCBLD1,DCC,DCT,DDR1,DSCAM,EFNB2,EGFR,ELFN2,EPCAM,EPHA4,EPHB1,EPHB2,EPHB3,ERBB2,ERBB4,FAM174A,FCAMR,FCGR2A,FCGRT,FLT1,HFE,HLA-DPB1,HLA-E,…
HPA:0570801	testis; sertoli cells[≥Low]	0.0189784	0.0189784	36	7	P05067,P35613,Q9UK00,P41217,P20273,P14209,P19022,P33151,O94985,Q9BUF7,Q9NZV1,P78310,Q8N8Z6,P40126,P52799,P54764,P17948,P11717,P11279,P98164,P43121,Q92692,P08138,Q8N2Q7,Q8NFZ4,P46531,Q04721,O43157,Q9Y4D7,P23469,Q12913,P28827,P31431,P78324,Q99523,O94826	APP,BSG,C3orf18,CD200,CD22,CD99,CDH2,CDH5,CLSTN1,CRB3,CRIM1,CXADR,DCBLD1,DCT,EFNB2,EPHA4,FLT1,IGF2R,LAMP1,LRP2,MCAM,NECTIN2,NGFR,NLGN1,NLGN2,NOTCH1,NOTCH2,PLXNB1,PLXND1,PTPRE,PTPRJ,PTPRM,SDC4,SIRPA,SORT1,TOMM70
HPA:0570802	testis; sertoli cells[≥Medium]	0.0189784	0.0189784	27	5	P05067,P35613,Q9UK00,P41217,P20273,P14209,P19022,P33151,Q9BUF7,Q9NZV1,P78310,Q8N8Z6,P40126,P54764,P17948,P11717,P11279,P98164,Q92692,Q8N2Q7,Q8NFZ4,Q9Y4D7,P23469,P28827,P31431,P78324,Q99523	APP,BSG,C3orf18,CD200,CD22,CD99,CDH2,CDH5,CRB3,CRIM1,CXADR,DCBLD1,DCT,EPHA4,FLT1,IGF2R,LAMP1,LRP2,NECTIN2,NLGN1,NLGN2,PLXND1,PTPRE,PTPRM,SDC4,SIRPA,SORT1
HPA:0470203	skin 2; endothelial cells[High]	0.0303746	0.0303746	9	2	P14209,P17948,P13747,P32004,P43121,Q86YL7,P23469,P31431,P09758	CD99,FLT1,HLA-E,L1CAM,MCAM,PDPN,PTPRE,SDC4,TACSTD2
HPA:0100211	cerebral cortex; neuropil[≥Low]	0.0438306	0.0438306	76	13	P37023,P51693,Q06481,P35613,Q9ULX7,P41217,Q5ZPR3,P16070,Q9Y6N8,P55287,P19022,P33151,P55285,Q9ULB5,Q9BYE9,O00533,O94985,Q9BUF7,Q9NZV1,Q6UVK1,P78310,P43146,Q08345,O60469,P52799,P54764,P29323,P12318,Q30201,P13747,P08069,O76095,P32004,Q9NZR2,O75096,O75581,Q50LG9,Q6UXK5,P43121,Q12866,P08581,Q2M385,Q15223,Q9NQS3,O94856,Q8NFZ4,Q9NZ94,Q8N0W4,Q8NFZ3,P46531,Q04721,Q9Y639,Q9HDB5,P19021,Q6UWI2,Q08174,Q9BZA7,…	ACVRL1,APLP1,APLP2,BSG,CA14,CD200,CD276,CD44,CDH10,CDH11,CDH2,CDH5,CDH6,CDH7,CDHR2,CHL1,CLSTN1,CRB3,CRIM1,CSPG4,CXADR,DCC,DDR1,DSCAM,EFNB2,EPHA4,EPHB2,FCGR2A,HFE,HLA-E,IGF1R,JTB,L1CAM,LRP1B,LRP4,LRP6,LRRC24,LRRN1,MCAM,MERTK,MET,MPEG1,NECTIN1,NECTIN3,NFASC,NLGN2,NLGN3,NLGN4X,NLGN4Y,NOTCH1,NOTCH2,NPTN,NRXN3,PAM,PARM1,PCDH1,PCDH11X,PCDHGA10,PCDHGA2,PILRB,PLXNA2,PLXNB1,PLXND1,PTPRA,PTPRT,ROBO2,SDC3,S…
HPA:0471442	skin 2; fibrohistiocytic cells[≥Medium]	0.0467471	0.0467471	21	6	Q86VB7,P06729,Q5ZPR3,P16070,P34810,P14209,P78310,P52799,P00533,P17948,P13747,P32004,P11279,Q07954,P43121,Q9UBG0,P23469,P31431,P78324,Q99523,P16150	CD163,CD2,CD276,CD44,CD68,CD99,CXADR,EFNB2,EGFR,FLT1,HLA-E,L1CAM,LAMP1,LRP1,MCAM,MRC2,PTPRE,SDC4,SIRPA,SORT1,SPN

## Sheet: GO_MF_sub_vs_n_out
GO.ID	Description	p.Val	FDR	count_genes	count_genes_mod	genes	gene_names
GO:0050839	cell adhesion molecule binding	1.21649e-09	1.21649e-09	56	23	P78325,P35613,P41217,Q15762,P12830,Q9Y6N8,P55287,P55289,P55291,Q12864,Q13634,P19022,Q9HBT6,Q9UJ99,Q86UP0,P22223,P55283,P33151,P55285,Q9ULB5,Q9ULB4,Q9BYE9,P78310,O60469,Q8TD84,P00533,P16422,P29317,Q96J84,Q8N423,Q9HCJ2,Q15223,Q92692,Q9NQS3,O94856,Q8N2Q7,Q8NFZ4,Q9NZ94,Q8N0W4,Q8NFZ3,Q9UM47,Q9Y639,P58400,P58401,Q9HDB5,Q13308,P23468,P10586,Q9HD43,Q12913,P28827,Q16827,O14522,Q9HCK4,Q96MS0,P78324	ADAM8,BSG,CD200,CD226,CDH1,CDH10,CDH11,CDH12,CDH15,CDH17,CDH18,CDH2,CDH20,CDH22,CDH24,CDH3,CDH4,CDH5,CDH6,CDH7,CDH9,CDHR2,CXADR,DSCAM,DSCAML1,EGFR,EPCAM,EPHA2,KIRREL1,LILRB2,LRRC4C,NECTIN1,NECTIN2,NECTIN3,NFASC,NLGN1,NLGN2,NLGN3,NLGN4X,NLGN4Y,NOTCH3,NPTN,NRXN1,NRXN2,NRXN3,PTK7,PTPRD,PTPRF,PTPRH,PTPRJ,PTPRM,PTPRO,PTPRT,ROBO2,ROBO3,SIRPA
GO:0045296	cadherin binding	1.15003e-08	1.15003e-08	27	15	P35613,P12830,Q9Y6N8,P55287,P55289,P55291,Q12864,Q13634,P19022,Q9HBT6,Q9UJ99,Q86UP0,P22223,P55283,P33151,P55285,Q9ULB5,Q9ULB4,P00533,P16422,P29317,Q9UM47,Q9HD43,Q12913,P28827,Q16827,O14522	BSG,CDH1,CDH10,CDH11,CDH12,CDH15,CDH17,CDH18,CDH2,CDH20,CDH22,CDH24,CDH3,CDH4,CDH5,CDH6,CDH7,CDH9,EGFR,EPCAM,EPHA2,NOTCH3,PTPRH,PTPRJ,PTPRM,PTPRO,PTPRT
GO:0005509	calcium ion binding	1.68809e-08	1.68809e-08	60	16	P78325,P12830,Q9Y6N8,P55287,P55289,P55291,Q12864,Q13634,P19022,Q9HBT6,Q9UJ99,Q86UP0,P22223,P55283,P33151,P55285,Q9ULB5,Q9ULB4,Q9BYE9,O94985,Q9H4D0,Q14118,O00548,Q9NYJ7,Q8TDW7,P01130,Q07954,Q9NZR2,P98164,O75096,Q14114,P46531,Q04721,Q9UM47,Q99466,P58400,P19021,Q08174,Q9BZA7,Q9BZA8,Q9HC56,Q9Y5H4,Q9Y5H3,Q9Y5H2,O60330,Q9Y5H1,Q9Y5H0,Q9Y5G9,Q9Y5G8,Q9Y5G7,Q9Y5G6,Q9Y5G5,Q9Y5G4,Q9Y5G3,Q9UN71,Q9Y5G0,Q9Y5F9,…	ADAM8,CDH1,CDH10,CDH11,CDH12,CDH15,CDH17,CDH18,CDH2,CDH20,CDH22,CDH24,CDH3,CDH4,CDH5,CDH6,CDH7,CDH9,CDHR2,CLSTN1,CLSTN2,DAG1,DLL1,DLL3,FAT3,LDLR,LRP1,LRP1B,LRP2,LRP4,LRP8,NOTCH1,NOTCH2,NOTCH3,NOTCH4,NRXN1,PAM,PCDH1,PCDH11X,PCDH11Y,PCDH9,PCDHGA1,PCDHGA10,PCDHGA11,PCDHGA12,PCDHGA2,PCDHGA3,PCDHGA4,PCDHGA5,PCDHGA6,PCDHGA7,PCDHGA8,PCDHGA9,PCDHGB1,PCDHGB4,PCDHGB5,PCDHGB6,PRRG2,SELL,SELP
GO:0038023	signaling receptor activity	1.16245e-06	1.16245e-06	97	29	P37023,Q15109,P30530,P35613,P06729,P26842,P16070,P11912,P42081,Q9NZV1,Q6UVK1,P43146,Q08345,P00533,P21709,P29317,P54764,P54762,P29323,P54753,P54760,P04626,Q15303,P25445,Q8WWV6,P12318,P17948,P25092,P08069,P11717,Q8NFM7,P27930,P08887,P32004,Q8N423,O75022,O75023,Q07954,O75581,Q14114,Q12866,P08581,P22897,Q9UBG0,O15146,Q15223,Q92692,Q92859,P08138,Q8N2Q7,Q8NFZ4,Q9NZ94,Q8N0W4,Q8NFZ3,P46531,Q04721,Q9UM47,…	ACVRL1,AGER,AXL,BSG,CD2,CD27,CD44,CD79A,CD86,CRIM1,CSPG4,DCC,DDR1,EGFR,EPHA1,EPHA2,EPHA4,EPHB1,EPHB2,EPHB3,EPHB4,ERBB2,ERBB4,FAS,FCAMR,FCGR2A,FLT1,GUCY2C,IGF1R,IGF2R,IL17RD,IL1R2,IL6R,L1CAM,LILRB2,LILRB3,LILRB5,LRP1,LRP6,LRP8,MERTK,MET,MRC1,MRC2,MUSK,NECTIN1,NECTIN2,NEO1,NGFR,NLGN1,NLGN2,NLGN3,NLGN4X,NLGN4Y,NOTCH1,NOTCH2,NOTCH3,NOTCH4,NPR3,NRXN1,NRXN2,NRXN3,NTRK2,PIGR,PLXNA1,PLXNA2,PLXNA4,PLXNB1,…
GO:0060089	molecular transducer activity	1.16245e-06	1.16245e-06	97	29	P37023,Q15109,P30530,P35613,P06729,P26842,P16070,P11912,P42081,Q9NZV1,Q6UVK1,P43146,Q08345,P00533,P21709,P29317,P54764,P54762,P29323,P54753,P54760,P04626,Q15303,P25445,Q8WWV6,P12318,P17948,P25092,P08069,P11717,Q8NFM7,P27930,P08887,P32004,Q8N423,O75022,O75023,Q07954,O75581,Q14114,Q12866,P08581,P22897,Q9UBG0,O15146,Q15223,Q92692,Q92859,P08138,Q8N2Q7,Q8NFZ4,Q9NZ94,Q8N0W4,Q8NFZ3,P46531,Q04721,Q9UM47,…	ACVRL1,AGER,AXL,BSG,CD2,CD27,CD44,CD79A,CD86,CRIM1,CSPG4,DCC,DDR1,EGFR,EPHA1,EPHA2,EPHA4,EPHB1,EPHB2,EPHB3,EPHB4,ERBB2,ERBB4,FAS,FCAMR,FCGR2A,FLT1,GUCY2C,IGF1R,IGF2R,IL17RD,IL1R2,IL6R,L1CAM,LILRB2,LILRB3,LILRB5,LRP1,LRP6,LRP8,MERTK,MET,MRC1,MRC2,MUSK,NECTIN1,NECTIN2,NEO1,NGFR,NLGN1,NLGN2,NLGN3,NLGN4X,NLGN4Y,NOTCH1,NOTCH2,NOTCH3,NOTCH4,NPR3,NRXN1,NRXN2,NRXN3,NTRK2,PIGR,PLXNA1,PLXNA2,PLXNA4,PLXNB1,…
GO:0043167	ion binding	0.00019024	0.00019024	98	20	P37023,O43184,P78325,P51693,Q06481,P05067,P30530,Q9ULX7,P20273,P12830,Q9Y6N8,P55287,P55289,P55291,Q12864,Q13634,P19022,Q9HBT6,Q9UJ99,Q86UP0,P22223,P55283,P33151,P55285,Q9ULB5,Q9ULB4,Q9BYE9,O94985,Q9H4D0,Q14118,P40126,Q08345,O00548,Q9NYJ7,P00533,P21709,P29317,P54764,P54762,P29323,P54753,P54760,P04626,Q15303,Q8TDW7,P17948,P25092,P08069,P11717,P01130,Q07954,Q9NZR2,P98164,O75096,Q14114,Q12866,P08581,…	ACVRL1,ADAM12,ADAM8,APLP1,APLP2,APP,AXL,CA14,CD22,CDH1,CDH10,CDH11,CDH12,CDH15,CDH17,CDH18,CDH2,CDH20,CDH22,CDH24,CDH3,CDH4,CDH5,CDH6,CDH7,CDH9,CDHR2,CLSTN1,CLSTN2,DAG1,DCT,DDR1,DLL1,DLL3,EGFR,EPHA1,EPHA2,EPHA4,EPHB1,EPHB2,EPHB3,EPHB4,ERBB2,ERBB4,FAT3,FLT1,GUCY2C,IGF1R,IGF2R,LDLR,LRP1,LRP1B,LRP2,LRP4,LRP8,MERTK,MET,MMP16,MUSK,NLGN4X,NOTCH1,NOTCH2,NOTCH3,NOTCH4,NPR3,NRXN1,NRXN2,NRXN3,NTRK2,PAM,PCD…
GO:0004888	transmembrane signaling receptor activity	0.00019024	0.00019024	76	23	P37023,Q15109,P30530,P26842,P16070,P11912,Q9NZV1,P43146,Q08345,P00533,P21709,P29317,P54764,P54762,P29323,P54753,P54760,P04626,Q15303,P25445,Q8WWV6,P12318,P17948,P08069,P11717,Q8NFM7,P27930,P08887,P32004,Q8N423,O75022,O75023,O75581,Q14114,Q12866,P08581,P22897,O15146,P08138,P46531,P17342,P58400,P58401,Q9HDB5,Q16620,P01833,Q9UIW2,O75051,Q9HCM2,O43157,Q9Y4D7,P18433,P23468,P23469,P10586,Q9HD43,Q15262,…	ACVRL1,AGER,AXL,CD27,CD44,CD79A,CRIM1,DCC,DDR1,EGFR,EPHA1,EPHA2,EPHA4,EPHB1,EPHB2,EPHB3,EPHB4,ERBB2,ERBB4,FAS,FCAMR,FCGR2A,FLT1,IGF1R,IGF2R,IL17RD,IL1R2,IL6R,L1CAM,LILRB2,LILRB3,LILRB5,LRP6,LRP8,MERTK,MET,MRC1,MUSK,NGFR,NOTCH1,NPR3,NRXN1,NRXN2,NRXN3,NTRK2,PIGR,PLXNA1,PLXNA2,PLXNA4,PLXNB1,PLXND1,PTPRA,PTPRD,PTPRE,PTPRF,PTPRH,PTPRK,PTPRM,PTPRO,PTPRT,RAMP3,ROBO1,ROBO2,SLAMF1,SORCS2,SORL1,SORT1,SPN,T…
GO:0042802	identical protein binding	0.000345555	0.000345555	51	11	Q15109,P51693,Q06481,P05067,P06729,P11912,P12830,P19022,P09603,P78310,Q8TD84,P00533,P54764,P29323,P04626,Q15303,P25445,P08069,P11717,P08887,P01130,Q8N423,O75096,O75581,P08581,Q15223,Q92692,Q9NQS3,Q8N2Q7,Q8NFZ4,Q8N0W4,P46531,Q9UM47,P17342,Q16620,P19021,O75051,P40967,P28827,Q16827,O14522,Q9Y6N7,Q9HCK4,P18827,P34741,O75056,P31431,Q13291,Q495A1,Q9H7M9,P21754	AGER,APLP1,APLP2,APP,CD2,CD79A,CDH1,CDH2,CSF1,CXADR,DSCAML1,EGFR,EPHA4,EPHB2,ERBB2,ERBB4,FAS,IGF1R,IGF2R,IL6R,LDLR,LILRB2,LRP4,LRP6,MET,NECTIN1,NECTIN2,NECTIN3,NLGN1,NLGN2,NLGN4X,NOTCH1,NOTCH3,NPR3,NTRK2,PAM,PLXNA2,PMEL,PTPRM,PTPRO,PTPRT,ROBO1,ROBO2,SDC1,SDC2,SDC3,SDC4,SLAMF1,TIGIT,VSIR,ZP3
GO:0005488	binding	0.000436593	0.000436593	226	59	P37023,O43184,P78325,Q15109,P51693,Q06481,P05067,P15514,P30530,P35613,Q6UXG8,Q9ULX7,Q86VB7,P29016,P06729,P41217,P20273,Q15762,P26842,Q9NZQ7,Q5ZPR3,P16070,P34810,P11912,P42081,P14209,P12830,Q9Y6N8,P55287,P55289,P55291,Q12864,Q13634,P19022,Q9HBT6,Q9UJ99,Q86UP0,P22223,P55283,P33151,P55285,Q9ULB5,Q9ULB4,Q9BYE9,O00533,O94985,Q9H4D0,Q9BUF7,Q9NZV1,P09603,Q96PZ7,Q6UVK1,P78310,Q9H2A7,Q14118,P43146,P40126,…	ACVRL1,ADAM12,ADAM8,AGER,APLP1,APLP2,APP,AREG,AXL,BSG,BTNL9,CA14,CD163,CD1B,CD2,CD200,CD22,CD226,CD27,CD274,CD276,CD44,CD68,CD79A,CD86,CD99,CDH1,CDH10,CDH11,CDH12,CDH15,CDH17,CDH18,CDH2,CDH20,CDH22,CDH24,CDH3,CDH4,CDH5,CDH6,CDH7,CDH9,CDHR2,CHL1,CLSTN1,CLSTN2,CRB3,CRIM1,CSF1,CSMD1,CSPG4,CXADR,CXCL16,DAG1,DCC,DCT,DDR1,DLL1,DLL3,DSCAM,DSCAML1,EFNB2,EGFR,ELFN1,ELFN2,EPCAM,EPHA1,EPHA2,EPHA4,EPHB1,EPHB…
GO:0003674	molecular_function	0.00101843	0.00101843	234	62	P37023,O43184,Q9H2U9,P78325,Q15109,P51693,Q06481,P05067,P15514,P30530,P35613,Q6UXG8,Q9ULX7,Q86VB7,P29016,P06729,P41217,P20273,Q15762,P26842,Q9NZQ7,Q5ZPR3,P16070,P34810,P11912,P42081,P14209,P12830,Q9Y6N8,P55287,P55289,P55291,Q12864,Q13634,P19022,Q9HBT6,Q9UJ99,Q86UP0,P22223,P55283,P33151,P55285,Q9ULB5,Q9ULB4,Q9BYE9,O00533,O94985,Q9H4D0,Q9BUF7,Q9NZV1,P09603,Q96PZ7,Q6UVK1,P78310,Q9H2A7,Q14118,P43146,…	ACVRL1,ADAM12,ADAM7,ADAM8,AGER,APLP1,APLP2,APP,AREG,AXL,BSG,BTNL9,CA14,CD163,CD1B,CD2,CD200,CD22,CD226,CD27,CD274,CD276,CD44,CD68,CD79A,CD86,CD99,CDH1,CDH10,CDH11,CDH12,CDH15,CDH17,CDH18,CDH2,CDH20,CDH22,CDH24,CDH3,CDH4,CDH5,CDH6,CDH7,CDH9,CDHR2,CHL1,CLSTN1,CLSTN2,CRB3,CRIM1,CSF1,CSMD1,CSPG4,CXADR,CXCL16,DAG1,DCC,DCT,DDR1,DLL1,DLL3,DSCAM,DSCAML1,EFNB2,EGFR,ELFN1,ELFN2,EPCAM,EPHA1,EPHA2,EPHA4,EPHB…
GO:0098632	cell-cell adhesion mediator activity	0.00101843	0.00101843	12	1	P35613,P41217,P78310,O60469,Q8TD84,P16422,Q9HCJ2,O94856,Q9Y639,Q9HCK4,Q96MS0,P78324	BSG,CD200,CXADR,DSCAM,DSCAML1,EPCAM,LRRC4C,NFASC,NPTN,ROBO2,ROBO3,SIRPA
GO:0004714	transmembrane receptor protein tyrosine kinase activity	0.00151607	0.00151607	22	3	P30530,Q9NZV1,Q08345,P00533,P21709,P29317,P54764,P54762,P29323,P54753,P54760,P04626,Q15303,P17948,P08069,P11717,Q12866,P08581,O15146,Q16620,P35590,Q06418	AXL,CRIM1,DDR1,EGFR,EPHA1,EPHA2,EPHA4,EPHB1,EPHB2,EPHB3,EPHB4,ERBB2,ERBB4,FLT1,IGF1R,IGF2R,MERTK,MET,MUSK,NTRK2,TIE1,TYRO3
GO:0042277	peptide binding	0.00242682	0.00242682	22	4	Q15109,P29016,O94985,Q9H4D0,P54764,P29323,P25092,P04439,P04440,P13747,P30511,P08069,P01130,Q8N423,Q07954,Q14114,P08138,Q8N2Q7,P17342,O60896,Q92673,O94826	AGER,CD1B,CLSTN1,CLSTN2,EPHA4,EPHB2,GUCY2C,HLA-A,HLA-DPB1,HLA-E,HLA-F,IGF1R,LDLR,LILRB2,LRP1,LRP8,NGFR,NLGN1,NPR3,RAMP3,SORL1,TOMM70
GO:0001540	amyloid-beta binding	0.00242682	0.00242682	13	1	Q15109,O94985,Q9H4D0,P54764,P29323,P01130,Q8N423,Q07954,Q14114,P08138,Q8N2Q7,O60896,Q92673	AGER,CLSTN1,CLSTN2,EPHA4,EPHB2,LDLR,LILRB2,LRP1,LRP8,NGFR,NLGN1,RAMP3,SORL1
GO:0097110	scaffold protein binding	0.00263515	0.00263515	7	1	Q86VB7,O00548,O75096,Q8N2Q7,Q9NZ94,Q8N0W4,Q8NFZ3	CD163,DLL1,LRP4,NLGN1,NLGN3,NLGN4X,NLGN4Y
GO:0004713	protein tyrosine kinase activity	0.00285858	0.00285858	22	3	P30530,Q9NZV1,Q08345,P00533,P21709,P29317,P54764,P54762,P29323,P54753,P54760,P04626,Q15303,P17948,P08069,P11717,Q12866,P08581,O15146,Q16620,P35590,Q06418	AXL,CRIM1,DDR1,EGFR,EPHA1,EPHA2,EPHA4,EPHB1,EPHB2,EPHB3,EPHB4,ERBB2,ERBB4,FLT1,IGF1R,IGF2R,MERTK,MET,MUSK,NTRK2,TIE1,TYRO3
GO:0008046	axon guidance receptor activity	0.00325571	0.00325571	6	1	P54762,P29323,P54753,P32004,Q9Y6N7,Q9HCK4	EPHB1,EPHB2,EPHB3,L1CAM,ROBO1,ROBO2
GO:0008013	beta-catenin binding	0.00338369	0.00338369	8	4	P12830,P19022,Q86UP0,P33151,P78310,Q12913,Q15262,O14522	CDH1,CDH2,CDH24,CDH5,CXADR,PTPRJ,PTPRK,PTPRT
GO:0033218	amide binding	0.00338369	0.00338369	22	4	Q15109,P29016,O94985,Q9H4D0,P54764,P29323,P25092,P04439,P04440,P13747,P30511,P08069,P01130,Q8N423,Q07954,Q14114,P08138,Q8N2Q7,P17342,O60896,Q92673,O94826	AGER,CD1B,CLSTN1,CLSTN2,EPHA4,EPHB2,GUCY2C,HLA-A,HLA-DPB1,HLA-E,HLA-F,IGF1R,LDLR,LILRB2,LRP1,LRP8,NGFR,NLGN1,NPR3,RAMP3,SORL1,TOMM70
GO:0043169	cation binding	0.00490636	0.00490636	72	16	P37023,O43184,P78325,P51693,Q06481,P05067,Q9ULX7,P12830,Q9Y6N8,P55287,P55289,P55291,Q12864,Q13634,P19022,Q9HBT6,Q9UJ99,Q86UP0,P22223,P55283,P33151,P55285,Q9ULB5,Q9ULB4,Q9BYE9,O94985,Q9H4D0,Q14118,P40126,Q08345,O00548,Q9NYJ7,Q8TDW7,P01130,Q07954,Q9NZR2,P98164,O75096,Q14114,P51512,O15146,P46531,Q04721,Q9UM47,Q99466,P58400,P58401,Q9HDB5,P19021,Q08174,Q9BZA7,Q9BZA8,Q9HC56,Q9Y5H4,Q9Y5H3,Q9Y5H2,O60330,…	ACVRL1,ADAM12,ADAM8,APLP1,APLP2,APP,CA14,CDH1,CDH10,CDH11,CDH12,CDH15,CDH17,CDH18,CDH2,CDH20,CDH22,CDH24,CDH3,CDH4,CDH5,CDH6,CDH7,CDH9,CDHR2,CLSTN1,CLSTN2,DAG1,DCT,DDR1,DLL1,DLL3,FAT3,LDLR,LRP1,LRP1B,LRP2,LRP4,LRP8,MMP16,MUSK,NOTCH1,NOTCH2,NOTCH3,NOTCH4,NRXN1,NRXN2,NRXN3,PAM,PCDH1,PCDH11X,PCDH11Y,PCDH9,PCDHGA1,PCDHGA10,PCDHGA11,PCDHGA12,PCDHGA2,PCDHGA3,PCDHGA4,PCDHGA5,PCDHGA6,PCDHGA7,PCDHGA8,PCDH…
GO:0046872	metal ion binding	0.00490636	0.00490636	72	16	P37023,O43184,P78325,P51693,Q06481,P05067,Q9ULX7,P12830,Q9Y6N8,P55287,P55289,P55291,Q12864,Q13634,P19022,Q9HBT6,Q9UJ99,Q86UP0,P22223,P55283,P33151,P55285,Q9ULB5,Q9ULB4,Q9BYE9,O94985,Q9H4D0,Q14118,P40126,Q08345,O00548,Q9NYJ7,Q8TDW7,P01130,Q07954,Q9NZR2,P98164,O75096,Q14114,P51512,O15146,P46531,Q04721,Q9UM47,Q99466,P58400,P58401,Q9HDB5,P19021,Q08174,Q9BZA7,Q9BZA8,Q9HC56,Q9Y5H4,Q9Y5H3,Q9Y5H2,O60330,…	ACVRL1,ADAM12,ADAM8,APLP1,APLP2,APP,CA14,CDH1,CDH10,CDH11,CDH12,CDH15,CDH17,CDH18,CDH2,CDH20,CDH22,CDH24,CDH3,CDH4,CDH5,CDH6,CDH7,CDH9,CDHR2,CLSTN1,CLSTN2,DAG1,DCT,DDR1,DLL1,DLL3,FAT3,LDLR,LRP1,LRP1B,LRP2,LRP4,LRP8,MMP16,MUSK,NOTCH1,NOTCH2,NOTCH3,NOTCH4,NRXN1,NRXN2,NRXN3,PAM,PCDH1,PCDH11X,PCDH11Y,PCDH9,PCDHGA1,PCDHGA10,PCDHGA11,PCDHGA12,PCDHGA2,PCDHGA3,PCDHGA4,PCDHGA5,PCDHGA6,PCDHGA7,PCDHGA8,PCDH…
GO:0005515	protein binding	0.00490636	0.00490636	206	59	P37023,O43184,P78325,Q15109,P51693,Q06481,P05067,P15514,P30530,P35613,Q6UXG8,Q86VB7,P29016,P06729,P41217,P20273,Q15762,P26842,Q9NZQ7,Q5ZPR3,P16070,P34810,P11912,P42081,P14209,P12830,Q9Y6N8,P55287,P55289,P55291,Q12864,Q13634,P19022,Q9HBT6,Q9UJ99,Q86UP0,P22223,P55283,P33151,P55285,Q9ULB5,Q9ULB4,Q9BYE9,O00533,O94985,Q9H4D0,Q9BUF7,Q9NZV1,P09603,Q96PZ7,Q6UVK1,P78310,Q9H2A7,Q14118,P43146,P40126,Q08345,…	ACVRL1,ADAM12,ADAM8,AGER,APLP1,APLP2,APP,AREG,AXL,BSG,BTNL9,CD163,CD1B,CD2,CD200,CD22,CD226,CD27,CD274,CD276,CD44,CD68,CD79A,CD86,CD99,CDH1,CDH10,CDH11,CDH12,CDH15,CDH17,CDH18,CDH2,CDH20,CDH22,CDH24,CDH3,CDH4,CDH5,CDH6,CDH7,CDH9,CDHR2,CHL1,CLSTN1,CLSTN2,CRB3,CRIM1,CSF1,CSMD1,CSPG4,CXADR,CXCL16,DAG1,DCC,DCT,DDR1,DLL1,DLL3,DSCAM,DSCAML1,EFNB2,EGFR,ELFN1,ELFN2,EPCAM,EPHA1,EPHA2,EPHA4,EPHB1,EPHB2,EPH…
GO:0019904	protein domain specific binding	0.00490636	0.00490636	18	3	O43184,P05067,Q9BUF7,Q9NZV1,P78310,Q14118,P54764,P32004,P11279,P98164,Q685J3,O94856,Q8N2Q7,Q9Y4D7,Q9Y6N7,P34741,P78324,Q13291	ADAM12,APP,CRB3,CRIM1,CXADR,DAG1,EPHA4,L1CAM,LAMP1,LRP2,MUC17,NFASC,NLGN1,PLXND1,ROBO1,SDC2,SIRPA,SLAMF1
GO:0005041	low-density lipoprotein particle receptor activity	0.0057437	0.0057437	8	0	Q9H2A7,P01130,Q07954,Q9NZR2,P98164,O75581,Q14114,Q92673	CXCL16,LDLR,LRP1,LRP1B,LRP2,LRP6,LRP8,SORL1
GO:0005001	transmembrane receptor protein tyrosine phosphatase activity	0.0057437	0.0057437	9	2	P18433,P23468,P23469,P10586,Q9HD43,Q15262,P28827,Q16827,O14522	PTPRA,PTPRD,PTPRE,PTPRF,PTPRH,PTPRK,PTPRM,PTPRO,PTPRT
GO:0019198	transmembrane receptor protein phosphatase activity	0.0057437	0.0057437	9	2	P18433,P23468,P23469,P10586,Q9HD43,Q15262,P28827,Q16827,O14522	PTPRA,PTPRD,PTPRE,PTPRF,PTPRH,PTPRK,PTPRM,PTPRO,PTPRT
GO:0140272	exogenous protein binding	0.0066228	0.0066228	16	5	P30530,P35613,P42081,P78310,Q14118,P52799,P00533,P29317,Q96D42,P11279,P01130,P22897,Q15223,Q92692,Q13291,Q06418	AXL,BSG,CD86,CXADR,DAG1,EFNB2,EGFR,EPHA2,HAVCR1,LAMP1,LDLR,MRC1,NECTIN1,NECTIN2,SLAMF1,TYRO3
GO:0001618	virus receptor activity	0.0066228	0.0066228	16	5	P30530,P35613,P42081,P78310,Q14118,P52799,P00533,P29317,Q96D42,P11279,P01130,P22897,Q15223,Q92692,Q13291,Q06418	AXL,BSG,CD86,CXADR,DAG1,EFNB2,EGFR,EPHA2,HAVCR1,LAMP1,LDLR,MRC1,NECTIN1,NECTIN2,SLAMF1,TYRO3
GO:0004712	protein serine/threonine/tyrosine kinase activity	0.0066228	0.0066228	20	3	P30530,Q08345,P00533,P21709,P29317,P54764,P54762,P29323,P54753,P54760,P04626,Q15303,P17948,P08069,Q12866,P08581,O15146,Q16620,P35590,Q06418	AXL,DDR1,EGFR,EPHA1,EPHA2,EPHA4,EPHB1,EPHB2,EPHB3,EPHB4,ERBB2,ERBB4,FLT1,IGF1R,MERTK,MET,MUSK,NTRK2,TIE1,TYRO3
GO:0004725	protein tyrosine phosphatase activity	0.00801212	0.00801212	10	3	P18433,P23468,P23469,P10586,Q9HD43,Q12913,Q15262,P28827,Q16827,O14522	PTPRA,PTPRD,PTPRE,PTPRF,PTPRH,PTPRJ,PTPRK,PTPRM,PTPRO,PTPRT
GO:0019899	enzyme binding	0.00887078	0.00887078	40	10	P37023,P05067,P06729,P20273,Q15762,P19022,P33151,O00533,Q6UVK1,O60469,P00533,P21709,P54764,P04626,P25445,P11717,P08887,O76095,P11279,P01130,Q8N423,O75096,P08581,P08138,P46531,Q04721,Q9UM47,Q16620,P19021,Q12913,Q15262,O14522,P31431,P14151,P78324,Q92673,Q99523,O95185,Q9H7M9,P21754	ACVRL1,APP,CD2,CD22,CD226,CDH2,CDH5,CHL1,CSPG4,DSCAM,EGFR,EPHA1,EPHA4,ERBB2,FAS,IGF2R,IL6R,JTB,LAMP1,LDLR,LILRB2,LRP4,MET,NGFR,NOTCH1,NOTCH2,NOTCH3,NTRK2,PAM,PTPRJ,PTPRK,PTPRT,SDC4,SELL,SIRPA,SORL1,SORT1,UNC5C,VSIR,ZP3
GO:0030228	lipoprotein particle receptor activity	0.00887078	0.00887078	8	0	Q9H2A7,P01130,Q07954,Q9NZR2,P98164,O75581,Q14114,Q92673	CXCL16,LDLR,LRP1,LRP1B,LRP2,LRP6,LRP8,SORL1
GO:0042043	neurexin family protein binding	0.00887078	0.00887078	5	1	Q8N2Q7,Q8NFZ4,Q9NZ94,Q8N0W4,Q8NFZ3	NLGN1,NLGN2,NLGN3,NLGN4X,NLGN4Y
GO:0019199	transmembrane receptor protein kinase activity	0.00986547	0.00986547	23	3	P37023,P30530,Q9NZV1,Q08345,P00533,P21709,P29317,P54764,P54762,P29323,P54753,P54760,P04626,Q15303,P17948,P08069,P11717,Q12866,P08581,O15146,Q16620,P35590,Q06418	ACVRL1,AXL,CRIM1,DDR1,EGFR,EPHA1,EPHA2,EPHA4,EPHB1,EPHB2,EPHB3,EPHB4,ERBB2,ERBB4,FLT1,IGF1R,IGF2R,MERTK,MET,MUSK,NTRK2,TIE1,TYRO3
GO:0098631	cell adhesion mediator activity	0.0109126	0.0109126	12	1	P35613,P41217,P78310,O60469,Q8TD84,P16422,Q9HCJ2,O94856,Q9Y639,Q9HCK4,Q96MS0,P78324	BSG,CD200,CXADR,DSCAM,DSCAML1,EPCAM,LRRC4C,NFASC,NPTN,ROBO2,ROBO3,SIRPA
GO:0004721	phosphoprotein phosphatase activity	0.0109126	0.0109126	10	3	P18433,P23468,P23469,P10586,Q9HD43,Q12913,Q15262,P28827,Q16827,O14522	PTPRA,PTPRD,PTPRE,PTPRF,PTPRH,PTPRJ,PTPRK,PTPRM,PTPRO,PTPRT
GO:0016791	phosphatase activity	0.0166685	0.0166685	10	3	P18433,P23468,P23469,P10586,Q9HD43,Q12913,Q15262,P28827,Q16827,O14522	PTPRA,PTPRD,PTPRE,PTPRF,PTPRH,PTPRJ,PTPRK,PTPRM,PTPRO,PTPRT
GO:0038024	cargo receptor activity	0.0205521	0.0205521	12	1	Q15109,Q86VB7,Q9H2A7,P01130,Q07954,Q9NZR2,P98164,O75581,Q14114,Q96KG7,P22897,Q92673	AGER,CD163,CXCL16,LDLR,LRP1,LRP1B,LRP2,LRP6,LRP8,MEGF10,MRC1,SORL1
GO:0016788	hydrolase activity, acting on ester bonds	0.0205521	0.0205521	12	3	Q8IY17,Q6ZV29,P18433,P23468,P23469,P10586,Q9HD43,Q12913,Q15262,P28827,Q16827,O14522	PNPLA6,PNPLA7,PTPRA,PTPRD,PTPRE,PTPRF,PTPRH,PTPRJ,PTPRK,PTPRM,PTPRO,PTPRT
GO:0045295	gamma-catenin binding	0.0216148	0.0216148	5	2	P12830,P19022,Q12913,Q15262,O14522	CDH1,CDH2,PTPRJ,PTPRK,PTPRT
GO:0030881	beta-2-microglobulin binding	0.0216148	0.0216148	5	2	P55899,Q30201,P04439,P13747,P30511	FCGRT,HFE,HLA-A,HLA-E,HLA-F
GO:0042578	phosphoric ester hydrolase activity	0.0222513	0.0222513	10	3	P18433,P23468,P23469,P10586,Q9HD43,Q12913,Q15262,P28827,Q16827,O14522	PTPRA,PTPRD,PTPRE,PTPRF,PTPRH,PTPRJ,PTPRK,PTPRM,PTPRO,PTPRT
GO:0004672	protein kinase activity	0.0256823	0.0256823	25	3	P37023,P30530,Q9NZV1,Q08345,P00533,P21709,P29317,P54764,P54762,P29323,P54753,P54760,P04626,Q15303,P17948,P25092,P08069,P11717,Q12866,P08581,O15146,Q16620,Q13308,P35590,Q06418	ACVRL1,AXL,CRIM1,DDR1,EGFR,EPHA1,EPHA2,EPHA4,EPHB1,EPHB2,EPHB3,EPHB4,ERBB2,ERBB4,FLT1,GUCY2C,IGF1R,IGF2R,MERTK,MET,MUSK,NTRK2,PTK7,TIE1,TYRO3
GO:0016773	phosphotransferase activity, alcohol group as acceptor	0.0298852	0.0298852	25	3	P37023,P30530,Q9NZV1,Q08345,P00533,P21709,P29317,P54764,P54762,P29323,P54753,P54760,P04626,Q15303,P17948,P25092,P08069,P11717,Q12866,P08581,O15146,Q16620,Q13308,P35590,Q06418	ACVRL1,AXL,CRIM1,DDR1,EGFR,EPHA1,EPHA2,EPHA4,EPHB1,EPHB2,EPHB3,EPHB4,ERBB2,ERBB4,FLT1,GUCY2C,IGF1R,IGF2R,MERTK,MET,MUSK,NTRK2,PTK7,TIE1,TYRO3
GO:0016301	kinase activity	0.0338866	0.0338866	25	3	P37023,P30530,Q9NZV1,Q08345,P00533,P21709,P29317,P54764,P54762,P29323,P54753,P54760,P04626,Q15303,P17948,P25092,P08069,P11717,Q12866,P08581,O15146,Q16620,Q13308,P35590,Q06418	ACVRL1,AXL,CRIM1,DDR1,EGFR,EPHA1,EPHA2,EPHA4,EPHB1,EPHB2,EPHB3,EPHB4,ERBB2,ERBB4,FLT1,GUCY2C,IGF1R,IGF2R,MERTK,MET,MUSK,NTRK2,PTK7,TIE1,TYRO3
GO:0016772	transferase activity, transferring phosphorus-containing groups	0.0338866	0.0338866	25	3	P37023,P30530,Q9NZV1,Q08345,P00533,P21709,P29317,P54764,P54762,P29323,P54753,P54760,P04626,Q15303,P17948,P25092,P08069,P11717,Q12866,P08581,O15146,Q16620,Q13308,P35590,Q06418	ACVRL1,AXL,CRIM1,DDR1,EGFR,EPHA1,EPHA2,EPHA4,EPHB1,EPHB2,EPHB3,EPHB4,ERBB2,ERBB4,FLT1,GUCY2C,IGF1R,IGF2R,MERTK,MET,MUSK,NTRK2,PTK7,TIE1,TYRO3
GO:0005005	transmembrane-ephrin receptor activity	0.0376871	0.0376871	7	2	P21709,P29317,P54764,P54762,P29323,P54753,P54760	EPHA1,EPHA2,EPHA4,EPHB1,EPHB2,EPHB3,EPHB4
GO:0005010	insulin-like growth factor receptor activity	0.0430631	0.0430631	3	0	Q9NZV1,P08069,P11717	CRIM1,IGF1R,IGF2R
GO:0097109	neuroligin family protein binding	0.0430631	0.0430631	3	0	P58400,P58401,Q9HDB5	NRXN1,NRXN2,NRXN3
GO:0004857	enzyme inhibitor activity	0.0454948	0.0454948	8	0	Q06481,P05067,P26842,Q9NZV1,P0C7U0,Q5R3F8,O75581,P46531	APLP2,APP,CD27,CRIM1,ELFN1,ELFN2,LRP6,NOTCH1

## Sheet: GO_CC_sub_vs_n_out
GO.ID	Description	p.Val	FDR	count_genes	count_genes_mod	genes	gene_names
GO:0071944	cell periphery	2.43263e-20	2.43263e-20	228	61	P37023,O43184,Q9H2U9,P78325,Q15109,P51693,Q06481,P05067,P30530,P35613,Q6UXG8,Q9ULX7,Q86VB7,P29016,P06729,P41217,P20273,Q15762,P26842,Q9NZQ7,Q5ZPR3,P16070,P34810,P11912,P42081,P14209,P12830,Q9Y6N8,P55287,P55289,P55291,Q12864,Q13634,P19022,Q9HBT6,Q9UJ99,Q86UP0,P22223,P55283,P33151,P55285,Q9ULB5,Q9ULB4,Q9BYE9,O00533,O94985,Q9H4D0,Q9BUF7,Q9NZV1,P09603,Q7Z408,Q6UVK1,P78310,Q9H2A7,Q14118,P43146,P40126,…	ACVRL1,ADAM12,ADAM7,ADAM8,AGER,APLP1,APLP2,APP,AXL,BSG,BTNL9,CA14,CD163,CD1B,CD2,CD200,CD22,CD226,CD27,CD274,CD276,CD44,CD68,CD79A,CD86,CD99,CDH1,CDH10,CDH11,CDH12,CDH15,CDH17,CDH18,CDH2,CDH20,CDH22,CDH24,CDH3,CDH4,CDH5,CDH6,CDH7,CDH9,CDHR2,CHL1,CLSTN1,CLSTN2,CRB3,CRIM1,CSF1,CSMD2,CSPG4,CXADR,CXCL16,DAG1,DCC,DCT,DDR1,DLL1,DSCAM,DSCAML1,EFNB2,EGFR,ELFN1,ELFN2,EPCAM,EPHA1,EPHA2,EPHA4,EPHB1,EPHB2,EP…
GO:0005886	plasma membrane	4.0117e-19	4.0117e-19	224	61	P37023,O43184,Q9H2U9,P78325,Q15109,P51693,Q06481,P05067,P30530,P35613,Q6UXG8,Q9ULX7,Q86VB7,P29016,P06729,P41217,P20273,Q15762,P26842,Q9NZQ7,Q5ZPR3,P16070,P34810,P11912,P42081,P14209,P12830,Q9Y6N8,P55287,P55289,P55291,Q12864,Q13634,P19022,Q9HBT6,Q9UJ99,Q86UP0,P22223,P55283,P33151,P55285,Q9ULB5,Q9ULB4,Q9BYE9,O00533,O94985,Q9H4D0,Q9BUF7,Q9NZV1,P09603,Q7Z408,Q6UVK1,P78310,Q9H2A7,Q14118,P43146,P40126,…	ACVRL1,ADAM12,ADAM7,ADAM8,AGER,APLP1,APLP2,APP,AXL,BSG,BTNL9,CA14,CD163,CD1B,CD2,CD200,CD22,CD226,CD27,CD274,CD276,CD44,CD68,CD79A,CD86,CD99,CDH1,CDH10,CDH11,CDH12,CDH15,CDH17,CDH18,CDH2,CDH20,CDH22,CDH24,CDH3,CDH4,CDH5,CDH6,CDH7,CDH9,CDHR2,CHL1,CLSTN1,CLSTN2,CRB3,CRIM1,CSF1,CSMD2,CSPG4,CXADR,CXCL16,DAG1,DCC,DCT,DDR1,DLL1,DSCAM,DSCAML1,EFNB2,EGFR,EPCAM,EPHA1,EPHA2,EPHA4,EPHB1,EPHB2,EPHB3,EPHB4,ER…
GO:0030054	cell junction	1.1063e-09	1.1063e-09	91	28	Q15109,P05067,P35613,P06729,P16070,P14209,P12830,Q9Y6N8,P55287,P55289,P55291,Q12864,Q13634,P19022,Q9HBT6,Q9UJ99,Q86UP0,P22223,P33151,P55285,Q9ULB5,Q9ULB4,Q9BYE9,O94985,Q9H4D0,Q9BUF7,Q6UVK1,P78310,Q14118,P43146,O00548,O60469,Q8TD84,P52799,P00533,P0C7U0,P16422,P29317,P54764,P54762,P29323,Q15303,P17948,P11717,Q96J84,P32004,P11279,Q07954,O75096,O75581,Q14114,Q9HBW1,Q9NT99,Q9HCJ2,P43121,Q9UBG0,O15146,…	AGER,APP,BSG,CD2,CD44,CD99,CDH1,CDH10,CDH11,CDH12,CDH15,CDH17,CDH18,CDH2,CDH20,CDH22,CDH24,CDH3,CDH5,CDH6,CDH7,CDH9,CDHR2,CLSTN1,CLSTN2,CRB3,CSPG4,CXADR,DAG1,DCC,DLL1,DSCAM,DSCAML1,EFNB2,EGFR,ELFN1,EPCAM,EPHA2,EPHA4,EPHB1,EPHB2,ERBB4,FLT1,IGF2R,KIRREL1,L1CAM,LAMP1,LRP1,LRP4,LRP6,LRP8,LRRC4,LRRC4B,LRRC4C,MCAM,MRC2,MUSK,MXRA8,NECTIN1,NECTIN2,NECTIN3,NFASC,NGFR,NLGN1,NLGN2,NLGN3,NLGN4X,NLGN4Y,NOTCH1…
GO:0120025	plasma membrane bounded cell projection	5.3473e-09	5.3473e-09	71	13	P37023,P05067,P35613,P41217,P16070,P12830,P19022,Q9BYE9,O00533,O94985,Q9H4D0,Q6UVK1,P78310,Q14118,P43146,O60469,Q8TD84,P00533,P0C7U0,P21709,P29317,P54764,P54762,P29323,P54753,P54760,Q8TDW7,Q96D42,P08069,Q96J84,P21583,P32004,P98164,O75096,Q14114,Q9HBW1,Q9NT99,Q12866,Q9BRK3,Q15223,Q92859,O94856,P08138,Q8N2Q7,Q8NFZ4,Q8N0W4,Q04721,Q9Y639,P58400,Q16620,P19021,Q9BZA8,Q9HC56,Q9Y5G3,Q86YL7,Q9Y4D7,P10586,…	ACVRL1,APP,BSG,CD200,CD44,CDH1,CDH2,CDHR2,CHL1,CLSTN1,CLSTN2,CSPG4,CXADR,DAG1,DCC,DSCAM,DSCAML1,EGFR,ELFN1,EPHA1,EPHA2,EPHA4,EPHB1,EPHB2,EPHB3,EPHB4,FAT3,HAVCR1,IGF1R,KIRREL1,KITLG,L1CAM,LRP2,LRP4,LRP8,LRRC4,LRRC4B,MERTK,MXRA8,NECTIN1,NEO1,NFASC,NGFR,NLGN1,NLGN2,NLGN4X,NOTCH2,NPTN,NRXN1,NTRK2,PAM,PCDH11Y,PCDH9,PCDHGB1,PDPN,PLXND1,PTPRF,PTPRH,PTPRJ,PTPRM,PTPRO,ROBO1,ROBO2,ROBO3,SDC3,SEMA4F,SORCS2,…
GO:0031226	intrinsic component of plasma membrane	6.68107e-09	6.68107e-09	135	32	P37023,P78325,Q15109,P05067,P30530,P35613,Q86VB7,P06729,P41217,P20273,Q15762,P26842,P16070,P14209,Q9Y6N8,P19022,P55283,Q9BYE9,Q9H4D0,Q6UVK1,P78310,P43146,Q08345,O00548,O60469,P52799,P00533,P21709,P29317,P54764,P54762,P29323,P54753,P54760,P04626,Q15303,P12318,P17948,Q30201,P04439,P08069,P11717,P08887,O76095,P15382,Q96J84,Q9UEF7,P11279,P01130,Q8N423,O75022,Q07954,Q9HBW1,Q9NT99,Q9HCJ2,Q12866,P08581,…	ACVRL1,ADAM8,AGER,APP,AXL,BSG,CD163,CD2,CD200,CD22,CD226,CD27,CD44,CD99,CDH10,CDH2,CDH4,CDHR2,CLSTN2,CSPG4,CXADR,DCC,DDR1,DLL1,DSCAM,EFNB2,EGFR,EPHA1,EPHA2,EPHA4,EPHB1,EPHB2,EPHB3,EPHB4,ERBB2,ERBB4,FCGR2A,FLT1,HFE,HLA-A,IGF1R,IGF2R,IL6R,JTB,KCNE1,KIRREL1,KL,LAMP1,LDLR,LILRB2,LILRB3,LRP1,LRRC4,LRRC4B,LRRC4C,MERTK,MET,MMP16,MRC1,MUSK,NECTIN1,NECTIN3,NEO1,NFASC,NGFR,NLGN1,NLGN2,NLGN3,NLGN4X,NLGN4Y,N…
GO:0042995	cell projection	6.73571e-09	6.73571e-09	72	13	P37023,P05067,P35613,P41217,P16070,P12830,P19022,Q9BYE9,O00533,O94985,Q9H4D0,Q6UVK1,P78310,Q14118,P43146,O60469,Q8TD84,P00533,P0C7U0,P21709,P29317,P54764,P54762,P29323,P54753,P54760,Q8TDW7,Q96D42,P08069,Q96J84,P21583,P32004,P98164,O75096,Q14114,Q9HBW1,Q9NT99,Q96KG7,Q12866,Q9BRK3,Q15223,Q92859,O94856,P08138,Q8N2Q7,Q8NFZ4,Q8N0W4,Q04721,Q9Y639,P58400,Q16620,P19021,Q9BZA8,Q9HC56,Q9Y5G3,Q86YL7,Q9Y4D7,…	ACVRL1,APP,BSG,CD200,CD44,CDH1,CDH2,CDHR2,CHL1,CLSTN1,CLSTN2,CSPG4,CXADR,DAG1,DCC,DSCAM,DSCAML1,EGFR,ELFN1,EPHA1,EPHA2,EPHA4,EPHB1,EPHB2,EPHB3,EPHB4,FAT3,HAVCR1,IGF1R,KIRREL1,KITLG,L1CAM,LRP2,LRP4,LRP8,LRRC4,LRRC4B,MEGF10,MERTK,MXRA8,NECTIN1,NEO1,NFASC,NGFR,NLGN1,NLGN2,NLGN4X,NOTCH2,NPTN,NRXN1,NTRK2,PAM,PCDH11Y,PCDH9,PCDHGB1,PDPN,PLXND1,PTPRF,PTPRH,PTPRJ,PTPRM,PTPRO,ROBO1,ROBO2,ROBO3,SDC3,SEMA4F,…
GO:0098590	plasma membrane region	7.31231e-09	7.31231e-09	69	16	Q15109,P05067,P35613,P16070,P12830,Q9Y6N8,P55291,Q12864,P19022,Q9BYE9,O94985,Q9H4D0,Q9BUF7,Q6UVK1,P78310,Q14118,P43146,O00548,P52799,P00533,P16422,P29317,P54764,P29323,P04626,Q15303,P08069,P08887,P15382,Q9UEF7,P01130,Q07954,P98164,O75096,O75581,Q14114,Q9HBW1,Q9NT99,Q9HCJ2,A6BM72,P08581,Q685J3,O15146,Q9BRK3,Q15223,Q9NQS3,Q8N2Q7,Q8NFZ4,Q9NZ94,Q8N0W4,Q8NFZ3,P46531,Q9Y639,P58400,Q86YL7,Q9Y4D7,P18433,…	AGER,APP,BSG,CD44,CDH1,CDH10,CDH15,CDH17,CDH2,CDHR2,CLSTN1,CLSTN2,CRB3,CSPG4,CXADR,DAG1,DCC,DLL1,EFNB2,EGFR,EPCAM,EPHA2,EPHA4,EPHB2,ERBB2,ERBB4,IGF1R,IL6R,KCNE1,KL,LDLR,LRP1,LRP2,LRP4,LRP6,LRP8,LRRC4,LRRC4B,LRRC4C,MEGF11,MET,MUC17,MUSK,MXRA8,NECTIN1,NECTIN3,NLGN1,NLGN2,NLGN3,NLGN4X,NLGN4Y,NOTCH1,NPTN,NRXN1,PDPN,PLXND1,PTPRA,PTPRD,PTPRH,PTPRJ,PTPRO,ROBO2,SEMA4C,SEMA4F,SLITRK1,SORCS2,SORT1,TACSTD2,…
GO:0005887	integral component of plasma membrane	7.31231e-09	7.31231e-09	134	31	P37023,P78325,Q15109,P05067,P30530,P35613,Q86VB7,P06729,P41217,P20273,Q15762,P26842,P16070,P14209,Q9Y6N8,P19022,P55283,Q9BYE9,Q9H4D0,Q6UVK1,P78310,P43146,Q08345,O00548,O60469,P52799,P00533,P21709,P29317,P54764,P54762,P29323,P54753,P54760,P04626,Q15303,P12318,P17948,Q30201,P04439,P08069,P11717,P08887,O76095,P15382,Q96J84,Q9UEF7,P11279,P01130,Q8N423,O75022,Q07954,Q9HBW1,Q9NT99,Q9HCJ2,Q12866,P08581,…	ACVRL1,ADAM8,AGER,APP,AXL,BSG,CD163,CD2,CD200,CD22,CD226,CD27,CD44,CD99,CDH10,CDH2,CDH4,CDHR2,CLSTN2,CSPG4,CXADR,DCC,DDR1,DLL1,DSCAM,EFNB2,EGFR,EPHA1,EPHA2,EPHA4,EPHB1,EPHB2,EPHB3,EPHB4,ERBB2,ERBB4,FCGR2A,FLT1,HFE,HLA-A,IGF1R,IGF2R,IL6R,JTB,KCNE1,KIRREL1,KL,LAMP1,LDLR,LILRB2,LILRB3,LRP1,LRRC4,LRRC4B,LRRC4C,MERTK,MET,MMP16,MRC1,MUSK,NECTIN1,NECTIN3,NEO1,NFASC,NGFR,NLGN1,NLGN2,NLGN3,NLGN4X,NLGN4Y,N…
GO:0005912	adherens junction	1.75309e-08	1.75309e-08	25	12	P12830,Q9Y6N8,P55287,P55289,Q13634,P19022,Q9HBT6,Q9UJ99,Q86UP0,P22223,P33151,P55285,Q9ULB5,Q9ULB4,P78310,Q14118,O00548,P52799,P54764,Q15223,Q92692,Q9NQS3,P46531,Q15262,P28827	CDH1,CDH10,CDH11,CDH12,CDH18,CDH2,CDH20,CDH22,CDH24,CDH3,CDH5,CDH6,CDH7,CDH9,CXADR,DAG1,DLL1,EFNB2,EPHA4,NECTIN1,NECTIN2,NECTIN3,NOTCH1,PTPRK,PTPRM
GO:0009986	cell surface	2.16419e-08	2.16419e-08	98	24	P37023,P78325,Q15109,P05067,P15514,P30530,Q6UXG8,Q86VB7,P29016,P06729,P41217,P20273,Q15762,P26842,Q9NZQ7,Q5ZPR3,P16070,P11912,P42081,Q12864,P19022,P33151,O94985,Q9H4D0,Q6UVK1,Q14118,P43146,Q8TD84,P00533,P16422,P29317,P54764,P29323,Q96PL5,P25445,P55899,Q96D42,Q30201,P04439,P04440,P13747,P30511,P11717,P08887,P15382,P32004,P11279,Q9UQV4,P01130,Q8N423,P98164,O75096,O75581,Q14114,P43121,P08581,P51512,…	ACVRL1,ADAM8,AGER,APP,AREG,AXL,BTNL9,CD163,CD1B,CD2,CD200,CD22,CD226,CD27,CD274,CD276,CD44,CD79A,CD86,CDH17,CDH2,CDH5,CLSTN1,CLSTN2,CSPG4,DAG1,DCC,DSCAML1,EGFR,EPCAM,EPHA2,EPHA4,EPHB2,ERMAP,FAS,FCGRT,HAVCR1,HFE,HLA-A,HLA-DPB1,HLA-E,HLA-F,IGF2R,IL6R,KCNE1,L1CAM,LAMP1,LAMP3,LDLR,LILRB2,LRP2,LRP4,LRP6,LRP8,MCAM,MET,MMP16,MRC1,MUC17,MXRA8,NECTIN2,NEO1,NGFR,NLGN1,NLGN2,NLGN3,NLGN4X,NLGN4Y,NOTCH1,NOTCH…
GO:0016342	catenin complex	5.00049e-08	5.00049e-08	17	14	P12830,Q9Y6N8,P55287,P55289,P55291,Q12864,Q13634,P19022,Q9HBT6,Q9UJ99,Q86UP0,P22223,P55283,P33151,P55285,Q9ULB5,Q9ULB4	CDH1,CDH10,CDH11,CDH12,CDH15,CDH17,CDH18,CDH2,CDH20,CDH22,CDH24,CDH3,CDH4,CDH5,CDH6,CDH7,CDH9
GO:0043005	neuron projection	2.90882e-07	2.90882e-07	54	10	P37023,P05067,P35613,P41217,P19022,O00533,O94985,Q9H4D0,P78310,Q14118,P43146,O60469,Q8TD84,P0C7U0,P21709,P29317,P54764,P54762,P29323,P54753,P54760,Q8TDW7,P08069,Q96J84,P32004,P98164,O75096,Q14114,Q9HBW1,Q9NT99,Q12866,Q15223,Q92859,O94856,P08138,Q8N2Q7,Q8NFZ4,Q8N0W4,Q9Y639,P58400,Q16620,P19021,Q9HC56,Q9Y5G3,P10586,Q16827,Q9Y6N7,Q9HCK4,Q96MS0,O95754,Q96PQ0,Q6UXZ0,Q6ZN44,O95185	ACVRL1,APP,BSG,CD200,CDH2,CHL1,CLSTN1,CLSTN2,CXADR,DAG1,DCC,DSCAM,DSCAML1,ELFN1,EPHA1,EPHA2,EPHA4,EPHB1,EPHB2,EPHB3,EPHB4,FAT3,IGF1R,KIRREL1,L1CAM,LRP2,LRP4,LRP8,LRRC4,LRRC4B,MERTK,NECTIN1,NEO1,NFASC,NGFR,NLGN1,NLGN2,NLGN4X,NPTN,NRXN1,NTRK2,PAM,PCDH9,PCDHGB1,PTPRF,PTPRO,ROBO1,ROBO2,ROBO3,SEMA4F,SORCS2,TMIGD1,UNC5A,UNC5C
GO:0019897	extrinsic component of plasma membrane	3.29684e-07	3.29684e-07	17	14	P12830,Q9Y6N8,P55287,P55289,P55291,Q12864,Q13634,P19022,Q9HBT6,Q9UJ99,Q86UP0,P22223,P55283,P33151,P55285,Q9ULB5,Q9ULB4	CDH1,CDH10,CDH11,CDH12,CDH15,CDH17,CDH18,CDH2,CDH20,CDH22,CDH24,CDH3,CDH4,CDH5,CDH6,CDH7,CDH9
GO:0005576	extracellular region	7.53347e-07	7.53347e-07	109	26	O43184,Q15109,Q06481,P05067,P15514,P30530,P35613,Q86VB7,P29016,P06729,P20273,P26842,Q9NZQ7,P16070,P42081,P12830,P55287,P55291,Q9BYE9,O00533,O94985,Q9BUF7,Q9NZV1,P09603,Q6UVK1,P78310,Q9H2A7,Q14118,Q08345,O00548,O60469,Q8TD84,P00533,P0C7U0,Q5R3F8,P16422,P54762,P29323,P54753,P54760,Q15303,P25445,P55899,P17948,Q30201,P04439,P13747,P30511,P11717,P27930,P08887,P21583,Q9UEF7,P11279,P01130,Q8N423,P98164,…	ADAM12,AGER,APLP2,APP,AREG,AXL,BSG,CD163,CD1B,CD2,CD22,CD27,CD274,CD44,CD86,CDH1,CDH11,CDH15,CDHR2,CHL1,CLSTN1,CRB3,CRIM1,CSF1,CSPG4,CXADR,CXCL16,DAG1,DDR1,DLL1,DSCAM,DSCAML1,EGFR,ELFN1,ELFN2,EPCAM,EPHB1,EPHB2,EPHB3,EPHB4,ERBB4,FAS,FCGRT,FLT1,HFE,HLA-A,HLA-E,HLA-F,IGF2R,IL1R2,IL6R,KITLG,KL,LAMP1,LDLR,LILRB2,LRP2,LRP6,LRP8,LRRC24,LRRC4C,LRRN1,MCAM,MERTK,MET,MMP16,MPEG1,MUC17,MXRA8,NECTIN1,NECTIN2,…
GO:0036477	somatodendritic compartment	7.53347e-07	7.53347e-07	39	7	P37023,P05067,P41217,P20273,O00533,Q9H4D0,O60469,P0C7U0,P54764,P54762,P29323,P54753,Q8TDW7,P08069,Q96J84,P32004,P01130,P98164,O75096,O75581,Q14114,Q9HBW1,Q15223,O94856,P08138,Q8N2Q7,Q8NFZ4,Q8N0W4,Q9Y639,P58400,Q16620,P19021,P10586,Q16827,O95754,Q96PQ0,Q92673,Q6ZN44,O95185	ACVRL1,APP,CD200,CD22,CHL1,CLSTN2,DSCAM,ELFN1,EPHA4,EPHB1,EPHB2,EPHB3,FAT3,IGF1R,KIRREL1,L1CAM,LDLR,LRP2,LRP4,LRP6,LRP8,LRRC4,NECTIN1,NFASC,NGFR,NLGN1,NLGN2,NLGN4X,NPTN,NRXN1,NTRK2,PAM,PTPRF,PTPRO,SEMA4F,SORCS2,SORL1,UNC5A,UNC5C
GO:0098984	neuron to neuron synapse	1.01949e-06	1.01949e-06	28	7	P19022,O94985,Q9H4D0,P43146,P52799,P54764,Q15303,O75096,Q14114,Q9HBW1,Q9NT99,Q9HCJ2,Q15223,Q9NQS3,P08138,Q8N2Q7,Q8NFZ4,Q9NZ94,Q8N0W4,Q8NFZ3,Q9Y639,Q16620,P23468,Q16827,Q9C0C4,O95754,Q96PX8,Q96PQ0	CDH2,CLSTN1,CLSTN2,DCC,EFNB2,EPHA4,ERBB4,LRP4,LRP8,LRRC4,LRRC4B,LRRC4C,NECTIN1,NECTIN3,NGFR,NLGN1,NLGN2,NLGN3,NLGN4X,NLGN4Y,NPTN,NTRK2,PTPRD,PTPRO,SEMA4C,SEMA4F,SLITRK1,SORCS2
GO:0070161	anchoring junction	1.44664e-06	1.44664e-06	52	16	P05067,P35613,P06729,P16070,P14209,P12830,Q9Y6N8,P55287,P55289,Q13634,P19022,Q9HBT6,Q9UJ99,Q86UP0,P22223,P33151,P55285,Q9ULB5,Q9ULB4,Q9BUF7,Q6UVK1,P78310,Q14118,O00548,P52799,P00533,P16422,P29317,P54764,P17948,P11717,Q96J84,P32004,Q07954,P43121,Q9UBG0,Q9BRK3,Q15223,Q92692,Q9NQS3,O94856,P08138,P46531,Q08174,Q9HC56,O60330,Q13308,P18433,Q12913,Q15262,P28827,P31431	APP,BSG,CD2,CD44,CD99,CDH1,CDH10,CDH11,CDH12,CDH18,CDH2,CDH20,CDH22,CDH24,CDH3,CDH5,CDH6,CDH7,CDH9,CRB3,CSPG4,CXADR,DAG1,DLL1,EFNB2,EGFR,EPCAM,EPHA2,EPHA4,FLT1,IGF2R,KIRREL1,L1CAM,LRP1,MCAM,MRC2,MXRA8,NECTIN1,NECTIN2,NECTIN3,NFASC,NGFR,NOTCH1,PCDH1,PCDH9,PCDHGA12,PTK7,PTPRA,PTPRJ,PTPRK,PTPRM,SDC4
GO:0099572	postsynaptic specialization	1.76414e-06	1.76414e-06	27	7	Q9Y6N8,P19022,O94985,Q9H4D0,P43146,P52799,P54764,Q15303,O75096,Q14114,Q9HBW1,Q9NT99,Q9HCJ2,Q9NQS3,P08138,Q8N2Q7,Q8NFZ4,Q9NZ94,Q8N0W4,Q8NFZ3,Q9Y639,Q16620,Q16827,Q9C0C4,O95754,Q96PX8,Q96PQ0	CDH10,CDH2,CLSTN1,CLSTN2,DCC,EFNB2,EPHA4,ERBB4,LRP4,LRP8,LRRC4,LRRC4B,LRRC4C,NECTIN3,NGFR,NLGN1,NLGN2,NLGN3,NLGN4X,NLGN4Y,NPTN,NTRK2,PTPRO,SEMA4C,SEMA4F,SLITRK1,SORCS2
GO:0019898	extrinsic component of membrane	2.7774e-06	2.7774e-06	17	14	P12830,Q9Y6N8,P55287,P55289,P55291,Q12864,Q13634,P19022,Q9HBT6,Q9UJ99,Q86UP0,P22223,P55283,P33151,P55285,Q9ULB5,Q9ULB4	CDH1,CDH10,CDH11,CDH12,CDH15,CDH17,CDH18,CDH2,CDH20,CDH22,CDH24,CDH3,CDH4,CDH5,CDH6,CDH7,CDH9
GO:0032279	asymmetric synapse	5.97344e-06	5.97344e-06	25	6	P19022,O94985,Q9H4D0,P43146,P52799,P54764,Q15303,O75096,Q14114,Q9HBW1,Q9NT99,Q9HCJ2,Q9NQS3,P08138,Q8N2Q7,Q9NZ94,Q8N0W4,Q8NFZ3,Q9Y639,Q16620,Q16827,Q9C0C4,O95754,Q96PX8,Q96PQ0	CDH2,CLSTN1,CLSTN2,DCC,EFNB2,EPHA4,ERBB4,LRP4,LRP8,LRRC4,LRRC4B,LRRC4C,NECTIN3,NGFR,NLGN1,NLGN3,NLGN4X,NLGN4Y,NPTN,NTRK2,PTPRO,SEMA4C,SEMA4F,SLITRK1,SORCS2
GO:0098794	postsynapse	6.38867e-06	6.38867e-06	33	8	Q15109,P05067,P12830,Q9Y6N8,P19022,O94985,Q9H4D0,Q14118,P43146,P52799,P54764,P29323,Q15303,O75096,Q14114,Q9HBW1,Q9NT99,Q9HCJ2,O15146,Q9NQS3,P08138,Q8N2Q7,Q8NFZ4,Q9NZ94,Q8N0W4,Q8NFZ3,Q9Y639,Q16620,Q16827,Q9C0C4,O95754,Q96PX8,Q96PQ0	AGER,APP,CDH1,CDH10,CDH2,CLSTN1,CLSTN2,DAG1,DCC,EFNB2,EPHA4,EPHB2,ERBB4,LRP4,LRP8,LRRC4,LRRC4B,LRRC4C,MUSK,NECTIN3,NGFR,NLGN1,NLGN2,NLGN3,NLGN4X,NLGN4Y,NPTN,NTRK2,PTPRO,SEMA4C,SEMA4F,SLITRK1,SORCS2
GO:0005911	cell-cell junction	1.03795e-05	1.03795e-05	39	15	P05067,P06729,P12830,Q9Y6N8,P55287,P55289,Q13634,P19022,Q9HBT6,Q9UJ99,Q86UP0,P22223,P33151,P55285,Q9ULB5,Q9ULB4,Q9BUF7,P78310,Q14118,O00548,P52799,P16422,P29317,P54764,Q96J84,Q9BRK3,Q15223,Q92692,Q9NQS3,O94856,P08138,P46531,Q08174,Q9HC56,O60330,Q13308,Q12913,Q15262,P28827	APP,CD2,CDH1,CDH10,CDH11,CDH12,CDH18,CDH2,CDH20,CDH22,CDH24,CDH3,CDH5,CDH6,CDH7,CDH9,CRB3,CXADR,DAG1,DLL1,EFNB2,EPCAM,EPHA2,EPHA4,KIRREL1,MXRA8,NECTIN1,NECTIN2,NECTIN3,NFASC,NGFR,NOTCH1,PCDH1,PCDH9,PCDHGA12,PTK7,PTPRJ,PTPRK,PTPRM
GO:0099634	postsynaptic specialization membrane	1.13252e-05	1.13252e-05	21	6	Q9Y6N8,P19022,Q9H4D0,P43146,P52799,P54764,Q15303,Q9HBW1,Q9NT99,Q9HCJ2,Q9NQS3,Q8N2Q7,Q8NFZ4,Q9NZ94,Q8N0W4,Q8NFZ3,Q9Y639,Q16827,Q9C0C4,Q96PX8,Q96PQ0	CDH10,CDH2,CLSTN2,DCC,EFNB2,EPHA4,ERBB4,LRRC4,LRRC4B,LRRC4C,NECTIN3,NLGN1,NLGN2,NLGN3,NLGN4X,NLGN4Y,NPTN,PTPRO,SEMA4C,SLITRK1,SORCS2
GO:0005615	extracellular space	1.16744e-05	1.16744e-05	80	23	Q06481,P05067,P15514,P30530,P35613,P29016,P20273,Q9NZQ7,P16070,P42081,P12830,P55287,P55291,Q9BYE9,O00533,Q9BUF7,P09603,Q6UVK1,P78310,Q9H2A7,Q14118,Q08345,Q8TD84,P00533,P0C7U0,Q5R3F8,P16422,P54762,P54760,P25445,P55899,P17948,Q30201,P04439,P13747,P30511,P11717,P08887,P21583,Q9UEF7,P11279,P01130,Q8N423,P98164,Q14114,Q50LG9,Q9HCJ2,Q6UXK5,P43121,Q12866,Q9BRK3,Q92692,P17342,P19021,Q9Y5G0,P01833,Q9UKJ1,…	APLP2,APP,AREG,AXL,BSG,CD1B,CD22,CD274,CD44,CD86,CDH1,CDH11,CDH15,CDHR2,CHL1,CRB3,CSF1,CSPG4,CXADR,CXCL16,DAG1,DDR1,DSCAML1,EGFR,ELFN1,ELFN2,EPCAM,EPHB1,EPHB4,FAS,FCGRT,FLT1,HFE,HLA-A,HLA-E,HLA-F,IGF2R,IL6R,KITLG,KL,LAMP1,LDLR,LILRB2,LRP2,LRP8,LRRC24,LRRC4C,LRRN1,MCAM,MERTK,MXRA8,NECTIN2,NPR3,PAM,PCDHGB5,PIGR,PILRA,PLXNA1,PRRG2,PTPRA,PTPRD,PTPRF,PTPRJ,PTPRO,ROBO2,SDC1,SDC4,SELP,SEMA4C,SEMA4F,SIRP…
GO:0014069	postsynaptic density	1.41803e-05	1.41803e-05	24	6	P19022,O94985,Q9H4D0,P43146,P52799,P54764,Q15303,O75096,Q14114,Q9HBW1,Q9NT99,Q9HCJ2,Q9NQS3,P08138,Q8N2Q7,Q8N0W4,Q8NFZ3,Q9Y639,Q16620,Q16827,Q9C0C4,O95754,Q96PX8,Q96PQ0	CDH2,CLSTN1,CLSTN2,DCC,EFNB2,EPHA4,ERBB4,LRP4,LRP8,LRRC4,LRRC4B,LRRC4C,NECTIN3,NGFR,NLGN1,NLGN4X,NLGN4Y,NPTN,NTRK2,PTPRO,SEMA4C,SEMA4F,SLITRK1,SORCS2
GO:0097447	dendritic tree	1.59532e-05	1.59532e-05	29	6	P37023,P05067,O00533,Q9H4D0,O60469,P0C7U0,P54764,P54762,P29323,P54753,Q8TDW7,Q96J84,P32004,P98164,O75096,Q14114,Q9HBW1,Q15223,O94856,P08138,Q8N2Q7,Q8NFZ4,Q8N0W4,Q9Y639,Q16620,Q16827,O95754,Q96PQ0,O95185	ACVRL1,APP,CHL1,CLSTN2,DSCAM,ELFN1,EPHA4,EPHB1,EPHB2,EPHB3,FAT3,KIRREL1,L1CAM,LRP2,LRP4,LRP8,LRRC4,NECTIN1,NFASC,NGFR,NLGN1,NLGN2,NLGN4X,NPTN,NTRK2,PTPRO,SEMA4F,SORCS2,UNC5C
GO:0030425	dendrite	1.59532e-05	1.59532e-05	29	6	P37023,P05067,O00533,Q9H4D0,O60469,P0C7U0,P54764,P54762,P29323,P54753,Q8TDW7,Q96J84,P32004,P98164,O75096,Q14114,Q9HBW1,Q15223,O94856,P08138,Q8N2Q7,Q8NFZ4,Q8N0W4,Q9Y639,Q16620,Q16827,O95754,Q96PQ0,O95185	ACVRL1,APP,CHL1,CLSTN2,DSCAM,ELFN1,EPHA4,EPHB1,EPHB2,EPHB3,FAT3,KIRREL1,L1CAM,LRP2,LRP4,LRP8,LRRC4,NECTIN1,NFASC,NGFR,NLGN1,NLGN2,NLGN4X,NPTN,NTRK2,PTPRO,SEMA4F,SORCS2,UNC5C
GO:0030027	lamellipodium	2.11286e-05	2.11286e-05	13	3	P05067,P16070,P12830,P19022,Q6UVK1,Q14118,P29317,P21583,Q86YL7,Q9Y4D7,P28827,Q16827,O95185	APP,CD44,CDH1,CDH2,CSPG4,DAG1,EPHA2,KITLG,PDPN,PLXND1,PTPRM,PTPRO,UNC5C
GO:0097060	synaptic membrane	4.0684e-05	4.0684e-05	31	8	Q9Y6N8,P19022,O94985,Q9H4D0,Q14118,P43146,P52799,P54764,P29323,Q15303,O75096,Q9HBW1,Q9NT99,Q9HCJ2,O15146,Q15223,Q9NQS3,Q8N2Q7,Q8NFZ4,Q9NZ94,Q8N0W4,Q8NFZ3,Q9Y639,P58400,P18433,P23468,Q16827,Q9C0C4,O95754,Q96PX8,Q96PQ0	CDH10,CDH2,CLSTN1,CLSTN2,DAG1,DCC,EFNB2,EPHA4,EPHB2,ERBB4,LRP4,LRRC4,LRRC4B,LRRC4C,MUSK,NECTIN1,NECTIN3,NLGN1,NLGN2,NLGN3,NLGN4X,NLGN4Y,NPTN,NRXN1,PTPRA,PTPRD,PTPRO,SEMA4C,SEMA4F,SLITRK1,SORCS2
GO:0030426	growth cone	4.73091e-05	4.73091e-05	14	2	P05067,P78310,P43146,O60469,P54764,P32004,Q15223,Q92859,P08138,P58400,Q9HC56,Q9Y5G3,Q16827,O95185	APP,CXADR,DCC,DSCAM,EPHA4,L1CAM,NECTIN1,NEO1,NGFR,NRXN1,PCDH9,PCDHGB1,PTPRO,UNC5C
GO:0030427	site of polarized growth	4.73091e-05	4.73091e-05	14	2	P05067,P78310,P43146,O60469,P54764,P32004,Q15223,Q92859,P08138,P58400,Q9HC56,Q9Y5G3,Q16827,O95185	APP,CXADR,DCC,DSCAM,EPHA4,L1CAM,NECTIN1,NEO1,NGFR,NRXN1,PCDH9,PCDHGB1,PTPRO,UNC5C
GO:0099240	intrinsic component of synaptic membrane	5.20048e-05	5.20048e-05	24	7	Q9Y6N8,P19022,Q9H4D0,P43146,P52799,P54764,P29323,Q15303,Q9HBW1,Q9NT99,Q9HCJ2,Q15223,Q9NQS3,Q8N2Q7,Q8NFZ4,Q9NZ94,Q8N0W4,Q8NFZ3,Q9Y639,P58400,P18433,P23468,Q16827,Q96PX8	CDH10,CDH2,CLSTN2,DCC,EFNB2,EPHA4,EPHB2,ERBB4,LRRC4,LRRC4B,LRRC4C,NECTIN1,NECTIN3,NLGN1,NLGN2,NLGN3,NLGN4X,NLGN4Y,NPTN,NRXN1,PTPRA,PTPRD,PTPRO,SLITRK1
GO:0099699	integral component of synaptic membrane	5.20048e-05	5.20048e-05	24	7	Q9Y6N8,P19022,Q9H4D0,P43146,P52799,P54764,P29323,Q15303,Q9HBW1,Q9NT99,Q9HCJ2,Q15223,Q9NQS3,Q8N2Q7,Q8NFZ4,Q9NZ94,Q8N0W4,Q8NFZ3,Q9Y639,P58400,P18433,P23468,Q16827,Q96PX8	CDH10,CDH2,CLSTN2,DCC,EFNB2,EPHA4,EPHB2,ERBB4,LRRC4,LRRC4B,LRRC4C,NECTIN1,NECTIN3,NLGN1,NLGN2,NLGN3,NLGN4X,NLGN4Y,NPTN,NRXN1,PTPRA,PTPRD,PTPRO,SLITRK1
GO:0045211	postsynaptic membrane	5.87959e-05	5.87959e-05	26	7	Q9Y6N8,P19022,O94985,Q9H4D0,Q14118,P43146,P52799,P54764,P29323,Q15303,Q9HBW1,Q9NT99,Q9HCJ2,O15146,Q9NQS3,Q8N2Q7,Q8NFZ4,Q9NZ94,Q8N0W4,Q8NFZ3,Q9Y639,Q16827,Q9C0C4,O95754,Q96PX8,Q96PQ0	CDH10,CDH2,CLSTN1,CLSTN2,DAG1,DCC,EFNB2,EPHA4,EPHB2,ERBB4,LRRC4,LRRC4B,LRRC4C,MUSK,NECTIN3,NLGN1,NLGN2,NLGN3,NLGN4X,NLGN4Y,NPTN,PTPRO,SEMA4C,SEMA4F,SLITRK1,SORCS2
GO:0045202	synapse	7.21841e-05	7.21841e-05	48	14	Q15109,P05067,P12830,Q9Y6N8,P55287,P55291,P19022,O94985,Q9H4D0,Q14118,P43146,O60469,Q8TD84,P52799,P0C7U0,P54764,P54762,P29323,Q15303,P11279,O75096,O75581,Q14114,Q9HBW1,Q9NT99,Q9HCJ2,O15146,Q15223,Q9NQS3,P08138,Q8N2Q7,Q8NFZ4,Q9NZ94,Q8N0W4,Q8NFZ3,Q9Y639,P58400,P58401,Q9HDB5,Q16620,P18433,P23468,Q16827,Q9C0C4,O95754,Q96PX8,Q96PQ0,O95185	AGER,APP,CDH1,CDH10,CDH11,CDH15,CDH2,CLSTN1,CLSTN2,DAG1,DCC,DSCAM,DSCAML1,EFNB2,ELFN1,EPHA4,EPHB1,EPHB2,ERBB4,LAMP1,LRP4,LRP6,LRP8,LRRC4,LRRC4B,LRRC4C,MUSK,NECTIN1,NECTIN3,NGFR,NLGN1,NLGN2,NLGN3,NLGN4X,NLGN4Y,NPTN,NRXN1,NRXN2,NRXN3,NTRK2,PTPRA,PTPRD,PTPRO,SEMA4C,SEMA4F,SLITRK1,SORCS2,UNC5C
GO:0099060	integral component of postsynaptic specialization membrane	0.000131261	0.000131261	18	6	Q9Y6N8,P19022,Q9H4D0,P43146,P52799,Q15303,Q9HBW1,Q9NT99,Q9HCJ2,Q9NQS3,Q8N2Q7,Q8NFZ4,Q9NZ94,Q8N0W4,Q8NFZ3,Q9Y639,Q16827,Q96PX8	CDH10,CDH2,CLSTN2,DCC,EFNB2,ERBB4,LRRC4,LRRC4B,LRRC4C,NECTIN3,NLGN1,NLGN2,NLGN3,NLGN4X,NLGN4Y,NPTN,PTPRO,SLITRK1
GO:0098948	intrinsic component of postsynaptic specialization membrane	0.000131261	0.000131261	18	6	Q9Y6N8,P19022,Q9H4D0,P43146,P52799,Q15303,Q9HBW1,Q9NT99,Q9HCJ2,Q9NQS3,Q8N2Q7,Q8NFZ4,Q9NZ94,Q8N0W4,Q8NFZ3,Q9Y639,Q16827,Q96PX8	CDH10,CDH2,CLSTN2,DCC,EFNB2,ERBB4,LRRC4,LRRC4B,LRRC4C,NECTIN3,NLGN1,NLGN2,NLGN3,NLGN4X,NLGN4Y,NPTN,PTPRO,SLITRK1
GO:0031982	vesicle	0.000141628	0.000141628	94	27	P78325,Q06481,P05067,P15514,P30530,P35613,Q86VB7,P29016,P20273,Q9NZQ7,P16070,P34810,P11912,P42081,P12830,P55287,P55291,Q9BYE9,O00533,O94985,Q9BUF7,Q6UVK1,P78310,Q14118,P40126,Q08345,O00548,P00533,P16422,P54764,P54762,P54760,P04626,P25445,P12318,P55899,P17948,Q30201,P04439,P04440,P13747,P30511,P11717,Q9UEF7,P11279,Q9UQV4,P01130,Q8N423,O75022,Q07954,P98164,O75581,Q2M385,P22897,Q9BRK3,Q92692,O94856,…	ADAM8,APLP2,APP,AREG,AXL,BSG,CD163,CD1B,CD22,CD274,CD44,CD68,CD79A,CD86,CDH1,CDH11,CDH15,CDHR2,CHL1,CLSTN1,CRB3,CSPG4,CXADR,DAG1,DCT,DDR1,DLL1,EGFR,EPCAM,EPHA4,EPHB1,EPHB4,ERBB2,FAS,FCGR2A,FCGRT,FLT1,HFE,HLA-A,HLA-DPB1,HLA-E,HLA-F,IGF2R,KL,LAMP1,LAMP3,LDLR,LILRB2,LILRB3,LRP1,LRP2,LRP6,MPEG1,MRC1,MXRA8,NECTIN2,NFASC,NGFR,NLGN3,NOTCH1,NPR3,NRXN1,NTRK2,PAM,PARM1,PCDHGB5,PDPN,PIGR,PILRA,PLXNA1,PMEL,P…
GO:0098685	Schaffer collateral - CA1 synapse	0.000201702	0.000201702	10	4	P55287,P43146,P52799,P54764,Q9HBW1,Q9HCJ2,Q9Y639,P58400,P18433,P23468	CDH11,DCC,EFNB2,EPHA4,LRRC4,LRRC4C,NPTN,NRXN1,PTPRA,PTPRD
GO:0150034	distal axon	0.000340425	0.000340425	15	2	P05067,P78310,P43146,O60469,P54764,P32004,Q15223,Q92859,P08138,P58400,Q16620,Q9HC56,Q9Y5G3,Q16827,O95185	APP,CXADR,DCC,DSCAM,EPHA4,L1CAM,NECTIN1,NEO1,NGFR,NRXN1,NTRK2,PCDH9,PCDHGB1,PTPRO,UNC5C
GO:0098793	presynapse	0.000409739	0.000409739	22	5	P05067,Q9Y6N8,P19022,P52799,P54764,P29323,Q15303,P11279,Q9NT99,Q15223,Q8N2Q7,Q8NFZ4,Q9NZ94,Q8N0W4,Q8NFZ3,Q9Y639,P58400,P58401,Q9HDB5,Q16620,P23468,Q9C0C4	APP,CDH10,CDH2,EFNB2,EPHA4,EPHB2,ERBB4,LAMP1,LRRC4B,NECTIN1,NLGN1,NLGN2,NLGN3,NLGN4X,NLGN4Y,NPTN,NRXN1,NRXN2,NRXN3,NTRK2,PTPRD,SEMA4C
GO:0030424	axon	0.000435411	0.000435411	30	4	P05067,P35613,P41217,P78310,Q14118,P43146,O60469,Q8TD84,P54764,P54762,P29323,P08069,P32004,P98164,Q14114,Q9NT99,Q15223,Q92859,O94856,P08138,Q9Y639,P58400,Q16620,Q9HC56,Q9Y5G3,Q16827,Q9Y6N7,Q9HCK4,Q96MS0,O95185	APP,BSG,CD200,CXADR,DAG1,DCC,DSCAM,DSCAML1,EPHA4,EPHB1,EPHB2,IGF1R,L1CAM,LRP2,LRP8,LRRC4B,NECTIN1,NEO1,NFASC,NGFR,NPTN,NRXN1,NTRK2,PCDH9,PCDHGB1,PTPRO,ROBO1,ROBO2,ROBO3,UNC5C
GO:0098982	GABA-ergic synapse	0.000452084	0.000452084	12	3	Q9Y6N8,Q14118,Q15303,Q8NFZ4,Q9NZ94,Q8N0W4,Q8NFZ3,Q9Y639,P58400,Q9HDB5,Q16827,Q96PX8	CDH10,DAG1,ERBB4,NLGN2,NLGN3,NLGN4X,NLGN4Y,NPTN,NRXN1,NRXN3,PTPRO,SLITRK1
GO:0098936	intrinsic component of postsynaptic membrane	0.000458201	0.000458201	20	6	Q9Y6N8,P19022,Q9H4D0,P43146,P52799,P54764,P29323,Q15303,Q9HBW1,Q9NT99,Q9HCJ2,Q9NQS3,Q8N2Q7,Q8NFZ4,Q9NZ94,Q8N0W4,Q8NFZ3,Q9Y639,Q16827,Q96PX8	CDH10,CDH2,CLSTN2,DCC,EFNB2,EPHA4,EPHB2,ERBB4,LRRC4,LRRC4B,LRRC4C,NECTIN3,NLGN1,NLGN2,NLGN3,NLGN4X,NLGN4Y,NPTN,PTPRO,SLITRK1
GO:0099055	integral component of postsynaptic membrane	0.000458201	0.000458201	20	6	Q9Y6N8,P19022,Q9H4D0,P43146,P52799,P54764,P29323,Q15303,Q9HBW1,Q9NT99,Q9HCJ2,Q9NQS3,Q8N2Q7,Q8NFZ4,Q9NZ94,Q8N0W4,Q8NFZ3,Q9Y639,Q16827,Q96PX8	CDH10,CDH2,CLSTN2,DCC,EFNB2,EPHA4,EPHB2,ERBB4,LRRC4,LRRC4B,LRRC4C,NECTIN3,NLGN1,NLGN2,NLGN3,NLGN4X,NLGN4Y,NPTN,PTPRO,SLITRK1
GO:0070062	extracellular exosome	0.000458201	0.000458201	51	16	Q06481,P05067,P30530,P35613,P20273,Q9NZQ7,P16070,P42081,P12830,P55287,P55291,Q9BYE9,O00533,Q9BUF7,Q6UVK1,Q14118,Q08345,P16422,P54762,P54760,P25445,P04439,P13747,P11717,Q9UEF7,P11279,P98164,Q9BRK3,Q92692,P17342,P19021,Q9Y5G0,P01833,Q9UKJ1,Q9UIW2,P18433,P23468,P10586,Q12913,Q16827,Q9HCK4,P18827,P31431,P78324,Q13291,Q96DU3,Q92673,P16150,Q9UGT4,P09758,O94826	APLP2,APP,AXL,BSG,CD22,CD274,CD44,CD86,CDH1,CDH11,CDH15,CDHR2,CHL1,CRB3,CSPG4,DAG1,DDR1,EPCAM,EPHB1,EPHB4,FAS,HLA-A,HLA-E,IGF2R,KL,LAMP1,LRP2,MXRA8,NECTIN2,NPR3,PAM,PCDHGB5,PIGR,PILRA,PLXNA1,PTPRA,PTPRD,PTPRF,PTPRJ,PTPRO,ROBO2,SDC1,SDC4,SIRPA,SLAMF1,SLAMF6,SORL1,SPN,SUSD2,TACSTD2,TOMM70
GO:0005769	early endosome	0.000474838	0.000474838	21	5	P05067,P20273,Q9NZQ7,P00533,P54764,P54762,P04626,Q30201,P04439,P13747,P30511,P11717,Q9UQV4,P01130,Q07954,O75581,Q16620,Q6UWI2,Q96PQ0,Q92673,Q99523	APP,CD22,CD274,EGFR,EPHA4,EPHB1,ERBB2,HFE,HLA-A,HLA-E,HLA-F,IGF2R,LAMP3,LDLR,LRP1,LRP6,NTRK2,PARM1,SORCS2,SORL1,SORT1
GO:0070013	intracellular organelle lumen	0.000478838	0.000478838	43	7	O43184,Q15109,P51693,Q06481,P05067,P06729,Q9NZQ7,Q12864,P19022,P33151,P55285,P09603,Q6UVK1,P78310,Q14118,P00533,P29323,Q15303,P25445,Q30201,P11717,Q8NFM7,P98164,P51512,Q685J3,Q9BRK3,Q92859,P08138,P46531,Q04721,Q9UM47,Q99466,P58400,Q6UWI2,Q08174,Q9UIW2,P18827,P34741,O75056,P31431,Q92673,P16150,Q86YW5	ADAM12,AGER,APLP1,APLP2,APP,CD2,CD274,CDH17,CDH2,CDH5,CDH6,CSF1,CSPG4,CXADR,DAG1,EGFR,EPHB2,ERBB4,FAS,HFE,IGF2R,IL17RD,LRP2,MMP16,MUC17,MXRA8,NEO1,NGFR,NOTCH1,NOTCH2,NOTCH3,NOTCH4,NRXN1,PARM1,PCDH1,PLXNA1,SDC1,SDC2,SDC3,SDC4,SORL1,SPN,TREML1
GO:0065010	extracellular membrane-bounded organelle	0.000478838	0.000478838	51	16	Q06481,P05067,P30530,P35613,P20273,Q9NZQ7,P16070,P42081,P12830,P55287,P55291,Q9BYE9,O00533,Q9BUF7,Q6UVK1,Q14118,Q08345,P16422,P54762,P54760,P25445,P04439,P13747,P11717,Q9UEF7,P11279,P98164,Q9BRK3,Q92692,P17342,P19021,Q9Y5G0,P01833,Q9UKJ1,Q9UIW2,P18433,P23468,P10586,Q12913,Q16827,Q9HCK4,P18827,P31431,P78324,Q13291,Q96DU3,Q92673,P16150,Q9UGT4,P09758,O94826	APLP2,APP,AXL,BSG,CD22,CD274,CD44,CD86,CDH1,CDH11,CDH15,CDHR2,CHL1,CRB3,CSPG4,DAG1,DDR1,EPCAM,EPHB1,EPHB4,FAS,HLA-A,HLA-E,IGF2R,KL,LAMP1,LRP2,MXRA8,NECTIN2,NPR3,PAM,PCDHGB5,PIGR,PILRA,PLXNA1,PTPRA,PTPRD,PTPRF,PTPRJ,PTPRO,ROBO2,SDC1,SDC4,SIRPA,SLAMF1,SLAMF6,SORL1,SPN,SUSD2,TACSTD2,TOMM70
GO:0043233	organelle lumen	0.000478838	0.000478838	43	7	O43184,Q15109,P51693,Q06481,P05067,P06729,Q9NZQ7,Q12864,P19022,P33151,P55285,P09603,Q6UVK1,P78310,Q14118,P00533,P29323,Q15303,P25445,Q30201,P11717,Q8NFM7,P98164,P51512,Q685J3,Q9BRK3,Q92859,P08138,P46531,Q04721,Q9UM47,Q99466,P58400,Q6UWI2,Q08174,Q9UIW2,P18827,P34741,O75056,P31431,Q92673,P16150,Q86YW5	ADAM12,AGER,APLP1,APLP2,APP,CD2,CD274,CDH17,CDH2,CDH5,CDH6,CSF1,CSPG4,CXADR,DAG1,EGFR,EPHB2,ERBB4,FAS,HFE,IGF2R,IL17RD,LRP2,MMP16,MUC17,MXRA8,NEO1,NGFR,NOTCH1,NOTCH2,NOTCH3,NOTCH4,NRXN1,PARM1,PCDH1,PLXNA1,SDC1,SDC2,SDC3,SDC4,SORL1,SPN,TREML1
GO:0043230	extracellular organelle	0.000478838	0.000478838	51	16	Q06481,P05067,P30530,P35613,P20273,Q9NZQ7,P16070,P42081,P12830,P55287,P55291,Q9BYE9,O00533,Q9BUF7,Q6UVK1,Q14118,Q08345,P16422,P54762,P54760,P25445,P04439,P13747,P11717,Q9UEF7,P11279,P98164,Q9BRK3,Q92692,P17342,P19021,Q9Y5G0,P01833,Q9UKJ1,Q9UIW2,P18433,P23468,P10586,Q12913,Q16827,Q9HCK4,P18827,P31431,P78324,Q13291,Q96DU3,Q92673,P16150,Q9UGT4,P09758,O94826	APLP2,APP,AXL,BSG,CD22,CD274,CD44,CD86,CDH1,CDH11,CDH15,CDHR2,CHL1,CRB3,CSPG4,DAG1,DDR1,EPCAM,EPHB1,EPHB4,FAS,HLA-A,HLA-E,IGF2R,KL,LAMP1,LRP2,MXRA8,NECTIN2,NPR3,PAM,PCDHGB5,PIGR,PILRA,PLXNA1,PTPRA,PTPRD,PTPRF,PTPRJ,PTPRO,ROBO2,SDC1,SDC4,SIRPA,SLAMF1,SLAMF6,SORL1,SPN,SUSD2,TACSTD2,TOMM70
GO:1903561	extracellular vesicle	0.000478838	0.000478838	51	16	Q06481,P05067,P30530,P35613,P20273,Q9NZQ7,P16070,P42081,P12830,P55287,P55291,Q9BYE9,O00533,Q9BUF7,Q6UVK1,Q14118,Q08345,P16422,P54762,P54760,P25445,P04439,P13747,P11717,Q9UEF7,P11279,P98164,Q9BRK3,Q92692,P17342,P19021,Q9Y5G0,P01833,Q9UKJ1,Q9UIW2,P18433,P23468,P10586,Q12913,Q16827,Q9HCK4,P18827,P31431,P78324,Q13291,Q96DU3,Q92673,P16150,Q9UGT4,P09758,O94826	APLP2,APP,AXL,BSG,CD22,CD274,CD44,CD86,CDH1,CDH11,CDH15,CDHR2,CHL1,CRB3,CSPG4,DAG1,DDR1,EPCAM,EPHB1,EPHB4,FAS,HLA-A,HLA-E,IGF2R,KL,LAMP1,LRP2,MXRA8,NECTIN2,NPR3,PAM,PCDHGB5,PIGR,PILRA,PLXNA1,PTPRA,PTPRD,PTPRF,PTPRJ,PTPRO,ROBO2,SDC1,SDC4,SIRPA,SLAMF1,SLAMF6,SORL1,SPN,SUSD2,TACSTD2,TOMM70
GO:0031974	membrane-enclosed lumen	0.000478838	0.000478838	43	7	O43184,Q15109,P51693,Q06481,P05067,P06729,Q9NZQ7,Q12864,P19022,P33151,P55285,P09603,Q6UVK1,P78310,Q14118,P00533,P29323,Q15303,P25445,Q30201,P11717,Q8NFM7,P98164,P51512,Q685J3,Q9BRK3,Q92859,P08138,P46531,Q04721,Q9UM47,Q99466,P58400,Q6UWI2,Q08174,Q9UIW2,P18827,P34741,O75056,P31431,Q92673,P16150,Q86YW5	ADAM12,AGER,APLP1,APLP2,APP,CD2,CD274,CDH17,CDH2,CDH5,CDH6,CSF1,CSPG4,CXADR,DAG1,EGFR,EPHB2,ERBB4,FAS,HFE,IGF2R,IL17RD,LRP2,MMP16,MUC17,MXRA8,NEO1,NGFR,NOTCH1,NOTCH2,NOTCH3,NOTCH4,NRXN1,PARM1,PCDH1,PLXNA1,SDC1,SDC2,SDC3,SDC4,SORL1,SPN,TREML1
GO:0098839	postsynaptic density membrane	0.00050823	0.00050823	16	5	Q9H4D0,P43146,P52799,P54764,Q15303,Q9HBW1,Q9NT99,Q9HCJ2,Q9NQS3,Q8N0W4,Q8NFZ3,Q9Y639,Q16827,Q9C0C4,Q96PX8,Q96PQ0	CLSTN2,DCC,EFNB2,EPHA4,ERBB4,LRRC4,LRRC4B,LRRC4C,NECTIN3,NLGN4X,NLGN4Y,NPTN,PTPRO,SEMA4C,SLITRK1,SORCS2
GO:0031252	cell leading edge	0.000657446	0.000657446	18	5	P05067,P16070,P12830,P19022,Q6UVK1,Q14118,P00533,P29317,P21583,Q86YL7,Q9Y4D7,Q12913,Q15262,P28827,Q16827,Q9HCK4,Q6ZN44,O95185	APP,CD44,CDH1,CDH2,CSPG4,DAG1,EGFR,EPHA2,KITLG,PDPN,PLXND1,PTPRJ,PTPRK,PTPRM,PTPRO,ROBO2,UNC5A,UNC5C
GO:0045121	membrane raft	0.000729753	0.000729753	24	8	P05067,P35613,P06729,Q15762,P11912,P12830,P55291,P19022,P78310,Q14118,O00548,P00533,P54762,P25445,P08069,P15382,O75096,O75581,Q14114,Q86YL7,P31431,P19438,Q6ZN44,Q8IZJ1	APP,BSG,CD2,CD226,CD79A,CDH1,CDH15,CDH2,CXADR,DAG1,DLL1,EGFR,EPHB1,FAS,IGF1R,KCNE1,LRP4,LRP6,LRP8,PDPN,SDC4,TNFRSF1A,UNC5A,UNC5B
GO:0098857	membrane microdomain	0.000937259	0.000937259	24	8	P05067,P35613,P06729,Q15762,P11912,P12830,P55291,P19022,P78310,Q14118,O00548,P00533,P54762,P25445,P08069,P15382,O75096,O75581,Q14114,Q86YL7,P31431,P19438,Q6ZN44,Q8IZJ1	APP,BSG,CD2,CD226,CD79A,CDH1,CDH15,CDH2,CXADR,DAG1,DLL1,EGFR,EPHB1,FAS,IGF1R,KCNE1,LRP4,LRP6,LRP8,PDPN,SDC4,TNFRSF1A,UNC5A,UNC5B
GO:0098978	glutamatergic synapse	0.000951342	0.000951342	23	10	P12830,Q9Y6N8,P55287,O94985,Q9H4D0,Q14118,P52799,P54764,P54762,P29323,Q15303,Q9HBW1,Q9NT99,Q9HCJ2,Q8N2Q7,Q9NZ94,Q8N0W4,Q8NFZ3,Q9Y639,P58400,P23468,Q16827,Q96PX8	CDH1,CDH10,CDH11,CLSTN1,CLSTN2,DAG1,EFNB2,EPHA4,EPHB1,EPHB2,ERBB4,LRRC4,LRRC4B,LRRC4C,NLGN1,NLGN3,NLGN4X,NLGN4Y,NPTN,NRXN1,PTPRD,PTPRO,SLITRK1
GO:0016323	basolateral plasma membrane	0.00110838	0.00110838	14	2	P35613,P16070,Q12864,P19022,P78310,Q14118,P00533,P16422,P04626,Q15303,P01130,Q07954,A6BM72,Q86YL7	BSG,CD44,CDH17,CDH2,CXADR,DAG1,EGFR,EPCAM,ERBB2,ERBB4,LDLR,LRP1,MEGF11,PDPN
GO:0009925	basal plasma membrane	0.0020841	0.0020841	16	2	P35613,P16070,Q12864,P19022,P78310,Q14118,P00533,P16422,P04626,Q15303,P01130,Q07954,A6BM72,P08581,Q86YL7,P09758	BSG,CD44,CDH17,CDH2,CXADR,DAG1,EGFR,EPCAM,ERBB2,ERBB4,LDLR,LRP1,MEGF11,MET,PDPN,TACSTD2
GO:0045178	basal part of cell	0.00213127	0.00213127	17	2	P35613,P16070,Q12864,P19022,P78310,Q14118,P00533,P16422,P04626,Q15303,Q30201,P01130,Q07954,A6BM72,P08581,Q86YL7,P09758	BSG,CD44,CDH17,CDH2,CXADR,DAG1,EGFR,EPCAM,ERBB2,ERBB4,HFE,LDLR,LRP1,MEGF11,MET,PDPN,TACSTD2
GO:0043025	neuronal cell body	0.00213127	0.00213127	21	3	P37023,P05067,P41217,P20273,O60469,P54764,P29323,P08069,P32004,O75096,O75581,Q14114,P08138,P58400,P19021,P10586,O95754,Q96PQ0,Q92673,Q6ZN44,O95185	ACVRL1,APP,CD200,CD22,DSCAM,EPHA4,EPHB2,IGF1R,L1CAM,LRP4,LRP6,LRP8,NGFR,NRXN1,PAM,PTPRF,SEMA4F,SORCS2,SORL1,UNC5A,UNC5C
GO:0031981	nuclear lumen	0.00257784	0.00257784	30	7	O43184,Q15109,P51693,P06729,Q9NZQ7,Q12864,P33151,P55285,P09603,Q6UVK1,P78310,Q14118,P29323,Q15303,P25445,Q30201,Q8NFM7,Q92859,P08138,P46531,Q04721,Q9UM47,Q99466,P58400,Q6UWI2,Q08174,Q9UIW2,Q92673,P16150,Q86YW5	ADAM12,AGER,APLP1,CD2,CD274,CDH17,CDH5,CDH6,CSF1,CSPG4,CXADR,DAG1,EPHB2,ERBB4,FAS,HFE,IL17RD,NEO1,NGFR,NOTCH1,NOTCH2,NOTCH3,NOTCH4,NRXN1,PARM1,PCDH1,PLXNA1,SORL1,SPN,TREML1
GO:0005654	nucleoplasm	0.00277781	0.00277781	27	7	O43184,P51693,P06729,Q9NZQ7,Q12864,P33151,P55285,P09603,Q6UVK1,P78310,Q14118,P29323,Q15303,P25445,Q30201,Q8NFM7,Q92859,P08138,P46531,Q04721,Q9UM47,Q99466,Q6UWI2,Q08174,Q9UIW2,P16150,Q86YW5	ADAM12,APLP1,CD2,CD274,CDH17,CDH5,CDH6,CSF1,CSPG4,CXADR,DAG1,EPHB2,ERBB4,FAS,HFE,IL17RD,NEO1,NGFR,NOTCH1,NOTCH2,NOTCH3,NOTCH4,PARM1,PCDH1,PLXNA1,SPN,TREML1
GO:0098889	intrinsic component of presynaptic membrane	0.00336292	0.00336292	10	2	Q9Y6N8,P19022,P52799,P54764,P29323,Q15303,Q15223,Q9Y639,P58400,P23468	CDH10,CDH2,EFNB2,EPHA4,EPHB2,ERBB4,NECTIN1,NPTN,NRXN1,PTPRD
GO:0099056	integral component of presynaptic membrane	0.00336292	0.00336292	10	2	Q9Y6N8,P19022,P52799,P54764,P29323,Q15303,Q15223,Q9Y639,P58400,P23468	CDH10,CDH2,EFNB2,EPHA4,EPHB2,ERBB4,NECTIN1,NPTN,NRXN1,PTPRD
GO:0045177	apical part of cell	0.00395518	0.00395518	22	2	Q15109,P05067,P16070,P19022,Q9BYE9,O00533,Q9BUF7,Q6UVK1,O00548,P16422,P04626,Q30201,P08887,P15382,Q9UEF7,P01130,P98164,Q685J3,P46531,Q86YL7,Q9HD43,Q16827	AGER,APP,CD44,CDH2,CDHR2,CHL1,CRB3,CSPG4,DLL1,EPCAM,ERBB2,HFE,IL6R,KCNE1,KL,LDLR,LRP2,MUC17,NOTCH1,PDPN,PTPRH,PTPRO
GO:0005768	endosome	0.00462646	0.00462646	35	11	P05067,P35613,P29016,P20273,Q9NZQ7,P34810,P11912,P12830,O94985,P00533,P54764,P54762,P04626,P55899,P17948,Q30201,P04439,P04440,P13747,P30511,P11717,P11279,Q9UQV4,P01130,Q07954,P98164,O75581,P22897,P08138,Q16620,Q6UWI2,P40967,Q96PQ0,Q92673,Q99523	APP,BSG,CD1B,CD22,CD274,CD68,CD79A,CDH1,CLSTN1,EGFR,EPHA4,EPHB1,ERBB2,FCGRT,FLT1,HFE,HLA-A,HLA-DPB1,HLA-E,HLA-F,IGF2R,LAMP1,LAMP3,LDLR,LRP1,LRP2,LRP6,MRC1,NGFR,NTRK2,PARM1,PMEL,SORCS2,SORL1,SORT1
GO:0098983	symmetric, GABA-ergic, inhibitory synapse	0.00462646	0.00462646	4	1	Q8NFZ4,Q9NZ94,Q8N0W4,Q8NFZ3	NLGN2,NLGN3,NLGN4X,NLGN4Y
GO:0005794	Golgi apparatus	0.00464643	0.00464643	47	8	P51693,P05067,P35613,P29016,P06729,P16070,P12830,P55291,O94985,Q9H4D0,Q6UVK1,Q14118,P00533,P54764,P29323,Q96PL5,P12318,P04439,P04440,P13747,P30511,P11717,Q8NFM7,P01130,Q07954,P98164,O75581,Q6UXC1,P51512,Q685J3,Q92859,Q8N2Q7,P46531,Q04721,Q9UM47,Q99466,P19021,Q6UWI2,P40967,P18827,P34741,O75056,P31431,Q92673,Q99523,P19438,Q86YW5	APLP1,APP,BSG,CD1B,CD2,CD44,CDH1,CDH15,CLSTN1,CLSTN2,CSPG4,DAG1,EGFR,EPHA4,EPHB2,ERMAP,FCGR2A,HLA-A,HLA-DPB1,HLA-E,HLA-F,IGF2R,IL17RD,LDLR,LRP1,LRP2,LRP6,MAMDC4,MMP16,MUC17,NEO1,NLGN1,NOTCH1,NOTCH2,NOTCH3,NOTCH4,PAM,PARM1,PMEL,SDC1,SDC2,SDC3,SDC4,SORL1,SORT1,TNFRSF1A,TREML1
GO:0044297	cell body	0.00470395	0.00470395	22	3	P37023,P05067,P41217,P20273,P78310,O60469,P54764,P29323,P08069,P32004,O75096,O75581,Q14114,P08138,P58400,P19021,P10586,O95754,Q96PQ0,Q92673,Q6ZN44,O95185	ACVRL1,APP,CD200,CD22,CXADR,DSCAM,EPHA4,EPHB2,IGF1R,L1CAM,LRP4,LRP6,LRP8,NGFR,NRXN1,PAM,PTPRF,SEMA4F,SORCS2,SORL1,UNC5A,UNC5C
GO:0042734	presynaptic membrane	0.00494595	0.00494595	12	3	Q9Y6N8,P19022,P52799,P54764,P29323,Q15303,Q9NT99,Q15223,Q8NFZ4,Q9Y639,P58400,P23468	CDH10,CDH2,EFNB2,EPHA4,EPHB2,ERBB4,LRRC4B,NECTIN1,NLGN2,NPTN,NRXN1,PTPRD
GO:0055037	recycling endosome	0.00589629	0.00589629	9	3	P05067,P20273,Q9NZQ7,Q30201,P04439,P13747,P30511,Q96PQ0,Q92673	APP,CD22,CD274,HFE,HLA-A,HLA-E,HLA-F,SORCS2,SORL1
GO:0031901	early endosome membrane	0.00701832	0.00701832	12	4	Q9NZQ7,P00533,P54764,P54762,P04439,P13747,P30511,Q9UQV4,O75581,Q16620,Q96PQ0,Q92673	CD274,EGFR,EPHA4,EPHB1,HLA-A,HLA-E,HLA-F,LAMP3,LRP6,NTRK2,SORCS2,SORL1
GO:0030175	filopodium	0.00934837	0.00934837	9	2	P05067,P78310,Q14118,P54764,P54762,P21583,Q8N2Q7,Q86YL7,O95185	APP,CXADR,DAG1,EPHA4,EPHB1,KITLG,NLGN1,PDPN,UNC5C
GO:0060077	inhibitory synapse	0.0104914	0.0104914	5	1	Q8NFZ4,Q9NZ94,Q8N0W4,Q8NFZ3,Q9Y639	NLGN2,NLGN3,NLGN4X,NLGN4Y,NPTN
GO:0031594	neuromuscular junction	0.0104914	0.0104914	5	1	P05067,P55291,P54764,O75096,O15146	APP,CDH15,EPHA4,LRP4,MUSK
GO:0044295	axonal growth cone	0.0104914	0.0104914	5	1	P43146,P54764,P32004,Q92859,P58400	DCC,EPHA4,L1CAM,NEO1,NRXN1
GO:0005634	nucleus	0.0115071	0.0115071	45	9	O43184,Q15109,P51693,Q06481,P05067,P15514,P06729,Q9NZQ7,Q12864,P33151,P55285,O94985,P09603,Q6UVK1,P78310,Q14118,P00533,P29323,P04626,Q15303,P25445,Q30201,P08069,P11717,Q8NFM7,Q07954,P43121,Q9BRK3,Q92859,P08138,P46531,Q04721,Q9UM47,Q99466,P58400,Q6UWI2,Q08174,Q9UIW2,P23469,Q92673,Q99523,P16150,P09758,Q86YW5,Q06418	ADAM12,AGER,APLP1,APLP2,APP,AREG,CD2,CD274,CDH17,CDH5,CDH6,CLSTN1,CSF1,CSPG4,CXADR,DAG1,EGFR,EPHB2,ERBB2,ERBB4,FAS,HFE,IGF1R,IGF2R,IL17RD,LRP1,MCAM,MXRA8,NEO1,NGFR,NOTCH1,NOTCH2,NOTCH3,NOTCH4,NRXN1,PARM1,PCDH1,PLXNA1,PTPRE,SORL1,SORT1,SPN,TACSTD2,TREML1,TYRO3
GO:0089717	spanning component of membrane	0.0122682	0.0122682	6	1	Q9BYE9,Q8N2Q7,Q8NFZ4,Q9NZ94,Q8N0W4,Q8NFZ3	CDHR2,NLGN1,NLGN2,NLGN3,NLGN4X,NLGN4Y
GO:0098858	actin-based cell projection	0.0129887	0.0129887	14	2	P05067,P16070,Q9BYE9,P78310,Q14118,P54764,P54762,P21583,O94856,Q8N2Q7,Q86YL7,Q9HD43,P16150,O95185	APP,CD44,CDHR2,CXADR,DAG1,EPHA4,EPHB1,KITLG,NFASC,NLGN1,PDPN,PTPRH,SPN,UNC5C
GO:0016324	apical plasma membrane	0.0134891	0.0134891	18	2	Q15109,P16070,P19022,Q9BYE9,Q9BUF7,Q6UVK1,O00548,P16422,P04626,P08887,P15382,Q9UEF7,P98164,Q685J3,P46531,Q86YL7,Q9HD43,Q16827	AGER,CD44,CDH2,CDHR2,CRB3,CSPG4,DLL1,EPCAM,ERBB2,IL6R,KCNE1,KL,LRP2,MUC17,NOTCH1,PDPN,PTPRH,PTPRO
GO:0005829	cytosol	0.015366	0.015366	30	5	P05067,Q86VB7,P29016,P16070,Q14118,P43146,P40126,P54762,P29323,P54753,P54760,P04626,Q15303,Q96PL5,P25445,P11279,P08138,P46531,Q9UM47,Q99466,Q16620,Q6UWI2,Q86YL7,Q9UIW2,Q8IY17,O43699,Q96PQ0,Q99523,P09758,Q86YW5	APP,CD163,CD1B,CD44,DAG1,DCC,DCT,EPHB1,EPHB2,EPHB3,EPHB4,ERBB2,ERBB4,ERMAP,FAS,LAMP1,NGFR,NOTCH1,NOTCH3,NOTCH4,NTRK2,PARM1,PDPN,PLXNA1,PNPLA6,SIGLEC6,SORCS2,SORT1,TACSTD2,TREML1
GO:0031410	cytoplasmic vesicle	0.0161522	0.0161522	62	19	P78325,Q06481,P05067,P15514,P35613,Q86VB7,P29016,P20273,Q9NZQ7,P16070,P34810,P11912,P12830,O94985,P78310,P40126,O00548,P00533,P54764,P54762,P04626,P12318,P55899,P17948,Q30201,P04439,P04440,P13747,P30511,P11717,P11279,Q9UQV4,P01130,Q8N423,O75022,Q07954,P98164,O75581,Q2M385,P22897,O94856,P08138,Q9NZ94,P46531,P58400,Q16620,P19021,Q6UWI2,Q86YL7,P01833,P40967,Q12913,P14151,P16109,Q9C0C4,O15389,P78324,…	ADAM8,APLP2,APP,AREG,BSG,CD163,CD1B,CD22,CD274,CD44,CD68,CD79A,CDH1,CLSTN1,CXADR,DCT,DLL1,EGFR,EPHA4,EPHB1,ERBB2,FCGR2A,FCGRT,FLT1,HFE,HLA-A,HLA-DPB1,HLA-E,HLA-F,IGF2R,LAMP1,LAMP3,LDLR,LILRB2,LILRB3,LRP1,LRP2,LRP6,MPEG1,MRC1,NFASC,NGFR,NLGN3,NOTCH1,NRXN1,NTRK2,PAM,PARM1,PDPN,PIGR,PMEL,PTPRJ,SELL,SELP,SEMA4C,SIGLEC5,SIRPA,SLAMF1,SORCS2,SORL1,SORT1,TREML1
GO:0032280	symmetric synapse	0.0163253	0.0163253	4	1	Q8NFZ4,Q9NZ94,Q8N0W4,Q8NFZ3	NLGN2,NLGN3,NLGN4X,NLGN4Y
GO:0005925	focal adhesion	0.0163371	0.0163371	20	2	P35613,P16070,P14209,P19022,Q6UVK1,Q14118,P52799,P00533,P29317,P17948,P11717,P32004,Q07954,P43121,Q9UBG0,Q92692,O94856,Q13308,P18433,P31431	BSG,CD44,CD99,CDH2,CSPG4,DAG1,EFNB2,EGFR,EPHA2,FLT1,IGF2R,L1CAM,LRP1,MCAM,MRC2,NECTIN2,NFASC,PTK7,PTPRA,SDC4
GO:0030055	cell-substrate junction	0.0163371	0.0163371	20	2	P35613,P16070,P14209,P19022,Q6UVK1,Q14118,P52799,P00533,P29317,P17948,P11717,P32004,Q07954,P43121,Q9UBG0,Q92692,O94856,Q13308,P18433,P31431	BSG,CD44,CD99,CDH2,CSPG4,DAG1,EFNB2,EGFR,EPHA2,FLT1,IGF2R,L1CAM,LRP1,MCAM,MRC2,NECTIN2,NFASC,PTK7,PTPRA,SDC4
GO:0097708	intracellular vesicle	0.0168342	0.0168342	62	19	P78325,Q06481,P05067,P15514,P35613,Q86VB7,P29016,P20273,Q9NZQ7,P16070,P34810,P11912,P12830,O94985,P78310,P40126,O00548,P00533,P54764,P54762,P04626,P12318,P55899,P17948,Q30201,P04439,P04440,P13747,P30511,P11717,P11279,Q9UQV4,P01130,Q8N423,O75022,Q07954,P98164,O75581,Q2M385,P22897,O94856,P08138,Q9NZ94,P46531,P58400,Q16620,P19021,Q6UWI2,Q86YL7,P01833,P40967,Q12913,P14151,P16109,Q9C0C4,O15389,P78324,…	ADAM8,APLP2,APP,AREG,BSG,CD163,CD1B,CD22,CD274,CD44,CD68,CD79A,CDH1,CLSTN1,CXADR,DCT,DLL1,EGFR,EPHA4,EPHB1,ERBB2,FCGR2A,FCGRT,FLT1,HFE,HLA-A,HLA-DPB1,HLA-E,HLA-F,IGF2R,LAMP1,LAMP3,LDLR,LILRB2,LILRB3,LRP1,LRP2,LRP6,MPEG1,MRC1,NFASC,NGFR,NLGN3,NOTCH1,NRXN1,NTRK2,PAM,PARM1,PDPN,PIGR,PMEL,PTPRJ,SELL,SELP,SEMA4C,SIGLEC5,SIRPA,SLAMF1,SORCS2,SORL1,SORT1,TREML1
GO:0032991	protein-containing complex	0.0168342	0.0168342	82	30	P37023,P78325,P05067,P30530,P06729,P16070,P11912,P12830,Q9Y6N8,P55287,P55289,P55291,Q12864,Q13634,P19022,Q9HBT6,Q9UJ99,Q86UP0,P22223,P55283,P33151,P55285,Q9ULB5,Q9ULB4,Q9BUF7,P09603,P78310,Q14118,Q08345,P00533,P21709,P29317,P54764,P54762,P29323,P54753,P54760,P04626,Q15303,P25445,P17948,Q30201,P04439,P04440,P13747,P30511,P08069,P11717,P08887,P15382,P01130,Q07954,Q9NZR2,P98164,O75581,Q14114,Q12866,…	ACVRL1,ADAM8,APP,AXL,CD2,CD44,CD79A,CDH1,CDH10,CDH11,CDH12,CDH15,CDH17,CDH18,CDH2,CDH20,CDH22,CDH24,CDH3,CDH4,CDH5,CDH6,CDH7,CDH9,CRB3,CSF1,CXADR,DAG1,DDR1,EGFR,EPHA1,EPHA2,EPHA4,EPHB1,EPHB2,EPHB3,EPHB4,ERBB2,ERBB4,FAS,FLT1,HFE,HLA-A,HLA-DPB1,HLA-E,HLA-F,IGF1R,IGF2R,IL6R,KCNE1,LDLR,LRP1,LRP1B,LRP2,LRP6,LRP8,MERTK,MET,MUSK,NEO1,NLGN1,NOTCH1,NOTCH2,NOTCH3,NPR3,NRXN1,NRXN2,NRXN3,NTRK2,PIGR,PLXNA1,PL…
GO:0044309	neuron spine	0.0176451	0.0176451	9	1	P05067,P54764,P29323,Q9HBW1,P08138,Q8N2Q7,Q16620,Q16827,Q96PQ0	APP,EPHA4,EPHB2,LRRC4,NGFR,NLGN1,NTRK2,PTPRO,SORCS2
GO:0010008	endosome membrane	0.0176451	0.0176451	24	9	P29016,Q9NZQ7,P34810,P00533,P54764,P54762,P04626,P55899,P04439,P04440,P13747,P30511,P11717,P11279,Q9UQV4,P01130,O75581,P22897,Q16620,Q6UWI2,P40967,Q96PQ0,Q92673,Q99523	CD1B,CD274,CD68,EGFR,EPHA4,EPHB1,ERBB2,FCGRT,HLA-A,HLA-DPB1,HLA-E,HLA-F,IGF2R,LAMP1,LAMP3,LDLR,LRP6,MRC1,NTRK2,PARM1,PMEL,SORCS2,SORL1,SORT1
GO:0043197	dendritic spine	0.0176451	0.0176451	9	1	P05067,P54764,P29323,Q9HBW1,P08138,Q8N2Q7,Q16620,Q16827,Q96PQ0	APP,EPHA4,EPHB2,LRRC4,NGFR,NLGN1,NTRK2,PTPRO,SORCS2
GO:0043296	apical junction complex	0.0176451	0.0176451	9	3	P12830,P33151,Q9BUF7,P78310,P16422,Q9BRK3,Q15223,Q92692,Q9NQS3	CDH1,CDH5,CRB3,CXADR,EPCAM,MXRA8,NECTIN1,NECTIN2,NECTIN3
GO:0005771	multivesicular body	0.018887	0.018887	5	2	P11912,P00533,P11279,P40967,Q92673	CD79A,EGFR,LAMP1,PMEL,SORL1
GO:0099146	intrinsic component of postsynaptic density membrane	0.018887	0.018887	11	4	Q9H4D0,P43146,P52799,Q15303,Q9HBW1,Q9NT99,Q9HCJ2,Q9NQS3,Q9Y639,Q16827,Q96PX8	CLSTN2,DCC,EFNB2,ERBB4,LRRC4,LRRC4B,LRRC4C,NECTIN3,NPTN,PTPRO,SLITRK1
GO:0099061	integral component of postsynaptic density membrane	0.018887	0.018887	11	4	Q9H4D0,P43146,P52799,Q15303,Q9HBW1,Q9NT99,Q9HCJ2,Q9NQS3,Q9Y639,Q16827,Q96PX8	CLSTN2,DCC,EFNB2,ERBB4,LRRC4,LRRC4B,LRRC4C,NECTIN3,NPTN,PTPRO,SLITRK1
GO:0099059	integral component of presynaptic active zone membrane	0.018887	0.018887	5	1	Q9Y6N8,P19022,Q15223,Q9Y639,P58400	CDH10,CDH2,NECTIN1,NPTN,NRXN1
GO:0016328	lateral plasma membrane	0.018887	0.018887	5	1	P35613,P12830,P16422,Q16827,P09758	BSG,CDH1,EPCAM,PTPRO,TACSTD2
GO:0048786	presynaptic active zone	0.018887	0.018887	6	1	P05067,Q9Y6N8,P19022,Q15223,Q9Y639,P58400	APP,CDH10,CDH2,NECTIN1,NPTN,NRXN1
GO:0098945	intrinsic component of presynaptic active zone membrane	0.018887	0.018887	5	1	Q9Y6N8,P19022,Q15223,Q9Y639,P58400	CDH10,CDH2,NECTIN1,NPTN,NRXN1
GO:0005641	nuclear envelope lumen	0.0192918	0.0192918	3	0	P05067,P11717,Q92673	APP,IGF2R,SORL1
GO:0005796	Golgi lumen	0.0233608	0.0233608	9	0	P05067,Q6UVK1,Q14118,P51512,Q685J3,P18827,P34741,O75056,P31431	APP,CSPG4,DAG1,MMP16,MUC17,SDC1,SDC2,SDC3,SDC4
GO:0055038	recycling endosome membrane	0.031218	0.031218	6	3	Q9NZQ7,P04439,P13747,P30511,Q96PQ0,Q92673	CD274,HLA-A,HLA-E,HLA-F,SORCS2,SORL1
GO:0098985	asymmetric, glutamatergic, excitatory synapse	0.0344984	0.0344984	4	1	Q8N2Q7,Q9NZ94,Q8N0W4,Q8NFZ3	NLGN1,NLGN3,NLGN4X,NLGN4Y
GO:0043198	dendritic shaft	0.0344984	0.0344984	4	1	P05067,P54764,Q96J84,Q8NFZ4	APP,EPHA4,KIRREL1,NLGN2
GO:0031258	lamellipodium membrane	0.0347213	0.0347213	5	1	P16070,Q6UVK1,P29317,Q86YL7,Q9Y4D7	CD44,CSPG4,EPHA2,PDPN,PLXND1
GO:0012506	vesicle membrane	0.0371888	0.0371888	46	16	P78325,Q06481,P15514,P35613,Q86VB7,P29016,Q9NZQ7,P16070,P34810,P40126,P00533,P54764,P54762,P04626,P12318,P55899,P04439,P04440,P13747,P30511,P11717,P11279,Q9UQV4,P01130,Q8N423,O75022,Q07954,P98164,O75581,Q2M385,P22897,O94856,Q16620,P19021,Q6UWI2,P01833,P40967,Q12913,P14151,P16109,Q9C0C4,O15389,P78324,Q96PQ0,Q92673,Q99523	ADAM8,APLP2,AREG,BSG,CD163,CD1B,CD274,CD44,CD68,DCT,EGFR,EPHA4,EPHB1,ERBB2,FCGR2A,FCGRT,HLA-A,HLA-DPB1,HLA-E,HLA-F,IGF2R,LAMP1,LAMP3,LDLR,LILRB2,LILRB3,LRP1,LRP2,LRP6,MPEG1,MRC1,NFASC,NTRK2,PAM,PARM1,PIGR,PMEL,PTPRJ,SELL,SELP,SEMA4C,SIGLEC5,SIRPA,SORCS2,SORL1,SORT1
GO:0060076	excitatory synapse	0.0371888	0.0371888	7	2	P0C7U0,Q9HBW1,Q8N2Q7,Q8NFZ4,Q9NZ94,Q8N0W4,Q8NFZ3	ELFN1,LRRC4,NLGN1,NLGN2,NLGN3,NLGN4X,NLGN4Y
GO:0030659	cytoplasmic vesicle membrane	0.0371888	0.0371888	46	16	P78325,Q06481,P15514,P35613,Q86VB7,P29016,Q9NZQ7,P16070,P34810,P40126,P00533,P54764,P54762,P04626,P12318,P55899,P04439,P04440,P13747,P30511,P11717,P11279,Q9UQV4,P01130,Q8N423,O75022,Q07954,P98164,O75581,Q2M385,P22897,O94856,Q16620,P19021,Q6UWI2,P01833,P40967,Q12913,P14151,P16109,Q9C0C4,O15389,P78324,Q96PQ0,Q92673,Q99523	ADAM8,APLP2,AREG,BSG,CD163,CD1B,CD274,CD44,CD68,DCT,EGFR,EPHA4,EPHB1,ERBB2,FCGR2A,FCGRT,HLA-A,HLA-DPB1,HLA-E,HLA-F,IGF2R,LAMP1,LAMP3,LDLR,LILRB2,LILRB3,LRP1,LRP2,LRP6,MPEG1,MRC1,NFASC,NTRK2,PAM,PARM1,PIGR,PMEL,PTPRJ,SELL,SELP,SEMA4C,SIGLEC5,SIRPA,SORCS2,SORL1,SORT1
GO:0043235	receptor complex	0.0389439	0.0389439	44	11	P37023,P05067,P30530,P16070,P11912,Q08345,P00533,P21709,P29317,P54764,P54762,P29323,P54753,P54760,P04626,Q15303,P17948,Q30201,P08069,P08887,P01130,Q07954,Q9NZR2,P98164,Q14114,Q12866,P08581,O15146,Q8N2Q7,P46531,Q04721,Q9UM47,Q16620,P01833,Q9UIW2,O75051,Q9HCM2,O43157,Q9Y4D7,P18433,O60896,P35590,P19438,Q06418	ACVRL1,APP,AXL,CD44,CD79A,DDR1,EGFR,EPHA1,EPHA2,EPHA4,EPHB1,EPHB2,EPHB3,EPHB4,ERBB2,ERBB4,FLT1,HFE,IGF1R,IL6R,LDLR,LRP1,LRP1B,LRP2,LRP8,MERTK,MET,MUSK,NLGN1,NOTCH1,NOTCH2,NOTCH3,NTRK2,PIGR,PLXNA1,PLXNA2,PLXNA4,PLXNB1,PLXND1,PTPRA,RAMP3,TIE1,TNFRSF1A,TYRO3

## Sheet: PATHWAYS_known_sub_vs_default
GO.ID	name_scope	Description	p.Val	FDR	count_genes	count_genes_mod	genes	gene_names
KEGG:04514	KEGG	Cell adhesion molecules	3.40514e-19	3.40514e-19	24	5	Q9BY67,P14209,P12830,P19022,P33151,Q92896,P04439,P32004,Q9NT99,Q15223,Q92692,Q9NQS3,Q92859,Q8N2Q7,Q8NFZ4,Q9ULB1,Q9P2S2,Q9Y4C0,P10586,P28827,P18827,P34741,O75056,P16150	CADM1,CD99,CDH1,CDH2,CDH5,GLG1,HLA-A,L1CAM,LRRC4B,NECTIN1,NECTIN2,NECTIN3,NEO1,NLGN1,NLGN2,NRXN1,NRXN2,NRXN3,PTPRF,PTPRM,SDC1,SDC2,SDC3,SPN
KEGG:04360	KEGG	Axon guidance	1.83691e-07	1.83691e-07	15	1	P43146,P98172,P52799,P29317,P54764,P54756,Q15375,P29323,P54753,P54760,P32004,P08581,Q92859,Q9Y6N7,P34925	DCC,EFNB1,EFNB2,EPHA2,EPHA4,EPHA5,EPHA7,EPHB2,EPHB3,EPHB4,L1CAM,MET,NEO1,ROBO1,RYK
KEGG:04520	KEGG	Adherens junction	6.83121e-06	6.83121e-06	9	2	P12830,P08069,P06213,P08581,Q15223,Q92692,Q9NQS3,P10586,P28827	CDH1,IGF1R,INSR,MET,NECTIN1,NECTIN2,NECTIN3,PTPRF,PTPRM
KEGG:04010	KEGG	MAPK signaling pathway	6.69378e-05	6.69378e-05	15	0	P09603,P29317,Q15303,P22607,P22455,P17948,P35916,P08069,P14778,P06213,P08581,P08138,P04629,Q16620,P19438	CSF1,EPHA2,ERBB4,FGFR3,FGFR4,FLT1,FLT4,IGF1R,IL1R1,INSR,MET,NGFR,NTRK1,NTRK2,TNFRSF1A
KEGG:04151	KEGG	PI3K-Akt signaling pathway	0.000104302	0.000104302	16	1	P09603,P29317,Q15303,P22607,P22455,P17948,P35916,P10912,P48551,P08069,P08887,P06213,P08581,P08138,P04629,Q16620	CSF1,EPHA2,ERBB4,FGFR3,FGFR4,FLT1,FLT4,GHR,IFNAR2,IGF1R,IL6R,INSR,MET,NGFR,NTRK1,NTRK2
KEGG:04330	KEGG	Notch signaling pathway	0.000107998	0.000107998	7	0	O00548,P78504,Q9Y219,P46531,Q04721,Q9UM47,Q99466	DLL1,JAG1,JAG2,NOTCH1,NOTCH2,NOTCH3,NOTCH4
KEGG:05224	KEGG	Breast cancer	0.000196889	0.000196889	10	0	O00548,P35916,P08069,P78504,Q9Y219,O75581,P46531,Q04721,Q9UM47,Q99466	DLL1,FLT4,IGF1R,JAG1,JAG2,LRP6,NOTCH1,NOTCH2,NOTCH3,NOTCH4
KEGG:01522	KEGG	Endocrine resistance	0.000249782	0.000249782	8	0	O00548,P08069,P78504,Q9Y219,P46531,Q04721,Q9UM47,Q99466	DLL1,IGF1R,JAG1,JAG2,NOTCH1,NOTCH2,NOTCH3,NOTCH4
KEGG:04014	KEGG	Ras signaling pathway	0.000301655	0.000301655	12	0	P09603,P29317,P22607,P22455,P17948,P35916,P08069,P06213,P08581,P08138,P04629,Q16620	CSF1,EPHA2,FGFR3,FGFR4,FLT1,FLT4,IGF1R,INSR,MET,NGFR,NTRK1,NTRK2
KEGG:04015	KEGG	Rap1 signaling pathway	0.000539018	0.000539018	11	1	P12830,P09603,P29317,P22607,P22455,P17948,P35916,P08069,P06213,P08581,P08138	CDH1,CSF1,EPHA2,FGFR3,FGFR4,FLT1,FLT4,IGF1R,INSR,MET,NGFR
KEGG:04060	KEGG	Cytokine-cytokine receptor interaction	0.00196756	0.00196756	12	1	P09603,P78423,Q9H2A7,P10912,P48551,Q14626,P14778,P27930,P08887,P08138,Q02223,P19438	CSF1,CX3CL1,CXCL16,GHR,IFNAR2,IL11RA,IL1R1,IL1R2,IL6R,NGFR,TNFRSF17,TNFRSF1A
KEGG:01521	KEGG	EGFR tyrosine kinase inhibitor resistance	0.00377168	0.00377168	6	1	P30530,P22607,P08069,P08887,P08581,O14511	AXL,FGFR3,IGF1R,IL6R,MET,NRG2
KEGG:04658	KEGG	Th1 and Th2 cell differentiation	0.00682606	0.00682606	6	0	O00548,P78504,Q9Y219,P46531,Q04721,Q9UM47	DLL1,JAG1,JAG2,NOTCH1,NOTCH2,NOTCH3
KEGG:04640	KEGG	Hematopoietic cell lineage	0.00859928	0.00859928	6	1	P16070,P09603,Q14626,P14778,P27930,P08887	CD44,CSF1,IL11RA,IL1R1,IL1R2,IL6R
KEGG:05144	KEGG	Malaria	0.0283156	0.0283156	4	0	Q07954,P08581,P18827,P34741	LRP1,MET,SDC1,SDC2
KEGG:04979	KEGG	Cholesterol metabolism	0.0286982	0.0286982	4	0	P01130,Q07954,P98164,Q99523	LDLR,LRP1,LRP2,SORT1
KEGG:04380	KEGG	Osteoclast differentiation	0.034739	0.034739	6	0	P09603,P48551,P14778,P78324,P19438,Q9NZC2	CSF1,IFNAR2,IL1R1,SIRPA,TNFRSF1A,TREM2
KEGG:05418	KEGG	Fluid shear stress and atherosclerosis	0.0479777	0.0479777	6	1	P33151,P14778,P27930,P18827,P34741,P19438	CDH5,IL1R1,IL1R2,SDC1,SDC2,TNFRSF1A
REAC:R-HSA-3928665	REAC	EPH-ephrin mediated repulsion of cells	1.93229e-08	1.93229e-08	10	0	O14672,P98172,P52799,P29317,P54764,P54756,Q15375,P29323,P54753,P54760	ADAM10,EFNB1,EFNB2,EPHA2,EPHA4,EPHA5,EPHA7,EPHB2,EPHB3,EPHB4
REAC:R-HSA-418990	REAC	Adherens junctions interactions	8.04703e-08	8.04703e-08	8	4	Q9BY67,P12830,P19022,P33151,P55285,Q15223,Q92692,Q9NQS3	CADM1,CDH1,CDH2,CDH5,CDH6,NECTIN1,NECTIN2,NECTIN3
REAC:R-HSA-2660826	REAC	Constitutive Signaling by NOTCH1 t(7;9)(NOTCH1:M1580_K2555) Translocation Mutant	1.26065e-07	1.26065e-07	5	0	O14672,O00548,P78504,Q9Y219,P46531	ADAM10,DLL1,JAG1,JAG2,NOTCH1
REAC:R-HSA-2660825	REAC	Signaling by NOTCH1 t(7;9)(NOTCH1:M1580_K2555) Translocation Mutant	1.26065e-07	1.26065e-07	5	0	O14672,O00548,P78504,Q9Y219,P46531	ADAM10,DLL1,JAG1,JAG2,NOTCH1
REAC:R-HSA-2682334	REAC	EPH-Ephrin signaling	1.26065e-07	1.26065e-07	11	0	O14672,P98172,P52799,P29317,P54764,P54756,Q15375,P29323,P54753,P54760,P34741	ADAM10,EFNB1,EFNB2,EPHA2,EPHA4,EPHA5,EPHA7,EPHB2,EPHB3,EPHB4,SDC2
REAC:R-HSA-5083630	REAC	Defective LFNG causes SCDO3	2.71541e-06	2.71541e-06	4	0	P46531,Q04721,Q9UM47,Q99466	NOTCH1,NOTCH2,NOTCH3,NOTCH4
REAC:R-HSA-202733	REAC	Cell surface interactions at the vascular wall	2.77264e-06	2.77264e-06	13	0	P35613,P16070,P14209,P78310,P16422,Q92896,P32004,Q12866,P18827,P34741,O75056,P78324,P16150	BSG,CD44,CD99,CXADR,EPCAM,GLG1,L1CAM,MERTK,SDC1,SDC2,SDC3,SIRPA,SPN
REAC:R-HSA-1912399	REAC	Pre-NOTCH Processing in the Endoplasmic Reticulum	6.46616e-06	6.46616e-06	4	0	P46531,Q04721,Q9UM47,Q99466	NOTCH1,NOTCH2,NOTCH3,NOTCH4
REAC:R-HSA-975634	REAC	Retinoid metabolism and transport	8.44965e-06	8.44965e-06	7	0	P01130,Q07954,P98164,Q14114,P18827,P34741,O75056	LDLR,LRP1,LRP2,LRP8,SDC1,SDC2,SDC3
REAC:R-HSA-421270	REAC	Cell-cell junction organization	8.44965e-06	8.44965e-06	8	4	Q9BY67,P12830,P19022,P33151,P55285,Q15223,Q92692,Q9NQS3	CADM1,CDH1,CDH2,CDH5,CDH6,NECTIN1,NECTIN2,NECTIN3
REAC:R-HSA-2691230	REAC	Signaling by NOTCH1 HD Domain Mutants in Cancer	8.44965e-06	8.44965e-06	5	0	O14672,O00548,P78504,Q9Y219,P46531	ADAM10,DLL1,JAG1,JAG2,NOTCH1
REAC:R-HSA-2691232	REAC	Constitutive Signaling by NOTCH1 HD Domain Mutants	8.44965e-06	8.44965e-06	5	0	O14672,O00548,P78504,Q9Y219,P46531	ADAM10,DLL1,JAG1,JAG2,NOTCH1
REAC:R-HSA-420597	REAC	Nectin/Necl trans heterodimerization	9.98002e-06	9.98002e-06	4	1	Q9BY67,Q15223,Q92692,Q9NQS3	CADM1,NECTIN1,NECTIN2,NECTIN3
REAC:R-HSA-6806667	REAC	Metabolism of fat-soluble vitamins	1.2918e-05	1.2918e-05	7	0	P01130,Q07954,P98164,Q14114,P18827,P34741,O75056	LDLR,LRP1,LRP2,LRP8,SDC1,SDC2,SDC3
REAC:R-HSA-2122948	REAC	Activated NOTCH1 Transmits Signal to the Nucleus	1.37393e-05	1.37393e-05	6	0	O14672,O00548,Q8NFT8,P78504,Q9Y219,P46531	ADAM10,DLL1,DNER,JAG1,JAG2,NOTCH1
REAC:R-HSA-3928664	REAC	Ephrin signaling	1.37393e-05	1.37393e-05	5	0	P98172,P52799,P29323,P54753,P54760	EFNB1,EFNB2,EPHB2,EPHB3,EPHB4
REAC:R-HSA-3781865	REAC	Diseases of glycosylation	3.13838e-05	3.13838e-05	10	0	Q6UVK1,Q14118,P15941,P46531,Q04721,Q9UM47,Q99466,P18827,P34741,O75056	CSPG4,DAG1,MUC1,NOTCH1,NOTCH2,NOTCH3,NOTCH4,SDC1,SDC2,SDC3
REAC:R-HSA-2979096	REAC	NOTCH2 Activation and Transmission of Signal to the Nucleus	4.66858e-05	4.66858e-05	5	0	O14672,O00548,P78504,Q9Y219,Q04721	ADAM10,DLL1,JAG1,JAG2,NOTCH2
REAC:R-HSA-6794362	REAC	Protein-protein interactions at synapses	4.69789e-05	4.69789e-05	8	1	Q9NT99,Q8N2Q7,Q8NFZ4,Q9ULB1,Q9P2S2,Q9Y4C0,P10586,O43581	LRRC4B,NLGN1,NLGN2,NRXN1,NRXN2,NRXN3,PTPRF,SYT7
REAC:R-HSA-3928662	REAC	EPHB-mediated forward signaling	5.20611e-05	5.20611e-05	6	0	P98172,P52799,P29323,P54753,P54760,P34741	EFNB1,EFNB2,EPHB2,EPHB3,EPHB4,SDC2
REAC:R-HSA-446728	REAC	Cell junction organization	6.61528e-05	6.61528e-05	8	4	Q9BY67,P12830,P19022,P33151,P55285,Q15223,Q92692,Q9NQS3	CADM1,CDH1,CDH2,CDH5,CDH6,NECTIN1,NECTIN2,NECTIN3
REAC:R-HSA-9013507	REAC	NOTCH3 Activation and Transmission of Signal to the Nucleus	7.72298e-05	7.72298e-05	5	0	O14672,O00548,P78504,Q9Y219,Q9UM47	ADAM10,DLL1,JAG1,JAG2,NOTCH3
REAC:R-HSA-1500931	REAC	Cell-Cell communication	8.88728e-05	8.88728e-05	9	4	Q9BY67,P12830,P19022,P33151,P55285,Q15223,Q92692,Q9NQS3,P78324	CADM1,CDH1,CDH2,CDH5,CDH6,NECTIN1,NECTIN2,NECTIN3,SIRPA
REAC:R-HSA-9012852	REAC	Signaling by NOTCH3	0.000132776	0.000132776	6	0	O14672,O00548,P78504,Q9Y219,P46531,Q9UM47	ADAM10,DLL1,JAG1,JAG2,NOTCH1,NOTCH3
REAC:R-HSA-5662702	REAC	Melanin biosynthesis	0.000156514	0.000156514	3	0	P40126,P14679,P17643	DCT,TYR,TYRP1
REAC:R-HSA-445095	REAC	Interaction between L1 and Ankyrins	0.000202871	0.000202871	5	0	P32004,Q07699,O60939,Q9NY72,Q8IWT1	L1CAM,SCN1B,SCN2B,SCN3B,SCN4B
REAC:R-HSA-1980145	REAC	Signaling by NOTCH2	0.000269555	0.000269555	5	0	O14672,O00548,P78504,Q9Y219,Q04721	ADAM10,DLL1,JAG1,JAG2,NOTCH2
REAC:R-HSA-6794361	REAC	Neurexins and neuroligins	0.000286549	0.000286549	6	0	Q8N2Q7,Q8NFZ4,Q9ULB1,Q9P2S2,Q9Y4C0,O43581	NLGN1,NLGN2,NRXN1,NRXN2,NRXN3,SYT7
REAC:R-HSA-1912420	REAC	Pre-NOTCH Processing in Golgi	0.000375303	0.000375303	4	0	P46531,Q04721,Q9UM47,Q99466	NOTCH1,NOTCH2,NOTCH3,NOTCH4
REAC:R-HSA-3560783	REAC	Defective B4GALT7 causes EDS, progeroid type	0.000520025	0.000520025	4	0	Q6UVK1,P18827,P34741,O75056	CSPG4,SDC1,SDC2,SDC3
REAC:R-HSA-4420332	REAC	Defective B3GALT6 causes EDSP2 and SEMDJL1	0.000520025	0.000520025	4	0	Q6UVK1,P18827,P34741,O75056	CSPG4,SDC1,SDC2,SDC3
REAC:R-HSA-9013695	REAC	NOTCH4 Intracellular Domain Regulates Transcription	0.000520025	0.000520025	4	0	P35916,P46531,Q04721,Q99466	FLT4,NOTCH1,NOTCH2,NOTCH4
REAC:R-HSA-3560801	REAC	Defective B3GAT3 causes JDSSDHD	0.000520025	0.000520025	4	0	Q6UVK1,P18827,P34741,O75056	CSPG4,SDC1,SDC2,SDC3
REAC:R-HSA-3906995	REAC	Diseases associated with O-glycosylation of proteins	0.000567355	0.000567355	6	0	Q14118,P15941,P46531,Q04721,Q9UM47,Q99466	DAG1,MUC1,NOTCH1,NOTCH2,NOTCH3,NOTCH4
REAC:R-HSA-2187338	REAC	Visual phototransduction	0.000632026	0.000632026	7	0	P01130,Q07954,P98164,Q14114,P18827,P34741,O75056	LDLR,LRP1,LRP2,LRP8,SDC1,SDC2,SDC3
REAC:R-HSA-1980143	REAC	Signaling by NOTCH1	0.000961453	0.000961453	6	0	O14672,O00548,Q8NFT8,P78504,Q9Y219,P46531	ADAM10,DLL1,DNER,JAG1,JAG2,NOTCH1
REAC:R-HSA-157118	REAC	Signaling by NOTCH	0.00133736	0.00133736	10	0	O14672,O00548,Q8NFT8,P35916,P78504,Q9Y219,P46531,Q04721,Q9UM47,Q99466	ADAM10,DLL1,DNER,FLT4,JAG1,JAG2,NOTCH1,NOTCH2,NOTCH3,NOTCH4
REAC:R-HSA-1971475	REAC	A tetrasaccharide linker sequence is required for GAG synthesis	0.00134455	0.00134455	4	0	Q6UVK1,P18827,P34741,O75056	CSPG4,SDC1,SDC2,SDC3
REAC:R-HSA-373752	REAC	Netrin-1 signaling	0.00136029	0.00136029	5	1	P43146,O60469,Q8TD84,Q92859,Q9Y6N7	DCC,DSCAM,DSCAML1,NEO1,ROBO1
REAC:R-HSA-350054	REAC	Notch-HLH transcription pathway	0.00151699	0.00151699	4	0	P46531,Q04721,Q9UM47,Q99466	NOTCH1,NOTCH2,NOTCH3,NOTCH4
REAC:R-HSA-9013694	REAC	Signaling by NOTCH4	0.00151699	0.00151699	6	0	O14672,P35916,P78504,P46531,Q04721,Q99466	ADAM10,FLT4,JAG1,NOTCH1,NOTCH2,NOTCH4
REAC:R-HSA-9013700	REAC	NOTCH4 Activation and Transmission of Signal to the Nucleus	0.00151699	0.00151699	3	0	O14672,P78504,Q99466	ADAM10,JAG1,NOTCH4
REAC:R-HSA-376172	REAC	DSCAM interactions	0.00151699	0.00151699	3	0	P43146,O60469,Q8TD84	DCC,DSCAM,DSCAML1
REAC:R-HSA-5668914	REAC	Diseases of metabolism	0.00151699	0.00151699	10	0	Q6UVK1,Q14118,P15941,P46531,Q04721,Q9UM47,Q99466,P18827,P34741,O75056	CSPG4,DAG1,MUC1,NOTCH1,NOTCH2,NOTCH3,NOTCH4,SDC1,SDC2,SDC3
REAC:R-HSA-3928663	REAC	EPHA-mediated growth cone collapse	0.00151699	0.00151699	4	0	P29317,P54764,P54756,Q15375	EPHA2,EPHA4,EPHA5,EPHA7
REAC:R-HSA-1474244	REAC	Extracellular matrix organization	0.00183971	0.00183971	11	1	O14672,P05067,P35613,P16070,P12830,Q14118,O15146,Q9ULB1,P18827,P34741,O75056	ADAM10,APP,BSG,CD44,CDH1,DAG1,MUSK,NRXN1,SDC1,SDC2,SDC3
REAC:R-HSA-2894862	REAC	Constitutive Signaling by NOTCH1 HD+PEST Domain Mutants	0.00213916	0.00213916	5	0	O14672,O00548,P78504,Q9Y219,P46531	ADAM10,DLL1,JAG1,JAG2,NOTCH1
REAC:R-HSA-2644603	REAC	Signaling by NOTCH1 in Cancer	0.00213916	0.00213916	5	0	O14672,O00548,P78504,Q9Y219,P46531	ADAM10,DLL1,JAG1,JAG2,NOTCH1
REAC:R-HSA-2644606	REAC	Constitutive Signaling by NOTCH1 PEST Domain Mutants	0.00213916	0.00213916	5	0	O14672,O00548,P78504,Q9Y219,P46531	ADAM10,DLL1,JAG1,JAG2,NOTCH1
REAC:R-HSA-2644602	REAC	Signaling by NOTCH1 PEST Domain Mutants in Cancer	0.00213916	0.00213916	5	0	O14672,O00548,P78504,Q9Y219,P46531	ADAM10,DLL1,JAG1,JAG2,NOTCH1
REAC:R-HSA-2894858	REAC	Signaling by NOTCH1 HD+PEST Domain Mutants in Cancer	0.00213916	0.00213916	5	0	O14672,O00548,P78504,Q9Y219,P46531	ADAM10,DLL1,JAG1,JAG2,NOTCH1
REAC:R-HSA-5576892	REAC	Phase 0 - rapid depolarisation	0.0022408	0.0022408	4	0	Q07699,O60939,Q9NY72,Q8IWT1	SCN1B,SCN2B,SCN3B,SCN4B
REAC:R-HSA-3000171	REAC	Non-integrin membrane-ECM interactions	0.0022408	0.0022408	5	0	Q14118,Q9ULB1,P18827,P34741,O75056	DAG1,NRXN1,SDC1,SDC2,SDC3
REAC:R-HSA-3656253	REAC	Defective EXT1 causes exostoses 1, TRPS2 and CHDS	0.00252969	0.00252969	3	0	P18827,P34741,O75056	SDC1,SDC2,SDC3
REAC:R-HSA-3656237	REAC	Defective EXT2 causes exostoses 2	0.00252969	0.00252969	3	0	P18827,P34741,O75056	SDC1,SDC2,SDC3
REAC:R-HSA-8957275	REAC	Post-translational protein phosphorylation	0.00534323	0.00534323	6	0	O14672,Q06481,P05067,P19022,P09603,P34741	ADAM10,APLP2,APP,CDH2,CSF1,SDC2
REAC:R-HSA-3560782	REAC	Diseases associated with glycosaminoglycan metabolism	0.00536003	0.00536003	4	0	Q6UVK1,P18827,P34741,O75056	CSPG4,SDC1,SDC2,SDC3
REAC:R-HSA-187024	REAC	NGF-independant TRKA activation	0.00696473	0.00696473	2	0	P04629,Q16620	NTRK1,NTRK2
REAC:R-HSA-6783783	REAC	Interleukin-10 signaling	0.0074063	0.0074063	4	0	P09603,P14778,P27930,P19438	CSF1,IL1R1,IL1R2,TNFRSF1A
REAC:R-HSA-373760	REAC	L1CAM interactions	0.00873228	0.00873228	6	0	P29323,P32004,Q07699,O60939,Q9NY72,Q8IWT1	EPHB2,L1CAM,SCN1B,SCN2B,SCN3B,SCN4B
REAC:R-HSA-2024096	REAC	HS-GAG degradation	0.00901999	0.00901999	3	0	P18827,P34741,O75056	SDC1,SDC2,SDC3
REAC:R-HSA-1793185	REAC	Chondroitin sulfate/dermatan sulfate metabolism	0.00961495	0.00961495	4	0	Q6UVK1,P18827,P34741,O75056	CSPG4,SDC1,SDC2,SDC3
REAC:R-HSA-187015	REAC	Activation of TRKA receptors	0.00961495	0.00961495	2	0	P04629,Q16620	NTRK1,NTRK2
REAC:R-HSA-381426	REAC	Regulation of Insulin-like Growth Factor (IGF) transport and uptake by Insulin-like Growth Factor Binding Proteins (IGFBPs)	0.0101639	0.0101639	6	0	O14672,Q06481,P05067,P19022,P09603,P34741	ADAM10,APLP2,APP,CDH2,CSF1,SDC2
REAC:R-HSA-449836	REAC	Other interleukin signaling	0.0110144	0.0110144	3	0	P09603,P23471,P18827	CSF1,PTPRZ1,SDC1
REAC:R-HSA-5576891	REAC	Cardiac conduction	0.0111593	0.0111593	6	0	P15382,Q9Y6J6,Q07699,O60939,Q9NY72,Q8IWT1	KCNE1,KCNE2,SCN1B,SCN2B,SCN3B,SCN4B
REAC:R-HSA-210991	REAC	Basigin interactions	0.0120796	0.0120796	3	0	P35613,P32004,P16150	BSG,L1CAM,SPN
REAC:R-HSA-3000170	REAC	Syndecan interactions	0.0133696	0.0133696	3	0	P18827,P34741,O75056	SDC1,SDC2,SDC3
REAC:R-HSA-1638091	REAC	Heparan sulfate/heparin (HS-GAG) metabolism	0.0135705	0.0135705	4	0	Q6UVK1,P18827,P34741,O75056	CSPG4,SDC1,SDC2,SDC3
REAC:R-HSA-6811558	REAC	PI5P, PP2A and IER3 Regulate PI3K/AKT Signaling	0.0138099	0.0138099	5	0	P35070,P22455,P06213,P08581,O14511	BTC,FGFR4,INSR,MET,NRG2
REAC:R-HSA-198933	REAC	Immunoregulatory interactions between a Lymphoid and a non-Lymphoid cell	0.0138099	0.0138099	7	2	P41217,P14209,P12830,P78310,P04439,Q92692,Q9NZC2	CD200,CD99,CDH1,CXADR,HLA-A,NECTIN2,TREM2
REAC:R-HSA-195399	REAC	VEGF binds to VEGFR leading to receptor dimerization	0.0152455	0.0152455	2	0	P17948,P35916	FLT1,FLT4
REAC:R-HSA-5576890	REAC	Phase 3 - rapid repolarisation	0.0152455	0.0152455	2	0	P15382,Q9Y6J6	KCNE1,KCNE2
REAC:R-HSA-194313	REAC	VEGF ligand-receptor interactions	0.0152455	0.0152455	2	0	P17948,P35916	FLT1,FLT4
REAC:R-HSA-196854	REAC	Metabolism of vitamins and cofactors	0.015286	0.015286	7	0	P01130,Q07954,P98164,Q14114,P18827,P34741,O75056	LDLR,LRP1,LRP2,LRP8,SDC1,SDC2,SDC3
REAC:R-HSA-5663202	REAC	Diseases of signal transduction by growth factor receptors and second messengers	0.017527	0.017527	11	0	O14672,P35070,O00548,P22607,P22455,P78504,Q9Y219,O75581,P08581,P46531,O14511	ADAM10,BTC,DLL1,FGFR3,FGFR4,JAG1,JAG2,LRP6,MET,NOTCH1,NRG2
REAC:R-HSA-199418	REAC	Negative regulation of the PI3K/AKT network	0.017527	0.017527	5	0	P35070,P22455,P06213,P08581,O14511	BTC,FGFR4,INSR,MET,NRG2
REAC:R-HSA-1250342	REAC	PI3K events in ERBB4 signaling	0.0183131	0.0183131	2	0	P35070,O14511	BTC,NRG2
REAC:R-HSA-428542	REAC	Regulation of commissural axon pathfinding by SLIT and ROBO	0.0183131	0.0183131	2	0	P43146,Q9Y6N7	DCC,ROBO1
REAC:R-HSA-2022928	REAC	HS-GAG biosynthesis	0.0191365	0.0191365	3	0	P18827,P34741,O75056	SDC1,SDC2,SDC3
REAC:R-HSA-2219530	REAC	Constitutive Signaling by Aberrant PI3K in Cancer	0.0214591	0.0214591	4	0	P35070,P22455,P08581,O14511	BTC,FGFR4,MET,NRG2
REAC:R-HSA-1250347	REAC	SHC1 events in ERBB4 signaling	0.0257703	0.0257703	2	0	P35070,O14511	BTC,NRG2
REAC:R-HSA-351906	REAC	Apoptotic cleavage of cell adhesion proteins	0.0257703	0.0257703	2	1	P12830,Q14126	CDH1,DSG2
REAC:R-HSA-8847993	REAC	ERBB2 Activates PTK6 Signaling	0.0257703	0.0257703	2	0	P35070,O14511	BTC,NRG2
REAC:R-HSA-449147	REAC	Signaling by Interleukins	0.0327915	0.0327915	11	1	Q15109,P05067,P09603,Q14626,P14778,P27930,P08887,P15941,P23471,P18827,P19438	AGER,APP,CSF1,IL11RA,IL1R1,IL1R2,IL6R,MUC1,PTPRZ1,SDC1,TNFRSF1A
REAC:R-HSA-1963640	REAC	GRB2 events in ERBB2 signaling	0.0341695	0.0341695	2	0	P35070,O14511	BTC,NRG2
REAC:R-HSA-6785631	REAC	ERBB2 Regulates Cell Motility	0.0341695	0.0341695	2	0	P35070,O14511	BTC,NRG2
REAC:R-HSA-1963642	REAC	PI3K events in ERBB2 signaling	0.0341695	0.0341695	2	0	P35070,O14511	BTC,NRG2
REAC:R-HSA-879415	REAC	Advanced glycosylation endproduct receptor signaling	0.0341695	0.0341695	2	0	Q15109,P05067	AGER,APP
REAC:R-HSA-1630316	REAC	Glycosaminoglycan metabolism	0.0373883	0.0373883	5	0	P16070,Q6UVK1,P18827,P34741,O75056	CD44,CSPG4,SDC1,SDC2,SDC3
REAC:R-HSA-8941856	REAC	RUNX3 regulates NOTCH signaling	0.038786	0.038786	2	0	P78504,P46531	JAG1,NOTCH1
REAC:R-HSA-5576893	REAC	Phase 2 - plateau phase	0.0440057	0.0440057	2	0	P15382,Q9Y6J6	KCNE1,KCNE2
WP:WP4541	WP	Hippo-Merlin signaling dysregulation	4.00207e-10	4.00207e-10	16	3	P16070,P12830,P19022,P33151,P55285,P29317,P22607,P22455,P17948,P35916,P08069,P06213,P08581,P08138,P04629,Q16620	CD44,CDH1,CDH2,CDH5,CDH6,EPHA2,FGFR3,FGFR4,FLT1,FLT4,IGF1R,INSR,MET,NGFR,NTRK1,NTRK2
WP:WP4540	WP	Hippo signaling regulation pathways	4.00207e-10	4.00207e-10	15	3	P12830,P19022,P33151,P55285,P29317,P22607,P22455,P17948,P35916,P08069,P06213,P08581,P08138,P04629,Q16620	CDH1,CDH2,CDH5,CDH6,EPHA2,FGFR3,FGFR4,FLT1,FLT4,IGF1R,INSR,MET,NGFR,NTRK1,NTRK2
WP:WP3845	WP	Canonical and non-canonical Notch signaling	8.96417e-10	8.96417e-10	9	0	O14672,O00548,Q8NFT8,P78504,Q9Y219,P46531,Q04721,Q9UM47,Q99466	ADAM10,DLL1,DNER,JAG1,JAG2,NOTCH1,NOTCH2,NOTCH3,NOTCH4
WP:WP2064	WP	Neural crest differentiation	2.77457e-06	2.77457e-06	11	2	P12830,P19022,P55285,P40126,O00548,P22607,P46531,Q04721,Q9UM47,Q99466,Q2VWP7	CDH1,CDH2,CDH6,DCT,DLL1,FGFR3,NOTCH1,NOTCH2,NOTCH3,NOTCH4,PRTG
WP:WP5087	WP	Malignant pleural mesothelioma	9.74362e-06	9.74362e-06	21	3	Q15109,P35070,P16070,P12830,P19022,P33151,P55285,P09603,P29317,P22607,P22455,P17948,P35916,P08069,P06213,O75581,P08581,P08138,P04629,Q16620,P34925	AGER,BTC,CD44,CDH1,CDH2,CDH5,CDH6,CSF1,EPHA2,FGFR3,FGFR4,FLT1,FLT4,IGF1R,INSR,LRP6,MET,NGFR,NTRK1,NTRK2,RYK
WP:WP4331	WP	Neovascularisation processes	1.93695e-05	1.93695e-05	7	0	P29323,P54760,P35916,P78504,P46531,Q9UM47,Q99466	EPHB2,EPHB4,FLT4,JAG1,NOTCH1,NOTCH3,NOTCH4
WP:WP268	WP	Notch signaling	5.72241e-05	5.72241e-05	7	0	O00548,P78504,Q9Y219,P46531,Q04721,Q9UM47,Q99466	DLL1,JAG1,JAG2,NOTCH1,NOTCH2,NOTCH3,NOTCH4
WP:WP3413	WP	NOTCH1 regulation of endothelial cell calcification	6.61551e-05	6.61551e-05	5	0	O00548,P22607,P78504,Q9Y219,P46531	DLL1,FGFR3,JAG1,JAG2,NOTCH1
WP:WP4787	WP	Osteoblast differentiation and related diseases	7.10064e-05	7.10064e-05	10	0	O00548,P22607,P22455,P78504,Q9Y219,O75581,P46531,Q04721,Q9UM47,Q99466	DLL1,FGFR3,FGFR4,JAG1,JAG2,LRP6,NOTCH1,NOTCH2,NOTCH3,NOTCH4
WP:WP61	WP	Notch signaling pathway	0.000188004	0.000188004	7	0	O00548,P78504,Q9Y219,P46531,Q04721,Q9UM47,Q99466	DLL1,JAG1,JAG2,NOTCH1,NOTCH2,NOTCH3,NOTCH4
WP:WP4565	WP	Neural crest cell migration in cancer	0.000400484	0.000400484	6	0	P29323,P54753,P54760,P08138,Q16620,Q99523	EPHB2,EPHB3,EPHB4,NGFR,NTRK2,SORT1
WP:WP4223	WP	Ras signaling	0.000441162	0.000441162	11	0	P29317,P22607,P22455,P17948,P35916,P08069,P06213,P08581,P08138,P04629,Q16620	EPHA2,FGFR3,FGFR4,FLT1,FLT4,IGF1R,INSR,MET,NGFR,NTRK1,NTRK2
WP:WP4172	WP	PI3K-Akt signaling pathway	0.00062927	0.00062927	15	1	P09603,P29317,P22607,P22455,P17948,P35916,P10912,P48551,P08069,P08887,P06213,P08581,P08138,P04629,Q16620	CSF1,EPHA2,FGFR3,FGFR4,FLT1,FLT4,GHR,IFNAR2,IGF1R,IL6R,INSR,MET,NGFR,NTRK1,NTRK2
WP:WP4239	WP	Epithelial to mesenchymal transition in colorectal cancer	0.000868086	0.000868086	10	1	P12830,P19022,O00548,P78504,Q9Y219,O75581,P46531,Q04721,Q9UM47,Q99466	CDH1,CDH2,DLL1,JAG1,JAG2,LRP6,NOTCH1,NOTCH2,NOTCH3,NOTCH4
WP:WP4875	WP	Disruption of postsynaptic signaling by CNV	0.00132362	0.00132362	5	0	Q8N2Q7,Q8NFZ4,Q9ULB1,Q9P2S2,Q9Y4C0	NLGN1,NLGN2,NRXN1,NRXN2,NRXN3
WP:WP5200	WP	Dravet syndrome	0.00156232	0.00156232	4	0	Q07699,O60939,Q9NY72,Q8IWT1	SCN1B,SCN2B,SCN3B,SCN4B
WP:WP3932	WP	Focal adhesion: PI3K-Akt-mTOR-signaling pathway	0.00210919	0.00210919	13	1	P09603,P29317,P22607,P22455,P17948,P35916,P10912,P48551,P08069,P08887,P06213,P08581,P08138	CSF1,EPHA2,FGFR3,FGFR4,FLT1,FLT4,GHR,IFNAR2,IGF1R,IL6R,INSR,MET,NGFR
WP:WP4262	WP	Breast cancer pathway	0.00233673	0.00233673	9	0	O00548,P35916,P08069,Q9Y219,O75581,P46531,Q04721,Q9UM47,Q99466	DLL1,FLT4,IGF1R,JAG2,LRP6,NOTCH1,NOTCH2,NOTCH3,NOTCH4
WP:WP4785	WP	Somitogenesis in the context of spondylocostal dysostosis	0.00233673	0.00233673	3	0	O00548,P54764,P46531	DLL1,EPHA4,NOTCH1
WP:WP4148	WP	Splicing factor NOVA regulated synaptic proteins	0.00233673	0.00233673	5	1	Q06481,Q9BY67,P19022,O94985,Q92859	APLP2,CADM1,CDH2,CLSTN1,NEO1
WP:WP2854	WP	Gene regulatory network modelling somitogenesis	0.0041958	0.0041958	3	0	O00548,P54764,P46531	DLL1,EPHA4,NOTCH1
WP:WP4941	WP	GPR143 in melanocytes and retinal pigment epithelium cells	0.00628032	0.00628032	4	0	P40126,P40967,P14679,P17643	DCT,PMEL,TYR,TYRP1
WP:WP4561	WP	Cell migration and invasion through p75NTR	0.00686048	0.00686048	4	0	P98172,P52799,P08138,Q16620	EFNB1,EFNB2,NGFR,NTRK2
WP:WP4806	WP	EGFR tyrosine kinase inhibitor resistance	0.00744765	0.00744765	6	1	P30530,P22607,P08069,P08887,P08581,O14511	AXL,FGFR3,IGF1R,IL6R,MET,NRG2
WP:WP5110	WP	Familial hyperlipidemia type 3	0.00755039	0.00755039	3	0	P01130,Q07954,P98155	LDLR,LRP1,VLDLR
WP:WP3971	WP	OSX and miRNAs in tooth development	0.0110142	0.0110142	4	0	P46531,Q04721,Q9UM47,Q99466	NOTCH1,NOTCH2,NOTCH3,NOTCH4
WP:WP3859	WP	TGF-beta signaling in thyroid cells for epithelial-mesenchymal transition	0.0150723	0.0150723	3	2	P12830,P19022,P55285	CDH1,CDH2,CDH6
WP:WP4564	WP	Neural crest cell migration during development	0.0154199	0.0154199	4	0	P29323,P54753,P54760,P08138	EPHB2,EPHB3,EPHB4,NGFR
WP:WP2572	WP	Primary focal segmental glomerulosclerosis (FSGS)	0.0222501	0.0222501	5	0	P19022,Q14118,P78504,O75581,P46531	CDH2,DAG1,JAG1,LRP6,NOTCH1
WP:WP2380	WP	Brain-derived neurotrophic factor (BDNF) signaling pathway	0.0222501	0.0222501	7	0	P19022,P08138,P04629,Q16620,P10586,P78324,Q99523	CDH2,NGFR,NTRK1,NTRK2,PTPRF,SIRPA,SORT1
WP:WP5181	WP	Roles of ceramides in the development of insulin resistance	0.0271376	0.0271376	3	0	O75460,P06213,P19438	ERN1,INSR,TNFRSF1A
WP:WP2431	WP	Spinal cord injury	0.0335966	0.0335966	6	0	Q6UVK1,P52799,P54764,P14778,P08138,P23471	CSPG4,EFNB2,EPHA4,IL1R1,NGFR,PTPRZ1
WP:WP5144	WP	NRP1-triggered signaling pathways in pancreatic cancer	0.045159	0.045159	4	1	P33151,P17948,P08581,Q03167	CDH5,FLT1,MET,TGFBR3
WP:WP5124	WP	Alzheimer's disease	0.045159	0.045159	9	0	O14672,Q15109,P05067,P09603,O75460,P06213,Q07954,O75581,P19438	ADAM10,AGER,APP,CSF1,ERN1,INSR,LRP1,LRP6,TNFRSF1A

## Sheet: PATHWAYS_new_sub_vs_default
GO.ID	name_scope	Description	p.Val	FDR	count_genes	count_genes_mod	Enriched_for_known_sub	genes	gene_names
KEGG:04514	KEGG	Cell adhesion molecules	7.8284e-20	7.8284e-20	22	14	1	P06729,Q15762,Q9NZQ7,Q5ZPR3,P42081,P55291,P22223,P55283,P04440,P13747,P30511,Q9HBW1,Q9HCJ2,O94856,Q9NZ94,Q8N0W4,Q8NFZ3,P31431,P14151,P16109,Q495A1,Q9H7M9	CD2,CD226,CD274,CD276,CD86,CDH15,CDH3,CDH4,HLA-DPB1,HLA-E,HLA-F,LRRC4,LRRC4C,NFASC,NLGN3,NLGN4X,NLGN4Y,SDC4,SELL,SELP,TIGIT,VSIR
KEGG:04360	KEGG	Axon guidance	1.6869e-09	1.6869e-09	15	12	1	P21709,P54762,Q9HBW1,Q9HCJ2,Q9UIW2,O75051,Q9HCM2,O43157,Q9HCK4,Q96MS0,Q9C0C4,O95754,Q6ZN44,Q8IZJ1,O95185	EPHA1,EPHB1,LRRC4,LRRC4C,PLXNA1,PLXNA2,PLXNA4,PLXNB1,ROBO2,ROBO3,SEMA4C,SEMA4F,UNC5A,UNC5B,UNC5C
KEGG:05330	KEGG	Allograft rejection	0.000491919	0.000491919	5	3	0	P42081,P25445,P04440,P13747,P30511	CD86,FAS,HLA-DPB1,HLA-E,HLA-F
KEGG:05332	KEGG	Graft-versus-host disease	0.000565835	0.000565835	5	3	0	P42081,P25445,P04440,P13747,P30511	CD86,FAS,HLA-DPB1,HLA-E,HLA-F
KEGG:04940	KEGG	Type I diabetes mellitus	0.000668998	0.000668998	5	3	0	P42081,P25445,P04440,P13747,P30511	CD86,FAS,HLA-DPB1,HLA-E,HLA-F
KEGG:05320	KEGG	Autoimmune thyroid disease	0.00151617	0.00151617	5	3	0	P42081,P25445,P04440,P13747,P30511	CD86,FAS,HLA-DPB1,HLA-E,HLA-F
KEGG:04672	KEGG	Intestinal immune network for IgA production	0.00975259	0.00975259	4	2	0	P42081,P04440,P01833,Q96RJ3	CD86,HLA-DPB1,PIGR,TNFRSF13C
KEGG:04662	KEGG	B cell receptor signaling pathway	0.00975259	0.00975259	5	5	0	P11912,Q8NHL6,Q8N423,O75022,O75023	CD79A,LILRB1,LILRB2,LILRB3,LILRB5
KEGG:04145	KEGG	Phagosome	0.0181795	0.0181795	6	5	0	P12318,P04440,P13747,P30511,P22897,Q9UBG0	FCGR2A,HLA-DPB1,HLA-E,HLA-F,MRC1,MRC2
KEGG:05416	KEGG	Viral myocarditis	0.0181795	0.0181795	4	3	0	P42081,P04440,P13747,P30511	CD86,HLA-DPB1,HLA-E,HLA-F
REAC:R-HSA-418990	REAC	Adherens junctions interactions	3.28736e-13	3.28736e-13	11	11	1	Q9Y6N8,P55287,P55289,P55291,Q12864,Q13634,Q86UP0,P22223,P55283,Q9ULB5,Q9ULB4	CDH10,CDH11,CDH12,CDH15,CDH17,CDH18,CDH24,CDH3,CDH4,CDH7,CDH9
REAC:R-HSA-421270	REAC	Cell-cell junction organization	2.54531e-11	2.54531e-11	12	11	1	Q9Y6N8,P55287,P55289,P55291,Q12864,Q13634,Q86UP0,P22223,P55283,Q9ULB5,Q9ULB4,Q9BUF7	CDH10,CDH11,CDH12,CDH15,CDH17,CDH18,CDH24,CDH3,CDH4,CDH7,CDH9,CRB3
REAC:R-HSA-446728	REAC	Cell junction organization	1.35276e-09	1.35276e-09	12	11	1	Q9Y6N8,P55287,P55289,P55291,Q12864,Q13634,Q86UP0,P22223,P55283,Q9ULB5,Q9ULB4,Q9BUF7	CDH10,CDH11,CDH12,CDH15,CDH17,CDH18,CDH24,CDH3,CDH4,CDH7,CDH9,CRB3
REAC:R-HSA-198933	REAC	Immunoregulatory interactions between a Lymphoid and a non-Lymphoid cell	2.20571e-09	2.20571e-09	15	9	1	P29016,P20273,Q15762,P13747,P30511,Q8N423,O75022,O75023,Q9UKJ1,Q9UKJ0,P14151,O15389,O43699,Q96DU3,Q86YW5	CD1B,CD22,CD226,HLA-E,HLA-F,LILRB2,LILRB3,LILRB5,PILRA,PILRB,SELL,SIGLEC5,SIGLEC6,SLAMF6,TREML1
REAC:R-HSA-1500931	REAC	Cell-Cell communication	2.87034e-09	2.87034e-09	13	12	1	Q9Y6N8,P55287,P55289,P55291,Q12864,Q13634,Q86UP0,P22223,P55283,Q9ULB5,Q9ULB4,Q9BUF7,Q96J84	CDH10,CDH11,CDH12,CDH15,CDH17,CDH18,CDH24,CDH3,CDH4,CDH7,CDH9,CRB3,KIRREL1
REAC:R-HSA-416700	REAC	Other semaphorin interactions	0.000601537	0.000601537	4	4	0	Q9UIW2,O75051,Q9HCM2,Q9Y4D7	PLXNA1,PLXNA2,PLXNA4,PLXND1
REAC:R-HSA-373755	REAC	Semaphorin interactions	0.000601537	0.000601537	6	6	0	P04626,Q9UIW2,O75051,Q9HCM2,O43157,Q9Y4D7	ERBB2,PLXNA1,PLXNA2,PLXNA4,PLXNB1,PLXND1
REAC:R-HSA-418886	REAC	Netrin mediated repulsion signals	0.000920036	0.000920036	3	3	0	Q6ZN44,Q8IZJ1,O95185	UNC5A,UNC5B,UNC5C
REAC:R-HSA-399955	REAC	SEMA3A-Plexin repulsion signaling by inhibiting Integrin adhesion	0.00487534	0.00487534	3	3	0	Q9UIW2,O75051,Q9HCM2	PLXNA1,PLXNA2,PLXNA4
REAC:R-HSA-399956	REAC	CRMPs in Sema3A signaling	0.00642042	0.00642042	3	3	0	Q9UIW2,O75051,Q9HCM2	PLXNA1,PLXNA2,PLXNA4
REAC:R-HSA-399954	REAC	Sema3A PAK dependent Axon repulsion	0.00642042	0.00642042	3	3	0	Q9UIW2,O75051,Q9HCM2	PLXNA1,PLXNA2,PLXNA4
REAC:R-HSA-6798695	REAC	Neutrophil degranulation	0.0127574	0.0127574	12	8	0	P78325,P34810,P12318,P11717,P11279,Q8N423,O75022,O94856,P01833,Q12913,P14151,O15389	ADAM8,CD68,FCGR2A,IGF2R,LAMP1,LILRB2,LILRB3,NFASC,PIGR,PTPRJ,SELL,SIGLEC5
REAC:R-HSA-6794362	REAC	Protein-protein interactions at synapses	0.0141358	0.0141358	5	3	1	Q9NZ94,Q8N0W4,Q8NFZ3,P23468,Q96PX8	NLGN3,NLGN4X,NLGN4Y,PTPRD,SLITRK1
REAC:R-HSA-5357769	REAC	Caspase activation via extrinsic apoptotic signalling pathway	0.0196915	0.0196915	3	2	0	P25445,Q6ZN44,Q8IZJ1	FAS,UNC5A,UNC5B
REAC:R-HSA-6814848	REAC	Glycerophospholipid catabolism	0.0227755	0.0227755	2	0	0	Q8IY17,Q6ZV29	PNPLA6,PNPLA7
REAC:R-HSA-5638302	REAC	Signaling by Overexpressed Wild-Type EGFR in Cancer	0.0274533	0.0274533	2	0	0	P15514,P00533	AREG,EGFR
REAC:R-HSA-5638303	REAC	Inhibition of Signaling by Overexpressed EGFR	0.0274533	0.0274533	2	0	0	P15514,P00533	AREG,EGFR
REAC:R-HSA-2219530	REAC	Constitutive Signaling by Aberrant PI3K in Cancer	0.0304764	0.0304764	4	2	1	P15514,P42081,P00533,P04626	AREG,CD86,EGFR,ERBB2
REAC:R-HSA-212718	REAC	EGFR interacts with phospholipase C-gamma	0.0321761	0.0321761	2	0	0	P15514,P00533	AREG,EGFR
REAC:R-HSA-418889	REAC	Caspase activation via Dependence Receptors in the absence of ligand	0.0383971	0.0383971	2	2	0	Q6ZN44,Q8IZJ1	UNC5A,UNC5B
REAC:R-HSA-179812	REAC	GRB2 events in EGFR signaling	0.0416693	0.0416693	2	0	0	P15514,P00533	AREG,EGFR
REAC:R-HSA-1236977	REAC	Endosomal/Vacuolar pathway	0.0416693	0.0416693	2	2	0	P13747,P30511	HLA-E,HLA-F
REAC:R-HSA-8847993	REAC	ERBB2 Activates PTK6 Signaling	0.0416693	0.0416693	2	1	1	P00533,P04626	EGFR,ERBB2
REAC:R-HSA-180336	REAC	SHC1 events in EGFR signaling	0.0480115	0.0480115	2	0	0	P15514,P00533	AREG,EGFR
WP:WP4540	WP	Hippo signaling regulation pathways	1.48676e-11	1.48676e-11	14	11	1	Q9Y6N8,P55287,P55289,P55291,Q12864,Q13634,Q9HBT6,Q9UJ99,Q86UP0,P22223,P55283,Q9ULB5,Q9ULB4,P00533	CDH10,CDH11,CDH12,CDH15,CDH17,CDH18,CDH20,CDH22,CDH24,CDH3,CDH4,CDH7,CDH9,EGFR
WP:WP4541	WP	Hippo-Merlin signaling dysregulation	1.13797e-10	1.13797e-10	14	11	1	Q9Y6N8,P55287,P55289,P55291,Q12864,Q13634,Q9HBT6,Q9UJ99,Q86UP0,P22223,P55283,Q9ULB5,Q9ULB4,P00533	CDH10,CDH11,CDH12,CDH15,CDH17,CDH18,CDH20,CDH22,CDH24,CDH3,CDH4,CDH7,CDH9,EGFR
WP:WP5087	WP	Malignant pleural mesothelioma	7.0486e-06	7.0486e-06	17	12	1	P15514,Q9NZQ7,Q9Y6N8,P55287,P55289,P55291,Q12864,Q13634,Q9HBT6,Q9UJ99,Q86UP0,P22223,P55283,Q9ULB5,Q9ULB4,P00533,P21583	AREG,CD274,CDH10,CDH11,CDH12,CDH15,CDH17,CDH18,CDH20,CDH22,CDH24,CDH3,CDH4,CDH7,CDH9,EGFR,KITLG
WP:WP4146	WP	Macrophage markers	0.00190821	0.00190821	3	2	0	Q86VB7,P34810,P42081	CD163,CD68,CD86
WP:WP2431	WP	Spinal cord injury	0.00190821	0.00190821	7	5	1	P00533,P12318,Q8N423,O75022,O75051,P18433,P16109	EGFR,FCGR2A,LILRB2,LILRB3,PLXNA2,PTPRA,SELP
WP:WP2328	WP	Allograft rejection	0.022868	0.022868	5	3	0	P42081,P25445,P04440,P13747,P30511	CD86,FAS,HLA-DPB1,HLA-E,HLA-F
WP:WP5144	WP	NRP1-triggered signaling pathways in pancreatic cancer	0.0282826	0.0282826	4	3	1	P00533,Q9UIW2,O75051,Q9HCM2	EGFR,PLXNA1,PLXNA2,PLXNA4
