# Supplementary material for: Charting γ-secretase substrates by explainable AI
Source: Nat Commun. 2025 Jul 1;16:5428. doi: 10.1038/s41467-025-60638-z (PMC12219630; doi:10.1038/s41467-025-60638-z)
Supplement: Supplementary file 3 — Supplementary Data 1–23 [file 41467_2025_60638_MOESM3_ESM.zip › Breimann et al_Supplementary Data/Supplementary Data 19_FA enrichment clustering.xlsx]

## Sheet: KEY
Table	Explanation
GO_BP	Full REVIGO (semantic clustering) results for gene ontology (GO) biological processing (BP) terms (see Supplementary Data 18)
GO_BP_clust	REVIGO cluster representatives for GO BP terms from GO_BP
GO_MF	Full REVIGO results for GO molecular function (MF) terms (see Supplementary Data 18)
GO_MF_clust	REVIGO cluster representatives for GO MF terms from GG_MF
GO_CC	Full REVIGO results for GO cellular component (CC) terms (see Supplementary Data 18)
GO_CC_clust	REVIGO cluster representatives for GO CC terms from GG_CC
PATHWAYS	Full EnrichmentMap (semantic clustering, manually improved) results for pathway terms (see Supplementary Data 18)
PATHWAYS_clust	Pathway clusters (annotated by AutoAnnotate, manually improved) representative for pathway terms from PATHWAYS
Column
TermID	GO term identifier (unchanged from REVIGO)
Name	Name of GO term (unchanged from REVIGO)
Value	P-value from g:Profiler (unchanged from REVIGO, see Supplementary Data 18, with two-sided hypergeometric test)
LogSize	Representative gene grouping size (unchanged from REVIGO)
Frequency	Frequency of GO term in underlying GO term database (unchanged from REVIGO)
Uniqueness	Measure for term being an outlier (unchanged from REVIGO)
Dispensability	Measure of semantic distance to semantically close terms (unchanged from REVIGO)
Representative	GO id of term representing cluster (e.g., 902 for GO:0000902) if not representative term (unchanged from REVIGO)
Eliminated	Whether term is excluded from list of representative GO terms or not (unchanged from REVIGO)
cluster	GO id from 'TermID' of representative GO term
name	Name from 'Name' of representative GO term
-log10_gmean_FDR	Enrichment score for all GO terms of a cluster
gene_count	Number of genes associated with GO terms in cluster
n_terms	Number of GO terms in cluster
terms	List of GO terms in cluster
GO.ID	GO term identifier (unchanged from g:Profiler, as in Supplementary Data 18)
Description	Description of GO term (unchanged from g:Profiler, as in Supplementary Data 18)
p.Val	P-value for enrichment analysis (unchanged from g:Profiler, as in Supplementary Data 18)
FDR	Benjamini-Hochberg corrected p-value (unchanged from g:Profiler, as in Supplementary Data 18)
cluster (PATHWAY)	Cluster identifier (C1 to C7)
gene_count (PATHWAY)	As for 'count genes' for pathway terms
gene_mod_count	Number of genes associated with GO term in cluster and identified active modules (as for Supplementary Data 18)
genes	List of genes (given by UniProt accession number) associated with GO term (as for Supplementary Data 18)
gene_names	List of genes (given by their primary UniProt gene name) associated with GO term (as for Supplementary Data 18)
genes (PATHWAY_clust)	List of genes (given by UniProt accession number) associated with all GO terms of cluster
gene_names (PATHWAY_clust)	List of genes (given by their primary UniProt gene name) associated with all GO terms of cluster
Remark
GO_MF_clust	Overly general, redundant, or excessively long terms (highlighted in green) were replaced in Fig. 9d by the next highest ranked clusters to improve clarity and visualization.

## Sheet: GO_BP
TermID	Name	Value	LogSize	Frequency	Uniqueness	Dispensability	Representative	Eliminated
GO:0000902	cell morphogenesis	-15.6003	4.94555	0.305463	0.728617	0		0
GO:0008038	neuron recognition	-2.02339	3.59923	0.0137572	0.722773	0.510427	902	1
GO:0045165	cell fate commitment	-1.61177	4.29146	0.0677402	0.76226	0.550929	902	1
GO:0048589	developmental growth	-1.76849	4.43417	0.0940945	0.772716	0.565118	902	1
GO:0001655	urogenital system development	-3.1336	4.22092	0.0575842	0.729501	0.565576	902	1
GO:0048732	gland development	-3.3181	4.31675	0.0718019	0.751319	0.575154	902	1
GO:0060322	head development	-4.18703	4.57407	0.129857	0.761204	0.602554	902	1
GO:0035295	tube development	-7.61273	4.74726	0.193494	0.712343	0.622515	902	1
GO:0003002	regionalization	-1.40289	4.39115	0.0852197	0.724152	0.63067	902	1
GO:0060429	epithelium development	-6.07963	4.83713	0.237975	0.739329	0.633402	902	1
GO:0048880	sensory system development	-2.31056	4.44851	0.0972525	0.720669	0.636988	902	1
GO:0043009	chordate embryonic development	-1.68723	4.52947	0.117184	0.719476	0.646125	902	1
GO:0001944	vasculature development	-4.49627	4.53196	0.117859	0.708311	0.646411	902	1
GO:0003008	system process	-2.09367	5.37852	0.827813	0.784499	0.647133	902	1
GO:0001822	kidney development	-2.66609	4.15207	0.0491422	0.71822	0.651829	902	1
GO:0007417	central nervous system development	-5.52022	4.71155	0.178217	0.695406	0.667663	902	1
GO:0001763	morphogenesis of a branching structure	-2.0494	3.96619	0.0320297	0.742952	0.676295	902	1
GO:0072359	circulatory system development	-5.291	4.75867	0.198643	0.707659	0.688607	902	1
GO:0048592	eye morphogenesis	-3.02475	4.07693	0.0413339	0.704655	0.688993	902	1
GO:0098773	skin epidermis development	-1.82349	3.45682	0.00991016	0.766775	0.698849	902	1
GO:0007423	sensory organ development	-2.14114	4.59168	0.135231	0.741203	0.699487	902	1
GO:0007386	compartment pattern specification	-1.40289	2.29447	0.000678683	0.787082	0.707158	902	1
GO:0009653	anatomical structure morphogenesis	-11.4496	5.41024	0.890525	0.726986	0.712916	902	1
GO:0042063	gliogenesis	-2.08847	4.06363	0.0400873	0.710615	0.714113	902	1
GO:0060914	heart formation	-1.49307	3.07882	0.00414828	0.737569	0.737695	902	1
GO:1905314	semi-lunar valve development	-1.61177	3.07954	0.0041552	0.747156	0.737768	902	1
GO:0009888	tissue development	-3.7564	5.13385	0.471262	0.739331	0.743586	902	1
GO:0070986	left/right axis specification	-1.40289	2.76193	0.00199796	0.775617	0.749841	902	1
GO:0016199	axon midline choice point recognition	-2.00145	3.24724	0.00611507	0.642603	0.750107	902	1
GO:0022612	gland morphogenesis	-2.78387	3.68224	0.0166554	0.752178	0.75088	902	1
GO:0035239	tube morphogenesis	-6.17186	4.6421	0.15188	0.699571	0.762006	902	1
GO:0035904	aorta development	-2.82133	3.37639	0.00823422	0.748969	0.769016	902	1
GO:0060485	mesenchyme development	-1.46894	4.09244	0.0428367	0.751098	0.773	902	1
GO:0007420	brain development	-4.91322	4.54503	0.12146	0.685426	0.774804	902	1
GO:0000904	cell morphogenesis involved in differentiation	-13.2325	4.74362	0.191877	0.715828	0.776792	902	1
GO:0032989	cellular component morphogenesis	-12.9697	4.74888	0.194214	0.701408	0.777573	902	1
GO:0009887	animal organ morphogenesis	-3.66675	4.7662	0.202116	0.720969	0.780158	902	1
GO:0048513	animal organ development	-6.65643	5.34155	0.760249	0.730162	0.780627	902	1
GO:0061180	mammary gland epithelium development	-2.08847	3.31723	0.00718504	0.766734	0.793133	902	1
GO:0060840	artery development	-2.78387	3.61731	0.0143424	0.741282	0.796383	902	1
GO:0021795	cerebral cortex cell migration	-1.40289	3.22141	0.00576188	0.708008	0.80581	902	1
GO:0048646	anatomical structure formation involved in morphogenesis	-3.47767	4.96228	0.317461	0.727901	0.810673	902	1
GO:0002089	lens morphogenesis in camera-type eye	-1.40289	3.00561	0.00350422	0.740963	0.814918	902	1
GO:0030154	cell differentiation	-11.3114	5.54855	1.22451	0.710076	0.814967	902	1
GO:0048869	cellular developmental process	-11.6322	5.55289	1.23681	0.725371	0.819844	902	1
GO:0030879	mammary gland development	-1.43429	3.59173	0.0135217	0.770123	0.821613	902	1
GO:0021885	forebrain cell migration	-2.05552	3.36829	0.00808187	0.702952	0.822707	902	1
GO:0002009	morphogenesis of an epithelium	-4.21009	4.52854	0.116934	0.731127	0.833682	902	1
GO:0002064	epithelial cell development	-1.3055	4.1321	0.046933	0.739785	0.836097	902	1
GO:0048729	tissue morphogenesis	-3.33728	4.59498	0.136263	0.733727	0.843773	902	1
GO:0070593	dendrite self-avoidance	-1.65887	2.61172	0.00141277	0.752213	0.851973	902	1
GO:0021953	central nervous system neuron differentiation	-2.30096	4.01376	0.0357382	0.7059	0.862611	902	1
GO:0001942	hair follicle development	-1.40289	3.42111	0.00912759	0.747429	0.869436	902	1
GO:0022008	neurogenesis	-12.3012	5.04106	0.380603	0.672647	0.869941	902	1
GO:0090596	sensory organ morphogenesis	-2.0494	4.26446	0.0636577	0.73187	0.870855	902	1
GO:0048856	anatomical structure development	-10.1737	5.79712	2.17033	0.717191	0.876907	902	1
GO:0048731	system development	-10.1451	5.55991	1.25695	0.67235	0.878633	902	1
GO:0061138	morphogenesis of a branching epithelium	-2.18162	3.89675	0.0272962	0.731064	0.881077	902	1
GO:0009792	embryo development ending in birth or egg hatching	-1.54014	4.55994	0.125702	0.718572	0.881673	902	1
GO:0003184	pulmonary valve morphogenesis	-1.49307	2.70157	0.00173826	0.751473	0.885014	902	1
GO:0060444	branching involved in mammary gland duct morphogenesis	-2.05552	2.87564	0.002597	0.736543	0.886333	902	1
GO:0030902	hindbrain development	-1.49307	3.87656	0.0260566	0.712579	0.887059	902	1
GO:0007399	nervous system development	-9.38761	5.25243	0.619215	0.684252	0.887606	902	1
GO:0060042	retina morphogenesis in camera-type eye	-1.43429	3.64924	0.0154366	0.719657	0.887853	902	1
GO:0030855	epithelial cell differentiation	-1.37482	4.49715	0.10878	0.734397	0.887871	902	1
GO:0033598	mammary gland epithelial cell proliferation	-1.40289	2.72754	0.0018456	0.772727	0.889173	902	1
GO:0060041	retina development in camera-type eye	-1.49307	4.00004	0.0346267	0.717614	0.889832	902	1
GO:0007275	multicellular organism development	-9.34447	5.61093	1.41363	0.68985	0.891393	902	1
GO:0021915	neural tube development	-1.61177	3.91323	0.0283523	0.70959	0.894341	902	1
GO:0021537	telencephalon development	-1.71732	3.93212	0.0296127	0.709588	0.894707	902	1
GO:0048468	cell development	-12.3012	5.19123	0.537822	0.72095	0.901183	902	1
GO:0003407	neural retina development	-1.40289	3.63428	0.0149137	0.730459	0.905853	902	1
GO:0003128	heart field specification	-1.40289	2.81624	0.00226458	0.742679	0.906758	902	1
GO:0007507	heart development	-2.21688	4.48293	0.105275	0.699676	0.913111	902	1
GO:0016198	axon choice point recognition	-1.49307	3.27231	0.00647865	0.641536	0.91904	902	1
GO:0048593	camera-type eye morphogenesis	-3.02475	3.89548	0.0272166	0.711047	0.91932	902	1
GO:0048514	blood vessel morphogenesis	-4.1091	4.43012	0.0932219	0.696878	0.926001	902	1
GO:0030900	forebrain development	-4.20479	4.19153	0.0538168	0.700312	0.932239	902	1
GO:0003177	pulmonary valve development	-1.40289	2.82282	0.00229921	0.754336	0.932344	902	1
GO:0060562	epithelial tube morphogenesis	-4.53928	4.28085	0.0661058	0.70377	0.936454	902	1
GO:0072073	kidney epithelium development	-2.35975	3.79029	0.0213612	0.721016	0.939622	902	1
GO:0060603	mammary gland duct morphogenesis	-1.40289	3.02531	0.00366697	0.732753	0.942885	902	1
GO:0001654	eye development	-2.57186	4.41275	0.0895654	0.701816	0.946322	902	1
GO:0001525	angiogenesis	-3.14752	4.33598	0.0750533	0.700849	0.960312	902	1
GO:0048754	branching morphogenesis of an epithelial tube	-2.09465	3.77078	0.0204228	0.722044	0.963174	902	1
GO:0043010	camera-type eye development	-2.82576	4.26522	0.0637685	0.707862	0.974863	902	1
GO:0001568	blood vessel development	-4.36469	4.50194	0.109985	0.708616	0.976829	902	1
GO:0072001	renal system development	-2.66609	4.18013	0.0524213	0.728291	0.982793	902	1
GO:0150063	visual system development	-2.43109	4.41471	0.0899705	0.712792	0.987623	902	1
GO:0002376	immune system process	-1.40289	5.22059	0.575433	1	0		0
GO:0006935	chemotaxis	-9.98532	5.22856	0.586098	0.880739	0		0
GO:0010243	response to organonitrogen compound	-3.96908	4.86787	0.255434	0.892934	0.576754	6935	1
GO:0021535	cell migration in hindbrain	-1.49307	2.8055	0.00220918	0.722479	0.582327	6935	1
GO:1901698	response to nitrogen compound	-3.85684	4.91478	0.284569	0.91204	0.582417	6935	1
GO:1901701	cellular response to oxygen-containing compound	-3.37014	5.07513	0.411663	0.893199	0.602643	6935	1
GO:0021889	olfactory bulb interneuron differentiation	-1.40289	2.53908	0.00119462	0.744128	0.608031	6935	1
GO:0046683	response to organophosphorus	-1.65887	3.78319	0.0210149	0.916531	0.609135	6935	1
GO:1901700	response to oxygen-containing compound	-3.45102	5.21595	0.569328	0.907017	0.6216	6935	1
GO:0033564	anterior/posterior axon guidance	-2.00145	2.60423	0.00138853	0.669859	0.625524	6935	1
GO:0010033	response to organic substance	-2.26411	5.52831	1.16874	0.901167	0.668225	6935	1
GO:0031290	retinal ganglion cell axon guidance	-1.82349	3.16227	0.00502779	0.648115	0.67905	6935	1
GO:0071363	cellular response to growth factor stimulus	-1.77719	4.56844	0.128184	0.895447	0.696349	6935	1
GO:0070848	response to growth factor	-1.95891	4.5759	0.130408	0.905531	0.697298	6935	1
GO:0021934	hindbrain tangential cell migration	-1.40289	2.0607	0.000394744	0.744337	0.712394	6935	1
GO:0014070	response to organic cyclic compound	-1.40289	4.69456	0.171381	0.90363	0.712739	6935	1
GO:0071396	cellular response to lipid	-1.46894	4.60409	0.139151	0.896697	0.718662	6935	1
GO:0033993	response to lipid	-1.47953	4.74298	0.191593	0.902832	0.719237	6935	1
GO:1904645	response to amyloid-beta	-1.65364	3.10106	0.00436642	0.914807	0.73025	6935	1
GO:0051591	response to cAMP	-1.65887	3.31048	0.00707423	0.913175	0.752944	6935	1
GO:0070887	cellular response to chemical stimulus	-1.65887	5.74909	1.94312	0.888458	0.763684	6935	1
GO:0071364	cellular response to epidermal growth factor stimulus	-1.40289	3.0976	0.0043318	0.913222	0.794139	6935	1
GO:0070849	response to epidermal growth factor	-1.40289	3.1452	0.00483388	0.919038	0.799386	6935	1
GO:0014074	response to purine-containing compound	-1.65887	3.82334	0.023051	0.907741	0.814945	6935	1
GO:0071310	cellular response to organic substance	-1.6904	5.3777	0.826248	0.882653	0.816876	6935	1
GO:0071407	cellular response to organic cyclic compound	-1.40289	4.56428	0.126962	0.895487	0.845256	6935	1
GO:0043434	response to peptide hormone	-1.64514	4.18591	0.0531242	0.898174	0.865309	6935	1
GO:1901652	response to peptide	-3.37539	4.24753	0.0612234	0.901757	0.874493	6935	1
GO:0048870	cell motility	-9.88573	5.16486	0.506138	0.933116	0.885858	6935	1
GO:0042330	taxis	-9.98532	5.23015	0.588248	0.906592	0.89882	6935	1
GO:0008286	insulin receptor signaling pathway	-1.65887	3.70346	0.0174899	0.765957	0.913297	6935	1
GO:0016477	cell migration	-10.5975	4.8013	0.219131	0.937145	0.921867	6935	1
GO:0071417	cellular response to organonitrogen compound	-2.75225	4.57942	0.131467	0.886895	0.927516	6935	1
GO:1901699	cellular response to nitrogen compound	-2.60775	4.63877	0.15072	0.894854	0.937684	6935	1
GO:1901653	cellular response to peptide	-1.61177	4.16894	0.0510882	0.891543	0.978046	6935	1
GO:0007155	cell adhesion	-17.0642	5.29824	0.688087	0.99383	0		0
GO:0008150	biological_process	-5.49967	7.46059	100	1	0		0
GO:0009987	cellular process	-6.11834	7.35045	77.5997	1	0		0
GO:0016032	viral process	-1.91244	4.63143	0.148195	1	0		0
GO:0019058	viral life cycle	-1.89492	4.54601	0.121734	0.996394	0		0
GO:0023052	signaling	-6.13155	6.36402	8.0063	1	0		0
GO:0032501	multicellular organismal process	-8.05131	5.86825	2.55658	1	0		0
GO:0032502	developmental process	-9.8192	5.85498	2.47966	1	0		0
GO:0035176	social behavior	-2.78608	3.20978	0.00560952	0.8363	0		0
GO:0071625	vocalization behavior	-2.66609	2.78104	0.00208799	0.844346	0.663285	35176	1
GO:0007611	learning or memory	-2.60775	3.95352	0.0311086	0.817316	0.763583	35176	1
GO:0030534	adult behavior	-1.64514	3.88076	0.0263093	0.821908	0.835899	35176	1
GO:0007612	learning	-2.18162	3.71198	0.0178362	0.822951	0.948107	35176	1
GO:0040007	growth	-2.34924	4.48688	0.106238	1	0		0
GO:0040011	locomotion	-13.2325	5.43598	0.944914	1	0		0
GO:0048511	rhythmic process	-2.30096	4.50481	0.110715	1	0		0
GO:0050896	response to stimulus	-4.21292	6.61818	14.3744	1	0		0
GO:0051128	regulation of cellular component organization	-9.88573	5.41479	0.899906	0.820805	0		0
GO:0051179	localization	-6.07963	6.7364	18.8716	1	0		0
GO:0051701	biological process involved in interaction with host	-1.67547	4.42134	0.0913556	0.986309	0		0
GO:0044403	biological process involved in symbiotic interaction	-1.61219	4.52736	0.116616	0.989681	0.669226	51701	1
GO:0046718	viral entry into host cell	-1.67547	4.15097	0.0490175	0.9827	0.922937	51701	1
GO:0052126	movement in host environment	-1.67547	4.26425	0.0636265	0.986294	0.939704	51701	1
GO:0044409	entry into host	-1.67547	4.15308	0.0492564	0.986278	0.965464	51701	1
GO:0051703	biological process involved in intraspecies interaction between organisms	-2.78608	3.69064	0.0169809	1	0		0
GO:0065007	biological regulation	-4.19301	6.84975	24.4994	1	0		0
GO:0043616	keratinocyte proliferation	-1.65887	3.03583	0.00375699	0.987889	0.00749041		0
GO:0050673	epithelial cell proliferation	-1.30594	3.86847	0.0255753	0.987519	0.73021	43616	1
GO:0001775	cell activation	-1.40876	4.50953	0.111924	0.99469	0.00964972		0
GO:0008283	cell population proliferation	-3.52588	4.52999	0.117326	0.994671	0.0096885		0
GO:0098609	cell-cell adhesion	-12.3012	4.89746	0.273443	0.980974	0.0104419		0
GO:0007158	neuron cell-cell adhesion	-3.38326	2.55991	0.00125349	0.984285	0.575345	98609	1
GO:0044331	cell-cell adhesion mediated by cadherin	-1.86484	2.55991	0.00125349	0.984285	0.575345	98609	1
GO:0016339	calcium-dependent cell-cell adhesion via plasma membrane cell adhesion molecules	-3.53971	3.19257	0.00539137	0.982972	0.628705	98609	1
GO:0007156	homophilic cell adhesion via plasma membrane adhesion molecules	-8.26926	4.74346	0.191808	0.979333	0.813397	98609	1
GO:0098742	cell-cell adhesion via plasma-membrane adhesion molecules	-8.1655	4.77838	0.207867	0.979374	0.946827	98609	1
GO:0012501	programmed cell death	-1.69667	4.94959	0.308316	0.987308	0.0105584		0
GO:0070997	neuron death	-1.30594	3.64523	0.0152946	0.989234	0.787361	12501	1
GO:0006915	apoptotic process	-1.42422	4.90207	0.276362	0.987383	0.982579	12501	1
GO:0008219	cell death	-2.65148	4.96206	0.317298	0.99423	0.0105866		0
GO:0051674	localization of cell	-9.88573	5.16503	0.506336	0.967467	0.0110687		0
GO:0006928	movement of cell or subcellular component	-12.8185	5.44045	0.954689	0.993643	0.0117976		0
GO:0030030	cell projection organization	-12.3012	5.30518	0.699182	0.925787	0.0118172		0
GO:0044085	cellular component biogenesis	-5.66062	6.15242	4.91848	0.919678	0.539331	30030	1
GO:0022607	cellular component assembly	-5.81606	5.88566	2.66115	0.913818	0.647919	30030	1
GO:0016043	cellular component organization	-10.1085	6.3451	7.66502	0.916401	0.770742	30030	1
GO:0006468	protein phosphorylation	-4.90233	6.0785	4.14864	0.960362	0.0145032		0
GO:0018108	peptidyl-tyrosine phosphorylation	-2.23783	4.93355	0.297135	0.970089	0.529705	6468	1
GO:0044267	cellular protein metabolic process	-3.30498	6.62019	14.441	0.965724	0.539988	6468	1
GO:0018212	peptidyl-tyrosine modification	-2.23783	4.9546	0.311896	0.973858	0.62272	6468	1
GO:0018193	peptidyl-amino acid modification	-1.80361	5.85377	2.47276	0.968143	0.658703	6468	1
GO:0006796	phosphate-containing compound metabolic process	-4.77468	6.5726	12.9423	0.972723	0.670802	6468	1
GO:0016310	phosphorylation	-4.63882	6.34032	7.581	0.974599	0.758255	6468	1
GO:0006464	cellular protein modification process	-3.25587	6.38572	8.41647	0.962237	0.801249	6468	1
GO:0036211	protein modification process	-3.25587	6.38579	8.41793	0.971781	0.806981	6468	1
GO:0071840	cellular component organization or biogenesis	-9.98532	6.43047	9.33003	0.991902	0.0204556		0
GO:0007154	cell communication	-5.81606	6.39101	8.51956	0.991991	0.0235001		0
GO:0006793	phosphorus metabolic process	-4.77468	6.58288	13.2524	0.982627	0.133232		0
GO:0043170	macromolecule metabolic process	-3.17839	6.98198	33.2192	0.987991	0.133376		0
GO:1903900	regulation of viral life cycle	-1.61177	3.6621	0.0159006	0.8741	0.169771		0
GO:0050803	regulation of synapse structure or activity	-3.7564	4.08881	0.04248	0.863456	0.170256		0
GO:1903053	regulation of extracellular matrix organization	-2.08847	3.27738	0.00655483	0.849039	0.173213		0
GO:0050792	regulation of viral process	-1.40289	3.81717	0.0227255	0.871137	0.1744		0
GO:1902414	protein localization to cell junction	-1.43429	3.43393	0.00940114	0.970913	0.185855		0
GO:0040008	regulation of growth	-1.61177	4.68529	0.167763	0.851501	0.205805		0
GO:0006807	nitrogen compound metabolic process	-1.91674	7.10641	44.2408	0.989754	0.206314		0
GO:0090287	regulation of cellular response to growth factor stimulus	-1.76994	4.27688	0.0655033	0.823761	0.206325		0
GO:0040012	regulation of locomotion	-6.94778	4.71369	0.1791	0.850755	0.207025		0
GO:0050804	modulation of chemical synaptic transmission	-5.291	4.33157	0.074295	0.808826	0.208506		0
GO:0030510	regulation of BMP signaling pathway	-1.84035	3.869	0.0256064	0.817047	0.581313	50804	1
GO:0099177	regulation of trans-synaptic signaling	-5.291	4.33207	0.0743816	0.813389	0.624335	50804	1
GO:0043408	regulation of MAPK cascade	-2.76149	4.55335	0.123808	0.795204	0.647277	50804	1
GO:0032101	regulation of response to external stimulus	-1.44599	4.80107	0.219014	0.814572	0.663049	50804	1
GO:0046579	positive regulation of Ras protein signal transduction	-1.40289	3.5523	0.0123479	0.771914	0.670006	50804	1
GO:0051896	regulation of protein kinase B signaling	-1.31811	3.78661	0.0211811	0.818039	0.693865	50804	1
GO:0070302	regulation of stress-activated protein kinase signaling cascade	-1.61177	4.03922	0.0378954	0.81014	0.721564	50804	1
GO:0098815	modulation of excitatory postsynaptic potential	-1.86484	2.98767	0.00336225	0.795809	0.822425	50804	1
GO:1900271	regulation of long-term synaptic potentiation	-1.61177	3.02979	0.00370505	0.83377	0.827012	50804	1
GO:0060291	long-term synaptic potentiation	-1.61177	3.30341	0.00695996	0.776822	0.85809	50804	1
GO:0030514	negative regulation of BMP signaling pathway	-1.49307	3.58614	0.0133486	0.788748	0.865082	50804	1
GO:0050806	positive regulation of synaptic transmission	-3.27751	3.64345	0.0152323	0.77324	0.90011	50804	1
GO:0002694	regulation of leukocyte activation	-1.66898	4.3822	0.0834815	0.836749	0.210566		0
GO:2001185	regulation of CD8-positive, alpha-beta T cell activation	-1.40289	2.6902	0.00169324	0.870041	0.777123	2694	1
GO:2001186	negative regulation of CD8-positive, alpha-beta T cell activation	-1.40289	2.29667	0.000682146	0.833196	0.787545	2694	1
GO:0002683	negative regulation of immune system process	-1.3055	4.27575	0.0653336	0.806041	0.798172	2694	1
GO:2000564	regulation of CD8-positive, alpha-beta T cell proliferation	-1.40289	2.29885	0.000685608	0.865336	0.923752	2694	1
GO:0002696	positive regulation of leukocyte activation	-1.40289	4.11684	0.0453125	0.777987	0.949859	2694	1
GO:0051249	regulation of lymphocyte activation	-1.47953	4.31723	0.0718815	0.838325	0.980453	2694	1
GO:0051240	positive regulation of multicellular organismal process	-7.61273	4.81218	0.224693	0.746	0.211369		0
GO:0044089	positive regulation of cellular component biogenesis	-3.7564	4.38254	0.0835472	0.777882	0.57337	51240	1
GO:0044065	regulation of respiratory system process	-1.40289	2.72916	0.00185253	0.857448	0.610842	51240	1
GO:0051130	positive regulation of cellular component organization	-6.29434	4.75512	0.197026	0.746338	0.613272	51240	1
GO:0043576	regulation of respiratory gaseous exchange	-1.40289	2.93702	0.00299174	0.856073	0.62857	51240	1
GO:0110110	positive regulation of animal organ morphogenesis	-1.49307	3.21564	0.0056857	0.778085	0.653996	51240	1
GO:0030857	negative regulation of epithelial cell differentiation	-1.49307	3.24304	0.00605621	0.782752	0.656608	51240	1
GO:0050807	regulation of synapse organization	-3.7564	4.07591	0.0412369	0.819541	0.66579	51240	1
GO:1901890	positive regulation of cell junction assembly	-2.76652	3.60895	0.0140688	0.781308	0.692761	51240	1
GO:0120035	regulation of plasma membrane bounded cell projection organization	-6.19709	4.43707	0.0947247	0.8133	0.707763	51240	1
GO:1903555	regulation of tumor necrosis factor superfamily cytokine production	-1.58704	3.74414	0.0192074	0.824138	0.708319	51240	1
GO:0031344	regulation of cell projection organization	-6.1035	4.51176	0.112502	0.818806	0.717113	51240	1
GO:1901888	regulation of cell junction assembly	-3.39762	4.03419	0.0374591	0.828664	0.738057	51240	1
GO:0048522	positive regulation of cellular process	-6.13155	5.74037	1.90448	0.725427	0.751583	51240	1
GO:0010628	positive regulation of gene expression	-2.82576	4.82652	0.232231	0.757823	0.754056	51240	1
GO:0051129	negative regulation of cellular component organization	-1.50493	4.79915	0.218048	0.761947	0.755514	51240	1
GO:0051960	regulation of nervous system development	-5.59642	4.26954	0.0644056	0.799136	0.772055	51240	1
GO:0009967	positive regulation of signal transduction	-3.52611	4.9393	0.3011	0.72048	0.774108	51240	1
GO:0051962	positive regulation of nervous system development	-5.90093	4.02547	0.0367147	0.749068	0.779815	51240	1
GO:0010647	positive regulation of cell communication	-3.67803	4.97571	0.327426	0.731344	0.78081	51240	1
GO:0023056	positive regulation of signaling	-3.67803	4.97586	0.327544	0.737847	0.780839	51240	1
GO:0032270	positive regulation of cellular protein metabolic process	-1.79653	5.07746	0.413875	0.718992	0.800172	51240	1
GO:0051247	positive regulation of protein metabolic process	-1.84661	5.09199	0.427958	0.727196	0.803016	51240	1
GO:0001817	regulation of cytokine production	-1.38762	4.52884	0.117014	0.802425	0.807933	51240	1
GO:0048584	positive regulation of response to stimulus	-3.66227	5.12398	0.460663	0.734132	0.809347	51240	1
GO:0001818	negative regulation of cytokine production	-1.41923	4.01916	0.0361849	0.77891	0.818198	51240	1
GO:0051241	negative regulation of multicellular organismal process	-3.37539	4.67333	0.163206	0.770904	0.829411	51240	1
GO:0048814	regulation of dendrite morphogenesis	-1.65887	3.46657	0.0101352	0.808698	0.839455	51240	1
GO:0050772	positive regulation of axonogenesis	-2.61404	3.4188	0.00907911	0.739076	0.853008	51240	1
GO:0050773	regulation of dendrite development	-1.61177	3.5924	0.0135425	0.806419	0.854786	51240	1
GO:2000026	regulation of multicellular organismal development	-6.65643	4.87032	0.256878	0.781636	0.860599	51240	1
GO:0045601	regulation of endothelial cell differentiation	-1.40289	3.15045	0.00489275	0.818797	0.865208	51240	1
GO:0009966	regulation of signal transduction	-3.09049	5.44518	0.965136	0.763712	0.868126	51240	1
GO:0009968	negative regulation of signal transduction	-1.84982	4.99197	0.33992	0.738385	0.871274	51240	1
GO:0050770	regulation of axonogenesis	-3.79429	3.72493	0.0183764	0.802342	0.871549	51240	1
GO:0023057	negative regulation of signaling	-2.32343	5.00687	0.351783	0.755994	0.872431	51240	1
GO:0010648	negative regulation of cell communication	-2.15541	5.00737	0.352188	0.748425	0.874277	51240	1
GO:0043410	positive regulation of MAPK cascade	-2.05564	4.37541	0.0821864	0.74093	0.88353	51240	1
GO:0061001	regulation of dendritic spine morphogenesis	-2.00145	3.22712	0.00583806	0.805066	0.884795	51240	1
GO:0032872	regulation of stress-activated MAPK cascade	-1.71732	4.0327	0.037331	0.80831	0.891631	51240	1
GO:0070372	regulation of ERK1 and ERK2 cascade	-1.61219	4.07907	0.0415382	0.807989	0.898025	51240	1
GO:0051965	positive regulation of synapse assembly	-2.0012	3.40518	0.00879864	0.738444	0.905981	51240	1
GO:1902531	regulation of intracellular signal transduction	-2.34024	5.16569	0.507101	0.775109	0.906389	51240	1
GO:0050775	positive regulation of dendrite morphogenesis	-1.49307	2.95134	0.00309216	0.753474	0.909647	51240	1
GO:0031325	positive regulation of cellular metabolic process	-4.26909	5.57354	1.29701	0.715034	0.910213	51240	1
GO:0099175	regulation of postsynapse organization	-1.57363	3.47026	0.0102218	0.8344	0.913979	51240	1
GO:0050769	positive regulation of neurogenesis	-4.83736	3.92324	0.0290137	0.743817	0.914735	51240	1
GO:0009893	positive regulation of metabolic process	-4.92161	5.60506	1.39465	0.724472	0.918236	51240	1
GO:0031346	positive regulation of cell projection organization	-2.85944	4.09447	0.0430375	0.762938	0.921961	51240	1
GO:0031401	positive regulation of protein modification process	-1.95825	4.78211	0.209661	0.728643	0.931902	51240	1
GO:0010975	regulation of neuron projection development	-5.04602	4.22593	0.0582525	0.818893	0.941329	51240	1
GO:0002087	regulation of respiratory gaseous exchange by nervous system process	-1.40289	2.60314	0.00138507	0.721502	0.943395	51240	1
GO:0050767	regulation of neurogenesis	-5.00944	4.16322	0.0504199	0.788902	0.947343	51240	1
GO:1902533	positive regulation of intracellular signal transduction	-2.50504	4.75554	0.197216	0.726964	0.947794	51240	1
GO:0051173	positive regulation of nitrogen compound metabolic process	-3.1909	5.55752	1.25005	0.722306	0.965485	51240	1
GO:0051963	regulation of synapse assembly	-2.40818	3.86929	0.0256237	0.82109	0.96627	51240	1
GO:0010604	positive regulation of macromolecule metabolic process	-4.1091	5.58022	1.31714	0.721905	0.971303	51240	1
GO:0046328	regulation of JNK cascade	-1.70173	3.87093	0.0257207	0.812836	0.974719	51240	1
GO:0050865	regulation of cell activation	-1.49307	4.40782	0.0885543	0.851045	0.211624		0
GO:0030155	regulation of cell adhesion	-3.89741	4.53173	0.117796	0.847901	0.216896		0
GO:0002682	regulation of immune system process	-1.65364	4.95321	0.310899	0.844133	0.217916		0
GO:0030334	regulation of cell migration	-6.18061	4.63023	0.147787	0.802093	0.221277		0
GO:2000809	positive regulation of synaptic vesicle clustering	-1.40289	2.13672	0.000470923	0.822618	0.521175	30334	1
GO:0050923	regulation of negative chemotaxis	-1.40289	2.25285	0.000616355	0.855463	0.682041	30334	1
GO:1903829	positive regulation of protein localization	-1.99295	4.28339	0.0664936	0.770689	0.707679	30334	1
GO:0060627	regulation of vesicle-mediated transport	-1.37546	4.48613	0.106055	0.818863	0.732396	30334	1
GO:0060341	regulation of cellular localization	-2.74389	4.53896	0.119774	0.817601	0.739123	30334	1
GO:0032880	regulation of protein localization	-2.08847	4.59926	0.137613	0.822559	0.746954	30334	1
GO:0051270	regulation of cellular component movement	-6.14927	4.69839	0.172898	0.812676	0.760194	30334	1
GO:0051050	positive regulation of transport	-1.31811	4.58089	0.131914	0.760875	0.777159	30334	1
GO:1905477	positive regulation of protein localization to membrane	-1.57363	3.7026	0.0174553	0.783062	0.824018	30334	1
GO:1905475	regulation of protein localization to membrane	-1.68317	3.93263	0.0296474	0.831927	0.85229	30334	1
GO:0040013	negative regulation of locomotion	-2.40818	4.10924	0.0445264	0.804751	0.887123	30334	1
GO:0051271	negative regulation of cellular component movement	-2.57186	4.08091	0.0417148	0.784747	0.888052	30334	1
GO:0030336	negative regulation of cell migration	-2.75225	4.03121	0.0372029	0.780064	0.891081	30334	1
GO:0040017	positive regulation of locomotion	-2.03641	4.37557	0.0822176	0.773501	0.927067	30334	1
GO:0051272	positive regulation of cellular component movement	-1.93019	4.36868	0.0809225	0.757883	0.931205	30334	1
GO:0030335	positive regulation of cell migration	-2.00145	4.34236	0.0761648	0.752868	0.937694	30334	1
GO:2000145	regulation of cell motility	-5.9214	4.66712	0.160886	0.80103	0.980622	30334	1
GO:2000146	negative regulation of cell motility	-2.46318	4.07911	0.0415416	0.778529	0.992022	30334	1
GO:2000147	positive regulation of cell motility	-1.93019	4.3597	0.0792674	0.752246	0.993521	30334	1
GO:0043491	protein kinase B signaling	-1.59448	3.39393	0.00857357	0.822041	0.229031		0
GO:0051239	regulation of multicellular organismal process	-7.65474	5.19412	0.541409	0.836831	0.230089		0
GO:0042127	regulation of cell population proliferation	-3.53971	4.92371	0.29048	0.836992	0.235448		0
GO:0032879	regulation of localization	-3.86812	5.3194	0.722454	0.832746	0.236974		0
GO:0010941	regulation of cell death	-1.74185	5.02862	0.369851	0.833793	0.240965		0
GO:0022603	regulation of anatomical structure morphogenesis	-5.95913	5.40856	0.887101	0.783446	0.24213		0
GO:0060999	positive regulation of dendritic spine development	-2.00145	2.98767	0.00336225	0.799409	0.57409	22603	1
GO:1905207	regulation of cardiocyte differentiation	-1.40289	3.17955	0.00523209	0.836065	0.591498	22603	1
GO:0010769	regulation of cell morphogenesis involved in differentiation	-1.61177	3.57415	0.012985	0.838477	0.630817	22603	1
GO:0060284	regulation of cell development	-5.291	4.33033	0.0740838	0.8067	0.722876	22603	1
GO:0051093	negative regulation of developmental process	-3.87161	4.65829	0.157648	0.767098	0.771715	22603	1
GO:0010720	positive regulation of cell development	-4.35989	4.04906	0.0387646	0.756166	0.788196	22603	1
GO:0051094	positive regulation of developmental process	-5.80013	4.78342	0.210291	0.746483	0.792134	22603	1
GO:0045595	regulation of cell differentiation	-5.83165	4.87574	0.260105	0.796558	0.807906	22603	1
GO:0045597	positive regulation of cell differentiation	-3.34211	4.57226	0.129317	0.737898	0.856717	22603	1
GO:0045596	negative regulation of cell differentiation	-2.66609	4.44534	0.0965461	0.760298	0.873407	22603	1
GO:0022604	regulation of cell morphogenesis	-1.48596	5.34558	0.767338	0.784753	0.898998	22603	1
GO:0044087	regulation of cellular component biogenesis	-4.77468	5.05086	0.389287	0.833098	0.242168		0
GO:0006897	endocytosis	-3.4446	4.93985	0.301477	0.967884	0.243973		0
GO:0045056	transcytosis	-3.34003	3.08743	0.00423138	0.823758	0.514964	6897	1
GO:0099003	vesicle-mediated transport in synapse	-1.64514	3.97891	0.0329819	0.972506	0.591473	6897	1
GO:0006898	receptor-mediated endocytosis	-1.36351	4.30172	0.0693607	0.971107	0.625093	6897	1
GO:0019220	regulation of phosphate metabolic process	-5.30531	5.10516	0.441127	0.785466	0.245155		0
GO:0033138	positive regulation of peptidyl-serine phosphorylation	-1.86484	3.5605	0.0125833	0.76494	0.749688	19220	1
GO:0033135	regulation of peptidyl-serine phosphorylation	-1.86484	3.68931	0.016929	0.812524	0.765453	19220	1
GO:0001933	negative regulation of protein phosphorylation	-1.49307	4.29977	0.0690491	0.755422	0.850171	19220	1
GO:0042327	positive regulation of phosphorylation	-4.60154	4.64609	0.153282	0.738013	0.907124	19220	1
GO:0010562	positive regulation of phosphorus metabolic process	-4.59768	4.70968	0.177451	0.73811	0.91842	19220	1
GO:0043549	regulation of kinase activity	-4.36887	4.83766	0.238266	0.772631	0.94203	19220	1
GO:0033674	positive regulation of kinase activity	-3.19724	4.49639	0.108589	0.723693	0.950397	19220	1
GO:0045859	regulation of protein kinase activity	-2.28431	4.77819	0.207774	0.759501	0.958574	19220	1
GO:0001932	regulation of protein phosphorylation	-3.49405	4.90733	0.279725	0.772456	0.959932	19220	1
GO:0001934	positive regulation of protein phosphorylation	-2.05258	4.59122	0.135089	0.72563	0.966254	19220	1
GO:0042325	regulation of phosphorylation	-5.3853	4.96817	0.321793	0.790774	0.967392	19220	1
GO:0006469	negative regulation of protein kinase activity	-1.49307	4.16832	0.0510155	0.744087	0.96753	19220	1
GO:0045937	positive regulation of phosphate metabolic process	-4.59768	4.70968	0.177451	0.736238	0.98682	19220	1
GO:1901564	organonitrogen compound metabolic process	-1.75971	6.94319	30.3808	0.985382	0.249167		0
GO:0050793	regulation of developmental process	-8.83468	5.56347	1.26729	0.824143	0.251643		0
GO:0051668	localization within membrane	-3.95093	5.10402	0.43997	0.950927	0.252582		0
GO:0007041	lysosomal transport	-1.61177	3.84665	0.0243218	0.959962	0.528118	51668	1
GO:1990778	protein localization to cell periphery	-2.88555	4.10971	0.0445749	0.954975	0.552463	51668	1
GO:0007034	vacuolar transport	-1.61177	4.72776	0.184996	0.953793	0.619555	51668	1
GO:0072657	protein localization to membrane	-3.50912	5.05272	0.390959	0.944595	0.661813	51668	1
GO:0008104	protein localization	-1.75166	5.93383	2.9733	0.955673	0.706375	51668	1
GO:0043113	receptor clustering	-1.65364	3.30449	0.00697728	0.95776	0.714852	51668	1
GO:0072659	protein localization to plasma membrane	-2.41577	4.05192	0.0390208	0.952937	0.806732	51668	1
GO:0034613	cellular protein localization	-2.90384	5.64235	1.5197	0.940616	0.846879	51668	1
GO:0070727	cellular macromolecule localization	-2.90384	5.6434	1.5234	0.942479	0.867345	51668	1
GO:0051649	establishment of localization in cell	-1.64514	5.77738	2.07392	0.943624	0.900805	51668	1
GO:0023051	regulation of signaling	-4.66093	5.49	1.07005	0.826828	0.256536		0
GO:0050790	regulation of catalytic activity	-6.28031	5.77745	2.07426	0.796363	0.25763		0
GO:0051098	regulation of binding	-1.57363	4.16649	0.0508008	0.849013	0.648601	50790	1
GO:0051338	regulation of transferase activity	-4.6218	4.91062	0.281858	0.828021	0.762622	50790	1
GO:0052548	regulation of endopeptidase activity	-2.18162	4.94742	0.306782	0.776612	0.76931	50790	1
GO:0043085	positive regulation of catalytic activity	-3.88024	4.99825	0.344871	0.823311	0.778742	50790	1
GO:0044093	positive regulation of molecular function	-3.66836	5.08897	0.424991	0.822837	0.796166	50790	1
GO:0043086	negative regulation of catalytic activity	-2.52151	5.21888	0.573172	0.816301	0.822518	50790	1
GO:0051336	regulation of hydrolase activity	-3.84969	5.25655	0.625119	0.81645	0.83049	50790	1
GO:0044092	negative regulation of molecular function	-2.59935	5.26731	0.640794	0.816673	0.832795	50790	1
GO:0043087	regulation of GTPase activity	-2.09465	4.75675	0.197767	0.83044	0.83966	50790	1
GO:0051347	positive regulation of transferase activity	-4.07279	4.62316	0.145397	0.831043	0.891184	50790	1
GO:0052547	regulation of peptidase activity	-2.13268	5.01127	0.35537	0.774189	0.928802	50790	1
GO:0010466	negative regulation of peptidase activity	-1.65364	4.90865	0.28058	0.729396	0.963696	50790	1
GO:0048583	regulation of response to stimulus	-3.66227	5.58987	1.34673	0.823157	0.263336		0
GO:0043412	macromolecule modification	-3.19724	6.48944	10.6868	0.982565	0.271641		0
GO:0071704	organic substance metabolic process	-1.50131	7.19174	53.8455	0.989099	0.275775		0
GO:0065009	regulation of molecular function	-4.28835	5.80958	2.23354	0.825993	0.276647		0
GO:0016192	vesicle-mediated transport	-4.04101	5.65709	1.57216	0.96931	0.286662		0
GO:0065008	regulation of biological quality	-2.34531	5.92032	2.88222	0.821543	0.289032		0
GO:0048523	negative regulation of cellular process	-7.75403	5.79759	2.17272	0.750258	0.290926		0
GO:0007162	negative regulation of cell adhesion	-2.18928	4.06952	0.0406344	0.805357	0.610422	48523	1
GO:0008285	negative regulation of cell population proliferation	-2.50581	4.5506	0.123025	0.789178	0.674641	48523	1
GO:0060548	negative regulation of cell death	-1.75334	4.68954	0.169411	0.794645	0.695782	48523	1
GO:2000048	negative regulation of cell-cell adhesion mediated by cadherin	-1.40289	2.51322	0.00112537	0.842028	0.701555	48523	1
GO:0010837	regulation of keratinocyte proliferation	-2.05552	3.2307	0.00588654	0.862875	0.708533	48523	1
GO:0010838	positive regulation of keratinocyte proliferation	-1.40289	2.6464	0.0015305	0.819656	0.730811	48523	1
GO:0048585	negative regulation of response to stimulus	-1.65887	5.0739	0.410496	0.758743	0.761821	48523	1
GO:0051248	negative regulation of protein metabolic process	-3.18574	5.24392	0.607196	0.746317	0.795206	48523	1
GO:0010629	negative regulation of gene expression	-2.31056	5.26034	0.630593	0.7647	0.798586	48523	1
GO:0050678	regulation of epithelial cell proliferation	-1.59448	4.15378	0.0493361	0.844842	0.813762	48523	1
GO:0032268	regulation of cellular protein metabolic process	-3.17342	5.81952	2.28522	0.754885	0.823016	48523	1
GO:0032269	negative regulation of cellular protein metabolic process	-2.63358	5.23729	0.598003	0.736614	0.834425	48523	1
GO:0050680	negative regulation of epithelial cell proliferation	-1.43429	3.77379	0.0205648	0.811606	0.834962	48523	1
GO:0010810	regulation of cell-substrate adhesion	-2.09465	3.9696	0.0322825	0.849268	0.850148	48523	1
GO:0043069	negative regulation of programmed cell death	-1.34741	4.64617	0.15331	0.796149	0.867598	48523	1
GO:0008284	positive regulation of cell population proliferation	-1.65887	4.56893	0.12833	0.765464	0.871994	48523	1
GO:0022407	regulation of cell-cell adhesion	-1.71352	4.27628	0.0654133	0.841992	0.889801	48523	1
GO:0010605	negative regulation of macromolecule metabolic process	-4.66259	5.69129	1.701	0.743875	0.898856	48523	1
GO:0009892	negative regulation of metabolic process	-3.742	5.71361	1.79067	0.74603	0.904737	48523	1
GO:0045785	positive regulation of cell adhesion	-1.61177	4.24861	0.0613758	0.776072	0.914716	48523	1
GO:0045861	negative regulation of proteolysis	-2.02339	4.92735	0.292924	0.748867	0.926392	48523	1
GO:0051172	negative regulation of nitrogen compound metabolic process	-3.85367	5.58328	1.32644	0.748736	0.940985	48523	1
GO:0031324	negative regulation of cellular metabolic process	-2.30916	5.60548	1.39601	0.740023	0.946749	48523	1
GO:0010646	regulation of cell communication	-4.66093	5.48623	1.06082	0.818168	0.29664		0
GO:0048518	positive regulation of biological process	-6.11834	5.78361	2.10389	0.81555	0.297071		0
GO:0048519	negative regulation of biological process	-6.6254	5.87673	2.607	0.811644	0.305591		0
GO:0006955	immune response	-1.46465	5.03994	0.379619	0.927393	0.310066		0
GO:0036037	CD8-positive, alpha-beta T cell activation	-1.40289	2.67302	0.00162745	0.983475	0.617859	6955	1
GO:0035740	CD8-positive, alpha-beta T cell proliferation	-1.40289	0.30103	3.46267e-06	0.981063	0.630907	6955	1
GO:0002315	marginal zone B cell differentiation	-1.40289	2.48001	0.00104226	0.726895	0.651935	6955	1
GO:0071674	mononuclear cell migration	-1.40289	3.55194	0.0123375	0.936133	0.703734	6955	1
GO:0046649	lymphocyte activation	-1.39392	4.27367	0.065022	0.981101	0.794322	6955	1
GO:0071706	tumor necrosis factor superfamily cytokine production	-1.58704	2.01703	0.000358633	0.854312	0.320042		0
GO:0032609	interferon-gamma production	-1.31811	0.90309	2.42387e-05	0.87033	0.754569	71706	1
GO:0071495	cellular response to endogenous stimulus	-2.61404	5.18872	0.534726	0.925613	0.320309		0
GO:0051174	regulation of phosphorus metabolic process	-5.30531	5.10531	0.441282	0.812676	0.333503		0
GO:0051641	cellular localization	-2.91259	5.84486	2.42254	0.962273	0.343658		0
GO:0007166	cell surface receptor signaling pathway	-7.11115	5.53461	1.18582	0.748325	0.346954		0
GO:0035556	intracellular signal transduction	-2.23783	6.0389	3.78714	0.719537	0.608803	7166	1
GO:0051716	cellular response to stimulus	-3.95323	6.52679	11.6467	0.908554	0.612459	7166	1
GO:0007186	G protein-coupled receptor signaling pathway	-1.61177	5.59914	1.37578	0.744986	0.620769	7166	1
GO:0007165	signal transduction	-6.11834	6.35487	7.83941	0.69801	0.798268	7166	1
GO:0009719	response to endogenous stimulus	-3.80829	5.26972	0.644364	0.93602	0.350423		0
GO:0051403	stress-activated MAPK cascade	-1.49307	3.63246	0.0148514	0.812183	0.354187		0
GO:0070371	ERK1 and ERK2 cascade	-1.46894	3.25575	0.00623626	0.822534	0.744489	51403	1
GO:0007254	JNK cascade	-1.43429	3.31827	0.00720235	0.820184	0.956848	51403	1
GO:0035335	peptidyl-tyrosine dephosphorylation	-2.11757	3.50379	0.0110424	0.97685	0.368758		0
GO:0006470	protein dephosphorylation	-1.59293	5.10688	0.442879	0.968476	0.670961	35335	1
GO:0051246	regulation of protein metabolic process	-2.80258	5.83463	2.36612	0.78926	0.375391		0
GO:0034329	cell junction assembly	-8.70801	4.20796	0.0558909	0.893627	0.380907		0
GO:0097090	presynaptic membrane organization	-3.92452	2.51322	0.00112537	0.909808	0.730631	34329	1
GO:1904861	excitatory synapse assembly	-1.49307	2.67761	0.00164477	0.712553	0.745614	34329	1
GO:0051124	synaptic assembly at neuromuscular junction	-1.40289	2.46389	0.00100417	0.718003	0.749349	34329	1
GO:0099172	presynapse organization	-2.09465	2.90255	0.00276321	0.907024	0.767121	34329	1
GO:0001941	postsynaptic membrane organization	-5.90093	3.00689	0.00351461	0.899733	0.777519	34329	1
GO:0034332	adherens junction organization	-5.81701	3.24304	0.00605621	0.906606	0.802116	34329	1
GO:0007528	neuromuscular junction development	-1.49307	3.40671	0.0088298	0.901363	0.820092	34329	1
GO:0099173	postsynapse organization	-4.59768	3.44514	0.00964699	0.900904	0.824429	34329	1
GO:0097104	postsynaptic membrane assembly	-6.0925	2.47712	0.00103534	0.713123	0.850769	34329	1
GO:0007416	synapse assembly	-5.02768	3.79477	0.0215828	0.673981	0.866102	34329	1
GO:0099068	postsynapse assembly	-4.1091	2.67943	0.00165169	0.708797	0.869454	34329	1
GO:0097119	postsynaptic density protein 95 clustering	-3.34003	2.30103	0.000689071	0.875986	0.877918	34329	1
GO:0060997	dendritic spine morphogenesis	-3.34003	2.76864	0.00202912	0.683975	0.87795	34329	1
GO:0099084	postsynaptic specialization organization	-2.30096	2.79796	0.00217109	0.903271	0.880778	34329	1
GO:0007043	cell-cell junction assembly	-2.80623	3.89592	0.0272443	0.895683	0.899188	34329	1
GO:0045216	cell-cell junction organization	-5.33983	4.05626	0.0394121	0.897034	0.900127	34329	1
GO:0097118	neuroligin clustering involved in postsynaptic membrane assembly	-1.40289	1.91908	0.000283939	0.705565	0.908115	34329	1
GO:0050808	synapse organization	-6.3848	4.20469	0.0554719	0.894982	0.920656	34329	1
GO:0097061	dendritic spine organization	-2.08847	2.9345	0.00297443	0.878195	0.940541	34329	1
GO:0097106	postsynaptic density organization	-2.30096	2.76864	0.00202912	0.903089	0.946421	34329	1
GO:0031098	stress-activated protein kinase signaling cascade	-1.30124	3.6467	0.0153465	0.81536	0.385752		0
GO:0044260	cellular macromolecule metabolic process	-3.05939	6.81977	22.8656	0.970472	0.396558		0
GO:0009605	response to external stimulus	-5.67545	5.75059	1.94985	0.929251	0.396767		0
GO:0031399	regulation of protein modification process	-2.89474	5.1117	0.44782	0.787264	0.397306		0
GO:0042176	regulation of protein catabolic process	-1.3055	4.65541	0.156606	0.808363	0.616013	31399	1
GO:1905165	regulation of lysosomal protein catabolic process	-1.40289	2.45484	0.000983398	0.853468	0.623209	31399	1
GO:0030162	regulation of proteolysis	-1.46894	5.14481	0.483305	0.793216	0.680644	31399	1
GO:1903051	negative regulation of proteolysis involved in cellular protein catabolic process	-1.40289	3.42862	0.00928687	0.798226	0.712092	31399	1
GO:1905167	positive regulation of lysosomal protein catabolic process	-1.40289	2.13988	0.000474385	0.811209	0.95446	31399	1
GO:0044091	membrane biogenesis	-5.27543	4.45372	0.0984263	0.936459	0.397417		0
GO:0034330	cell junction organization	-10.6109	4.46151	0.10021	0.935343	0.399645		0
GO:0050890	cognition	-2.57186	4.01974	0.0362334	0.821005	0.403442		0
GO:0010467	gene expression	-2.16924	6.51912	11.4428	0.982329	0.403998		0
GO:0000165	MAPK cascade	-2.39401	4.46721	0.101532	0.790736	0.414294		0
GO:0007268	chemical synaptic transmission	-2.76149	4.72882	0.18545	0.949215	0.433159		0
GO:0099536	synaptic signaling	-2.78387	4.7428	0.191513	0.951094	0.86512	7268	1
GO:1905114	cell surface receptor signaling pathway involved in cell-cell signaling	-2.08847	4.84484	0.242241	0.763536	0.883939	7268	1
GO:0060079	excitatory postsynaptic potential	-1.61177	4.23867	0.0599873	0.618481	0.915968	7268	1
GO:0060078	regulation of postsynaptic membrane potential	-1.61177	4.26207	0.063308	0.856596	0.921153	7268	1
GO:0099565	chemical synaptic transmission, postsynaptic	-1.61177	4.3766	0.0824115	0.622444	0.937692	7268	1
GO:0099537	trans-synaptic signaling	-2.85944	4.7341	0.187715	0.949219	0.993939	7268	1
GO:0098916	anterograde trans-synaptic signaling	-2.76149	4.72882	0.18545	0.949229	0.996197	7268	1
GO:0050794	regulation of cellular process	-6.19709	6.77919	20.8257	0.762239	0.438012		0
GO:0060255	regulation of macromolecule metabolic process	-4.36227	6.58673	13.3701	0.747914	0.637969	50794	1
GO:0019222	regulation of metabolic process	-3.88297	6.59533	13.6376	0.774403	0.641517	50794	1
GO:0050789	regulation of biological process	-5.12272	6.81814	22.7796	0.774094	0.69674	50794	1
GO:0010468	regulation of gene expression	-2.88045	6.55156	12.3302	0.749764	0.838257	50794	1
GO:0051171	regulation of nitrogen compound metabolic process	-3.36402	6.55802	12.5149	0.749904	0.841304	50794	1
GO:0080090	regulation of primary metabolic process	-2.6604	6.56037	12.5828	0.749743	0.842419	50794	1
GO:0031323	regulation of cellular metabolic process	-3.80829	6.56163	12.6193	0.741183	0.843017	50794	1
GO:0016311	dephosphorylation	-1.3055	5.32778	0.736534	0.980866	0.439877		0
GO:0007265	Ras protein signal transduction	-1.32258	4.29813	0.0687894	0.796392	0.444404		0
GO:0120036	plasma membrane bounded cell projection organization	-12.4293	5.06642	0.40348	0.900719	0.452782		0
GO:0060996	dendritic spine development	-2.78608	2.98046	0.00330685	0.717534	0.622666	120036	1
GO:0106027	neuron projection organization	-2.61404	3.12516	0.00461574	0.920663	0.636065	120036	1
GO:0021952	central nervous system projection neuron axonogenesis	-3.30498	3.16256	0.00503126	0.698469	0.639623	120036	1
GO:0016358	dendrite development	-2.57957	3.70578	0.0175834	0.693273	0.69615	120036	1
GO:0031175	neuron projection development	-12.1675	4.77581	0.206642	0.64646	0.842826	120036	1
GO:0021954	central nervous system neuron development	-2.31056	3.63919	0.0150834	0.716757	0.848697	120036	1
GO:0048813	dendrite morphogenesis	-2.78387	3.43854	0.00950156	0.69253	0.88306	120036	1
GO:0021955	central nervous system neuron axonogenesis	-3.30498	3.27669	0.00654444	0.694356	0.900901	120036	1
GO:0007409	axonogenesis	-12.404	4.61137	0.141505	0.642681	0.929037	120036	1
GO:0061564	axon development	-12.3012	4.64149	0.151668	0.651851	0.945334	120036	1
GO:0048666	neuron development	-11.3114	4.88313	0.264565	0.671954	0.947427	120036	1
GO:0048667	cell morphogenesis involved in neuron differentiation	-13.0633	4.64682	0.153538	0.671809	0.957711	120036	1
GO:0097485	neuron projection guidance	-10.8807	4.50083	0.109704	0.583118	0.959598	120036	1
GO:0032990	cell part morphogenesis	-13.6565	4.68202	0.166502	0.694588	0.961814	120036	1
GO:0007411	axon guidance	-10.8807	4.49255	0.107634	0.582728	0.967748	120036	1
GO:0030182	neuron differentiation	-11.6322	4.9599	0.315723	0.669798	0.967762	120036	1
GO:0048699	generation of neurons	-12.1927	4.99493	0.342243	0.669167	0.970658	120036	1
GO:0048812	neuron projection morphogenesis	-12.8185	4.66894	0.161561	0.640111	0.987482	120036	1
GO:0048858	cell projection morphogenesis	-13.3508	4.67257	0.162919	0.688433	0.994303	120036	1
GO:0120039	plasma membrane bounded cell projection morphogenesis	-13.4534	4.67093	0.162306	0.688394	0.997428	120036	1
GO:0007167	enzyme-linked receptor protein signaling pathway	-4.60154	4.90276	0.276802	0.769332	0.45454		0
GO:0038007	netrin-activated signaling pathway	-1.65887	3.58218	0.0132274	0.812821	0.591372	7167	1
GO:0007169	transmembrane receptor protein tyrosine kinase signaling pathway	-5.06255	4.71755	0.180696	0.775208	0.718047	7167	1
GO:0048013	ephrin receptor signaling pathway	-1.3747	3.966	0.0320158	0.800437	0.817851	7167	1
GO:0030540	female genitalia development	-2.00145	2.84198	0.00240309	0.761227	0.456212		0
GO:0060068	vagina development	-2.00145	2.56585	0.0012708	0.768581	0.862675	30540	1
GO:0042221	response to chemical	-5.48318	6.01724	3.60288	0.924842	0.457494		0
GO:0019538	protein metabolic process	-2.41577	6.72527	18.3943	0.978821	0.464518		0
GO:0007267	cell-cell signaling	-2.83811	5.09317	0.429115	0.959939	0.469917		0
GO:0097091	synaptic vesicle clustering	-1.49307	2.46835	0.00101456	0.962515	0.472462		0
GO:0001709	cell fate determination	-1.49307	3.47596	0.0103568	0.787172	0.481797		0
GO:0042698	ovulation cycle	-1.40289	3.32613	0.00733393	0.838173	0.482754		0
GO:0007610	behavior	-2.32343	4.49538	0.108336	0.811949	0.484422		0
GO:0071709	membrane assembly	-5.27543	4.44881	0.0973217	0.921839	0.489435		0
GO:0097105	presynaptic membrane assembly	-3.92452	2.45025	0.00097301	0.717739	0.748767	71709	1
GO:0099054	presynapse assembly	-2.09465	2.77815	0.00207414	0.70871	0.940369	71709	1
GO:0051234	establishment of localization	-1.8634	6.72089	18.2098	0.960182	0.498869		0
GO:0006810	transport	-1.55349	6.71782	18.0815	0.959876	0.792633	51234	1

## Sheet: GO_BP_clust
cluster	name	-log10_gmean_FDR	gene_count	n_terms	terms
GO:0007155	cell adhesion	17.064	145	1	GO:0007155
GO:0040011	locomotion	13.232	95	1	GO:0040011
GO:0006928	movement of cell or subcellular component	12.818	97	1	GO:0006928
GO:0034330	cell junction organization	10.611	65	1	GO:0034330
GO:0071840	cellular component organization or biogenesis	9.985	133	1	GO:0071840
GO:0051128	regulation of cellular component organization	9.886	82	1	GO:0051128
GO:0051674	localization of cell	9.886	80	1	GO:0051674
GO:0032502	developmental process	9.819	155	1	GO:0032502
GO:0120036	plasma membrane bounded cell projection organization	9.154	92	21	GO:0120036,GO:0060996,GO:0106027,GO:0021952,GO:0016358,GO:0031175,GO:0021954,GO:0048813,GO:0021955,GO:0007409,GO:0061564,GO:0048666,GO:0048667,GO:0097485,GO:0032990,GO:0007411,GO:0030182,GO:0048699,GO:0048812,GO:0048858,GO:0120039
GO:0050793	regulation of developmental process	8.835	90	1	GO:0050793
GO:0030030	cell projection organization	8.472	134	4	GO:0030030,GO:0044085,GO:0022607,GO:0016043
GO:0032501	multicellular organismal process	8.051	163	1	GO:0032501
GO:0051239	regulation of multicellular organismal process	7.655	104	1	GO:0051239
GO:0040012	regulation of locomotion	6.948	56	1	GO:0040012
GO:0048519	negative regulation of biological process	6.625	110	1	GO:0048519
GO:0098609	cell-cell adhesion	6.254	114	6	GO:0098609,GO:0007158,GO:0044331,GO:0016339,GO:0007156,GO:0098742
GO:0023052	signaling	6.132	149	1	GO:0023052
GO:0009987	cellular process	6.118	227	1	GO:0009987
GO:0048518	positive regulation of biological process	6.118	136	1	GO:0048518
GO:0051179	localization	6.08	132	1	GO:0051179
GO:0007154	cell communication	5.816	148	1	GO:0007154
GO:0009605	response to external stimulus	5.675	90	1	GO:0009605
GO:0008150	biological_process	5.5	236	1	GO:0008150
GO:0042221	response to chemical	5.483	110	1	GO:0042221
GO:0051174	regulation of phosphorus metabolic process	5.305	57	1	GO:0051174
GO:0044091	membrane biogenesis	5.275	11	1	GO:0044091
GO:0006793	phosphorus metabolic process	4.775	67	1	GO:0006793
GO:0044087	regulation of cellular component biogenesis	4.775	37	1	GO:0044087
GO:0023051	regulation of signaling	4.661	86	1	GO:0023051
GO:0010646	regulation of cell communication	4.661	86	1	GO:0010646
GO:0065009	regulation of molecular function	4.288	73	1	GO:0065009
GO:0050896	response to stimulus	4.213	165	1	GO:0050896
GO:0007166	cell surface receptor signaling pathway	4.206	146	5	GO:0007166,GO:0035556,GO:0051716,GO:0007186,GO:0007165
GO:0065007	biological regulation	4.193	185	1	GO:0065007
GO:0016192	vesicle-mediated transport	4.041	52	1	GO:0016192
GO:0050794	regulation of cellular process	4.035	181	8	GO:0050794,GO:0060255,GO:0019222,GO:0050789,GO:0010468,GO:0051171,GO:0080090,GO:0031323
GO:0030155	regulation of cell adhesion	3.897	49	1	GO:0030155
GO:0032879	regulation of localization	3.868	79	1	GO:0032879
GO:0000902	cell morphogenesis	3.851	213	89	GO:0000902,GO:0008038,GO:0045165,GO:0048589,GO:0001655,GO:0048732,GO:0060322,GO:0035295,GO:0003002,GO:0060429,GO:0048880,GO:0043009,GO:0001944,GO:0003008,GO:0001822,GO:0007417,GO:0001763,GO:0072359,GO:0048592,GO:0098773,GO:0007423,GO:0007386,GO:0009653,GO:0042063,GO:0060914,GO:1905314,GO:0009888,GO:0070986,GO:0016199,GO:0022612,GO:0035239,GO:0035904,GO:0060485,GO:0007420,GO:0000904,GO:0032989,GO:…
GO:0034329	cell junction assembly	3.808	80	21	GO:0034329,GO:0097090,GO:1904861,GO:0051124,GO:0099172,GO:0001941,GO:0034332,GO:0007528,GO:0099173,GO:0097104,GO:0007416,GO:0099068,GO:0097119,GO:0060997,GO:0099084,GO:0007043,GO:0045216,GO:0097118,GO:0050808,GO:0097061,GO:0097106
GO:0009719	response to endogenous stimulus	3.808	43	1	GO:0009719
GO:0071709	membrane assembly	3.765	16	3	GO:0071709,GO:0097105,GO:0099054
GO:0050803	regulation of synapse structure or activity	3.756	26	1	GO:0050803
GO:0048583	regulation of response to stimulus	3.662	99	1	GO:0048583
GO:0022603	regulation of anatomical structure morphogenesis	3.635	97	12	GO:0022603,GO:0060999,GO:1905207,GO:0010769,GO:0060284,GO:0051093,GO:0010720,GO:0051094,GO:0045595,GO:0045597,GO:0045596,GO:0022604
GO:0042127	regulation of cell population proliferation	3.54	59	1	GO:0042127
GO:0008283	cell population proliferation	3.526	64	1	GO:0008283
GO:0006468	protein phosphorylation	3.379	78	9	GO:0006468,GO:0018108,GO:0044267,GO:0018212,GO:0018193,GO:0006796,GO:0016310,GO:0006464,GO:0036211
GO:0019220	regulation of phosphate metabolic process	3.329	65	14	GO:0019220,GO:0033138,GO:0033135,GO:0001933,GO:0042327,GO:0010562,GO:0043549,GO:0033674,GO:0045859,GO:0001932,GO:0001934,GO:0042325,GO:0006469,GO:0045937
GO:0043412	macromolecule modification	3.197	64	1	GO:0043412
GO:0043170	macromolecule metabolic process	3.178	106	1	GO:0043170
GO:0007167	enzyme-linked receptor protein signaling pathway	3.174	59	4	GO:0007167,GO:0038007,GO:0007169,GO:0048013
GO:0050790	regulation of catalytic activity	3.164	78	13	GO:0050790,GO:0051098,GO:0051338,GO:0052548,GO:0043085,GO:0044093,GO:0043086,GO:0051336,GO:0044092,GO:0043087,GO:0051347,GO:0052547,GO:0010466
GO:0051240	positive regulation of multicellular organismal process	3.099	201	58	GO:0051240,GO:0044089,GO:0044065,GO:0051130,GO:0043576,GO:0110110,GO:0030857,GO:0050807,GO:1901890,GO:0120035,GO:1903555,GO:0031344,GO:1901888,GO:0048522,GO:0010628,GO:0051129,GO:0051960,GO:0009967,GO:0051962,GO:0010647,GO:0023056,GO:0032270,GO:0051247,GO:0001817,GO:0048584,GO:0001818,GO:0051241,GO:0048814,GO:0050772,GO:0050773,GO:2000026,GO:0045601,GO:0009966,GO:0009968,GO:0050770,GO:0023057,GO:…
GO:0044260	cellular macromolecule metabolic process	3.059	74	1	GO:0044260
GO:0006935	chemotaxis	2.983	154	34	GO:0006935,GO:0010243,GO:0021535,GO:1901698,GO:1901701,GO:0021889,GO:0046683,GO:1901700,GO:0033564,GO:0010033,GO:0031290,GO:0071363,GO:0070848,GO:0021934,GO:0014070,GO:0071396,GO:0033993,GO:1904645,GO:0051591,GO:0070887,GO:0071364,GO:0070849,GO:0014074,GO:0071310,GO:0071407,GO:0043434,GO:1901652,GO:0048870,GO:0042330,GO:0008286,GO:0016477,GO:0071417,GO:1901699,GO:1901653
GO:0051641	cellular localization	2.913	53	1	GO:0051641
GO:0007267	cell-cell signaling	2.838	48	1	GO:0007267
GO:0051246	regulation of protein metabolic process	2.803	54	1	GO:0051246
GO:0051703	biological process involved in intraspecies interaction between organisms	2.786	7	1	GO:0051703
GO:0008219	cell death	2.651	53	1	GO:0008219
GO:0071495	cellular response to endogenous stimulus	2.614	34	1	GO:0071495
GO:0030334	regulation of cell migration	2.596	93	20	GO:0030334,GO:2000809,GO:0050923,GO:1903829,GO:0060627,GO:0060341,GO:0032880,GO:0051270,GO:0051050,GO:1905477,GO:1905475,GO:0040013,GO:0051271,GO:0030336,GO:0040017,GO:0051272,GO:0030335,GO:2000145,GO:2000146,GO:2000147
GO:0050890	cognition	2.572	17	1	GO:0050890
GO:0048523	negative regulation of cellular process	2.503	140	24	GO:0048523,GO:0007162,GO:0008285,GO:0060548,GO:2000048,GO:0010837,GO:0010838,GO:0048585,GO:0051248,GO:0010629,GO:0050678,GO:0032268,GO:0032269,GO:0050680,GO:0010810,GO:0043069,GO:0008284,GO:0022407,GO:0010605,GO:0009892,GO:0045785,GO:0045861,GO:0051172,GO:0031324
GO:0006897	endocytosis	2.448	37	4	GO:0006897,GO:0045056,GO:0099003,GO:0006898
GO:0051668	localization within membrane	2.44	69	11	GO:0051668,GO:0007041,GO:1990778,GO:0007034,GO:0072657,GO:0008104,GO:0043113,GO:0072659,GO:0034613,GO:0070727,GO:0051649
GO:0019538	protein metabolic process	2.416	79	1	GO:0019538
GO:0000165	MAPK cascade	2.394	34	1	GO:0000165
GO:0035176	social behavior	2.377	22	5	GO:0035176,GO:0071625,GO:0007611,GO:0030534,GO:0007612
GO:0050804	modulation of chemical synaptic transmission	2.371	87	13	GO:0050804,GO:0030510,GO:0099177,GO:0043408,GO:0032101,GO:0046579,GO:0051896,GO:0070302,GO:0098815,GO:1900271,GO:0060291,GO:0030514,GO:0050806
GO:0040007	growth	2.349	33	1	GO:0040007
GO:0065008	regulation of biological quality	2.345	82	1	GO:0065008
GO:0007610	behavior	2.323	22	1	GO:0007610
GO:0048511	rhythmic process	2.301	9	1	GO:0048511
GO:0007268	chemical synaptic transmission	2.261	43	8	GO:0007268,GO:0099536,GO:1905114,GO:0060079,GO:0060078,GO:0099565,GO:0099537,GO:0098916
GO:0010467	gene expression	2.169	67	1	GO:0010467
GO:1903053	regulation of extracellular matrix organization	2.088	7	1	GO:1903053
GO:0030540	female genitalia development	2.001	5	2	GO:0030540,GO:0060068
GO:0006807	nitrogen compound metabolic process	1.917	91	1	GO:0006807
GO:0016032	viral process	1.912	19	1	GO:0016032
GO:0019058	viral life cycle	1.895	18	1	GO:0019058
GO:0035335	peptidyl-tyrosine dephosphorylation	1.855	12	2	GO:0035335,GO:0006470
GO:0090287	regulation of cellular response to growth factor stimulus	1.77	14	1	GO:0090287
GO:1901564	organonitrogen compound metabolic process	1.76	83	1	GO:1901564
GO:0010941	regulation of cell death	1.742	40	1	GO:0010941
GO:0051234	establishment of localization	1.708	80	2	GO:0051234,GO:0006810
GO:0051701	biological process involved in interaction with host	1.663	18	5	GO:0051701,GO:0044403,GO:0046718,GO:0052126,GO:0044409
GO:0002682	regulation of immune system process	1.654	55	1	GO:0002682
GO:0031399	regulation of protein modification process	1.646	57	6	GO:0031399,GO:0042176,GO:1905165,GO:0030162,GO:1903051,GO:1905167
GO:1903900	regulation of viral life cycle	1.612	6	1	GO:1903900
GO:0040008	regulation of growth	1.612	24	1	GO:0040008
GO:0043491	protein kinase B signaling	1.594	15	1	GO:0043491
GO:0071704	organic substance metabolic process	1.501	111	1	GO:0071704
GO:0001709	cell fate determination	1.493	4	1	GO:0001709
GO:0097091	synaptic vesicle clustering	1.493	4	1	GO:0097091
GO:0050865	regulation of cell activation	1.493	36	1	GO:0050865
GO:0043616	keratinocyte proliferation	1.482	16	2	GO:0043616,GO:0050673
GO:0012501	programmed cell death	1.476	53	3	GO:0012501,GO:0070997,GO:0006915
GO:0051403	stress-activated MAPK cascade	1.465	24	3	GO:0051403,GO:0070371,GO:0007254
GO:0071706	tumor necrosis factor superfamily cytokine production	1.453	21	2	GO:0071706,GO:0032609
GO:0002694	regulation of leukocyte activation	1.438	44	7	GO:0002694,GO:2001185,GO:2001186,GO:0002683,GO:2000564,GO:0002696,GO:0051249
GO:1902414	protein localization to cell junction	1.434	9	1	GO:1902414
GO:0006955	immune response	1.412	75	6	GO:0006955,GO:0036037,GO:0035740,GO:0002315,GO:0071674,GO:0046649
GO:0001775	cell activation	1.409	51	1	GO:0001775
GO:0050792	regulation of viral process	1.403	6	1	GO:0050792
GO:0002376	immune system process	1.403	80	1	GO:0002376
GO:0042698	ovulation cycle	1.403	6	1	GO:0042698
GO:0007265	Ras protein signal transduction	1.323	9	1	GO:0007265
GO:0016311	dephosphorylation	1.305	12	1	GO:0016311
GO:0031098	stress-activated protein kinase signaling cascade	1.301	11	1	GO:0031098

## Sheet: GO_MF
TermID	Name	Value	LogSize	Frequency	Uniqueness	Dispensability	Representative	Eliminated
GO:0003674	molecular_function	-2.99207	7.53788	100	1	0		0
GO:0004712	protein serine/threonine/tyrosine kinase activity	-2.17896	4.02251	0.0305207	0.821368	0		0
GO:0004857	enzyme inhibitor activity	-1.34204	5.15721	0.416224	0.990315	0		0
GO:0005488	binding	-3.35992	7.28354	55.6753	1	0		0
GO:0030228	lipoprotein particle receptor activity	-2.05204	3.15534	0.00414149	0.945946	0		0
GO:0005041	low-density lipoprotein particle receptor activity	-2.24081	2.69285	0.0014259	0.947501	0.670842	30228	1
GO:0038024	cargo receptor activity	-1.68714	4.4399	0.0798013	0.947459	0.671889	30228	1
GO:0038023	signaling receptor activity	-5.93463	5.79115	1.79172	0.807606	0		0
GO:0005005	transmembrane-ephrin receptor activity	-1.42381	2.59218	0.00113029	0.745499	0.507193	38023	1
GO:0019198	transmembrane receptor protein phosphatase activity	-2.24081	2.60314	0.00115927	0.757699	0.508028	38023	1
GO:0005010	insulin-like growth factor receptor activity	-1.36589	1.6902	0.000139112	0.769256	0.538249	38023	1
GO:0008046	axon guidance receptor activity	-2.48735	3.24155	0.00505152	0.857161	0.561765	38023	1
GO:0004725	protein tyrosine phosphatase activity	-2.09625	4.83568	0.198519	0.782909	0.565048	38023	1
GO:0005001	transmembrane receptor protein tyrosine phosphatase activity	-2.24081	2.60314	0.00115927	0.757699	0.565048	38023	1
GO:0004714	transmembrane receptor protein tyrosine kinase activity	-2.81928	4.62684	0.122732	0.676146	0.728872	38023	1
GO:0019199	transmembrane receptor protein kinase activity	-2.00588	4.74415	0.160794	0.701645	0.747703	38023	1
GO:0016791	phosphatase activity	-1.7781	5.66379	1.33633	0.842438	0.755566	38023	1
GO:0004721	phosphoprotein phosphatase activity	-1.96207	5.36535	0.672162	0.769906	0.854464	38023	1
GO:0004713	protein tyrosine kinase activity	-2.54385	4.92712	0.245041	0.758214	0.912578	38023	1
GO:0004888	transmembrane signaling receptor activity	-3.7207	5.73764	1.58404	0.807425	0.957133	38023	1
GO:0050839	cell adhesion molecule binding	-8.91489	4.30925	0.0590677	0.819222	0		0
GO:0060089	molecular transducer activity	-5.93463	5.80819	1.86342	1	0		0
GO:0001618	virus receptor activity	-2.17896	2.96047	0.00264314	0.972964	0.0288821		0
GO:0140272	exogenous protein binding	-2.17896	2.98091	0.00277066	0.972889	0.028958		0
GO:0042578	phosphoric ester hydrolase activity	-1.65264	5.77842	1.73998	0.868964	0.0296437		0
GO:0005509	calcium ion binding	-7.7726	5.65907	1.32189	0.93598	0.044145		0
GO:0042277	peptide binding	-2.61496	4.54712	0.102149	0.938526	0.0463016		0
GO:0001540	amyloid-beta binding	-2.61496	3.87315	0.0216378	0.942148	0.709851	42277	1
GO:0033218	amide binding	-2.47061	5.16559	0.424333	0.96114	0.0530378		0
GO:0005515	protein binding	-2.30924	6.23478	4.97632	0.950072	0.0708599		0
GO:0043167	ion binding	-3.7207	7.07409	34.3731	0.935952	0.127609		0
GO:0043169	cation binding	-2.30924	6.79555	18.0999	0.925173	0.232239		0
GO:0030881	beta-2-microglobulin binding	-1.66525	2.14301	0.000399948	0.8596	0.287075		0
GO:0045295	gamma-catenin binding	-1.66525	2.65801	0.00131577	0.851666	0.305383		0
GO:0097110	scaffold protein binding	-2.5792	3.34908	0.00647163	0.839564	0.333865		0
GO:0042043	neurexin family protein binding	-2.05204	3.41162	0.00747439	0.831299	0.336705		0
GO:0045296	cadherin binding	-7.93929	3.86576	0.0212726	0.792932	0.358869		0
GO:0098632	cell-cell adhesion mediator activity	-2.99207	2.94349	0.0025417	0.811125	0.780627	45296	1
GO:0098631	cell adhesion mediator activity	-1.96207	3.34301	0.00638178	0.803122	0.820299	45296	1
GO:0008013	beta-catenin binding	-2.47061	4.02657	0.0308076	0.825701	0.367432		0
GO:0016788	hydrolase activity, acting on ester bonds	-1.68714	6.25031	5.15746	0.91492	0.36833		0
GO:0016773	phosphotransferase activity, alcohol group as acceptor	-1.52454	6.21848	4.79296	0.818455	0.408358		0
GO:0004672	protein kinase activity	-1.59037	6.09087	3.5727	0.753135	0.713683	16773	1
GO:0016301	kinase activity	-1.46997	6.33088	6.20871	0.813942	0.781482	16773	1
GO:0016772	transferase activity, transferring phosphorus-containing groups	-1.46997	6.46055	8.36898	0.882087	0.434262		0
GO:0042802	identical protein binding	-3.46148	5.0935	0.359437	0.798731	0.436538		0
GO:0019899	enzyme binding	-2.05204	5.34527	0.641792	0.791307	0.534074	42802	1
GO:0097109	neuroligin family protein binding	-1.36589	1.97313	0.00026953	0.854873	0.445144		0
GO:0019904	protein domain specific binding	-2.30924	4.57294	0.108406	0.812763	0.457819		0
GO:0046872	metal ion binding	-2.30924	6.79145	17.9299	0.916198	0.463171		0

## Sheet: GO_MF_clust
cluster	name	-log10_gmean_FDR	gene_count	n_terms	terms
GO:0050839	cell adhesion molecule binding	8.915	56	1	GO:0050839
GO:0005509	calcium ion binding	7.773	60	1	GO:0005509
GO:0060089	molecular transducer activity	5.935	97	1	GO:0060089
GO:0045296	cadherin binding	4.298	38	3	GO:0045296,GO:0098632,GO:0098631
GO:0043167	ion binding	3.721	98	1	GO:0043167
GO:0005488	binding	3.36	226	1	GO:0005488
GO:0003674	molecular_function	2.992	234	1	GO:0003674
GO:0042802	identical protein binding	2.757	70	2	GO:0042802,GO:0019899
GO:0042277	peptide binding	2.615	22	2	GO:0042277,GO:0001540
GO:0097110	scaffold protein binding	2.579	7	1	GO:0097110
GO:0038023	signaling receptor activity	2.509	107	13	GO:0038023,GO:0005005,GO:0019198,GO:0005010,GO:0008046,GO:0004725,GO:0005001,GO:0004714,GO:0019199,GO:0016791,GO:0004721,GO:0004713,GO:0004888
GO:0008013	beta-catenin binding	2.471	8	1	GO:0008013
GO:0033218	amide binding	2.471	22	1	GO:0033218
GO:0043169	cation binding	2.309	72	1	GO:0043169
GO:0019904	protein domain specific binding	2.309	18	1	GO:0019904
GO:0046872	metal ion binding	2.309	72	1	GO:0046872
GO:0005515	protein binding	2.309	206	1	GO:0005515
GO:0004712	protein serine/threonine/tyrosine kinase activity	2.179	20	1	GO:0004712
GO:0001618	virus receptor activity	2.179	16	1	GO:0001618
GO:0140272	exogenous protein binding	2.179	16	1	GO:0140272
GO:0042043	neurexin family protein binding	2.052	5	1	GO:0042043
GO:0030228	lipoprotein particle receptor activity	1.993	13	3	GO:0030228,GO:0005041,GO:0038024
GO:0016788	hydrolase activity, acting on ester bonds	1.687	12	1	GO:0016788
GO:0030881	beta-2-microglobulin binding	1.665	5	1	GO:0030881
GO:0045295	gamma-catenin binding	1.665	5	1	GO:0045295
GO:0042578	phosphoric ester hydrolase activity	1.653	10	1	GO:0042578
GO:0016773	phosphotransferase activity, alcohol group as acceptor	1.528	26	3	GO:0016773,GO:0004672,GO:0016301
GO:0016772	transferase activity, transferring phosphorus-containing groups	1.47	25	1	GO:0016772
GO:0097109	neuroligin family protein binding	1.366	3	1	GO:0097109
GO:0004857	enzyme inhibitor activity	1.342	8	1	GO:0004857

## Sheet: GO_CC
TermID	Name	Value	LogSize	Frequency	Uniqueness	Dispensability	Representative	Eliminated
GO:0030054	cell junction	-8.95613	5.38406	0.993428	0.999925	0		0
GO:0032991	protein-containing complex	-1.77381	6.48701	12.5919	1	0		0
GO:0045178	basal part of cell	-2.67136	4.08693	0.050116	0.999941	3.58e-05		0
GO:0005912	adherens junction	-7.7562	4.10877	0.0527007	0.621305	3.595e-05		0
GO:0060077	inhibitory synapse	-1.97917	2.92273	0.00342996	0.648098	0.512203	5912	1
GO:0060076	excitatory synapse	-1.42959	3.22763	0.00692556	0.636104	0.533218	5912	1
GO:0098982	GABA-ergic synapse	-3.34478	3.32325	0.00863233	0.632177	0.540167	5912	1
GO:0098984	neuron to neuron synapse	-5.99162	4.084	0.0497795	0.597757	0.602622	5912	1
GO:0098685	Schaffer collateral - CA1 synapse	-3.69529	3.42045	0.0107986	0.6281	0.608087	5912	1
GO:0031594	neuromuscular junction	-1.97917	3.45909	0.0118038	0.626455	0.611337	5912	1
GO:0098978	glutamatergic synapse	-3.02166	4.00805	0.0417913	0.601469	0.661572	5912	1
GO:0099572	postsynaptic specialization	-5.75347	4.08579	0.0499847	0.533939	0.669361	5912	1
GO:0099634	postsynaptic specialization membrane	-4.94595	3.52009	0.0135844	0.483348	0.719742	5912	1
GO:0070161	anchoring junction	-5.83964	5.20298	0.654724	0.567667	0.726079	5912	1
GO:0005925	focal adhesion	-1.78682	4.12646	0.0548916	0.622079	0.728438	5912	1
GO:0030055	cell-substrate junction	-1.78682	4.14242	0.0569472	0.621324	0.73058	5912	1
GO:0098793	presynapse	-3.38749	4.59381	0.161019	0.571035	0.796842	5912	1
GO:0043296	apical junction complex	-1.75338	4.42982	0.110378	0.605627	0.806999	5912	1
GO:0098794	postsynapse	-5.19459	4.80062	0.259237	0.559224	0.83139	5912	1
GO:0097060	synaptic membrane	-4.39058	4.68653	0.199344	0.498401	0.836161	5912	1
GO:0005911	cell-cell junction	-4.98382	4.86342	0.299572	0.583954	0.842482	5912	1
GO:0045211	postsynaptic membrane	-4.23065	4.6482	0.182506	0.469362	0.854188	5912	1
GO:0045202	synapse	-4.14156	5.16336	0.597646	0.570085	0.899815	5912	1
GO:0014069	postsynaptic density	-4.84832	4.0491	0.0459352	0.506622	0.915919	5912	1
GO:0032279	asymmetric synapse	-5.22378	4.05084	0.0461198	0.572796	0.989308	5912	1
GO:0030427	site of polarized growth	-4.32506	4.14495	0.0572795	0.99994	3.62e-05		0
GO:0044297	cell body	-2.32754	4.26759	0.0759719	0.999939	3.707e-05		0
GO:0045177	apical part of cell	-2.40283	4.37641	0.0976061	0.999938	3.787e-05		0
GO:0031252	cell leading edge	-3.18214	4.50978	0.132693	0.999936	3.891e-05		0
GO:0036477	somatodendritic compartment	-6.12301	4.55653	0.147775	0.999936	3.928e-05		0
GO:0009986	cell surface	-7.6647	4.73337	0.222049	0.999934	4.078e-05		0
GO:0098590	plasma membrane region	-8.13595	5.17056	0.607624	0.876878	4.5e-05		0
GO:0005615	extracellular space	-4.93276	5.21465	0.672559	0.962456	4.548e-05		0
GO:0070062	extracellular exosome	-3.33894	3.72583	0.0218188	0.793257	0.512694	5615	1
GO:0043230	extracellular organelle	-3.31981	3.77283	0.0243133	0.901942	0.51686	5615	1
GO:0005769	early endosome	-3.32345	4.59352	0.160913	0.778942	0.567803	5615	1
GO:0005771	multivesicular body	-1.72384	3.74539	0.022824	0.806014	0.674064	5615	1
GO:0055037	recycling endosome	-2.22942	4.23162	0.0699326	0.791345	0.729166	5615	1
GO:0031901	early endosome membrane	-2.15377	4.26221	0.0750365	0.776848	0.732935	5615	1
GO:0055038	recycling endosome membrane	-1.5056	3.87192	0.0305455	0.789534	0.736264	5615	1
GO:0005768	endosome	-2.33475	5.20379	0.655955	0.763828	0.742982	5615	1
GO:0010008	endosome membrane	-1.75338	4.93396	0.352404	0.752433	0.826783	5615	1
GO:0031410	cytoplasmic vesicle	-1.79177	5.51312	1.33723	0.76316	0.911286	5615	1
GO:0012506	vesicle membrane	-1.42959	5.24831	0.726757	0.767438	0.9134	5615	1
GO:0030659	cytoplasmic vesicle membrane	-1.42959	5.23952	0.7122	0.75761	0.923001	5615	1
GO:0097708	intracellular vesicle	-1.77381	5.51334	1.33791	0.765877	0.978001	5615	1
GO:1903561	extracellular vesicle	-3.31981	3.75914	0.0235584	0.792303	0.991853	5615	1
GO:0065010	extracellular membrane-bounded organelle	-3.31981	3.77129	0.0242272	0.867998	0.997653	5615	1
GO:0120025	plasma membrane bounded cell projection	-8.27187	5.30698	0.831884	0.834896	4.65e-05		0
GO:0030175	filopodium	-2.02926	4.0493	0.0459557	0.847737	0.677165	120025	1
GO:0030027	lamellipodium	-4.67513	4.24573	0.0722425	0.839871	0.702644	120025	1
GO:0098858	actin-based cell projection	-1.88643	4.25837	0.0743759	0.843299	0.70435	120025	1
GO:0030425	dendrite	-4.79715	4.45346	0.116553	0.798704	0.731758	120025	1
GO:0044309	neuron spine	-1.75338	3.80003	0.0258847	0.834492	0.779232	120025	1
GO:0031258	lamellipodium membrane	-1.4594	3.15806	0.00589986	0.659885	0.779699	120025	1
GO:0043198	dendritic shaft	-1.4622	2.84696	0.00288018	0.835825	0.783863	120025	1
GO:0030426	growth cone	-4.32506	3.90623	0.0330564	0.827137	0.792135	120025	1
GO:0043005	neuron projection	-6.53628	4.83924	0.283345	0.829672	0.792763	120025	1
GO:0044295	axonal growth cone	-1.97917	2.86923	0.00303198	0.847572	0.837783	120025	1
GO:0150034	distal axon	-3.46798	4.03475	0.0444418	0.82621	0.84272	120025	1
GO:0030424	axon	-3.3611	4.50402	0.130946	0.817992	0.873555	120025	1
GO:0043197	dendritic spine	-1.75338	3.7919	0.0254047	0.455884	0.897386	120025	1
GO:0043025	neuronal cell body	-2.67136	4.21516	0.0673314	0.938176	0.92583	120025	1
GO:0097447	dendritic tree	-4.79715	4.45419	0.11675	0.799654	0.963556	120025	1
GO:0042995	cell projection	-8.17162	5.52694	1.38045	0.999923	4.915e-05		0
GO:0005576	extracellular region	-6.12301	5.84711	2.88528	0.999917	5.585e-05		0
GO:0031982	vesicle	-3.84885	5.5287	1.38605	0.878218	5.588e-05		0
GO:0005829	cytosol	-1.81344	5.64075	1.79403	0.945611	5.778e-05		0
GO:0031974	membrane-enclosed lumen	-3.31981	5.84725	2.88621	0.999917	6.166e-05		0
GO:0071944	cell periphery	-19.6139	6.60255	16.4298	0.999899	8.17e-05		0
GO:0089717	spanning component of membrane	-1.91122	2.716	0.00212936	0.98456	0.0228617		0
GO:0045121	membrane raft	-3.13682	4.43646	0.112081	0.983292	0.0304779		0
GO:0098857	membrane microdomain	-3.02814	4.43664	0.112126	0.983292	0.0304789		0
GO:0019898	extrinsic component of membrane	-5.55636	4.65623	0.185911	0.982681	0.0318319		0
GO:0016342	catenin complex	-7.30099	3.1271	0.00549368	0.895287	0.214743		0
GO:0019897	extrinsic component of plasma membrane	-6.4819	4.33248	0.0882147	0.882736	0.745255	16342	1
GO:0043235	receptor complex	-1.40956	4.5203	0.135947	0.995954	0.220744		0
GO:0016328	lateral plasma membrane	-1.72384	3.64523	0.0181222	0.902389	0.233426		0
GO:0070013	intracellular organelle lumen	-3.31981	5.84724	2.88614	0.84178	0.246934		0
GO:0005796	Golgi lumen	-1.63151	3.06371	0.00474696	0.861748	0.510035	70013	1
GO:0005654	nucleoplasm	-2.5563	5.52888	1.38663	0.83428	0.880139	70013	1
GO:0031981	nuclear lumen	-2.58874	5.75017	2.30807	0.826427	0.941455	70013	1
GO:0043233	organelle lumen	-3.31981	5.84724	2.8862	0.845492	0.971134	70013	1
GO:0016323	basolateral plasma membrane	-2.95531	4.02007	0.0429647	0.753314	0.249099		0
GO:0016324	apical plasma membrane	-1.87002	4.3091	0.0835909	0.749268	0.683628	16323	1
GO:0009925	basal plasma membrane	-2.68108	4.05679	0.0467557	0.752177	0.985021	16323	1
GO:0005794	Golgi apparatus	-2.33288	5.59517	1.61531	0.827124	0.303367		0
GO:0005887	integral component of plasma membrane	-8.13595	5.57294	1.53469	0.797019	0.345079		0
GO:0099699	integral component of synaptic membrane	-4.28396	3.54753	0.0144706	0.49795	0.621858	5887	1
GO:0099240	intrinsic component of synaptic membrane	-4.28396	3.59306	0.0160707	0.530986	0.706104	5887	1
GO:0042734	presynaptic membrane	-2.30575	3.56703	0.0151353	0.534291	0.707913	5887	1
GO:0048786	presynaptic active zone	-1.72384	3.69205	0.0201859	0.606076	0.742153	5887	1
GO:0098945	intrinsic component of presynaptic active zone membrane	-1.72384	2.43136	0.00110366	0.546843	0.862452	5887	1
GO:0099059	integral component of presynaptic active zone membrane	-1.72384	2.11394	0.000529264	0.560037	0.913669	5887	1
GO:0099056	integral component of presynaptic membrane	-2.47328	3.09795	0.00513673	0.516394	0.933309	5887	1
GO:0098889	intrinsic component of presynaptic membrane	-2.47328	3.19145	0.00637168	0.51422	0.944177	5887	1
GO:0099060	integral component of postsynaptic specialization membrane	-3.88186	3.26126	0.00748354	0.460873	0.952457	5887	1
GO:0098839	postsynaptic density membrane	-3.29394	3.39672	0.0102242	0.470949	0.952762	5887	1
GO:0098948	intrinsic component of postsynaptic specialization membrane	-3.88186	3.28171	0.00784459	0.461007	0.955318	5887	1
GO:0099061	integral component of postsynaptic density membrane	-1.72384	3.05843	0.00468952	0.460365	0.971076	5887	1
GO:0099146	intrinsic component of postsynaptic density membrane	-1.72384	3.09061	0.00505057	0.458858	0.974789	5887	1
GO:0099055	integral component of postsynaptic membrane	-3.33894	3.42732	0.0109709	0.498231	0.974997	5887	1
GO:0098936	intrinsic component of postsynaptic membrane	-3.33894	3.45484	0.0116889	0.498785	0.976192	5887	1
GO:0031226	intrinsic component of plasma membrane	-8.17515	5.5999	1.63299	0.866968	0.386222		0
GO:0005886	plasma membrane	-18.3967	6.56735	15.1508	0.847982	0.502956	31226	1
GO:0098983	symmetric, GABA-ergic, inhibitory synapse	-2.33475	0.69897	1.64113e-05	0.697593	0.394109		0
GO:0032280	symmetric synapse	-1.78714	1.5563	0.000143599	0.671217	0.522867	98983	1
GO:0098985	asymmetric, glutamatergic, excitatory synapse	-1.4622	1.79934	0.000254375	0.663076	0.577284	98983	1
GO:0005634	nucleus	-1.93904	6.46227	11.8946	0.8443	0.415146		0
GO:0005641	nuclear envelope lumen	-1.71463	2.70501	0.00207603	0.869355	0.480594		0

## Sheet: GO_CC_clust
cluster	name	-log10_gmean_FDR	gene_count	n_terms	terms
GO:0071944	cell periphery	19.614	228	1	GO:0071944
GO:0031226	intrinsic component of plasma membrane	13.286	225	2	GO:0031226,GO:0005886
GO:0030054	cell junction	8.956	91	1	GO:0030054
GO:0042995	cell projection	8.172	72	1	GO:0042995
GO:0098590	plasma membrane region	8.136	69	1	GO:0098590
GO:0009986	cell surface	7.665	98	1	GO:0009986
GO:0016342	catenin complex	6.891	18	2	GO:0016342,GO:0019897
GO:0005576	extracellular region	6.123	109	1	GO:0005576
GO:0036477	somatodendritic compartment	6.123	39	1	GO:0036477
GO:0019898	extrinsic component of membrane	5.556	17	1	GO:0019898
GO:0030427	site of polarized growth	4.325	14	1	GO:0030427
GO:0005912	adherens junction	3.976	103	22	GO:0005912,GO:0060077,GO:0060076,GO:0098982,GO:0098984,GO:0098685,GO:0031594,GO:0098978,GO:0099572,GO:0099634,GO:0070161,GO:0005925,GO:0030055,GO:0098793,GO:0043296,GO:0098794,GO:0097060,GO:0005911,GO:0045211,GO:0045202,GO:0014069,GO:0032279
GO:0031982	vesicle	3.849	94	1	GO:0031982
GO:0120025	plasma membrane bounded cell projection	3.452	82	16	GO:0120025,GO:0030175,GO:0030027,GO:0098858,GO:0030425,GO:0044309,GO:0031258,GO:0043198,GO:0030426,GO:0043005,GO:0044295,GO:0150034,GO:0030424,GO:0043197,GO:0043025,GO:0097447
GO:0031974	membrane-enclosed lumen	3.32	43	1	GO:0031974
GO:0031252	cell leading edge	3.182	18	1	GO:0031252
GO:0005887	integral component of plasma membrane	3.144	140	16	GO:0005887,GO:0099699,GO:0099240,GO:0042734,GO:0048786,GO:0098945,GO:0099059,GO:0099056,GO:0098889,GO:0099060,GO:0098839,GO:0098948,GO:0099061,GO:0099146,GO:0099055,GO:0098936
GO:0045121	membrane raft	3.137	24	1	GO:0045121
GO:0098857	membrane microdomain	3.028	24	1	GO:0098857
GO:0070013	intracellular organelle lumen	2.683	46	5	GO:0070013,GO:0005796,GO:0005654,GO:0031981,GO:0043233
GO:0045178	basal part of cell	2.671	17	1	GO:0045178
GO:0016323	basolateral plasma membrane	2.502	29	3	GO:0016323,GO:0016324,GO:0009925
GO:0005615	extracellular space	2.48	118	16	GO:0005615,GO:0070062,GO:0043230,GO:0005769,GO:0005771,GO:0055037,GO:0031901,GO:0055038,GO:0005768,GO:0010008,GO:0031410,GO:0012506,GO:0030659,GO:0097708,GO:1903561,GO:0065010
GO:0045177	apical part of cell	2.403	22	1	GO:0045177
GO:0005794	Golgi apparatus	2.333	47	1	GO:0005794
GO:0044297	cell body	2.328	22	1	GO:0044297
GO:0005634	nucleus	1.939	45	1	GO:0005634
GO:0089717	spanning component of membrane	1.911	6	1	GO:0089717
GO:0098983	symmetric, GABA-ergic, inhibitory synapse	1.861	6	3	GO:0098983,GO:0032280,GO:0098985
GO:0005829	cytosol	1.813	30	1	GO:0005829
GO:0032991	protein-containing complex	1.774	82	1	GO:0032991
GO:0016328	lateral plasma membrane	1.724	5	1	GO:0016328
GO:0005641	nuclear envelope lumen	1.715	3	1	GO:0005641
GO:0043235	receptor complex	1.41	44	1	GO:0043235

## Sheet: PATHWAYS
GO.ID	Description	p.Val	FDR	cluster	gene_count	gene_mod_count	genes	gene_names
KEGG:04145	Phagosome	0.0193392	0.0193392	C7	6	5	P12318,P04440,P13747,P30511,P22897,Q9UBG0	FCGR2A,HLA-DPB1,HLA-E,HLA-F,MRC1,MRC2
KEGG:04360	Axon guidance	2.12213e-09	2.12213e-09		15	12	P21709,P54762,Q9HBW1,Q9HCJ2,Q9UIW2,O75051,Q9HCM2,O43157,Q9HCK4,Q96MS0,Q9C0C4,O95754,Q6ZN44,Q8IZJ1,O95185	EPHA1,EPHB1,LRRC4,LRRC4C,PLXNA1,PLXNA2,PLXNA4,PLXNB1,ROBO2,ROBO3,SEMA4C,SEMA4F,UNC5A,UNC5B,UNC5C
KEGG:04514	Cell adhesion molecules	1.13348e-19	1.13348e-19		22	13	P06729,Q15762,Q9NZQ7,Q5ZPR3,P42081,P55291,P22223,P55283,P04440,P13747,P30511,Q9HBW1,Q9HCJ2,O94856,Q9NZ94,Q8N0W4,Q8NFZ3,P31431,P14151,P16109,Q495A1,Q9H7M9	CD2,CD226,CD274,CD276,CD86,CDH15,CDH3,CDH4,HLA-DPB1,HLA-E,HLA-F,LRRC4,LRRC4C,NFASC,NLGN3,NLGN4X,NLGN4Y,SDC4,SELL,SELP,TIGIT,VSIR
KEGG:04662	B cell receptor signaling pathway	0.0103866	0.0103866	C7	5	5	P11912,Q8NHL6,Q8N423,O75022,O75023	CD79A,LILRB1,LILRB2,LILRB3,LILRB5
KEGG:04672	Intestinal immune network for IgA production	0.0103866	0.0103866	C4	4	1	P42081,P04440,P01833,Q96RJ3	CD86,HLA-DPB1,PIGR,TNFRSF13C
KEGG:04940	Type I diabetes mellitus	0.000723709	0.000723709	C4	5	2	P42081,P25445,P04440,P13747,P30511	CD86,FAS,HLA-DPB1,HLA-E,HLA-F
KEGG:05320	Autoimmune thyroid disease	0.00163855	0.00163855	C4	5	2	P42081,P25445,P04440,P13747,P30511	CD86,FAS,HLA-DPB1,HLA-E,HLA-F
KEGG:05330	Allograft rejection	0.0005325	0.0005325	C4	5	2	P42081,P25445,P04440,P13747,P30511	CD86,FAS,HLA-DPB1,HLA-E,HLA-F
KEGG:05332	Graft-versus-host disease	0.000612311	0.000612311	C4	5	2	P42081,P25445,P04440,P13747,P30511	CD86,FAS,HLA-DPB1,HLA-E,HLA-F
KEGG:05416	Viral myocarditis	0.0193392	0.0193392	C4	4	2	P42081,P04440,P13747,P30511	CD86,HLA-DPB1,HLA-E,HLA-F
REAC:R-HSA-1236977	Endosomal/Vacuolar pathway	0.0435256	0.0435256	C7	2	2	P13747,P30511	HLA-E,HLA-F
REAC:R-HSA-1500931	Cell-Cell communication	3.37869e-09	3.37869e-09	C1	13	12	Q9Y6N8,P55287,P55289,P55291,Q12864,Q13634,Q86UP0,P22223,P55283,Q9ULB5,Q9ULB4,Q9BUF7,Q96J84	CDH10,CDH11,CDH12,CDH15,CDH17,CDH18,CDH24,CDH3,CDH4,CDH7,CDH9,CRB3,KIRREL1
REAC:R-HSA-179812	GRB2 events in EGFR signaling	0.0435256	0.0435256	C5	2	0	P15514,P00533	AREG,EGFR
REAC:R-HSA-180336	SHC1 events in EGFR signaling	0.0480115	0.0480115	C5	2	0	P15514,P00533	AREG,EGFR
REAC:R-HSA-198933	Immunoregulatory interactions between a Lymphoid and a non-Lymphoid cell	2.65047e-09	2.65047e-09	C7	15	9	P29016,P20273,Q15762,P13747,P30511,Q8N423,O75022,O75023,Q9UKJ1,Q9UKJ0,P14151,O15389,O43699,Q96DU3,Q86YW5	CD1B,CD22,CD226,HLA-E,HLA-F,LILRB2,LILRB3,LILRB5,PILRA,PILRB,SELL,SIGLEC5,SIGLEC6,SLAMF6,TREML1
REAC:R-HSA-212718	EGFR interacts with phospholipase C-gamma	0.0336136	0.0336136	C5	2	0	P15514,P00533	AREG,EGFR
REAC:R-HSA-2219530	Constitutive Signaling by Aberrant PI3K in Cancer	0.0324216	0.0324216	C5	4	1	P15514,P42081,P00533,P04626	AREG,CD86,EGFR,ERBB2
REAC:R-HSA-373755	Semaphorin interactions	0.000642093	0.000642093	C3	6	6	P04626,Q9UIW2,O75051,Q9HCM2,O43157,Q9Y4D7	ERBB2,PLXNA1,PLXNA2,PLXNA4,PLXNB1,PLXND1
REAC:R-HSA-399954	Sema3A PAK dependent Axon repulsion	0.00677858	0.00677858	C3	3	3	Q9UIW2,O75051,Q9HCM2	PLXNA1,PLXNA2,PLXNA4
REAC:R-HSA-399955	SEMA3A-Plexin repulsion signaling by inhibiting Integrin adhesion	0.00514802	0.00514802	C3	3	3	Q9UIW2,O75051,Q9HCM2	PLXNA1,PLXNA2,PLXNA4
REAC:R-HSA-399956	CRMPs in Sema3A signaling	0.00677858	0.00677858	C3	3	3	Q9UIW2,O75051,Q9HCM2	PLXNA1,PLXNA2,PLXNA4
REAC:R-HSA-416700	Other semaphorin interactions	0.000642093	0.000642093	C3	4	4	Q9UIW2,O75051,Q9HCM2,Q9Y4D7	PLXNA1,PLXNA2,PLXNA4,PLXND1
REAC:R-HSA-418886	Netrin mediated repulsion signals	0.000971901	0.000971901	C6	3	3	Q6ZN44,Q8IZJ1,O95185	UNC5A,UNC5B,UNC5C
REAC:R-HSA-418889	Caspase activation via Dependence Receptors in the absence of ligand	0.0401101	0.0401101	C6	2	2	Q6ZN44,Q8IZJ1	UNC5A,UNC5B
REAC:R-HSA-418990	Adherens junctions interactions	3.80594e-13	3.80594e-13	C1	11	11	Q9Y6N8,P55287,P55289,P55291,Q12864,Q13634,Q86UP0,P22223,P55283,Q9ULB5,Q9ULB4	CDH10,CDH11,CDH12,CDH15,CDH17,CDH18,CDH24,CDH3,CDH4,CDH7,CDH9
REAC:R-HSA-421270	Cell-cell junction organization	2.9752e-11	2.9752e-11	C1	12	11	Q9Y6N8,P55287,P55289,P55291,Q12864,Q13634,Q86UP0,P22223,P55283,Q9ULB5,Q9ULB4,Q9BUF7	CDH10,CDH11,CDH12,CDH15,CDH17,CDH18,CDH24,CDH3,CDH4,CDH7,CDH9,CRB3
REAC:R-HSA-446728	Cell junction organization	1.57755e-09	1.57755e-09	C1	12	11	Q9Y6N8,P55287,P55289,P55291,Q12864,Q13634,Q86UP0,P22223,P55283,Q9ULB5,Q9ULB4,Q9BUF7	CDH10,CDH11,CDH12,CDH15,CDH17,CDH18,CDH24,CDH3,CDH4,CDH7,CDH9,CRB3
REAC:R-HSA-5357769	Caspase activation via extrinsic apoptotic signalling pathway	0.020777	0.020777	C6	3	2	P25445,Q6ZN44,Q8IZJ1	FAS,UNC5A,UNC5B
REAC:R-HSA-5638302	Signaling by Overexpressed Wild-Type EGFR in Cancer	0.0286816	0.0286816	C5	2	0	P15514,P00533	AREG,EGFR
REAC:R-HSA-5638303	Inhibition of Signaling by Overexpressed EGFR	0.0286816	0.0286816	C5	2	0	P15514,P00533	AREG,EGFR
REAC:R-HSA-6794362	Protein-protein interactions at synapses	0.0151826	0.0151826		5	3	Q9NZ94,Q8N0W4,Q8NFZ3,P23468,Q96PX8	NLGN3,NLGN4X,NLGN4Y,PTPRD,SLITRK1
REAC:R-HSA-6798695	Neutrophil degranulation	0.0143936	0.0143936		12	8	P78325,P34810,P12318,P11717,P11279,Q8N423,O75022,O94856,P01833,Q12913,P14151,O15389	ADAM8,CD68,FCGR2A,IGF2R,LAMP1,LILRB2,LILRB3,NFASC,PIGR,PTPRJ,SELL,SIGLEC5
REAC:R-HSA-6814848	Glycerophospholipid catabolism	0.023796	0.023796		2	0	Q8IY17,Q6ZV29	PNPLA6,PNPLA7
REAC:R-HSA-8847993	ERBB2 Activates PTK6 Signaling	0.0435256	0.0435256	C5	2	1	P00533,P04626	EGFR,ERBB2
WP:WP2328	Allograft rejection	0.022868	0.022868	C4	5	2	P42081,P25445,P04440,P13747,P30511	CD86,FAS,HLA-DPB1,HLA-E,HLA-F
WP:WP2431	Spinal cord injury	0.00190821	0.00190821		7	5	P00533,P12318,Q8N423,O75022,O75051,P18433,P16109	EGFR,FCGR2A,LILRB2,LILRB3,PLXNA2,PTPRA,SELP
WP:WP4146	Macrophage markers	0.00190821	0.00190821		3	1	Q86VB7,P34810,P42081	CD163,CD68,CD86
WP:WP4540	Hippo signaling regulation pathways	1.48676e-11	1.48676e-11	C2	14	11	Q9Y6N8,P55287,P55289,P55291,Q12864,Q13634,Q9HBT6,Q9UJ99,Q86UP0,P22223,P55283,Q9ULB5,Q9ULB4,P00533	CDH10,CDH11,CDH12,CDH15,CDH17,CDH18,CDH20,CDH22,CDH24,CDH3,CDH4,CDH7,CDH9,EGFR
WP:WP4541	Hippo-Merlin signaling dysregulation	1.13797e-10	1.13797e-10	C2	14	11	Q9Y6N8,P55287,P55289,P55291,Q12864,Q13634,Q9HBT6,Q9UJ99,Q86UP0,P22223,P55283,Q9ULB5,Q9ULB4,P00533	CDH10,CDH11,CDH12,CDH15,CDH17,CDH18,CDH20,CDH22,CDH24,CDH3,CDH4,CDH7,CDH9,EGFR
WP:WP5087	Malignant pleural mesothelioma	7.0486e-06	7.0486e-06	C2	17	12	P15514,Q9NZQ7,Q9Y6N8,P55287,P55289,P55291,Q12864,Q13634,Q9HBT6,Q9UJ99,Q86UP0,P22223,P55283,Q9ULB5,Q9ULB4,P00533,P21583	AREG,CD274,CDH10,CDH11,CDH12,CDH15,CDH17,CDH18,CDH20,CDH22,CDH24,CDH3,CDH4,CDH7,CDH9,EGFR,KITLG
WP:WP5144	NRP1-triggered signaling pathways in pancreatic cancer	0.0282826	0.0282826		4	3	P00533,Q9UIW2,O75051,Q9HCM2	EGFR,PLXNA1,PLXNA2,PLXNA4

## Sheet: PATHWAYS_clust
cluster	name	-log10_gmean_FDR	n_terms	terms	gene_count	genes	gene_names
C1	Cell communication	10.055	4	REAC:R-HSA-1500931,REAC:R-HSA-418990,REAC:R-HSA-421270,REAC:R-HSA-446728	13	Q9Y6N8,P55287,P55289,P55291,Q12864,Q13634,Q86UP0,P22223,P55283,Q9ULB5,Q9ULB4,Q9BUF7,Q96J84	CDH10,CDH11,CDH12,CDH15,CDH17,CDH18,CDH24,CDH3,CDH4,CDH7,CDH9,CRB3,KIRREL1
C2	Hippo signaling	8.641	3	WP:WP4540,WP:WP4541,WP:WP5087	17	P15514,Q9NZQ7,Q9Y6N8,P55287,P55289,P55291,Q12864,Q13634,Q9HBT6,Q9UJ99,Q86UP0,P22223,P55283,Q9ULB5,Q9ULB4,P00533,P21583	AREG,CD274,CDH10,CDH11,CDH12,CDH15,CDH17,CDH18,CDH20,CDH22,CDH24,CDH3,CDH4,CDH7,CDH9,EGFR,KITLG
C3	Semaphorin interaction	2.602	5	REAC:R-HSA-373755,REAC:R-HSA-399954,REAC:R-HSA-399955,REAC:R-HSA-399956,REAC:R-HSA-416700	6	P04626,Q9UIW2,O75051,Q9HCM2,O43157,Q9Y4D7	ERBB2,PLXNA1,PLXNA2,PLXNA4,PLXNB1,PLXND1
C4	Immune diseases	2.536	7	KEGG:04672,KEGG:04940,KEGG:05320,KEGG:05330,KEGG:05332,KEGG:05416,WP:WP2328	7	P42081,P25445,P04440,P13747,P30511,P01833,Q96RJ3	CD86,FAS,HLA-DPB1,HLA-E,HLA-F,PIGR,TNFRSF13C
C5	EGFR in cancer	1.441	7	REAC:R-HSA-179812,REAC:R-HSA-180336,REAC:R-HSA-212718,REAC:R-HSA-2219530,REAC:R-HSA-5638302,REAC:R-HSA-5638303,REAC:R-HSA-8847993	4	P15514,P42081,P00533,P04626	AREG,CD86,EGFR,ERBB2
C6	Caspase activation	2.031	3	REAC:R-HSA-418886,REAC:R-HSA-418889,REAC:R-HSA-5357769	4	P25445,Q6ZN44,Q8IZJ1,O95185	FAS,UNC5A,UNC5B,UNC5C
C7	Immune regulation	3.409	4	KEGG:04145,KEGG:04662,REAC:R-HSA-1236977,REAC:R-HSA-198933	21	P29016,P20273,Q15762,P11912,P12318,P04440,P13747,P30511,Q8NHL6,Q8N423,O75022,O75023,P22897,Q9UBG0,Q9UKJ1,Q9UKJ0,P14151,O15389,O43699,Q96DU3,Q86YW5	CD1B,CD22,CD226,CD79A,FCGR2A,HLA-DPB1,HLA-E,HLA-F,LILRB1,LILRB2,LILRB3,LILRB5,MRC1,MRC2,PILRA,PILRB,SELL,SIGLEC5,SIGLEC6,SLAMF6,TREML1
