# Supplementary material for: Charting γ-secretase substrates by explainable AI
Source: Nat Commun. 2025 Jul 1;16:5428. doi: 10.1038/s41467-025-60638-z (PMC12219630; doi:10.1038/s41467-025-60638-z)
Supplement: Supplementary file 3 — Supplementary Data 1–23 [file 41467_2025_60638_MOESM3_ESM.zip › Breimann et al_Supplementary Data/Supplementary Data 1_Dataset summary.xlsx]

## Sheet: KEY
Table	Explanation
Datasets	Protein count overview of initial datasets for different TMD annotations
SS_TPs	Protein count overview of single-span transmembrane proteins (TP) for different topological classes (UniProt)
Organisms_Uniprot	Protein count overview of organisms for different dataset classes, based on UniProt annotation
References_Uniprot	Protein count overview of data sources for initial datasets, based on UniProt annotation
Güner_adjustments	Adjustments of substrate selection from Güner & Lichtenthaler (Sem. Cell. Dev. Biol., 105, 27-42 (2020))
OTHERS_filtering	Protein count overview of filtering steps involved to obtain OTHERS
Column
UniProt	Dataset for TMD annotations based on UniProt
TMHMM	Dataset for TMD annotations based on TMHMM
Phobius	Dataset for TMD annotations based on Phobius
SS_NO_TYPE	TPs with no membrane topology-based type provided by UniProt
SS_TYPE1	Type I (based on UniProt): single-span TP with N-out topology and signal sequence (at N-terminus)
SS_TYPE2	Type II (based on UniProt): single-span TP with N-in topology and TMD close to N-terminus (no signal sequence)
SS_TYPE3	Type III (based on UniProt): single-span TP with N-out topology and without signal sequence
SS_TYPE4	Type IV (based on UniProt): single-span TP with N-in topology and TMD close to C-terminus (no signal sequence)
SUBEXPERT	Dataset of expert-curated substrates
SUBLIT	Dataset of literature-based substrates
NONSUB	Dataset of literature-based non-substrates
OTHERS	Dataset of single-span TPs with unknown substrate status (redundancy-reduced)
entry_güner	UniProt entry provided in Güner & Lichtenthaler
protein_name_güner	Name of protein as displayed in Güner & Lichtenthaler
gene_name_güner	Primary gene name (UniProt) for entry provided in Güner & Lichtenthaler
organism_güner	Name of organism as provided in Güner & Lichtenthaler
entry	Accession number (UniProt) used in this project
gene_name	Primary gene name (UniProt) used in this project
dataset	Dataset in which the adjusted entry is contained in (SUBEXPERT, SUBLIT, or NONSUB)
adjustment	Performed adjustment for protein from Güner & Lichtenthaler
rationale	Rationale for adjustment
steps	Filtering steps performed to obtain OTHERS
count	Number of proteins after filtering step
Remark
SS_TPs	Unknown UniProt topology annotations (SS_NO_TYPE) were recovered by Phobius topology prediction (see Supplementary Data 2)
Organisms_Uniprot & References_Uniprot	NONSUBPRED was not included in these two overview tables because it is a subset of OTHERS
References_Uniprot	The most recent review by Güner & Lichtenthaler (Sem. Cell Dev. Biol., 105, 27-42 (2020)) of γ-secretase substrates contained 149 substrates, but a few adjustments were made as described in the Güner_adjustments table

## Sheet: Datasets
	UniProt	TMHMM	Phobius
SUBEXPERT	68	63	66
SUBLIT	79	73	79
NONSUB	15	14	15
NONSUBPRED	53	49	51
OTHERS	670	631	654
Dataset 1	136	126	132
Dataset 2	215	199	211

## Sheet: SS_TPs
organism	SS_NO_TYPE	SS_TYPE1	SS_TYPE2	SS_TYPE3	SS_TYPE4	TOTAL
HUMAN	678	1146	424	48	69	2365
MOUSE	550	1009	420	48	72	2099
TOTAL	1228	2155	844	96	141	4464

## Sheet: Organisms_Uniprot
organism	SUBEXPERT	SUBLIT	NONSUB	OTHERS	TOTAL
CHICK		2			2
HUMAN	43	48	15	551	657
MOUSE	19	23		119	161
RAT	6	6			12
TOTAL	68	79	15	670	832

## Sheet: References_Uniprot
reference	SUBEXPERT	SUBLIT	NONSUB	OTHERS	TOTAL
Güner&Lichtenthaler_unpublished			7		7
Güner_2020	68	76			144
Hemming_2008			2		2
Lyu_2008		1			1
Merilahti_2017			1		1
Stützer_2013			5		5
Tousseyn_2009		1			1
UniProt_2022_01				670	670
Vevea_2021		1			1
TOTAL	68	79	15	670	832

## Sheet: Güner_adjustments
entry_güner	protein_name_güner	gene_name_güner	organism_güner	entry	gene_name	dataset	adjustment	rationale
Q9Z2W9	GluR3	Gria3	Mouse				Discarded	Multi-pass membrane protein
P98161	Polycystin-1	PKD1	Human				Discarded	Multi-pass membrane protein
I6LBW6	Protocadherin-γ-A1	Pcdhga1	Rat				Discarded	Almost identical TMD-JMD sequence with Protocadherin-γ-A3 (mouse, Q91XY5)
Q9Y624	F11R	F11R	Human	Q9Y624	F11R	NONSUB	Discarded and used as non-substrate (NONSUB)	Re-evaluation of Stützer et al., 2013
Q6DR98	Neuregulin-1	Nrg1	Mouse				Discarded erroneously	Update of UniProt annotation (changed for mouse from no single-spanning to Type I during project)
Q6P1B4	Pianp	Pinap	Mouse				Discarded erroneously	Update of UniProt entry (Q6P1B3)
P32507	PVRL2	Nectin2	Mouse	Q92692, P32507	NECTIN2, Nectin2	SUBLIT, SUBLIT	Erroneous inclusion of both human and murine sequences
F1MDD9	VEGFR-1 (FLT1)	FLT1	Bovine	P17948	FLT1	SUBEXPERT	Replaced by human VEGFR-1 (P17948)	Not human, mouse, rat, or chicken
Q6E0K3	Megalin		Opossum	A2ARV4	Lrp2	SUBLIT	Replaced by mouse Lrp2 (A2ARV4)	No TMD annotation for opossum Megalin
P09581	CSF-1R	Csf1r	Mouse	P09603	CSF1	SUBEXPERT	Replaced erroneously by human CSF1 (P09603)	Confusion of gene names

## Sheet: OTHERS_filtering
steps	count
INPUT: All single-spanning (SS) transmembrane proteins (TPs)	4464
Filtering of SS type I TPs (SS1)	2155
Including 21 substrates and 3 non-substrates	2179
Removing of sequences with JMD length < 10	2090
OUTPUT: All sequences after CH-hit filtering	670
