# Supplementary material for: Charting γ-secretase substrates by explainable AI
Source: Nat Commun. 2025 Jul 1;16:5428. doi: 10.1038/s41467-025-60638-z (PMC12219630; doi:10.1038/s41467-025-60638-z)
Supplement: Supplementary file 3 — Supplementary Data 1–23 [file 41467_2025_60638_MOESM3_ESM.zip › Breimann et al_Supplementary Data/Supplementary Data 20_FA new links.xlsx]

## Sheet: KEY
Table	Explanation
Pathways_Reactome	All pathway terms (from Reactome, g:Profiler) linked to new HC substrates that were not linked before to known γ-secretase substrates
Diseases_DisGeNET	All disease terms (from DisGeNET) linked to new HC substrates that were not linked before to known γ-secretase substrates
Column
GO.ID	Reactome term identifier (unchanged from g:Profiler)
Description	Description of Reactome term (unchanged from g:Profiler)
enriched_in_new_sub	Whether term is enriched for new HC substrates (1=True, 0=False)
gene_count	Number of new HC substrates associated with term
term_size	Number of genes associated with term
gene_names	List of new HC substrates (given by UniProt gene name) associated with term
term_genes	List of genes (given by UniProt gene name) associated with term
geneNID	DisGeNET gene ID (unchanged from DisGeNET)
diseaseNID	DisGeNET disease ID (unchanged from DisGeNET)
geneName	DisGeNET gene name (unchanged from DisGeNET)
diseaseName	DisGeNET disease name (unchanged from DisGeNET)
diseaseClassName	DisGeNET disease class name (unchanged from DisGeNET)
score	DisGeNET confidence score [0-1] (unchanged from DisGeNET)

## Sheet: Pathways_Reactome
GO.ID	Description	enriched_in_new_sub	gene_count	term_size	gene_names	term_genes
REAC:R-HSA-201451	Signaling by BMP	0	1	28	ACVRL1	ZFYVE16,UBE2D1,SMAD7,CHRDL1,AMH,BMPR1A,SMURF2,UBE2D3,SMAD5,ACVR2B,SMAD9,ACVR2A,BMP2,AMHR2,SMAD6,BMPR1B,ACVRL1,SMAD4,CER1,SKI,BMP10,FSTL1,SMAD1,GREM2,NOG,SMURF1,BMPR2,GDF2
REAC:R-HSA-9006936	Signaling by TGFB family members	0	1	102	ACVRL1	WWTR1,STRAP,ZFYVE16,NEDD4L,RHOA,PRKCZ,FSTL3,UBE2D1,RBL1,CCNT2,XPO1,PPP1R15A,FKBP1A,CCNK,BAMBI,MAPK1,SNW1,PPM1A,SMAD7,ATP1B4,CHRDL1,MAPK3,PARD6A,STUB1,ARHGEF18,AMH,SERPINE1,TGFBR1,BMPR1A,MTMR4,SMURF2,UBE2D3,CBL,CCNC,SMAD5,TFDP2,ACVR2B,HDAC1,UCHL5,TGIF2,SMAD9,ACVR2A,INHBA,ACVR1C,PMEPA1,USP9X,BMP2,CCNT1,NEDD8,UBE2M,CDK8,E2F5,MEN1,FST,AMHR2,ACVR1B,USP15,SKIL,CDK9,MYC,SMAD6,BMPR1B,ACVRL1,FURIN,NCOR1,S…
REAC:R-HSA-8941237	Invadopodia formation	0	1	4	ADAM12	SH3PXD2A,ADAM19,ADAM15,ADAM12
REAC:R-HSA-446203	Asparagine N-linked glycosylation	0	1	305	AREG	DPM1,ARF5,COPZ2,TRAPPC6A,ST3GAL1,PGM3,ANK1,ALG1,FUT8,TRAPPC3,ST3GAL6,CTSA,SPTB,ST6GALNAC1,ST6GALNAC2,MGAT4A,SEL1L,DERL2,ST6GAL1,NSF,LMAN1,TUBA3D,DYNC1I2,CAPZB,CD59,B4GALT1,TMED2,ALG9,ALG6,EDEM2,DYNLL1,GANAB,SCFD1,SEC22C,ARCN1,NANS,KDELR3,PMM1,GNPNAT1,CNIH1,PSMC1,SEC23A,CTSZ,TUBB1,ARFGAP1,ST8SIA5,ALG13,RENBP,MAGT1,UGGT2,COG4,GFUS,DCTN6,TUSC3,LHB,TUBB4A,PPP6R1,NAPA,KDELR1,COPE,BET1,YKT6,SEC23IP,GBF…
REAC:R-HSA-5694530	Cargo concentration in the ER	0	1	33	AREG	LMAN1,CD59,TMED2,CNIH1,SEC23A,CTSZ,GOSR2,AREG,CTSC,FOLR1,SEC24A,COL7A1,LMAN2L,PREB,SEC24B,LMAN1L,CNIH3,MIA2,SEC24D,SAR1B,MIA3,GRIA1,STX5,TGFA,LMAN2,TMED10,CNIH2,SEC24C,MCFD2,F8,SERPINA1,F5,SEC22B
REAC:R-HSA-204005	COPII-mediated vesicle transport	0	1	68	AREG	TRAPPC6A,TRAPPC3,NSF,LMAN1,CD59,TMED2,SCFD1,SEC22C,CNIH1,SEC23A,CTSZ,PPP6R1,NAPA,BET1,YKT6,SEC23IP,GOSR2,AREG,CTSC,PPP6R3,FOLR1,SEC24A,COL7A1,TFG,GORASP1,LMAN2L,PPP6C,SEC16B,SEC22A,NAPB,TBC1D20,NAPG,STX17,RAB1A,PREB,SEC31A,USO1,SEC24B,LMAN1L,CSNK1D,CNIH3,SEC16A,SEC24D,SAR1B,GRIA1,SEC13,TRAPPC10,STX5,TGFA,GOLGA2,TRAPPC2L,TRAPPC9,LMAN2,TRAPPC1,TMED10,CNIH2,RAB1B,SEC24C,MCFD2,TRAPPC5,TRAPPC6B,F8,TRA…
REAC:R-HSA-199977	ER to Golgi Anterograde Transport	0	1	155	AREG	ARF5,COPZ2,TRAPPC6A,ANK1,TRAPPC3,SPTB,NSF,LMAN1,TUBA3D,DYNC1I2,CAPZB,CD59,TMED2,DYNLL1,SCFD1,SEC22C,ARCN1,KDELR3,CNIH1,SEC23A,CTSZ,TUBB1,ARFGAP1,COG4,DCTN6,TUBB4A,PPP6R1,NAPA,KDELR1,COPE,BET1,YKT6,SEC23IP,GBF1,GOSR2,GOSR1,AREG,CTSC,PPP6R3,FOLR1,COPZ1,SEC24A,COL7A1,TFG,GORASP1,LMAN2L,SPTBN1,CAPZA1,PPP6C,SEC16B,SEC22A,COPA,TUBA1B,NAPB,TBC1D20,TMEM115,TUBA4A,COPB1,ACTR10,DCTN4,COG6,NAPG,ARF3,TMED7,D…
REAC:R-HSA-948021	Transport to the Golgi and subsequent modification	0	1	186	AREG	ARF5,COPZ2,TRAPPC6A,ANK1,FUT8,TRAPPC3,SPTB,MGAT4A,ST6GAL1,NSF,LMAN1,TUBA3D,DYNC1I2,CAPZB,CD59,B4GALT1,TMED2,DYNLL1,SCFD1,SEC22C,ARCN1,KDELR3,CNIH1,SEC23A,CTSZ,TUBB1,ARFGAP1,COG4,DCTN6,LHB,TUBB4A,PPP6R1,NAPA,KDELR1,COPE,BET1,YKT6,SEC23IP,GBF1,GOSR2,GOSR1,AREG,CTSC,PPP6R3,ST3GAL4,FOLR1,COPZ1,MAN1A1,MAN2A1,SEC24A,COL7A1,TFG,GORASP1,LMAN2L,SPTBN1,CHST10,CAPZA1,B4GALT2,MAN1C1,B4GALT6,PPP6C,SEC16B,SEC2…
REAC:R-HSA-8851680	Butyrophilin (BTN) family interactions	0	1	12	BTNL9	BTN3A1,CD209,BTN3A3,BTN2A1,BTNL8,PPL,BTN2A2,BTN1A1,XDH,BTNL9,BTN3A2,BTNL2
REAC:R-HSA-1475029	Reversible hydration of carbon dioxide	0	1	12	CA14	CA12,CA2,CA9,CA14,CA6,CA1,CA3,CA4,CA7,CA5B,CA5A,CA13
REAC:R-HSA-9662834	CD163 mediating an anti-inflammatory response	0	1	9	CD163	MYH9,MAPK14,RHBDF2,IL6,IL10,FURIN,PLK2,ADAM17,CD163
REAC:R-HSA-9701898	STAT3 nuclear events downstream of ALK signaling	0	1	10	CD274	PRDM1,EP300,HIF1A,HDAC1,CD274,IL2RG,STAT3,SIN3A,HDAC3,HDAC2
REAC:R-HSA-201556	Signaling by ALK	0	1	25	CD274	PIK3CB,PRDM1,EP300,HIF1A,JAK3,PIK3R2,PTN,PTPRZ1,MDK,PTPN6,HDAC1,CD274,PIK3CA,PLCG1,MYCN,MYC,PIK3R1,IL2RG,FRS2,STAT3,IRS1,SIN3A,ALK,HDAC3,HDAC2
REAC:R-HSA-5690714	CD22 mediated BCR regulation	0	2	60	CD79A,CD22	CD79B,CD22,CD79A,PTPN6,IGKV4-1,IGKV5-2,IGKV3D-20,IGLV6-57,IGLV1-51,IGLV1-47,IGLV1-44,IGLV7-43,IGLV1-40,IGLV3-27,IGLV3-25,IGLV2-23,IGLV3-21,IGLV3-19,IGLV2-14,IGLV2-11,IGLV3-1,IGLC2,IGLC3,IGHM,IGHV1-2,IGHV2-5,IGHV3-7,IGHV3-11,IGHV3-13,IGHV3-23,IGHV3-33,IGHV4-34,IGHV4-39,IGHV1-46,IGHV3-48,IGHV3-53,IGHV1-69,IGHV4-59,IGKV2D-30,IGKV3-20,IGKV1D-33,IGKV1-17,IGKV1-16,IGKV1D-16,IGKV3-11,IGKV1-33,IGKV1-39,I…
REAC:R-HSA-983705	Signaling by the B Cell Receptor (BCR)	0	2	163	CD79A,CD22	CD79B,PSMB1,BTK,FYN,CD22,PSMC4,PSMA4,CUL1,PSME4,DAPP1,NFATC3,FBXW11,PSMC5,FKBP1A,PSME1,PSMD5,BLNK,ITPR3,PSMD8,PSMC6,PSMA3,PSMC1,PSMB5,PSMA6,NFKBIA,PSME2,NFATC2,PSMA7,PSMD10,PSMD7,IKBKB,NFKBIB,CD79A,PSMA2,PPP3CB,PSMD3,PSMD11,NFKB1,PSMD9,PTPN6,SKP1,PSMD14,SOS1,ITPR2,PSMF1,PSMB2,SEM1,PSMA1,NFATC1,PSME3,MAP3K7,BLK,PSMB7,PPP3CA,VAV1,PSMB6,BCL10,PSMA5,RPS27A,TRPC1,PIK3R1,NFKBIE,SH3KBP1,UBC,ITPR1,RASGRP…
REAC:R-HSA-983695	Antigen activates B Cell Receptor (BCR) leading to generation of second messengers	0	2	84	CD79A,CD22	CD79B,BTK,FYN,CD22,DAPP1,BLNK,ITPR3,CD79A,PTPN6,SOS1,ITPR2,BLK,VAV1,TRPC1,PIK3R1,SH3KBP1,ITPR1,PIK3AP1,NCK1,ORAI2,SYK,STIM1,AHCYL1,PIK3CD,CD19,PLCG2,CALM1,IGKV4-1,IGKV5-2,IGKV3D-20,IGLV6-57,IGLV1-51,IGLV1-47,IGLV1-44,IGLV7-43,IGLV1-40,IGLV3-27,IGLV3-25,IGLV2-23,IGLV3-21,IGLV3-19,IGLV2-14,IGLV2-11,IGLV3-1,IGLC2,IGLC3,IGHM,IGHV1-2,IGHV2-5,IGHV3-7,IGHV3-11,IGHV3-13,IGHV3-23,IGHV3-33,IGHV4-34,IGHV4-3…
REAC:R-HSA-389357	CD28 dependent PI3K/Akt signaling	0	1	22	CD86	MAP3K14,FYN,TRIB3,AKT2,PIK3R2,MAP3K8,CD86,AKT3,PIK3R3,MAPKAP1,CD80,PIK3CA,PDPK1,AKT1,PIK3R1,THEM4,RICTOR,MLST8,CD28,LCK,PRR5,MTOR
REAC:R-HSA-389356	CD28 co-stimulation	0	1	31	CD86	MAP3K14,FYN,CDC42,PAK3,GRAP2,TRIB3,AKT2,PIK3R2,MAP3K8,CD86,AKT3,PIK3R3,MAPKAP1,CD80,PIK3CA,RAC1,PDPK1,VAV1,AKT1,PIK3R1,PAK1,THEM4,RICTOR,MLST8,YES1,CD28,PAK2,LCK,PRR5,MTOR,LYN
REAC:R-HSA-389359	CD28 dependent Vav1 pathway	0	1	11	CD86	FYN,CDC42,PAK3,CD86,CD80,RAC1,VAV1,PAK1,CD28,PAK2,LCK
REAC:R-HSA-389513	CTLA4 inhibitory signaling	0	1	20	CD86	FYN,PPP2R5A,PPP2R5B,PPP2R5C,PPP2CB,AKT2,PPP2R1A,PPP2R5D,PPP2CA,CD86,AKT3,CD80,PPP2R1B,AKT1,PPP2R5E,CTLA4,YES1,PTPN11,LCK,LYN
REAC:R-HSA-388841	Costimulation by the CD28 family	0	3	67	CD86,HLA-DPB1,CD274	MAP3K14,CD4,FYN,PPP2R5A,PPP2R5B,CDC42,PAK3,PPP2R5C,GRAP2,TRIB3,CSK,PPP2CB,AKT2,PPP2R1A,PIK3R2,MAP3K8,PTPN6,PPP2R5D,PPP2CA,CD86,AKT3,PIK3R3,MAPKAP1,CD274,CD80,PIK3CA,RAC1,PPP2R1B,PDPK1,VAV1,AKT1,PIK3R1,PAK1,PPP2R5E,TNFRSF14,THEM4,ICOSLG,CD3G,CTLA4,RICTOR,CD3D,MLST8,YES1,CD28,PTPN11,PAK2,LCK,BTLA,PRR5,PDCD1,HLA-DRB1,HLA-DQA1,PDCD1LG2,HLA-DRB5,MTOR,CD3E,HLA-DRA,TRAV8-4,TRAV19,TRAV29DV5,HLA-DPB1,HLA-…
REAC:R-HSA-420029	Tight junction interactions	0	1	30	CRB3	CLDN11,CLDN18,PALS1,PARD6A,CLDN15,CLDN16,PARD6B,CRB3,PATJ,CLDN10,PARD3,CLDN17,CLDN8,CLDN12,F11R,CLDN14,CLDN1,PRKCI,CLDN19,CLDN3,CLDN2,CLDN20,CLDN22,PARD6G,CLDN7,CLDN5,CLDN6,CLDN4,CLDN9,CLDN23
REAC:R-HSA-1236382	Constitutive Signaling by Ligand-Responsive EGFR Cancer Variants	0	1	17	EGFR	HSP90AA1,CDC37,GAB1,CBL,SOS1,PIK3CA,PLCG1,EGF,RPS27A,PIK3R1,EGFR,UBC,SHC1,UBB,HRAS,NRAS,UBA52
REAC:R-HSA-9609646	HCMV Infection	0	1	159	EGFR	NUP160,TPR,NDC1,NUP133,EED,TSG101,NUP37,TUBA3D,DYNC1I2,CHMP2B,DYNLL1,NUP50,AAAS,NUP188,RAE1,TUBB1,CHMP4B,TBL1X,RBBP7,NUP93,TUBB4A,EZH2,CBX1,NUP88,NFKB1,NUP107,NUP155,CHMP3,CREB1,NUP43,TUBA1B,H2BC11,NUP153,NUP85,ELK1,NUP214,TUBA4A,CHMP2A,TRIM28,CHMP1A,VPS25,NUP210,GPS2,VPS4A,DYNC1LI2,VPS36,NUP42,TUBB2A,TUBB2B,NUP54,VPS37B,PML,NCOR1,MVB12A,DYNC1LI1,H2BC1,EGFR,CHMP7,ITGB1,TUBA3E,RANBP2,NUP205,VPS37A…
REAC:R-HSA-5637812	Signaling by EGFRvIII in Cancer	0	1	13	EGFR	HSP90AA1,CDC37,GAB1,CBL,SOS1,PIK3CA,PLCG1,EGF,PIK3R1,EGFR,SHC1,HRAS,NRAS
REAC:R-HSA-5637815	Signaling by Ligand-Responsive EGFR Variants in Cancer	0	1	17	EGFR	HSP90AA1,CDC37,GAB1,CBL,SOS1,PIK3CA,PLCG1,EGF,RPS27A,PIK3R1,EGFR,UBC,SHC1,UBB,HRAS,NRAS,UBA52
REAC:R-HSA-8857538	PTK6 promotes HIF1A stabilization	0	1	6	EGFR	HIF1A,PTK6,HBEGF,GPNMB,EGFR,LRRK2
REAC:R-HSA-2179392	EGFR Transactivation by Gastrin	0	1	7	EGFR	HBEGF,SOS1,EGFR,MMP3,PRKCA,HRAS,NRAS
REAC:R-HSA-5637810	Constitutive Signaling by EGFRvIII	0	1	13	EGFR	HSP90AA1,CDC37,GAB1,CBL,SOS1,PIK3CA,PLCG1,EGF,PIK3R1,EGFR,SHC1,HRAS,NRAS
REAC:R-HSA-9609690	HCMV Early Events	0	1	135	EGFR	NUP160,TPR,NDC1,NUP133,EED,NUP37,TUBA3D,DYNC1I2,DYNLL1,NUP50,AAAS,NUP188,RAE1,TUBB1,TBL1X,RBBP7,NUP93,TUBB4A,EZH2,CBX1,NUP88,NFKB1,NUP107,NUP155,CREB1,NUP43,TUBA1B,H2BC11,NUP153,NUP85,ELK1,NUP214,TUBA4A,TRIM28,NUP210,GPS2,DYNC1LI2,NUP42,TUBB2A,TUBB2B,NUP54,PML,NCOR1,DYNC1LI1,H2BC1,EGFR,ITGB1,TUBA3E,RANBP2,NUP205,SEC13,H2BC5,H4C8,DYNC1I1,RBBP4,NUP35,H2AC1,TUBA1A,TUBA1C,HDAC3,TUBB8B,TUBB6,TBL1XR1,T…
REAC:R-HSA-881907	Gastrin-CREB signalling pathway via PKC and MAPK	0	1	16	EGFR	RPS6KA2,MAPK1,MAPK3,CCKBR,HBEGF,SOS1,RPS6KA1,CREB1,EGFR,MMP3,PRKCA,MAPK7,HRAS,RPS6KA3,GAST,NRAS
REAC:R-HSA-2892247	POU5F1 (OCT4), SOX2, NANOG activate genes related to proliferation	0	1	12	EPHA1	SALL4,SALL1,NANOG,DPPA4,FGF2,EPHA1,ZIC3,STAT3,SOX2,FOXD3,POU5F1,TDGF1
REAC:R-HSA-452723	Transcriptional regulation of pluripotent stem cells	0	1	22	EPHA1	SALL4,SALL1,NANOG,EPAS1,DPPA4,HIF3A,ZSCAN10,LIN28A,KLF4,NR5A1,FGF2,SMAD4,EPHA1,PRDM14,ZIC3,STAT3,SMAD2,SOX2,PBX1,FOXD3,POU5F1,TDGF1
REAC:R-HSA-9665737	Drug resistance in ERBB2 TMD/JMD mutants	0	1	4	ERBB2	HSP90AA1,CDC37,ERBIN,ERBB2
REAC:R-HSA-9665245	Resistance of ERBB2 KD mutants to tesevatinib	0	1	4	ERBB2	HSP90AA1,CDC37,ERBIN,ERBB2
REAC:R-HSA-9665246	Resistance of ERBB2 KD mutants to neratinib	0	1	4	ERBB2	HSP90AA1,CDC37,ERBIN,ERBB2
REAC:R-HSA-9665244	Resistance of ERBB2 KD mutants to sapitinib	0	1	4	ERBB2	HSP90AA1,CDC37,ERBIN,ERBB2
REAC:R-HSA-9665250	Resistance of ERBB2 KD mutants to AEE788	0	1	4	ERBB2	HSP90AA1,CDC37,ERBIN,ERBB2
REAC:R-HSA-9665251	Resistance of ERBB2 KD mutants to lapatinib	0	1	4	ERBB2	HSP90AA1,CDC37,ERBIN,ERBB2
REAC:R-HSA-9665249	Resistance of ERBB2 KD mutants to afatinib	0	1	4	ERBB2	HSP90AA1,CDC37,ERBIN,ERBB2
REAC:R-HSA-9665247	Resistance of ERBB2 KD mutants to osimertinib	0	1	4	ERBB2	HSP90AA1,CDC37,ERBIN,ERBB2
REAC:R-HSA-9634285	Constitutive Signaling by Overexpressed ERBB2	0	1	9	ERBB2	HSP90AA1,CDC37,ERBIN,SOS1,PTPN12,ERBB2,SHC1,HRAS,NRAS
REAC:R-HSA-9652282	Drug-mediated inhibition of ERBB2 signaling	0	1	4	ERBB2	HSP90AA1,CDC37,ERBIN,ERBB2
REAC:R-HSA-9665233	Resistance of ERBB2 KD mutants to trastuzumab	0	1	4	ERBB2	HSP90AA1,CDC37,ERBIN,ERBB2
REAC:R-HSA-9665230	Drug resistance in ERBB2 KD mutants	0	1	4	ERBB2	HSP90AA1,CDC37,ERBIN,ERBB2
REAC:R-HSA-8866910	TFAP2 (AP-2) family regulates transcription of growth factors and their receptors	0	2	15	ERBB2,EGFR	TFAP2B,TFAP2C,ESR1,YY1,CGB3,VEGFA,CGA,TFAP2A,ERBB2,EGFR,ATAD2,KIT,TGFA,CGB5,CGB8
REAC:R-HSA-1251932	PLCG1 events in ERBB2 signaling	0	2	4	ERBB2,EGFR	PLCG1,EGF,ERBB2,EGFR
REAC:R-HSA-8864260	Transcriptional regulation by the AP-2 (TFAP2) family of transcription factors	0	2	38	ERBB2,EGFR	CREBBP,TFAP2B,TFAP2D,TFAP2C,ESR1,EP300,YY1,MYBL2,UBE2I,CGB3,NOP2,VEGFA,SUMO1,TFAP2E,KDM5B,CDKN1A,DEK,CITED1,YEATS4,APOE,KCTD1,CGA,MYC,TFAP2A,ERBB2,HSPD1,EGFR,KCTD15,ATAD2,KIT,TGFA,PITX2,CITED2,CITED4,NPM1,WWOX,CGB5,CGB8
REAC:R-HSA-9665348	Signaling by ERBB2 ECD mutants	0	2	14	ERBB2,EGFR	HSP90AA1,CDC37,GAB1,ERBIN,SOS1,PIK3CA,PLCG1,EGF,ERBB2,PIK3R1,EGFR,SHC1,HRAS,NRAS
REAC:R-HSA-416572	Sema4D induced cell migration and growth-cone collapse	0	2	20	ERBB2,PLXNB1	RHOA,ROCK1,MYL6,MYH9,MYL9,MYH14,LIMK1,MYL12B,ARHGEF11,MYH10,MYH11,ROCK2,ERBB2,RHOB,RHOC,PLXNB1,RND1,LIMK2,SEMA4D,ARHGEF12
REAC:R-HSA-3371378	Regulation by c-FLIP	0	1	10	FAS	FAS,CASP8,TRADD,TNFRSF10A,FASLG,TNFRSF10B,TNFSF10,TRAF2,RIPK1,FADD
REAC:R-HSA-69416	Dimerization of procaspase-8	0	1	10	FAS	FAS,CASP8,TRADD,TNFRSF10A,FASLG,TNFRSF10B,TNFSF10,TRAF2,RIPK1,FADD
REAC:R-HSA-75157	FasL/ CD95L signaling	0	1	5	FAS	CASP10,FAS,CASP8,FASLG,FADD
REAC:R-HSA-3700989	Transcriptional Regulation by TP53	0	1	359	FAS	CASP10,POLR2J,CREBBP,ELOA,BRCA1,BID,MNAT1,MRE11,RRAGD,PHF20,FAS,USP2,AIFM2,POLR2B,RRM2B,RFC2,PRDM1,CTDP1,TAF2,HIPK2,TAF11,CDK13,CSNK2A2,MBD3,TP63,NUAK1,MLH1,TIGAR,PPP2R5C,TNRC6C,TP73,CNOT4,RBL1,CCNT2,KAT6A,RRAGB,BAX,AURKA,CNOT3,TPX2,PPP1R13B,MAPKAPK5,BIRC5,CCNK,PCBP4,TNRC6A,NLRC4,SUPT16H,AGO1,RFFL,MSH2,BRPF3,POLR2E,POLR2F,TNRC6B,EP300,BRD1,PRMT5,RABGGTA,NELFCD,CSNK2A1,E2F1,RBBP8,RBBP7,TAF7L,RGCC,…
REAC:R-HSA-5218859	Regulated Necrosis	0	1	55	FAS	BIRC3,FAS,BAK1,CASP8,TP63,HSP90AA1,CHMP2B,BAX,GZMB,CHMP4B,XIAP,TRADD,STUB1,GSDMD,TNFRSF10A,CDC37,GSDME,BIRC2,IL1A,CHMP3,FASLG,TNFRSF10B,TNFSF10,IRF1,IL1B,TRAF2,RIPK3,CHMP2A,FLOT2,RIPK1,FLOT1,SDCBP,CASP1,CASP5,TP53,RPS27A,OGT,CHMP7,IL18,UBC,CASP3,CHMP4C,FADD,IRF2,MLKL,PDCD6IP,UBB,CYCS,CHMP6,HMGB1,CASP4,PELI1,ELANE,UBA52,CHMP4A
REAC:R-HSA-5213460	RIPK1-mediated regulated necrosis	0	1	28	FAS	BIRC3,FAS,CASP8,HSP90AA1,XIAP,TRADD,STUB1,TNFRSF10A,CDC37,BIRC2,FASLG,TNFRSF10B,TNFSF10,TRAF2,RIPK3,FLOT2,RIPK1,FLOT1,SDCBP,RPS27A,OGT,UBC,FADD,MLKL,PDCD6IP,UBB,PELI1,UBA52
REAC:R-HSA-5675482	Regulation of necroptotic cell death	0	1	28	FAS	BIRC3,FAS,CASP8,HSP90AA1,XIAP,TRADD,STUB1,TNFRSF10A,CDC37,BIRC2,FASLG,TNFRSF10B,TNFSF10,TRAF2,RIPK3,FLOT2,RIPK1,FLOT1,SDCBP,RPS27A,OGT,UBC,FADD,MLKL,PDCD6IP,UBB,PELI1,UBA52
REAC:R-HSA-5218900	CASP8 activity is inhibited	0	1	10	FAS	FAS,CASP8,TRADD,TNFRSF10A,FASLG,TNFRSF10B,TNFSF10,TRAF2,RIPK1,FADD
REAC:R-HSA-140534	Caspase activation via Death Receptors in the presence of ligand	0	1	15	FAS	FAS,CASP8,TRADD,TNFRSF10A,FASLG,TNFRSF10B,TNFSF10,TRAF2,TICAM1,TLR4,RIPK1,LY96,FADD,CD14,TICAM2
REAC:R-HSA-6803211	TP53 Regulates Transcription of Death Receptors and Ligands	0	1	12	FAS	FAS,TP63,TP73,PPP1R13B,TNFRSF10A,TNFRSF10B,TP53,TP53BP2,IGFBP3,TMEM219,TNFRSF10D,TNFRSF10C
REAC:R-HSA-5633008	TP53 Regulates Transcription of Cell Death Genes	0	1	44	FAS	CASP10,CREBBP,BID,FAS,AIFM2,TP63,TP73,BAX,PPP1R13B,BIRC5,NLRC4,RABGGTA,NDRG1,TNFRSF10A,BNIP3L,BBC3,CASP2,PERP,BCL6,STEAP3,TP53I3,TP53AIP1,APAF1,TNFRSF10B,BCL2L14,CASP1,RABGGTB,CASP6,PRELID3A,TP53,PMAIP1,TP53BP2,IGFBP3,ATM,TMEM219,TP53INP1,PRELID1,CRADD,TRIAP1,TNFRSF10D,TNFRSF10C,PIDD1,CHM,ZNF420
REAC:R-HSA-2029485	Role of phospholipids in phagocytosis	0	1	81	FCGR2A	PIK3CB,PLD1,ITPR3,PLD3,PIK3R2,PIK3CA,ITPR2,PLCG1,PLD2,FCGR2A,PIK3R1,PLPP5,FCGR1A,ITPR1,CD3G,PRKCD,SYK,PLD4,AHCYL1,PRKCE,PLA2G6,PLCG2,FCGR3A,PLPP4,IGKV4-1,IGKV5-2,IGKV3D-20,IGLV6-57,IGLV1-51,IGLV1-47,IGLV1-44,IGLV7-43,IGLV1-40,IGLV3-27,IGLV3-25,IGLV2-23,IGLV3-21,IGLV3-19,IGLV2-14,IGLV2-11,IGLV3-1,IGLC2,IGLC3,IGHG4,IGHG2,IGHG1,IGHV1-2,IGHV2-5,IGHV3-7,IGHV3-11,IGHV3-13,IGHV3-23,IGHV3-33,IGHV4-34,IGH…
REAC:R-HSA-2029482	Regulation of actin dynamics for phagocytic cup formation	0	1	116	FCGR2A	BTK,WAS,CYFIP2,NCKAP1,ELMO2,CDC42,ACTB,HSP90AA1,HSP90AB1,ABL1,MYO9B,MAPK1,MYH9,MAPK3,WASL,LIMK1,ARPC3,WASF1,ACTR3,WIPF1,WIPF3,NCKAP1L,MYH2,ARPC1B,WASF3,VAV3,RAC1,ABI1,ACTR2,ABI2,VAV1,FCGR2A,MYO10,PAK1,FCGR1A,DOCK1,ELMO1,NCK1,WASF2,VAV2,CD3G,ARPC5,ARPC2,SYK,CRK,PTK2,WIPF2,CFL1,BAIAP2,ACTG1,NF2,MYO5A,MYO1C,FCGR3A,IGKV4-1,IGKV5-2,IGKV3D-20,IGLV6-57,IGLV1-51,IGLV1-47,IGLV1-44,IGLV7-43,IGLV1-40,IGLV3-…
REAC:R-HSA-2029481	FCGR activation	0	1	67	FCGR2A	FGR,FYN,HCK,FCGR2A,FCGR1A,CD3G,SYK,YES1,FCGR3A,IGKV4-1,IGKV5-2,IGKV3D-20,IGLV6-57,IGLV1-51,IGLV1-47,IGLV1-44,IGLV7-43,IGLV1-40,IGLV3-27,IGLV3-25,IGLV2-23,IGLV3-21,IGLV3-19,IGLV2-14,IGLV2-11,IGLV3-1,IGLC2,IGLC3,IGHG4,IGHG2,IGHG1,IGHV1-2,IGHV2-5,IGHV3-7,IGHV3-11,IGHV3-13,IGHV3-23,IGHV3-33,IGHV4-34,IGHV4-39,IGHV1-46,IGHV3-48,IGHV3-53,IGHV1-69,IGHV4-59,IGKV2D-30,IGKV3-20,IGKV1D-33,IGKV1-17,IGKV1-16,I…
REAC:R-HSA-9664323	FCGR3A-mediated IL10 synthesis	0	1	93	FCGR2A	FGR,PRKAR2B,FYN,PRKACA,ADCY2,ITPR3,HCK,PRKAR1A,PRKAR2A,CREB1,ADCY7,ITPR2,PLCG1,ADCY4,IL10,ADCY3,PRKACB,FCGR2A,FCGR1A,ITPR1,ADCY8,CD3G,ADCY9,ADCY1,SYK,PRKACG,AHCYL1,ADCY5,ADCY6,YES1,PRKX,PRKAR1B,PLCG2,CALM1,FCGR3A,IGKV4-1,IGKV5-2,IGKV3D-20,IGLV6-57,IGLV1-51,IGLV1-47,IGLV1-44,IGLV7-43,IGLV1-40,IGLV3-27,IGLV3-25,IGLV2-23,IGLV3-21,IGLV3-19,IGLV2-14,IGLV2-11,IGLV3-1,IGLC2,IGLC3,IGHG4,IGHG2,IGHG1,IGHV1…
REAC:R-HSA-2029480	Fcgamma receptor (FCGR) dependent phagocytosis	0	1	140	FCGR2A	FGR,BTK,FYN,WAS,PIK3CB,CYFIP2,NCKAP1,ELMO2,CDC42,ACTB,PLD1,HSP90AA1,HSP90AB1,ITPR3,ABL1,MYO9B,MAPK1,MYH9,HCK,MAPK3,PLD3,PIK3R2,WASL,LIMK1,ARPC3,WASF1,ACTR3,WIPF1,PIK3CA,WIPF3,ITPR2,NCKAP1L,PLCG1,MYH2,PLD2,ARPC1B,WASF3,VAV3,RAC1,ABI1,ACTR2,ABI2,VAV1,FCGR2A,MYO10,PIK3R1,PLPP5,PAK1,FCGR1A,DOCK1,ITPR1,ELMO1,NCK1,WASF2,VAV2,CD3G,ARPC5,ARPC2,PRKCD,SYK,PLD4,CRK,AHCYL1,PTK2,PRKCE,WIPF2,CFL1,BAIAP2,YES1,A…
REAC:R-HSA-9664433	Leishmania parasite growth and survival	0	3	221	FCGR2A,RAMP3,CD163	FGR,CALCR,PRKAR2B,GIPR,FYN,DPEP1,ADRB1,CALCRL,GNAI3,GLP2R,GNB5,SCT,PRKACA,ADCY2,GNB1,ADCYAP1R1,SCTR,GNAS,PTHLH,ITPR3,GGT5,GGT1,MYH9,AVP,HCK,LHB,VIPR2,CRHR2,GHRHR,RLN2,PRKAR1A,CALCA,GNB3,MAPK14,GLP1R,HRH2,PRKAR2A,GNAI2,GNB4,VIPR1,POMC,GCG,CREB1,GHRH,CRHR1,ADCY7,IAPP,RAMP3,ITPR2,GPR83,MC3R,PLCG1,PTGER2,AVPR2,GNG13,GNG11,GNGT1,GNAI1,ADM2,GNAZ,ADORA2A,ADCY4,RHBDF2,RAMP2,FSHB,RAMP1,RXFP2,TSHB,CGA,TAAR…
REAC:R-HSA-9662851	Anti-inflammatory response favouring Leishmania parasite infection	0	3	221	FCGR2A,RAMP3,CD163	FGR,CALCR,PRKAR2B,GIPR,FYN,DPEP1,ADRB1,CALCRL,GNAI3,GLP2R,GNB5,SCT,PRKACA,ADCY2,GNB1,ADCYAP1R1,SCTR,GNAS,PTHLH,ITPR3,GGT5,GGT1,MYH9,AVP,HCK,LHB,VIPR2,CRHR2,GHRHR,RLN2,PRKAR1A,CALCA,GNB3,MAPK14,GLP1R,HRH2,PRKAR2A,GNAI2,GNB4,VIPR1,POMC,GCG,CREB1,GHRH,CRHR1,ADCY7,IAPP,RAMP3,ITPR2,GPR83,MC3R,PLCG1,PTGER2,AVPR2,GNG13,GNG11,GNGT1,GNAI1,ADM2,GNAZ,ADORA2A,ADCY4,RHBDF2,RAMP2,FSHB,RAMP1,RXFP2,TSHB,CGA,TAAR…
REAC:R-HSA-8935690	Digestion	0	1	22	GUCY2C	GUCA2B,GUCY2C,PIR,SI,LCT,TREH,CHIT1,CHIA,CLPS,ALPI,CEL,AMY1B,PNLIP,LIPF,PNLIPRP1,AMY1C,GUCA2A,PNLIPRP3,AMY1A,AMY2B,AMY2A,MGAM
REAC:R-HSA-5339562	Uptake and actions of bacterial toxins	0	1	25	GUCY2C	CD9,MAP2K4,SYT1,GUCY2C,MAP2K7,HSP90AA1,HSP90AB1,STX1B,STX1A,HBEGF,SV2C,MAP2K2,SNAP25,VAMP1,FURIN,SYT2,SV2A,EEF2,MAP2K1,PDCD6IP,PDZD3,SV2B,TXNRD1,CALM1,VAMP2
REAC:R-HSA-8942233	Intestinal infectious diseases	0	1	2	GUCY2C	GUCY2C,PDZD3
REAC:R-HSA-8963743	Digestion and absorption	0	1	26	GUCY2C	GUCA2B,GUCY2C,PIR,SI,SLC5A1,LCT,TREH,CHIT1,CHIA,CLPS,SLC2A5,ALPI,SLC2A2,CEL,AMY1B,PNLIP,LIPF,PNLIPRP1,AMY1C,GUCA2A,PNLIPRP3,RSC1A1,AMY1A,AMY2B,AMY2A,MGAM
REAC:R-HSA-917937	Iron uptake and transport	0	1	57	HFE	HFE,ATP6V0A1,ATP6V1H,CP,CUL1,ATP6AP1,CYBRD1,TFRC,SLC46A1,FTL,HEPH,MCOLN1,TF,SLC22A17,HMOX1,ATP6V1D,HMOX2,ATP6V0A4,TFR2,GLRX3,TCIRG1,SLC11A2,CAND1,SKP1,ATP6V0E1,ATP6V1A,STEAP3,ATP6V1B1,ATP6V0B,FBXL5,ABCG2,ACO1,ATP6V1F,NEDD8,ATP6V1E1,IREB2,ATP6V1G1,SLC40A1,ATP6V1C2,RPS27A,ATP6V1B2,ATP6V0D2,LCN2,UBC,ATP6V1G3,ATP6V1C1,STEAP2,ATP6V0D1,FTH1,UBB,ATP6V0E2,FTMT,ATP6V0A2,ATP6V0C,ATP6V1G2,UBA52,ATP6V1E2
REAC:R-HSA-917977	Transferrin endocytosis and recycling	0	1	31	HFE	HFE,ATP6V0A1,ATP6V1H,ATP6AP1,TFRC,MCOLN1,TF,ATP6V1D,ATP6V0A4,TFR2,TCIRG1,ATP6V0E1,ATP6V1A,STEAP3,ATP6V1B1,ATP6V0B,ATP6V1F,ATP6V1E1,ATP6V1G1,ATP6V1C2,ATP6V1B2,ATP6V0D2,ATP6V1G3,ATP6V1C1,STEAP2,ATP6V0D1,ATP6V0E2,ATP6V0A2,ATP6V0C,ATP6V1G2,ATP6V1E2
REAC:R-HSA-202424	Downstream TCR signaling	0	1	98	HLA-DPB1	PSMB1,CD4,PSMC4,PSMA4,PIK3CB,CUL1,TAB2,PRKCQ,PSME4,UBE2D1,FBXW11,PSMC5,PSME1,PSMD5,PSMD8,CDC34,PSMC6,PSMA3,PSMC1,PSMB5,PSMA6,NFKBIA,PSME2,PSMA7,PSMD10,PSMD7,RIPK2,IKBKB,PIK3R2,PSMA2,PSMD3,PSMD11,NFKB1,PSMD9,SKP1,PSMD14,PIK3CA,PSMF1,PSMB2,SEM1,PSMA1,PSME3,UBE2D2,MAP3K7,PSMB7,PDPK1,PSMB6,BCL10,PSMA5,RPS27A,PIK3R1,UBC,PSMA8,PSMD4,PSMB4,CD3G,PSMC2,TRAT1,PSMD6,PSMC3,BTRC,CD3D,INPP5D,UBB,PTEN,MALT1,REL…
REAC:R-HSA-2132295	MHC class II antigen presentation	0	1	123	HLA-DPB1	AP2B1,CD74,AP2S1,CTSA,KIF26A,KIF2A,AP1M1,RAB7A,TUBA3D,KIFAP3,DYNC1I2,CAPZB,KIF22,DNM2,KIF3C,DYNLL1,LAG3,KIF4A,AP1B1,LGMN,SEC23A,TUBB1,KIF3B,CTSH,DCTN6,TUBB4A,KLC3,AP1S1,DNM1,SH3GL2,CTSC,KIF20A,SEC24A,ACTR1B,CAPZA1,CTSD,KIF18A,CLTA,TUBA1B,KLC1,CANX,TUBA4A,AP1M2,KIF3A,ACTR10,DCTN4,CTSL,DYNC1LI2,CTSV,DCTN3,KLC4,TUBB2A,TUBB2B,KIF23,ACTR1A,KIF11,SEC31A,CENPE,SEC24B,KIF2B,CLTC,OSBPL1A,KIF2C,CTSK,ARF1,D…
REAC:R-HSA-202433	Generation of second messenger molecules	0	1	35	HLA-DPB1	CD4,WAS,LCP2,PAK3,FYB1,GRAP2,ITK,ZAP70,PLCG1,VASP,CD101,PAK1,ENAH,NCK1,CD3G,CD3D,PAK2,LCK,HLA-DRB1,EVL,HLA-DQA1,PLCG2,HLA-DRB5,CD3E,HLA-DRA,TRAV8-4,TRAV19,TRAV29DV5,LAT,HLA-DPB1,HLA-DPA1,HLA-DQB2,HLA-DQA2,TRBV12-3,TRBV7-9
REAC:R-HSA-202430	Translocation of ZAP-70 to Immunological synapse	0	1	20	HLA-DPB1	CD4,ZAP70,PTPN22,CD3G,CD3D,LCK,HLA-DRB1,HLA-DQA1,HLA-DRB5,CD3E,HLA-DRA,TRAV8-4,TRAV19,TRAV29DV5,HLA-DPB1,HLA-DPA1,HLA-DQB2,HLA-DQA2,TRBV12-3,TRBV7-9
REAC:R-HSA-389948	PD-1 signaling	0	2	24	HLA-DPB1,CD274	CD4,CSK,PTPN6,CD274,CD3G,CD3D,PTPN11,LCK,PDCD1,HLA-DRB1,HLA-DQA1,PDCD1LG2,HLA-DRB5,CD3E,HLA-DRA,TRAV8-4,TRAV19,TRAV29DV5,HLA-DPB1,HLA-DPA1,HLA-DQB2,HLA-DQA2,TRBV12-3,TRBV7-9
REAC:R-HSA-202403	TCR signaling	0	2	120	HLA-DPB1,PTPRJ	PSMB1,CD4,PSMC4,WAS,PSMA4,LCP2,PIK3CB,CUL1,TAB2,PRKCQ,PSME4,UBE2D1,FBXW11,PAG1,PAK3,PTPRC,FYB1,PSMC5,PSME1,PSMD5,PSMD8,CDC34,GRAP2,PSMC6,PSMA3,PSMC1,PSMB5,PSMA6,NFKBIA,PSME2,PSMA7,PSMD10,PSMD7,CSK,RIPK2,IKBKB,PIK3R2,PSMA2,PSMD3,PSMD11,NFKB1,PSMD9,ITK,SKP1,ZAP70,PSMD14,PIK3CA,PLCG1,VASP,PSMF1,PSMB2,SEM1,PSMA1,PSME3,UBE2D2,PTPN22,CD101,MAP3K7,PSMB7,PDPK1,PSMB6,BCL10,PSMA5,RPS27A,PIK3R1,PTPRJ,PAK1,U…
REAC:R-HSA-202427	Phosphorylation of CD3 and TCR zeta chains	0	2	23	HLA-DPB1,PTPRJ	CD4,PAG1,PTPRC,CSK,PTPN22,PTPRJ,CD3G,CD3D,LCK,HLA-DRB1,HLA-DQA1,HLA-DRB5,CD3E,HLA-DRA,TRAV8-4,TRAV19,TRAV29DV5,HLA-DPB1,HLA-DPA1,HLA-DQB2,HLA-DQA2,TRBV12-3,TRBV7-9
REAC:R-HSA-6811442	Intra-Golgi and retrograde Golgi-to-ER traffic	0	1	202	IGF2R	M6PR,ARF5,COPZ2,PAFAH1B1,CYTH3,VAMP3,USE1,KIF1B,GOLGA5,KIF26A,KIF2A,NSF,TUBA3D,KIFAP3,DYNC1I2,CAPZB,PAFAH1B3,KIF22,KIF3C,TMED2,ZW10,KIF9,DYNLL1,KIF16B,KIF4A,ARCN1,RAB18,SNAP29,CYTH4,KDELR3,RAB36,TRIP11,TUBB1,ARFGAP1,ARFRP1,KIF3B,COG4,DCTN6,TUBB4A,KLC3,STX10,PLIN3,NAPA,KDELR1,CYTH2,COPE,YKT6,RIC1,RGP1,GBF1,GOSR2,GOSR1,CYTH1,COPZ1,MAN1A1,MAN2A1,KIF20A,BNIP1,RAB3GAP1,CAPZA1,PLA2G4A,KIF21B,VAMP4,MAN1…
REAC:R-HSA-6811440	Retrograde transport at the Trans-Golgi-Network	0	1	49	IGF2R	M6PR,VAMP3,NSF,ARFRP1,COG4,STX10,PLIN3,NAPA,RIC1,RGP1,VAMP4,ARL1,RAB9B,RAB9A,STX16,NAPB,ARFIP2,COG6,NAPG,NAA35,COG2,STX6,GCC2,COG3,RABEPK,GOLGA1,NAA30,VPS53,VPS54,GOLGA4,TMF1,USP6NL,VPS51,VTI1A,TGOLN2,SCOC,RAB6B,RHOBTB3,COG5,COG1,COG7,RAB43,RAB6A,GCC1,NAA38,IGF2R,SYS1,COG8,VPS52
REAC:R-HSA-5674135	MAP2K and MAPK activation	0	1	39	IL17RD	ITGA2B,VCL,MARK3,ACTB,APBB1IP,ARAF,PEBP1,MAPK1,MAPK3,CSK,LAMTOR3,VWF,FN1,RAP1A,LAMTOR2,WDR83,MAP2K2,RAP1B,RAF1,TLN1,ARRB1,IQGAP1,KSR1,ARRB2,CNKSR1,IL17RD,CNKSR2,BRAF,YWHAB,MAP2K1,KSR2,FGG,FGA,FGB,HRAS,ACTG1,SRC,NRAS,ITGB3
REAC:R-HSA-373753	Nephrin family interactions	0	1	23	KIRREL1	FYN,PIK3CB,NCK2,ACTN1,ACTN2,PIK3R2,WASL,SPTBN1,NPHS2,PIK3CA,KIRREL2,ACTN4,IQGAP1,PIK3R1,CASK,KIRREL3,NCK1,NPHS1,KIRREL1,MAGI2,SPTAN1,CD2AP,ACTN3
REAC:R-HSA-9013106	RHOC GTPase cycle	0	1	74	MCAM	ANLN,DEPDC1B,VAMP3,ARHGEF5,PKN2,SLK,RHOA,ROCK1,TFRC,STK10,LMAN1,ARHGEF10L,MCAM,ARHGEF1,OPHN1,MYO9B,DAAM1,ARHGAP5,MCF2,ARHGEF10,CAV1,ARHGAP21,ACBD5,C1QBP,ARHGEF17,ERBIN,RTKN,ABCD3,TJP2,TMPO,CIT,PKN1,PREX1,VAPB,MCF2L,DIAPH1,FLOT2,ARHGEF11,STARD13,ROCK2,ARHGAP32,FLOT1,DIAPH3,IQGAP1,ARHGDIA,LBR,PIK3R1,ARHGAP26,ARHGAP18,ARHGAP39,STOM,RHOC,FMNL2,ABR,ARHGAP35,VAV2,PKN3,FMNL3,RACGAP1,STX5,DLC1,ARHGEF40,A…
REAC:R-HSA-8980692	RHOA GTPase cycle	0	1	149	MCAM	ARHGAP44,PLEKHG6,ANLN,DEF6,ARHGAP31,DEPDC1B,TRIO,PREX2,ARAP2,ARHGAP6,VAMP3,ARHGEF5,PKN2,SLK,NGEF,MYO9A,RHOA,ROCK1,ARHGAP10,ATP6AP1,TFRC,STK10,LMAN1,ARHGEF10L,PLD1,MCAM,ARHGEF1,OPHN1,ARHGAP28,GMIP,ARHGAP4,SCFD1,SNAP23,AAAS,MYO9B,DAAM1,ARHGAP5,MCF2,ARHGEF7,HMOX2,TMEM87A,ARHGEF10,ARHGEF18,PIK3R2,CAV1,YKT6,ARHGAP21,ACBD5,C1QBP,ARHGEF17,ARHGDIB,ERBIN,FAF2,RASGRF2,ECT2,RTKN,ARHGEF2,ABCD3,STBD1,TJP2,ARA…
REAC:R-HSA-9035034	RHOF GTPase cycle	0	1	42	MCAM	BAIAP2L1,SLC4A7,DEPDC1B,VAMP3,MTMR1,ACTN1,ACTB,RAB7A,MCAM,CAPZB,SENP1,SNAP23,MYO9B,ARHGAP5,SYDE1,PIK3R2,CAV1,ARHGAP21,LMNB1,STEAP3,TMPO,BAIAP2L2,AKAP12,DIAPH1,ARHGAP32,ESYT1,RHOF,DIAPH3,TOR1AIP1,PIK3R1,DIAPH2,ARHGAP39,ADD3,FARP1,ARHGAP12,VANGL1,ARHGAP1,BASP1,POTEE,SOWAHC,FAM169A,SRGAP2
REAC:R-HSA-9013026	RHOB GTPase cycle	0	1	70	MCAM	ANLN,DEPDC1B,VAMP3,ARHGEF5,PKN2,SLK,MYO9A,ROCK1,TFRC,STK10,ARHGEF10L,MCAM,ARHGEF1,OPHN1,SNAP23,MYO9B,DAAM1,ARHGAP5,MCF2,ARHGEF10,PIK3R2,CAV1,ARHGAP21,ARHGEF17,ERBIN,ECT2,RTKN,ARHGEF2,TJP2,CIT,PKN1,PREX1,MCF2L,STARD8,DIAPH1,RHPN2,FLOT2,ARHGEF11,STARD13,ROCK2,ARHGAP32,FLOT1,DIAPH3,RHOB,PIK3R1,ARHGAP26,ARHGAP39,STOM,ACTC1,ABR,ARHGAP35,VAV2,PKN3,RACGAP1,ARHGEF3,DLC1,PCDH7,AKAP13,VANGL1,JUP,NET1,ARHGA…
REAC:R-HSA-1592389	Activation of Matrix Metalloproteinases	0	1	33	MMP16	MMP25,TIMP2,MMP2,CMA1,MMP11,CTSG,MMP9,TIMP1,MMP15,MMP8,PLG,MMP24,CTSV,MMP7,MMP13,FURIN,CTSK,MMP3,MMP16,MMP14,KLKB1,MMP10,KLK2,CTRB1,CTRB2,TPSAB1,COL18A1,SPOCK3,MMP1,ELANE,MMP17,PRSS1,PRSS2
REAC:R-HSA-9635486	Infection with Mycobacterium tuberculosis	0	1	27	MRC1	NOS2,LTF,ATP6V1H,ENO1,RAB7A,MAPK1,CTSG,PGK1,CORO1A,MAPK3,GSK3A,KPNB1,DUSP16,KPNA1,SFPQ,TLR2,RPS27A,RAB5A,UBC,B2M,UBB,RNF213,VPS33B,HGS,TRIM27,UBA52,MRC1
REAC:R-HSA-9637628	Modulation by Mtb of host immune system	0	1	7	MRC1	TLR2,RPS27A,UBC,B2M,UBB,UBA52,MRC1
REAC:R-HSA-1236978	Cross-presentation of soluble exogenous antigens (endosomes)	0	2	49	MRC1,MRC2	PSMB1,MRC2,PSMC4,PSMA4,PSME4,PSMC5,PSME1,PSMD5,PSMD8,PSMC6,PSMA3,PSMC1,PSMB5,PSMA6,PSME2,PSMA7,PSMD10,PSMD7,PSMA2,PSMD3,PSMD11,PSMD9,PSMD14,CD207,PSMF1,PSMB2,SEM1,PSMA1,PSME3,PSMB7,PSMB6,PSMA5,FCGR1A,PSMA8,PSMD4,PSMB4,PSMC2,PSMD6,PSMC3,PSMD1,PSMD2,PSMD13,PSMD12,PSMB8,PSMB10,PSMB11,PSMB9,MRC1,PSMB3
REAC:R-HSA-447043	Neurofascin interactions	0	1	7	NFASC	CNTN1,ANK1,DCX,NRCAM,CNTNAP1,SDCBP,NFASC
REAC:R-HSA-112315	Transmission across Chemical Synapses	0	1	259	NPTN	CAMKK1,PRKAR2B,TSPOAP1,CACNG3,CACNA2D2,SYN1,SLC6A13,GABRA3,GABRA1,RASGRF1,CAMK2B,GNAI3,CACNB1,SYT1,GNB5,CHAT,CAMK2A,RPS6KA2,PRKACA,RPS6KA6,NSF,CACNG4,DLG1,TUBA3D,ACTN2,ADCY2,GNB1,SLC1A3,RIMS1,CHRNA3,DLG3,ACHE,EPB41L1,COMT,MAPK1,PPM1F,PICK1,DNAJC5,TUBB1,CHRNA4,SLC32A1,GLRA2,MAPK3,NCALD,TUBB4A,LIN7B,SLC17A7,SLC1A6,GRIN2D,RAB3A,GRIK5,STX1A,PRKAG2,SLC1A1,APBA1,GIT1,CHRNE,SLC6A4,PRKAR1A,GABRA4,GLRB,HS…
REAC:R-HSA-112314	Neurotransmitter receptors and postsynaptic signal transmission	0	1	196	NPTN	CAMKK1,PRKAR2B,CACNG3,GABRA3,GABRA1,RASGRF1,CAMK2B,GNAI3,GNB5,CAMK2A,RPS6KA2,PRKACA,RPS6KA6,NSF,CACNG4,DLG1,TUBA3D,ACTN2,ADCY2,GNB1,CHRNA3,DLG3,EPB41L1,MAPK1,PPM1F,PICK1,TUBB1,CHRNA4,GLRA2,MAPK3,NCALD,TUBB4A,LIN7B,GRIN2D,GRIK5,PRKAG2,APBA1,GIT1,CHRNE,PRKAR1A,GABRA4,GLRB,CAMKK2,LIN7A,GNB3,PRKAB1,GABRR2,RASGRF2,GABRG2,PRKAR2A,GNAI2,GNB4,PRKAG3,GRIN3B,KIF17,RPS6KA1,CHRNB4,CREB1,GRIA2,KCNJ5,CHRNA2,AD…
REAC:R-HSA-977443	GABA receptor activation	0	1	60	NPTN	GABRA3,GABRA1,GNAI3,GNB5,ADCY2,GNB1,GABRA4,GNB3,GABRR2,GABRG2,GNAI2,GNB4,KCNJ5,ADCY7,KCNJ2,GNG13,GNG11,GNGT1,GNAI1,ADCY4,ARHGEF9,GABBR2,ADCY3,GNAL,GABRA6,GABRB2,GABRR1,GABRA2,KCNJ16,ADCY8,NPTN,KCNJ6,KCNJ15,ADCY9,GNG3,KCNJ9,KCNJ3,GABRB1,ADCY1,GABRB3,GNGT2,GNG8,KCNJ4,GNG4,GNB2,GNG12,ADCY5,GNG5,ADCY6,GNG7,KCNJ10,GABRG3,GABRR3,KCNJ12,GABRA5,GNG2,GABBR1,GNAT3,GNG10,GABRQ
REAC:R-HSA-399956	CRMPs in Sema3A signaling	1	3	16	PLXNA1,PLXNA4,PLXNA2	FYN,CRMP1,SEMA3A,PLXNA2,GSK3B,DPYSL2,NRP1,DPYSL3,PLXNA1,PLXNA3,DPYSL4,DPYSL5,CDK5,CDK5R1,FES,PLXNA4
REAC:R-HSA-399955	SEMA3A-Plexin repulsion signaling by inhibiting Integrin adhesion	1	3	14	PLXNA1,PLXNA4,PLXNA2	FARP2,FYN,SEMA3A,PLXNA2,NRP1,PLXNA1,RRAS,PLXNA3,RAC1,TLN1,RND1,FES,PIP5K1C,PLXNA4
REAC:R-HSA-399954	Sema3A PAK dependent Axon repulsion	1	3	16	PLXNA1,PLXNA4,PLXNA2	FYN,SEMA3A,PLXNA2,PAK3,HSP90AA1,HSP90AB1,NRP1,LIMK1,PLXNA1,PLXNA3,RAC1,PAK1,CFL1,PAK2,FES,PLXNA4
REAC:R-HSA-9013405	RHOD GTPase cycle	0	3	52	PLXNA1,PLXNB1,MCAM	VRK2,SLC4A7,DEPDC1B,VAMP3,ACTN1,LMAN1,RAB7A,MCAM,CAPZB,ARHGAP5,PAK5,EMD,PIK3R2,CAV1,ARHGAP21,LMNB1,DBN1,PLXNA1,STEAP3,FILIP1,STBD1,TMPO,VAPB,MOSPD2,AKAP12,DIAPH1,ARHGAP32,HINT2,PAK6,CPNE8,ESYT1,DIAPH3,ARHGAP17,EFHD2,TOR1AIP1,LBR,PIK3R1,ARHGAP26,ARHGAP39,ADD3,WHAMM,ARHGAP35,RACGAP1,PGRMC2,PLXNB1,ARHGAP12,RHOD,VANGL1,LEMD3,ARHGAP1,ANKFY1,GOLGA8R
REAC:R-HSA-9614085	FOXO-mediated transcription	0	1	66	PLXNA4	NFYA,CREBBP,NFYC,ATXN3,SREBF1,PCBP4,SIRT1,EP300,RBL2,RETN,AKT2,BBC3,CAV1,GCK,PPARGC1A,CDKN1B,SOD2,NR3C1,BCL6,KAT2B,POMC,HDAC1,GADD45A,AKT3,FASLG,STK11,FOXO3,NFYB,CAT,NPY,PCK1,CDKN1A,G6PC1,BTG1,YWHAQ,TXN,KLF4,MSTN,CCNG2,SMAD4,SIRT3,AKT1,IGFBP1,FOXO1,BCL2L11,ABCA6,FBXO32,TRIM63,PINK1,AGRP,CITED2,YWHAZ,YWHAB,SMAD3,SIN3A,YWHAG,DDIT3,SMAD2,SFN,FOXG1,FOXO4,HDAC2,FOXO6,PLXNA4,INS,TXNIP
REAC:R-HSA-9615017	FOXO-mediated transcription of oxidative stress, metabolic and neuronal genes	0	1	30	PLXNA4	ATXN3,SREBF1,RETN,GCK,PPARGC1A,SOD2,NR3C1,POMC,HDAC1,FOXO3,CAT,NPY,PCK1,G6PC1,SMAD4,SIRT3,IGFBP1,FOXO1,ABCA6,FBXO32,TRIM63,AGRP,SMAD3,SIN3A,SMAD2,FOXO4,HDAC2,FOXO6,PLXNA4,INS
REAC:R-HSA-416482	G alpha (12/13) signalling events	0	1	80	PLXNB1	TBXA2R,BTK,TRIO,ARHGEF5,NGEF,RHOA,ROCK1,GNB5,ARHGEF10L,ARHGEF1,GNB1,PLEKHG2,SOS2,MCF2,FGD1,ARHGEF7,ARHGEF10,ARHGEF18,ARHGEF17,GNB3,RASGRF2,ECT2,GNB4,ARHGEF26,SOS1,ARHGEF2,GNA13,ADRA1A,PREX1,MCF2L,FGD3,GNG13,GNG11,GNGT1,ARHGEF6,ARHGEF16,ARHGEF9,ARHGEF11,VAV3,ROCK2,ARHGEF4,ARHGEF39,FGD4,VAV1,ARHGEF19,RHOB,FGD2,TIAM2,GNA12,OBSCN,RHOC,TIAM1,ABR,KALRN,VAV2,GNG3,ARHGEF3,PLXNB1,ARHGEF40,GNGT2,GNG8,GNG4,…
REAC:R-HSA-1483257	Phospholipid metabolism	0	2	210	PNPLA7,PNPLA6	MTMR7,GDE1,AGK,PIK3C2A,OSBPL5,AGPAT4,PNPLA6,PI4K2B,INPP4A,PIK3CB,PLEKHA5,DGAT2,MTMR1,PLA2G10,SLC44A1,CHAT,CSNK2A2,MGLL,PLD1,PIK3C3,SYNJ2,STARD7,HADHA,CPNE3,DDHD2,MTMR2,ACHE,PGS1,LPCAT2,CRLS1,PITPNM2,OSBPL8,PITPNM3,PLA2G3,SBF1,CHKB,MTMR3,PNPLA3,ABHD4,DDHD1,CPNE6,CSNK2A1,CDS2,LPIN2,BMX,MTMR8,TAFAZZIN,PCYT1B,GDPD3,VAC14,PLA2G15,CDIPT,MTMR9,PLD3,PLA2G4C,PLEKHA4,PIK3R2,PIK3CG,PLEKHA8,PIP5K1B,PLEKHA1,M…
REAC:R-HSA-1483255	PI Metabolism	0	2	83	PNPLA7,PNPLA6	MTMR7,GDE1,PIK3C2A,PNPLA6,PI4K2B,INPP4A,PIK3CB,PLEKHA5,MTMR1,PIK3C3,SYNJ2,MTMR2,SBF1,MTMR3,BMX,MTMR8,GDPD3,VAC14,MTMR9,PLEKHA4,PIK3R2,PIK3CG,PLEKHA8,PIP5K1B,PLEKHA1,MTMR4,INPP4B,FIG4,PIKFYVE,PLEKHA3,PIK3R3,RAB14,PIK3CA,OCRL,PNPLA7,INPP5K,TPTE2,PIK3C2B,SBF2,ARF3,PIK3C2G,MTMR6,PIK3R5,PI4KB,PIP5K1A,ARF1,PLEKHA6,RAB5A,PIK3R1,TNFAIP8,INPP5E,MTMR12,PIP4K2A,GDPD1,PI4K2A,GDPD5,SYNJ1,TNFAIP8L2,PTPN13,MTMR…
REAC:R-HSA-6814848	Glycerophospholipid catabolism	1	2	7	PNPLA7,PNPLA6	GDE1,PNPLA6,GDPD3,PNPLA7,GDPD1,GDPD5,ENPP6
REAC:R-HSA-375165	NCAM signaling for neurite out-growth	0	1	59	PTPRA	CACNA1G,FYN,COL9A2,CACNB1,SPTB,COL5A3,COL4A4,CACNA1S,COL9A3,MAPK1,CACNA1I,RPS6KA5,MAPK3,COL9A1,ST8SIA4,SPTBN1,SOS1,ARTN,CREB1,PSPN,GFRA4,NCAN,COL5A1,PTPRA,COL4A2,SPTBN5,COL2A1,ST8SIA2,COL6A1,COL6A2,NCAM1,CACNA1C,GFRA1,CACNA1D,SPTBN4,COL6A3,SPTA1,CACNB2,CACNB3,COL3A1,GFRA2,GDNF,COL4A3,PTK2,NRTN,PRNP,COL6A5,SPTBN2,HRAS,CACNB4,CNTN2,COL4A1,COL4A5,AGRN,CACNA1H,SPTAN1,COL5A2,COL6A6,NRAS
REAC:R-HSA-9706369	Negative regulation of FLT3	0	1	15	PTPRJ	FLT3LG,SLA2,CSK,CBL,SH2B3,SOCS2,FLT3,ABL2,RPS27A,PTPRJ,UBC,SLA,UBB,SOCS6,UBA52
REAC:R-HSA-9607240	FLT3 Signaling	0	1	36	PTPRJ	FYN,GAB2,FLT3LG,GRAP2,SLA2,HCK,CSK,AKT2,GRB10,CBL,SH2B3,CDKN1B,SOS1,AKT3,FOXO3,SOCS2,PIK3CA,FLT3,STAT5A,AKT1,ABL2,RPS27A,PIK3R1,PTPRJ,UBC,BCL2L11,SLA,SYK,UBB,SOCS6,STAT5B,HRAS,PTPN11,LCK,NRAS,UBA52
REAC:R-HSA-9034015	Signaling by NTRK3 (TRKC)	0	1	14	PTPRO	BAX,PTPRS,SOS1,PIK3CA,PLCG1,NTRK3,PIK3R1,PTPRO,IRS1,HRAS,NTF3,NELFB,SRC,NRAS
REAC:R-HSA-373080	Class B/2 (Secretin family receptors)	0	1	93	RAMP3	WNT16,CALCR,GIPR,WNT8A,CALCRL,GLP2R,GNB5,SCT,WNT8B,GNB1,ADCYAP1R1,SCTR,WNT11,GNAS,PTHLH,FZD3,WNT2,VIPR2,GHRHR,WNT3,CALCA,FZD10,GNB3,GLP1R,WNT5A,GNB4,VIPR1,GCG,WNT6,PTCH2,GHRH,CRHR1,IAPP,RAMP3,ADGRE5,WNT1,ADGRE2,GNG13,GNG11,GNGT1,ADM2,SMO,ADGRE3,RAMP2,RAMP1,WNT2B,WNT10A,DHH,ADCYAP1,PTH2,WNT9A,PTH2R,UCN2,CRHBP,VIP,CRH,ADM,CYSLTR2,PTH,WNT3A,WNT7A,FZD7,FZD1,WNT9B,GIP,PTH1R,GNG3,WNT4,FZD5,IHH,UCN,SHH,…
REAC:R-HSA-418555	G alpha (s) signalling events	0	1	144	RAMP3	CALCR,GIPR,ADRB1,CALCRL,GNAI3,GLP2R,PDE4A,GNB5,SCT,PDE8A,ADCY2,GNB1,ADCYAP1R1,SCTR,GNAS,PTHLH,GRK3,AVP,LHB,PDE4C,VIPR2,CRHR2,GHRHR,RLN2,CALCA,GNB3,GLP1R,PDE10A,PDE8B,PDE4D,HRH2,GNAI2,GNB4,VIPR1,POMC,PDE1A,GCG,GHRH,CRHR1,ADCY7,IAPP,RAMP3,PDE1B,GPR83,MC3R,PTGER2,AVPR2,GNG13,GNG11,GNGT1,GNAI1,ADM2,GNAZ,ADORA2A,PDE11A,ADCY4,RAMP2,FSHB,RAMP1,RXFP2,TSHB,CGA,TAAR5,GPR45,ARRB1,ADCY3,LHCGR,GPR84,ADCYAP1,A…
REAC:R-HSA-9660821	ADORA2B mediated anti-inflammatory cytokines production	0	1	133	RAMP3	CALCR,PRKAR2B,GIPR,ADRB1,CALCRL,GNAI3,GLP2R,GNB5,SCT,PRKACA,ADCY2,GNB1,ADCYAP1R1,SCTR,GNAS,PTHLH,AVP,LHB,VIPR2,CRHR2,GHRHR,RLN2,PRKAR1A,CALCA,GNB3,GLP1R,HRH2,PRKAR2A,GNAI2,GNB4,VIPR1,POMC,GCG,CREB1,GHRH,CRHR1,ADCY7,IAPP,RAMP3,GPR83,MC3R,PTGER2,AVPR2,GNG13,GNG11,GNGT1,GNAI1,ADM2,GNAZ,ADORA2A,ADCY4,RAMP2,FSHB,RAMP1,RXFP2,TSHB,CGA,TAAR5,GPR45,IL6,ADCY3,LHCGR,GPR84,ADCYAP1,GPR32,PTH2,PRKACB,PTH2R,TAA…
REAC:R-HSA-419812	Calcitonin-like ligand receptors	0	1	10	RAMP3	CALCR,CALCRL,CALCA,IAPP,RAMP3,ADM2,RAMP2,RAMP1,ADM,CALCB
REAC:R-HSA-9010642	ROBO receptors bind AKAP5	0	1	8	ROBO2	PRKACA,PPP3CB,PRKAR2A,PRKACB,PRKCA,PRKACG,AKAP5,ROBO2
REAC:R-HSA-5676594	TNF receptor superfamily (TNFSF) members mediating non-canonical NF-kB pathway	0	1	16	TNFRSF13C	MAP3K14,TNFRSF12A,BIRC3,CD40LG,TNFSF13B,BIRC2,LTBR,TNFSF11,TNFSF14,TRAF2,TRAF3,TNFRSF11A,TNFRSF13C,LTA,LTB,TNFSF12
REAC:R-HSA-1632852	Macroautophagy	0	1	134	TOMM70	CFTR,RB1CC1,RRAGD,VIM,IFT88,GABARAPL2,ATG5,FUNDC1,WIPI1,CSNK2A2,TUBA3D,DYNC1I2,PIK3C3,HSP90AA1,RRAGB,CHMP2B,ATG16L1,DYNLL1,HDAC6,TOMM22,MTMR3,TUBB1,CSNK2A1,CHMP4B,MAP1LC3A,ATG4A,TSC2,TUBB4A,PLIN3,RHEB,PRKAG2,LAMTOR3,HSPA8,AMBRA1,PRKAB1,CHMP3,PRKAG3,EPAS1,PARK7,LAMTOR2,MFN2,RRAGC,ATG101,TUBA1B,ATG4C,BECN1,ATG14,TUBA4A,TOMM40,CHMP2A,ATG4D,PRKAB2,PRKAA1,LAMTOR5,USP30,DYNC1LI2,TUBB2A,TUBB2B,GABARAPL1…
REAC:R-HSA-5205685	PINK1-PRKN Mediated Mitophagy	0	1	22	TOMM70	ATG5,TOMM22,MAP1LC3A,MFN2,TOMM40,MAP1LC3B,RPS27A,ATG12,UBC,TOMM70,MTERF3,PINK1,SQSTM1,UBB,MFN1,TOMM20,TOMM5,PRKN,TOMM7,VDAC1,TOMM6,UBA52
REAC:R-HSA-5689880	Ub-specific processing proteases	0	1	221	TOMM70	CFTR,PSMB1,PSMC4,BIRC3,USP2,MAT2B,PSMA4,USP28,USP13,PSME4,UFD1,POLB,USP33,VDAC3,KEAP1,CYLD,PSMC5,MUL1,USP48,PSME1,CLSPN,PSMD5,PSMD8,TAB1,PSMC6,PSMA3,HIF1A,PSMC1,PSMB5,PSMA6,NFKBIA,PSME2,PSMA7,USP14,SMAD7,PSMD10,USP11,PSMD7,AXIN1,USP10,CCP110,FKBP8,USP42,PSMA2,TGFBR1,DDX58,GATA3,TNKS2,PSMD3,PSMD11,KAT2A,SMURF2,BIRC2,PSMD9,USP5,SUDS3,SNX3,USP4,WDR48,STAM2,PSMD14,IFIH1,USP34,CDC20,RNF146,IDE,USP22,U…
REAC:R-HSA-5205647	Mitophagy	0	1	27	TOMM70	ATG5,FUNDC1,CSNK2A2,TOMM22,CSNK2A1,MAP1LC3A,MFN2,TOMM40,MAP1LC3B,RPS27A,ATG12,UBC,TOMM70,MTERF3,PINK1,SQSTM1,UBB,MFN1,TOMM20,TOMM5,ULK1,PRKN,TOMM7,CSNK2B,VDAC1,TOMM6,UBA52
REAC:R-HSA-9612973	Autophagy	0	1	149	TOMM70	CFTR,LAMP2,RB1CC1,RRAGD,VIM,IFT88,GABARAPL2,ATG5,FUNDC1,WIPI1,CSNK2A2,TSG101,TUBA3D,DYNC1I2,PIK3C3,HSP90AA1,RRAGB,CHMP2B,ATG16L1,DYNLL1,HDAC6,HSP90AB1,TOMM22,MTMR3,TUBB1,CSNK2A1,CHMP4B,MAP1LC3A,ATG4A,TSC2,TUBB4A,PLIN3,RHEB,PRKAG2,LAMTOR3,HSPA8,AMBRA1,PRKAB1,CHMP3,PRKAG3,EPAS1,PARK7,LAMTOR2,MFN2,RRAGC,ATG101,TUBA1B,ATG4C,BECN1,ATG14,TUBA4A,RNASE1,TOMM40,CHMP2A,ATG4D,GFAP,PRKAB2,PRKAA1,LAMTOR5,USP3…
REAC:R-HSA-5688426	Deubiquitination	0	1	297	TOMM70	CFTR,PSMB1,BRCA1,PSMC4,ZRANB1,BIRC3,USP2,MAT2B,PSMA4,USP28,TNIP3,USP13,ATXN3,RHOA,OTUD5,PSME4,UFD1,POLB,UBE2D1,ACTB,USP33,VDAC3,KEAP1,CYLD,PSMC5,UIMC1,MAVS,OTUB2,MUL1,USP48,ESR1,PSME1,CLSPN,PSMD5,PSMD8,JOSD1,TAB1,EP300,PSMC6,PSMA3,HIF1A,PSMC1,PSMB5,YY1,PSMA6,NFKBIA,PSME2,PSMA7,ACTR5,USP14,SMAD7,PSMD10,USP11,PSMD7,AXIN1,USP10,CCP110,RIPK2,BABAM1,TFPT,FKBP8,NOD1,USP42,PSMA2,TGFBR1,DDX58,GATA3,TNKS2…
REAC:R-HSA-1268020	Mitochondrial protein import	0	1	65	TOMM70	SLC25A13,OTC,CS,IDH3G,BCS1L,TIMM21,TIMM13,HSCB,TOMM22,SAMM50,ACO2,TIMM9,TAFAZZIN,CMC2,TIMM44,TIMM50,PMPCB,CHCHD2,CHCHD3,PITRM1,GRPEL1,ATP5F1B,HSPA9,SLC25A12,CHCHD5,TIMM17B,TIMM8A,GFER,MTX2,TOMM40,TIMM10B,TIMM17A,TIMM10,COX17,HSPD1,TIMM8B,SLC25A4,ATP5F1A,TOMM70,ATP5MC1,CHCHD4,GRPEL2,FXN,PMPCA,NDUFB8,LDHD,COA6,SLC25A6,CHCHD7,COQ2,MTX1,TOMM20,TOMM5,TIMM22,CYC1,COA4,CMC4,TOMM7,DNAJC19,VDAC1,TOMM6,PAM…
REAC:R-HSA-9663891	Selective autophagy	0	1	80	TOMM70	CFTR,VIM,IFT88,ATG5,FUNDC1,CSNK2A2,TUBA3D,DYNC1I2,HSP90AA1,DYNLL1,HDAC6,TOMM22,TUBB1,CSNK2A1,MAP1LC3A,TUBB4A,PLIN3,PRKAG2,HSPA8,PRKAB1,PRKAG3,EPAS1,PARK7,MFN2,TUBA1B,TUBA4A,TOMM40,PRKAB2,USP30,DYNC1LI2,TUBB2A,TUBB2B,PEX5,MAP1LC3B,RPS27A,DYNC1LI1,ATG12,PLIN2,ATM,UBC,TUBA3E,TOMM70,MTERF3,DYNC1I1,PINK1,PCNT,SQSTM1,PRKAA2,VCP,TUBA1A,TUBA1C,ARL13B,UBB,MFN1,TUBB8B,TOMM20,TOMM5,TUBB6,CETN1,ULK1,UBE2N,TU…
REAC:R-HSA-1474165	Reproduction	0	1	143	ZP3	CD9,BRCA1,MRE11,RAD51,SYNE2,SPO11,MSH4,STAG3,SMC1A,MLH1,FKBP6,SMC1B,OVGP1,B4GALT1,TINF2,CATSPERG,IZUMO4,DMC1,SUN2,ACR,REC8,RBBP8,STAG2,ACD,UBE2I,ZP2,NBN,ADAM2,H2AZ2,SPAM1,RPA3,SMC3,RAD51C,LMNB1,RAD50,ZP4,RPA2,STAG1,MLH3,MND1,HVCN1,CDK2,H2BC11,HSPA2,POT1,SYNE1,PSMC3IP,RPA1,H3-3B,TERF2,TEX15,CATSPERB,ADAM20,ADAM30,CDK4,SYCP3,BRCA2,ADAM21,H2BC1,TERF1,ATM,ZP1,TEX12,CATSPER3,H2BC5,H4C8,IZUMO2,SYCE2,H3…
REAC:R-HSA-2534343	Interaction With Cumulus Cells And The Zona Pellucida	0	1	11	ZP3	OVGP1,B4GALT1,ZP2,ADAM2,SPAM1,ZP4,ADAM20,ADAM30,ADAM21,ZP1,ZP3
REAC:R-HSA-1187000	Fertilization	0	1	26	ZP3	CD9,OVGP1,B4GALT1,CATSPERG,IZUMO4,ACR,ZP2,ADAM2,SPAM1,ZP4,HVCN1,CATSPERB,ADAM20,ADAM30,ADAM21,ZP1,CATSPER3,IZUMO2,CATSPER2,CATSPERD,CATSPER1,IZUMO1,ZP3,CATSPER4,IZUMO3,KCNU1

## Sheet: Diseases_DisGeNET
geneNID	diseaseNID	geneName	diseaseName	diseaseClassName	score
64	13259	ACVRL1	2-oxo-hept-3-ene-1,7-dioate hydratase activity	Unclassified	0.3
64	10174	ACVRL1	Arteriovenous malformation of liver	Congenital, Hereditary, and Neonatal Diseases and Abnormalities	0.4
64	354	ACVRL1	Blood Coagulation Disorders	Hemic and Lymphatic Diseases	0.31
64	5517	ACVRL1	Congenital pulmonary arteriovenous malformation	Respiratory Tract Diseases	0.4
64	986	ACVRL1	Epistaxis	Pathological Conditions, Signs and Symptoms	0.4
64	8095	ACVRL1	Familial primary pulmonary hypertension	Respiratory Tract Diseases	0.56
64	15323	ACVRL1	Familial pulmonary arterial hypertension	Unclassified	0.3
64	15704	ACVRL1	HEREDITARY HEMORRHAGIC TELANGIECTASIA-RELATED PULMONARY ARTERIAL HYPERTENSION	Cardiovascular Diseases	0.4
64	2961	ACVRL1	Hereditary hemorrhagic telangiectasia	Congenital, Hereditary, and Neonatal Diseases and Abnormalities	0.6
64	16329	ACVRL1	OSLER-RENDU-WEBER SYNDROME 2	Congenital, Hereditary, and Neonatal Diseases and Abnormalities	0.76
64	24045	ACVRL1	Pulmonary Arterial Remodeling	Pathological Conditions, Signs and Symptoms	0.3
64	4054	ACVRL1	Pulmonary Arteriovenous Fistulas	Pathological Conditions, Signs and Symptoms	0.4
64	18282	ACVRL1	Pulmonary arteriovenous malformation	Congenital, Hereditary, and Neonatal Diseases and Abnormalities	0.4
64	29286	ACVRL1	Telangiectasia, Hereditary Hemorrhagic, Type 1	Congenital, Hereditary, and Neonatal Diseases and Abnormalities	0.42
64	24042	ACVRL1	Vascular Remodeling	Pathological Conditions, Signs and Symptoms	0.3
287	29775	AREG	Alveolitis, Fibrosing	Respiratory Tract Diseases	0.3
287	11613	AREG	Cancer of Head	Neoplasms	0.3
287	11389	AREG	Cancer of Neck	Neoplasms	0.3
287	1277	AREG	Head Neoplasms	Neoplasms	0.3
287	1275	AREG	Head and Neck Neoplasms	Neoplasms	0.3
287	2093	AREG	Neck Neoplasms	Neoplasms	0.3
287	12839	AREG	Upper Aerodigestive Tract Neoplasms	Neoplasms	0.3
6593	14	CD163	Abortion, Tubal	Female Urogenital Diseases and Pregnancy Complications	0.3
6593	11539	CD163	Arterial Diseases, Common Carotid	Cardiovascular Diseases	0.3
6593	10699	CD163	Carotid Atherosclerosis	Cardiovascular Diseases	0.3
6593	23964	CD163	Early Pregnancy Loss	Female Urogenital Diseases and Pregnancy Complications	0.3
6593	10878	CD163	External Carotid Artery Diseases	Cardiovascular Diseases	0.3
6593	11538	CD163	Internal Carotid Artery Diseases	Cardiovascular Diseases	0.3
6593	29412	CD163	Miscarriage	Female Urogenital Diseases and Pregnancy Complications	0.3
6593	11	CD163	Spontaneous abortion	Female Urogenital Diseases and Pregnancy Complications	0.3
7680	14	CD226	Abortion, Tubal	Female Urogenital Diseases and Pregnancy Complications	0.3
7680	23964	CD226	Early Pregnancy Loss	Female Urogenital Diseases and Pregnancy Complications	0.3
7680	5564	CD226	Libman-Sacks Disease	Immune System Diseases	0.3
7680	29412	CD226	Miscarriage	Female Urogenital Diseases and Pregnancy Complications	0.3
7680	11	CD226	Spontaneous abortion	Female Urogenital Diseases and Pregnancy Complications	0.3
696	1801	CD27	Alcoholic Liver Diseases	Chemically-Induced Disorders	0.2
696	10097	CD27	Combined immunodeficiency	Immune System Diseases	0.31
696	23186	CD27	LYMPHOPROLIFERATIVE SYNDROME 2	Unclassified	0.72
9713	14123	CD274	Adult Diffuse Large B-Cell Lymphoma	Immune System Diseases	0.4
9713	11784	CD274	Malignant neoplasm of thymus	Hemic and Lymphatic Diseases	0.3
9713	2117	CD274	Neoplasms, Radiation-Induced	Wounds and Injuries	0.3
9713	11695	CD274	Radiation-Induced Cancer	Wounds and Injuries	0.3
9713	23434	CD274	Thymus Neoplasms	Hemic and Lymphatic Diseases	0.3
724	14	CD68	Abortion, Tubal	Female Urogenital Diseases and Pregnancy Complications	0.3
724	328	CD68	Cholestasis, Extrahepatic	Digestive System Diseases	0.3
724	23964	CD68	Early Pregnancy Loss	Female Urogenital Diseases and Pregnancy Complications	0.3
724	29412	CD68	Miscarriage	Female Urogenital Diseases and Pregnancy Complications	0.3
724	11	CD68	Spontaneous abortion	Female Urogenital Diseases and Pregnancy Complications	0.3
729	24676	CD79A	AGAMMAGLOBULINEMIA 3	Unclassified	0.3
729	21819	CD79A	AGAMMAGLOBULINEMIA 3, AUTOSOMAL RECESSIVE	Unclassified	0.4
729	81	CD79A	Agammaglobulinemia	Immune System Diseases	0.62
729	15658	CD79A	Agammaglobulinemia, non-Bruton type	Immune System Diseases	0.3
729	3467	CD79A	Hypogammaglobulinemia	Immune System Diseases	0.3
729	1847	CD79A	Lymphoma, Non-Hodgkin	Immune System Diseases	0.31
699	408	CD86	Bronchiolitis Obliterans	Respiratory Tract Diseases	0.2
699	676	CD86	Corneal Diseases	Eye Diseases	0.2
699	759	CD86	Dental Pulp Exposure	Stomatognathic Diseases	0.2
699	1254	CD86	Guillain-Barre Syndrome	Immune System Diseases	0.2
760	12192	CDH11	Branchio-skeleto-genital syndrome	Musculoskeletal Diseases	0.63
760	18946	CDH11	Hypospadias, Hypertelorism, Upper Lid Coloboma, and Mixed-Type Hearing Loss	Pathological Conditions, Signs and Symptoms	0.3
763	20381	CDH15	Mental Retardation, Autosomal Dominant 3	Mental Disorders	0.6
765	5823	CDH17	Asthma, Occupational	Occupational Diseases	0.3
765	16495	CDH17	MAJOR AFFECTIVE DISORDER 2	Mental Disorders	0.3
752	688	CDH3	Corpus Luteum Cyst	Endocrine System Diseases	0.3
752	18190	CDH3	Ectodermal dysplasia, ectrodactyly, and macular dystrophy	Skin and Connective Tissue Diseases	0.74
752	15647	CDH3	HYPOTRICHOSIS, CONGENITAL, WITH JUVENILE MACULAR DYSTROPHY	Skin and Connective Tissue Diseases	0.7
752	1534	CDH3	Hypotrichosis	Skin and Connective Tissue Diseases	0.2
10121	19097	CRIM1	MACROPHTHALMIA, COLOBOMATOUS, WITH MICROCORNEA	Congenital, Hereditary, and Neonatal Diseases and Abnormalities	0.51
12435	5207	CSMD1	Amphetamine Abuse	Mental Disorders	0.3
12435	5206	CSMD1	Amphetamine Addiction	Mental Disorders	0.3
12435	5192	CSMD1	Amphetamine-Related Disorders	Mental Disorders	0.3
12435	2306	CSMD1	Pustulosis of Palms and Soles	Skin and Connective Tissue Diseases	0.3
7694	27707	DLL3	Autosomal dominant spondylocostal dysostosis	Musculoskeletal Diseases	0.2
7694	5981	DLL3	Jarcho-Levin syndrome	Pathological Conditions, Signs and Symptoms	0.87
7694	21875	DLL3	SPONDYLOCOSTAL DYSOSTOSIS 4, AUTOSOMAL RECESSIVE	Unclassified	0.2
7694	27259	DLL3	SPONDYLOCOSTAL DYSOSTOSIS 5	Unclassified	0.22
7694	16261	DLL3	SPONDYLOCOSTAL DYSOSTOSIS, AUTOSOMAL RECESSIVE 2	Musculoskeletal Diseases	0.52
7694	17723	DLL3	SPONDYLOCOSTAL DYSOSTOSIS, AUTOSOMAL RECESSIVE 3	Musculoskeletal Diseases	0.5
1436	246	EGFR	Arthritis, Adjuvant-Induced	Musculoskeletal Diseases	0.3
1436	13060	EGFR	Arthritis, Collagen-Induced	Musculoskeletal Diseases	0.3
1436	13062	EGFR	Arthritis, Experimental	Musculoskeletal Diseases	0.3
1436	327	EGFR	Bile Duct Neoplasms	Digestive System Diseases	0.3
1436	11185	EGFR	Bile duct carcinoma	Digestive System Diseases	0.33
1436	459	EGFR	Bronchioloalveolar Adenocarcinoma	Neoplasms	0.4
1436	11613	EGFR	Cancer of Head	Neoplasms	0.3
1436	5289	EGFR	Cancer of Nasopharynx	Otorhinolaryngologic Diseases	0.32
1436	11389	EGFR	Cancer of Neck	Neoplasms	0.3
1436	8642	EGFR	Carcinoma in situ of endometrium	Female Urogenital Diseases and Pregnancy Complications	0.3
1436	5729	EGFR	Chloracne	Skin and Connective Tissue Diseases	0.3
1436	773	EGFR	Dermatitis	Skin and Connective Tissue Diseases	0.33
1436	13261	EGFR	Endometrial adenocarcinoma	Female Urogenital Diseases and Pregnancy Complications	0.33
1436	23512	EGFR	Extrahepatic Cholangiocarcinoma	Neoplasms	0.36
1436	1277	EGFR	Head Neoplasms	Neoplasms	0.3
1436	1275	EGFR	Head and Neck Neoplasms	Neoplasms	0.63
1436	24567	EGFR	INFLAMMATORY SKIN AND BOWEL DISEASE, NEONATAL, 2	Unclassified	0.7
1436	8581	EGFR	Intrahepatic Cholangiocarcinoma	Neoplasms	0.4
1436	1893	EGFR	Marijuana Abuse	Mental Disorders	0.31
1436	2093	EGFR	Neck Neoplasms	Neoplasms	0.38
1436	30257	EGFR	Neonatal inflammatory skin and bowel disease	Digestive System Diseases	0.3
1436	2105	EGFR	Neoplasm Recurrence, Local	Pathological Conditions, Signs and Symptoms	0.3
1436	2322	EGFR	Papilloma	Neoplasms	0.4
1436	4415	EGFR	Papilloma, Squamous Cell	Neoplasms	0.3
1436	4416	EGFR	Papillomatosis	Neoplasms	0.31
1436	1015	EGFR	Peptic Esophagitis	Digestive System Diseases	0.2
1436	454	EGFR	Rectal Carcinoma	Digestive System Diseases	0.4
1436	8789	EGFR	Squamous cell carcinoma of tongue	Stomatognathic Diseases	0.38
1436	12839	EGFR	Upper Aerodigestive Tract Neoplasms	Neoplasms	0.3
1436	4556	EGFR	gliosarcoma	Neoplasms	0.31
1508	8630	EPHB1	Undifferentiated carcinoma of ovary	Endocrine System Diseases	0.3
1523	7259	ERBB2	Adult Medulloblastoma	Neoplasms	0.37
1523	332	ERBB2	Biliary Tract Neoplasm	Digestive System Diseases	0.3
1523	7173	ERBB2	Childhood Medulloblastoma	Neoplasms	0.38
1523	11655	ERBB2	Desmoplastic Medulloblastoma	Neoplasms	0.3
1523	916	ERBB2	Embolism, Tumor	Pathological Conditions, Signs and Symptoms	0.3
1523	23512	ERBB2	Extrahepatic Cholangiocarcinoma	Neoplasms	0.39
1523	20967	ERBB2	GLIOMA SUSCEPTIBILITY 1	Unclassified	0.4
1523	5134	ERBB2	Gallbladder Carcinoma	Digestive System Diseases	0.2
1523	1163	ERBB2	Gastrointestinal Neoplasms	Digestive System Diseases	0.32
1523	1275	ERBB2	Head and Neck Neoplasms	Neoplasms	0.3
1523	8581	ERBB2	Intrahepatic Cholangiocarcinoma	Neoplasms	0.38
1523	11022	ERBB2	Malignant neoplasm of gastrointestinal tract	Digestive System Diseases	0.4
1523	1915	ERBB2	Medulloblastoma	Neoplasms	0.37
1523	4409	ERBB2	Medullomyoblastoma	Neoplasms	0.3
1523	13640	ERBB2	Melanotic medulloblastoma	Neoplasms	0.3
1523	2007	ERBB2	Mouth Neoplasms	Stomatognathic Diseases	0.2
1523	2105	ERBB2	Neoplasm Recurrence, Local	Pathological Conditions, Signs and Symptoms	0.3
1523	10129	ERBB2	Neoplasm of uncertain or unknown behavior of ovary	Endocrine System Diseases	0.3
1523	2322	ERBB2	Papilloma	Neoplasms	0.33
1523	4415	ERBB2	Papilloma, Squamous Cell	Neoplasms	0.3
1523	4416	ERBB2	Papillomatosis	Neoplasms	0.3
1523	3194	ERBB2	Wallerian Degeneration	Pathological Conditions, Signs and Symptoms	0.2
271	40	FAS	Acute alcoholic liver disease	Mental Disorders	0.2
271	163	FAS	Anemia, Splenic	Hemic and Lymphatic Diseases	0.3
271	14093	FAS	Autoimmune Lymphoproliferative Syndrome	Immune System Diseases	1
271	20721	FAS	Autoimmune Lymphoproliferative Syndrome Type 1, Autosomal Dominant	Immune System Diseases	0.3
271	17070	FAS	Autoimmune Lymphoproliferative Syndrome Type 2B	Immune System Diseases	0.31
271	393	FAS	Brain Diseases, Metabolic	Nutritional and Metabolic Diseases	0.2
271	15355	FAS	Bright Disease	Female Urogenital Diseases and Pregnancy Complications	0.3
271	8845	FAS	Chronic left-sided ulcerative colitis	Digestive System Diseases	0.2
271	609	FAS	Clonorchiasis	Infections	0.2
271	952	FAS	Endophthalmitis	Eye Diseases	0.2
271	2891	FAS	Gastric ulcer	Digestive System Diseases	0.2
271	8868	FAS	Granulomatous Slack Skin	Immune System Diseases	0.3
271	4246	FAS	HELLP Syndrome	Female Urogenital Diseases and Pregnancy Complications	0.22
271	1317	FAS	Hematological Disease	Hemic and Lymphatic Diseases	0.3
271	1385	FAS	Heroin Dependence	Mental Disorders	0.2
271	1488	FAS	Hypersplenism	Hemic and Lymphatic Diseases	0.4
271	1532	FAS	Hypothermia, natural	Pathological Conditions, Signs and Symptoms	0.2
271	1847	FAS	Lymphoma, Non-Hodgkin	Immune System Diseases	0.54
271	3276	FAS	Lymphoma, T-Cell, Cutaneous	Immune System Diseases	0.37
271	1869	FAS	Malaria, Falciparum	Infections	0.3
271	22791	FAS	Male Germ Cell Tumor	Endocrine System Diseases	0.3
271	1575	FAS	Male infertility	Male Urogenital Diseases	0.21
271	2121	FAS	Nephritis	Female Urogenital Diseases and Pregnancy Complications	0.3
271	2501	FAS	Pregnancy Complications, Cardiovascular	Cardiovascular Diseases	0.3
271	3504	FAS	Sicca Syndrome	Immune System Diseases	0.2
271	15037	FAS	Sjogren's Syndrome	Immune System Diseases	0.21
271	4996	FAS	Taste Disorder, Anterior Tongue	Pathological Conditions, Signs and Symptoms	0.3
271	5001	FAS	Taste Disorder, Posterior Tongue	Pathological Conditions, Signs and Symptoms	0.3
271	4992	FAS	Taste Disorder, Primary	Pathological Conditions, Signs and Symptoms	0.3
271	4995	FAS	Taste Disorder, Primary, Bitter	Pathological Conditions, Signs and Symptoms	0.3
271	4994	FAS	Taste Disorder, Primary, Salt	Pathological Conditions, Signs and Symptoms	0.3
271	4993	FAS	Taste Disorder, Primary, Sweet	Pathological Conditions, Signs and Symptoms	0.3
271	4997	FAS	Taste Disorder, Secondary	Pathological Conditions, Signs and Symptoms	0.3
271	5000	FAS	Taste Disorder, Secondary, Bitter	Pathological Conditions, Signs and Symptoms	0.3
271	4999	FAS	Taste Disorder, Secondary, Salt	Pathological Conditions, Signs and Symptoms	0.3
271	4998	FAS	Taste Disorder, Secondary, Sweet	Pathological Conditions, Signs and Symptoms	0.3
271	2959	FAS	Taste Disorders	Pathological Conditions, Signs and Symptoms	0.3
271	5428	FAS	Taste, Metallic	Pathological Conditions, Signs and Symptoms	0.3
271	3136	FAS	Uveomeningoencephalitic Syndrome	Immune System Diseases	0.31
271	3142	FAS	Varicocele	Cardiovascular Diseases	0.2
271	23273	FAS	intracranial glioma	Nervous System Diseases	0.21
1633	9200	FCGR2A	Idiopathic crescentic glomerulonephritis	Female Urogenital Diseases and Pregnancy Complications	0.2
1633	5564	FCGR2A	Libman-Sacks Disease	Immune System Diseases	0.3
1633	1867	FCGR2A	Malaria	Infections	0.4
1633	2013	FCGR2A	Mucocutaneous Lymph Node Syndrome	Skin and Connective Tissue Diseases	0.5
1633	3504	FCGR2A	Sicca Syndrome	Immune System Diseases	0.3
1633	15037	FCGR2A	Sjogren's Syndrome	Immune System Diseases	0.3
1633	3194	FCGR2A	Wallerian Degeneration	Pathological Conditions, Signs and Symptoms	0.2
6428	9116	FCGR2C	Immune thrombocytopenic purpura	Pathological Conditions, Signs and Symptoms	0.54
2161	21270	GUCY2C	Abdominal obesity metabolic syndrome	Nutritional and Metabolic Diseases	0.2
2161	6295	GUCY2C	Congenital secretory diarrhea, sodium type (disorder)	Pathological Conditions, Signs and Symptoms	0.32
2161	23026	GUCY2C	DIARRHEA 6	Unclassified	0.7
2161	21600	GUCY2C	Meconium ileus	Digestive System Diseases	0.73
9261	20002	HAVCR1	Cardio-Renal Syndrome	Cardiovascular Diseases	0.21
9261	3465	HAVCR1	Hyalinosis, Segmental Glomerular	Female Urogenital Diseases and Pregnancy Complications	0.3
9261	1476	HAVCR1	Hyperoxaluria	Female Urogenital Diseases and Pregnancy Complications	0.21
9261	2676	HAVCR1	Rhabdomyolysis	Musculoskeletal Diseases	0.2
2238	1801	HFE	Alcoholic Liver Diseases	Chemically-Induced Disorders	0.26
2238	8826	HFE	Erythrocyte Mean Corpuscular Hemoglobin Test	Unclassified	0.3
2238	20699	HFE	Hematopoetic Myelodysplasia	Hemic and Lymphatic Diseases	0.3
2238	823	HFE	Iron Metabolism Disorders	Nutritional and Metabolic Diseases	0.3
2238	1693	HFE	Lead Poisoning	Chemically-Induced Disorders	0.3
2238	20251	HFE	MICROVASCULAR COMPLICATIONS OF DIABETES, SUSCEPTIBILITY TO, 7 (finding)	Unclassified	0.6
2238	22646	HFE	MYELODYSPLASTIC SYNDROME	Hemic and Lymphatic Diseases	0.38
2238	4224	HFE	Porphyria Cutanea Tarda	Nutritional and Metabolic Diseases	0.6
2238	21570	HFE	Porphyria, South African type	Unclassified	0.3
2238	4217	HFE	Variegate Porphyria	Nutritional and Metabolic Diseases	0.41
2266	179	HLA-DPB1	Angioedema	Immune System Diseases	0.3
2266	14025	HLA-DPB1	Asthma, Aspirin-Induced	Chemically-Induced Disorders	0.42
2266	323	HLA-DPB1	Berylliosis	Occupational Diseases	0.5
2266	20102	HLA-DPB1	Beryllium Disease	Occupational Diseases	0.32
2266	4675	HLA-DPB1	Chronic berylliosis	Wounds and Injuries	0.4
2266	4253	HLA-DPB1	Dermatitis, Irritant	Skin and Connective Tissue Diseases	0.3
2266	776	HLA-DPB1	Drug Eruptions	Chemically-Induced Disorders	0.3
2266	22772	HLA-DPB1	Granulomatosis with polyangiitis	Immune System Diseases	0.48
2266	9285	HLA-DPB1	Morbilliform Drug Reaction	Chemically-Induced Disorders	0.3
2266	3123	HLA-DPB1	Urticaria	Immune System Diseases	0.31
2527	10562	IGF2R	Endomyocardial Fibrosis	Cardiovascular Diseases	0.3
2527	5609	IGF2R	Ventricular Dysfunction	Cardiovascular Diseases	0.3
10694	23659	IL17RD	HYPOGONADOTROPIC HYPOGONADISM 18 WITH OR WITHOUT ANOSMIA	Unclassified	0.6
3099	11693	KITLG	Cancer, Embryonal	Neoplasms	0.3
3099	11694	KITLG	Cancer, Embryonal and Mixed	Neoplasms	0.3
3099	13187	KITLG	Cutaneous Mastocytosis	Skin and Connective Tissue Diseases	0.22
3099	27416	KITLG	DEAFNESS, AUTOSOMAL DOMINANT 69	Unclassified	0.6
3099	2108	KITLG	Embryonal Neoplasm	Neoplasms	0.3
3099	11192	KITLG	Germ Cell Cancer	Neoplasms	0.31
3099	4411	KITLG	Germ cell tumor	Neoplasms	0.33
3099	16559	KITLG	HYPERPIGMENTATION, FAMILIAL PROGRESSIVE	Skin and Connective Tissue Diseases	0.73
3099	3892	KITLG	Malignant neoplasm of testis	Endocrine System Diseases	0.43
3099	1898	KITLG	Mastocytosis, Bullous	Skin and Connective Tissue Diseases	0.2
3099	1899	KITLG	Mastocytosis, Diffuse Cutaneous	Skin and Connective Tissue Diseases	0.2
3099	15921	KITLG	Melanosis, Universal	Skin and Connective Tissue Diseases	0.3
3099	2086	KITLG	Nasal Polyps	Pathological Conditions, Signs and Symptoms	0.32
3099	4412	KITLG	Neoplasms, Embryonal and Mixed	Neoplasms	0.3
3099	2110	KITLG	Neoplasms, Germ Cell and Embryonal	Neoplasms	0.3
3099	2973	KITLG	Testicular Neoplasms	Endocrine System Diseases	0.41
3099	15511	KITLG	Tumor of Rete Testis	Endocrine System Diseases	0.3
3099	20661	KITLG	Waardenburg Syndrome Type 2	Congenital, Hereditary, and Neonatal Diseases and Abnormalities	0.51
9339	1579	LAMP3	Influenza	Respiratory Tract Diseases	0.36
2932	11933	LRP4	Congenital Myasthenic Syndromes, Postsynaptic	Congenital, Hereditary, and Neonatal Diseases and Abnormalities	0.5
2932	11934	LRP4	Congenital Myasthenic Syndromes, Presynaptic	Congenital, Hereditary, and Neonatal Diseases and Abnormalities	0.3
2932	1473	LRP4	Hyperostosis of skull	Musculoskeletal Diseases	0.2
2932	27548	LRP4	MYASTHENIC SYNDROME, CONGENITAL, 17	Unclassified	0.6
2932	11935	LRP4	Myasthenic Syndromes, Congenital, Slow Channel	Congenital, Hereditary, and Neonatal Diseases and Abnormalities	0.3
2932	10355	LRP4	Odontome	Congenital, Hereditary, and Neonatal Diseases and Abnormalities	0.3
2932	3800	LRP4	Polydactyly	Congenital, Hereditary, and Neonatal Diseases and Abnormalities	0.3
2932	22529	LRP4	SCLEROSTEOSIS 2	Unclassified	0.82
2932	5961	LRP4	Sclerosteosis	Congenital, Hereditary, and Neonatal Diseases and Abnormalities	0.74
2932	18484	LRP4	Syndactyly Cenani Lenz type	Congenital, Hereditary, and Neonatal Diseases and Abnormalities	0.78
3039	14148	MCAM	Asbestos-Related Malignant Mesothelioma	Respiratory Tract Diseases	0.2
3039	11928	MCAM	Autoimmune Diseases of the Nervous System	Immune System Diseases	0.3
3039	8917	MCAM	Diffuse malignant mesothelioma	Respiratory Tract Diseases	0.2
3039	11929	MCAM	Immune Disorders, Nervous System	Immune System Diseases	0.3
3039	7227	MCAM	Mesothelioma malignant advanced	Respiratory Tract Diseases	0.2
13770	6249	MEGF10	Esophageal Dysphagia	Otorhinolaryngologic Diseases	0.3
13770	22568	MEGF10	MYOPATHY, AREFLEXIA, RESPIRATORY DISTRESS, AND DYSPHAGIA, EARLY-ONSET	Unclassified	0.74
13770	22907	MEGF10	MYOPATHY, AREFLEXIA, RESPIRATORY DISTRESS, AND DYSPHAGIA, EARLY-ONSET, MILD VARIANT	Unclassified	0.4
13770	2639	MEGF10	Respiratory Distress Syndrome, Newborn	Congenital, Hereditary, and Neonatal Diseases and Abnormalities	0.3
3175	4252	MRC1	Dermatitis, Allergic Contact	Immune System Diseases	0.3
10539	16949	NLGN3	ASPERGER SYNDROME, X-LINKED, SUSCEPTIBILITY TO, 1 (disorder)	Unclassified	0.6
10539	16964	NLGN3	AUTISM, X-LINKED, SUSCEPTIBILITY TO, 1 (finding)	Unclassified	0.4
11900	16946	NLGN4X	ASPERGER SYNDROME, X-LINKED, SUSCEPTIBILITY TO, 2 (finding)	Unclassified	0.4
11900	16963	NLGN4X	AUTISM, X-LINKED, SUSCEPTIBILITY TO, 2 (finding)	Unclassified	0.4
3863	7942	PLXNA2	Mixed anxiety and depressive disorder	Mental Disorders	0.31
8424	811	PLXND1	DiGeorge Syndrome	Endocrine System Diseases	0.2
8424	13178	PLXND1	Heart Failure, Diastolic	Cardiovascular Diseases	0.3
8424	12340	PLXND1	Mobius II syndrome	Congenital, Hereditary, and Neonatal Diseases and Abnormalities	0.3
8424	4679	PLXND1	Mobius Syndrome	Congenital, Hereditary, and Neonatal Diseases and Abnormalities	0.54
8424	3059	PLXND1	Truncus Arteriosus, Persistent	Congenital, Hereditary, and Neonatal Diseases and Abnormalities	0.52
7845	11730	PNPLA6	Acquired Polyneuropathy	Nervous System Diseases	0.3
7845	3956	PNPLA6	Anterior Horn Cell Disease	Nervous System Diseases	0.3
7845	11813	PNPLA6	Autosomal Recessive Hereditary Spastic Paraplegia	Congenital, Hereditary, and Neonatal Diseases and Abnormalities	0.32
7845	18482	PNPLA6	Cerebellar Ataxia and Hypogonadotropic Hypogonadism	Pathological Conditions, Signs and Symptoms	0.32
7845	18452	PNPLA6	Chorioretinal Dystrophy, Spinocerebellar Ataxia, and Hypogonadotropic Hypogonadism	Endocrine System Diseases	0.75
7845	6680	PNPLA6	Familial Motor Neuron Disease	Nervous System Diseases	0.3
7845	29817	PNPLA6	HMSN Type V	Congenital, Hereditary, and Neonatal Diseases and Abnormalities	0.3
7845	11812	PNPLA6	Hereditary Autosomal Dominant Spastic Paraplegia	Congenital, Hereditary, and Neonatal Diseases and Abnormalities	0.3
7845	11814	PNPLA6	Hereditary X-Linked Recessive Spastic Paraplegia	Congenital, Hereditary, and Neonatal Diseases and Abnormalities	0.3
7845	3957	PNPLA6	Lateral Sclerosis	Nervous System Diseases	0.3
7845	1692	PNPLA6	Laurence-Moon Syndrome	Congenital, Hereditary, and Neonatal Diseases and Abnormalities	0.7
7845	3297	PNPLA6	Motor Neuron Disease	Nervous System Diseases	0.34
7845	6681	PNPLA6	Motor Neuron Disease, Lower	Nervous System Diseases	0.3
7845	10421	PNPLA6	Motor Neuron Disease, Secondary	Nervous System Diseases	0.3
7845	10248	PNPLA6	Motor Neuron Disease, Upper	Nervous System Diseases	0.3
7845	17254	PNPLA6	Oliver-McFarlane syndrome	Mental Disorders	0.72
7845	3800	PNPLA6	Polydactyly	Congenital, Hereditary, and Neonatal Diseases and Abnormalities	0.3
7845	3720	PNPLA6	Polyneuropathy	Nervous System Diseases	0.3
7845	9046	PNPLA6	Polyneuropathy, Critical Illness	Nervous System Diseases	0.3
7845	11729	PNPLA6	Polyneuropathy, Familial	Nervous System Diseases	0.3
7845	6840	PNPLA6	Polyneuropathy, Motor	Nervous System Diseases	0.3
7845	2798	PNPLA6	Sick Building Syndrome	Disorders of Environmental Origin	0.31
7845	20538	PNPLA6	Spastic Paraplegia 39, Autosomal Recessive	Congenital, Hereditary, and Neonatal Diseases and Abnormalities	0.74
7845	11815	PNPLA6	X-Linked, Spastic Paraplegia, Hereditary	Congenital, Hereditary, and Neonatal Diseases and Abnormalities	0.3
4179	14061	PTPRD	Minimal Brain Dysfunction	Mental Disorders	0.3
4179	2650	PTPRD	Restless Legs Syndrome	Mental Disorders	0.47
4190	19392	PTPRO	NEPHROTIC SYNDROME, STEROID-RESISTANT, AUTOSOMAL RECESSIVE	Female Urogenital Diseases and Pregnancy Complications	0.3
4190	22483	PTPRO	NEPHROTIC SYNDROME, TYPE 6	Unclassified	0.5
4394	23512	ROBO2	Extrahepatic Cholangiocarcinoma	Neoplasms	0.3
4394	29699	ROBO2	Familial vesicoureteral reflux	Unclassified	0.31
4394	8581	ROBO2	Intrahepatic Cholangiocarcinoma	Neoplasms	0.3
4394	1802	ROBO2	Liver Diseases, Parasitic	Digestive System Diseases	0.3
4394	3160	ROBO2	Vesico-Ureteral Reflux	Female Urogenital Diseases and Pregnancy Complications	0.44
4394	19804	ROBO2	Vesicoureteral Reflux 2	Female Urogenital Diseases and Pregnancy Complications	0.7
4611	298	SDC4	Bacterial Infections	Infections	0.2
4626	238	SELL	Arterial Occlusive Diseases	Cardiovascular Diseases	0.2
4626	736	SELL	Decompression Sickness	Wounds and Injuries	0.2
4626	2397	SELL	Peripheral angiopathy in diseases classified elsewhere	Cardiovascular Diseases	0.2
4626	10884	SELL	Toxic Shock Syndrome	Pathological Conditions, Signs and Symptoms	0.2
4627	10366	SELP	Neurobehavioral Manifestations	Behavior and Behavior Mechanisms	0.3
4627	6327	SELP	Pancreatitis, Acute Necrotizing	Digestive System Diseases	0.2
703	5564	SIGLEC6	Libman-Sacks Disease	Immune System Diseases	0.3
14623	3049	SLITRK1	Trichotillomania	Mental Disorders	0.61
14694	21537	TNFRSF13C	Acquired Hypogammaglobulinemia	Immune System Diseases	0.33
14694	21815	TNFRSF13C	IMMUNODEFICIENCY, COMMON VARIABLE, 4	Unclassified	0.4
14694	21538	TNFRSF13C	Immunoglobulin Deficiency, Late-Onset	Immune System Diseases	0.3
11166	5289	TNFRSF19	Cancer of Nasopharynx	Otorhinolaryngologic Diseases	0.3
16479	6636	UNC5B	Perinatal Subarachnoid Hemorrhage	Pathological Conditions, Signs and Symptoms	0.3
16479	11779	UNC5B	Subarachnoid Hemorrhage, Aneurysmal	Pathological Conditions, Signs and Symptoms	0.3
16479	12045	UNC5B	Subarachnoid Hemorrhage, Intracranial	Pathological Conditions, Signs and Symptoms	0.3
16479	9953	UNC5B	Subarachnoid Hemorrhage, Spontaneous	Pathological Conditions, Signs and Symptoms	0.3
5623	24462	ZP3	OOCYTE MATURATION DEFECT 1	Unclassified	0.3
5623	29045	ZP3	OOCYTE MATURATION DEFECT 3	Unclassified	0.6
