# Supplementary material for: Charting γ-secretase substrates by explainable AI
Source: Nat Commun. 2025 Jul 1;16:5428. doi: 10.1038/s41467-025-60638-z (PMC12219630; doi:10.1038/s41467-025-60638-z)
Supplement: Supplementary file 3 — Supplementary Data 1–23 [file 41467_2025_60638_MOESM3_ESM.zip › Breimann et al_Supplementary Data/Supplementary Data 21_FA expression.xlsx]

## Sheet: KEY
Table	Explanation
Tissue_RNA_Expression_nTPM	Normalized RNA expression from Human Protein Atlas (nTPM) at tissue level for human N-out proteome
Tissue_groups	Tissue groups adapted from Human Protein Atlas
Cell-Type_RNA_Expression_nTPM	Normalized RNA expression from Human Protein Atlas (nTPM) at cell group level for human N-out proteome
Cell-Type_groups	Cell type groups obtained from Human Protein Atlas
Column
gene_name	Primary gene name (UniProt) (as in Supplementary Data 2)
tissue	Name of tissue
tissue_group	Name of organ system of tissue group (adapted from Human Protein Atlas)
cell_type	Name of cell type
cell_type_group	Name of cell type group
Remark
Tissue_RNA_Expression_nTPM	Tissues are from 'Tissue_groups' table
Cell-Type_RNA_Expression_nTPM	Cell types are from 'Cell-Type_groups' table
Cell-Type_RNA_Expression_nTPM	PSEN1 and PSEN2 genes encode PS1 and PS2 proteins, respectively

## Sheet: Tissue_RNA_Expression_nTPM
gene_name	Adipose tissue	Adrenal gland	Amygdala	Appendix	Basal ganglia	Bone marrow	Breast	Cerebellum	Cerebral cortex	Cervix	Choroid plexus	Colon	Duodenum	Endometrium	Epididymis	Esophagus	Fallopian tube	Gallbladder	Heart muscle	Hippocampal formation	Hypothalamus	Kidney	Liver	Lung	Lymph node	Medulla oblongata	Midbrain	Ovary	Pancreas	Parathyroid gland	Pituitary gland	Placenta	Pons	Prostate	Rectum	Retina	Salivary gland	Seminal vesicle	Skeletal muscle	Skin	Small intestine	Smooth muscle	Spinal cord	Spleen	Stomach	Testis	Thalamus	Thymus	Thyroid gland
AATK	3.3	4.2	35.4	3.1	79.2	3.7	2.3	43.4	82	2.8	0	7.7	30.9	0.9	0.5	1.8	2.8	2.7	3.9	30.6	30.8	1	0.9	9.5	0.9	99.2	67.9	0.9	20.6	3	17.3	2	63.4	5.2	0.5	2.1	5.9	3.3	0.6	4.5	23.7	0.8	38.8	9.7	5.8	0.7	78.4	0.1	2.9
ACE	13.4	4.9	1.7	4.8	8.1	0.1	8.1	0.2	2.5	18.1	0.5	11.2	176.4	8.1	3.5	4.1	6.3	8.2	10.4	1.3	1	10.8	1.9	49	4.9	1.3	0.9	1.9	6.2	18.7	9.2	11.6	1.3	8.9	6.1	0.4	7.6	23.8	16.1	3.8	265.1	9.6	0.8	2.8	8.3	101.9	2	0.8	19.2
ACE2	8.9	0.5	0.1	1.4	0.1	0.6	4.3	0.4	0.3	0.6	1.9	9.9	183.3	0.5	0.5	1.8	1.5	65.5	42.7	0.2	0.2	87.6	5.7	0.8	0.4	0.2	0.2	1.8	2.5	1.5	0.1	1.2	0.2	0.4	5.9	0.3	1.4	4.1	0.7	0.3	242.2	0.5	0.1	0.1	2.6	49.7	0.2	0.5	4.5
ACP2	25.2	36.6	17.3	22.9	17.1	6.4	21.8	17	18.5	16.5	22.1	23.3	42.9	15.8	29.8	14.3	14.1	19.6	21.7	19.8	26	27.4	80.5	21.4	29.4	20.8	19.6	11.1	45.9	21.3	21.3	28.7	23.1	25.4	18.1	11.9	50.3	18.3	14	11.4	31.9	16.9	16.9	29.1	24.8	12.2	22	13.7	19.3
ACP4	0	0	0.2	0	0.1	0.5	0	0.8	0.1	0	0	0	0	0	0	0	0	0	0	0.3	0	0	0	0	0	0	0	0.1	0.2	0.1	0	0	0	0	0	0	0	0	0	1.2	0.1	0	0	0	0	3.7	0	0	0
ACSL1	770.4	43.3	32.5	94.8	43.9	337.9	316.7	45.2	70.2	62.1	60.7	34	32.4	41.6	78.2	66	50.6	36.2	172.7	34.4	39.1	218.7	1319	173.7	20.7	63.2	44.4	15.5	49.3	57	39.6	30	56.2	91.3	16.3	28.4	84.2	30.1	731.8	173	34.5	42.8	45.2	132.8	54.2	41.9	63.2	12.2	51.3
ACSL3	25.2	19.8	22.2	17.5	24.7	27.7	90.8	21.9	29.5	18.4	8.8	27	22.2	12.6	24.8	36.1	11	16.7	14.8	22.9	26.7	24.3	30.9	20.6	12.3	20.9	26	10.8	16.7	172.1	10	28	22.4	66.1	25.5	32.2	45.4	16.2	25.3	14.9	16	14.5	27.5	10.5	50.6	23.3	35.3	19.8	23.8
ACSL4	44.2	40.6	11.9	38.8	14.1	16.2	19.8	13.2	14.8	48.2	5.6	12.7	15.4	19.2	17.7	15.8	13.4	29.2	29.4	16.5	23.7	46.4	13.9	39	24.6	17.6	20.8	14.9	11.9	19.8	9.2	21.4	21.3	13.4	13.6	24.7	10.6	15.2	42.6	9.9	13.4	22	13.7	22.2	19.3	26.8	14.6	20.3	18.6
ACSL5	23.8	4.2	13.1	29	12.6	16.2	21.3	13	15.5	51.4	10.4	111.7	358.9	30.3	217.8	7.9	45	21.5	9.4	12.1	13.4	9	165.5	35.6	28	14.4	13.1	17	5.5	2.2	2.6	8.6	14.9	12.3	116.6	1.5	5.5	20.3	3.9	3.4	418	15.5	14	25.7	44.2	9.6	15.3	16.4	7.2
ACSL6	0.2	4.2	14.8	1.4	18.3	22.6	0.2	26.3	32	0.1	1.2	0.5	4.7	0.1	0.5	0.3	0.2	0.3	1.4	18.6	12.8	1.9	2	0.3	2.4	22.2	18.2	0	1.1	11.3	4.2	0.6	18.9	0.3	0.3	45.8	0.3	18	2.3	0.1	2.4	0.1	13.8	1.1	0.6	20.7	25	0.6	0.4
ACVR1	20.8	10.4	17.3	12.9	12.7	1.8	18.8	14	15.4	28.1	17.4	16.5	10.9	24.4	32.7	11.3	17	24.2	19.7	26.3	12.8	26.4	22.7	17.5	8.8	13.7	12.9	21.2	10	8.5	10.9	17.6	13.7	15.1	12.6	6.3	18.8	15.3	21.5	13.9	10.5	34.5	12.6	8.3	14.7	5.2	16.3	7.5	40.5
ACVR1B	16.5	10.3	20.7	10	20.8	13.5	13.2	13.6	23.4	13.9	9.1	24.6	28.2	8.8	18	20.9	15.3	12.2	10.1	21.5	13.3	34.3	29.9	14.7	6.4	12.5	13.9	9.4	40.7	52.7	14.7	11.1	13.1	14	24.4	17.4	32.8	15.3	13.1	45.6	26.1	8.1	9.5	8.8	24.9	15.7	16.1	7.6	11.4
ACVR1C	31.3	2.5	3.2	0.6	6.3	0.1	6.2	1.3	3.5	0.5	0	4.1	4.1	0.1	0.3	0.2	0.1	0.3	0.4	6.4	10.2	0.4	2.2	0.2	0.5	1.4	1.9	3.6	1.5	0	2.2	0.1	1.3	0.2	3	0.4	0.8	0.3	0.8	0.3	3.4	0.2	0.9	0.1	2.1	0.4	6.6	0.2	0.2
ACVR2A	7.3	4	6.2	4.6	7.4	3.3	7	10.8	6.4	5.4	1	6.3	7.7	5.2	6.6	7.2	4.5	7.7	3.7	7.5	7.5	5.6	7.4	4.6	3.1	2.6	4.5	4.5	4.4	4.3	3.9	7.7	3.9	6.8	6.5	8.3	7.5	5.2	17.5	19.5	9.3	7	3.8	4	6.8	6.4	8.6	2.3	6.7
ACVR2B	1.1	2.8	3.2	0.6	3.2	0.2	1.7	5.2	2.8	1.9	1	1.5	0.9	1.7	1.7	0.7	1.9	0.6	1.4	2.6	3	1.8	2.2	1.3	0.7	2.6	3.2	2.9	2.5	3.3	2	2.5	2.6	1.3	1.1	6.5	1.7	1.3	6	0.7	1.1	0.9	2.3	1	1.5	2.5	2.9	4.1	1.6
ACVRL1	49.2	12.1	17.1	20.1	14.5	0.6	38.4	15.5	14.9	35.9	10.5	39.2	10.2	28.1	4.3	11.4	32.7	14.3	38.5	13.3	14.6	29.8	3.3	96.3	15.1	17.8	16.7	4.8	12	23.6	6.2	83.8	18.7	17.7	28.4	0.7	11.8	13.3	18.2	18.5	28.5	16.2	14	29.2	19.1	1.7	22	4.6	29.2
ADAM10	14.9	8.7	11.4	19	18.6	18.7	15.2	20.2	15	16	9.7	22.2	15.9	16.3	7.7	15.4	13.9	18.9	12.1	12.2	12.7	18	16.1	21	22.2	18.2	17.6	14.1	8.8	7.9	8.2	29	17.5	25.2	17.2	10.8	9.3	12.2	6.1	16.9	17.5	13.3	13.7	29	20.3	8.5	15.5	42.7	28.6
ADAM11	0.5	0.2	11.9	0	16.6	0.2	0.6	23.9	36.6	1.6	0	2.5	0.1	3.2	0.2	0.5	1.6	0.4	11.1	18.4	3.5	0.3	0.2	0.3	0.1	9.4	6	1.4	0.2	0	1.8	0	10.2	1.4	0	2.7	0.3	0.8	0.2	1	0.6	1	0.3	0.2	0.8	4.1	14	0.3	0.3
ADAM12	11.4	0.1	2	6	4	0.1	4.6	1.6	2.1	18.2	3.5	0.4	0.2	6.3	0	0.4	0.2	11.8	0.7	1	2.5	1	0.2	1.3	3.2	6	2.7	8.8	0.5	0.1	1.1	166.5	3.1	0.3	0.6	0.3	1.1	0	0.1	0.4	0.5	4.3	1.8	1.6	0.5	0.9	10.4	1.8	0.3
ADAM15	70.1	18.5	12.5	21.4	16	34.1	64.7	16.9	13.9	40.3	7.1	38.3	16.4	42.5	7.6	79.1	41.5	21.6	63.1	10.5	13.8	32.4	15.1	50	10	20.2	15.1	25.5	25.5	30	14.1	39.1	16.8	40	23.8	3.4	45.3	16.7	22.7	107.9	31.3	38.6	17.3	28.8	44.2	4.9	17.1	7.3	31.6
ADAM17	10.3	5.5	8.7	9.1	8.6	5.8	10.4	7.8	10.6	8.7	9.5	5.4	4.1	7.2	11.4	10	6.5	9	6.7	8.6	9.4	4.7	4.6	14.6	8.5	9.7	8.3	8.9	4.1	7.9	4.2	20.1	9.4	4	6.8	4.5	6.2	6.3	6.9	11.1	6.1	8.6	8.3	9.3	5.1	9.9	9.1	9.6	6.6
ADAM18	0	0	0	0	0	0	0	0	0	0	0	0	0	0	0	0	0	0	0.1	0	0	0	0	0	0	0	0	0	0	0	0	0	0	0	0	0	0	0	0	0	0	0	0	0	0	9.2	0	0	0
ADAM19	4.9	3.6	2.6	24	3.3	7.7	2.7	5.3	4.6	4.9	0.4	22.8	5.8	8	2.6	5.1	7.4	8.9	24.7	3.1	3.8	2.1	9.6	13.2	29	5.1	4.5	3.5	0.9	0.1	1.8	13.1	4.7	7.6	6.7	22.6	1.9	6.3	6.5	1.4	18.7	16.3	3.1	22.6	9.6	1.6	4.5	7.4	4.2
ADAM2	0	0	0	0	0	0	0	0	0	0	0	0	0	0	0	0	0	0	0	0	0	0	0	0	0	0	0.2	0	0	0	0	0	0	0	0	0	0	0	0	0	0	0	0	0	0	38.1	0	0	0
ADAM20	0.1	0	0.8	0	0.6	0	0.1	1.6	1.3	0.2	0.5	0.1	0	0.1	0	0.1	0.1	0	0.1	0.5	0.5	0.1	0.1	0.1	0	0.2	0.3	0.1	0	0	0.1	0	0.1	0.1	0	0.4	0.1	0	0	0.1	0	0	0	0.1	0	5.1	0.5	0	0.1
ADAM21	0.1	0.4	0.4	0.1	0.4	0	0.1	0	0.9	0.2	0.4	0.1	0	0.1	0	0.1	0.1	0	0.2	0.4	0.1	0.1	0	0.1	0.1	0	0	0.2	0.1	0	0.2	0	0	0.1	0	1.3	0.1	0	0.2	0	0.1	0.1	0	0.1	0.1	8.6	0	0	0.1
ADAM22	2	9.1	7.2	0.9	9.2	0.9	1.3	77.2	30.6	6	0	1.5	0.6	4.6	8.5	0.8	2.4	2.5	2.1	12.2	8.9	3.8	0.2	1.2	2.2	14.4	5.6	3.9	1	2.1	3.4	0.3	14.7	11	1.4	10.3	0.7	5.1	2.5	1	1.1	3.5	2.7	2	0.6	1.9	13.8	2.5	3.2
ADAM23	1.7	7.5	14.3	2.4	20.6	2	1.1	3.5	45.7	3.2	0	3	1.5	2.2	3.8	4	0.8	4.2	30.7	20.6	9.6	0.9	0.3	1.5	2.1	13.9	10.2	2	1.2	82.9	6.4	0.2	12.9	1.7	2.2	17.4	1.5	2.4	11.1	1.1	3.2	4.5	1.6	0.8	1.6	8	17.4	4.9	1
ADAM28	2.2	2.2	5.9	24.7	4.6	9.3	3.9	7.1	5	16.1	4	14.3	8.8	6.9	357.5	2.8	12.3	40.2	1	5.8	8.8	5.1	1.2	3.9	26.7	12	9.3	2.3	3.5	1.1	18.5	3.7	11.7	5.3	12.1	1.3	15.9	5.7	0.3	3.3	24.7	2.9	9.8	19.9	110.3	0.7	10.1	5.1	1.9
ADAM29	0	0	0	0	0	0	0	0	0	0.5	0	0	0	0.3	0	0	0	0	0	0	0.1	0	0	0.2	0.1	0.1	0	0	0	0	0	0	0	0	0	0	0	0	0	0	0	0	0	0	0	41.1	0.6	0	0
ADAM30	0	0	0	0	0	0	0	0	0	0	0	0	0	0	0	0	0	0	0	0	0	0	0	0	0	0	0	0	0	0	0	0	0	0	0	0	0	0	0	0	0	0	0	0	0	25.9	0	0	0
ADAM32	1	1	1	0.2	0.9	0.4	1	3.2	1.5	0.6	0	0.5	0	0.4	0.6	0.2	0.5	0.4	0.7	0.9	1.3	0.2	0	0.3	0.1	0.1	0.5	0.6	1.8	0	0.4	0.1	0.4	0.6	0.4	0.9	0.5	0.3	0.2	0.7	0.2	0.1	0.1	0.7	0.3	27.4	1	0	0.3
ADAM33	53.3	3.8	7.8	10.5	8.5	0.1	47.4	5.8	12.3	280.4	8.4	157.2	11	151.8	19	31.6	106.9	32.8	26.7	6.7	9.3	3.9	2	18	6.2	16	8	58.7	6	0.5	6.9	12.7	16.4	87	12.1	1	19.6	57.5	9.1	22	43.4	53	5.9	8.3	44.8	22.5	6.9	0.9	18.4
ADAM7	0	0	0	0	0.1	0	0	0	1.2	0	0	0	0	0	3726.4	0	0	0	0	0.1	0	0.1	0	0	0	0.8	0	0	0.6	0	0	0	0.8	0	0	0	0	15.7	0	0	0	0	0	0	0	2.3	0.1	0	0
ADAM8	5.6	2.4	2.1	22.1	2.3	68.6	2.7	1.4	21.2	4.2	1.7	3.6	5.8	2.2	2.1	3.5	6	5.1	2.5	1.8	1.8	4.7	8.4	21.5	11.6	3.2	1.9	3	4.3	0.3	3.6	3.1	4.4	4.5	1.6	1.5	4.2	1.1	1.2	3.2	11.3	2.1	1.6	48.5	11.5	2.6	5.9	4	3.8
ADAM9	34.2	28	7.1	28.8	8.2	2.1	21.5	8.5	8.3	34.8	11.4	32.9	24.5	29.7	15.2	29.7	19.3	47.1	32.1	6	8.4	34.9	13.5	51.4	9.7	10.2	7.5	16.8	12.7	52.5	7.8	47.4	9	34.9	41.7	18.5	54.9	34.8	24.1	16.1	23	51.6	9.4	24	44.2	11.1	10.6	5.9	39.9
ADCK5	3.1	9.1	1.3	1.5	1.3	0.9	3.4	1.1	2.6	4.5	0.9	6.7	4.8	3.7	0.2	6.4	3.7	0.5	4.1	1.4	1.1	4.3	6.4	2.8	1.1	1.4	1.1	4.5	5	0.8	3.5	0.6	1.3	4.1	0.7	0.5	4.1	0.8	4	5.2	8.4	0.4	0.9	5.7	4.4	6.7	1.2	1.1	3.6
ADIG	0	0	0.2	0	0.3	0	0	0.1	0.2	0	0	0	0	0	4.1	0	0	0	0.1	0.2	0	0.1	0	0	0	0.1	0	0	0	0	0	0	0.1	0	0	0	0	0.5	0	0	0	0	0.1	0	0	53.5	0.2	0	2
AGER	2.2	1.7	0.1	1.1	0.1	0.5	1.6	0.1	0.4	4.4	0.2	3.9	0.6	2.5	1.9	2.1	4.5	0.1	2.7	0.2	0.1	6.4	2.7	728.3	0.6	0.2	0.1	4.8	1.7	0	5	0.4	0.2	4.9	0.8	0.4	1.6	0	1	2	3.2	0.1	0.1	7	2	2.2	0.2	0.8	39.2
AIFM2	39.6	13.5	7.5	6.3	8.1	1.9	31.2	7.3	8	6.9	8.6	12.9	9.3	7.8	9	13.3	6.8	5	17	6.9	7.7	10.4	21.9	9.3	5.1	8.2	7.3	7.9	5	3.2	5.6	4.1	6.9	9.9	7.1	2.4	7.6	7.7	9.8	5.6	11.5	5	6.2	7.7	9.9	3.9	8.3	2.4	14.6
AJAP1	0.5	0.4	8.4	0.1	6.8	0.1	0.3	0	11.3	1.9	0	0.4	0.2	1.2	0.7	0.2	1.2	0.1	0.1	10.6	1.2	3	0.2	0.9	0.1	2.3	2.6	4.8	2.1	0.6	0.5	0.3	0	1	0.1	1.8	0.2	2.2	0.2	0.4	0.3	0.3	3.7	1.8	0.5	1	0.1	0.2	0.7
ALCAM	7.7	32.7	31.3	12.2	48.1	10.5	81	42.4	47.2	28	14.4	16.6	17	15.5	35.4	8.2	49.1	23.3	9.6	32.4	70.6	22.2	47.9	74.1	9.9	50.7	54.9	57.6	32.7	438.9	19.2	12.1	51.7	32.7	14.5	3.6	33.8	39.6	0.8	11	17.4	16.2	44.9	6.3	33.4	4.5	45.7	14.2	62.4
ALG2	17.7	38.2	13.4	19.4	14.6	23	27.1	16.6	18.4	35.1	19.8	24.9	21.9	23.8	74	15.1	29.5	26.2	13.4	14.5	15	34.3	47.4	24.3	20.8	14.7	16.1	30.2	42	37	21.8	29.9	15.1	32.8	27.3	15	37.9	34.5	15.3	17.9	20.5	24.2	14.8	17.9	25	19.2	14.7	16.7	42.3
ALK	0.3	0.6	2.2	0.2	2.4	0	0.1	0.7	2.8	0.1	0.8	0.6	0.1	0	0	0	0	0.2	0	1.5	3.9	0	0	0.1	0	4.4	6.8	0	0	0	1.3	0	10.9	0	0.2	0.7	0.1	0.1	0	0.1	0.3	0.1	2.9	0	0.1	1.2	2.7	0	0.3
AMHR2	0.6	41.5	0	0	0	0.2	0.1	0	0	0.2	0	0.1	0.1	0.1	0	0.3	0.4	0.1	0.5	0	0.3	0	0.9	0.4	0	0	0.2	33.1	12.5	0.4	0.1	0	0	0.1	0.1	0	0.1	0	4.2	0.1	0.1	0	0	5.7	0.7	9.1	0.5	0	0
AMIGO1	3.8	10.7	12.7	2.7	13.8	0.4	3.2	11.7	20	3.6	8.2	6.9	2.1	4.3	11.7	2.8	3.3	2.8	8.6	14.3	12.6	5.2	2.8	4.6	4.1	11.5	10.7	8.8	6.8	12.4	7.4	1.9	12.5	6.3	2.4	23.4	7.6	7.7	19.3	2.4	3.8	4.5	7.9	3.3	4.6	2.9	12.6	2.7	6.5
AMIGO2	10.8	19.8	4.5	7	4.9	3.5	22.8	3.6	5.4	20.3	2.3	39.4	3.3	30.7	7.9	4	36.4	19.3	5.6	3.2	8.8	7.7	4.6	20	12.4	9.1	37.9	28.7	3.6	6.4	5.3	13.2	19.6	11.3	9	25.7	4.5	11	1.1	4.4	12.6	34.3	4.3	17.4	5.5	10.7	13.1	2.8	4.2
AMIGO3	0.6	0.8	0.5	0.2	0.4	1.5	0.5	1.4	0.8	0.7	0.1	0.5	0.4	0.7	0.5	1	0.8	0.2	0.9	0.3	0.7	0.6	1.9	0.9	0.5	1	0.3	1	1.6	0	3.1	0.1	0.3	1.1	0	0.1	0.9	0.3	3.4	3	0.8	0	0	1.1	1	1.7	0.4	0.3	0.9
AMN	1.4	0	0.1	1.1	0.2	0.1	0.5	0.1	0.2	1.5	0	33	43.5	0.1	0	5.6	1.1	1.9	0	0.2	0.1	39.8	37.8	1.7	0.1	0.3	0.1	0.1	0.7	0	0.5	0	0.3	0.7	3	0	1.2	0	0	2.3	83.5	0.1	0.1	0.5	8	0.8	0.1	0.1	0.8
ANKLE2	30	37.6	12.4	27	13.3	38.4	27.8	15.2	16.6	25.4	21.9	23.8	17.8	24.9	19	33.6	25.2	17.4	22	13.8	14.1	21.8	22.9	31.3	31.6	12.3	12.4	27.1	24.6	17.9	23.1	20.4	12.3	23.9	16.1	12.3	26.1	15.6	29.3	36.9	33.3	21.9	12	37.9	24.1	55.7	14.3	26.2	23.3
ANTKMT	14.8	22.6	23.2	4.1	23.5	3.7	13	22.9	38.1	11.6	21.3	18.9	9.9	14	0.3	14.8	11.4	1	26.1	22.8	22.4	30.5	37.5	13	3.6	26.7	24.9	8.4	23.2	3	27.9	2.2	22.5	16.1	1	1.8	13.8	3.4	21.5	10.5	18.1	1.3	23.1	23.1	20.9	23.5	23.6	2.7	17.4
ANTXR1	38.7	63.1	25.7	20.3	24.1	0.2	32.7	26.6	16.1	77.8	70.2	32.7	12.9	81.4	25.2	33.9	44.1	114.6	39.9	27.9	69.2	11	8.2	44.8	12.1	42.5	49.5	107.2	6.7	35.4	14.6	78.8	45.6	47.9	21.4	9.5	28.6	55.4	11.3	39.3	20.2	62.1	36.5	28.3	14.5	11.7	38.3	10.5	43.3
ANTXR2	60.9	30	4.1	35.4	4.1	18.7	18.7	3.6	6.4	52.2	5	39.9	23	95.4	21.9	24.5	31.2	54.9	31.8	3.6	5	17.1	34.4	24.7	16.2	4.7	5	75	4.6	27.8	1.6	90	4.2	110.2	42.7	1.6	10.1	90.3	6.1	6.1	29.6	108.3	5.5	18.3	23.2	8.4	4	10.7	4.9
ANTXRL	0	0	0	0	0	1	0.2	0	0.1	0.2	0	0	0	0.2	0	0	0.5	0	0.1	0	0	0	0	0.1	0	0.2	0	0	0	0	0	0	0.1	0	0	0	0.1	0	0	0	0.1	0	0	0.1	0	12.7	0.1	0	0.1
APLP1	3	31.5	417.1	3.1	718	0.4	1.4	680.9	552.4	3.1	218.6	4.4	1.8	3.1	1.3	1.5	2.7	5.5	10.8	438.3	465.8	4.9	0.6	1.9	1.4	783.2	627.4	1.4	75	22.3	151.4	0.9	710.7	2.1	2.2	56.3	1.8	1.9	0.5	1.1	2.1	3.2	605.9	0.5	28.1	13.1	598.3	0.8	1.5
APLP2	217.2	130.2	125.6	144	126	196.5	192.3	164.7	157.9	170.4	252.6	209.9	272.4	176.6	138.6	134.2	167.6	201.8	271.6	131	153.2	359.9	334.8	391.4	77.5	130.9	137.5	180.8	136	291.5	87.1	324.8	133.1	287.7	176.7	540.8	135.3	291	65.9	113.3	226.6	211.5	135.4	95.7	149.7	54.9	157.9	81.5	607.8
APOO	9	23.7	55.8	9	58	7.9	13.3	58.1	76.3	13.1	67.8	17.3	14.4	10.6	19.6	12.6	20.8	9.3	65.1	57.9	58.4	46.5	18.2	8.6	11.7	58.8	57	9.4	14.2	62	29.2	10.9	57.3	13.7	18.8	52.8	19.7	15	45.9	7.7	12	12	57	8.4	17.7	16.8	56.8	14	20.3
APP	249.9	498	413	157.4	457.6	134.4	447.5	413.1	572.4	264.2	396.8	357.2	226.4	281.1	293.3	178.6	308.1	350.8	389	456.2	405.3	532.5	298.2	279.4	78.9	425	481.9	306.2	323.5	278.6	155.4	451.9	448.7	260.6	328.5	209.3	270.7	343.6	107.5	218.6	200.3	379.9	419.7	154.4	213.5	165.6	426.4	159.2	469.9
AREG	48.1	4.6	0.1	36.7	0.1	129.9	61.6	0.1	0.8	19.2	1.8	18.7	3.3	3.7	0.2	43.4	13.2	74.1	20.5	0.3	0.1	2.5	4	36.1	1.9	0.3	0.2	12.4	4.5	1.5	9.5	328.8	0.8	6.5	18.9	0.1	11.7	0.7	18.4	15.3	10.2	6.5	0.2	10	20.2	9.3	0.4	7.1	5.4
ARFGEF3	1.2	3.8	13.4	0.7	16.4	0.4	7.9	20.1	17.7	5	0	4.2	2.2	0.7	0.9	0.4	2.2	1.7	1	16.7	13	2.1	0.1	6.4	0.2	11.1	17.7	0.1	8.7	15.8	7	1.4	14.4	12	4.8	2.8	18	1	0.2	1.2	1.9	0.7	7.5	0.4	10	0.6	15.2	0.1	1.9
ARMH4	1.2	2.5	2.3	0.6	3.6	0.7	0.8	8.5	3.5	1.8	0	0.7	0.5	3	1.8	0.8	2.1	1.8	3.1	2.6	2.1	8.3	0.8	0.7	0.4	11.5	5.1	4.3	1	3.6	1.3	0.4	12.8	1.6	1	1.2	0.7	1.4	0.2	1	0.7	2.3	1	0.5	1.4	2.2	1.6	0.2	1.5
ASPRV1	2.6	2.1	5.8	0.9	7.3	0.9	17.1	6.1	6.6	3.1	3	1.7	1.6	2.5	2.6	0.9	2.3	1.1	1.8	5.3	6	2.2	1.9	1.7	1	7.2	6.7	4.8	0.7	0.2	4	0.9	6.5	2.2	0.6	1.5	1.3	1.3	4.4	424	1.7	1.2	6	3.9	1.2	3.6	6.5	2.1	1.3
ATAD1	15.7	17.4	9.9	9	10.3	4.9	16.3	11.3	12.6	16	10.7	18.2	10.9	16.8	13.7	16.2	13.8	10.5	36.1	10.4	11.5	16.7	18	14.5	11.8	10.7	11.5	15.9	12.7	28.5	13.4	15.2	11.1	18.7	14.5	28	14.9	16.1	37.2	15.1	12.5	13.6	10	10	13.6	26.4	11	13.8	17.4
ATAD3A	10.9	13.6	8.3	12.3	8.4	18.1	10.7	8.5	11.1	10.6	9.7	11.2	11.4	12.8	2	17.2	10.4	4.4	15.5	9	7.7	10.6	18.5	10	10.4	8.4	8.2	8.4	19.5	5.2	14.6	6.6	8	9.5	3	2	13.4	5.5	28.8	14.3	9.8	3.8	7.5	11.7	12.9	9.3	8.2	6.2	9.6
ATP5MF	328.8	423.5	636.9	268.7	655.2	404.4	310.8	658.3	868.4	247.8	671	470.9	442.7	188.3	299.1	526.6	191.7	143.8	1184.8	658.1	663.7	559.3	561.2	241.8	293.1	657.5	648	179.1	271.6	509.6	332.1	235.7	647	315.5	367.9	320.7	317.8	205.9	1337.1	287	384.6	192	637.6	281.8	354.7	310.5	652.7	439.3	241.4
ATP6AP1	56.3	93.5	108.3	43.1	109.2	59.1	56.7	99.6	118	59.6	123.6	61.5	48.4	54.2	145.1	85.2	60	46	92.7	116.2	115.4	104.3	51.4	96.8	46.9	114	96.8	63.3	86.6	176	110.4	77.9	121.6	85.1	57	74	87.4	54.8	53.8	83.6	57.4	49	104.6	94.7	70.4	47.5	104.2	40.9	81.9
ATP6AP2	81.2	71.5	85.6	60.6	86.5	124.4	95.1	76.4	116.9	106.1	72.4	82.9	32.1	86.6	91.3	70.1	75.6	79.7	55.1	90.8	90.2	165.6	96.8	87.3	67.4	80.4	79.8	68.9	53.3	765.1	30.7	106.9	83.4	86.6	89	99.3	39.4	97.9	18.4	71.9	47.8	124.7	84.6	69	49.1	40.4	87.6	72	177.1
ATPSCKMT	8.5	10.3	12.4	5.4	13	3.9	6.6	13.5	15.5	5.7	13.8	7.4	6.1	6.9	9.1	5.8	6.5	7.2	6.9	11.7	14.3	9	9.9	5.1	7.8	13.2	13.6	6.3	5.1	17.1	9.9	4.1	13.2	8.8	8.7	5	7.4	8.3	6.7	5.8	5.6	7.5	12	4.5	6.2	5.7	13.4	6.9	8.8
ATRN	12.8	19.1	10.5	10.3	12.2	8.6	17.2	9.3	13.2	16.5	8.9	11.8	55.8	11.8	15.6	10.4	11.7	13.9	19.1	13.4	12.2	23.9	62.8	14.4	7.5	8	8.7	14	20.2	40.1	8.7	22.6	9	12.8	12.3	24.2	13.9	13.2	11.6	14.9	33.4	14.9	11.3	13.8	24	16.6	10.8	7.8	32.3
ATRNL1	0.7	10.7	3.8	0.2	9.5	0	1	0	91.1	0.9	0	2.4	0.3	6.2	0.3	0.5	1	0.2	1.8	18.3	0	2.8	1.5	0.1	0.4	0	0.2	9.7	1.3	2.1	5.8	1.9	1	3.1	0.2	6.3	1	3.8	2.8	0.2	0.8	5.8	0	0.3	0.4	12.6	0	0.4	1
AXL	43.6	18.8	17.5	15.5	22.6	1.7	26.6	19.7	17.7	36.1	12.4	42.5	11.7	34.4	8.7	17.6	25.4	22.4	26.7	16.6	18.8	9.8	15	25.9	6.2	26.8	20.6	24.7	6.3	10.7	7.3	34.2	22.1	19.2	12.6	5.8	10.6	24.6	9.4	20	19	37.1	20.9	37.7	21.4	18.6	24	7.2	16.6
BACE1	15.4	16	34.3	8	68.5	3.3	11.7	68.7	44	18.3	11.9	13.7	6.1	19.7	8.8	13.5	15.9	19.1	11.4	34.3	44.5	14.8	25.6	14.4	5.1	89.7	67	20.5	271.5	18.5	10.7	13.8	76.6	13.4	7.6	44.7	11	18.3	12.5	11.4	7.7	21.3	61.6	12.4	9.8	11.2	59.9	3.8	12.2
BACE2	10	1.6	2.1	4.3	3.1	0.6	7.7	4.4	2.6	6.1	9.4	7.3	3.5	8.7	1.9	9.4	6.3	8.3	6.2	2	4.1	9.8	1.7	4.3	3.1	6.7	3.8	2.7	13.1	2.3	1.5	2.9	5.1	8.3	4.5	0.3	26.8	2.6	2.2	5	4.5	4.7	5.5	4.7	22.9	1	4.1	1.1	4.6
BAMBI	4.4	44.1	13.8	2.3	16.3	6	23.7	18.4	17.6	5.7	20.7	3.8	1.6	17.9	2.9	2.1	6.3	5.4	43.5	13.6	15.9	19.9	23.9	12	2	19.9	16.9	81.6	6.9	8.2	8.5	39.3	21.1	7.4	4.7	13.4	6.4	16.7	1.8	5.4	2.1	12.2	16.6	18	3.8	8.7	14.8	0.4	1.2
BCAM	105	23.3	24	9.9	23.3	3.8	125.6	23.7	39.6	87.7	38.2	32.2	13.5	78.1	21.3	29.1	115.1	15.8	118.3	21.3	24.6	316.8	38.4	89	9.8	26.7	27.4	50.2	51.5	20	38.3	44.1	26.7	130.1	5.3	3.1	65.6	49.2	44.7	54.1	31.2	19.6	24	36.4	39.3	20.6	28.2	13.8	215.7
BCS1L	19.9	29.3	24	11.5	24.8	12.4	21.3	25	25.9	24.9	23.9	22.6	15.9	21.6	14.3	28.2	20.3	10.9	40.8	24.3	25	30.5	39.9	16.3	15.5	25.2	25.4	25.2	41.2	17.8	17.4	11.8	26.1	27.2	16.5	13.5	20.8	17.4	32	24.2	20.9	16.8	24.5	24.2	25.8	10.1	24.8	9.8	22.1
BEAN1	0.7	0.3	1.3	0.3	1.2	0.8	0.6	2.4	4.1	0.8	0	0.6	0.2	0.8	0.3	0.6	1.1	0.4	0.9	2.4	0.7	0.5	0.7	0.6	0.2	5.1	1.6	0.9	0.5	0.6	0.3	1.5	5	0.4	0.2	1.7	0.5	0.1	1	0.9	0.4	0.2	0.7	0.4	0.4	1.1	3	0	0.7
BMPR1A	9.1	6.4	4.3	4.5	5.2	0	10.3	5.4	5.5	8.1	4.9	9.9	5.4	12.9	11.9	7.8	7.4	9.6	7.8	4.7	6.1	7	4.3	7.3	2.9	6.8	5.8	11.6	5.8	9.9	2.6	6.5	6.3	12.5	8.2	4.8	12.1	13	7.9	9.3	8.6	12.5	6.2	2.9	7.3	5.2	4.6	2.9	19.1
BMPR1B	0.7	4.6	13.4	0.3	15.4	0.1	1	13.5	15	24.7	2.1	0.9	0.1	4.4	2.4	0.2	12.5	2.6	0.8	12.5	16	7.8	0.8	1.7	0	19.3	20.1	6.2	1.1	0.1	1.9	0.7	17.5	22.4	0.2	8.1	1	14.2	3	0.8	0.1	0.6	15.3	0.9	2.4	3.7	15.6	6.4	0.5
BMPR2	18.5	21.6	8.2	10.9	14.1	2.2	13.2	3.2	16.8	22.6	0.3	13.6	8.5	20	11.3	12.4	14.9	17.3	21.5	16	14.8	17.4	15.6	29.1	7.2	6.2	7.7	16.8	10.4	17.5	8.5	34	10	17.1	13	26.7	11	13.9	10.9	10.9	8.6	24.3	3.9	13.1	11.7	11.3	10.6	9	18.2
BOC	41.6	5.8	15.8	10.4	15.5	0.2	29.8	13.1	12.1	26	33.2	49.1	4.9	46.6	10.1	24.9	63.2	19.3	14.3	17.1	15.2	9.7	1	6.6	3.6	53.2	30.1	35.2	16.1	2.7	20.8	2.2	23.2	33.8	4.6	3.2	23.8	21.3	6.3	34.9	18.3	32.6	32.3	4.6	19	5	26.3	5.7	24.6
BSG	378.6	518.8	652.6	154.5	615.4	431.3	313.8	575.6	847.5	320.6	975.8	543.5	231.3	413.3	259.5	245.1	323.1	176.2	1535	629	606	469.7	186	253.6	101.9	578.5	611.2	300.7	301.6	255.3	331.2	320.2	599.8	228.8	155.9	189.6	274.8	194.4	472.3	226.6	239.7	164.1	551	200	455.8	486	724.3	92.8	302.1
BTC	2.5	1.7	0.6	1.8	0.8	0	4.1	0.2	0.9	2.7	3.9	25.6	4.3	3.2	6.9	11	7.6	6.2	0.4	0.9	0.7	4.4	1.1	4.6	0.1	1	1.3	0.9	2.9	7.3	1.6	0.4	0.8	4.6	7.4	4.2	6.9	4.4	0.4	13.7	6.8	10	0.9	0.1	6.2	0.6	0.7	0.2	5.8
BTLA	0.4	0.3	0	11.2	0	2.1	1.9	0.1	0.4	0.5	0	1.7	1.6	0.3	0.1	0.6	0.3	1.1	0.2	0	0	0.3	0.6	0.9	26.4	0.1	0	0.1	0.4	0	0	0.1	0.1	0.4	1.6	0.2	1.3	0.1	0.1	0.1	3.1	0.4	0	10.8	3	0.1	0	7.7	0.3
BTN1A1	0	0	0	0.3	0	0	32.5	0.1	0	0	0	0.1	0.1	0	0	0	0	0	0	0.2	0	0	0	0	0.6	0.1	0.1	0	0	0	0	0	0.1	0	0.1	0	0	0.1	0	0	0.2	0	0.1	0.3	0.1	0.3	0	0	0
BTN2A1	16.1	17.3	10.8	11.4	10.7	16.8	13.3	19.9	13.1	15.5	11.4	17.7	9.8	16.7	8.3	8.9	16.1	10.2	16	11.1	15.2	13.6	9.1	18.4	13.9	12.1	13.2	15.2	8.9	4.8	11.9	19	13.7	13.3	11	4.5	9.5	14.4	11.7	8.2	15	16.9	12	25.7	12.2	11.7	13.5	10.6	10.5
BTN2A2	7.2	13.5	5.4	21.9	6.9	4.3	8.7	14.4	6	7.9	21.2	8	7.2	10.2	7.5	5.1	8.4	8.5	4.9	6.8	5.9	7.5	6.1	16.2	32.1	7.5	6.9	10.4	5.2	17.5	5.7	4	7.8	8.3	10.5	2.9	12.1	6.8	2.8	11	11.3	10.9	6.5	21.8	10.4	6.1	6.2	15.2	7.5
BTN3A1	19.2	20.7	10.2	44.8	11.1	29.6	20.1	9.8	10.5	21.2	10.3	24.8	28.5	28	16	11.9	22.5	30.5	12.1	9.1	12.1	12.8	18.9	41.4	63.4	16.4	10.9	35.1	13.1	13.1	13.7	19.2	12.5	16.5	28.8	3.6	23.9	13.5	12.8	24.9	35.1	21.3	12.2	84	31.3	5	11.4	33.1	11.5
BTN3A2	19.4	27.3	8.6	41.9	8.5	9.5	18.4	7.6	8.7	18.1	7.9	29	29.3	21.7	21	13.5	22	25	13.8	7.3	9.3	15.8	23.6	41	45.5	13.1	8.9	29.6	10.4	10.4	12.7	18.4	9.9	14.9	31.7	2.4	19.4	14.9	8.4	21.7	32.9	20.8	10.5	88.3	32.6	7.1	8.7	38.3	14.4
BTN3A3	14.9	19.6	7.4	20	7	5.5	12	6.5	7.9	16.6	8	15	17.5	16.7	18.7	8.3	20.3	20.3	9	7.2	9	8.9	20.6	33.7	29.2	10	7.2	19.5	4.8	5	12.2	10.2	7.6	9.4	14.6	1.8	12.3	11.2	5.8	11.6	16.7	17.1	9	47.2	16.3	3.3	7.5	21.5	9.2
BTNL3	0.2	0	0.1	0.8	0	0	0.2	0	0.1	0	0	26	115.3	0	0	0	0.1	1.6	0.1	0	0.1	0.1	0	0.7	0	0.1	0	0	0	0	0	0	0.1	0	24.2	0	0	0	0	0	80.7	0.4	0	0.8	1.7	1.1	0	0	0.3
BTNL8	1.6	0.3	0.2	2.1	0.2	7.3	0.5	0.2	0.4	0	0.1	26.7	119	0.1	0	0.2	1.3	6.9	0.3	0.2	0.3	0.6	0.6	2.6	0.3	0.3	0.3	0.1	1.7	0.2	0.2	0.2	0.4	0.1	25.7	0	0.1	0	0.3	0	86.5	0.6	0.2	3.1	7.2	5.5	0.3	0.2	1.1
BTNL9	250.8	13.3	18.3	3	13.1	1	200	14.9	24.2	12.7	11.2	11.7	1.9	11	5.4	5.9	20	9.3	104.5	20.6	13.1	22.4	7.9	102.3	7.1	21.9	14.6	5.3	11.9	5.9	4.8	10.5	21.8	8.3	3.6	1.2	6.9	2.6	46.6	11.8	10.8	4	12.7	57.3	12.8	4.4	32.2	9.8	29.6
C10orf105	0.6	0	14.4	0.7	15	0.5	0.1	13.8	7.7	0.2	4.2	0.1	0.2	0.1	0	0.1	0.4	0.2	0.2	9.2	19.4	0	0.1	0.5	1.1	27.3	34.6	0.5	0	0	0.1	0.1	19.2	0.1	0.1	0.1	0.1	0	0.1	0.4	0.2	0	17.3	2.8	0.1	1.4	22.5	0.5	0
C11orf24	25	17.6	8.9	20.7	12.2	4.7	21	12.1	12.7	23.3	8.2	29.2	53.8	39.2	7.3	15.5	22.2	17.6	31.5	9.7	10.5	17	87.4	24.1	15.5	14.4	11.6	19.3	27.3	7.3	14.5	16.1	12.5	22.9	17.4	3	34	17.6	13.7	15.4	59.4	32.6	11	20.8	23.6	14.6	12.8	6.4	17
C11orf87	0	0.1	2.2	0	3.2	0	0	0	15.3	0.9	0	0	0	0.9	0.3	0	0.2	0	0	6.5	0.1	0	0	0	0	0	1.1	0	0	0	0.2	0	0	0.1	0	1.3	0	0	0	0	0	0	1.5	0.9	0	0	9.2	0	0
C16orf54	3.8	0.7	0.7	15.2	1	41.4	2.3	1.1	1.1	4.1	0.8	3.5	3	0.8	0.7	2.1	0.9	2.9	0.6	0.8	0.9	0.7	1.3	5.6	21.1	1.4	1	0.6	1.2	0.2	0.1	0.7	1.3	1.5	3.6	0.3	2.2	0.5	2.3	0.9	6.3	1.7	0.9	14.9	5.7	0.5	1.1	13.2	0.5
C17orf113	0.9	0.4	1.7	0.4	1.6	0.7	1.4	3.4	1.8	1.8	0.3	1.2	0.6	1	0.7	0.6	1.6	0.3	1.2	1.4	1.3	2.4	0.5	0.7	0.4	1.5	1.5	2.3	3.2	1	2.2	0.3	1.6	1.7	0.6	2.3	1.7	0.6	1.2	0.9	1.2	0.3	1.1	0.7	1.2	2.8	1.6	0.6	1.9
C17orf80	8.6	10.1	10	9.5	10.1	3.1	11.2	12.7	12.1	11.9	9.2	11.6	10.5	14.5	9.7	8.8	12.2	8.9	15.8	9.7	10.2	12.7	9.9	9.2	13.7	8.3	9.2	17.2	9.3	16.6	10.6	12.5	8.4	12.6	10	23.3	10.8	11.9	24.6	8.7	9.8	12.8	9	10.8	10.3	39.7	9.6	17.9	16.1
C19orf12	118.9	25.3	22.1	14.4	25.8	4.4	40.8	16.6	24.8	13.8	12.6	16.8	19.5	14.3	9	13.2	12.8	12.9	30.9	23.9	22.7	20.8	69.3	11.3	21.2	20.5	20.3	14.7	17.1	15.4	14.5	13.2	21.7	14.1	9.3	8.5	18.1	12.4	62.2	14.7	17.6	13.4	16.8	16	12.9	7.3	23.1	14.1	10.7
C19orf18	1.3	1.9	2.8	0.4	3.8	0.6	2.6	2.8	8.1	1.5	6.5	2	0.8	1.3	4	0.6	2.3	1.2	4.8	3	3.1	2.5	1.8	1	0.6	4.2	4.3	1.8	1.1	0.9	3.9	0.8	3.9	3.3	0.8	5.1	1.2	1.3	3.5	1.3	1.2	0.9	3.6	1.2	1.1	12.4	3.7	0.6	1.7
C1orf159	4	4.8	9.6	1.6	8	2.4	3.8	0.9	10.4	5.3	3.2	6.1	1.8	4.2	1.1	8.6	4.8	2.2	4.3	9.4	1	7.7	6.7	3.9	1.8	6.3	2.7	4.3	3.7	0.7	5.3	1.4	2.8	6.9	0.6	1.6	4.6	2.3	2.2	5	4.1	0.5	0.7	5.5	6	22.9	5.4	1.8	4.5
C1orf162	45.4	23.6	16.3	70.8	16.2	115	22.3	17.2	29	13.2	19.6	15.8	7.3	11.5	6.3	9.8	22.5	31.2	18.1	16.3	18.4	12.5	41.9	85.7	70.4	20.6	17.3	9.4	9.4	4.8	9.1	15.2	19.7	11.7	17.9	9.5	11.2	6.6	10.1	7.8	21.2	37.6	16.7	134.5	12.5	7.6	23.3	27.7	10
C1orf185	0.1	0	0	0	0	0	0	0	0.1	0	0	0	0	0	0	0	0	0	0	0	0	0	0	0	0	0	0	0	0	0	0	0	0	0	0	0	0	0	0	0	0	0	0	0	0	25.4	0	0	0
C1orf210	0.2	0.1	0.3	2.9	0.3	0.2	14.5	0.7	0.5	8.2	0.3	32.4	43.9	1.3	13	17	6.1	9.9	0.1	0.3	0.2	21.8	6.2	9	0.1	0.3	0.4	0.1	22.8	10.3	8.4	1.6	0.4	8.1	30.2	0.5	19.5	3.8	0	16.2	38.7	1.2	0.2	0.1	29.1	0.3	0.3	1	16.9
C1orf43	126.7	131.9	148	72.6	160.4	77.3	119.7	158.9	168.6	90.5	145.1	109.3	118.4	80.7	115.3	107.7	100.5	86.7	179.7	141.7	158.3	187.7	222	106.3	82	153	152.6	77.1	149.7	149.6	85.7	67.6	151.6	94.9	121.2	135.7	99.1	90.2	477.6	105.8	106.1	90.6	152.4	81.6	117.2	62	154.2	92	108.7
C2CD2L	6.6	8.2	26.9	6.5	27.6	13.6	5.8	15.5	28.9	6.4	15.3	11.1	16.1	6.2	4.8	10.8	8.8	5.3	10.2	26.8	19.6	11.6	13.1	10.3	8.1	18	18.4	6	11	5.7	23.9	3.9	18.4	7.1	7.3	14.1	9.6	5.3	15.3	15.3	17.1	5.1	15.2	14.9	8.1	4.3	21.4	8.5	6.7
C2orf74	25.7	28.1	65.3	12.8	66.1	4.2	27.5	63.6	92.1	22.7	58.2	29.8	5.4	18.6	42.8	13.4	19.9	13.1	43.3	64.9	68.4	38.8	35.8	17.4	20.7	65.4	67.1	26.7	19.7	23.8	38.4	16.9	65.7	20.7	8.7	32.7	16	17.2	25	8.2	13.7	15	63.7	22.3	20	56	66.6	16.3	24
C2orf92	1.4	1.3	2.5	0.3	2.6	0.3	1.8	2.7	4.4	1.8	2.6	1.1	0.4	0.9	1.7	0.8	1.2	0.2	1.6	2.5	2.5	1.5	2.6	1.6	0.2	2.6	2.6	0.9	2	0.3	1.5	0.3	2.7	2	0.4	0.7	1.9	0.6	1.5	2	1.3	0.2	2.6	3	1.1	11.7	2.6	0.4	3.5
C3orf18	6.1	8.7	23	2.9	23.6	0.9	5.6	30	24	10.8	25.8	11.9	1.8	10.6	4.4	3.5	9.3	3.6	33.3	22.2	25.6	9.4	4.9	3.7	3.8	23.6	24.9	12.6	6.6	27.3	12.5	2.1	23.2	9.2	2.6	28.4	7.1	9.8	36.2	3.1	5.3	9.5	22.8	5.2	10.1	19.7	25.1	3.1	9
C3orf20	0	0	0	0.1	0.1	0.3	0	0	0.2	0.1	0	0	0.1	0.1	0	0	0	0.1	0	0.1	0	0.1	0.1	0	0.2	0.1	0	0.1	0.1	0	0	0.1	0.2	0	0	0.4	0	0	0	0	0	0.1	0	0	0	6.6	0	0.1	0
C3orf33	2.7	10.7	5.2	1.3	5.6	2	4.2	5.3	7.8	4	6.2	3.1	2.6	3.7	5.8	1.7	3.9	2.3	6.1	5.5	5.5	6.2	3.1	3.3	1.6	5.4	5.5	4.5	6.7	7.5	4.9	1.3	5.4	4.4	2.3	2.7	3.2	3.9	4.9	1.3	2.2	3.3	5.4	2.3	3.1	4.1	5.8	1.5	8.7
C3orf80	0.9	0.1	2.8	0.6	4.2	0.6	0.4	1.2	5.5	0.4	0	8	0.7	0.4	0.1	4.6	0.2	0.5	0.4	4.9	0	0.3	0.6	0.8	0	0	0.1	0.1	0.2	0.3	0.6	0	0	0.6	1.3	0.1	0.4	0.2	0	0.1	0.5	0.7	0	1.2	1.1	0.9	0	0	0.2
C9orf135	0	0.4	0.4	0	0.4	0	0	0.2	0.2	0.8	6.5	0	0	0.5	0	0	36.8	1.4	0	0.5	0.7	1.3	0	2.2	0	1.6	2.4	0	0.5	3	7.6	0	1.2	0	0	0.7	0	0.3	0	0	0	0	1.7	0	0	15.5	1	0.1	0
CA12	8.3	0.2	6.1	18.7	42.9	0.1	42.8	5.2	7.2	50.7	129	104.1	0.4	28.4	4.1	75.4	25	7.7	3.2	6.8	6.6	290.2	0.7	3	0.3	0.9	9.6	0.6	70.2	0.3	10.7	2.3	3.2	5.5	94.2	1.9	26.3	8.7	0.6	142.1	8.2	56.2	0.9	0.8	7.9	0.6	16.1	0.1	4.6
CA14	0	0.2	8.6	0.2	14.4	1.2	0.3	15.9	27.6	0.1	33.3	3.8	0.4	0.1	0.4	1.9	1.7	0.6	7.6	8.7	11.3	0.3	8.7	0.2	0.1	14.3	14	1.4	0.2	3.4	0.5	0.3	14.6	4	0.7	39.4	0.4	20.3	33.7	5.4	1.3	0.5	12.5	0.2	1.2	0.5	13.3	0	1
CA9	3.8	0.4	0	0.2	0	0	0.1	5.6	0.6	0.5	0	0.6	14.5	0.2	0.1	0.8	0.4	24.4	2	0.2	0.1	0.2	1.3	0.2	0	0	0.1	0.7	6.6	0	0.5	0	0.2	0.5	0	1	0.1	0.1	0.1	8.2	13.6	0.1	0	0	289.3	5.5	0.5	0	0
CACHD1	11.1	13.1	17.5	2	18.7	0.1	11.8	6.4	11.3	11.9	22.8	2.9	1.5	10.8	9.1	3.7	14.4	4.5	4	14.9	12.9	6.3	1.8	9	1.9	12	18.1	22.6	7.3	6.9	9.1	10.2	10.9	8.2	2.7	6.4	8.2	7.6	2.9	7.7	3.5	9.6	8.6	4.5	6.7	2.3	18.9	5.1	6.4
CACNA2D2	1	0.6	4.7	1.3	5.2	1.2	1.2	9.9	6.9	1.4	0.3	1.6	1.2	1.6	0.9	0.6	1.1	0.7	8.4	0.7	13.9	2.3	0.3	49.1	1.2	8.3	8.4	2.1	4.3	2.5	7.1	1.8	14	3	1.9	8.6	1.3	1.1	1.8	2.6	1.6	1.2	4.8	1.4	4.1	6.5	11.4	1	2.2
CADM1	7.1	29.9	46.9	6.1	59.2	0.4	17	78.7	53	21.3	6.1	11.7	7.8	17.4	103.7	12.6	22.6	12.1	25.7	47.6	57.4	29.1	65.3	72	14.1	41.1	40.1	12.3	16	56.6	26	37.9	44.6	15.2	8.1	287.7	38	28	7.2	10.9	8.8	8.6	30.3	8	12.5	50.5	55.8	8.6	69.7
CADM2	4.7	4.6	10.8	0.4	20.7	0	1.7	12.8	42.1	0.6	0	3.5	0.3	0.2	0.5	1	3	0.9	2.7	20.7	13	0.1	0.8	0.5	0.1	15.2	17.4	0.6	0.7	0.4	2.9	0.2	16.3	1.7	1	94.9	0.6	4.4	3.9	0.3	0.9	0.4	7	0.2	1.8	0.5	21.1	0.2	0.4
CADM3	17.3	7.9	102	15.1	139.6	0.1	9.2	151.6	145.4	27.6	1.2	28.2	4.4	3.9	1.3	11.5	9.2	6.2	18.1	143.1	96.2	2.2	0.6	5	14.3	87.4	84.1	1.5	2.2	0.2	31	80.6	120.7	5.1	14.4	66.8	5.9	4.7	2.3	13	15.8	6.1	66.3	13.3	11.1	3	99.4	1.2	7.3
CADM4	3.6	23.3	142.5	4.6	165.9	0.6	8.8	166.7	144.2	14.3	108.6	26.5	3.6	14.3	8.7	20.8	5.9	4.8	12.1	133.9	154.4	18.9	6	3.8	2	158.6	165	13.1	15.7	38.1	31.6	0.8	152.7	19.8	3.2	14.5	19.8	14.2	7.6	20.1	7.6	9.1	147.7	2.1	15.1	4.7	163.9	2.9	4.7
CANX	128.3	112.8	15	36.3	17.6	76	110.6	18.8	31.1	121.4	25.1	108.7	45	137.7	171.7	106.7	109.8	6.2	137.5	13.8	24.1	121.4	193.2	112.7	18.4	24.7	24.1	129.6	209.7	9.6	96.5	75	20.2	96	62.6	68	123.3	17.8	111.6	83.5	97.4	85	19.2	73.2	115.2	75	17.9	9	159.2
CATSPERD	0	0	0	0	0	0	0	0	0	0	0	0	0	0	0	0	0	0	0	0	0.1	0	0	0	0	0.3	0.4	0	0	0	0	0	0.2	0	0	0	0	0	0	0	0	0	0.2	0	0	8.7	0.1	0	0
CATSPERE	0.5	0.6	1	0.1	1.1	0.6	0.6	0.7	0.8	0.6	0.4	0.2	0.1	0.5	2.7	0.2	1.3	0.4	0.1	0.7	0.9	0.9	0.6	0.5	0.2	1	1	0.7	0.4	0.8	1.1	0.5	1.1	0.5	0.2	0.7	0.4	0.5	0.5	0.3	0.3	0.2	1.3	0.5	0.3	21.5	1.1	0.3	0.9
CATSPERG	0.2	0.1	0.5	0.1	0.8	0.3	0.4	0.8	0.9	0.4	0.2	0.2	0.4	0.2	0.7	0.2	0.5	0.1	0.1	0.4	0.5	0.2	0.2	0.3	0.3	0.7	2.8	0.4	0.2	0.2	0.2	0.1	0.7	0.4	0.2	0.2	0.3	0.2	0.2	1	0.3	0.1	0.4	0.2	0.2	31.3	0.8	0.2	0.5
CBARP	1.4	2.6	6	0.1	9.8	0	0.4	2	15.3	0.7	0	0.6	0.1	0.5	0	1.4	0.5	0.1	1.7	12.3	3.1	2.3	0.3	1	0	5.6	1.3	4.9	0.4	0	22.3	0.1	1.3	0.8	0	0.3	0.4	0.1	0.4	3.1	0.2	0	0	0.1	0.4	1.7	1.8	0	0.6
CCDC163	0.3	0.2	0.2	0.4	0.2	0.8	0.4	0.1	0.6	0.5	0.1	0.2	0.3	0.3	0.3	0.1	0.2	0.1	0.1	0.2	0.2	0.4	0.3	0.4	0.3	0.4	0.2	0.2	0.8	0.8	0.2	0.1	0.2	0.1	0.2	0.1	0.7	0.1	0.2	0.3	0.4	0.2	0.1	0.4	0.3	0.1	0.2	0.5	0.8
CCDC25	14	20.9	10.1	11.8	11.4	4.9	17.4	10.5	17.1	10.1	7.3	14.3	35.5	10.4	14.3	14.2	12.9	11.9	12.2	9.9	11.3	22.5	32.3	8.8	14	11.1	10.5	10.8	16.3	18.3	7.5	10.6	11.5	11.6	15.7	11.1	13.5	12	28.4	10.3	30.8	10.3	11.3	10.5	20	10.9	11.9	11.4	18.8
CCDC47	57.9	67.3	24.3	42.5	33.6	29	57.1	28.8	39.2	47.7	46.9	83.4	87.1	39.1	53.7	52.6	43.9	48.2	65.5	29.3	27.9	72	102.2	52.7	33.5	28.8	27.4	35.3	59.8	84.6	21.9	54.8	29.9	60.2	80.6	46.9	62.4	52	115.3	52.2	78.2	42.1	30.1	35.6	78.5	32.1	26	29.9	62
CD101	0.4	0.7	0.2	3.2	0.2	4.6	0.6	0	0.3	0.4	0.1	1.8	3.4	0.6	0.4	0.9	0.5	1.1	0.4	0.2	0	0.2	0.6	6.5	1.9	0.2	0.1	0.3	0.9	0	0.1	0.2	0.1	0.6	2.3	0.1	1.4	0.4	0.1	0.9	6.1	1.3	0.2	3	1.4	0.4	0.1	1.2	0.3
CD163	171.8	85.6	6.1	152.5	7	17.6	50.8	5.2	18.4	25.6	21.5	48.7	12.4	27.3	3.6	16.4	68.1	43.5	52.7	4.9	7.9	27.3	89.7	131.7	54.4	15.8	10.9	23.1	21.4	8.8	11.4	109.4	18	15.5	21.6	4.3	25.9	7.2	11.4	15.3	52.9	130.4	7.2	240.5	35.6	9.7	55.9	18.7	17.2
CD163L1	7.5	2	0.6	6.4	0.7	0.1	3.7	0.4	1.4	2	1.3	14.6	8.6	0.9	0.6	3	0.7	4.2	1.3	0.6	0.5	0.7	2.6	2.7	8	1.7	1.3	0.3	0.4	0.3	0.5	10.6	1.8	0.5	21.9	1.8	0.8	1.2	0.4	0.6	18.5	3.2	1.2	31.8	4.5	4.1	3.6	4.6	0.7
CD164	260.9	123.6	43.6	119.1	53.6	213.9	211.2	57.4	69.5	151	68.9	264.8	252	117	161.9	95	124.8	159.3	91.8	40.6	57.7	298.1	256.8	121.9	137.8	65.3	56.1	126.4	124.1	219.2	89.5	190.1	64.1	146.1	270.5	36.4	303.8	112.7	96	89.2	277.6	116.1	52.3	121	272.8	113.6	50.7	132	360.4
CD164L2	0.1	0.1	0.3	0	0.3	0	2.5	0.2	0.4	4.9	1	0.2	0	0.3	0.5	19.9	30	0.1	0	0.4	0.3	0.9	0.2	5.1	0	2	1.5	0	0.8	0.8	3.4	0	0.6	4.1	0.2	0	13.5	0.3	0	11.1	0.1	0	0.8	0	0.7	0.5	0.2	0.9	0.4
CD180	1.6	0.7	0.7	9.7	0.7	2.4	6.7	0.6	1.2	0.5	0.4	2.1	2	0.5	0.2	0.4	0.4	1.6	0.4	0.8	0.7	0.3	2.5	1.6	23.2	1.5	1.5	0.2	0.3	0.2	0.1	3.2	2	0.5	2.7	0.3	1.1	0.4	0.1	0.2	3.9	1.8	1	12.9	2.2	0.4	1.8	2.5	0.3
CD19	0.6	0.1	0	28.5	0.1	6.2	0.1	0.9	0.4	0.1	0	2	0.9	0.2	0.1	0.9	0.2	0.9	0.1	0	0	0.7	0.3	0.5	72.1	0.2	0.1	0.2	0	0	0	0.1	0	0.5	1.6	0.1	1.2	0.1	0	0	33	0.2	0	72.7	3.9	3.8	0.2	5.7	1.2
CD1B	0.1	0	0	1.2	0	0	0.4	0	0	0.1	0	0.5	0.1	0.1	0	0.6	0	0.7	0.1	0	0	0.1	0.2	1	2.3	0	0	0	0.1	0.1	0	0	0	0	2.7	0	0.1	0	0	3.3	0.2	0.1	0	1	0.7	0	0	528.9	0.3
CD1C	2.7	0.8	0	17.3	0	1.1	5	0	0.2	2.3	0	3.4	2	2.4	0.6	4.5	1.8	7.7	2	0	0	1.2	4.1	6.5	26.2	0	0	0.9	0.7	0.6	0.2	0.1	0	1.8	9.4	0	2.8	1.3	1	12.2	12	3.1	0	23	3.7	0.9	0	130.4	0.7
CD1D	2.7	2	0.1	7.5	0.2	3.1	2	0.1	0.4	1.5	0.7	4.4	7.4	2.2	0.5	0.8	2.1	1.8	3.3	0.1	0.2	2.2	15.3	3.4	4.7	0.3	0.2	0.6	1.9	0.3	1	0.4	0.3	2.2	2.9	0.3	1.1	0.7	1.1	0.3	18.2	2.3	0.1	23.9	2.3	2.5	0.2	9.4	2.7
CD1E	0.7	0.5	0	4.4	0	0	1.8	0	0	2.1	0	2.1	2.2	1.1	0.4	7.9	0.9	4.8	1	0	0	0.8	1.5	3.1	6.4	0	0	0.6	0.3	0.5	0.1	0	0	1.1	5.6	0	1.5	0.6	0.4	13.9	2.8	0.9	0	5.1	4.7	0.5	0	962.6	0.8
CD2	4.6	4.6	0.6	51.3	0.7	11.4	7.6	0.6	1	5.8	0.8	13.9	17.2	3.7	2.8	8.4	4.2	16.8	2.6	0.5	0.8	2.5	7.8	21	119.6	1.7	0.7	2.8	2.9	0.9	0.7	1	1.1	5.2	16	0	8.6	2.3	1.4	3.5	28.4	4.4	1	44.1	24.1	1.8	1	249.8	3.8
CD200	25.3	12.1	27.7	15.6	27.3	2.4	11.6	13.2	34	20.1	2.9	6.7	3.3	28.4	7.1	8.9	26.7	13.1	9.3	27.9	41.3	8.5	1	9.6	26.1	11.9	16.3	11.6	4.9	10.5	26.8	28.2	18.8	12.1	8.2	15.1	9	16.5	1.8	4.4	6.9	18.3	15.1	6.2	5.2	2.9	30.4	23.6	18.9
CD200R1	1.7	1.2	0.3	3	0.4	1.7	1.4	0.2	0.6	0.7	0.7	1.5	1.6	0.7	0.3	3.8	0.5	1.9	0.6	0.4	0.3	0.5	2.4	1.9	4.4	0.3	0.2	0.3	0.5	0.5	0.2	5.3	0.3	0.6	2.3	0.1	0.6	0.7	0.1	2.6	2	1.1	0.2	7.9	1.5	0.7	0.2	3.4	0.5
CD200R1L	0	0	0	0	0	0	0	0	0.1	0	0	0	0	0	0	0	0	0	0	0	0	0	0	0	0	0	0	0	0	0	0	0	0	0	0	0	0	0	0	0	0	0	0	0	0	2.8	0	0	0
CD22	2.7	5.5	39.2	75.3	66.8	13.6	1.7	42.8	58.4	2.7	17.8	4.9	2.3	3.7	2.5	2.2	30.9	4.1	1.3	42.7	53.2	2.1	1.5	7.4	219.2	63.3	53.8	132.8	0.6	0.7	2.1	1.8	60.3	2.9	6.4	0	3.5	1.1	0.2	0.3	53.4	2.1	37.8	161.6	7	3.8	55.8	11.4	6.3
CD226	1.1	0.6	1.1	5.7	6.4	4.4	1.5	1.5	2.4	1.1	0	1.8	2.3	1.3	0.5	1.6	1.3	3	0.5	0.7	2	1.5	4.2	4.2	9.7	3.1	3.3	0.9	0.5	62.4	0.6	0.5	3.2	1	2.4	1.4	1.5	0.4	0.7	0.3	3.1	1.6	2.2	20.2	3.2	1.2	5.5	6.4	0.7
CD244	2.1	0.4	0.3	3.7	0.4	10	0.4	0.3	0.5	0.3	0.3	1.1	3	0.3	0.3	0.4	0.5	1	0.6	0.4	0.3	0.3	4.2	3.3	3.4	0.4	0.3	1	0.1	0.1	0.1	0.4	0.3	0.4	1.4	0	1.1	0.4	0.3	0.3	2.8	1.1	0.3	16.8	1	2.7	0.3	2.8	0.2
CD247	3.2	1.7	2.3	25.3	2.3	49	1.9	2.2	2.5	1.9	1.9	4.3	7.1	2.3	3.1	2.1	1.8	5.5	1.3	2.3	2.3	2	5.4	10.9	57.7	2.3	2.2	0.8	0.8	0.5	0.8	1.4	2.2	1.8	4.6	0.2	2.4	1.6	1.4	1.1	14.3	1.5	2.1	40.2	7	0.4	2.9	179.4	2.5
CD248	237.3	12.9	2.3	39.3	2.4	0.4	155.5	2.2	4	87.2	1.5	31.7	7.8	52.2	6.9	19.6	60.8	32.3	30.3	2.2	2.2	18.7	3.6	36.5	6.2	2.4	2.6	23.9	11.7	3.3	8.8	67.4	2.2	17.8	7.4	0.4	18.2	19.4	15.8	51	27.2	26.5	2	7.2	26.3	5	3.9	5.3	35
CD27	2.1	2.6	0.3	59	0.5	10.6	4.3	0	0.5	2.4	0.1	18	22.5	1.7	1	10.2	1.9	11	3.9	0.1	0.1	1.3	2	8.2	147.8	0.5	0.2	3	1.4	0	0.3	0.4	0.8	2.5	11.6	0.4	12.3	1.4	0.6	1.9	34.5	1.6	0.2	73.8	16.6	0.9	0.4	44.7	6.5
CD274	2.6	2	1	10.3	0.9	1.9	1.5	0.9	1.2	1.8	0.6	1.4	2.7	1.5	1.8	2.5	1.8	4	8.9	0.8	1.9	2.6	3.4	16.8	6.6	1.8	1.6	1.5	1.9	5	2.6	6.8	2	2	2.1	1.2	1.5	1.5	4.5	0.7	1.9	2.2	1.7	10.2	1.9	0.9	1.6	13	3.5
CD276	24.1	19.1	6.6	12.9	4.3	0.7	15.3	0.4	6.5	22.2	15.6	11.4	11	20.2	4.3	5.8	10	18.2	14.8	4.2	5.7	5.4	11.8	11.6	3.6	5.9	6.7	13.4	15.3	4.3	6.1	26.2	4.1	16.7	4.2	4.6	15	9.6	5	16.2	8.4	10.8	2.4	9	10.9	6	7.5	1.6	8.5
CD28	4	0.3	0	14.9	0.1	3.3	0.8	0.1	0.1	1.1	0.9	1.7	1.1	0.7	0.3	0.9	0.5	4.1	0.6	0.1	0.1	0.5	1.3	1.9	28	0.1	0	0.3	0.5	0.2	0.1	14.8	0.1	1	1.9	0.1	0.6	0.8	0.3	0.3	3	1.4	0.1	7.2	2.5	0.7	0.2	30.8	0.5
CD300A	10.6	7.5	6.7	31.1	7.1	24.4	4.6	7.1	31.1	2.8	7.5	9.2	11.3	3.5	1.8	3.5	3.1	14.2	4.7	6.9	7.8	3.5	14.6	18.1	27	11.4	8.6	1.5	3.2	1.4	3.6	13.9	13.2	4	8.6	1	4	2.5	1.6	4.5	13.5	11.7	9.2	95.2	4.9	1.2	12.1	14.1	2.3
CD300C	4	1.3	0.7	6.8	1.1	9.7	0.8	0.8	5.5	0.6	1.1	1.3	1.1	0.6	0.1	0.6	0.7	2	0.9	0.7	1.4	0.7	1.5	8.4	2.1	1.7	1.8	0.3	0.6	0.4	0.4	2.9	2.1	0.5	1.3	0	0.7	0.5	0.3	0.4	1.2	3.1	1.4	7.3	0.7	0.3	2.7	1	1
CD300E	14.1	0.8	0.5	37.5	0.2	48.1	0.8	1.3	1.7	0.5	2.5	1.2	0.5	0.6	0.1	0.5	3.2	3.7	1.9	0.3	0.4	1.7	2.5	16.8	1.1	0.4	0.6	0.4	0.9	0.2	0.3	3.1	0.7	0.6	0.9	0.5	0.6	0.2	1.3	0.7	0.6	10.2	0.1	11	1	0.5	3.7	0.7	0.5
CD300LB	1.7	0.4	0.1	8.2	0.2	7.8	0.7	0.1	16.3	0.4	0.6	0.7	0.7	0.3	0	0.3	0.3	2.1	0.2	0.1	0.2	0.2	0.8	1.7	0.8	0.3	0.3	0.1	0.9	0.1	0.2	0.9	3.1	0.4	0.9	0	0.3	0.1	0.3	0.1	1.6	1.8	0.2	3.7	0.6	0.3	1.3	0.6	0.2
CD300LF	1.9	0.6	0.9	13.5	1.1	27	0.8	6.2	4.2	1.3	0.7	3.4	3.8	0.6	0.2	0.5	0.7	2.7	0.5	1	1.3	0.6	2.2	17.7	8.8	2.6	1.8	0.2	0.5	0.4	0.4	1.7	2.4	0.7	3.5	0.2	0.8	0.5	0.3	0.1	3.6	3.3	1.7	28.9	1.6	0.4	2.8	2	0.4
CD300LG	133.6	2.5	0.1	1.5	0.2	0.2	111.8	0.1	0.2	3.7	0	2.5	0.1	4.1	12.7	1.9	4.4	4.5	38	0.1	0.1	2.1	1.2	11.3	1.8	0.2	0.3	1.9	2.1	1.1	0.2	58.6	0.2	1.7	0.5	0	1.9	2.1	22.1	8.7	2.3	1.1	0.1	2.8	3.1	20	0.1	3.4	3.1
CD302	49.4	25.5	6.5	15.5	6.6	30.6	31	7.1	9.2	34.6	10.6	16.8	24.1	21.8	14.2	11.7	15	30.7	13.3	6.1	7.5	16.9	193.8	50	11.7	8.8	7.2	41.9	17.6	10.9	3.2	19.4	8.5	21.3	20.7	2.1	12	20.4	2.9	6.2	28.1	22.5	7.5	31.3	15.7	9	6.6	9.7	31.1
CD320	61.8	44.7	39.3	15.8	36.7	8.1	57.5	41.1	42.8	26.2	46.7	52.9	18.8	34.2	63.4	15.7	28.4	16.5	48.4	34.1	40	31.2	24.1	25.9	15.3	42.8	40.9	27.7	45.3	15.5	25.7	11.4	46.7	35.2	15.5	4.7	21.3	12.8	34.2	15.8	43.8	13	40.9	57.1	45.5	38.3	44.1	10.5	44.4
CD33	7.9	3.4	1.1	11.2	1.2	32.4	2.5	1.5	1.6	3	2.5	3.2	3.3	1.7	1.3	2	2.5	6.6	2	1.1	1.8	1.4	5.5	12.6	10.1	2.5	1.6	1.4	1.4	1.2	0.9	6.9	2.4	1.4	4.2	0.2	1.8	2.6	0.9	2.7	4.4	7.1	1.9	23.9	2.3	1	2.3	3.5	0.9
CD34	202.7	28.5	29.2	13.9	28.8	5.7	122.3	27.3	34.2	95.4	21	54.2	13.5	71.6	42.3	28.9	82.8	54.3	153.2	25.1	27.5	49.4	5.6	69.1	18.1	29.8	29.5	35.4	18.9	21.8	10.1	219.5	30.8	36.2	19.3	2.3	37.4	33.2	58.5	67.5	39.3	75.5	24.8	21.7	34.4	20.2	32.9	19	79.5
CD3D	4.1	3.8	0.3	77.5	0.4	28.6	9.9	0.4	1.4	5.2	0.7	18.8	21.7	3.6	5.7	7.6	4.5	15.7	3.7	0.3	0.6	2.3	7.9	20.6	222.7	1.1	0.4	3.2	1.3	0.9	0.8	1.2	0.6	5.9	22.4	0.3	8.3	3.1	2.5	4	30.1	3.9	0.7	60.9	23.8	2.4	0.5	906.7	3.8
CD3E	6.4	5.6	0.9	85.8	1.1	36.7	6.7	0.9	1.2	7.1	1.3	15.3	22	5.8	4.6	9.5	5.4	20.1	3.8	0.7	1	3.5	9.7	23	209.6	1.8	0.9	3.8	2.2	0.7	1	1.6	1.4	6.6	19.3	0	11.6	3	1.9	5.4	36.4	5.1	1.2	78.9	24.4	1.7	1.3	640.4	5.3
CD3G	0.7	0.8	0.6	10.5	0.8	1.3	1	1.1	0.8	0.7	1.1	2.3	3.3	0.5	0.6	1.4	0.9	2.5	0.5	0.5	0.4	0.6	1.6	2.8	27.9	0.9	0.6	0.4	0.5	0.2	0	0.3	0.8	0.9	2.7	0.4	1.6	0.3	10.5	0.9	4.6	0.6	0.3	11.5	4.1	0.4	0.8	94.7	0.6
CD4	45.5	16.2	15	82.1	15.4	26.5	14.7	15.5	17.4	20.4	15.8	26	18.7	7.9	7	15.1	21.3	35.3	10	15.1	16.7	10.1	152.9	72.1	119	22.9	20.2	8.6	7.6	173.8	6.1	47.4	21	7.3	31	10.5	8.5	10.3	2.9	12.6	27.4	26.5	19.6	164.4	21	7.5	19.6	219.3	8.8
CD40	25.9	8.4	6.7	34.9	7	2.7	20.5	7.6	7.7	19.4	9.4	11.8	12.6	14.4	7.6	12.4	19.7	14.3	16.3	6.6	7.2	26.1	18.3	34.4	57.8	8	7.1	24.5	21.9	46.5	9.9	12.4	7.6	23.6	9.6	1.1	24.5	15.4	8.6	17	21.8	14	7.8	35.1	15.6	3.8	7.3	17.3	20.4
CD44	143.7	42.4	29.2	218	33.9	308.1	164.7	63	25.1	146	16.8	91.1	53	200.4	20.1	227.8	69	129.7	30.4	33	116.5	31.3	31	214.1	108.8	114.9	102.3	11.7	263.2	6	8.1	74.1	118.3	87.3	111.5	38	504.2	57	17.1	433.3	60.8	175.8	114.3	83.8	61.5	6.6	62.8	64.2	76.2
CD46	98.6	237.4	30	64	35	80.5	128.4	33.5	39.5	74	61.4	103.1	124.6	62.1	77.1	102.2	110	73.8	64.9	30.2	34.4	173.2	133.9	129.1	58.2	37.4	33.6	61.2	112.5	310.6	41.8	221.5	38.1	167.4	103.2	72.6	166.9	107.4	47.4	47.7	98.6	67.1	34.8	79.6	117.4	40.5	36.3	44.4	86.8
CD5	1.4	0.9	0.4	22.6	0.4	12.2	1	0.1	0.5	0.9	0	2.8	3.1	0.7	0.4	2.3	0.8	4.9	0.9	0.6	0.4	0.8	1.5	5.7	38	0.2	0	0.8	0.4	0.2	0.4	0.3	0.5	1	2.7	1.8	6.4	0.3	0.6	1.4	7.1	1.2	0	14.1	7.9	0.8	0.3	46.5	1
CD58	22.7	10.1	7.5	24.8	8.2	57.9	18	8	10.5	13.6	10.2	22.3	28.8	12.8	16.1	25.4	12.5	21.5	34.3	7.4	8.8	20	12.7	29.1	19	9.2	8.4	5.4	7	11.9	6.7	16.9	9.4	9.3	29	2	20.7	10.3	8.7	20	29.6	16.9	8.6	24.7	19	6.8	9	9.7	13.2
CD6	1.4	0.9	1.5	21.9	0.9	11.3	1.2	0.5	1.1	1.3	0.7	3.2	4	0.9	0.7	1.8	1.4	3.9	0.5	0.6	1.7	1	1.4	6.6	43.1	1.5	2	0.9	0.6	0.2	0.4	0.3	1.7	1.1	3.1	0.2	3.2	0.4	0.8	1.3	13.6	0.7	0.9	18	6.6	0.7	2.5	39.6	1.4
CD68	139.6	78.3	10.4	236.1	9.8	266.2	72.6	11.2	33.4	77.8	14.6	88.8	279.5	26.7	9	126.4	43.1	161.1	38.9	8.2	26.7	50.6	156.7	358	217.3	45.5	31.2	19.4	22.1	14.2	8.9	173.1	36	13.1	91.9	4.8	52.6	19.8	23	24.8	240.2	79	16.1	370.7	87.5	15.2	58.5	44.2	22.7
CD7	8.2	1.3	0.7	32.9	0.8	28.6	2.6	0.8	1.3	2.5	0.9	7.3	12.4	3	0.4	3.9	3.9	3.2	1.8	0.6	1.1	7.1	7.7	17.1	36.8	1.4	0.8	0.8	1.2	0.1	1.4	3.3	1	4.4	1.9	0	3.1	1	0.8	1.7	21.1	1.1	1.2	53.7	8.1	0.6	1.1	48.8	3.5
CD79A	4.8	4.9	0.2	213.4	0.2	47.2	9.5	0.2	0.4	3.6	0.1	47.3	37.9	2.4	1.4	9.9	1.8	13	2.9	0.1	0.1	3.4	2.6	8.9	482.4	0.3	0.2	3.7	0.6	0.1	0.3	1.2	0.2	4.3	28.9	0	28.5	2.2	0.7	0.4	152.3	2.2	0.6	286.5	76.9	2.4	0.2	93.7	8.1
CD79B	5	1.7	0.9	70.5	0.9	54.6	3.4	0.9	1.4	1.9	1.7	7.7	4.7	1.4	1.6	2.6	1.5	6.8	12.3	0.9	0.9	4.7	3.4	4.9	266.7	1	0.9	0.6	0.7	0.7	25.3	3.8	0.9	2.5	7.2	0	7.8	0.8	3.4	2.4	66.2	2.6	0.9	147.7	10.7	1	1	27.1	4.1
CD80	0.4	0.1	0.1	5.3	0.1	1.4	0.2	0.2	0.3	0.2	0.7	0.7	1	0.2	0	0.1	0.1	0.6	0.1	0.2	0.1	0.1	1.5	3	5.6	0.4	0.1	0	0.2	1.7	0.1	0.4	0.3	0.1	1.3	0	0.2	0.2	0.1	0	0.8	0.3	0.4	3.4	0.6	0.2	0.5	2.5	0.6
CD83	10.2	19.9	14.7	34.9	13.9	209.6	7	16.1	17.9	26.2	23	5.2	4.6	7.3	4	4.5	5.1	17	4.8	15.6	19.2	18.7	14.9	39.9	51.3	20.2	16.6	16.5	4.2	6.6	7.2	9.2	21	8.3	9.2	5	19.5	13.8	1.3	5	11.5	6.9	16.7	20.1	5.7	5.2	21	38	5.3
CD84	3.3	2.4	1.9	19.4	2.1	7.9	2.7	2.3	2.4	2.8	1.9	3.2	2.4	1.4	0.9	2.2	1.1	6.2	1.4	1.7	1.9	0.8	5.2	7.8	24.2	5.2	3.1	1.5	2	0.9	0.4	7.1	4.5	1.1	4.5	0.2	1.4	3.4	0.4	1.3	4.6	4	3.8	15.2	3.6	1.9	5.2	9.9	1.1
CD86	7.8	5.3	3.5	34.5	3.4	10.3	4.4	4	3.6	3.5	4.8	6.3	3.7	2.4	1	4	2.1	14.3	2.7	3.2	6.1	1.9	11.2	18.6	28.8	7.2	5.5	2.1	2.6	2.9	1.1	15	7	2.4	7.7	0.9	2.3	2.5	0.8	2	6.8	7.4	5.3	23.4	5.2	3.1	5	10.6	1.3
CD8A	5.3	4.6	2.1	21.2	2.8	22.5	4.7	1.9	3	3.8	1.4	4.9	11.8	3	3.6	4.4	4	9.8	2.3	2.1	2.1	1.8	7.4	10.5	45	2.8	2.1	2.5	2.6	1.1	1.5	0.6	2.5	3.4	5.9	0.2	8.3	1.9	0.8	1.3	20.7	2.4	2.2	117.1	16.4	1	2.3	369	4.4
CD8B	1.9	1.9	0.4	10.6	0.3	8.3	2.9	1.1	0.6	33.4	0.1	2.1	5	1.2	1.1	1.6	1.5	4.3	1	0.1	1.2	1	1.6	4.2	25.9	5	2.1	0.9	0.9	4.6	8.8	0.3	4.8	1.7	3	0	2.4	1	0.6	1.4	15.1	1.1	0.7	15.6	5.1	0.4	2.4	459.6	2
CD8B2	0	0	2.2	0.5	2	0	0.1	2.1	2.7	0.4	1.5	0.1	0.2	0	0.1	0.3	0	0	0	1.9	1.9	2	0	0	2	3.5	2.6	0	0	0.3		0	3.7	0.7	0.2	0.1	0	0	0	0.1	0.3	0	2.3	0.1	0.8	0.1	3	7.4	0
CD93	81.4	11.9	2.7	43.5	2.6	16.4	41	2.8	6.5	23.9	6.5	13.8	9.8	17.8	6.1	19	23.4	39.7	34.3	2.7	3.5	25.6	16.3	64.6	14	5.4	4.3	6.2	13.2	10.8	6.6	137.6	5.4	11.3	12.1	1.4	9.7	10.9	24.2	12.2	14.5	43.5	4	23.4	13	4.6	7.1	9.3	21.4
CD96	5.2	1.7	0.7	12.2	0.8	16	2.8	1.2	1	3.1	1.8	5	6	2.6	0.9	1.8	1.9	5.8	0.8	0.8	0.8	1.6	3.7	8.3	26.9	1.8	0.7	0.9	0.4	0.2	0.7	1	1.2	2.1	5.9	0.1	2.7	1.1	0.4	1	10.1	1.4	0.7	12.8	6.8	0.8	1.2	61.8	3.9
CD99	476.3	143.3	132	119.2	142.1	105.4	327.7	148.8	135.4	367.4	126.5	353.2	148.5	305.5	132.4	208.8	249.4	264.5	343.7	128.8	247.5	112.7	227.7	256.5	146.6	210.9	178.1	303	234.6	46.8	132.9	194.8	216.8	270.3	152.9	15.1	184.2	258.4	163.7	284.7	210	226.1	224.4	186	209.1	199.6	139.4	562.1	152.6
CD99L2	46.1	28.1	68.5	14.8	69.5	7.3	29.7	71	99.6	33.4	26.8	40.1	10	39.9	24.5	14.5	30.5	19.2	61.6	69.9	80.4	24.9	47.3	25.2	13.2	104.7	77.9	38.9	18.7	14.6	23.8	21.5	107.2	25.8	10.6	43.4	14.8	32.6	179.1	13.4	19.2	32.4	71.5	26.9	21.8	11.2	91.6	14.5	16.8
CDCP1	2.3	0.5	0.4	4.4	0.7	0.9	5.6	0.4	1.2	8.5	12.8	17.4	17.7	3.2	9.2	37.2	4	6.2	0.5	0.7	0.7	4.8	0.8	8.2	0.8	1.4	0.8	0.3	7.9	1.4	1.2	2.2	1.3	5.1	17	0.2	12.6	5.6	0.3	23.3	15.1	3.1	1.1	0.7	16.5	0.6	3.6	0.6	7.7
CDH1	1	0.2	1.5	16.1	2	6.5	64.2	0.6	1.9	30	19.3	127.5	133.9	9.6	39.5	76.9	51.5	45.7	0.3	1.5	1.3	39.8	97.2	36.8	5.6	2	1.3	1.3	84	197.8	8	60.9	1.3	91.7	131	0.1	71.9	41.7	0.3	107.7	127.9	5.1	2.1	10.3	104.2	0.4	2.3	20.1	162.7
CDH10	0	0.7	5.6	0	8.4	0	0.1	13	8.7	0	0	0.2	0	0	0	0	0	0.2	0.1	9	0.9	0	0	0.1	0	0.3	1.7	0	0.1	0	0.4	0	2.2	4.4	0.2	1	0	0.3	0	0	0.1	0	1.2	0	0.1	0.3	1.1	0	0
CDH11	15.1	8.6	12.4	25.7	27.9	0.3	10.7	10.8	15.8	57.7	13.8	11.4	7	52.8	9.5	7.4	12.5	58.6	10.2	19.2	21.4	10.2	1.8	45.6	17.5	17.1	24.1	178.2	3.4	2.6	10.4	122.2	17.3	20	12.2	14	12.7	24.3	2.6	10.9	8.9	54.3	21.1	89.3	11.8	8	19.3	3.7	8.1
CDH12	0	2	0.8	0	6.6	0	0.5	0.2	3.8	3	2.1	0	0	0.3	0.2	0	2.2	0	0	2	0	0.1	0	0.2	0	0.5	0	0	0	0	1.4	0.1	0.8	0	0.1	11.6	1.4	0.2	0	0.8	0	0.2	0	0	0	0.9	0	0	0
CDH15	0	0.2	0.1	0	0.2	0	0	24.4	0.8	1.3	0	0	0.1	0	0	0.3	0.1	0	0.2	0	0.1	0.1	1.3	0.4	0	0.1	0.8	0.2	1.4	0	0.1	0.7	1.6	0.4	0	0	0.9	0	57	0.1	0	0	0.3	1.2	0.2	0.6	0.1	0	0
CDH16	0	0	0	0	0	0	0	0.1	0.1	0.1	0	0.4	1.3	0.3	4.7	0.3	11	0.3	0.1	0	0	250	0.2	0.1	0	0	0	0	0	0.1	0	0	0	0.1	0.1	0	0	3.9	0.4	0	1	0	0	0	0.2	0	0	0	35.3
CDH17	0.9	0.2	0.7	28.8	0.5	2.7	0.5	1.1	0.8	0.1	1.9	260.9	314.2	1.3	0.8	1.7	0.3	3	0.6	0.5	0.2	0.8	0.3	0.2	1.5	0.3	0.1	0.5	1.7	0	0	0.2	0.3	1.2	246.7	0.5	0.9	1.6	0.5	0.6	270.6	9.3	0.1	5.5	2.5	0.6	0.2	0.3	0.7
CDH18	0	4.6	2.7	0	6.8	0	0	35.9	12.3	0.1	0	0	0	0	0	0	0	0	0	6.1	8.4	0.1	0	0	0	0	0.4	0	0.3	0.9	4	0	5.7	0	0	2	0	0.1	0.1	0.1	0.1	0	0	0	0	1.8	1.9	0	0
CDH19	2.3	4.2	3.3	3.1	11.4	0.1	1.3	4.4	7.2	6.7	0	19.4	2.2	0.9	1.6	3	1.9	2.6	37.1	4.7	5.3	0.4	4.1	1.2	0.1	8.8	7.4	1.1	1.2	0.1	0.4	2.9	7.5	4.2	2.8	0.1	3.4	4.1	4.2	1.9	5.4	1.7	2.7	2.2	4.9	0.7	7.7	0.1	1
CDH2	0.6	66.5	27.4	2.6	29	0.2	0.3	20.6	31.6	6.6	7.9	4.8	0.8	6.2	1.1	0.4	10.5	3.1	196	30	31.6	18.1	57.2	1	1.9	21.7	26.3	6.7	0.9	29.8	8.1	0.4	20.1	2.4	1.1	60.3	0.4	10.8	0.4	0.3	1.4	6.8	24.1	13.5	5.9	44.4	33.3	3.8	6.2
CDH20	4.7	0.1	22.1	0	29.9	0	0.9	24.8	19.9	0.2	2.3	0	0	0.1	0.6	0.8	0.2	0	0.1	20	19.8	0.1	0	0	0	27.5	28.7	0	0.1	0	1.6	0	29.1	0.2	0	11	0.4	0	4.7	0.5	0.2	0	21.5	0.1	0.1	0.4	23.1	0	0.3
CDH22	0.1	1.4	10.7	0	5	0	0.1	19.5	15.2	0.5	0	0	0	0	0	0.9	1.4	0	0.9	7.5	1.2	0.2	0	0	0	1.1	1.3	0.3	1.7	0	1.4	0	2.3	1.1	0	1.2	0.2	0.5	0.5	4	0.1	0	0.8	0	0.2	1.1	2.6	0	0.1
CDH23	11.3	3.3	9.6	2.1	11.6	2.2	6.2	10.6	7.9	3.3	10.2	1.7	1.1	4.9	1.6	1.8	8.9	2.2	5.4	6.3	16.2	0.9	14.4	7.8	1.7	35.6	18.5	35.3	8.4	9.9	1.2	0.5	34.7	3.7	1.2	14.4	1.2	0.7	2.7	1.6	2.3	2.1	8.6	7	1.7	11	23.6	5.3	1.8
CDH24	4.3	2.4	4.9	1.2	3.8	1.2	3.6	3.8	4.7	5.9	1.7	2.7	1.1	8.6	1.1	4	4.3	4.2	2	9.4	4.3	2.9	0.5	3.3	1.3	4	3.9	2.4	2.1	2.2	1.9	1.6	3.9	3.1	1.7	1.7	3.1	1.6	0.7	2.9	2.4	4	2.3	2.4	2	1.7	3.8	3.7	4.6
CDH26	0.9	0.4	1	0.3	1.5	1	0.8	1.2	2	2	0.3	0.7	0.4	0.6	0.4	3.4	2	0.4	0.7	0.9	1.8	0.5	0.3	2.1	0.4	1.6	1.7	0.3	0.5	0.3	1.7	0.4	1.5	8	0.3	0.4	2	0.5	1	0.6	0.8	0.4	0.6	0.8	1.2	0.7	1.9	0.9	0.6
CDH3	3.6	0.2	1.3	3.4	1.5	0.1	8.2	1.9	1.6	9.7	47.1	0.4	0.5	10	8.8	26.8	12	1.5	0.3	3.5	0.8	6	0	2	2.5	1.2	1	32.7	0.6	1.5	4.4	4.5	0.6	13.6	0.7	0.8	12.4	4.6	0.2	25.8	0.7	4	1.9	10.9	1	1.6	1.1	18.8	1.2
CDH4	0.1	1.3	7.3	0	4.3	0.1	0.2	0	3.4	0.6	0	0.3	0	0.2	0	0.2	0.6	0.1	0.2	3	5	0.3	0.2	0.3	0	1.3	3	6.3	0.5	0.1	0.5	0	0.4	0.3	0	0.7	0.3	0.8	3.8	0.7	0.2	0	0	3.7	0.2	0.9	11	0.2	0.3
CDH5	84.5	13.8	16.3	14.9	15.9	0.2	71.4	15.1	16.6	16.2	11.3	16.8	7.9	19.9	8.6	12.4	17.1	29.7	84.4	13.8	14.6	19.1	24	95	13.1	16.7	16.6	8.1	7.7	10.3	7.4	235.9	17.9	11.6	10.2	1.3	12	9.1	41.8	16.7	17	27.8	15.5	20.4	13.3	10.5	22.6	5.2	37.5
CDH6	5	1.1	3.2	1.4	9.3	0.2	2.6	2.2	3.7	4.3	0.5	1.3	1.3	2.3	1.8	2.4	6.8	9.2	2	2.2	7.4	14.8	0.7	4.5	0.6	4.9	9.5	0.7	0.7	1.1	1	3.6	6	1.1	0.9	1.5	0.7	1.8	1.2	1	1.2	2.6	3.2	0.8	1	0.3	9.8	0.4	2.3
CDH7	0	0.1	0.6	0	4.1	0	0	11.6	3.5	0	0	0	0	0	0	0	0	0	0	0.4	3	0	0	0	0	15.9	3.2	0.3	0	0	0.4	0	16.4	0.7	0	3.6	0	0.3	0.2	0	0	0	0.6	0	0	0.4	7.3	0.4	0
CDH8	0.1	0.1	7.2	0	9.9	0	0.3	0	22.4	0.4	0	0.2	0.3	0.1	0.2	0.1	0	0.2	0.2	16.3	5.7	0	0	0.1	0	6.4	9.8	1.7	0	0.1	0.7	0.3	18.4	0.4	0.1	2.2	0.4	5	0.4	0.1	0.2	0.4	7.6	0	0.1	0.3	9.1	0.5	0.1
CDH9	0.3	0.2	6.8	0.6	4.3	1.9	0.3	0	6.4	0	0	0.4	0.5	0.5	0.6	0.4	0.2	0.4	0.1	5.8	0	5.7	0.1	0.3	1	0	0	0.3	0.6	0.1	0	0.4	0	0.5	0.6	1.3	0.2	0.1	0.1	1	0.8	0.4	0	0.4	0.5	2.2	0	0.2	1
CDHR1	0.2	1.9	7.4	1	18.3	0.4	4.5	2.3	8.7	5.3	46.2	29.2	0.1	0.6	4.4	10.7	0.5	0.4	1.2	6.6	7.5	0.4	0.5	0.2	0.9	13.4	2.3	1.1	0.1	0	3	0.2	13.9	1.4	53.2	313.8	1.5	4.2	1	214	12.2	1.2	0.1	7	0.2	0.3	3.2	3.3	0.2
CDHR2	0	0.1	0.8	4.5	0.4	0.2	0	0.1	0.7	0	0	23.2	275.8	0.1	0	0.1	0.6	5	0	1.2	0.4	10.1	30.3	0	0.3	0	0	0	0.1	0	0.3	0	0	0	12.6	0.3	0	0	0	0.1	238.3	1.1	0	0.1	12.4	4	0.7	0	0
CDHR3	1.2	0.9	4.6	0.9	3.9	0.9	4.1	4.2	5	4.6	46.4	7.5	1.9	1.7	3.2	0.5	108.8	0.2	1.7	5.7	2.3	2	2.1	14.2	0.7	9.8	20.4	2.4	1	0	1.6	0.1	7.8	0.9	1.6	6.7	0.4	0.6	0.8	0.7	4.7	3.2	7	0.2	9.3	0.5	5.6	0.1	2.6
CDHR4	0.5	0.1	0.6	0.1	0.6	0.2	0.2	0.4	0.3	5.5	1	0.5	0.1	1.7	0.4	0.1	59.4	0.1	0.2	0.6	0.7	0.2	0.1	7.4	0	2.7	6.1	0.2	0	0	0.1	0.1	3.4	0.3	0.1	0	0.2	0.2	0.2	1.3	0.1	0.2	1.2	0	0.1	7.5	0.8	0	0.2
CDHR5	0.1	0.9	0.2	4	0.6	0.1	0.4	0.5	0.4	0.1	2.2	102.2	241.2	0.2	0	0.3	0.3	3.9	0	0.2	0	44.9	129.8	0.2	0.2	0.2	0.1	0.2	1.8	0	0.6	0	0.3	0.1	51.9	0.1	0	0.1	0.1	0.1	296.8	2.7	0	0.1	4.3	0.3	0.3	0	0.1
CDON	12.6	0.7	1.9	1.6	2	0	5.1	23	4	7.9	1.2	12.4	1	14	2.1	1.7	14.2	4.8	4	1.6	1.8	0.8	1.2	2.7	1.1	2.2	1.9	20.6	1.2	2.5	3	2.7	2.7	1.3	1.6	10.1	1.7	2.8	1.2	9.9	2.9	17	0.5	0.7	4.6	3.6	2.3	2.8	18.5
CDRT15L2	0	0	0.1	0	0	0	0	0.1	0.5	0	0	0	0	0	1	0	0	0	0	1.4	0	0	0	0	0.1	0.1	0	0	0	0	0	0	0.1	0	0	0	0.1	0.1	0	0	0	0	0	0	0	15.5	0	0	0
CEACAM1	11.9	10.6	1.3	31.1	0.8	74.5	13.3	3.2	1.8	16.4	0	246.3	53.3	11.1	3.9	64.9	6	7.4	4	1.9	0	31.9	60.5	6.8	4.3	0.4	0.1	1.1	2.4	1.7	3.8	33.1	0.5	20.2	141.2	0.6	58.9	10.3	2.7	3.3	51	13.1	0	7.9	19.9	3.7	0.2	2.3	3.1
CEACAM19	3.9	5.6	3.7	1.3	3.7	1.5	3.8	4.9	5.1	7	3.5	4.7	3	5.2	1.7	5.1	6.8	2.4	11.7	4	3.8	9.4	8.2	8.2	1.1	2.8	3	6.6	8.9	1.5	7	2.2	2.7	7.8	3.4	2.4	5.7	3.1	13.8	12.4	3.8	3.1	1.9	3.5	4.6	5.7	3.7	0.9	6.5
CEACAM20	0	0	0	0	0	0	0	0	0	0	0	0.1	37.4	0	0	0	0	0.8	0	0	0	0	0.3	0	0	0	0	0	0	0	0	0.1	0	8.4	0.1	0.1	0	0	0	0	37.7	0.3	0	0	0	0.5	0	0	0
CEACAM21	1.3	0.7	1.4	2.2	0.8	17.5	0.8	0.8	1.3	2.2	0.6	0.8	0.6	2.6	0.3	0.4	0.7	0.5	0.5	0.8	2.8	0.7	1.2	3.8	5.3	1.9	2.7	0.4	0.2	0.1	0.4	1.5	2.2	0.6	0.6	0	0.5	3.6	0.1	0.2	2.6	0.5	1.8	10.2	0.9	1.1	3.9	2.2	0.6
CEACAM3	0.9	0.1	0	5.1	0	44.3	0.1	0	0.9	0.3	0.3	0.3	0	0.2	0	0.4	0.3	0.3	0.3	0	0	0.1	0.6	1.8	0.2	0	0	0	0.3	0	0	0.3	0.3	0	0.2	0	0.1	0	0.1	0	0.2	0.2	0	5.1	0.1	0	0	0.6	0.1
CEACAM4	2.1	0.5	0.1	4.8	0.1	21.3	0.5	0.1	0.2	0.4	0.2	0.7	0.3	0.3	0.8	1	1	1	0.8	0.1	0.1	0.8	1	5.7	0.9	0.2	0.2	0.2	1.2	0	0.3	0.3	0.2	1.1	0.2	0	0.8	0	0.2	0.3	1.8	1	0.1	32.6	0.8	0.1	0.2	0.3	0.4
CEBPZOS	22.3	46.5	23.6	15	24.7	25.4	22.4	26.4	32.7	23.9	25.6	28.8	23.8	23.4	38.5	24.3	23.9	17.7	42.5	26.4	24.9	35.9	27.9	17.8	22.7	24.7	24	28.3	22.9	24.9	31.1	22	24.8	29.9	22.6	28.1	26.1	18.2	53.4	23.9	22.5	20.2	23.1	20.6	24.5	22.7	24.5	18.3	26
CFAP65	0	0.1	2.3	0	2.1	0	0.1	1	1	1.3	13.5	0.1	0	0.5	1.8	0	25.7	0.4	0	2.6	2.8	0.4	0	2.7	0	8.4	12.1	0	0.3	0.1	3.5	0	6.2	0.1	0.2	9.2	0.1	0.1	0	0	0.4	0	6.1	0	0.3	9.4	2.4	0	0.9
CHL1	13.6	4.1	18.6	8.6	33.9	0.3	8.5	2.3	35.5	3.3	0	14.7	4.4	3.4	1.6	8.9	2.6	4.8	11.5	35.8	26.7	17.8	0.8	5.1	6.2	12.5	5.3	16.3	1.7	0.5	2.6	0	5.7	3.7	7.9	15.9	6.9	6.3	0.3	12.9	6.2	5.4	10	3	4	1.5	10.6	0.7	0.9
CHODL	3.3	2	1.6	1.1	1.4	0	1.1	0.7	1.6	0.2	0.8	2.8	1.6	0.6	1.1	0.9	0.5	0.8	3.7	1.7	5.4	3.6	0	0.3	0.4	11.5	2.6	0.6	0.1	0.3	2.5	1.9	10.8	5.6	3.5	0.6	0.5	1.8	0.6	2.3	1	0.3	1.6	14.1	0.7	31	10.2	0.3	1.1
CISD1	5.2	10.1	10	6.3	9.8	0.9	5.9	10.4	13.6	6.6	11.8	9.7	22.7	5.6	3.4	11.2	6.1	7.2	43	10.1	12.7	26.4	16.6	4.3	6.1	10.1	9.9	6.8	5.3	82.3	5.8	5.5	11.2	7.6	8.8	8.2	9.9	7.1	46.4	8.4	21.8	8	9.5	4.6	7.2	2.8	9.6	6.5	10.1
CISD2	11.2	19.1	2.4	5.5	2.7	6	9	3.9	3.2	9.5	4.1	11.5	1.7	9.5	5.3	12.5	8.8	4.3	10.5	2.6	3.2	17.9	46	10.7	5.5	2.9	2.9	8.9	20	5.4	12.8	3.1	3	9.5	3.8	6.1	12	1.9	7.4	9.7	10.9	3	2.7	14.7	11.4	6.5	3	4	13.6
CLCA2	0.8	0.1	0.2	0.1	0.6	0	4.6	0.4	0.5	22.8	0.1	0.6	0.2	0	0.5	117.5	0.2	0.1	0	0.2	0.3	0	0	0.3	0	0.4	0.3	0	0	0	0.1	0.7	0.4	2.4	0.7	0	13.2	0.2	0.2	88.7	0.8	0	0.4	0	0.1	0.6	0.3	1	0
CLEC14A	67.1	9.5	13.6	7.9	13.4	0.1	50.6	13.8	15.2	24.8	10.9	15.2	10.1	31.2	7.6	11.1	22.6	19	65.1	11.5	13.3	15.9	9.4	55.5	6.6	15	13.9	9.5	7.8	10.5	6.1	25	15.4	14.5	7.2	0.8	13.6	9.8	33.2	15.8	18.8	19.8	13.1	16.7	13.8	3.5	14.9	4.6	31.4
CLGN	0.4	6.6	0.9	1	0.7	2.4	2.7	3.8	1.6	0.9	2	2.6	0.5	1.6	0.6	1.2	13.7	0.4	59.5	0.9	2.6	0.4	3.2	0.5	0.7	2.7	1.9	0.3	2.2	0.6	11.2	0.2	2.6	22.5	1.3	17.2	1	0.7	0.4	0.2	1.3	1.5	1.2	0.2	2	113.6	2.3	2.4	2.7
CLIC1	292.8	156.5	6.9	43.4	6.8	64	256.7	7.1	11	222.2	8.7	291.6	37	197.9	20.9	395.9	190.5	43.7	183.7	6.7	10.2	318.5	102.6	330.4	44.1	9.4	7.7	149.8	148.1	20.1	111.5	45.5	8.9	217	64	2.6	251.3	22.3	47.3	324.8	231.6	32.7	8.9	332.6	247.8	41	9.6	35.2	180.8
CLIC2	23.1	7.1	6.9	16.7	7.8	9.8	16.7	6.9	18.1	20.1	7.6	10.9	8.7	22.6	7.8	9.4	12.5	19	14.6	7.1	7	5.8	12.8	30.6	30.2	7.7	6.9	21.6	3.5	4.6	4.5	9.3	7.4	4.6	13.6	2.4	6.2	6.3	4.4	6.1	10.3	17.7	7.7	50.1	8.5	3.2	8.5	14.5	31.8
CLIC3	8.6	0.6	0.9	1.3	1	4	2.6	1.3	1.6	75	1.4	1.3	0.3	1.8	4.6	317	1.7	0.8	8.6	0.7	1	1	1	38.6	4.1	1.3	0.9	0.6	0.6	0.2	2.4	41.6	1	3	0.2	0	37.7	1.1	1	122	1.7	0.3	0.8	6.9	7.5	0.7	1	7.6	109.6
CLIC4	154	58.6	51.8	97.7	70.2	32.3	88.1	61.8	82.7	165.4	39.4	136.3	32.4	201.5	84.6	119.3	103	106.5	197.2	50.8	66.5	256.8	72.3	114.6	51	73.6	68	46	49.7	29.3	14.1	120.6	67	112.8	66.8	53.1	49.4	152.8	30.7	33.6	54.2	280.4	62.4	43.1	80	34.2	88.9	59.6	47.6
CLIC5	18.9	1.5	3.2	4.3	4.4	0.2	6.5	1.5	2.9	19	0.5	28.6	20.9	2.1	0.9	2.9	4.5	3	102.7	2.1	5	54.7	0.3	70.8	1.7	2.1	3.8	0.5	1.1	1.7	3	16.5	2.2	2.6	25.8	16.9	2.7	1.4	289.7	1.2	36.6	2.3	1.8	44.5	1.6	1.4	5.5	1	7.3
CLIC6	11.4	0.1	1.2	4.3	0.7	0.1	11.9	2.4	1	15.8	235.9	4	2	2.1	2.7	2.6	11.4	8.8	11.1	11.3	0.7	2.6	0.9	9.8	1.2	3	4.5	4.9	3.2	28.3	3.3	0.1	2.6	9.8	2.9	0.2	25.4	7	1.6	6	3.1	0.7	1.3	1	138.5	0.3	4.4	8.4	13.2
CLMP	63.2	6.5	0.9	14.7	0.8	0.4	24.5	7.8	2.7	20.5	3.6	41.1	7.3	30.3	4.3	10.1	18.4	23.1	12.9	5.3	0.4	6	0.4	8.1	7.4	4.2	2.1	9.1	2	0.2	1.9	26.3	1.8	7.4	10.6	0.9	5.4	8.5	1.7	6.5	17.3	36.3	2	8.1	16	2.6	2.1	0.8	2.4
CLSTN1	28.1	27.4	49.7	23.1	65.8	10.8	31.7	29.5	137.5	61.2	80.6	59.5	29.2	85.4	21.4	51.4	69.8	48.1	35.9	79.6	15.5	41.3	6.1	29.6	33.5	24.7	18.4	60.2	65.7	36.2	48.4	35.7	32.8	61.8	38.2	110.8	79	45.7	23.1	83.5	41.1	49.4	7	28.3	31	15	23.5	35	40
CLSTN2	18.2	4.8	17.3	0.3	15.3	0	8.8	0	26.7	4.2	0	1.4	0.5	5.1	0.7	1	4.7	2.1	6.1	23.4	0	4.3	0.8	1.1	2.7	13.3	3.1	64.7	1.6	0.8	0.9	0.9	9.1	5.3	0.8	2.7	1.3	1.1	1.6	2	1.3	6.8	0	0.1	1	0.6	0	0.7	2.8
CLSTN3	12.9	14.5	23.1	13.6	20.8	12.4	13.3	18.6	42.7	13.4	0	8.3	6.8	11	2.7	6.8	11.7	10.1	7	21.1	33.9	21.2	29.2	12.7	14.3	13.5	7.7	25.4	10.4	11.2	30.3	3.7	24.8	9.6	3.9	20.2	11	4.4	2.5	10.5	14.2	7.3	0.7	20.7	7.5	4.3	22.3	10.2	12.4
CLTRN	0.5	0.8	0.5	0	0.6	0.3	2	0.7	0.8	1	16.6	0.6	1.3	1.5	3.1	0.6	2.4	3.7	1.1	0.7	0.6	486.4	61.5	1.7	0.4	0.6	0.5	3.2	5.3	10.5	0.6	0.5	0.6	1.5	0.3	1.2	0.8	1.3	0.1	1.2	0.4	0.4	0.4	0.2	10.9	1	0.5	0.8	4.1
CNST	13.1	19.2	8.8	10.5	9.7	23.5	10.9	14.4	16.1	9	17.1	13.7	10.2	9	8.1	16.7	8.8	8.7	8.9	10.3	11.1	8.6	23.5	9.9	16.7	6.9	7.8	10.5	10.2	11.3	7.5	9.3	8.4	8.1	12	16.8	7.2	7.3	31.8	10.1	13.2	10.1	5.6	10.4	8.4	12.9	7.6	14.3	13.9
CNTNAP1	7.1	3.6	27.5	5.6	30.8	0.6	5	13.5	46.7	12	0	23.8	1.8	21.8	6.1	2.2	14	6.3	8.2	29.5	15.7	6.4	1.5	6.9	2.4	21.6	15.4	15.7	11.5	0.6	19.3	4.5	19.1	7.2	3.9	11.3	2.9	6.5	3.7	2.2	6	25.9	8.1	4.9	9.8	3.3	18.8	1.2	4.9
CNTNAP2	0.2	0.8	10	0.2	13.8	0	0.6	1.4	20.7	0.1	0	0.8	0	0	0	0.4	0.6	0	0.2	5.6	5.7	0.1	1.9	0	0.4	5.7	0.5	1.1	0.2	0.3	3.8	0.5	3.8	4.1	0.4	14.4	0.1	0.1	0	0	0.9	0	0	0.4	0.2	0.5	1.8	3.7	0.3
CNTNAP3	2.7	0.4	4.8	0.5	7.6	1.2	3.2	0.4	2.7	1.3	2.7	4	0.8	0.6	0.5	7.2	2.2	1.2	4	5	3.3	1.8	0.8	1.1	0.3	0.9	5.4	0.3	0.4	0.1	1.1	1.6	0.9	1.5	1.3	2.7	3.4	1.4	0.4	7.2	1.8	2.3	0.1	2.6	0.6	1.8	1.7	2.5	1.2
CNTNAP3B	8.9	1.6	6.1	1.4	10	0.3	10.1	2.9	6.3	3.7	6.4	8.6	1.4	2.5	0.7	9.3	5	2.5	5.7	7.1	7.4	7	2.6	3.4	1	4.7	9	1.1	1.5	0.4	2.9	3.8	4.4	2.8	2.8	6.3	6.6	2.1	1.6	8.8	3.7	3.2	2.5	3.8	2.1	1.9	5.1	2.4	2.1
CNTNAP4	0.3	0.9	24.5	0	58.6	0	0.1	47.7	41.2	0.2	5	0.2	0.1	0	0	0	0	0	0	24	40.6	0	0	0	0	76.3	47.7	0	0	0	0.5	0	74.9	0.2	0	7.4	0	0.3	0	0	0.1	0	48.2	0	0	0.7	53.5	0	0
CNTNAP5	0	0.5	2.4	0	0.6	0	0	0	7.9	0	0	0	0	0	0	0	0	0.9	0	4.3	5.1	0.1	0	0	0	6.8	6.3	0	0.1	0	0	0	7.3	0	0	1.8	0	0	0	0	0	0	0	0	0	0	7.2	0	0
COA1	17.1	17.1	20.8	17.2	21.2	23.8	16	22	25.9	7.7	22.3	12.7	12.9	9.4	14.3	17	10.5	12.3	59.2	20.6	21.9	28.3	16.6	13.6	31.5	20.8	20.9	6.9	28.4	25.7	6.4	12.9	21.4	8.5	16.3	23.5	16.4	8.4	74.5	5.6	11.8	10.4	21	15.5	17.2	10.9	21.1	27.2	16.5
COQ8A	63.9	123.8	7.1	10.3	8	26.1	35.8	17.3	8.1	16.5	16.1	30.8	29.9	15.9	0.5	32.2	24.6	19.7	123.5	7.1	5.6	14.4	35.7	9.6	12.7	8.9	5.4	34.1	93.8	6.4	5.3	6.5	9.8	18.5	6.4	1.3	32.7	11.7	1165.1	25.1	18.5	7.2	5.9	14.4	52.8	6.7	5.9	8.6	9.4
COX14	124	106.4	96.3	47.1	101.4	66.2	105.6	110.3	129.7	63.6	120.1	92.4	83.4	46.2	130.5	68.5	54.9	62.9	238.6	94.5	105.5	143.8	145.4	62.3	74.5	102.6	99.8	52.8	62	127.8	88	54.7	102.9	67	77.5	60.6	84.9	80.7	247.6	49.8	84	58.7	102.9	66.9	76.5	32.6	104	54.9	87.3
COX6A1	353	396.5	1004.7	203.3	1040	368	321.3	1052	1305.8	265.4	959.8	597.1	611.5	248.1	273.9	582.2	248.6	231.3	263.9	1030.7	1086	664.3	707.1	269	273.3	1062.6	1045.6	207.4	373	986	344.2	193.5	1075.6	282.7	443.1	392.4	373.3	244.3	59.7	372.2	481.2	230.4	995.3	262.3	493.9	224.4	1086.7	327.9	316.1
COX6A2	1.9	0.9	1.8	0.1	1.3	0	2.9	2.3	2.3	0.4	0.2	1.4	1.1	1	0	74.8	0.9	0	3905.3	0.9	2.1	4.5	15.9	3.3	0.4	1.6	2.6	1.2	3	2.9	11.9	0.1	7.3	38.9	0	1	92.1	0.1	6742	3.5	1.2	0	0.8	0.5	1.3	1.3	2.6	0.5	2
COX6C	134	147.5	180.8	52.9	183.9	152.6	125.7	186.1	291	166.4	190.2	268.1	334.8	194	175.6	197.3	189.5	20.4	781.6	191.8	195.6	254.9	328.5	108.4	71.1	186	188.4	161.9	107.3	101.7	159.5	89.9	189.2	162.6	110.4	147	108.1	58.1	666.1	121.4	172.3	42.7	182.4	122.9	180	170.8	192.7	44.8	129.1
COX7A2	180.5	204.2	346.7	94.5	356.4	171.8	166.2	374.6	579.3	133	382.9	314.4	196.3	128.4	215	253	135.7	105.5	601.8	357.5	401.2	374.6	307.6	146.1	117.3	344.1	349.7	103.8	154.1	407.8	232.6	92.4	355.2	163.4	327.9	332.2	160.4	124	185.3	163.6	200.9	158.5	358.6	138.6	286.4	497.7	353.5	166.6	146.8
COX7B	99.1	94.8	198.6	74.5	200.9	205.6	81.5	218.2	376.7	46.2	228.4	176.5	182.4	50.2	94.4	72.1	55.3	42	326.8	202.2	214.7	222.6	181.5	45.7	64.3	203.2	202.9	38.7	49.1	301.3	21.3	53.6	205.4	61.6	158.5	184.1	93.5	65.9	1122.9	42.8	156.7	74.8	205	51.3	125.1	19.1	208.4	96.6	54.3
COX7B2	0.1	0	0	0	0.1	0	0	0	0.2	0	0	0	0	0	0	0	0	0	0	0.1	0	0	0	0	0	0.3	0	0	0	0	0	1.2	0.1	0	0	0	0	0	0	0.2	0	0	0	0	0	85.8	0.1	0	0
COX8A	322	443.8	421.6	134.1	435.5	292	286.8	470	544.7	259.3	524	516.1	337.8	236.1	121.2	612.5	246.8	78.4	1287.8	415.9	469.2	771.1	449.9	265.4	119.9	421.5	420.4	248	275.7	366.3	373.9	105.7	414.7	316	250.2	149.5	362.1	223.8	1523.9	362	381.5	132.3	427.7	277	467.3	96.7	480.4	206.6	342.9
CPD	25.9	7.4	10.8	19.7	13.1	32.2	20.5	15.4	25.6	40.9	9.4	18	20.3	15.8	13.2	12.1	23	31.8	9.1	11.8	13	19.7	25.4	18.2	7.9	19.5	13.3	7.8	15.7	28.5	6.1	30.3	17.8	16.8	20.1	14.9	44.8	11.2	8.1	8.2	19.8	23.3	18.3	9.3	37.3	41.3	13.5	8.3	57.6
CR1	13.2	0.8	0.1	27.2	0.5	10.5	0.6	0.1	2.9	1.2	1.3	1.5	1.3	0.5	0.2	0.9	1.4	2.1	0.6	0.2	0.2	2.5	2.6	3.2	20.1	0.7	0.5	0.2	0.3	0.1	0.2	9.1	1.6	0.2	1.5	0	0.4	0.4	0.2	0.1	4.4	6.3	0.1	24.4	1.7	0.6	2.1	1.6	0.3
CR2	2	0	0.1	53.1	0.1	0.8	0.6	0	0.2	0	0	5.1	0.9	0.4	0	0.7	0.1	2	0.1	0.2	0	6.2	0.4	1.1	174	0.1	0.2	0	0.2	0.1	0	0.2	0.1	1.1	4	0	4.3	0	0.2	0	16.7	0.4	0	73.2	6.9	0.5	0.1	15.2	0.8
CRB1	0.1	0.1	15.7	0	17.6	0.4	0.1	19.8	20.5	0	9.6	0.1	0	0	0.1	0.1	0.4	0	0.2	15.8	14.2	0.1	0	0.1	0.1	18.7	18.4	0.7	0.4	0	2.2	0	17.5	0	0	74.7	0	0	0.7	0	0	0	18.9	0	0.2	2.9	16.1	0	0.2
CRB2	1.6	0	14.5	0.5	21.5	0.3	0.1	11	12.5	0	14.1	0.7	0.1	1.5	0.1	0	1	0	0.1	13.8	13.7	5.8	0	0	0.7	24	20.3	0.2	0	0	1.4	0	14.9	0	0.4	8.1	0	0	0	0.1	0.3	0.3	22.2	0.5	0.2	0.5	24.9	0.2	0.1
CRB3	0.8	0.4	0.3	4	0.7	0.3	5.1	1.2	0.5	9.3	6.1	26.9	36.9	2.2	4.6	54.5	8.2	8.2	0.3	0.3	0.2	34.1	32.5	19	0.9	0.4	0.2	0.4	44	20.7	15.9	3.5	0.5	9.1	10.5	0.4	24.8	8.9	0.1	41.9	30.6	0.5	0.1	0.8	31.1	0.4	0.2	0.8	16.2
CRIM1	88.3	14.6	27	18.8	28.1	3.5	58.9	9.4	23.5	26.7	51.4	28.7	14.9	26.6	16.7	30.5	34.4	32.2	34.5	20.3	28.8	70	16	50.1	14.8	23.5	21.9	36.9	23.5	29.2	7.4	163.8	21.2	25.8	23.2	29.5	31.1	32.6	50.1	27.2	18.2	35.7	22.1	47.1	17.5	12.4	36.1	9.9	33.8
CRLF2	0.2	0	0	1.5	0	1.8	0.2	0	0	0.2	0	0.1	0.1	0.1	0.1	0.3	0	1.3	0	0	0	0	0.1	0.4	0.1	0	0	0	0	0	0	0	0	0.1	0.3	0	0.1	0	0	0.2	0.3	0.2	0	0.2	0.3	0	0	0.3	0
CRTAM	0.3	0.3	0.3	2.3	0.5	1.8	0.5	38.2	1.4	0.3	0.3	0.5	0.6	0.8	0.5	0.3	0.3	1.5	0.2	0.2	0.4	0.1	1	1.8	8.8	1.1	1.4	0.3	0.1	0.1	0.1	0.2	4.2	0.3	0.6	0	0.7	0.2	0.1	0.3	1.2	0.2	0.5	3.6	0.8	0.2	0.7	4.9	0.2
CSF1	67.4	37.5	27.5	24.5	32.9	18.4	46.4	36.9	25.8	25	32.9	26.8	13.3	21.1	5.2	15.6	28.5	31.9	29	24.5	30.9	17.3	16.4	47.6	28.2	42.3	32.6	22.1	17.5	10.5	8.7	41.2	36.1	21.4	16.2	1.5	18.9	16.6	11.4	19.4	26.7	17.6	36	48	22	3.7	32.2	13.5	22.2
CSF1R	51.3	31	19.6	75.1	17.1	5.6	19.3	20.2	21.4	21.6	19.3	21.9	24.3	12.1	5.8	21	17.2	40.6	16.6	19.8	33.8	7.1	27.5	36.6	54.4	41.4	35.5	12.7	9.9	11.8	5.7	103.3	40.1	9.1	21.5	1.5	10.1	20.8	3.2	13.4	37.3	41.9	36.6	113.3	21	7	40.6	14.3	6
CSF2RA	10	5.5	4.2	25.4	4.4	21.7	6.8	5.2	4.8	5.1	5.4	5.8	5.8	2.5	1.7	5.3	4.1	12.6	2.5	4	5.4	2.3	4.6	14.2	20.9	8.5	6.6	1.8	3.3	3.1	1.4	64.4	8.3	2.5	7.4	0.7	3	3	0.6	4	6.6	7.1	7.2	14.9	5	1.1	9	9.4	1.6
CSF2RB	10.1	2	1	65.5	1.1	54.5	5.4	1.2	5.2	2.5	1.3	9.9	10.3	2	0.7	6.6	2.6	9.8	2.3	0.9	1.6	1.8	2.6	15.1	40.1	2.6	2.1	0.5	2.1	0.9	0.7	31.3	3.1	1.6	8.5	0	4.9	1.5	1	5.4	11	7	2.3	22.8	9.3	2.1	3	9.8	2.7
CSF3R	36.2	7.1	5.8	148.2	5.6	379.7	13	6.7	19	5.2	6.3	6.4	2.6	3.1	0.4	5.6	31.5	15.8	14.6	5.5	7.3	9.7	22.9	136.7	7.3	10.3	7.8	3.2	4.9	1.6	5.5	105.1	11.4	7.5	1.8	0.1	7.4	1.8	3.6	1.6	9.8	12.2	9.6	375.6	9.9	1.2	10.7	5.7	5.8
CSMD1	0.1	0	3.5	0	5.8	0	0.2	0	10.7	0.5	0	0	0	0.1	0	0	0.6	0	0	5.8	0	0.5	0	0.1	0	0	0	0	0	0.1	0.1	0.6	0	0.1	0	1.6	0	0.1	0.2	0	0	0.2	0	0.6	0	2.5	0	0	0.1
CSMD2	0.2	0.5	5.3	0.2	3.2	0	0.1	0.7	4.8	0.1	0	0.1	0.1	0.1	0.1	0	0	1.1	0.2	7.1	5.5	0.1	0	0.1	0.2	2.3	2.7	0	0.2	0	0.1	0	1.8	0.2	0.1	0.9	0	0.2	0	0.1	0.1	0.3	1	0.2	0.1	0.5	9.3	0	0.1
CSPG4	29.6	1.8	9	7.3	7.1	0	18.5	6.6	9.3	16	1.8	55.4	2.8	34.5	1.4	8.3	15	5.6	14.6	7.5	8.2	4.9	0.9	19.4	0.4	11.7	7.8	8.9	2.1	1.2	2.2	15.5	9.7	14.4	2.2	0.1	4.7	11.2	39.6	7.8	15.3	22.7	6.7	5.6	19.1	1.3	7.7	0.6	5.6
CSPG5	0.9	0.8	58.3	0.2	62.4	0.1	0.6	33.6	83.2	0.3	65.2	1.1	0	0.3	0.1	0.3	0.3	0.1	0.5	62.5	49.7	0.2	0.2	3.2	0.2	41.2	45.6	0.2	0.3	0.3	1.7	0.8	45.8	0.4	0.2	28.3	0.3	0	0.5	1.1	0.3	0.4	37	0	0.4	1.9	48	0.1	0.4
CTAGE1	0	0	0	0	0	0	0	0	0	0	0	0	0	0	0	0	0	0	0	0	0	0	0	0	0	0	0	0	0	0	0	0	0	0	0	0	0	0	0	0	0	0	0	0	0	10.3	0	0	0
CTAGE15	0.2	0	0	0	0	0	0.5	0	0	0.5	0	0.6	0	0.1	0	1.4	0.2	0	0.1	0	0	1.6	0.8	0.4	0	0	0	0.3	0.7	0	0.4	0	0	0.6	0	0	0.7	0	0	1.7	0.5	0	0	0.2	0.6	8.1	0	0	1.4
CTAGE4	1.5	0.5	0.2	0.4	0.3	0.6	4.5	0.2	0.2	2.7	1.1	4.5	4.7	0.8	3	8.6	1.5	2.6	0.8	0.1	0.2	10.5	5.7	2.9	0.7	0.4	0.4	1.8	5.6	0.7	2.7	1.5	0.3	4.3	4	1.2	4.6	1	0.1	11.9	3.9	0.3	0.2	1.6	4.1	14.9	0.3	0.5	10
CTAGE6	0	0	0	0	0	0	0	0.1	0.2	0.1	0	0	0	0	0	0.2	0	0	0	0	0	0.1	0	0.1	0	0.1	0.1	0.1	0	0	0	0	0.1	0	0	0	0	0	0	0.1	0	0	0	0	0	14.4	0.1	0	0
CTAGE8	1	0.3	0.3	0.6	0.2	0.6	2.1	0.2	0.2	1.5	1.8	2.7	2.3	0.7	0.4	5.3	0.9	1	0.6	0.1	0.3	9.2	3.5	1.9	0.3	0.3	0.4	1.4	3.4	1.9	1.8	0.6	0.3	3.1	1.1	0.6	3.2	0.6	0.1	7.8	2.9	0.2	0.2	1	2.9	10.8	0.3	0.2	7
CTAGE9	0	0	0	0	0	0	0	0.2	0	0.2	0	0	0	0.2	0	0	0	0	0	0	0	0	0	0	0	0	0	0	0	0	0	0	0	0.1	0	0	0.2	0	0	0.1	0.1	0	0	0	0	8.3	0	0	0
CTLA4	1.1	0.2	0.4	18.5	0.4	6.1	1	0.4	0.7	0.6	0.5	1.3	0.3	0.3	0	1.6	0.6	5.2	0.5	0.5	0.5	0.6	0.7	2.9	37.4	1.3	0.7	0.1	0.4	0.5	0.3	0.3	1.1	1.5	3.2	0	0.5	1	0.1	0.7	6.2	0.8	0.6	3.9	2.9	1.1	0.5	10.1	1.1
CTXN1	6.5	12.5	176.3	0.9	275.1	0.1	3.2	0	173	36.9	0	61.3	0.9	85.7	2.9	2.6	43	0.2	1	199.1	58	11.7	0.4	7	0	0	21.3	6.2	2.2	1.1	57	0.3	1	16.3	0.4	0.2	6.4	12.4	0.5	4.1	4.7	4.9	0	1.4	8.8	27.8	85.5	0.3	2.8
CTXN2	0	0.1	2.6	0	2.4	0	0	2.3	3.9	0	1.6	0	0	0	0	0	0.1	0	0	2.3	3.1	0	0	0	0	2.8	2.7	0	0.1	0	1.1	0	3.1	0	0	1.2	0	0	0	0	0.1	0	2.2	0	0	0.8	3.1	0	0
CTXN3	0	0	3.1	0	4.2	0	0	1.9	10.2	0	2.3	0	0	0	0	0.1	0	0	0	5.1	4.8	79.8	0	0.1	0	8.3	11.8	0	0	0.2	5.3	0	10.2	0.5	0	0.2	0.2	0	12.9	0	0	0	2.6	0	0	0.1	5.3	0.1	0
CTXND1	0.3	3.7	11.4	0.2	9.4	0	0.2	4.9	14	0.3	3	0.9	0.4	0.1	5.4	0.1	0.3	0.1	2.7	30.9	9.8	2.2	9.4	1.5	0.2	7.2	11.1	0.4	0.5	0	1.4	0	8.4	0.3	0.2	1.4	0.1	0.1	0.5	0.8	0.5	0	6.4	1.4	2.6	0.4	14.4	0	0.4
CTXND2	0	0	0	0	0	0	0	0.1	0.1	0	0	0	0	0	0	0	0.5	0	0	0	0.1	0	0	0	0	0	0	0	0	0	0	0.1	0.1	0	0	0	0	0	0.1	0	0	0	0	0	0	0.3	0.1	0.1	0
CUZD1	0.4	0.2	0.2	0.2	0.3	0.8	0.4	0.2	0.5	0.6	0.2	0.6	0.5	0.4	0.4	0.5	0.4	0	0.4	0.3	0.2	0.9	0.2	0.5	0.2	0.2	0.2	1	2414.2	0	1.4	0.1	0.4	0.7	0	0.4	0.5	0	0.1	0.7	0.9	0	0.2	1.1	0.4	1	0.2	0.3	0.5
CX3CL1	68.3	4.8	36.4	5.7	39.5	0.1	104.8	11.9	44.8	17.6	19.8	14.3	5.1	13.7	8.7	14.4	18.2	21	43	46.9	26.4	41.9	14.9	98.8	8.5	25.1	24.8	8.3	13.1	7.1	11.2	3.9	23.6	42.2	5.4	4.3	70.8	45.3	15	27.3	12.8	10.6	21.8	1.4	14.5	5.7	30.5	5.2	29.7
CXADR	3.6	2.9	7	2.8	8.7	2.6	9.8	6.6	10.8	7.7	22.8	22.5	42.3	5.3	15.2	14.5	10.6	18.3	9.3	8.9	7.1	8.3	49.3	13.6	0.7	10.4	6.8	0.4	15.8	6.8	4.7	0.3	9.3	15.1	25.6	4.9	15.4	14.2	0.4	53.4	42.6	3.3	9.7	2.4	30.9	12.5	7.3	1.5	22.1
CXCL16	27.6	18.1	18.7	56	19.4	70.4	29.3	20	30.7	19.8	20.8	21.9	45.7	11.7	15.3	24.6	24	54	7.8	17.4	23	19.6	52.6	106	23.7	32.5	22.7	10.5	20.8	61.8	14.4	31.1	27.9	16.3	25.8	10.2	47.1	14.4	2.6	21.8	39.3	17.6	25.2	43.8	41.2	112.6	28.7	12.5	10.5
CXorf66	0	0	0	0	0	0	0	0	0	0	0	0	0	0	0	0	0	0	0	0	0	0	0.6	0	0	0	0	0	0	0	0	0	0	0	0	0	0	0	0	0	0	0	0	0	0	13.4	0	0	0
CYB5B	60.2	318	52.3	51.4	53.9	20.9	50.4	46	69.9	45.8	43.6	92.6	69.5	49.3	72.8	59.3	58.2	45.4	58	56.9	51.2	71.9	83.8	54.1	68.8	50.7	48.1	44	40.1	77.7	28.6	73.8	50.6	47.6	116	49.4	36.3	48.3	65.8	45.8	67.8	61.6	44.7	49.6	49.3	38.6	52.3	74.3	54.1
CYBC1	39.2	35.7	34.4	70.1	36.1	37.2	37.4	36.7	42.6	40.9	36.3	33.8	24.6	33.7	23.7	34.1	34.9	46	30.7	33.2	35.6	51.2	64.9	41.4	110.5	41.8	37.8	33.8	45	24.5	25.9	30.7	37.7	43.4	27.7	9.9	30.8	23.2	14.9	29.4	49.3	40.7	37.1	117.4	36.9	17.8	36.7	63.3	28.9
CYC1	84.7	173.2	92.1	62.4	97.2	104.4	72.7	115.4	103.8	71.4	102.4	162.6	171.2	75.9	35.7	155.5	67.8	39.5	527.7	92.3	105.3	152.6	180.4	56.7	55.8	99.8	96.9	63.6	101.2	163.3	58.2	45.8	103.1	67.8	111	42	104.4	70	730	106.5	127.5	59.9	94.9	70.1	139.6	38.9	106.9	63.4	64.8
CYP26C1	0	0.1	0	0	0	0	0	0	0.1	0	0	0	0	0	0	0	0	0	0	0.1	0	0	0	0	0	0.2	0	0	0	0	0	0	0.1	0	0	0	0	0	0	0	0	0	0.1	0.1	0	0.1	0	0	0
CYP3A4	0.3	3.8	0.1	1.1	0.3	0	0.3	0	0.8	0.1	0	4.6	797.6	0.6	0.2	0.4	0.1	0.6	0.1	0.1	0	4.9	3796.2	0.1	0.9	0	0	0.1	43.4	0	1	0	0	0.2	2.2	0.4	0.3	0	2.4	1.9	853	0	0	0.1	1.1	1	0.1	0.4	0
CYP4F22	1.3	0	0	0	0	0	3.7	0	0.1	10.5	0	0	0.2	0.3	0	18.8	0.1	0.1	0	0	0	0	7	0.3	0.3	0.1	0.4	0	0	0.1	0	0	0.2	8.4	0	0	3.2	6.4	0.2	58.6	0.1	0	0	0.3	1.4	1	0	0.1	0
CYP4F8	0	0	0	0	0	0	5.3	0	0	0	0	0	0.1	0	0	0	0.2	0	0	0	0	0	0	0	0	0	0	0	0	0	0	0	0	14.8	0	0	0.2	215.6	0	12.5	0	0	0	0	0	0	0	0	0
CYP4V2	7.4	16.4	5.1	5.2	6.8	2.1	5.7	5.6	5	8.6	17.9	9.6	16.5	5.6	2.6	5	6.1	14.7	9.2	4.8	5.1	33.9	113.5	10.8	5.6	5.3	6	5.7	15.6	33.4	3.7	3.5	5.3	8.2	11.9	14.2	7	7.5	4.5	1.3	16.7	7.1	5.4	11.2	6.2	3.2	5.6	6.5	17.3
CYP4X1	11.6	3.2	8.2	0.7	8.5	0.1	14.9	5.2	10.2	37.1	2.8	1.6	1.7	2.1	2.7	14.7	9.3	1.6	8.6	8.7	12.1	5.9	10.5	8.8	1.9	4.5	5.6	1.2	1.7	1.7	3.8	1.1	5.7	8	1.9	2.3	31.1	2.9	4.6	7.1	1.4	1.9	4.1	0.6	22.3	4	9.2	1.1	5
CYP51A1	19.4	58.2	22.3	20.6	24.9	30.3	30.6	39.8	32.3	26.4	21	52.7	86.6	21.2	35.8	43.7	16.7	24.3	20.7	24.2	39	38.7	204.7	53.2	13.1	60.1	42.3	29	48.7	59.6	17.1	21.9	50.6	43.8	41.5	31.4	20.3	17.5	7.9	26.5	40	20.4	46.6	13.4	45.1	86.4	31.8	6.6	33.6
CYYR1	36.4	46.4	9.7	8.1	9	7.8	30.2	8.7	11.4	16.4	8.4	8.4	6.1	19.2	8.1	9	12.9	16.1	22.3	8.1	9.4	12.7	4.8	23.7	6	9.9	10.5	4.5	5.5	15.5	3.8	36.3	10.6	9.5	6.6	0.9	6.8	11.4	15.1	8.2	9.6	23.6	9.6	32.5	7.7	1.9	10.8	6	14.1
DAG1	25.2	22	31.5	17.9	32.6	5.4	26.6	30.7	30.7	26.2	25.5	38.8	24	32.1	16.2	28.3	31.8	26.4	68.9	30.1	28.9	28.1	43	31.8	9.4	33.3	31.4	24.6	51.4	44.3	18.6	77	28.6	29.5	30.6	9.8	31.8	37.9	93.8	28.5	24	45.9	30.2	12.6	32	26.9	34.1	10.5	25.5
DCBLD1	8.3	3.5	3.7	6	4.6	0.6	5.7	3.5	4.9	9.1	2.6	6.6	6.5	5.1	3.3	5.4	2.5	9.1	6	5.5	2.7	4.8	9.6	9.9	3.4	3.5	3.6	1.9	6.3	6.8	8.3	8.7	3.7	2.6	6.1	1	4.8	2.8	5.5	2.9	8.1	3.8	3.4	3.8	7.6	5.6	3	1.2	5.9
DCBLD2	12.2	13.3	4	4.5	3.8	1.2	8.2	8.1	5.8	8.3	6.6	11.5	2.8	14.6	8	6.4	14.5	12.5	27.6	3.4	5.9	11	9.8	11.5	3.6	6.5	6.9	17.8	5.8	13.2	6.6	8	26.7	11.5	7	22.4	10.1	14.9	5.2	8.3	4.1	16.3	4.8	1.6	6.5	23.8	7.3	6.9	15.7
DCC	0	0.6	1.2	0.2	6.3	0	0	0	3.9	0.3	0	0.2	0	0	0.2	0.1	0.1	0	0	6.9	3.6	0.2	0	1.4	0	0.7	4.7	0.1	0.3	0	0.6	0	1.5	0.3	0.1	0.3	0.1	1.2	0	0.1	0.1	0	0	0.2	0.2	7.6	1.1	1	0
DCHS1	9.4	2.5	7.4	8.4	6.8	0.7	9.3	6.1	6.3	19.5	0.9	19	4.1	28.9	2.4	5	13.2	8.3	9.2	6.6	10.1	4.6	2	10.1	4	7.6	6.3	11.6	3.3	2	3.2	10.1	5.7	9.3	3.4	0.6	3.5	11.5	4.2	3.7	8.3	16.2	4.7	12.9	8.2	3	8.7	3.8	4.1
DCT	0.4	0.4	0.6	0	1	0.1	3	0.4	0.7	0.2	0.2	0.3	0	0.3	0.9	0	0.9	0.1	0.1	0.6	0.6	0.2	0.2	0.1	0	0.6	0.6	0.4	0.4	0	1.6	0	0.5	0.3	0	0.9	1.5	0.3	0.4	107.4	0.1	0.1	0.6	0.1	0.1	0.6	0.6	0.5	0.2
DDR1	26.5	50.4	24.1	5.3	49.5	0.4	54.6	47.9	20.2	55.2	4.8	57.7	12.3	23.4	4.5	150.1	46.2	11.4	42.1	17.5	40.7	96.8	6.3	33.7	1.2	68.7	47.3	41.5	99.7	19.7	67.9	4.2	57.9	70.2	10.7	4.5	131.7	13.8	40.5	121.1	47.3	1.1	38.8	11.5	71.1	16.5	46.3	7	85.9
DDR2	59.8	64.3	13.2	15.8	11.3	0.3	25.2	10.4	9.2	33.7	51.5	54.7	5.8	26.2	13.2	18.1	22.4	23.8	24.1	12.6	24.5	6.4	5.4	14.5	9.1	37	22.1	37.4	3.7	2.5	5.4	10.6	31.7	17.3	14.1	5.1	9.8	29.2	4.9	9.7	17.6	42.8	17.8	5.8	20.4	3.9	21	3.3	12.9
DENND5B	4	6.4	6.3	5.4	7.8	2.1	3.2	20.1	12.3	4.8	2.9	4.2	9.2	6.9	2	2.4	3.9	4.2	10.9	6.1	8.4	7.6	12.5	2.6	7.3	7.7	5.2	21.7	5.7	2.7	4.7	4.9	7.7	2.9	4.3	15.9	2	3.1	7.1	1.3	10.4	7.2	2	6.7	5	16.1	7.1	2.4	2.9
DGCR2	25.3	28.6	45.7	14.9	40.4	7.4	26.4	34.6	48.9	30	24.7	34	26.2	32.9	12.9	46.5	27.7	19	33.6	44.1	42.8	31.1	30.6	28.6	16.8	45.2	43.3	35.9	44.6	26.3	33.1	16.4	43.6	34.7	16	9.1	33.7	23.5	27.2	61.3	28.8	15.6	38.3	25.5	30.2	25.3	52	16.7	39.8
DGKE	4.1	2.2	5.4	4.5	6.9	3.1	3	9.4	7.4	4.9	7.7	4.9	2.6	6.5	4.2	2.6	4.8	4.6	2.9	5.8	8.1	2.6	2.8	5.2	5	3.3	4.7	3.5	3.9	4.1	6.2	2.7	3.4	4.1	3.3	34.5	2.5	3.3	1.2	1.9	4.4	4.3	2.7	6.9	3.7	6.5	6.9	9.8	4
DHCR24	58.3	1129.5	35.7	19.8	58.5	1.6	104.8	125.3	73	54.9	30.4	55.6	62.2	13.1	1.6	296.1	60.4	42.2	18	55.9	63.9	48.6	623.5	215.9	9.4	216.2	91.3	28.5	30.5	157.9	17	21.6	158.9	128.6	40.5	15.8	136.2	8.3	197.7	247.6	29.6	12.6	129.3	134.1	98.9	74.2	87.9	10.1	15.4
DIO1	0.1	0.2	0.2	0.1	0.1	0.1	0.7	0.1	0.2	0.1	0.2	0.1	0.1	0.2	0	0.2	4.6	1	0.6	0.1	0.1	144.9	185.3	0.4	0.8	0.3	0.2	0.2	0.1	0	0	0.1	0.3	0.1	0	0	0.1	0	0.1	0.1	0.1	0	0	0.2	0.3	0.7	0.3	0	260.2
DIO2	1.5	3	18	0.6	15.3	0.1	15.3	15	24.6	163.9	5.9	1.3	1.3	40.2	0.5	58.9	0.7	5.1	11.9	17.1	13	5	0.1	1.6	0.8	13.6	19.2	0.2	1.8	6.6	31.6	14.5	17.4	9	1.7	7.4	33.3	30.4	6.5	7.1	1.5	4.5	5.5	0.6	5.3	4.7	13.3	1.2	355.8
DLK1	3.1	1330.8	3.4	6.1	1.9	0.1	7.1	0	0.8	9.4	0.3	0.2	1.8	0.7	0.2	2.6	3.1	2.2	45.7	0.5	163.3	0.6	1.8	0.8	0.5	15.4	38.7	277.2	21.2	0	772.9	1631.2	81.7	1.4	0	0	26.9	0	17.5	1.2	1.3	0.2	2.1	1.1	1	40.9	14.7	1.7	0.2
DLK2	0.8	0.5	3.8	0.7	4.5	0.9	2.9	6.9	7	2.9	1.8	0.4	0.4	0.6	2	12.3	0.6	0.3	1.7	4.4	4.2	0.5	0.7	0.5	0.9	2.7	2.6	1.1	0.8	0.1	0.8	0.6	2.7	12.9	0	0.6	8.1	5.2	0.2	12.7	0.6	0.1	2.6	0.7	0.4	1	3.5	2.3	0.7
DLL1	20.9	8.6	2.8	2.1	6.9	0.7	19.2	3.3	4.5	21.1	0.2	15.4	3.9	10.1	0.3	21.9	11.5	0.8	15.9	2.2	2.9	12.5	6.4	13.1	1.9	6	5.1	4.2	16.9	0.3	6.2	1.2	4.8	28.7	0.9	0.4	17.7	1.1	5.3	26.2	19.3	0.8	2	53.9	10.9	1.6	4	0.2	12.4
DLL3	0	0	5.1	0.1	5.7	0	0	3.1	5.6	0	2.3	0	0	0	0	0	0	0	0	4.7	4.7	0	0	0	0.1	4.9	4.7	0.2	0	0.5	3.4	0	4.2	0	0	0.1	0	0	0	0	0.1	0	4.4	0.1	0	1.4	4.6	0	0.1
DLL4	25.2	2.6	6.9	2.9	6.1	0.3	21.2	6.5	7	8	4.9	7.6	4	8.8	1	3.7	7.6	3.7	23.8	5.8	6	10	3.5	22.5	5	7.1	6.5	4.1	2.9	2.9	5.6	19.8	7.5	7.9	3	0.9	4.3	2.7	10	5.5	6.8	4.2	6.6	4.6	4.8	1.5	8.4	5	15.4
DNAJB14	13.4	11.6	9	9.6	12.1	17.7	11.6	7.4	15.3	10.8	5.4	13.8	9.4	11.5	10.7	9.8	7.8	10.3	7.8	14.3	13.7	13.8	10.9	12.2	15.3	9.7	11.1	11.9	7.9	14.8	8.5	16.5	11.9	12	9.8	18.5	8.3	10.3	5	10.2	9.8	10.2	7.7	14.3	12	4.4	11.8	11.2	17.3
DNAJC1	17.6	16.9	9.9	16.3	11.2	18.3	20	10.6	13.1	17.8	15	20.6	28.3	15.5	13.4	16.3	14.2	17.7	15.8	9	12.9	23	36.9	24	15.6	12.1	11.1	14	38.5	45.6	19.6	19.9	12.4	23.7	18.7	7.1	40.7	16.3	12.7	14.3	22.4	15.8	11.5	15.2	28.6	9.4	11.3	13.1	29
DNAJC15	5.2	7.2	13.1	5.2	13.3	3.8	5	13.6	23	6.1	9.4	7.7	8.8	3.2	1.5	4.6	3.2	4	10.8	12.1	14.8	9.3	7	5.3	6.5	14.2	13.5	1	4	6.8	3.2	5.5	14.3	3.1	6.4	4.8	4.3	8.5	6.9	3.5	8.4	4.5	16.1	4.1	4.7	3.9	15.4	5.8	6.7
DNAJC18	6.1	3.1	7.7	1.5	7.4	0.9	5.2	7.9	9.5	6.9	4.5	5.8	0.7	6.5	2.3	2.4	6.6	2.1	6.6	7.2	8.3	5.1	1	6.8	1.7	8.3	7.2	7.5	1.9	3.6	8	2.1	8.6	4.5	1.3	7.6	3	2.9	7.5	2.4	3.4	3.5	6.6	2.8	3.5	77.9	7.6	1.6	4.3
DNAJC4	38.4	80.5	48.3	25	48.9	43.2	38.8	47.9	51	52	52.3	53.2	39	37.8	35.6	44.1	40.2	23.9	94.3	44.5	48.5	71.1	71.8	38.5	35	50.7	48.7	61.4	98.5	33.3	54.6	16.4	50.8	58.5	22.8	11.3	59.9	23.2	64.2	55.1	53.7	16.1	47.6	70.4	62.3	240.9	52.8	29	57.2
DNER	2	73	88.3	1.3	121	0	2.3	139.7	82.9	2	143.8	5.2	0.4	2.8	5.7	0.3	4.1	0.2	11.8	72.3	130.9	11.2	0.1	1	0.3	121.3	121	0.6	0.9	8.9	30.3	0.4	117.8	1.9	1.1	60.5	43.4	0.4	0.8	10.3	1.6	1.2	124.7	0.1	10.7	1	147.5	0.5	0.1
DSC1	0.2	0	0	0.1	0	0.2	9.3	0	0.3	0.1	0	0	0	0	0.2	0.5	0.1	0	27.2	0	0	0	0	0	0.4	0	0	0	0.1	0.5	0	0	0	0.1	0	0.1	0.2	0	0.7	228.8	0	0	0	0.1	0	0	0	0.3	0
DSC2	5.5	1.8	1.3	12.7	1.4	0.7	22.2	1.3	1.6	59.2	1.9	50.5	41.6	1.5	5.9	164	6.1	3.7	10.6	1.2	2	5.9	7.3	7.9	3.7	2.6	1.5	0.6	10.5	27	0.5	21.3	2.2	15.8	44.5	1	46.8	1	0.3	11.9	42.9	4	1.8	3	43.2	0.8	1.6	6.6	4
DSC3	4.8	0.1	0.1	0.5	0	0.2	12.5	0.1	0	23.8	0	0.3	0.4	0.1	1.2	99.2	1.3	0	0.4	0.1	0	0	0.1	0.3	0.4	0	0	0.4	0.2	3.4	0.2	12.5	0	6	0.1	0.1	19.6	1.3	1	372.6	0.3	0.5	0	0	0.1	0.1	0	7.7	0.1
DSCAM	0	0	5.4	0	5.8	0	0.1	0.1	6.6	0	0	0	0	0	0.6	0	0	0	0	5.6	4.2	0	0.1	0	0	2.3	2.8	0	0.1	0	4.2	0.7	3.5	0	0	1.9	0	0	0	0	0	0	2.9	0.8	0	0.4	4.1	0	0
DSCAML1	1.5	0.3	8.4	0.1	12.6	0.2	0.4	4.3	12.4	1	0	2	0.4	2	0.5	0.2	2.7	1.2	1	11	10.2	3	0.4	0.7	0.3	13.2	12.7	5	0.9	0	4.3	0.1	12.3	0.8	0.6	20.1	1.1	0.3	0.5	0.2	0.7	0.8	2.9	1	0.7	2.1	14.9	0.5	0.7
DSG1	0.4	0	0	0	0	0.2	24.7	0	0	17.6	0	0	0	0	0	18.4	0	0.1	1	0	0	0	8.2	0	0	0	0	0	0	0	0	0.1	0	0	0	0	13.6	0	2	564.4	0	0	0	0	0	0.7	0	0.6	0
DSG2	23.6	1.2	0.2	14.6	0.2	0.8	40.2	0.6	0.2	13	26.4	105.3	79.1	8.6	10.6	10.2	22.4	31.4	31.4	0.7	0.1	33.8	15.1	15	1.6	0.3	0.5	13.6	39.5	157.8	1.6	22.9	0.7	31.5	100	0.3	68.6	6.5	1.2	6.7	84.6	7.3	0	0.4	77.1	3.7	0.4	24.2	42.2
DSG3	0.3	0	0.1	0.2	0.1	0.2	3.9	0.1	0.2	71.1	0.1	0	5.4	0	0	313.9	0.1	0.1	0	0.1	0.1	0	0.1	0	0	0.1	0.1	0	0.1	0	0.2	0.1	0.2	0.4	0.1	0	43.6	0	0.1	39.9	3.9	0	0	0	0.2	0.1	0.2	14.8	0
DSG4	0.1	0	0	0	0	0	0	0	0	0.1	0	0	0.3	0	0	0.3	0	0	0	0	0	0	0	0	0	0	0	0	0	0	0	0	0	0	0.1	0	0.1	0	0	2.9	0.1	0	0	0	0.1	0.4	0	0	0
DYNAP	0.8	0.4	1.7	0.6	1.3	2.2	0.6	2.2	2.4	0.6	0	0.6	0.6	1	2.1	29.3	0.5	0.6	1	1.4	1.8	0.9	0.8	0.5	1.1	0.9	0.4	0.8	0.4	0.3	0	0.4	1.2	0.3	0.7	2.6	1.9	0.5	0.8	1.1	0.5	0.8	0.1	2.4	0.4	1	1.5	0.3	0.5
ECSCR	62.7	12.7	5.5	11.2	5.5	0.2	59.8	5.7	8.5	26.8	5.3	19.4	4.6	29.4	7.4	15.9	33.5	12.1	54.6	5.2	5.9	29.9	6	60.1	11.6	6	5.9	10.4	6.7	4.7	7.1	33.5	6.3	19.6	8	0.8	16.1	7.3	15.1	16.6	20.7	24.4	6.1	23.5	15.2	3.3	6.7	3.5	40.9
EDA2R	2.1	5.7	1.7	0.5	2.4	0	3	1.9	2.1	6.1	3.8	2.2	0.3	5.7	4.2	2.4	4.3	3.3	2.1	1.7	1.8	1.2	0.8	2.6	0.5	2.5	1.8	7.5	3.1	3	3.4	1.1	2.7	4	4.9	0.7	2.5	5.4	2.4	1.5	1.1	5.2	2.2	1.2	0.8	1.4	2.3	2.6	5.6
EDAR	0	0	0	0.9	0	0.3	0.2	0	0.2	0.6	0	1.3	1.1	0.5	0.2	3.6	0.2	0.9	0	0.1	0	0.6	0.9	0.2	1.6	0	0.2	0	0.1	0	0	0.2	0	0.7	1.9	0	0.6	0.1	0	1.4	1	0	0	0.2	0.9	0.1	0.1	1.2	0
EFNB1	47	23.7	9.3	8.2	9.5	2.3	41.2	8.7	11.8	27.1	8.7	27.6	19.1	19.4	10.7	32	19.6	18.3	32.5	9.1	8.9	44	11.6	41.6	4.3	9.4	9.1	14.3	7.6	16.5	10.3	25.4	8.9	19.8	13.2	1.2	11.2	16.2	9.1	52.5	20.6	8.8	9.6	26.1	18.1	6.3	9.7	5.6	19.6
EFNB2	20.7	6.1	3.8	4.3	5.9	0.2	17.1	1.3	6.2	11	0	22.1	7.9	10.2	0.7	12.1	8.8	4.2	15.5	5.5	4.9	11.2	4.8	23.4	3.2	0.1	0.1	7.2	3.9	3.2	6.3	15.4	0.3	12.5	9.9	3.2	14	10.6	6.5	17.2	14.4	5.5	0.1	7.4	15	5.4	1.6	3.6	11.9
EFNB3	3.5	2	23.1	0.7	25.8	0	3.5	0.1	25.3	7.4	5.6	0.7	0.3	10.3	0.5	2	5.5	1.2	1.1	23	37.3	1.2	1.7	1	0.3	9.2	10.7	4.7	1.2	12	5.7	1.2	8.7	2.1	0.6	3.6	1.4	0.5	0.3	5.9	0.9	3.7	5.8	0.1	0.8	3.6	38.2	0.4	0.7
EGF	0	0	1	0.1	1	0.2	14.7	0.2	0.8	0	0.2	0.8	0	0.4	2.4	0.7	0.3	1	2.8	0.9	2	110.2	0	0.5	0	1.4	0.9	0	89.5	0.2	0.4	0	1.5	1.4	1.1	13.6	15.7	0.4	29.6	0.7	0.2	0.5	1.2	0.1	0	0.1	0.7	0	3
EGFR	27.9	11.4	12.6	4	18.3	0	20	16.6	9.7	20.4	10.5	12.2	5.7	11.4	10.3	23.5	13.9	9	7.1	6.3	10.3	11.6	35.3	14.9	2.5	10.4	19	15.1	15.8	3.5	2.9	67.9	8.9	16.2	10.7	10.2	22.1	15	10.9	51	9.5	9.3	7.5	5.1	11.1	4.2	22.6	12.8	20.6
EIF2AK3	3.3	3.1	0.8	4	1.1	2.6	1.6	1.6	1.4	2.3	1.6	4.7	6.2	1.9	1	1.6	1.3	1.4	1.5	0.8	1.5	2	1.9	1.8	3.2	1	1.2	1.9	19.6	3.4	1.1	3.2	0.9	4	1.8	0.1	9.7	1.2	2	1.4	5	0.9	1.5	3.1	12.3	1	1.2	1.3	3.5
ELAPOR1	0.8	3.2	3.6	4.1	4.4	0.5	56.7	0	4.9	70.1	0	28.3	45.5	12.8	9.7	1.6	23.9	5.6	0.2	4.4	13.2	0.1	0.2	5.1	2.5	0.2	0.1	0.1	156.7	9.2	32.9	0.2	0.7	48.6	27.8	0.4	166.1	0.3	0	3.9	35.3	1.1	0	0.8	88.2	18.3	10	0.8	9
ELAPOR2	10.3	3.6	10.5	2	26.6	0.9	4.5	17.1	14.4	3	0	4.3	1.4	3.5	0.5	3.7	3.2	4.3	4.8	7.7	16.2	2.3	1.2	21.8	3.4	19.3	16.3	2	4.6	8.3	3	7.8	20.5	6.1	5.4	5.8	2.3	5	2.3	2.2	2.4	5.4	15.5	5.8	3.2	3.1	22.9	3.7	5.1
ELFN1	3.1	0.4	1.5	0.3	2.5	0	1.5	1	3.4	4.2	0	0.6	0.1	2.9	0.1	0.5	1.5	0.4	4.6	1	4.4	3.9	14.5	0.6	0.1	3.2	4.6	0.4	0.6	0.1	0.8	0.4	3.2	1	0	3	0.4	0.1	0.7	1	0.8	0.2	7.2	1.1	0.6	0.8	2.6	0.7	0.8
ELFN2	0	0.6	18.2	0	13.8	0	0	0	17.5	0	0	0	0	0	0	0	0	0.5	0	16.6	0.9	0.2	0.2	0.6	0	2.7	2.7	0	0.2	0	0	0	1.9	0.6	0	6.1	0	0	0	0.3	0	0	2.8	0	0.1	1.7	2.2	2.2	0
EMB	18.4	22.4	1.7	28.4	1.6	152.5	12.1	4	2.9	8.6	2.4	9.7	72	3.1	2.7	8	5.8	12.9	5.1	1.9	5.4	2.5	4.7	15.9	55.9	6.9	7.8	2.1	2.1	24.2	8.4	13.4	5.6	29.1	11.6	10.5	5.5	20.4	1.3	32.3	68.3	8	3.5	25	14.3	10.9	3.7	28.4	20.7
EMC1	15.4	11.2	10.1	11.7	11.6	9.2	11.1	11.7	14	12.2	2.1	12.8	8.7	12.2	13.1	10.7	12	8.2	12.5	11.8	16	10.8	15.5	12	9	8.3	9.5	14.1	10.6	16.3	10	24	11.3	13.2	14.1	51.9	10.7	11	19.9	11.6	9.1	18.9	5.1	9.7	11	13.1	12.4	9.4	14
EMC10	24.3	63.9	29.1	11.4	41.5	19.7	27.6	38.4	38.2	34.1	46.7	36.1	23.8	38.8	15.3	36	32	13.5	50.7	27.2	29.4	76.3	63	32.1	9.7	38.8	35	49.6	55.2	44.3	106.4	9.5	36	38.3	7.1	8.7	55.7	16.9	185.8	31.7	36	6.6	32.7	27.8	47.8	45.6	36	6.9	82.4
EMC7	65.4	86.5	74.2	48.3	78.2	75.2	58.5	82.6	92.9	47.2	91.4	61.3	52.1	49.6	104.4	47.6	45.9	50.4	70.4	74.1	85.7	90.7	103.8	54.4	43.8	78.5	79.2	43.1	79.1	93.2	54.7	77.3	79.7	62.2	64.8	67.2	59.9	57	91	56	46.8	58.8	82.1	42.5	57.7	76.9	79.6	40.1	71
EMCN	46.3	20.2	6.7	9.6	7.1	0.2	38.2	7.1	11.2	37.1	7.8	10.3	6.8	27.9	9.9	12.7	19.2	31.4	38.5	6.3	7.5	79.7	7.5	48.4	6.6	8.1	7	6.9	6.2	19.2	9.6	0.8	9	12.7	8.1	1.5	9.2	25.6	18.5	9	8.3	38.8	7	3.5	8.2	2.3	9.4	8.7	43.6
EMD	32.8	32.5	27.4	15.4	27.4	26.5	33.2	27.8	31.8	46.6	26.6	45.7	14.7	58.2	16	35	56.2	11.2	46.2	26	30.1	48.7	30.6	33.3	13.8	28.5	28.6	63.9	50.5	21.3	42.6	15.5	28.2	36.5	11.1	12.9	33.5	21.8	80.3	36.3	27.2	19.9	29.2	26.9	38.5	17.3	29.7	13	40.6
ENG	234.5	92.6	44.4	80.2	41.5	18.8	164.8	45.2	44.5	129.7	50.4	62.4	33.2	111.1	35.1	43.1	122.4	58.7	528.7	36.7	43.1	211.6	60.7	260.7	43.4	50	47.1	220.9	47.1	29.7	56.1	93.6	52.8	93.9	17.5	2.1	46.2	73.5	72.3	51.3	76.8	65.7	43.1	226.5	57.6	98.9	59.4	17.3	169.2
ENPP4	15.1	13.6	11.7	7.3	20.9	38	7.8	19.5	19.5	10.3	6.4	12.1	10.9	4	11.6	5.1	10.8	8	15.1	10.8	16	18.4	8.2	20.7	7.7	20.5	19.3	2.1	11.9	22.3	9	3.5	19.9	16.4	12.8	12.2	21.3	19.7	22.1	2.3	10.1	7	18.5	13.9	14.8	8.3	17.5	8.5	12.5
ENPP5	1.8	8.6	6.2	1.1	7.6	0.2	13.4	6.9	12.6	12.8	4	2.6	1.5	1.8	243.6	1.8	15.4	7	4.4	7	9.7	24.3	0.5	8.8	1.2	5.8	13	9.7	9.7	46.3	19.8	1.7	6.2	29.4	3.2	30.6	14.4	31	10.7	1.6	1.9	0.9	4.5	5.7	6.7	35.5	14	8.2	51
EPCAM	4.4	12.2	3.1	77	4	10.2	99.7	1.5	3.1	116.2	1	806	726.5	33	238.9	10.8	114.3	71.1	0.6	3.3	9.2	223.1	3.1	74.7	0.9	2.8	3.2	1.2	125.4	219.5	86.9	1.7	3.4	60.5	751	0.6	119.8	52.8	0.1	8.8	769.6	22.2	2.6	1.4	172.4	21.7	10.4	6.4	286.8
EPGN	1.6	0.1	0.2	1.6	0.1	0.3	1.4	0.4	0.6	5.2	0.1	0.1	0.1	0	1.1	49	1.5	0.1	0.8	0.2	0.1	0.1	0.2	0.5	0.1	0.2	0.3	0.1	0.1	2.2	0.1	0.5	0.1	0.2	0	0.2	3.6	3.1	0.1	3.5	0.1	0	0.1	0.3	0	1.1	0.1	0.9	0
EPHA1	0.1	0	0	1.3	0	0.3	2.2	0.4	0.1	11.2	1.2	3.7	8.4	0.3	1.2	57.2	3.4	1.5	0	0	0	5.8	15.6	2.3	2	0	0	0	5.7	206.5	2.5	0.6	0	4	1.6	0	11	1.2	0	19.7	6.2	0.1	0	0.9	4.2	1.9	0	3.4	5.4
EPHA10	0	0.4	4.2	0.9	4.4	0.3	0.9	0	7.6	0.2	0	13.4	3.5	0.1	3.9	0.4	0.9	1	0.1	4.3	2.1	0.2	0	0.1	0.2	1.9	0.4	0	2.6	1.3	6.7	0	0.7	0.6	6.3	3.1	1.4	0.2	0	0.2	6.7	0.4	0	0.1	3.1	13.4	4.1	0.1	0.4
EPHA2	21.4	9.5	3.5	4.8	3.1	0.3	14.6	2.9	3.7	38.2	11.7	12.4	10	12.1	1.3	147.9	13.5	28.2	15.8	3.1	3.1	18.7	18.9	17.9	7.6	3.8	3.7	5.8	23.2	3.7	7.4	14	3.8	11.2	5.8	6.4	67.7	4.2	4.6	40.3	12.8	3.7	3.6	7.6	15.6	1.8	4.3	3.2	15.2
EPHA3	5.4	1	2.1	1.8	1.3	0	2.3	0.2	3.8	12.3	0.1	3.8	2.3	5.5	0.2	3.2	1.3	18.8	8.2	2.2	0.7	1.3	4.9	2.4	3.6	3.3	0.9	4.1	2.1	1	0.9	20.1	4	31.5	6.2	8	2.2	7.1	0.8	0.7	2.4	7.9	0.8	0.9	2.5	1	1.7	1	11
EPHA4	7.8	1.6	0	1.9	3.9	3.7	3.9	0	23.8	4.5	39.7	4.6	1	6.4	2.8	4.8	4.9	3.1	17.4	20.9	0	4.8	0.8	3.6	2.7	0	1.5	11.1	1.1	1.9	0.6	1.6	0	5.3	4.5	4.2	2.6	6.1	2.7	12.9	2.8	8	0	3.4	2.3	11.7	3.7	3.8	9.5
EPHA5	0	0.8	3.3	0.1	5.3	0	0	0	21.3	2	0	0.1	0	0.4	0	0.1	0	0	0.8	16.2	2.4	0	0	0.1	0	2.6	1.4	2.3	0	0	0.7	0.9	4	1.5	0.1	1.5	0.3	1.4	0	0.2	0	0.2	1.8	0.3	0.3	0.7	0.3	0	0.9
EPHA6	0.2	0	6.5	0	12.7	0	0.2	24.2	10.9	0.8	0	3.2	0.1	0.9	0.3	0.8	1.9	0.9	0.3	11.4	0	0.4	0	0.1	0	0	0.2	6.3	0.5	0.1	0.1	0	1.1	1	0.7	1.1	0.1	0.6	0	0	0.3	1.4	0.1	0	0.6	8.4	3.5	0.2	2
EPHA7	0.3	0	1.2	0.4	3.4	0	1.2	3.4	5.1	1.4	0	24.6	1.5	0.9	0.2	0.2	0.5	2.2	3.6	4.9	2.6	5.9	0	0.2	0	1.2	2.2	1.9	0.1	69.9	1.2	0.4	1.5	9.7	2.5	1.8	5.4	0.9	0.1	0.2	4.4	2.1	0.4	3.9	10.3	0.9	0.6	0	0.1
EPHA8	0	3.5	2.7	0	2.3	0	0	1.5	2.3	0	27.8	0	0.6	0	0	0	0	0	0	4.9	5.3	0	0	0	0	1.9	3.1	0	3.3	0	1.5	0	2	0	0	2.2	0	0	0	0.1	0	0	2.3	4.6	0	2.2	4.1	0	0
EPHB1	1	0.6	4.7	0.8	18.7	0.7	3.2	40.6	12.8	1.8	0	3.2	1.4	2.2	0.9	1.9	1.3	1.7	0.3	7	5.1	1.3	1.6	0.3	1.9	5	14.4	0.7	0.3	0.2	1	0.2	5.5	1.7	0.5	4.2	2.2	2.7	4.9	4.8	0.7	0.7	0.9	1.9	0.6	10.8	12	0.7	7
EPHB2	3.1	1.6	2.1	9.2	3.7	0.5	1.6	4.1	4.2	2.5	0	22.6	21	1.8	1.9	0.6	4.4	3.7	3.3	2.2	4.3	3.8	0.4	1.8	2.9	5.7	4.5	10.6	3.9	6.1	2.9	4	4.8	1.9	23.3	2.9	1.5	3	0.2	0.9	21.8	3.3	5	2.4	1.7	1.8	5.4	1.2	7.3
EPHB3	1.7	0.7	3	3.7	2.7	0.1	10.4	5.8	4.1	22.7	1	10.3	6.4	10.1	1.8	30.6	4	2.8	1.9	2.9	2.4	5.8	0.9	3.4	0.9	5.7	3.4	8.3	14.9	1.1	2	5.7	6.1	10	10.9	0.5	31.7	3.5	0.5	51.5	6.3	3.8	2.3	1	22.8	0.9	4	0.7	0.9
EPHB4	26.4	49.8	5	8	4.3	5.6	32.6	4.6	4.8	45.6	6.8	20.7	8.3	61.5	3.8	24.7	27.1	18	26.1	4.1	4.1	28.3	33.3	28.2	5.8	5.5	5.1	36	26.8	10.1	6.3	35.5	5.3	28.9	10.2	0.3	24.2	22.4	7.7	35.8	17.5	22.2	5.1	47.9	21.4	12.3	6.3	3.1	17.6
EPHB6	9.2	0.7	26.9	1.8	42	2.2	3.6	9.7	66	18.6	9.2	2.6	0	8.9	2.3	10.6	13.5	1.5	3.2	27.7	14.4	4	1.5	4	2.3	12.9	14.1	7.9	12.4	0.9	2.4	0.4	12.9	14.3	0.1	2.8	5.7	7.3	1.4	65.8	5	1.6	12.6	4.3	3.3	5	16.7	14.5	9.4
EPHX3	0.5	0.3	0.8	0.2	0.8	0.2	1.5	0.6	0.9	14.7	0.7	0.2	0.2	0.4	0.3	68.9	1.7	1.3	0.5	0.7	0.9	3.3	0.3	1.7	0.1	0.9	0.8	0.7	0.2	3	1.8	0.4	0.8	1.5	0.2	0.2	7.6	0.9	0.4	76.5	0.3	0.4	0.8	2.6	0.8	2.1	0.9	1.7	0.4
EPOR	6.5	17.5	6	1.4	6.3	22.4	5	6.7	8.2	7.1	7.7	2.7	1.4	3.3	13.6	1.3	6.7	2.3	9.7	6.3	6	21.6	10.7	6.4	2.2	6.1	6.1	3.1	11.8	23.2	8.2	8	6.4	4.6	1.7	3.3	3.3	7.3	2.3	1.6	2.3	1.8	6	11.9	7.8	1.8	6.2	1.7	30.2
EQTN	0.2	0	0.4	0	1.2	0	0.2	0.8	0.6	0.2	0.2	0.3	0.4	0.2	0.5	0	0.2	0	0	0.2	0.4	0.2	0	0.3	0.2	1.5	0.9	0.5	0.4	0	0	0	1.3	0.1	0.3	0.1	0	0.1	0.1	0.2	0.3	0	0.8	0.2	0.2	37.8	1.6	0	0.2
ERBB2	13	5.4	16.1	12.1	20.5	1.6	56	14.3	13.1	37.6	23.3	68.2	63.6	25.2	26.6	102.4	64.2	31	57	13.3	16	73.5	31.1	36.2	4.8	22.4	22.7	23.9	37.6	81.7	17.3	27	17.1	55.6	48.5	8.1	68.7	50.5	20.7	91	67.3	25	18.5	6.9	49.7	11.7	15.4	7.4	56.5
ERBB3	2.4	2.6	34.4	8	69.2	0.9	56.5	45.9	62	20.9	10.9	62.9	88.5	5.5	12.3	82	12.1	30.6	9	39.2	43.1	36.2	98.6	29.3	0.6	59.4	54.4	1.6	57	23.8	2.4	13	54.7	37.8	64.1	1.3	83	18.2	2.4	75.7	82.5	3.8	36.2	0.6	74.7	2.3	55.9	1	9.4
ERBB4	0.3	0.4	10	0	13.3	0	5.6	10.5	11.5	2.9	0	0.1	0	0.2	0	0.1	11.2	0	3	9.9	12.7	5.1	0	0.8	0	4.9	16.9	0.1	0.6	3.1	2.4	0.1	7.6	0.3	0	2	4.7	1.2	1.5	0.3	0	0	4.3	0	0.4	3.3	8	0	1.6
EREG	4.5	0	0.3	10.3	0.3	129	2.5	0.2	0.5	1.9	0.2	2	0.2	0.2	0.2	12.6	0.8	5.7	0.7	0.3	0.1	0.1	0.2	2.7	0.1	0.2	0.1	0.1	0.3	0	0	0.6	0.4	0.1	3.4	0.1	1.3	0	0.2	9.3	1.6	3	0	0.5	0.2	0.1	0.6	0.1	0.1
ERMAP	8	9.2	3.9	4.7	4.2	30.5	8.3	3.8	4.6	8.6	4.8	7.3	6.5	6	15.8	7.2	10.1	7.5	4.3	3.8	5	7.1	13.2	7.2	4.9	5	4.5	5.5	9.5	8.4	5.8	5.9	4.4	7.8	8.1	4.3	8.6	6.2	2.3	9.3	6.1	6.3	4.4	5.2	7.8	4.1	4.8	5.3	13
ERN1	9.5	53	1.5	5.4	1.7	13.4	7.5	2.6	3.2	22.6	2.1	7.7	6.3	10.1	6.4	9.5	14.3	6.2	6.1	1.6	2.4	5.6	23.5	16.5	5.8	1.7	1	16.9	66.7	4.3	19.5	5.6	1.3	9.9	4.5	8.8	15.7	7.1	6.8	11.3	10.6	5.6	1	15.8	16.2	2.8	1.6	6.8	10.2
ERN2	0.1	0.4	0.1	3	0.1	0	0.1	0.6	0.4	19.5	0.2	28.9	12.9	0	0	0.9	0.4	17	0	0.1	0.2	0.1	0	0.8	0	0.2	0.1	0	0.9	0	0.2	0	0.2	3.5	23	0	22.9	0.1	0	0.2	12.4	0.9	0	0	51.9	0.1	0.1	0	0
ERVFRD-1	0.3	0.4	0.6	0.1	0.4	0.2	0.4	1.8	0.6	0.4	0	0.3	0.5	0.3	1	0.3	0.2	0.4	0.1	0.6	0.7	0.5	0.2	0.6	0	0.6	0.4	0	0	7.5	0	37	0.5	0.3	0.2	0.2	0.2	0.2	0	0.5	0.5	0.2	0.1	0	0.3	0.1	0.6	0.4	0
ERVMER34-1	0.1	0.5	1	0.2	0.7	0	0.9	0.7	1.2	0.8	0.7	0.2	0.2	0.6	0.6	1.2	0.5	0.2	2.6	0.8	0.8	3.5	0.1	0.6	0.2	0.9	0.7	1.3	0.5	12.9	0	10.8	1	0.4	0.4	0	0.4	0.8	0	0.3	0.1	0.2	0.9	0.5	0.4	0.7	0.8	0	0.4
ERVV-1	0	0	0	0	0.1	0	0	0.4	0.2	0.3	0	0	0	0	0	0	0	0	0.1	0.1	0	1.8	0	0	0	0	0	0	0	0	0	16	0	0.2	0	0	0	0	0.1	0	0	0	0	0	0	0	0	0.1	0
ERVW-1	0.5	0.7	0.6	0.8	1.2	0.7	0.7	1.8	1.1	0.2	0.7	0.4	0.5	0.5	3.4	0.1	0.2	0.3	0.2	0.8	1.5	0.3	0.3	0.6	0.7	1.4	0.5	0.5	0.7	0.3	0	54.5	1.6	0.5	0.5	6.9	1	0.2	0.6	1	0.6	0.4	0.2	0.9	1.2	6	1.4	0.4	0.7
ESAM	97.5	17.7	38.4	9	37.7	1.9	79.4	38.8	46.9	33.3	30.1	20	7	36.2	7.8	21.8	34.2	20	83	35.2	38.7	63.6	11.5	112.5	8.7	40.9	38.9	14.4	13.6	13.2	14.8	106.9	44	19.8	7.8	2.5	15.6	15.6	27.1	18.2	20.9	29.4	37.3	17.3	23.4	4.3	45.4	5.4	95.9
EVA1A	1.1	0.5	0.2	1.1	0.9	0.1	3.4	0.6	0.5	9.8	0.2	0.7	1.7	2.8	9.6	0.4	3.7	1.2	1.6	0.2	0.3	20	191.6	20.7	0.4	1.1	0.5	0.5	23.8	7.6	1.1	17.3	0.9	0.9	0.7	0.5	8.9	2.2	1.2	2.7	1.8	2	0.7	10.8	0.6	2.9	0.8	5.1	1.8
EVA1B	26.8	19.4	5.5	3.4	5.4	2	35.8	5.5	6.4	41.8	7.5	19.8	2.5	34	0.6	12.2	21.9	1.3	19.9	5	5.9	39.2	8.5	26.1	1.9	6.8	6.4	30.2	7.8	1.9	9.4	9	6	29	0.4	0	28.7	2.9	5.7	24	15.8	1.6	7	37.6	14.2	7.5	6.6	0.5	33.9
EVA1C	25.8	3.1	4.9	3.7	5.6	1.1	20.4	5.3	6.4	14	5.3	11.6	1.3	22.1	6.3	11.1	23.9	11.9	13.5	4.7	5.8	6.8	2	17.3	4.7	5.8	5.5	12.5	5.2	7.2	7.6	7.1	5.7	20	2.4	0.4	14.4	22	6.1	18.5	6.7	13	4.9	5.8	9.7	9.6	6	2.3	10.6
EVC	6.6	3.3	2.2	3	2.4	0.1	5.4	1.5	1.4	10.3	4.4	8.4	1.9	13.7	8.3	8.1	13.9	14.1	7.2	1.6	2.1	26	2.8	8.3	2.8	3.7	2.4	33.5	9.3	18.8	1.9	3.6	1.7	11.4	3.4	1.7	9.6	9.8	1.4	7.8	3	11.7	2.5	3	4.6	3.5	2.7	4.2	9.4
EVC2	4.8	0.7	1.3	1.5	1.4	0.1	3.6	1.2	1.1	6	2.3	3.7	0.6	4.7	1.7	2.2	4.7	2.7	3.1	1.3	1.4	2.6	0.7	2.1	1.9	1.6	1.5	7.8	1.7	3.1	1.1	1.3	1.2	3.2	0.6	0.3	2.8	2	1.1	3.8	2	2.3	1.4	1	2.1	1.6	1.5	1	3.8
EVI2A	10.9	7.9	72.3	47.9	106.9	31.2	8.1	98.9	126.4	8.1	53.3	11.3	11	3.6	1.4	6	2.8	17.9	4.2	73.2	82.1	2.9	9.6	20.1	53.6	105	89.1	2.4	2.8	2.3	1.4	21	109.1	3.8	13.6	0.9	4	3.2	0.9	1.9	12.2	7.1	88.3	38.2	12.8	1.8	83.3	105.1	2.5
EVI2B	24.6	11	6.4	100.9	7.3	189	13.8	7.3	11.6	13.1	8.7	27.9	23.7	7.4	4.3	11.8	7.8	30.5	6.7	6.3	8.4	5.1	24.9	61.1	159.5	13.3	10.3	5.5	3	3.8	1.8	15.4	10.8	7.4	30.5	1.2	11.8	6.1	2	5.1	39.2	17	7.7	158.8	33.7	3.7	8.5	76.4	5.3
F11R	21.1	24.5	6.6	20.8	6.3	21.3	26.8	6	8.2	24.2	9.6	52.6	55.9	11.9	21.1	85.5	33.1	28.7	12.8	6.3	6.5	40.4	73.6	67.1	13.2	7.8	7.5	14	41.7	36.3	18.8	50.7	7.5	28.7	51.7	2.2	49.4	21.2	6.1	48.2	64	9	7.2	21.5	52.6	13	8.6	16.5	39.2
F3	118.2	21.3	53.1	28.8	69.9	4.1	70.1	53.2	74.4	48	44.1	52.2	36.8	61.1	44.2	41.3	89.9	59.6	36.8	54	62.7	18	5.1	59.8	12.9	77.7	62.6	114.8	96.5	17.2	81.2	133.4	57.1	56.8	42.1	72.6	93.3	60.4	7.6	56	47.3	10.7	60.8	7.2	42.6	34.6	62	5.6	62.6
FAAH2	0.8	1.6	1.1	1.6	0.8	0.4	6.8	3.3	1	3.6	0.9	3.2	3	1.3	4.4	4.9	6.1	1.7	0.3	0.7	2.6	7.2	10.5	3.2	2.6	1.2	1.3	0.4	15.1	13.4	6.7	0.8	1.2	7.3	4	7	7.1	4.1	0.1	9.6	3	0.3	0.5	0.7	4.6	0.1	2.2	7.3	4.8
FAM156A	36.1	35.1	13.3	10.6	10.4	9.7	33.2	14.6	16.7	35.6	9.6	28.6	11.9	29.6	6	22.8	34.1	4.1	23.2	10.6	13.1	26.5	24.8	27.5	5.9	13	11.9	34.6	25.9	11.4	61.3	20.6	12.4	32.4	7.3	6.7	21.2	9.1	12.1	44.8	26.6	8.2	6.5	37.3	24.8	22.5	10.7	6.8	34.2
FAM162A	49	105.7	54.8	31.3	60.2	39.9	43.9	57.3	82.2	84.5	57.1	145.9	56.1	49.5	59.4	207.6	49.7	46.2	174.2	57.1	58.5	107.6	200.3	32	32.9	55.9	57.2	84.3	133.9	116.6	51	17.6	55.6	74.6	149	83.5	59.8	49.2	141	89.8	56.3	44.6	56.6	31.7	93.2	43.6	58.8	34.7	44.1
FAM171A1	11	5	60.1	7.5	73.2	0.5	8.8	69.8	56.4	11.8	22.7	21.6	19.1	12.8	6.4	6.4	15.6	12.9	10.6	68.5	49.5	31.9	15.4	7.4	6	79.6	64.8	14.2	22.4	10.9	3.7	4.1	75.6	11.2	17.6	2.6	14.1	11.9	7.6	4.2	13	12.3	59.3	12.4	13.3	3.5	68.7	3.9	6.9
FAM171A2	1	1	10.3	0.1	11.7	0.1	0.4	0.3	17.3	4.1	0	0.5	0.1	2.5	2.8	2.2	1.8	0.7	0.8	11	2.6	1.1	0.1	0.5	0.2	3.1	0	3.3	0.2	2.9	7.9	0.4	0.7	1	0	1.6	0.5	0.9	0.1	0.7	0.4	0.3	0	0.2	0.3	0.4	0.2	0.1	1.5
FAM171B	2.9	14.4	36.1	1.5	52.2	0.5	3.4	8.3	54.8	6.6	0	1.8	1	7.5	2.1	1.9	2.7	4.9	1.4	52.8	33	1.2	0.3	1.4	1.2	15	16.9	10.2	1	7.6	10.7	3.3	17.6	2.7	2	24.1	23	2.3	0.7	3.7	1.4	4.4	17.2	1.5	2	0.9	28.3	2.8	2.2
FAM174A	16.1	23.1	13	8.1	14.4	2.8	15.3	13.4	16.5	11.4	23.3	12.6	11.2	12.1	12.1	24.3	34.8	7.5	19.5	13.8	18.6	17.3	15.7	17.2	5.6	13.9	14	10.1	22.6	29.3	27.4	15.1	14.9	18.2	8.5	16.8	17.4	11.8	42.8	30.3	10.3	8	13.9	10.2	15.5	22	14.6	5.3	13.6
FAM174B	5.6	5.6	13.8	5.9	13.2	1.1	27.2	9.7	14.6	16.9	9.1	10.7	6.3	8.2	7.2	8.4	24	6.1	10.5	13.9	14.5	5.3	6.9	21	8.5	14	16	16.2	76.6	2.9	26.5	6.7	14.6	32.2	15.2	6.4	52.5	16.2	16.2	8.4	8.5	4.9	7.8	4	35	17.9	14.9	8	37.2
FAM174C	43	73.4	32.9	27.6	34.5	24.8	38.9	34.2	45.8	34	36.2	36.6	27.6	36.6	11.5	52.3	29.5	20	33.4	32.6	31.5	52.3	121.9	31.7	31.8	34.9	33.4	27.7	56.1	12.1	42.3	16.5	35.5	49.2	7.2	2.1	40.8	16.4	21.8	48.5	36.4	9.5	32.7	54.1	42.9	44.7	34.6	17.7	44.7
FAM187A	0.5	1.9	2	0.4	2.5	0.5	1.2	1.4	3	1.5	3.6	0.8	0.1	0.8	2.3	0.4	15	0.8	0.3	2.3	2.7	2.8	0.3	1.1	0.5	2.6	4.3	1.3	1.3	1.7	2.2	0.1	2.9	0.6	0.7	5.4	0.5	1	0.2	0.4	0.3	0.5	2.6	0.2	0.4	15.9	3.1	0.4	3.4
FAM187B	0.1	0	0	0	0.1	0	0.1	0	0.2	0.1	0	0	0	0.1	0	0	0	0	0	0	0	0	0	0.1	0	0	0	0	0	0	0	0	0.1	0.1	0	0	0	0	0	0	0	0	0	0.2	0	68.7	0	0	0
FAM189A2	6	4.7	12.8	0.4	15	0	13.7	15.8	11.2	26	9.2	7.1	1.2	6.8	1.7	5.2	6.8	1.6	13.3	12.2	15.7	4.7	0.2	22.3	0.6	20.1	16.7	24.6	7.3	6	7.6	1.5	17.1	11.1	1.1	4.4	6.2	3.4	48.3	12.4	4	4.9	16.3	0.4	13.7	1.3	19.8	5.6	58.2
FAM200A	3.1	7.4	5.6	4.4	5.8	1.7	6	7.3	6	6.3	5.6	3.3	3.5	5.2	6.5	4.1	5	3.6	5.3	5.5	6.6	6.4	3.6	3.9	6.1	5.4	5.5	10.4	4.7	7.1	6.3	5.1	5.4	6.9	3.1	8.7	6.4	5	5.4	5.4	3.7	3.2	5.5	4.8	4.8	9.5	6.1	7.3	6.8
FAM209A	0.6	0.2	0.1	0.9	0.1	16.6	0.5	0.1	0.3	0.4	0	0.5	0.3	0.3	0.4	0.3	0.4	0.5	0.2	0.1	0.1	0.3	0.6	0.8	1.5	0.1	0.1	0.2	1	0	0.7	0	0.1	0.6	0.4	0.1	0.5	0.3	0.2	1.2	1.1	0.2	0	2.3	0.5	104.2	0.1	0.2	0.3
FAM209B	0.9	0.2	0.5	0.6	0.5	11.8	0.7	0.5	0.9	0.6	0.6	0.5	0.2	0.4	0	0.5	0.5	0.3	0.5	0.5	0.6	0.7	0.8	1	1.3	0.6	0.6	0.2	0.6	0.3	0.9	0.1	0.6	0.7	0.4	0.2	0.7	0.3	0.9	1.2	0.9	0.2	0.5	2.6	0.6	114.4	0.6	0.6	0.4
FAR1	21.1	16.2	19.3	23	36	74.9	20.6	34.3	31.5	23.8	24.5	32.9	38.7	24.7	24.9	50.9	17.7	13.7	20	22.6	29.7	14	5	20.2	20.5	48.4	29.9	19.9	21.3	29.1	15.6	24.6	44.1	20.5	37.6	32.6	18.2	15.4	15.2	12.2	21.1	30.7	37.3	20.5	62	20.8	32.1	16.5	19.8
FAS	14.1	26.3	3.6	17	3.6	20.8	10.9	2.9	4.7	12.7	2.8	16.4	7	12.8	10.3	10.8	14.8	15.7	7.5	3.6	3.7	7.2	23.3	21.7	18.9	4.6	3.1	20.1	3.7	2.7	3.7	10.4	4	8.9	23.3	3.3	6.5	9.3	2.3	9.4	9.2	15	3.5	11.2	4.4	2.6	3.9	14.4	7.3
FAT1	20.1	1.3	14.5	7.2	20.2	0.8	21.9	31.1	12.4	20	119.2	35	25.9	23.4	16	13.3	9.8	23.5	24.8	14.3	27	22.1	10	12.9	2.4	40.1	42.3	10.4	12.6	11.4	9.7	17	24.4	21.4	31.4	3.4	18.7	24.2	3.5	17.5	24.2	25.7	22.1	2.2	16.8	9.7	22.2	6	14.6
FAT2	0.4	0.2	0.4	0	3.8	0.1	3.6	113.4	4.8	11.5	0	0.1	0.1	0.1	1.7	50.9	1	0	0.1	0.5	0.4	0.6	0.1	0.2	0	15.1	2.8	0.1	0.2	0.2	0.5	0.9	17.2	5.3	0	0.1	8.9	4.8	0.2	56	0.2	0	0.4	0.1	0.1	13.2	0.5	2.2	0.1
FAT3	0.5	0	5.5	0	19.3	0	0.1	1.3	9	0.6	0	0.2	0	0.6	0.6	0.1	0.6	0	0.2	4	15.5	0.2	0	1.2	0	0.5	4.7	0.5	0	0	2.9	0.1	1.9	2	0.1	1.3	0	3.8	0.1	0.2	0	0.1	0.8	0.1	2.2	0.7	7.5	0.1	0
FAT4	3.3	1	3.2	1.4	4.1	0	2.7	1.2	2.7	4	0.7	6.4	0.9	3	1.3	2.3	1.9	4.3	4	3.8	2	2.8	2.5	4.5	0.8	3.1	2.8	4.9	0.9	3	0.6	2.9	2.8	3.7	2.3	0.5	1	2.6	1.6	1.4	2.2	3.5	3.5	2.7	2	0.7	3.3	1.1	4
FAXC	0.7	2.2	11	1.5	12.7	0	3.2	9.3	19	2.5	2	22.7	1.5	6.5	11	6.2	3.7	2.4	0.8	14.1	7.6	2.7	0	1.7	0.1	7.2	5.6	2.2	2.5	6.5	15.9	0.8	6.3	8.2	2.9	10.4	7.4	10.6	0.5	0.9	3.3	7.8	4.4	0.4	7.1	2.1	8.5	2.2	1.7
FCAMR	0.2	0	0	7.4	0	0	0	0	0	0	0.1	1	1.9	0	0	0	0	0.2	0	0	0	38.1	7.9	0	23.9	0	0	0	0	0	0	0	0	0	0.6	0	0.7	0	0	0	1	0	0	2.3	0.6	0	0	1	0
FCAR	4.5	0.3	0	1	0	26.1	0.7	0	0.3	0.2	0	0.6	0	0.2	0	0.3	3.4	0	1.5	0	0	0.5	1.7	10.5	0	0.1	0	0.3	0.2	0	0.3	0	0.1	0.3	0	0	0.4	0	0.4	0.1	0.4	0.1	0	13.5	0.8	0.1	0	0	0.5
FCER1A	3.9	1.7	0.4	5.7	0.4	14.2	17.3	0.5	0.8	10.6	0.5	7	7.1	7.1	5.4	23	2.9	14.9	3.2	0.4	0.6	4.7	4.4	14.5	2.5	0.6	0.5	0.7	1.2	2.6	0.8	0.2	0.7	5.9	10.7	0.1	4	9.1	2.8	33.6	8.8	7.4	0.4	8	3.5	2.3	0.6	4.8	1.2
FCER1G	251.7	86.5	34	275.6	33.8	441.6	62.9	35.5	66	52.5	47.5	82.7	44.9	30.7	38.7	30.6	72	101.5	53.1	33.7	42	40.3	177.3	286.6	160.9	53.4	48.7	19.9	22.3	26.8	26.9	211	50.1	31	113.2	8.3	42.9	38.8	11.9	21	60.6	160.3	41.5	470.1	39.4	14.5	49.9	62.7	25.5
FCGR1A	12.2	7.2	8.4	41.3	8.9	17.9	3.6	8.8	12.8	4.2	8.4	2.3	1.1	1.6	93.3	1.7	1.8	8.2	2.2	8.6	9.4	2.8	4.2	28.6	14.4	14.6	10.6	2.3	4.3	2.7	2.5	32.6	13	1.6	2.1	2.3	1.9	2.4	0.3	0.4	1.3	19.1	13.2	12.5	2.1	3.7	12.2	1.4	1.4
FCGR1B	5	3	4.4	18.9	4.5	6.6	1.8	4.5	7.8	1	3.7	0.7	0.5	0.7	51.5	0.7	0.8	1.9	1.1	4.6	4.7	1.4	1.7	6.8	2.2	6.1	5.7	0.6	2.6	0.7	1	11	6.2	0.8	0.8	0.8	0.9	0.6	0.4	0.2	0.7	5.8	6	7.2	0.9	0.7	6.2	0.4	2.1
FCGR2A	68	24.8	7.3	101.7	6.6	48.6	13.3	8	12.1	18.1	13.9	16	8.1	7.3	4.3	11.7	14.6	36.8	11.5	6.5	11.5	12.7	12.3	77.5	16.1	15.1	11.4	7.2	12.7	8.5	7.6	107.3	13.3	6.1	21	2.3	9.9	9.6	2.6	3.5	10.8	40.9	11.9	61.8	10.1	4.4	13.8	9.8	6.4
FCGR2B	30.4	7.5	0.9	12.2	1.3	1.7	15.4	1.3	3.3	9.7	4.2	10.3	3	2.6	2.8	11.4	4.4	13	7.9	0.7	1.1	4.2	42.4	21.7	15.8	4.5	1.1	4.8	4.7	2.8	1.4	398.2	2.2	1.8	11	1.1	7	2.8	2.2	4.8	16	16.6	2.2	25.5	4.9	2.5	1.4	7.4	4.2
FCGR3A	52.9	41.9	18.4	99.8	20.4	27.3	14.7	19.3	27.2	8.2	26.5	12.5	5.8	5.9	5.9	4.9	9.1	24.5	22.3	16.9	22	7.9	111.5	206.3	37.1	37.7	27.9	6.6	7.8	13.6	11.3	71	30.6	6.9	12.6	6.9	14.7	7.6	3.3	2.2	5.7	68.4	31.7	306.8	6.8	7.7	28.8	9.3	7
FCGRT	263.1	127.7	67.7	99.6	73.3	147.3	198.8	68	102.5	217.2	111.1	209.6	304.4	143.1	48.8	60.2	155.5	144.6	123	66.3	75.1	177.6	401.6	177.5	143.3	74	69.5	193.2	129.4	114.5	79.8	137.5	74.3	104.6	149.3	4.8	106.2	94.7	64.4	112.3	299.3	91.6	73.6	318.9	126.6	28.3	78.8	62.9	111.9
FCMR	4.9	1.5	0.3	74.8	0.3	12.6	2.4	0.3	0.8	1.5	0.4	8	6.1	2.4	2.6	3	1.9	11.3	2.6	0.1	0.4	2.3	5.9	6	152.1	0.4	0.1	0.8	1.1	0.5	1	1.8	0.2	3.4	9.9	0.2	3.5	1.2	3.6	0.4	65.5	2.3	0	115	14.2	0.5	0.5	77.2	3.3
FCRL1	0.2	0	0	10.1	0	8	0	0	0.1	0.1	0	0.5	0.2	0	0	0.2	0	0.5	0.1	0	0	0.2	0.2	0.6	27.3	0	0	0	0	0	0	0.1	0	0.2	0.5	0	0.6	0	0	0	8.6	0	0	17.8	0.8	0	0	3	0.4
FCRL2	0.4	0	0.1	12.3	0.1	2.6	0.4	0	0.4	0.2	0	2.2	2.2	0.1	0.1	0.4	0.1	1	0.4	0.1	0.2	0.4	0.4	0.7	24.1	0.4	0.1	0.4	0	0	0	0.1	0.2	0.3	2.7	0.2	1	0	0	0.2	20.9	0.1	0.1	34.3	1.7	0.3	0.2	1.7	0.5
FCRL3	0.4	0	0	14.1	0	1.1	0.1	0	0	0.1	0	1.1	0.3	0.2	0.1	0.1	0.1	1	0.2	0	0	0.2	0.8	0.9	49.5	0	0	0	0	0	0	0.1	0	0.3	1.2	0	0.8	0	0.1	0	8.7	0.1	0	27.5	1.5	0.2	0	4.6	0.4
FCRL4	0	0	0	2.7	0	0	0	0	0	0	0	0.2	0	0	0	0	0	0	0	0	0	0	0	0	3.8	0	0	0	0	0	0	0	0	0	0.3	0	0	0	0	0	1.4	0	0	0.8	0.3	0	0	0.2	0
FCRL5	0.4	0.4	0	13.8	0	2.3	2.4	0	0.1	0.6	0	5.5	5.8	0.1	0.3	0.8	0.4	1.2	0.3	0	0	0.4	0.3	1.1	24.4	0	0	0.4	0	0	0	0.1	0	0.2	4.4	0	3.8	0.3	0	0	5	0.1	0.1	15.1	4.5	0.6	0	4.1	0.6
FCRL6	0.8	1.5	0.3	1.9	0.4	7.9	1.1	0.7	0.4	0.6	0.3	0.7	1	1.3	2.3	0.6	1	2.2	0.8	0.4	0.5	0.6	3.3	5.7	5.8	0.9	0.5	1.4	0.3	0.3	0.3	0.5	0.6	0.7	0.5	0	2.3	0.4	0.5	0.3	1.4	0.9	0.5	12.8	0.8	0.4	0.6	1.3	0.6
FER1L5	0	0	0.3	0	0.9	0	0.3	0.4	0.3	0	1.7	0	0	0.1	0.4	0	0.2	0.1	0	0.4	0.3	0.1	0	0.1	0	0.2	0.7	0.1	0.2	0	0	0	0.2	0.2	0	0.2	0	0.4	0	0	0	0	0	0	0	4.1	0.2	0	0
FER1L6	0	0	0.3	0.3	0.2	0	0	0	0.2	0.3	0	5	2.9	0	0	0.1	0.2	0	0.1	0.4	0	3.2	0	0.1	0	0.2	0	0	0	0	0	0	0	0	10.8	0	0	0	0.1	0	4.5	0.1	0	0	43.1	2.5	0	0	2.2
FGFR1	95.1	12.8	27.5	15.9	24.6	14.1	87.1	48.8	22.4	79.8	37.2	97.2	8.8	74.2	15.8	35.8	85.9	57.1	89.9	30.9	28.8	40.1	9.1	55.7	16.6	35.9	37.3	108.2	98.6	20.4	57.1	51.3	63.7	60.5	17.9	15.8	31.4	53.6	24.8	35.6	41.7	57.1	30.3	9.9	40.4	20.4	33.4	17.1	33.7
FGFR2	5.7	21.3	103.9	8.2	186.8	0.3	22.9	178.9	198.9	19.7	198.1	44.8	10.4	54.6	15.3	25.2	29.6	31.3	5.6	109.9	124.7	26.3	41	30.9	2.9	250.9	185.9	18	31	61	6.8	15.7	220.5	27.4	21.2	1.2	59.1	54.6	0.5	109.3	12.2	43.6	165.5	0.8	22.5	7.6	148	10.1	54.6
FGFR3	1.6	1.6	118	1.5	140.6	1.4	5.5	115.6	104	23.7	37.4	12.2	19.5	1.5	2.8	139.7	2.2	7.9	4.8	100.8	107.6	39.3	40.7	7.4	0.4	144.7	129.2	0.5	76.4	0.2	16.1	9.3	109.8	13.8	5.2	0.2	20.2	15	1.3	271.5	14.7	0.4	108.9	4	7.8	17.6	148.3	1.7	1.5
FGFR4	1.2	14	1.1	4.1	1.1	0.5	4.5	2.7	2.1	3	1.2	18	21.3	2.4	0.2	3.2	4.2	10.2	2.2	1.4	1	40.2	82.5	65.4	0.8	0.7	0.8	27.5	29.5	0.2	2	2.1	0.9	5.2	6	1.5	1.1	0.7	6.6	1.7	20	1.1	0.7	22.7	8.8	5.9	1.1	0.2	0.9
FGFRL1	38.1	56	40.8	5	43.3	7.6	24.1	40.6	49.5	15.7	29.8	10.2	7.3	9.9	3.4	5.5	36	9.3	19.8	39.2	33.5	25.4	52.8	15.1	3.1	49.9	45.8	25.4	71.6	16.1	21.6	3	46.5	12.4	4.9	10.5	37.6	2.7	20.6	10.7	13.5	4	42.2	9.1	27.2	5.5	47.9	1.4	67.1
FKBP11	25.6	17.6	4	60.2	4.1	34.5	34.5	3.7	4.9	42.4	5.6	57.2	70.8	17.4	86.4	16.2	19.1	25.4	13.1	3.8	12	13.8	59.4	23.9	55.4	5.7	6.3	13.8	495	4.7	47.2	15.6	5.2	28.9	53.3	2.1	160.2	32.7	2.4	8	55.9	26.2	3.8	76.4	70.6	6.1	9.6	16.4	22.9
FLRT1	0.3	4.4	7	0.3	8.4	0	0.4	1.6	6.8	2.9	0	3.9	0.5	1.5	0	0.8	0.6	0.5	1.2	7.1	3	2.5	0.9	0.2	0	1.5	4.3	0.5	1	0	1.2	0.1	0.6	1.2	0.3	1.6	0.7	0.9	0.2	1	0.9	0.5	1.6	0.3	1.1	0.3	8.5	0	2.2
FLRT2	9.2	4.5	0.8	4.5	2.1	0.1	2.9	0	8.2	11	2.3	2.7	0.9	6.1	3	3.5	6.4	9.1	3.8	4.7	0	1.4	1.2	2.3	3.5	0	0	29.6	21.7	1.3	1.9	1.2	0	5.1	3.1	3.1	1.9	3.3	7.3	6.1	1.7	5.2	0	3	2.2	4.6	0.2	1.2	4.9
FLRT3	5	3.7	2.3	0.8	3	0	2.3	6.4	5.3	3.2	0.9	1.6	11.8	2.3	3.1	1.6	2.4	5	0.6	5.3	1.3	23.2	7	17.7	0.1	0	1.3	10.6	1.2	8.2	1	1.8	0.8	8.2	0.8	1.6	1.2	14	2	6.3	2.3	1.4	0.6	0.7	9.7	1.2	2.3	7.3	5.2
FLT1	47.6	9.6	37.6	9.1	36.2	1.1	31.2	37	43	16.4	24.6	9.4	7.5	17.2	3.7	5.9	11.7	16.6	46	33.3	39.8	34.9	18.2	25.8	5.3	44.6	40	4.4	12.7	30.5	9	432.4	50.1	13.9	6.1	52.5	7	11	19.9	5.9	9.3	17.4	33.4	18.6	10.9	17.4	59.6	3.6	48.9
FLT3	0.5	0.1	0.3	3	0.2	5.3	1.5	4.9	0.8	0.5	0.1	0.7	0.3	0.2	0.1	0.6	0.4	1.6	0.1	0.2	0.5	1.5	0.5	0.7	6.5	1.3	0.9	0.1	2.8	0	0	0	1.7	0.1	0.8	0	0.4	0.2	0	0.7	1.6	0.8	0.8	5.7	0.6	0.6	0.8	4.7	0.1
FLT3LG	21.4	9.5	7	18.7	7.1	16.5	17.8	6.1	7.8	27	7.1	21.5	9.4	18.2	3.6	11.3	18	7.2	11.1	6.2	6.7	12.5	8	14.9	24.1	8.7	6.8	18.6	4.7	2.7	8.6	3.5	7.5	20.6	3.3	1.9	10.1	7	7.9	13.9	18.2	5	6.5	21	11.9	3.2	7.4	22	13.1
FLT4	17.2	11.3	3.5	4.7	4.6	0.8	14.7	2.6	3.4	9	2.6	4.9	2.8	8	3	4.4	9.8	3.8	9.7	5.1	2.6	20.1	6.2	16.9	5.5	3.4	3	4.5	2	2.3	7.8	6.4	3.6	5.6	1.3	0.3	2	2.5	4.7	4	7.2	4.1	2.8	17.6	3.5	3.1	4.2	1	25.7
FMO4	3.7	2.6	2.2	1.9	3.1	0.9	4.1	2.8	3	3.3	3.1	5	5.4	2.7	6.3	2.3	3.5	4.9	5.2	2.1	2.6	48.6	61.3	3.2	2.9	3.1	2.8	3.8	2.4	4.7	1.9	2.3	3.3	3.1	4.8	0.7	2	2.2	1	3.4	9.2	2	2.6	3.1	5	1.7	3.1	3.6	3.2
FNDC10	1.5	25.4	11	1.5	11.4	2.6	1.4	11.2	24.4	2.3	6.2	1.5	2.1	1.1	0	9.5	0.8	2.2	3	12.6	22	3.7	0.5	2.3	1	20.6	17.8	1.8	0.9	7.4	10.9	1	19	0.9	0.5	0.6	2.2	0.4	0.3	10	1.6	0.6	10	3.1	2.9	8.3	14.3	0.3	5.2
FNDC4	34.5	124.2	55.4	2.9	54.6	0	26.2	59.8	69	7.5	40.3	5.9	1.1	4.2	2.7	24.9	3.8	12.2	11.7	58.9	56	11.4	126.9	4.6	1.1	64.6	57.5	38.3	11.9	36.5	11.2	2.5	63.6	11.8	1.8	10.4	9	3.2	4.1	4.9	3.4	5.4	56.2	5.4	5.6	27.3	59.2	0.4	5.9
FNDC5	1.3	12.8	10.5	0.1	5.8	0.2	0.8	21.6	10	1.4	47.6	1.3	0.8	3.3	2.4	11.6	4.1	1.8	42.2	6.7	16.8	0.7	18.4	1.1	0.2	10.5	14.7	4.6	0.5	10.4	5.2	0.5	7.6	3.6	0.5	8	25.5	1	323.1	0.4	1.3	2	5.3	0.2	5.2	2.7	29.6	0.6	1.2
FNDC9	0	4.8	5.1	0.3	5.2	0.6	0	6.5	9.4	0	0	1	0	0	0.1	0	0	0	0	4.5	36.8	0.1	0.1	0.1	0.1	7.3	7.5	0	0	0	11.7	0	5.5	0	0.2	0.8	0	0	0	0	0.3	0	1.8	0.1	0.1	0	18.9	0	0
FOXRED1	8.1	13.8	13.6	5.9	14.6	12.1	7.6	15.3	16.6	5.8	17.1	12	10.4	6.7	6.4	9.2	7.5	5.6	21.2	15	14.7	14.7	37.4	5.3	10.4	15.3	14.3	4.8	7.8	9.7	8.1	7.1	15.3	6.9	12.9	3.7	7.3	6.8	17.8	7.5	8.6	7.9	14.7	11.1	10.9	8.7	15.8	11.5	6.1
FRAS1	2	0.6	3.4	0.5	5.8	0	0.7	0	7.9	2.1	4	3.5	0.3	2	1.9	1.7	1	0.9	1.5	3.5	3.3	7.4	0.3	3.4	0.1	3.1	3.3	0.2	5.4	0.6	2.4	5.8	3	2.3	1.3	2.2	1	0.7	2.7	1.3	1	1.4	0.6	0.7	0.9	0.6	13.8	2.6	12
FREM2	0.2	0.1	0.3	0	1.1	0	0.2	0.2	0.9	0.3	0.1	0.5	0.1	0.5	0.2	0	0.4	0.8	0	0.6	0	7.7	2	2.2	0	0	0.4	0.7	2.7	0	0.3	1.4	0	1.8	0.1	0.3	0	0.7	2.8	0.1	0.2	0.3	0	0.1	0.9	0.3	0	0.2	4.9
FRMD3	9.4	7.3	6.6	2	5.5	5.4	6.7	4.3	6.8	3	12	5.5	2.9	2.7	15.7	2.5	2.2	2.5	85	6.3	7.7	14.9	0.7	4	1.3	10.1	8.5	1.4	1.6	20.6	4.2	14.8	7.3	2.8	6.6	21.6	2.9	7.8	81.2	2.1	6.7	3.5	7.6	7.2	2.8	9.9	9.9	1.1	7.1
FRMD5	0.2	8.3	14.8	0.5	24.2	0.8	0.4	18	20.5	0.3	4.5	1.4	0.2	0.1	0.4	0.3	1	0.4	46.6	15.1	18.9	0.3	0	0.1	0.3	22.1	21.2	0.3	0.2	0.8	2	0	20.6	0.5	0.8	20	1.1	0.3	0	0.3	0.5	0.2	15.6	0.3	1.3	3.4	19.5	0	0.3
FURIN	54.5	24.4	12.8	36.4	10.5	73.8	42.4	10.6	14.5	26.4	11.7	32.8	27.6	32.3	9.8	33.7	30.4	19.4	58.5	14.9	9	56.8	305.6	63.2	13	12.5	10.8	22.4	108.6	27.3	45.9	40.6	11.3	60.1	12.1	12.9	220.5	17.7	61.3	62.7	35.5	14.3	10.4	51.4	34	8.6	15.6	11.8	56.1
FXYD1	141.4	26.1	496.5	9.6	528.9	2.2	125.1	506.1	637.3	291.9	616.5	168.3	14.3	173.3	62.1	70.7	187.3	56.3	557.7	487.5	503.4	28.6	558.7	85.8	6.6	568	515	144.7	19.2	3.8	39.8	29.3	494.8	116	25.6	35.9	37.2	73.5	1381.3	48.3	67.2	104.5	511.1	20.8	72.6	12.1	560.2	8.2	38
FXYD2	2	0.9	0.7	1.4	0.6	3.3	1.2	1.4	1.7	1	0	2.1	1.4	1.5	1.2	0.8	1.8	353.1	1.2	0.8	0	3645.4	23.8	4.4	8.9	0	0.1	2.4	612.6	0.2	1.6	0.8	0	1.7	0.8	1.1	835.6	0.7	0.3	1	1.6	2.2	0	3.1	2.8	0.6	0	74.8	1
FXYD3	5.1	1.1	7.3	59.5	7.4	1.3	225.2	7.1	7.9	168	7.5	1466.2	102.7	13.2	15.2	685.3	104.3	100.5	5.8	7.1	6.5	12	2	150.2	0.8	8	7.3	1.8	64.3	0.1	24.7	84.9	6.8	512.1	1800	45.4	569.1	33.3	2.1	568.3	308.9	35.7	6.7	0.6	572.4	0.6	7	18.7	1.5
FXYD4	0.1	0	1.5	0	2.6	0	0	1.5	2.7	0	1	0.2	0	0.1	0	0.1	0	0	0.3	1.4	2	297.7	0	1.1	0	1.6	2.2	0	0	0	0.1	0	1.7	0.1	0	0	5.6	2.7	1.3	0	0	0	1.4	0	6.9	0.8	2.2	0	0
FXYD5	203.1	39.2	30.8	130.8	31	275.2	171.1	31.9	47.2	226.2	36.9	59	28.6	75.5	20.1	116.1	103.6	68.8	82.3	29.9	36.6	42	40.2	148.5	187.4	43.4	34.7	28.6	28	17.2	39.8	91.7	37.9	68.8	43.3	3.5	70.3	46.5	28.6	85.8	106.6	59.8	35.4	238.3	67.9	9.2	40	85	59.2
FXYD6	58.4	116.3	230.8	30.1	258.5	9.8	39.5	82.5	293.2	112.3	28.1	371.1	22.2	321.5	61	29.8	181.6	93.1	117.1	244.3	187.3	70.6	32.8	86.6	30	91.8	173.6	281.1	30.1	9.8	175	16.7	149.5	107.8	35.9	47.1	29.5	73.2	37.3	22.2	104.6	197.6	71.4	151.9	98.9	86.6	136.4	31.2	66.5
FXYD7	2.1	0.4	119.1	1.7	140.3	0.6	1.1	45.1	273.1	5.8	37.8	2.7	0.6	1.9	0	0.4	0.9	0.4	0.7	153.8	75.1	0.4	1.1	1.1	2.8	124.3	83.1	1	0.2	0	2.1	0.1	129.5	1	0.2	1.6	0.5	0.3	2.7	1.3	2	0.2	70.1	2.8	1	1.3	101.6	0.2	0.5
GAPT	1.7	0.8	0.7	28.5	0.7	16.9	2.3	0.7	1.1	2.7	1.3	2.7	3.7	1.3	1.1	2.1	1.6	5.7	0.7	0.7	1	0.8	2	4.2	25.3	1.3	1.1	0.4	1.1	1.1	0.6	1	1.3	1.8	3.8	0.5	1.9	1.2	0.2	0.8	6.6	4.7	1	18.2	3.7	0.7	1.1	6.9	0.6
GFRAL	0.2	0	0.2	0	0.3	0	0	0.3	0.3	0	0.1	0	0	0	0	0	0	0	0	0.2	0.1	0	0.3	0	0	0.1	0.1	0	0	0	0	0	0.1	0	0	0	0	0	0	0	0	0	0.1	0	0	0.1	0.2	0	0
GFY	0	0	0.1	0	0.1	0	0	0.9	0.5	0	0	0	0	0	0	0	0	0	0	0.1	0	0	0	0	0	0.3	0	0	0	0	0	0	0.3	0	0	0.6	0	0	0	0	0	0	0	0	0	1.3	0	0	0
GHR	84.7	5.6	1.8	1.7	2.1	0.2	30.1	1.7	1.7	5.2	2.3	5.8	1.1	4.5	4.6	3.9	5.4	5.2	8.9	1.8	5.6	11.8	213.3	4	1.3	1	2	7.5	2.1	5.5	1.2	4.8	1.4	11.1	5.7	0.4	3.7	4.7	45.7	5.6	4.3	4	1.1	4	6.1	1.7	3.4	2.3	4.6
GINM1	56	44	25.7	24	31.4	41.2	45	33.9	36.1	47.8	38.5	43	25.9	46.4	44.6	32.2	39.2	38.2	58.6	25	28.9	92.7	45.7	36	26.1	30.6	29	50.5	36.8	55.3	24.7	62.6	30.6	40.3	34.8	21.9	32.2	47.4	47.1	36.4	28.1	50.5	29.3	35.1	34.1	48	26.9	21.7	73.9
GLG1	42.7	36.8	25	17.4	26.3	9	40.3	24	25.7	53.3	17.3	44.5	17.3	57.8	22.4	30.9	46.7	20.4	50.5	24.7	27.5	42.6	25.6	38.2	16.3	27	29	69	58.1	34.3	38.9	24.9	25.2	37.5	18.7	20.3	36.1	24.9	53.8	35.2	36.4	29.9	25	35.1	36.3	40.6	29.5	20	43.1
GLIPR1	17.2	16.9	2	47	1.7	18.3	11.5	1.5	5.6	15.6	3.8	11.4	6.6	32.6	6	7.9	17.9	33.5	9.2	2.3	2.8	5.6	12.5	22.1	32.7	4	3.3	13.7	3.7	2.3	3.9	25.8	3.9	9.2	12.6	1.7	9.7	17.1	3.1	3.4	14.1	39.9	3.4	36.4	10.8	4.8	4.2	19.8	5.4
GLIPR1L2	1	2.7	5.1	0.8	5.2	0.3	2.4	6.5	5.9	2.1	2.5	0.9	0.6	2.3	3.7	1	3.1	1	2.3	5.5	5	2	1.5	1.2	0.7	4	4.3	7.1	2.6	4.1	2.6	0.9	4.4	1.5	0.4	3	1	3	2.3	1.9	0.8	1.1	4	1.6	0.7	46.8	4.7	1.3	2.4
GLMP	33.9	68.3	11.8	17.1	12.8	19.4	25.6	12.9	15.4	38.1	21.1	24.6	30.3	24.4	23.2	29.8	21.1	44.7	18.1	11.7	13.9	52.2	59.8	28.9	22.6	13.6	13.6	22	27	29.4	19.7	48	15	57.3	21.1	2.7	35.2	20.4	7.4	29.2	26.9	24.5	12.4	32.3	28.8	6.4	16	12.2	23.6
GP1BA	0.5	0.1	0.1	3.8	0.4	4.9	0.4	2.1	0.2	0.4	0.1	0.7	1.2	0.3	0	0.5	0.4	0.3	0.5	0.1	0	0.5	0.8	1.5	14.7	0.1	0	0.4	0.3	0	0.2	0.3	0.1	0.4	0.5	2.3	0.9	0	2.7	2.4	1.8	0	0	3.6	0.8	0.4	0.1	0.6	0.4
GP1BB	2.7	2	39	0.2	40.1	2.7	2.5	26.1	51	9.2	11.1	2.9	0	4.8	0	11.2	4.4	0	27.1	53.2	18.3	2.9	1.2	4.1	0.2	16.2	15.4	6.3	2.2	2.5	22.1	0.2	15.6	3.4	0	0.6	2.4	0	1.4	24.4	1.4	0.1	7.9	10.1	2.3	4.2	28	0.1	3.1
GP5	0.1	0	0	0.6	0	0.5	0	0	0.1	0.1	0	0	0	0	0.1	0	0.6	0.1	0	0	0.1	0	0.1	0.1	1.1	0.1	0.1	0.2	0	0	0	0.1	0	0	0	0	0	0	0	0	0.1	0	0.1	0.4	0.1	0	0.1	0.3	0.2
GP6	0.1	0	0.1	0	0.1	0.9	0.2	0.7	0.5	0.5	0	0.2	0	0.2	0	1.4	0.4	0	0.7	0.1	0	0.5	0.2	0.9	0	0	0	0.3	0.2	0.1	0.3	0.1	0.1	0.4	0	0.2	0.4	0.1	0.1	1.2	0.1	0	0	0.9	0.2	2.7	0	0	0.4
GPA33	0.4	0	0	18.5	0	0.7	0.2	0	0.2	0	0.4	215.9	150	0.3	0	0.1	0	0.2	0.7	0.1	0.1	0.1	0	7.1	3.1	0.1	0	0	0	0	0	0.2	0.1	0.1	196.2	0	0	0.4	0.3	0	136.9	7.2	0	0.9	1.5	0.2	0.2	2.3	0
GPNMB	152.9	25.9	20.9	41.7	20.9	6.6	135.6	19	70.9	303.9	77.6	78.8	22.5	180.9	43.8	111.8	72.8	270.7	323.5	21.2	23.1	32.7	52.5	215.8	169	32.2	21.5	77.7	20.6	15.3	12.8	148.6	31	30.4	92.9	2.9	66.1	55.8	15.4	581.2	48.5	151.5	27.3	31.9	37.1	26.2	34.6	89.5	51.5
GPX8	13.3	6.1	1.2	12.5	1.2	0.1	12.6	1.2	1.6	37.1	6.9	7.3	2.9	21.1	21.9	6.2	14.3	17	11.2	1	1.7	6.5	2.2	6.9	3.8	1.5	1.1	27.3	4.6	9.3	2.4	39.7	1.4	10.2	8.4	1.3	7.2	15.8	1.5	5	4.1	27.2	1.5	4	5.6	5.6	1.2	1.3	22.3
GRAMD1A	37.9	36.9	17.8	28	15.9	23.9	31.1	16.4	24.5	33.2	17.5	30.1	15.1	32.5	5.3	11.6	36.2	16.5	30.3	17.4	18.5	27.4	21.2	58.1	28.8	21.8	20.7	38.4	80.8	17.8	29.2	16.8	21.5	32.6	8.4	5.1	55.6	17	47.8	14.5	23.3	18.9	18.2	42.1	35.8	16.6	21.5	18.7	25.4
GRAMD1B	1.8	258.8	22.5	4.3	27.4	18.6	1.1	80.1	52.3	0.9	91.8	1.6	34.6	1.1	9.4	0.6	3.6	12.1	15	55.6	19.4	15.5	1.5	2.6	5.4	25.7	20.1	15.2	2.4	0.7	16.6	5	24.2	1.1	1.1	96.7	1.9	2	3.4	0.5	25.2	1.2	9.4	3.6	11.4	16.8	33.5	6.6	4.9
GRAMD1C	1.4	1.9	13	1.7	12	0.1	8.8	11.9	15.3	3.1	9	5	7.6	2.2	2	5.5	10.7	2.6	0.7	11.6	12.1	24	27.7	4.9	2	13.9	15.4	0.8	12.7	10.6	8.1	6.1	11.8	2.6	3.9	14.3	12	2.1	0.8	12.1	16.7	0.7	12.3	1.3	9	16.8	14.5	1.1	3.9
GRAMD2A	0	0	2.1	0.5	1.7	0	10.2	2	1.3	1.9	2.1	1.2	1	0.4	35.9	1.1	5.8	0.3	0.1	2.2	3.9	3.2	0	15	0.4	6.5	13.1	0.1	0.5	0.1	0.7	48.7	10.1	1.3	0.8	0.9	2.1	5.2	0	2.5	3.3	0.2	2.6	0.2	0.8	0.4	3	0.2	8.9
GREB1	1.8	3.4	8.5	0.7	9.6	0.4	13.7	2.1	9.9	60.2	0.8	1	0.7	61.3	7	0.6	53.4	2.8	4.6	7.8	20.4	1.8	3.1	1.4	0.6	8.7	8.5	278.3	7.6	0.7	8.9	3	4.4	63.4	0.2	1.5	1.1	3.8	4	2.7	0.9	12.8	3.2	0.2	3	14.9	10.7	0.3	0.6
GREB1L	2.6	1.4	5.5	0.1	4.3	0.2	3.3	3.5	3.6	1.2	0	0.6	0.1	2.6	2.8	0.2	4.4	0.1	5.3	2.6	8.1	0.4	1.8	0.2	0.1	4	4.7	3.7	0.1	0.3	1.2	2.1	4.1	1.6	0.1	3.1	0.5	2.9	9.2	1.3	0.5	0.8	1.7	0	0.6	6.2	6.4	0	3.8
GUCY2C	0.5	0.2	0.1	3.4	0.3	0.5	0	0.2	0.1	0	3	37.2	68.2	0.3	0	1.9	0	0.9	2.2	0.2	0.3	0.4	0.3	0.2	0.4	0.4	0.3	0	2.2	0	0	0.2	0.4	0.3	41.4	0.1	0.6	0	0.7	1	66.5	1.4	0.5	0.2	1.9	0.4	0.3	0	0.5
GUCY2D	0	0	0	0	0.1	0.1	0	0	0.1	0	0	0	0	0	0	0.1	0	0	0	0.1	0	0	0	0	0.2	0.1	0	0	0	0	0	0	0.1	0.1	0	34.2	0	0	0	0	0	0	0	0.1	0	1.4	0.1	0	0
GUCY2F	0	0	0	0	0	0	0	0	0	0.1	0	0	0	0	0	0	0.2	0	0	0	0	0	0	0	0	0	0.1	0	0	0	0	0	0	0	0	42.2	0	0	0	0	0	0	0	0	0	0.2	0.1	0.2	0
GYPA	0.1	0.1	0.1	0	0.1	156.3	0	0	1.7	0	0	0	0.1	0	0	0	0	0	0.1	0.3	0	2.3	0.5	0.3	0.1	0	0	0	0	0	0.1	4	0	0	0	0.1	0	0.1	0	0.1	0	0	0	2.2	0	0.1	0	0.3	0
GYPB	0.2	0	0	0	0.3	63.2	0	0	0.9	0.1	0	0	0	0	0	0	0	0	0.1	0.3	0	0.3	0.5	0.5	0.1	0	0	0	0	0	0.2	4.8	0	0	0	0	0	0	0	0	0	0	0	3.5	0	0	0	0.4	0.1
GYPC	172.3	73	17.3	51.5	17.6	441	109.2	17.5	30.8	75.7	20.2	89.1	18.2	62.3	20.2	42.3	68.4	56.3	161.9	16.5	20.2	58.4	18.5	101.4	110.5	22.2	18.4	91.5	34.8	9.6	16.9	50.3	22	46.5	19.3	10.3	26.4	56.1	212.7	37	52.9	55.9	20.6	98.5	41	7.3	23.6	59.6	33.3
HAVCR1	0.3	0	0.3	0.4	0.3	0.9	0.1	0.6	0.4	0.1	0.5	4.6	0.2	0.1	0.2	0	0.1	0.5	0	0.4	0.3	7.5	0.3	0.3	0.6	0.7	0.4	0.1	0	0.1	0	0.1	0.5	0	3.5	0.3	0.1	0	0	0.2	0.1	0.2	0.3	0.3	0.3	0.9	0.5	0.1	0.1
HAVCR2	14.2	8.2	9.5	19.7	11.1	13.9	5.3	11.1	13.3	4.9	10.4	5.4	4	3.2	6	3.7	3.3	12.8	2.5	9.1	11.8	26.8	9.8	22.6	32.1	18	13.7	1.7	3	2.8	1.8	16.9	16.9	2.1	6.8	1.2	2.9	2.9	1.7	2.2	4.9	7.9	16.1	24.1	4.7	2	17.5	9.1	1.6
HBEGF	69.5	11.6	11.6	32.3	13.9	36.4	28.7	13.5	14.4	13.1	11.6	19.7	4.6	12.1	2.3	42.3	14.3	56.6	36.3	11.5	12.9	12.8	9.6	44.9	3.2	14.9	13.7	5.2	6.6	5.6	13.1	16	14.1	12.8	15.5	12.1	12	4.8	28	20.1	14.3	36.6	14.7	6.3	31.4	5.4	13.6	4.8	15.9
HCST	27.2	9.5	14	53.6	13.8	253.7	14.1	13.7	18.5	9.6	16.6	12.7	11.3	8.3	4.7	5.5	9.9	11.5	8.3	13.5	17	10.6	14.5	40.3	68	18.3	14.7	5.7	6.7	2.5	9.6	24.7	17.6	9.4	8.6	2.2	10.7	8.2	4.2	6.6	28.2	11.2	17.1	115.6	15.4	3.4	18.2	59.6	7.9
HEG1	30.1	9.9	19.3	19.2	23.2	1.9	14.8	27	15	20.8	28.3	11.9	8	19.2	6.2	16.1	13.2	38.9	67.3	14.3	22.7	15.2	7.5	55.1	16.5	32	28.1	12.4	31.6	16.1	3.6	33.4	28.6	13.9	12.2	46.8	7.7	14.6	14.3	5.2	9.4	25.4	27.3	17.9	9.8	13.5	30.3	8.6	52.2
HEPACAM	15.6	0.3	172.8	0.2	203.3	0	2.5	170.4	162.1	0.2	79.7	0.4	0.1	0.1	0.1	0.1	0	0.1	0.2	163.2	156.1	0.1	16.2	0	0.2	222.6	182.8	0	0	0	0.8	0	183.6	0.2	0.2	1.8	0.2	0.5	0.1	0	0.2	0.1	205.7	0	0.1	0.2	182	0	0
HEPACAM2	0.1	0.1	0	2.3	0	2.5	8.9	0	0.1	0	0	64.3	30.1	0	0.5	0.1	0	0.2	0.1	0	0	15.2	0	0.1	0	0.1	0.1	0	4.3	0.4	7.3	0.2	0	0.8	96.2	0	2.6	1.4	0	0	48	1.5	0.1	0.1	10.1	3.2	0	0.1	0
HEPH	8.2	19.1	18.2	14.7	25	0	8.3	20.8	19.2	23.8	8.7	81.9	79	34.7	14.4	11.9	14.2	38.7	36	16.7	21.2	8.1	3.5	12.3	3.6	22.3	24.4	22.1	2.3	1.4	3.7	1.3	20.4	24.3	77.6	15	7.6	31.8	0.8	4.8	81.6	82.7	18.8	11.1	12.4	3.5	21.7	1.3	5.1
HEPHL1	0	0	0	0	0	0	0	0.1	0	0.8	0	0	0	0	0	4.5	0	0	0	0	0	0	0	0	0	0	0	0	0	0	0	0.1	0	0	0	0	0.5	0	0	3.8	0	0	0	0	0	0.3	0	0	0.2
HERPUD2	17.4	13.6	17.1	19.7	19.8	33.6	14.7	18.6	19.1	17.3	19.4	16.2	15.9	21	15	21.2	16.6	19.3	16.6	16.4	16.2	16.1	23.5	21.1	21.5	17.9	17.3	32.6	28.9	14.3	10.3	17.7	17.2	15.1	16.8	23	14.8	12.8	16.4	23.1	16.8	17.9	16.5	24.3	17.1	26	18.2	18	23.3
HFE	9.6	7.9	1.3	5.3	2.1	0.6	7.8	1.4	1.9	6.7	9.3	5.8	5.9	4.9	12.4	4.8	4.5	8.1	3.7	1.5	1.5	6.7	15.4	7.5	3.6	2.4	1.7	7.3	6.3	15.4	1.2	6.1	2.2	6.8	6.9	1.3	6.9	9.6	2.3	2.8	5	6	1.7	8.6	8.3	1.7	1.9	1.7	9.9
HHLA2	0.4	0.2	0.5	5.6	0.4	1.1	0.2	0.7	1.3	0	0	87.9	86.8	0.3	0.8	0.5	3.7	29.2	0.2	0.6	0.7	7.6	0.1	5.7	0.6	0.7	0.3	0.1	2.9	0.1	0.2	0.1	0.6	0.2	83	1.2	0.2	0.3	0.5	0.3	129.9	2	0.2	0.3	9.4	3.3	0.6	0.4	0.2
HLA-A	635.4	714.2	15	34.8	15.5	137.7	566.7	14.7	36.5	504.9	18	737.5	278.3	476.1	181.1	366.8	390.3	239.9	473.4	14.6	17	687	392	1007.3	132	19.1	15.8	338.8	200	18.5	406.5	52.1	16.5	370.9	94.6	9.9	364.1	1.2	246.5	673.3	959.1	14.5	16.8	1413.1	442.2	132.6	18	138.9	531.9
HLA-B	944.9	581.6	5.5	429.4	8.1	53.5	850	5.5	14.4	552	6	912	4.7	567.1	222.1	434.4	488.6	461.2	563.1	4.6	6.7	731.7	488.9	1646.3	1061.9	9.6	10.4	296.9	268.7	24.2	288.3	106.6	7.5	439.2	238.5	8.1	485.9	3.8	237.9	936.4	1295.6	75.4	7.7	2493.7	540.1	132.6	6.7	4.4	593.2
HLA-C	538.6	417.5	0.7	274.6	2.4	122.3	507.4	0.8	0.9	464.4	1.5	594.3	1.6	434.8	259.5	277.6	411.7	103.9	424.3	0.3	1.1	561	485.7	1078.3	334	1.6	0.9	266.3	245.3	0.2	269.6	34.5	0.9	344.2	27.7	13.7	389.5	0.4	190.6	449.6	750	51	1.3	1445.7	419.4	62.3	1.2	2.4	382.9
HLA-DMB	38.3	35.9	0.1	13.2	0.2	6.9	25.7	0.3	1	21.6	0.1	19.9	0	14.6	7.4	9.3	14.6	0.1	11.1	0	0.6	41.9	7.8	59.9	17.6	0.3	0.4	9.5	9.1	0	9.2	0.8	0.2	13.1	14.9	0.5	14.7	0	5.3	14.3	78.8	0	0.9	101.5	17.6	2.2	0.1	9.9	45.9
HLA-DOA	7.1	6.1	0.2	7.8	0.4	1.5	6.5	0.4	0.4	4.9	0.3	3.2	5	3	1.2	2.3	5	2.1	2.2	0.3	1	8	2.8	12.7	15.1	1.8	0.8	2.8	2.4	0.9	3.5	0	1.5	5	4.2	0.4	3.2	2.1	0.8	2.8	15.2	1.1	0.8	28.7	4	0.4	0.7	7	4.5
HLA-DOB	1	0.6	0.1	0.8	0.2	3.3	1.5	0.1	0.5	0.9	0	2.7	1.9	0.7	0	2	0.7	1.2	0.5	0.1	0.2	2.1	0.9	2.9	21.6	0.3	0.1	0.6	0.3	0	2.7	0	0.2	1.1	1.9	1.1	4.2	0.8	0.2	1.7	19.5	0.4	0.2	41	2	1.2	0.2	8.3	1.9
HLA-DPA1	180.8	108	2.2	33.4	2	12.8	138.4	2.7	3.3	76.7	2.5	72.1	20.2	55.3	8.3	43.1	63	13	62	2	3.4	99	36.8	319.9	51.3	4.9	2.8	24.9	28.6	5.9	58	3.4	4.3	64	16.1	2	59.5	16.2	29.5	66.3	174.4	14.6	4.3	359.6	52.1	13.4	3.1	30.2	76.6
HLA-DPB1	151.6	101.3	1	42	1	5.8	112.8	3.3	1.3	68.2	0.9	69.4	12.4	50.2	2.9	43.9	55.7	17.2	51.1	0.8	1.8	96.1	38.6	278.7	66.7	1.8	1.3	26.2	32.4	1	51.5	0.8	1.8	70.3	2.5	1.5	57.2	6.4	25.1	72.3	176.5	4.7	2.1	409.4	54.1	12.8	1	10.9	69.5
HLA-DQA1	61.7	45.7	2.3	111	2.2	7.1	41.6	2.4	2.8	49.9	5.2	76.8	0.1	27.7	32.2	32.1	29.1	127.4	20.8	1.6	5.1	39.6	95.1	333.9	335.8	4.3	2.6	18.6	15	2.6	15.2	13.7	2.7	15.1	115.8	1.9	34.8	7.8	7.5	30	74	19.2	5.4	180	103.3	12.2	3.4	234.3	26
HLA-DQA2	10.9	4.5	0	0	0	0	7.2	0	0	3.1	0	3.9	0	2.1	0	3	2.8	0.1	2.3	0	0	5.8	1.7	20.8	0	0	0	0.9	1.2	0	2.5	0	0	2.5	0	0	3.4	0	1.4	8.4	11.6	0	0	27.1	2.9	0.6	0	0.3	3.7
HLA-DQB1	56.6	23.9	2.2	77.8	2.2	40	45.3	2.7	3.1	19.9	3	45.8	0.2	18.9	126.9	21.3	22.2	43.6	21.6	2	3.6	34.3	37.1	179.1	301.8	4.7	3.8	7.4	14.3	10.6	21.3	10.1	2.9	17.1	39	1.7	24.2	11.9	9.6	31.8	78	11.2	4.6	139.3	128	7	3.1	108.2	26.3
HLA-DQB2	4.6	1.9	0	0	0	0.1	3.8	0	0	3.3	0.2	1.8	0.3	0.9	0.1	7.3	1.4	0.5	1.4	0	0	2.3	0.6	14.6	0.7	0.1	0	0.4	0.6	0	1.9	0	0	1.5	1	0	2.5	0	0.8	52.4	6.5	0	0	12.8	1.3	0.6	0	0.2	2.4
HLA-DRA	510.2	294.8	3.3	304.4	3.6	1	370.7	3.6	36.2	176.5	3.6	175.6	117.9	124	260.4	129.1	145.1	61.5	128.4	3.6	3.6	290.3	95.8	940.2	1277.8	7.8	7.5	58.5	73.9	0.1	125.6	23.5	5.9	141.5	151.1	8.3	156	8.5	79.4	195.5	713.3	1.4	3.5	1091.9	388	25.6	4	198.8	175.5
HLA-DRB1	311.4	162.1	7.2	220.8	7.8	61.3	239.4	6.4	47.5	121.4	11.1	113.5	2.4	90.3	140.6	71.7	119.4	66.9	134.6	6.2	11.4	217.5	100.6	581.3	651.4	6.8	7.1	40.4	50.8	0	80.2	13.6	6.9	88.4	135.3	5.2	93.8	0.4	58.3	122.5	353.2	11.1	9.9	516.2	232.3	25.5	9.2	254.3	129.5
HLA-DRB5	110	63	1	138.9	1.4	23	82.6	0.9	4.2	53.8	2.9	70.1	13.1	39.7	109.8	48.6	61	2.5	48	0.9	1.9	66.6	42.6	356.2	423.3	1.2	1.3	25.4	27.9	0	27.2	6.6	0.9	32.6	52.9	3	27.6	0	22.3	47.9	184.7	0.2	2.3	228.4	214.2	11.8	3.2	165.8	46.1
HLA-E	724.7	217.2	9.6	173.7	10	410.3	578.9	10.9	109.5	360.1	7.3	329.4	0.6	313.5	119.3	330.9	336.5	186.1	356	7.7	13.1	375.2	332.8	1144.6	336.3	16.6	22.7	213.2	156.6	95.8	121.8	117.3	16.1	251.2	116.8	12.4	252.5	93	179.2	518.3	428.9	89	10	1007.2	259.5	41.1	11.7	86	381.9
HLA-F	58	36.6	1.3	1.9	1.6	1.8	52.2	1	2	43.4	1.1	60.4	28.8	41.2	2.3	21	38.1	18.7	40	1	1.2	35.6	29.9	91.8	41.4	1.6	1.3	19.8	14.4	0.2	25.7	1.1	1.5	31.5	2.7	1	28.1	2.2	14.7	40.8	101.4	0.3	1.4	188.3	36.2	7.3	1.2	1.9	40.6
HRCT1	29.4	1.8	3.9	1.8	4	0	24.9	3.3	4.9	4.1	2.7	20.6	8.9	6	1	1.8	5.5	0.3	9.7	3.7	3.3	7.4	1.6	4.8	0.6	3.9	3.6	2.7	1.3	0.5	1.1	2.9	3.9	4.6	11.8	1.1	6.7	2.7	5.4	6.4	11	1.8	3.6	0.8	3.6	2.4	3.8	0.1	4.9
HSD17B7	4.3	16.1	3.3	5.1	3.1	2.8	8.2	3	6	5.6	3.8	6.4	6.7	4	7.2	8.9	5.1	4.2	3.5	2.9	4	5.2	30.2	7.6	8.3	3.8	3.7	6.8	5.3	5.1	7.7	4.6	3.9	5.9	8	4	6.2	3.5	6	7.6	6.6	4.4	3.3	5.6	5.9	2.6	3.7	8.1	6.1
HSD3B1	0.1	1.2	0.2	0	1	0	1.5	0	1	0	0	0.3	0	0.2	0	0	0	0.1	0	0.3	0	0	1.2	0	0	0	0	0	1.2	0	0	77.7	0	0.1	0.5	0	0.1	0	0.1	4.5	8.7	0.5	0	0.2	0	0	0.1	0	0.1
HSD3B2	0.2	2174.8	0.3	2.1	0.8	0	0.1	0	0.7	0.2	0	7.7	0	0.2	0	0.2	0.4	0	0.3	0.2	0	0.9	1	0.5	0	0	0	0.9	0.5	0	0.1	3.6	0.1	0.4	1	0	1	0	0.1	0.2	38.7	0.1	0	0.2	0.3	2.9	0.2	0.5	0.2
ICAM1	87.9	23.6	9.1	44.6	9.6	117.1	32.4	7.9	12	11.2	9.9	17.7	16.8	23.9	3.5	11	26.2	56.4	39.1	8.8	9.9	43.9	67.1	219.3	38.3	12.3	8.7	13	11.1	8.3	9.3	27.8	10.2	22.2	18.1	10.5	18	6.3	15.1	17.9	22.6	23.4	10	55.9	21.5	5.6	15.4	28.4	30.8
ICAM2	97.4	11.3	39.6	30.4	39.6	20.7	78.7	40.3	48.3	20.3	34.6	26.3	14.1	24.4	6.7	12.1	22.2	18.8	99.7	38.2	40.5	44.3	14.6	84.5	60.5	42.1	40.9	12.7	15.4	9	12.4	79.3	42.9	16.1	18.2	1.2	16	8.6	37.9	16.3	34.2	29.5	41.4	168.1	18.8	3.5	44.6	31.5	33.6
ICAM3	18.9	7.4	4.8	50.4	4.6	206.5	10	4.5	6.4	4.9	4.4	16.1	15.1	3.6	2.8	7.6	6.2	9	18.1	4.5	4.6	11.9	73.2	16	72.2	4.9	5	2.9	15.2	2.9	1	4.6	5	6.8	11	0.9	15.2	2.9	18	4.3	28.1	4.4	5.2	85.8	19.5	2.1	5.2	48.6	6.8
ICAM4	0.9	0.3	0.3	0.8	0.4	13.4	0.4	0.3	1	0.2	0	0.7	0.9	0.3	0.2	0.3	0.4	1.1	0.6	0.3	0	0.3	0.8	9.3	1	0.6	0	0.5	0.1	0.3	0.1	1.8	0.3	0.7	0.5	0.7	1	0.4	0.4	0.5	0.9	0.4	0	1.2	1.5	0.3	0.1	1.1	0.3
ICAM5	0.3	0	13.6	0	15.4	0.6	0.2	0	26.2	0.3	0	0	0	0	0	0.3	0.4	0	1.2	40.2	0	1	0	6.2	0.2	0	0	2.1	0	0.1	0.2	0.1	0	0.5	0	0	0	0	0	0.1	0	0	0	0.1	0	2.3	0	0	0.6
ICOS	0.5	0.1	0	7.7	0	16.5	0.3	0	0	0.2	0	0.7	0.7	0.2	0.1	0.5	0.3	1.4	0.2	0	0	0.2	0.4	2.6	14.3	0.1	0	0.1	0	0	0	0.1	0	0.5	1.3	0	0.4	0	0	0.2	2.3	0.4	0	3.3	1.3	0.2	0	20.2	0.4
ICOSLG	3.1	3.6	12.1	4.9	21.8	18.2	2.6	10.7	17.9	3.9	0.2	2.1	2.5	1.9	1.4	5.4	3.4	4.1	5.2	11.7	12.4	8.3	3.3	3.1	8	18.7	17.9	0.8	2.1	0.7	1.4	3.1	17.1	3.3	1.8	1.4	3	1.4	1.5	6.6	3.8	1.3	11	4.3	4.9	1.4	18.2	2.6	2.3
IFNAR1	40.8	22.3	14.3	36.4	14.6	30.8	32.3	15.7	15.2	26.3	9.6	28.9	26.7	22.4	23.2	25.2	23.8	30.2	21.2	15	16.2	32	76.6	29.7	28.8	17.4	15.6	23.5	29.2	40.5	7.7	49.5	16.9	27.2	30.5	23.6	30.2	24.1	32.7	20.5	27.4	24	15.7	33.5	31.6	20.9	17.5	33.1	41.2
IFNAR2	21.3	9	13.2	33.2	13.6	29.1	16.4	11.5	14.8	12.7	9.7	16.7	17.4	11.7	8.2	8	11.7	21	13.4	11	14.3	14.3	28.7	22.6	33.5	16.7	14	11.8	10	12.5	10.1	22.9	15.1	10.1	17.4	8.3	13.7	11.3	9	7	16.2	18.3	13.6	41	14.8	5.3	15.8	33.9	10.7
IFNGR1	155.5	59.3	54.6	131.5	57.8	146.2	121.4	64.5	72.1	74.1	56.8	74.7	97.9	58.1	67.4	65	55.7	88.4	103.7	53.1	59.9	44.4	104	153.8	140.2	71.9	60.3	43.3	44.5	47.4	26.3	86.1	75.9	53.2	74.4	40.4	57.7	57.4	58.3	66.2	101.2	75.9	69.2	165.9	51.3	27.9	59.9	69.2	58.3
IFNGR2	72.9	41.1	5.9	8.6	7	46.6	65.6	2.4	8.2	48.3	7.9	46.8	14.2	31.2	3.4	67.4	37.8	11.6	46.4	7	11.2	53.1	43.1	61.8	10.6	8.8	6.4	38.8	32	5.6	37.8	18.6	7.6	48.2	7.9	1	64.5	6.3	30	53.3	51.6	8.6	10	80.8	35.8	29.5	12.2	8.1	52.3
IFNLR1	0.4	2.2	1.1	2.8	1.2	0.6	2.6	6.2	1.1	1.7	2.2	3.8	5.8	0.9	1.9	3.6	1.8	2.1	3.1	0.8	2.6	3	8.4	2.9	7.8	2.5	2.2	1.3	5	5.2	5.9	0.3	2.5	3.4	4	1.8	4.5	2.1	3.6	7.3	9.2	0.4	1.9	2.8	2.9	1	2.7	1.4	4.4
IGDCC3	0	0.2	2.3	0	2	0	0.8	4.3	3.2	1	0	0.4	0	0.7	0.1	0	0.6	0.1	0.1	2.6	1.9	0.2	0	0	0	2.4	2.7	0.8	0	5.1	1.9	6	2.4	0.1	0	1	0	0.1	0.1	0.1	0.1	0.2	1.6	0	0.2	2.8	3	1.4	0.9
IGDCC4	0.9	2.5	5.6	2.4	6.9	0	0.5	5.8	2.5	3.4	0	0.8	0.5	1.4	4.2	1.6	1.7	4.2	0.9	2.9	7.2	0.1	0	0.2	0.6	11.2	9.4	8.5	0.1	0.3	0.9	5.6	6.8	0.4	0.6	0.8	0.5	0.4	10.6	0.8	0.8	1	6.9	0.2	1.1	0.6	11.3	0.7	1.9
IGF1R	7.3	11.3	10.1	3.6	11.2	11	12.2	12	12	10.1	35.5	12.5	2.5	11	11.1	7.5	13	4.5	9.6	9.5	8.2	11.6	0.9	9.5	2.7	12.4	13.4	15.8	15.4	2.1	8.8	12.1	11.2	14.7	4.5	16	10	9.6	7	11.1	6.5	6.1	10.3	5.8	9.6	8.4	13.2	6.1	12.9
IGF2R	20.3	21.9	1.8	11.4	3.7	13.3	16	3.9	4.3	15.2	11.7	17.4	7.4	19.3	4.8	16.7	13.9	10.7	21.8	3.2	4.2	14.8	23.9	22.2	8.2	4.3	3.6	17	16.6	14.3	9.5	15.3	3.8	11	11.6	3.2	18.4	6.7	69.5	16.5	14.7	16	3.2	23.2	15.5	7.7	4.8	15.9	14.5
IGFLR1	7.6	10.9	6.1	19.5	6.8	14.4	6.2	6	9.3	4.9	6	6.5	6.1	3.4	5.5	4	6.4	6.1	4.5	5.9	11.1	14	49.9	11.3	33	9.1	6.8	4.4	9.3	1.4	5.5	4.5	7.4	6.2	6.4	4.6	7.8	1.5	4.5	4.4	13.2	4.4	5.6	28.6	7.9	6.7	7.1	12.6	7.2
IGSF11	0.3	7.8	19.5	0.4	34	0	0.2	26.9	22.2	0.8	1.5	4.1	0.2	0.5	1.1	1.2	0.6	0.8	2.2	19.3	18.6	8.2	0.1	0.1	0.1	30.5	28	16.2	3.7	1.3	1.7	0.1	29.9	0.7	0.8	50.6	0.6	0.8	3.9	1.5	0.9	0.5	23.3	0.1	1.6	35.7	25.6	0.3	3.4
IGSF23	0	0	0.1	0	0.1	0.1	0	0.2	0.1	0	0	0.2	14.7	0.1	0.7	0	0	0.1	0.5	0.1	0.1	0.4	24.5	0.2	0	0.4	0.4	0	3.7	0	0	0.1	0.2	0	0	0.1	0	0	0.2	0	15.9	0	0.1	0	0.1	1.3	0.3	0	0.3
IGSF3	1.5	1.8	0.9	1.3	1.8	0.3	8.5	1.8	3.9	6.1	1.4	6.5	7.7	2.9	5.7	23.2	2	3.2	9.1	1.1	3	11.4	0.5	8.4	0.5	2	3.5	0.4	2.6	2.1	2.4	11.1	2.3	5.6	5.8	7.5	9.1	5.7	1.6	18.2	8.8	2.9	4.7	0.4	8.7	4.1	4.9	10.9	8.3
IGSF5	0.3	1.2	2	0.2	2.8	0.4	0.9	0.6	1.9	0.7	2.4	0.4	0.3	0.7	1.9	0.2	0.7	0.4	3.3	1.5	2.6	0.4	0.4	0.3	0.4	1.5	1.6	1	1.5	0.2	0.6	2.5	1.3	1.4	0.7	1.2	0.5	0.4	0.2	0.5	0.3	0.4	0.7	0.4	0.5	1.1	3.6	0.6	0.6
IGSF6	2.6	2.3	0.5	13.4	0.6	1.7	1.2	0.8	1	1	0.7	5.1	1.7	0.4	0.2	0.6	1.1	0.3	0.7	0.6	0.5	0.8	5.5	7.4	3.9	1	0.7	0.4	0.9	0.7	0.5	3.3	0.9	0.9	1.5	0.2	2	1.6	0.2	0.5	2.7	0.5	0.5	29.8	1.3	0.2	0.6	2.2	0.6
IGSF8	21.9	19.1	97.9	14	119	3.7	26.7	91.7	130.7	25.7	39.9	31.7	26.5	19.8	22.7	22.3	28.2	12.3	29	106	82.4	35.5	53.9	23.6	16.8	109.3	97.8	37.5	31.8	15.8	30.7	11.2	99.9	26.4	10.4	14.3	30.1	18.2	12.4	50.3	28.5	7	98.6	24.2	27.5	33.4	94.7	13.6	28.6
IGSF9	4.4	0	0.1	0.6	0.4	0.2	2.1	0.1	0.3	2.6	0	9.8	7.4	0.8	2	10	4.6	0.4	0.9	0.1	0.5	1.4	32.8	0.5	0	0.2	0.2	0.7	1.7	1.6	0.6	0.2	0.2	6	4.3	34.8	5.7	3.5	0	23.3	9.6	0.3	0	0.2	12.8	5	0.5	1.8	1.4
IGSF9B	1	1.4	9.4	1.4	3.8	0.2	0.8	38.8	30.7	2.2	20.2	4.7	0.5	4.8	3	2.8	4.6	1.2	6.7	8.3	0	0.4	0	0.8	0.7	0	0.9	1	0.9	0.7	2.6	0.6	1.1	2.6	1.3	9.3	0.8	4.1	4.7	2.3	1.3	4.5	0	0.9	1.9	3.3	0	0.5	2.5
IL10RA	13.9	8.9	4.7	39.8	4.9	63.6	6.1	4.4	7	5.6	4.9	12	8	3.5	2.7	6.4	5.2	17.9	5.3	4.2	5.9	4.1	13.1	23.8	51.7	6.9	5.1	3.1	2.4	2.6	3.6	14.2	5.5	4.7	14.5	0.5	5.2	3.2	1.7	3.2	24.8	10.4	6	73.7	9.2	1.9	5.3	16.9	4.2
IL10RB	24.6	14.5	8.2	30.3	8.2	19.8	18.1	8.1	11.3	20.2	8.6	40.6	36.5	14.7	9.9	27.6	23.9	23.9	13.8	8.1	7.8	16.8	27.5	25.8	27.6	9	8.1	20.4	25.4	10.7	11.3	62.5	8.9	18.6	38	4.8	23.6	12.3	12.4	20.2	45.7	19.8	8.6	43.1	33.8	5	9.5	30.5	14
IL11RA	26.6	14.8	20	15.5	22.9	13.7	30.2	23.9	23.8	44.6	17.2	58	21.7	32.9	12.2	16.3	36.8	19.5	66.4	20.6	20.4	21.9	50.7	22.6	32	21.4	21.5	38	12.9	29.2	21.8	10.3	20.4	30.3	11.4	18.7	26.1	15.7	30	61.3	37.9	19.6	20.8	33.3	26	18.3	21.6	16.9	48
IL12RB1	2.1	1.2	1	15.2	1.8	9.3	0.9	1	2.1	1	1.7	3.1	4.5	0.7	0.8	1.6	0.8	3.5	0.7	1.1	1.1	0.9	2.2	5.8	24.6	2.5	1.5	0.6	0.5	1.3	0.5	1.6	2.3	0.8	2.9	0.5	1.7	0.6	0.7	1.6	7	1.9	1.1	16.2	4.1	0.8	2.3	6.6	0.7
IL12RB2	1.9	0.3	1.2	1.2	1.6	0.8	0.4	0	2.3	0.6	0	0.4	0.3	0.2	0.3	0.8	0.1	0.5	0.2	4.5	0	0.3	0.8	0.4	1.8	0	0.7	0.2	2.6	0.8	0	7	0	0.1	0.4	0.1	1.3	0.7	3.5	1.4	0.4	0.4	0	1.4	0.3	1	0.3	1	0.1
IL13RA1	51.9	34.3	15.9	40.3	16.2	7.1	41.5	18.1	17.3	27.1	20.4	52.1	48.5	31.9	26.2	53.5	35.8	39.3	20.2	14.6	22.3	33.7	120.3	48.9	25.4	26	20.3	37.5	22.3	22.2	15.4	32.8	24.6	22.5	61.6	25.6	34.7	27.1	31.4	20.6	60.8	40.6	22.2	29.9	35.8	16.6	19.6	16	29.8
IL13RA2	0.8	4.8	1.3	4	1.9	0	0.4	0.1	1.1	1.1	1.6	0.4	0.3	0.8	4.4	0.6	0.1	0.8	0.7	1.5	10.6	3.6	10	1.4	0.1	3.1	3.7	0.1	0.1	0.5	12	0.4	1.8	4.1	0.7	0	0.9	3.5	0	0.2	0.3	0.3	0.7	0.2	0.1	30	6.1	2.1	1.2
IL15RA	19.3	7.5	3.3	20.4	3.7	11.7	18.3	3	4.6	21.5	3.6	12.3	16.2	15	4.6	11.5	18.8	23.2	17.8	2.8	4.4	14.1	19.5	44.5	21.3	5.7	3.9	3.7	11.5	2.2	4.6	16.1	4.6	10.4	10.9	0.3	8	5.3	7.1	11.2	15.7	12.1	4.8	15.1	16.3	3.2	4.6	5.7	12.1
IL17RA	9.1	5.6	5.5	9.6	11.3	31.8	6.9	5.7	7.5	5.4	6.8	4.7	3.8	5.4	5	5.2	6	3.6	4.6	6.3	5.5	3.7	5.7	10	6.9	9.8	7.3	4.5	5.2	3.9	3.8	3.5	8.9	5	3.4	1.5	5.2	2.8	1.8	6.9	6.2	5.3	7.7	16.6	5.6	2	7.7	15.4	4.2
IL17RB	0.9	2	20.2	2.3	21.4	0.5	5.7	22.7	28.9	18.1	16.6	6.8	5.8	5.1	0.7	1.7	3.3	2.4	2.7	19.4	20.2	59.8	33.3	3.8	2.5	18.7	19.9	1.5	7.8	1.1	4.2	0.9	19	2.4	6.9	4.8	4.9	0.6	1.3	2.2	5.9	0.8	18.9	1.2	3.6	2.5	23.2	0.3	2.9
IL17RC	17.5	32.2	5.5	4.2	5.5	3.8	18.8	5	7.1	16.6	6	21.4	15	15	4.9	23.6	14.8	7.4	19.9	5.7	6.6	15.7	63.7	9.2	1.8	6.2	5.9	12.9	15.3	17	27.9	2.9	4.9	31.3	4.7	1.1	23.7	12.6	16.9	32.2	15.5	6.9	6.6	5.9	16.8	1.7	7	1.9	13.9
IL17RD	1.9	0.8	4.7	0.9	5.7	0	7.4	5.2	4	6	28	5.9	0.4	13.5	10.6	2.4	6.4	3.3	1.9	5.5	6.5	5.7	0.2	0.6	0.3	8.9	8.8	7.4	0.9	9.4	2.3	0.3	5.5	5.1	1.8	0.3	6	8.5	0.6	2	1	12	6.2	2.5	1.2	9.7	4.8	0.3	0.5
IL17RE	6.1	0.4	0.5	1.4	1.6	0	5.9	2.2	1	4.5	0.3	16.6	20.8	1.8	2.7	7.5	2.5	6.8	1.2	0.4	0.9	2.8	0.8	8.1	0.4	1.5	0.4	0.6	9.7	4.2	1.6	1.1	2.3	4.8	13.8	0.1	6.3	3.3	0.4	31	20.4	1.4	0.4	1	16.7	0.2	0.3	2.8	3.2
IL18R1	8.2	2.3	1.3	5.6	1.4	2.4	5.4	1.2	1.9	4.5	1.6	4	4.1	3.1	1.6	2.2	3.7	2.9	4.5	1	2.4	4.4	6.6	24.2	4.1	1.5	1.3	1.1	1.3	3.2	1.7	6.9	1.8	3.3	1	0.2	2.2	5.7	0.9	2.6	8.8	0.7	1.3	18.5	4.3	0.5	2	2	2.1
IL18RAP	6.8	0.6	0.4	12	0.4	104.6	1.5	0.3	1.1	0.7	0.7	2	2.3	0.5	0.3	1.1	5.5	3	1.6	0.3	0.4	1.5	3.5	16.2	2.6	0.4	0.4	0.4	0.6	0.1	0.6	1.4	0.7	1.1	1.7	0	0.8	0.6	0.5	0.4	6.3	1	0.5	46.7	2.6	0.1	0.6	0.8	1.1
IL1R1	137.3	68	7.1	69.5	8.3	18	77.5	7.5	11	161.1	16.2	39.3	20.7	33.5	105.2	32.1	52	92	58.3	7.6	9	45.7	75.5	115.5	17.1	16.2	8.4	31.1	43.3	126.7	13.1	120.8	8.9	66.7	30.5	8.5	34.2	47.4	18.6	40.1	40.3	49.9	10	41	43.9	20.6	14.9	21.7	52.5
IL1R2	19.7	5.9	0.2	35.5	0.7	52.8	3.7	0.3	6.4	10.3	1.9	29.7	0.8	2.5	3.5	41.2	17.7	5.3	4	0.2	0.5	16	11.6	30.8	3.3	0.5	0.4	1.2	3.7	0.3	0.8	20.1	1.9	2.3	43.7	0.1	7.9	2.2	1.2	30.7	4.6	3.4	0.3	90.1	33	0.5	0.7	7.4	1.9
IL1RAP	6.2	2.9	4	11.4	1.1	20.3	4.3	0	8.7	4.4	0.5	2.2	1.8	4	2.6	13.1	5.4	12.1	3.9	4.6	3.1	3.3	225.8	8.2	2.7	2.4	3.7	3	3.9	1.5	1.2	37	3.3	3.9	2.2	2.4	5.2	3.4	1.3	11.9	2.2	6.4	1.5	5.4	4.5	1.3	5.5	4.6	4
IL1RAPL1	0.1	0	3.9	0	12.1	0	0.1	1.9	8.1	0	0	0.1	0	0	0.1	0.2	0	0.1	0.4	3.3	4	0	0.2	0	0	7.8	4.5	0.3	0.1	0	0	0.1	5.7	0.2	0.1	0.2	0	0.2	0.4	0	0.2	0	3.9	0	0.1	0.1	8.5	0	0.1
IL1RAPL2	0	1.4	0.1	0	0.1	0	0.4	0	0.4	0.1	0	0.1	0.1	0	0	0	0.1	0.1	0.1	0.2	0	0.1	0.9	0	0	0	0.4	0.2	0	1	0	0.4	0.1	0	0	0.1	0.2	0.3	0	0	0	0	0	0	0	0.7	0.5	0	0
IL1RL1	22.3	30.3	7.5	3.1	9.8	0.7	14.7	7.8	11	3.6	12.2	5.2	1.7	2.5	0.6	4.4	2.6	14.7	24.7	7.2	8.2	126.4	16	162	0.7	7.6	7.7	1.1	4.8	0.8	5.7	199.8	7.7	4.9	3.4	2.8	1.8	4.6	2.5	4.3	8	3.7	8	1.4	25.1	0.5	9.6	1.3	4.1
IL1RL2	1	1.5	0.5	0.5	0.6	0.3	2.6	0.1	0.9	1.5	0	0.9	0.1	0.4	1.4	5.8	2.3	2.3	0.5	0.7	1	4.3	2.9	0.5	0	0.8	0.5	0.3	0.5	2.6	0.3	0.3	0.8	0.9	1.1	0	2.2	2.3	0.4	12.3	0.3	0.3	0.1	0.1	1.6	0.1	0.9	0.3	2.4
IL20RA	0.9	8.8	3	0.7	3.5	0.1	26.4	3.9	2.7	17.1	4.9	4.6	3.1	5.9	4.4	7	17.3	4.9	2.4	2.4	3.9	0.4	0.4	5.9	0	3.7	4.7	4.9	7.9	2.8	1.6	0.2	4	8.6	4.6	4.9	9.7	5.5	0.7	37.7	1.3	3	4.3	0	6.2	2	4.2	1.6	1.1
IL20RB	2.3	0.2	0.1	0	0.2	0	10.3	0.1	0.6	24.3	0.1	0.6	0	0.2	0	110.7	0.4	0	0.6	0.1	0.1	0.2	5.4	0.5	0	0.2	0.1	0.2	0.2	0	0.3	0.4	0.2	2.2	0.5	0	13.6	0.2	1	163.3	0.4	0	0.1	0.3	0.5	3.7	0.2	2	0.5
IL21R	0.5	0.4	1.4	11.9	1	7.6	0.2	1.1	2.6	0.2	0.9	0.8	0.6	0.3	0.2	0.3	0.2	1.1	0.7	0.9	2.3	0.9	0.4	2.9	24.7	2.1	2.3	0.2	0.3	0	0.5	0.8	3.3	0.4	0.9	1.1	0.6	0.1	0.3	0.8	2.1	0.7	1.2	5.5	1.5	1.1	1.2	14.4	0.6
IL22RA1	0.7	0.4	0	1.2	0	0	2	0.3	0.3	4	0	11.4	20	0.2	0.1	17.8	1.5	2.6	0.3	0.5	0.1	2.1	7	0.8	0	0.1	0	0.3	199.3	0	2.1	0.1	0.1	0.7	10	0.2	2.9	0.4	0.4	40.1	28.3	0.4	0.1	0	3.5	0.4	0	0	2.3
IL23R	0	1.6	0	0.4	0	0	0	0.1	0.1	0.1	0.1	0.9	0.4	0	0	0	0.1	0.2	0	0	0.1	0	0	0.1	0.2	0.1	0.2	0	0	0	0	0	0.1	0	0.9	0.1	0	0	0	0.1	0.4	0	0	0.3	0.4	1.5	0	0.1	0
IL27RA	7.8	1.7	2.4	8.7	2.3	2.7	6.5	2.2	2.7	2.7	2.2	3.1	2.3	2.4	0.7	2.6	3.3	2.3	7.7	2.8	2.9	6.1	1.5	8	12.6	2.5	2.5	1	2.8	5.6	0.8	1.3	2.7	3.6	2.1	0.2	3	1.2	2	2.2	8.1	1.9	2.5	14.7	2.8	2	3.1	11.1	4
IL2RA	18.9	1.9	0	14.2	0	0.4	1.4	0.1	0.2	0.5	1.1	3.3	1.9	0.5	0.2	2.6	0.3	2.9	0.8	0.1	0.1	0.7	0.5	2.4	17.4	0.5	0.1	0.1	0.5	0.3	0.9	2.5	0.4	0.4	2.1	0	0.5	0.8	0.1	0.4	6.5	4.7	0.1	7.5	1.2	0.2	0.2	5.2	1.3
IL2RB	3.2	1.3	2	22.4	1.6	36.8	1.9	0.8	2.3	2.2	1.5	5.1	5.5	7.6	2.9	3.5	2.9	6.8	1.9	2.2	1	1	8.5	12.4	35.7	2.4	2.2	1.6	0.8	0.4	0.6	36.3	1.9	2.3	5.2	0	4.3	3.2	0.7	8.9	8.3	2.5	1.7	50.2	6.4	1.5	3.3	14.9	1.8
IL2RG	12.8	6.2	2.7	132.2	2.4	87.3	14.1	2.5	6.3	10.2	4	98.9	50.4	7.5	7.5	15.1	6.8	28.2	4.6	2.3	2.8	7.1	20.6	51.7	235.6	3.6	2.7	4.9	4.1	1.9	1.5	16.9	4.2	7.8	118	0.5	19	5.9	2.6	15.4	82.8	12.3	3.1	119.4	41.4	2.2	3	346.4	5.8
IL31RA	0	0	0.1	0.3	0	1.6	0	0	0	0	0	0.4	0.1	0.1	0	0.1	0	0	0.1	0.1	0	0.1	0.1	0.1	0	0	0	0	0.1	0	0	0.1	0	0.2	0.1	0	0.2	0	0.4	0.5	0	0.1	0	0	0.1	1.8	0	2.1	0
IL3RA	25.2	2.9	7.1	15.8	13.6	25	20.6	16.1	11.7	6.4	0.2	8.1	5.5	8.7	1.6	5.4	8	11.3	13	5.9	8.1	9.2	1.8	25	25.1	11.7	10.6	8.8	5.4	3.4	2.8	6.2	11.1	7	6.6	22	9.5	3.2	12.1	12.7	9.2	12.3	7.5	11.1	6.9	3.5	10.1	4.4	10.3
IL4R	49.4	45.2	22.7	82.3	19.7	103.4	34.1	19.2	22	39.7	21.4	97	27.3	35.8	5.9	70.8	42.3	41.2	34.2	18.7	21	50.8	116	119.2	117.1	29.4	22.2	14.3	29.8	31.7	14.9	39.3	24	49.9	35.6	2.4	20.5	25.6	9.3	24.4	55.7	37.3	25.5	90	55	15.5	25.3	22.3	24.2
IL5RA	0.2	0.2	0.8	0.6	0.7	0.6	1	0.6	0.3	1	9	0.7	1.7	0.4	0.2	0.5	10.7	0.7	1	0.8	1.2	0.4	0.1	2.7	0.4	5	4.6	0.1	0.4	0	1.5	0.1	3.2	1.8	1.1	0	0.7	0.1	0.4	0.1	1.6	0.3	4.5	1.8	1.1	1.1	1.2	0.5	0.2
IL6R	11	5.8	6.8	25.5	8	16.6	5.9	7.4	11.3	7.6	4.8	14.7	15.6	8.4	2.5	7.4	12.4	9	6.6	6.2	6.4	14.2	58.3	16.3	27.3	10.9	8.8	8.9	8.7	1.2	8.9	6.6	9.8	6	9.8	1.4	3.3	2.9	94.2	6.4	19.8	8.8	10.4	19.8	10.2	3.4	10.6	9.3	2.7
IL6ST	67.1	46	26.8	14.1	31	9.6	51.3	30.9	36.7	43	21.3	33.9	4.2	35.2	18.5	18.4	34.2	23.6	35.1	23.5	31.4	30	77.6	53.3	15.9	32.1	27	36.9	21.9	39.6	22.5	101.7	35.9	32.6	14.3	28.6	31.9	29.9	41	17.8	31.1	28.7	35.1	34.7	27.8	8.9	25.3	23.6	40.4
IL7R	11.2	14.4	1.5	137.6	1.8	14	20.4	7.4	2.7	12	1	17.3	15	3.9	1.6	11	5.7	32.4	2.2	2	2.5	4.5	12.5	63.9	139.4	1.8	0.5	2.2	5.3	0.8	1.7	2.9	1.6	8.7	20.4	0.9	3.3	3.1	4.1	3.8	56.8	5.6	0.6	70.1	34.1	4.7	4.4	183.7	7.6
IL9R	0.1	0	0.2	1	0.2	0.5	0.2	0	0.2	0.2	0	0.5	0.6	0.2	0.1	0.5	0.3	0.8	0	0.1	0.1	0.1	0.2	1	2.4	0.1	0	0.1	0.1	0	0.1	0.1	0.1	0.3	0.9	0.1	0.4	0.1	0.1	0.4	1.7	0.1	0.1	1.7	0.7	0	0.1	3.4	0.3
ILDR1	0	0.7	0.2	1.3	0.1	0.3	2.9	0.2	0.3	11.7	0.1	8.2	3.3	1	12.8	3.8	5.1	3.3	0	0.1	0	6.5	0.2	2.9	1.1	0.1	0.1	0	6.7	15.7	2.4	1.8	0.1	6.9	7.2	0.2	8	10.6	0.1	1.2	2.4	0.3	0	0.6	0.8	0.6	0.1	0.8	7.3
ILDR2	0.3	0.3	7	0.2	6.7	0.5	0	0	8	0.1	0	1.6	0.1	0.1	0.4	0.1	0.2	0.3	1.4	8.7	4.4	2.8	0.4	0.4	0.2	0	4.8	0.1	0.1	0	1.4	0.1	0.2	0.8	0.3	10.6	0.1	1.1	0.1	0	0.2	0.7	0	0.1	0.1	8.8	12.8	1.1	0.1
IMMP2L	19.2	14.2	10.4	5.1	12.5	5.2	15.7	9.6	11.7	12.4	14.2	14.6	7.6	15.3	11.9	8	16	8.5	13.1	11.9	12.2	34	25.7	8.1	7.5	11.3	11.3	19.5	12.1	20.1	8	9	11.3	19	8.2	9.2	11.1	21.1	27.3	10.2	12.9	14.2	10.9	8.4	11.8	9.9	11.4	8.9	23.5
IMPG2	0.1	0.1	0.2	0.2	0.2	0.1	0.1	0.1	0.3	0.1	1.7	0.1	0	0.1	0.1	0	9.6	0.1	0.1	0.2	1.1	0.3	0	0	0.2	0.9	0.3	0.1	0.1	0	0.1	0	1.1	0.1	0.1	305.4	0.1	0	0.1	0.1	0.1	0.1	0.2	0.2	0.1	0.1	0.3	0.2	0
INSR	13	22.6	12.5	2.8	16.8	5.6	13	17.3	12.8	14.6	18.8	15	10	18.4	6.3	4.1	16.9	8.2	26.3	10	12.2	21.8	33	7.2	2.3	18.3	16.3	39.9	64.2	13	16.3	7.4	18.7	15.2	10.4	6.5	16.9	9.9	23.5	11.5	12.2	11.5	14.1	48.2	12.5	5.4	16.6	2.7	14.5
INSRR	0.5	1.4	0	0	0.5	0	0.2	1.2	1.9	1.3	0.2	0.1	0	0.5	0	0	0.4	0	0.2	0	0.5	3.8	0	0	0	14.5	0.6	0	0.2	0	0.6	0	13.4	0.6	0	0.2	0.1	0.1	0.1	0	0	0	0	0	1.7	2	0.3	0.3	0.1
INTS2	3.2	3	0.3	3.6	1	2.5	3	2.5	1.4	3.2	0.2	2.8	2.7	3.3	1	3.6	2.8	1.5	3.1	0.3	0.4	2.1	2.7	2.6	5.4	0.8	0.5	3.1	2.2	4	3.1	2.5	0.5	2.4	3.3	4.3	2.9	0.8	3.1	3.6	3.1	1.9	0	3.4	2.8	4.6	1.1	4.9	2.7
IRAG1	29.7	8	64.6	18.2	85.8	1.5	16.1	50.4	53.4	55.4	17.7	67.6	8.5	60.8	16.1	37.5	45.6	33.2	10.1	54.5	54.3	9.3	2.1	13.3	3.7	65.8	71.4	20.2	2.9	2.7	3.8	11.8	54.4	37.9	17.3	1.7	4.1	39.5	6.7	9.3	22	69.1	55.2	7.1	33.7	8.2	89.8	2.3	10.2
ISLR2	1.7	1.3	9.9	0.6	32.1	0.1	1.6	0	16	2.7	0	1	0.6	2.7	0.2	0.7	1.2	1	4.6	11	3.9	0.3	0.1	0.7	2.1	0	0	0.2	0.8	0.6	0.6	0.2	0	0.4	0.4	1.2	0.7	0.5	2.2	0.6	1.2	1.1	0	0.9	0.6	13.6	6.6	0.2	0.4
ITFG1	25.3	42.2	18.5	16.4	23.8	12.5	25.2	17.1	22	28.8	26	35.1	30.5	27.8	31.2	19.1	26.3	28.8	44.7	23.7	22.9	47.8	45.4	27.4	13.5	13.6	14	28	27.3	56	15.7	40.7	15.9	29.4	33.1	33.3	21.8	28.9	23.8	12.9	26.7	29.1	16.6	19.3	28.3	36.7	18.5	17.2	43.2
ITGA1	13.9	22.4	0.6	1	0.8	0	10.2	0.7	0.9	5.1	0.4	36.6	1.1	16.3	2.5	5.7	9.9	2.2	10.6	0.5	0.8	11	17.1	22.1	0.8	0.8	0.8	3.6	3.1	2.1	2.3	5.8	0.8	12.6	2.7	0.1	2.3	7.2	4.6	2.3	12.5	5.8	0.8	27.9	16.6	0.8	0.8	0.2	9.7
ITGA10	3.8	2	4.2	0.8	4.3	0.2	8.3	4.4	5.8	6.9	10.5	4.6	1.4	4	2.1	2.1	4.5	1.4	8.3	4.2	4.3	3	1.8	16.5	0.9	4.1	4.4	3.6	1.6	0.7	5.8	1.9	4.2	5	0.7	3.8	5.3	0.7	13.6	2.9	5.7	1.9	4.3	2	4.6	2.8	4.7	0.5	5.6
ITGA11	6.5	3.4	0.2	1.1	1.5	0.2	3.2	0.7	1.1	26.3	0.4	2.1	0.8	53.1	13.5	1.5	12	2.4	12.7	0.2	0.3	6.5	0.7	1.7	0.5	0.2	0.2	4.6	0.8	0.4	1.8	1.5	0.1	5.2	1.3	0.4	1.2	7.4	2.1	2.7	1.6	25	0.1	3.2	1.6	0.9	0.1	0.2	2
ITGA2	1.4	12.8	2.4	4.9	6.7	0.4	7.8	4.4	3.7	5	0.9	6.1	7.7	4.9	7.4	11	2.6	9	1.1	2.4	4.2	9.8	0.5	12.5	0.9	4.8	4.9	1	1.6	9.3	1.2	4.8	5.4	6.6	5.9	2.4	10.4	11.1	0.5	17.1	7.7	2.4	3.3	6.8	7.5	0.4	4.8	4.3	2.3
ITGA2B	0.8	0.2	3.7	0.2	3.6	16.6	0.4	4	4.8	1.5	3.8	0.3	0	0.9	10.7	0.3	1.5	0.8	1.4	3.5	3.6	1	0.5	5.1	0.2	3.6	3.5	1.5	0.1	1.3	1.9	1.1	3.6	0.6	0.1	1.6	0.1	0.8	0.6	0.1	0.3	0.2	3.3	11.2	0.3	2.9	3.5	0.1	3.1
ITGA3	17.5	29.8	5.3	9.9	5.4	0.4	17.3	6	6.1	14.8	5.2	25.4	30.4	21.3	11.7	24.1	24.5	17.9	13.2	5	10.9	68.9	2.2	65.8	3	7.5	6.6	12.8	15.9	17.7	21.1	26.7	11.9	19.5	15.5	4.4	19.4	15.7	9	30.8	26.7	15.6	4.2	11.1	24.5	2.1	7.8	5.9	43.5
ITGA4	3.3	2.3	1.2	31.5	0.5	47.1	3.8	4.1	1.5	12.7	3	8.7	8.7	3.3	1.4	2.3	1.5	9.8	1.5	4.1	1.3	2.7	5.7	12.7	37.2	1.4	1.6	1.4	1.5	0.9	0.4	14.7	2.9	3.5	10.3	8.6	2.9	2.5	0.6	1.2	11.7	5.2	0.9	45.5	10.4	0.8	2.4	74.1	2
ITGA5	114.4	47.1	8.7	136.2	9.2	46.4	69.1	9.2	13.8	64	9.7	398.8	15.3	106.1	5	72.3	71.1	50.8	113.9	8.5	9	26.6	48.6	121.7	17.5	11.3	9.9	39.3	20.9	14.9	10.5	91.6	11.3	141.9	40.6	1.3	24.5	114.9	29.1	50.5	87.6	361.9	10.6	16.3	90.8	4	17.1	13.2	40.5
ITGA6	45.9	8.3	20.1	27.8	16.7	5.8	55.6	16.6	20.3	64.3	42.8	65.4	74.2	43.1	9.5	25.1	25.3	37.2	29.2	17.2	20.9	42.7	8.8	29.3	18.7	20.8	18.8	5.6	42	14	6.2	76.8	19.3	24.4	62.4	7.3	81	30.8	27.7	46.6	67.4	39	20.5	41.2	66.1	26.1	25	33.9	21.1
ITGA7	133.4	8.2	18.5	18.5	21.2	1.8	69	15.9	30.2	28.7	16.1	97.8	17.7	45.5	12.3	23.9	56.1	30.8	157.9	34.5	17.8	11.5	10.2	15.5	6.4	21.2	21.1	19.1	5.1	6.1	12.6	1.9	20.3	33.9	8.9	2.4	14.9	37.3	262.3	16	27.4	95.2	16.4	10.2	35.2	8.9	23.8	3.4	26.1
ITGA8	8.6	10.5	1.6	2.1	2.1	0.1	2.7	1.9	5	23.8	8	6.1	6.7	9.7	5.5	9.8	8.8	6.7	7.7	7	0.9	10	0.7	20.8	3.2	1.5	2.8	5.7	0.8	4.7	3.2	0.2	1.1	37.4	6.1	1.6	1.8	30.8	2.9	3.3	6.8	9.1	1.5	19.9	19.3	0.6	1.5	1	5.6
ITGA9	8.8	15.5	1.9	4.5	1.8	8.5	5.9	0	6.2	21.8	3.6	9.6	6.3	10.6	4	15.5	5.4	9.4	20.1	7.8	0.7	4	14.8	8.9	4.1	0.9	1.3	5	1.8	2.6	1.7	9.8	0.4	12.5	6.8	0.7	4.2	10.8	2.8	3	9.1	15.8	0.7	22.6	7.5	6.9	5	1.8	20.7
ITGAD	0.2	0	0	0.8	0	3.1	0	0	0.4	0.1	0	0.1	0	0.8	0	0	0.1	0.4	0.2	0.1	0	0	1.3	0.3	4.5	0	0	0.2	0	0	0	0.7	0	0	0.1	0	0	0	1.5	0	0.1	0	0	20.5	0.1	0.2	0.1	1.2	0
ITGAE	0.2	0	0.2	1.1	0.6	6.5	0.7	0	0.5	0.3	0.1	1.7	3.6	0.2	0.2	0.8	0.5	1.7	0	0.1	0.1	0	0.1	6.6	0.5	0.1	0.2	0.4	0.1	0.1	0	0.1	0.1	0.3	1.5	0	1.2	0.4	0	0.4	5.9	0.2	0.1	0.8	2.8	0.7	0.2	4.2	0.3
ITGAL	4.2	1.4	0.3	36.7	0.5	36.8	2.3	0.3	1	2.4	0.5	5.5	6	2.3	1	2.5	3	7	1.4	0.3	0.4	2.6	10.6	22	62.4	1.6	1.1	1.3	1	0.5	1.2	3	1.4	2.4	8.6	0	5.3	1.4	0.9	1.4	19.7	3.6	0.7	64.9	8.6	1	1.6	55.2	3.5
ITGAM	13.4	4.7	3.4	24.7	3.5	182.8	3	4.5	4.2	3.3	4.8	3	2.2	2	0.7	2.6	2.3	5.9	2.9	3.6	5.1	1	3.5	16.4	7.4	6.7	5.7	1.6	2.3	1.3	0.1	7.7	7.3	1.5	3.4	0.3	2.4	2.2	1.4	1.7	3.5	11.2	6.5	13.1	3.1	1.4	8.6	5.2	1
ITGAV	39.9	38.7	20.1	36.5	30.8	6.4	27.7	39.7	23.5	39.7	40.3	20.1	15.9	36.8	10.5	24.5	26.3	47.3	80	18.2	32.7	52.1	18	25.7	15.8	42.5	33	64.7	25.7	82.7	11.9	47.4	46.4	29.8	21.6	80.4	32.1	28.1	16.3	41.4	16.3	56.7	45.3	21.4	34.2	14.7	30.2	18	62.6
ITGAX	12.9	2.3	6	42.7	8.1	48.1	4.3	8.8	33.7	2.2	8.4	2.9	2.3	2.8	0.8	2	5.9	10.8	3.5	6.2	9.3	2.9	6.3	58.1	23.2	14.6	11.8	1	2.9	1.4	2.9	4.6	14.3	3.2	4.3	0.6	4.5	1.5	1.3	2.1	5.5	4.7	13	67.5	4.8	0.6	18.4	4	2.8
ITGB1	491.9	179.3	61.5	241.5	78.2	81.5	216.2	75	90.9	259.2	68.3	265.3	147.4	330.4	171.7	168.6	172	347.4	390.3	60.2	74.3	180.4	287.1	233.6	118	88.4	80.6	157.1	135.3	145.4	59.8	459.5	88.9	248.1	223.6	27.7	130.7	427.7	157.9	92.2	150.8	710	76.6	204.7	160.1	91.2	86.4	77.5	161.5
ITGB2	54.5	23.2	8.2	175.2	9.5	376.2	15.4	13.1	9.3	15.5	11.7	25.2	23.8	8.5	2.8	16.2	17	36.4	11.8	7.7	14.2	8.4	23.4	78	169.1	29.5	19.9	7.2	11.3	5.1	4.6	44.4	28.1	8.8	13.9	1.1	19.5	9.2	6.8	9.3	32.8	46.4	23.9	137.2	29.1	5.9	26.2	87.2	7.3
ITGB3	8	0.6	0.3	9.5	0.7	6.2	5.3	0.7	1	3.8	1	16.9	3.5	13.2	2.6	4.2	7.6	3.5	5.5	0.5	0.8	15	3.4	5.6	0.9	2.3	1	1.5	0.7	1.2	1.2	4.5	2	4.8	7	0.9	2.6	16.1	1.5	2.7	5.8	22.9	1.2	2.9	3.8	2.5	1.2	0.3	51.4
ITGB4	39.2	5.3	82.8	12.4	87.8	1.6	66.6	74.9	91.8	58.4	76.4	87.5	56.9	24	3.6	101.2	43.8	20	22.7	80.5	86.9	18.2	5.6	18.4	4.5	104.6	104.8	8.5	24.5	2.8	21.1	35.4	82.6	85.3	15.7	8.7	200.6	18.5	6.8	205.9	75.5	6.4	102.4	76.9	79.9	4.9	82	4.1	17.6
ITGB5	102.7	32.5	24.4	26	33.4	3.3	71.3	32.6	20.3	84.7	71	48.1	33.1	75.9	16.4	54.9	33.2	71.7	68.8	24.6	28.7	48.6	51.4	53.9	6	38.2	32.9	28	23.1	21.8	20.5	82.3	35.4	37.3	24.9	14.3	49.6	46.9	30	88.9	32.5	60.1	32.3	41	29.7	13.5	32.5	12.2	34.3
ITGB6	0.1	0	0	1.9	0	0	20.2	0	0	2.7	0	8	8.4	5.4	1.7	14.2	3.4	14.8	0.6	0	0	68.3	0.1	45.3	0	0	0	0	3.3	32.2	1.8	5.5	0	5.1	7.4	0	3.9	8.9	80	2.6	6.3	0.3	0	0	18.7	0.1	0	0	4.7
ITGB7	1.6	1.4	1.7	20	1.8	15.5	1.9	1.7	2.2	2.7	2	9.7	11.7	1.6	2.8	6.4	2.9	3.9	0.8	1.5	2	4.7	5.3	6.6	29.2	2.3	1.8	0.7	1.2	0.7	1.3	0.5	2	1.7	9.5	1	4.1	2.3	0.7	11.9	17.3	2.4	1.9	30	8.2	0.6	2.8	8.6	3.1
ITGB8	3.8	2.6	25.7	4.2	41.8	0.3	9.6	53.9	19.2	15.4	39.4	3.7	3.2	7.7	14	6.4	7.5	8.7	2.9	19.5	37.5	21.6	0.8	2.4	0.5	38.9	48.4	4.7	13.3	5.1	5.4	5.2	42.7	6.7	2.8	4.6	13.6	9	0.2	6.3	4.2	3	39.7	0	4.2	6.5	35.6	0.8	2.1
ITPRIP	36.3	13.7	5.7	16.9	5.9	203.2	25.4	5.3	10.5	31.6	15.5	13.6	3.1	16.3	3.7	52.9	15.1	21.2	72.5	5.5	6.6	18	13.3	38.5	10.4	8	6.3	29.1	9.4	8	15.9	26.8	6.4	14	5	1.7	14.1	9	10.1	66.3	8.8	18.2	7	12.6	12.3	7.4	8	12.8	21.1
ITPRIPL1	3.4	0.4	0.5	2.9	1	1.1	3.8	3.2	0.7	0.9	0.3	0.9	1.2	0.5	0.5	1.5	0.8	1.6	1.3	0.5	0.5	0.5	0.5	1.4	3.9	0.9	0.5	0.4	1.4	0.5	0.4	1.2	0.8	2	0.9	0.9	7.5	1.5	1.5	0.8	1.7	1	0.6	2.6	1.2	27.8	0.6	5.1	0.7
ITPRIPL2	16.5	7.4	4.6	9.3	4.6	1.6	8.7	4.4	4.2	10.4	5.4	8	6.8	8.3	5.3	11.6	6.4	9.3	6.5	4.1	5	5.4	5.7	11.6	4.1	6.4	6.1	9.5	8.7	7.6	2.7	12.1	6.2	9	6.6	0.5	5.5	9.3	6.9	21.6	6.1	8.9	6.6	5.9	10	2.5	6.2	1.6	5.1
IYD	0.1	0	0.4	0.6	0.3	0.3	0.5	0.6	0.6	0.1	0.2	6.4	18.1	0.2	0.6	0	0	8.9	0.5	0.3	0.1	26.6	33.6	0.7	0.5	0.5	0.4	0	0.4	0	0	0	0.6	0.2	6.5	0.2	0.1	0	0	0.2	19.6	0.2	0	0.1	2	0.2	0.5	0	472.7
IZUMO1	0.2	0	0	0	0	0.1	0.1	0.7	0.3	0	0	0	0.6	0.1	0.4	0.2	0.2	0	0.2	0	0	0.1	0	0.8	0	0	0	0	1.5	0	0	0.3	0.1	0	0	0	0	0	0	0.1	0	0	0	0.3	0.9	18.9	0	0	0.2
IZUMO2	0	0	0	0	0.1	0	0	0	0.2	0	0	0	0	0	0	0	0	0	0	0.1	0	0	0	0	0	0	0	0	0	0	0	0	0	0.1	0	0	0.1	0	0	0.1	0	0	0	0	0	64.6	0	0	0.1
IZUMO3	0	0	0	0	0	0	0	0	0.4	0	0	0	0	0	0	0	0	0	0	0	0	0	0	0	0	0.1	0	0	0	0	0	0	0.1	0	0	0	0	0	0	0	0	0	0	0	0	13.6	0	0	0
JAG1	44.2	10.1	10.3	13	9.5	21.8	30.3	8.4	12	44	8.9	23.7	13.8	27.3	19.5	52.4	27	21.6	20.7	12.8	9.8	21.7	6.2	23.9	8.4	12.4	14.2	20.3	22	20.9	8.2	67.9	10	25.9	23	22.1	15.8	26.7	9.8	57.2	13.6	23.6	9.7	23.3	25.1	4.5	12.1	9.3	19.9
JAG2	7.2	1	4	1.3	3.6	0.1	9.6	0.9	5	4.6	0.5	3.1	1.1	5.3	0.4	8.8	5.3	1.8	12.8	3.5	7.4	4.3	0.9	5.1	0.7	4.6	4.4	1.5	6.8	1.5	17.4	3	6.8	8.1	0.2	0.8	7.8	2.8	9.7	19.5	4	1.1	2.5	2	3	3.2	6.5	1.6	4.7
JAM2	20.5	15.8	16.6	3.7	21.5	0.3	16.8	24	21.8	16.8	12.8	17.8	6.1	18.5	11.2	7.1	16.1	12.9	19.2	19.2	22	9.2	2.2	15.5	3.6	25.9	23.1	16.1	2.8	4.3	8.1	63.5	21.3	9.4	7.9	7.1	6.1	15.4	7.8	5.5	10.7	19.6	26.8	1.6	10.2	17.6	25.2	2.6	10.3
JAM3	23.6	18.7	53.4	10.1	86.3	1.3	19.2	68.7	73.4	33.4	52.9	54.6	6.6	40.8	17.5	21.5	28.7	24.5	31	56.5	61.3	11.4	3.2	29.6	7.8	73.5	76.8	48.7	5.1	17.7	33.3	102.7	71	32.5	12.9	47.3	13.3	44.5	7	13	22.5	42.8	59.7	13.5	22.4	35.7	73.3	17.6	15.8
JAML	13.9	4.5	0.9	68.7	1	20.9	5.6	2.4	2.1	5.6	2.3	16.8	17.8	3.5	1.5	8.5	4.3	20.4	3.2	0.7	0.9	3.4	9.8	43.3	31.1	1.3	0.9	1.8	2.9	1	1.6	7.8	1	4.4	22.7	0.3	2.9	3.6	1.2	4.6	32.1	15.3	1	60	9.4	1.5	1	24.3	2.9
JTB	105.6	119.8	121.1	60.4	125.1	127	103	122.3	153.9	99.8	149	117.8	89.5	89.8	96.3	110.8	91.8	53.7	121	120.8	122.2	135.4	207.1	110.2	80.4	125.4	122.2	98.4	232.2	93.9	185.9	68	121.5	131	86.7	49.8	162	68	166.5	99.8	115.3	50.1	123.3	136.9	164.8	46.6	126.6	77.7	120.5
KCNE1	0.5	0.1	0.4	0.3	0.3	0.5	0.9	0.4	0.9	0.7	13.3	0.1	0	0.3	0.2	0.2	10	0	5.4	0.5	0.1	1.7	1.1	1.5	0	1	0.9	0	0	1	0.3	0.1	0.6	0	0	0.1	0.2	0	0	0.1	0.2	0.2	1.4	1	0.2	1.5	0.9	0	0
KCNE1B	0.2	0	0.3	0	0.4	0.1	0.9	0.4	0.9	0.2	7.1	0.1	0	0.1	0.1	0.1	5.7	0	6.2	1	0.2	2.6	0.9	1	0	1.4	1.7	0	0	0.7	0.3	0.2	0.8	0	0	0.1	0.2	0	0	0.1	0.1	0.8	1.1	0.6	0.1	1.3	0.9	0	0
KCNE2	0.5	0.4	1.1	0.3	1.2	0.1	0.4	0.9	1.3	0.6	1.3	1.1	7.1	0.3	0.8	0.4	0.4	0.5	0.4	1.1	1.4	1.6	1.3	0.5	0.1	1.1	1.2	0.5	0.7	0	0.5	0.2	1.3	0.5	0.3	0.4	0.3	0.3	0.8	0.3	0.2	0	1.1	0.2	316.3	4.1	1.4	0	1
KCNE3	7.3	2.8	2.8	20.7	2.9	8.2	5.2	2.5	3.6	9.9	7	34.9	70.5	8.8	1.9	4.6	9.4	24.6	5	3	3	20.1	5	13.8	5	3.8	3.6	14	10.8	3.6	3.1	12.7	3.6	8	47.3	8.1	15.4	3.4	1.3	1.3	40	11.1	3.3	12.6	56.2	1.8	4.1	1.9	33.5
KCNE4	13.3	3.4	7.7	11	6.9	0.5	6.9	6	11.2	5	5.8	8	1.3	30.7	2.3	5.1	7.9	20.3	13.5	8	6.9	7.5	5.1	3.1	5.7	9.5	8.1	12.3	10.3	1.8	10.3	6.7	9.3	4.4	2	3.3	2.7	5.5	5.4	3.2	3.6	37.5	6.9	4.5	12.5	1.1	7.5	0.7	9.4
KCNE5	1.1	0.8	3.2	0.1	5.4	1.6	0.5	9.4	2.7	0.2	0.7	0.1	0	0	0.1	0.1	0	0.4	0.7	2.7	6.6	0.7	0.2	0.4	0	6.3	9.8	0.5	0.1	0	0.3	0.2	6.9	0.3	0	0.2	0.2	0.3	4	0.1	0.1	0.1	4	0.9	0.1	0.3	7.8	2.3	0.1
KDR	41.6	11.7	2.7	4.3	3.8	0	26.1	2.8	4.1	14.8	10.4	6.3	2.2	39.5	2.9	4	17.9	5.6	20.6	2.1	2.8	15.7	9.2	23.5	2.8	3.2	3.6	5.2	6.2	8.6	11	30.9	3.5	11.7	1	16.4	5.3	10	6.5	5.9	7.5	7.5	3.3	4.4	8.4	1.8	4.5	1	34.4
KIAA0319	0	0.4	10	0.2	10.3	0	0.1	4.3	10.4	0.1	0.6	0.4	0	0	0	0	1.6	0.2	0	9.2	5.8	0	0	0.6	0	7.2	7.4	0	1.4	0.1	4.1	0	7.6	0.4	0.4	1.2	0.2	0	0	0.7	0.2	0.1	2.7	0.2	0.8	1.1	12.3	0	0
KIAA1549L	0.2	0.4	8.6	0.2	14.9	0	0.7	0	26.4	0.1	0	0.3	0	0.1	0	0.7	0	0.3	0.1	12.3	0	0.9	0	0	0.1	0	0	0.2	0.3	33.5	0.7	1.1	0	0	0.1	0.9	0.3	0	0.1	1.8	0	0.1	0	0	0.1	0.8	0	0.1	0
KIAA2013	27.9	25.6	23.6	17.3	28.7	19.3	25.5	28	24.1	25.4	24.9	43.7	65.5	35.5	35.7	30.1	27.1	20.6	39.1	23.9	24.3	30.2	59.4	23.8	21.8	32.3	28.8	19.7	42.4	20	31.8	20.9	27.7	27.8	20.1	6.1	40.4	25.7	51.9	37.8	61.8	17.2	27.6	35.1	31.4	37.2	27.3	16.8	26.8
KIR2DL1	0.1	0	0	0	0	0	0.1	0	0	0	0	0	0	0	0	0	0	0	0.1	0	0	0	0.2	0.9	0	0	0	0	0	0	0	0	0	0	0	0	0	0	0	0	0	0	0	2	0	0	0	0	0
KIR2DL3	0.1	0	0	0	0	0	0	0	0	0	0	0	0	0	0	0	0	0	0	0	0	0	0.1	0.5	0	0	0	0	0	0	0	0	0	0	0	0	0	0	0	0	0	0	0	1.5	0	0	0	0	0
KIR2DL4	0.1	0	0	0	0	0	0.1	0	0	0	0	0.5	0	0.1	0	0	0.1	0	0.1	0	0	0.1	0.2	0.6	0	0	0	0	0	0	0	0	0	0	0	0	0	0	0	0	0.5	0	0	4.5	0.1	0	0	0	0.2
KIR3DL1	0.1	0	0	0	0	0.1	0	0	0	0	0	0	0	0	0	0	0	0	0	0	0	0	0.1	0.6	0	0	0	0	0	0	0	0	0	0	0	0	0	0	0	0	0	0	0	1.5	0	0	0	0	0
KIR3DL2	0.1	0	0	0	0	0.1	0	0	0	0	0	0.1	0	0	0	0	0	0	0	0	0	0	0.1	0.5	0	0	0	0	0	0	0	0	0	0	0	0	0.9	0	0	0	0.1	0	0	1.9	0	0	0	0	0
KIR3DL3	0	0	0	0	0	0	0	0	0	0	0	0	0	0	0	0	0	0	0	0	0	0	0	0	0	0	0	0	0	0	0	0	0	0	0	0	0	0	0	0	0	0	0	0	0	0	0	0	0
KIRREL1	23.3	13.4	3.2	11.9	2.7	0.1	18	3.9	3	16	8.7	16.8	3.8	22.2	5	7.9	17.4	21.3	10.3	1.7	2.9	15.2	2.8	16.8	4.4	3.1	4.4	22.7	4.2	3.2	4.8	27.5	3	9.9	8.1	5.9	8.2	16.7	3.7	7.7	8.6	25	3.8	8.7	7.7	3	4	4.6	10.6
KIRREL2	0.5	0	0.5	0.2	1.4	0.1	0	0.3	1	0	0	0	0.2	0	0	0	0	0	0	0.8	0.1	1.1	0	0	0.8	0.4	0.4	0	70	0	0.9	0.1	0.4	0	0.1	11.4	0	0	0	0	0.1	0	0	0	0.9	0.6	0.5	0.6	0
KIRREL3	0.2	1.4	17.3	0.5	21.5	0.3	0.1	4.9	19.9	0.6	0	3.8	0.4	0.1	0	0.4	0.1	0.2	2.1	15.5	8.5	0.2	0.1	0	0.6	12.2	14.6	0.5	0.2	0	0.1	0.3	7.6	0.3	0.4	2.5	1.4	1.1	0	0.1	0.8	0.5	14	2.5	0.6	0.2	16	0	0.1
KIT	6.6	1.8	8.2	5.3	6.3	6.4	114.9	21.4	6.5	17.6	5.1	13.5	9.2	9.6	5.9	13	2.9	20.3	3.4	23.9	5.1	12.4	0.8	21.8	3.4	6.8	12.3	45	2.6	1.7	1.9	10	8.8	5.6	16	3.2	21.4	8.7	1.1	24.5	13.4	10.1	5.9	5	17.4	6.2	16.7	3.1	47.1
KITLG	13.2	3.9	2.3	8.2	3.5	0.3	10.6	0.2	3.1	12.9	1.2	18.7	9.6	15.1	2.8	14.3	4	18.5	7	2.9	0.3	16	2.3	31.6	3.3	0	2.5	6	3.7	3.7	0.2	15	0	15.1	22.6	2.3	8.8	14.8	3.1	7.1	11.6	18.8	0.3	3.5	17.4	6.3	5.2	5.1	5.9
KL	3.3	1.4	0.9	0.8	3.1	0.1	2.5	0.8	1.5	1.8	47.1	2.1	2.7	1.2	8.8	1.1	0.8	1.3	1.1	4.2	1.1	128.7	0.4	3.5	1	0.5	0.5	0.1	1.2	135.2	0.3	30.4	0.5	8	0.9	0	0.8	2.5	0.7	0.6	2.6	1.2	0.6	2.4	2	0.5	0.8	0.5	1.3
KLB	19.6	0.1	0.2	0.2	0.4	0.3	3.5	0.9	0.6	0	0	0.6	0.2	0	0	0.3	0.2	0.1	0.1	0.2	0.2	0.2	17.7	1.6	0	0.3	0	0	6	0.1	0	0	0.2	0.1	0.5	0	0.4	0	0	0.6	0.6	0	0	0	1.3	2.8	0.1	0	0
KLRG2	0.1	0.1	0	0	0	0	1.4	0	0.3	0.5	0	0	0	0	0	4	0.2	0	0	0	0.4	2.5	0	2.9	0	0.1	0	0	0.1	2.8	0.3	0.4	0.1	0.1	0.1	0	4.3	0.2	0	2.8	0	0	0	0	0.1	0.2	0.1	0.9	4.1
KREMEN1	7.3	13.5	10.3	9.5	22.3	4.1	7.6	7.4	10.8	9.1	5.6	13.1	6.6	6.7	8.7	37.2	10.9	4	22.7	12.7	7.6	9	2.4	11.9	2.9	8.2	9.8	22.2	4.6	48.2	6.5	6.1	8	9.1	11.3	4	28.3	9.8	28.7	36.3	11.1	6.2	5.6	9.1	9.4	12.5	12.9	22.4	9.5
KREMEN2	0.1	0.1	0.7	0.3	0.7	0.7	0.1	0	0.6	1.5	0	0.3	0.1	0.1	0.1	2	0.3	0.1	0	1.1	0	0.1	0	0.1	0.3	0	0	0	0.2	0	0.1	0	0	1.3	0	4.1	0.4	0	0.3	7.7	0.6	0	0	0.2	0.2	1.7	0	2.1	0
L1CAM	3.5	27.2	20.4	7.6	23	0.5	2.1	23	42.8	8.4	0	48.5	4.2	2.4	2.1	4.4	3.4	2.4	12.1	12.6	42.4	18.5	0.9	0.6	3.2	9	2.5	1.3	2.2	0.1	14.4	0.6	6.1	8.3	4.7	15.7	4.8	9	0.9	9.2	13	5.4	0	0.9	11.3	0.8	3.2	0.7	2.5
LAG3	1.7	0.4	0.3	7.3	0.2	1.5	0.9	0.4	0.7	3.8	4.3	4.5	3.3	6.1	2.8	1.3	3.8	1.2	1.5	0.3	0.4	1	2.6	2.5	16.2	0.6	0.3	18.6	0.2	0.1	0.7	0.4	0.5	2.6	2	0.8	1.1	7	0.2	0.4	5.9	1.9	0.7	23.6	2.1	3.4	0.4	1.6	0.8
LAIR1	23.3	11.6	0.5	3	0.3	4.4	12.3	1.6	1.3	4.1	0.5	6.9	0.4	3.8	0.2	2.6	5.5	0.9	3.8	0.4	0.6	4.6	3.5	28.1	5.8	1	0.8	2.2	3.8	0.1	4.4	1	1	5.4	0.2	0.1	5.8	0.2	1.3	2.1	14.3	2	0.4	46.3	5	1.7	1.1	3.9	3.3
LAMP1	139.2	95.3	83.6	84.1	118.7	72.1	124.6	114.3	89.9	119.3	54.5	108	109.8	136	103.4	125.1	98.7	91.3	101.3	82.9	96.9	149.1	183.8	148.7	77.2	120.6	106.5	101.7	174.3	109.9	95	107.9	119.7	98	65.9	35.7	145	94.8	71.3	182.3	112.7	92.5	104.7	102.3	108.5	84.8	112.6	63.4	126.7
LAMP2	54.2	68.7	80.3	38.3	144.2	62.8	56.3	109.1	135.5	64.9	52.7	39.2	44.3	44.3	55.1	79.4	44.1	69.6	45.3	81.6	101.8	85.5	129.9	54.2	34.1	113	112.6	49.1	57.8	64.2	32.2	47.9	120.6	62.2	35	32.6	102.1	55.1	111.6	67.2	42.4	42.8	100.5	39.5	51.8	26.2	100.9	59.3	61.7
LAMP3	0.7	0.6	0.2	33.1	0.4	0.8	1.3	0.3	0.2	1.4	0	3.2	2.7	0.7	2.6	4.4	1.1	3.9	0.3	0.2	0.1	0.6	0.9	219.7	16.1	0.2	0.1	0.3	7.8	1.9	0.5	1.9	0.1	2.7	6.8	0.6	27.2	2.5	0.2	7	3.1	4.3	0.2	9	4.1	22.7	0.3	28.1	7.5
LAMP5	0.5	4.3	41.7	1.5	96.6	2.3	0.9	11	51.8	8.8	3.7	2.2	1.2	4.8	6.3	0.4	10.6	3.1	0.4	39.1	14.3	0.8	0.2	0.9	5.7	47.7	10.1	21.9	1.2	0.7	6.3	0.1	43.7	2.3	1.2	29.6	1.1	3.8	0.1	0.7	1.3	3.9	29.1	1.8	1.4	0.9	35.3	1.4	0.9
LAX1	0.5	0.6	0.2	8.8	0.3	1.6	1.7	0.4	0.4	1.4	0.3	3.7	3.1	0.3	0.3	0.9	0.4	2.6	0.3	0.3	0.2	0.2	0.9	2.7	11.8	0.5	0.2	0.2	0.4	0.1	0	0.1	0.5	0.7	3.4	0.1	1.2	0.4	0.1	0.2	2	0.7	0.2	7.2	4.5	0.3	0.3	11.1	0.2
LAYN	10.7	2	15.6	5.7	21.4	1	8.5	15.7	19.6	15.6	13.7	29.2	3.8	15.8	10.1	4.7	17.7	17	7	16.6	17.1	5.7	0.9	11.3	7.1	17.4	19.7	39.1	2	6.4	6.2	14.1	16.3	14.6	3.3	0.8	5.5	17	6.1	2.6	10.6	22.5	14.2	8.2	13.1	4.4	18	10.3	27.4
LCT	0	0	0	0.2	0	0	0.1	0.1	0	0	0	0.3	225.5	0.1	0	0	0	0	0	0	0	0	0	0	0.2	0	0	0	0	0	0	0	0	0	0	0	0	0	0	0	136.3	0	0	0	0	0.1	0	1.2	0
LDLR	43.6	112.1	6.4	27.3	7.5	27.4	15.6	8.6	13	27.5	22	20	23.6	21.6	3.8	50.1	21.6	36.9	19.3	8.4	10.8	15.2	60.4	54.8	4.8	24.3	14.4	37.7	50.7	10.1	6.9	16.6	20	20.2	12.2	2.3	19.1	4.6	3.9	25.5	18.3	28.6	9.9	10.5	36.5	8.4	11.7	4	7.7
LDLRAD2	3.7	2.8	0.4	0.8	0.3	1	3	0.2	0.1	2.7	0.4	4.3	1.6	3.5	0	1.7	2.7	0.5	6.8	0.7	1.1	2.2	0.7	1.6	0.7	2.4	3.3	1.1	2	0	1.5	0.1	1.7	3.7	0.1	0	7.2	0	1.2	1.3	2.4	0.1	1.7	2.7	3.7	1.4	1.4	0	2.2
LDLRAD3	10.9	4.5	9.9	4.7	13.9	1.4	18.6	20.8	10.6	7.7	6.3	3.4	2	8.5	3.2	6.7	5.8	4.8	4	9.7	12.4	4.4	1.6	3.8	3.6	22	16.8	11.2	3.8	1.3	5.1	2.3	18.5	11.2	2.1	1.1	20.6	4.1	5.6	13.7	3.5	5.4	15.8	2.1	3.7	3.5	14.8	3.5	3.3
LDLRAD4	6.5	4.3	13.9	7.3	38	9.7	6.3	34.6	25.9	7.8	37.4	5.8	6.1	12.4	0.9	3.9	11.3	4.6	16.6	10.7	16.4	4	10.3	4.6	6.5	46.1	33.2	2.3	3.3	2.9	6.9	6.2	38.6	8.6	2.1	7	3	5.3	15.4	4.2	7.2	5.7	27.3	5.6	5	9.2	48.2	49.3	4.4
LEPR	24.3	7.2	5.2	3.9	5.1	5	20.6	4.9	6.5	21.5	25	5.9	3.9	24.6	6.7	9.2	16.1	14.7	6.9	5.3	12.3	7.8	130.4	22.5	9.5	5.2	5.7	25	3	2.9	11.7	5.3	5.2	9	5.1	2.5	11.9	7.3	2.1	15.1	5.6	18.7	6.3	3.2	13.7	3.9	7.7	4.7	10.4
LIFR	50	18.1	38.8	6.2	55.1	0.1	41.7	43.6	24.8	33.5	3	10.2	5.8	33	16.5	12.1	30.9	12.4	19.9	23.4	43.9	23.9	30.9	23.8	21	42.7	55.2	18.6	22.3	13.4	5	35.9	50.2	28.9	8.8	17.4	34.1	16.8	23.4	9.7	11	33.4	39.6	29.9	21.9	10	54.1	21.3	38.5
LILRA2	5.2	3.2	0.9	2.8	1	15.5	1.8	1	1.5	0.9	0.9	1.5	0.2	1	0.2	0.9	4	0.4	1.9	1	1	1.4	3.4	10.3	0.2	2	1.2	0.8	1.4	0.1	0.8	0.1	2	1.4	0.2	0.2	1.7	0.1	0.5	0.7	1.7	0.4	1.1	57.4	1.6	0.8	1.6	0.2	0.8
LILRA4	0	0	0.2	0.5	0.3	0	0	0.4	0.3	0	0	0.1	0	0	0	0	0	0	0	0.2	0.3	0	0	0.1	0.7	0.8	0.4	0	0	0	0	0	0.7	0	0	0	0.1	0	0	0.1	1.3	0	0.4	10.9	0	0.1	0.6	0	0
LILRA5	7.9	1.3	0.2	36.9	0.2	43.5	1.9	0.2	0.9	0.7	0.6	1.8	0	1	0	0.9	4.1	1.7	2.5	0.3	0.2	1.8	3.8	22.2	0.5	0.6	0.3	0.6	0.9	0	0.9	1.6	0.5	1.4	1.2	0	1.2	0	0.7	0.3	2.8	6.9	0.3	76.3	2.1	0.3	0.4	0.4	1
LILRA6	3.3	1.1	0	1.3	0	1.6	1.1	0	0.1	0.4	0	1	0.1	0.5	0	0.3	2.2	0.2	1.1	0	0	0.7	1.3	9	0	0	0	0.3	0.5	0	0.4	0.2	0	0.5	0	0	0.9	0	0.4	0.3	0.8	1.4	0	16.9	0.8	0.2	0.1	0	0.5
LILRB1	2.5	1.6	0.2	7	0.2	1.2	1	0.2	0.3	0.6	0.2	2.1	0.1	0.4	0	0.7	1.5	0	0.9	0.2	0.3	1.2	2.2	7.6	5.6	0.6	0.5	0.6	0.7	0	0.9	0.1	0.8	1.1	0.4	0	1.2	0.2	0.2	0.1	6	2.7	0.7	36.1	1.1	0.2	0.7	0	0.8
LILRB2	6.5	2.6	0	12.2	0	35	2.2	0	0.5	1.1	0.6	2.3	3.2	1.2	0.1	1	3.7	0	2.5	0.1	0.1	2.2	3.9	15	0.8	0.9	0.5	0.8	1.3	0	1.3	0.5	0.6	1.7	0.8	0	1.6	0.4	0.6	0.6	3	0.4	0	51.2	1.8	0.3	1	0.2	1.1
LILRB3	9.9	3.4	0.4	8.3	0.4	14.6	2.9	0.4	2.1	1.2	0.9	2.7	0.3	1.2	0.3	1.3	5.4	0.1	3.4	0.4	0.4	2.3	4.1	27	0.3	1.2	0.8	1	1.9	0	1.3	1.2	1.3	1.7	0	0.2	2.4	0	1.1	0.8	2.6	0.1	0.6	49.9	2.3	0.5	1.8	0.6	1.6
LILRB4	8.6	4.6	2.2	10.9	2.5	2	3.6	2.7	4.2	1.1	2.2	4.1	1.6	0.9	0.3	1	4	1.7	2.3	2.2	2.8	2.2	2.9	13.7	11.4	3.8	3.2	0.7	1.6	0.1	2.2	1.4	3.5	1.9	2.3	0.1	3.6	0.3	0.5	0.5	6.3	0.7	3.2	18.8	1.7	0.3	3	0.6	2.4
LILRB5	17.9	10.3	0.2	1.7	0.5	0.9	7.2	0.3	1	1.6	1.3	6.1	4.6	1.1	0.8	1.8	4.4	2.8	5.1	0.2	0.2	1.6	7.1	5.3	1.8	0.5	0.3	1.3	0.8	0.3	0.7	4.8	0.4	0.6	4.8	0.1	2.9	0.6	1.8	2.3	6.8	2.4	0.2	49.1	2.5	1.1	1	1	1.4
LINGO1	3.9	1.1	37.4	1.2	43.9	0	3.5	0	56.1	4.6	0	2.2	1.5	4.5	2.2	0.9	2.7	2.1	11.8	49.1	0	4.2	0.8	1	0.7	0	0	2.3	2.5	4.1	1.9	6.7	0	1.6	0.8	16.2	3.2	2	0.8	2.8	1.7	4.6	0	3.3	1.4	5.3	0.2	0.3	2.2
LINGO2	0	0.4	0.5	0	0.8	0.2	0	0	3.3	0.6	0	0.1	0	7.5	0.9	0	0.4	0.9	0	2.9	3	0.7	0	0	0	0	0.1	0.1	0.1	0.8	0.6	1.7	0	0.6	0	2.4	0	1.5	0	0.1	0	8.8	0.1	0.1	0.6	1.7	0.4	0.2	2.9
LINGO3	0.3	0.2	4.6	1.2	34.1	1.1	0.2	9.3	14.4	0.2	0	0.6	0.2	0.3	0	0.3	0.3	0	0.1	4.6	1.2	0.2	0.2	0.9	1.1	5.1	1.8	0.1	0.2	0	0.4	0	4.1	0.4	0	0.6	0.3	0	0.1	0.2	5	0	2.6	6.3	0.5	0.4	7.6	0	0.3
LINGO4	0	2	0.1	0.1	0.1	0	0.1	4.1	0.2	0.1	0.1	0.1	0.1	0	0.8	0.1	0.7	0.1	0.7	0.3	0.5	0.3	1.1	0.2	0.2	2.8	1.6	0	0.4	0.5	1.4	0	3.9	0.7	0.1	0.1	0.6	0.2	21.3	0.6	0.2	0	1.3	0.1	0.4	0.6	1.6	1.2	0.6
LMAN1	36	43.3	14.8	39.4	16.4	21.7	43.8	16.9	19.4	66	20.1	34.1	45.7	46.1	52.9	31.1	48.8	31.9	42.6	13.8	19.4	64.5	181.1	33.6	28.4	17.1	16	43.3	53.1	74.3	32.7	54.8	17.4	58.4	39.3	40	69	43.7	33.3	20.3	49.1	37.7	16.2	27.4	59.3	21.2	16	32.1	86.5
LMAN1L	0	1.8	0	0.2	0.8	0	0	13.3	0.5	0.1	0	0.1	0.1	0	0.3	0.6	0	0	31.7	0.2	0.1	0	0	0	0.3	2.3	0.7	0	0	0	0.2	0	2.1	60.9	0.1	4.2	20.7	0	0.1	0.1	0.3	0	2.1	25.7	4.6	1.2	0.3	0.1	0
LMAN2	72	79.5	40.1	63.2	43.5	77.6	65.3	42.4	49.3	76.7	62.6	77	91.4	74	136.1	147.1	70.3	57	74.7	44.5	43	85.5	207.8	78.8	66.2	45.2	41.5	69.6	155.9	49.9	60.8	72.6	43.1	64.7	40.1	14.7	117.9	48.7	50.6	64.6	81.2	36.2	41.7	86.9	82.4	93.5	46.4	54.8	97.2
LMAN2L	10.1	11	16.5	4.9	17.4	1.3	12.2	16.6	20	15.8	15.9	14.4	5.6	13.8	17.2	9.5	17.1	6.7	19.2	16.6	21.9	17.9	18.1	9.8	5.9	18.1	17.7	21.1	11.9	13.7	17.3	11.6	17.9	15	10.6	7.7	10.9	13.6	16.7	11	8.2	15.6	16.7	8.6	10.8	11.2	22.9	9.1	15.5
LMLN2	0.1	0.1	0.1	0.1	0.4	0.2	0.1	0.2	0.3	0	0.5	0.1	0	0.1	0.2	0	0	0	0	0.1	0.2	0	0	0	0.1	0.3	0.3	0.1	0	0	0.3	0	0.3	0.1	0.1	0.1	0	0	0	0.2	0.1	0	0.1	0.1	0	0.2	0.3	0	0.2
LRAT	0.2	0.2	0.6	0.2	0.7	0.5	0.4	0.7	2.6	0.2	1.6	0.5	1.2	0.1	0.3	0	0.2	0.5	0.1	0.7	1.2	0.1	2.1	0.3	0.1	1	1.1	0.3	0.8	0.2	0.2	0.1	1.3	0.4	0.1	1	0.1	0.5	0.8	0.4	1.6	0.1	0.7	0.1	0.3	0.8	0.7	0	1.5
LRFN1	1.3	0.5	5.1	0.6	5.1	0.5	1.2	2.9	8.7	1.3	0	1.2	0.4	1.9	0.5	0.7	1.2	0.1	0.4	6	4	0.5	0.8	1.8	0.4	3.1	1.1	0.8	2.9	0.7	0.9	0.2	1.1	1	0.1	1.1	1	0.1	0.1	1.1	1.3	0.2	0	4	1.1	0.7	4.1	1.1	0.9
LRFN2	0	0.3	1.6	0	6.4	0.3	0	0	5.9	0	0	0.1	0	0	0	0.4	0	0	0	1.3	0	0	0	0	0	0	0	0.5	0.2	0.7	0.2	0	0	0	0	3.2	0.1	0	0	0	0	0	0	0.9	0	1	0.4	0.2	0
LRFN3	6.2	6.8	3.6	1.7	3.4	0.1	6.4	4.1	6	9.2	0	6.8	3.1	10.5	1	7	7.5	1.9	6.4	3.9	1.2	6.2	8.2	5.1	1.2	2.5	1.5	11.7	8	3.4	12.9	1.6	1.3	8	1.6	2	6.8	3.3	8.1	6	6.3	2.9	0.2	5.6	6.5	4.9	2.1	1	6.1
LRFN4	15.3	13.4	10.8	2.2	9.2	3.9	12.7	10.6	14.1	11.5	0	14.8	1.5	13.4	0.1	8	11.6	0.7	12.3	10.6	4.5	12	2.6	8.4	1.6	3.8	5.2	6.3	3	1.2	7.9	0.9	2.3	8.8	1.3	0.5	9.2	2.3	9.6	9.4	5.9	1	2.1	7.7	8.3	22.9	6	1.2	5.8
LRFN5	1.4	2.2	5.3	1	7.5	0	1.4	0	16.5	10.1	0	2	0.2	2.5	0.6	0.5	3.3	1	0.6	7.9	5.9	0.2	0.3	0.7	0	0.8	1.4	1.6	0.3	11.1	0.8	1.1	4.9	2.4	1	2.6	0.3	6.4	0.2	0.6	0.4	1.5	0.8	0.6	0.7	0.9	2	0.3	0.5
LRIG1	31	1.8	33.1	17	29.2	4	27.2	15.1	21	29.9	0	38.6	16.8	21.9	3	13.5	26.7	20.9	37	21.4	26.7	3.6	11.2	17.6	7.9	29.4	39.2	17.1	144.4	5.2	6.5	4.7	17.2	24.8	14.7	5	19.2	7.2	37.2	11.7	13.4	30.5	14.3	3.9	36.5	12.5	51	3.5	16.2
LRIG2	2.6	2.2	3.1	2.1	4.6	1	2.7	4.7	3.4	3.2	3.2	2.9	2.8	3.1	3.8	2.3	2.5	1.4	2.4	2.8	3.6	2.2	2	2	2.6	4.2	3.8	3.8	2.6	2.9	2.9	2.4	3.9	2.5	2.1	6.4	2.4	2.2	3.9	4.5	3	1.7	3.8	3	2.3	1.7	3.9	2.9	3.4
LRIG3	20.8	2.6	3.5	6.7	4.3	0.1	18.8	2.6	3.3	21	11.2	18.6	14.2	12.5	10.6	22.3	14.3	17.7	5.3	3.7	3	10.3	10.3	10.4	4.3	4.2	5.4	22.4	18.9	9.1	7.1	11.5	3.4	10.5	25.6	1.8	32.9	10.4	4	35.9	13.4	15.4	4.5	8.7	17.9	3.3	4.1	12.2	58.2
LRIT1	0	0	0.1	0	0.1	0	0	0	0	0	0.7	0	0	0	0	0	0	0	0	0	0.4	0	0	0	0	0	0.1	0	0	0	0	0	0	0	0	25.7	0	0	0	0	0	0	0	0	0	6.2	0.1	0	0
LRIT2	0	0	0	0	0.3	0	0	0	0.1	0.1	0.5	1.1	0	0	0	0.3	0	0	0	0	0.1	0	0	0	0	0.2	0	0	0	0	0.1	0	0.2	0	0	59	0	0	0	3	0.4	0	0	0.1	0	0.1	0	0	0
LRIT3	0.2	0.2	0.4	0	0.5	0.1	0.3	0.3	0.6	0.4	0.2	0.2	0	0.2	0.3	0.2	0.3	0	0.1	0.4	0.2	0.7	0.3	0.2	0.1	0.3	0.3	0.2	0.3	0	0.2	0	0.4	0.3	0	17.6	0.2	0.1	0.3	0.6	0.2	0	0.2	0.3	0.2	0.5	0.3	0.1	0.3
LRP1	109.2	14.1	21.3	29	36.3	8.2	40	30.2	19.7	32.3	8	24.1	23.2	36.9	6.2	19.3	30.3	31.5	35.5	16.7	21.9	5.7	35	34	4.9	46	31.5	71	10.7	7.8	10.2	39.8	27.9	13.8	11.2	9.9	20.3	20.2	13	20.4	18.4	28.9	27.1	13.6	15.1	7.3	48.9	5.6	17.6
LRP10	81.8	48.7	27.3	67.4	34.1	80.3	74.9	30.6	25.4	87.1	53.5	111.1	94.8	100.3	26.5	173.4	76	108.7	68.1	24.1	33.2	79.2	45.1	79.9	49.7	53.8	33	76.8	74.6	87.7	28.8	57	35.2	70	55.9	10.4	95.2	95.1	45.7	94.6	91.3	76.1	36.9	62.5	99.8	15.5	35.1	38.9	63.3
LRP11	14.5	18	25.2	5.3	25.8	1.4	11.8	18.7	31.5	17.2	13.8	13.1	11.7	11.4	16.4	28.6	22.3	11.3	10.8	26.7	23.3	20.3	10	13.6	2.9	23.6	24.9	16.5	19.8	42.8	17.6	12.5	25	25.5	12.3	13.5	20.1	13	5.2	20.6	9.1	12	19.7	4.1	16.3	8	26	2.4	22.9
LRP12	5.7	4.7	5.1	3.9	8.8	2.2	4.3	4.7	9.4	6.4	3.1	4.8	3.1	16.5	4	4.1	5.8	7.5	13.6	13.8	5.3	6.5	1.5	4.6	1.6	1.8	2.3	6.1	4.5	10	3.1	5.3	1.1	6.5	4.8	6.1	3.8	5.9	9.3	3.1	3	18.5	2.4	3.7	2.8	4.9	3.1	12.9	6.8
LRP1B	3.1	1.4	18.6	0	22.5	0	1.6	7.2	18.7	0.3	0	0.3	0	0	2.2	0	0.3	0.1	0.3	21.5	8.7	0.4	0.2	0.1	0	6.8	9.4	0.6	0.1	0.1	1.9	0	8.2	0.9	0	2.6	0.6	1	4.4	0.4	0.1	0	3.3	0	0.4	0.3	11.5	0.2	5.6
LRP2	1.5	0	5.5	0	23.4	0.1	9.6	18.9	13.5	0.2	0	0	0	0	0.6	0	0	0.2	0.2	7.5	14.6	34.8	0.3	1.2	0	30.5	17.5	0	0	44.7	0.1	7.5	31.9	0	0	29.3	0.9	0	0.1	0.1	0	0	14.5	0	0	0.2	18.7	0	17.3
LRP3	28.1	28.2	44.7	5.1	47.2	18.7	23.8	15.2	61.2	27	0	25.7	7.1	27	8.5	8.5	21.4	8.4	19.1	53.2	22.6	11	39.3	13	2.6	21.4	25.8	69.8	17.6	16.7	26.9	3.5	20.8	25.9	3	2.4	16.8	12	28.7	14.2	10.2	10.3	17	6.8	17.3	8.6	31.6	1.7	20.4
LRP4	0.7	1.4	23.3	0.9	30.5	0	1.5	19.1	21.3	2.3	0	4.8	3.4	1.6	0.9	1.8	1.4	2	6.9	24.2	16	0.7	0.2	2.9	0.1	46.7	23	4.6	2.2	5.6	2.6	2.6	19.8	2.1	3.4	7.9	1.7	2.3	4.4	31.6	4.9	1.5	21.3	3.9	7.8	1.1	30.9	1.5	2.4
LRP5	35.6	37.6	9.6	6.9	11.4	3.2	36.9	10.9	11.2	26	44.4	32.4	43.1	30.6	4.1	18.5	26.4	21	35.7	8.6	9.2	30.3	129.7	23.3	4.3	12.6	11.9	27.9	34.9	11.6	15.9	23.2	11.7	25.1	11.2	1.7	73.3	20	10.4	19.3	44.8	11.1	10.1	8.9	31.8	5.6	10.2	9.6	33.4
LRP6	3.7	2.2	2	1.2	3.9	0.2	4.5	2.5	2	6.6	13.5	4.6	2.8	6.5	1.9	2	4.4	2.8	3.3	2	2.8	4.4	7.9	4.6	0.8	2.2	2.7	5.4	4.9	6.2	2.6	8.3	1.7	3.4	2.8	2.8	6.8	3.2	4.5	3.4	2.7	4.1	1.8	0.9	3.4	2.1	2.8	1.2	4.5
LRP8	1.9	1.4	13.6	4.9	14.2	5.3	1.4	13.6	15.4	1.9	15.5	1.4	1.4	1.6	1.8	7.5	2.7	1.3	1.2	13.7	13.3	1.4	0.3	2.9	5.2	11.2	10.6	1.1	0.7	0.4	5.2	2	12.9	1.1	1.8	11.9	1.5	1.2	0.7	1.6	2.1	2	7.9	2.6	1	24	13.4	2.8	41.5
LRRC15	1.1	0.1	0	1.3	0	0	3.7	0	0	2.9	0	1.7	0.5	1.9	0	0.5	1.1	1.6	0.2	0	0	0	0.1	2	0.8	0	0.1	0.2	0.1	0.1	0	2.2	0	0.1	3	0	1	0	0.1	7.3	0.4	0.6	0	1.3	1.5	0	0.1	0.2	1.3
LRRC19	0	0.1	0.1	2.7	0.1	0.3	0	0.4	0.1	0	1	36.2	23.4	0.1	0	0	0	5.9	0	0.1	0.1	42.8	1.4	0.2	0.1	0.2	0.3	0	0.1	0	0	0	0.1	0	32.6	0.2	0	0.1	0.2	0.2	31.4	0.8	0	0	0.1	0	0.2	0	0
LRRC24	2.1	3.6	6.2	0.1	6.4	0.3	2.3	4.1	7.8	5	0.8	3.1	0.3	4.4	0.2	3.8	5.4	0.1	1.9	5.4	9	3.7	3.2	2.7	0.2	10	8.3	6.1	3	1.2	13.3	0.2	6.5	11.5	0.1	1.4	1.5	0.6	1.2	1.8	2.6	0.2	4.5	2.1	2.4	3	5.3	0.3	3.4
LRRC25	9.4	9.4	2.4	21.8	2.5	32.4	3.1	3.3	2.9	1.8	3.2	3.3	3.7	1.6	0.7	2.3	3.9	5.3	2.5	2.3	3.1	2.4	5.9	11.5	9.9	4.6	4	1.5	2	0.7	1.2	5.4	4.2	2	2.8	0.3	2.6	1.2	3.7	1	4.8	6.7	2.8	61.2	2.3	1.2	5.4	3	1.2
LRRC26	0.1	0	0.2	0.3	0.4	0	7.3	2.6	0.5	0.4	0	11.2	1.7	1.1	0	2.8	1.1	0	0	0.1	0.5	0	0	0.2	0	0	0.1	0	0.6	0	0.1	0	0.1	53.1	0.5	0	290	0.5	0	5.1	7.2	0	0.2	0.1	5	0.4	0	0	0
LRRC3	1.9	1.4	0.8	0.7	0.5	0.6	1.5	0.2	0.7	1.4	0.3	6.6	1.7	1.3	0.4	1.1	1.5	2.2	1.9	0.6	2	0.7	15.5	1.6	0.5	0.6	0.9	3.4	0.7	0.3	1.3	0.9	0.6	0.8	0.8	0.3	1	0.6	0.4	1.8	1.6	1.5	0.2	1.1	3.8	1.7	1.2	0.5	0.6
LRRC32	104.5	34.3	12.6	10.5	12.6	2.4	63.6	11.2	11.8	56.2	8.4	23.2	8.9	36.4	6.2	10.3	31.6	29	55.7	9.6	10.6	64.7	11.3	109	4.3	12.2	13.8	13.5	12	7.5	16.7	53	13	24.9	6.1	1.3	12.8	11	23.6	26.6	21.4	15.2	10.9	28.9	21.3	3.6	15	2	42.3
LRRC37A	2	1.7	1	0.7	1	0.5	2.1	1.2	3.1	3.1	0.9	2.3	0	2.1	0	2	3.2	0.1	1.5	1	1.1	2.2	1.7	2.2	0.5	1	0.9	2.3	2.2	0.3	3.7	0.2	1.1	2.8	0.2	1.6	2.3	0.2	4.7	3.7	2.4	0.1	0.8	2.6	2	11.1	1.3	0.4	2.5
LRRC37A2	0.5	0.1	0.2	0.2	0.2	0.5	0.5	0.8	0.2	0.3	0.1	0.3	0	0.3	0	0.2	0.3	0	0.1	0.1	0.1	0.6	0.1	0.3	0.2	0.4	0.1	0.2	0.2	0.4	0.7	0	0.3	0.3	0.3	0.4	0.2	0.3	0.6	0.6	0.4	0.2	0	0.1	0.2	6.5	0.4	0.4	0.3
LRRC37A3	4.1	4.2	12.2	2.1	11.5	4	5	15.4	16.1	6.3	11.5	3.8	1.5	4.2	9.3	3.4	7.6	3.8	3.7	11.2	13.5	14.9	4.3	4.2	2.6	12.2	11.9	7.8	4.7	2.7	22.3	2.6	12	8.2	2.1	18.8	3.2	3.3	4.2	4.2	3	2.3	9.7	4.4	3	28.9	14.7	2	17.1
LRRC37B	4.7	3.7	7.5	3.7	6.6	25.1	5.2	13.7	10.3	6.9	0.9	4.9	3.4	6.2	4.7	4.2	6.8	3.6	2.6	8	4.2	3.6	2.1	5.6	4.6	4.8	3.4	9.1	3.2	5.7	8.3	3.5	5.2	4.7	4.6	6.9	4.7	2.8	3.5	10.5	5	5.2	2.2	6.2	5	17.9	5.1	10.9	4.1
LRRC38	0.4	19.6	0.2	0	0.3	0.1	0.6	2.9	1.1	0.2	0.5	0.1	0	0.1	0.2	0.3	0.1	0.1	1.4	0.3	0.6	0.1	0	0	0	1.3	1.3	0.1	0	0	0	0.5	0.5	0.2	0	3	0.6	0	44.5	1.2	0	0	1.1	0	0.1	0.4	0.1	1.3	0
LRRC3B	0.3	0.1	18.7	0	21.2	0	0.4	28	24.4	0.3	8.7	0.5	0	0.7	0	0.4	0.4	0	0.3	23.1	16.2	0.1	0.1	0	0	17.9	18.4	1.5	0	0	1.5	0	17.6	0.1	0.5	1.1	0.4	0.1	9.5	0.1	0.2	0.4	20.7	0.1	0.5	7.2	18.9	0.7	0.1
LRRC4	2.3	6.7	8.4	2.7	11.4	10.9	0.6	7.8	38.5	1.6	0	0.9	0.6	3.2	0.3	4.1	6.6	3.2	2.6	14.4	0	3.2	1.9	6	1.8	0	0	4.8	0.4	6.8	1.8	4.4	0	0.7	0.5	4.3	1.5	2.8	0.8	0.4	0.8	1.6	0	4.7	1.9	6.2	0	5.1	0.5
LRRC4B	2.8	5.3	54.4	0.9	35.6	0	2.1	20.7	61.2	41.3	0	2.8	0.8	16.2	0.1	1.9	10	1.2	1.8	49.3	33.2	1.8	1.3	5.8	1.3	50.9	47.6	5.1	0.8	0.2	31.9	4.2	33.3	3.3	0.1	1.6	0.8	1	0.7	1.2	3.3	1.3	19.9	0.8	2.9	2.4	38.2	0	2.6
LRRC4C	0.7	3.4	11.4	0.8	14.1	0	1.4	0.5	15.4	3	0	2.5	0.4	1.2	0.3	0.4	0.5	0.8	2.1	14.4	9.6	0.3	1.1	0.8	0.7	7.8	10.7	0.6	0.3	1.7	4	0	5.7	0.6	0.7	17.1	0.6	1.6	0.3	0.2	0.8	1.3	4.6	0.6	0.5	0.2	8.1	0.6	2.3
LRRC52	0	0	0	0	0	0	0	0	0.1	0	1.2	0	0	0.1	0	0	0	0	0.4	0	0	0.4	0	0.1	0	0.3	0.4	0	0	4	0.2	0	0.1	0	0	0	0.2	0	1.3	0	0	0	0	0	0.1	16.7	0	0	0
LRRC53	0	0	0.4	0	1	0	0	0	0.5	0	0	0	0	0	0	0	0	0	0.2	0.2	0	0	0	0	0	0.2	0.1	0	0	0	0	0	0.1	0	0	0	0	0	0	0	0	0	0	0	0	0.1	0	0.1	0
LRRC55	0.4	0.5	4.7	1	2.8	0	0.1	0.8	3.5	0.1	0	0.5	0.3	1.8	0	0	0.3	0.2	0.3	4.1	6.7	0.3	1.2	0.2	2.1	15	11.7	0	0.2	0	0	0.9	3.7	0	0.5	0.1	0.6	0	0.3	0.1	0.4	1	8.4	1.3	0.1	0.2	5.9	0.9	0.1
LRRC70	4.7	0.8	0.5	1.4	0.4	3.6	4.7	0.5	1.2	3.9	0.6	1.4	0.8	1.9	1	1.7	3.3	3.6	1.8	0.4	0.4	1.9	1.4	1.9	1.9	0.7	0.8	2.9	0.9	1.2	1.4	4.6	0.6	2	1.4	1	1.2	0.5	0.7	2.7	1.4	3.4	0.6	4.1	1.1	1.7	0.5	1	4
LRRN1	0.8	0.1	7.7	0.4	13.1	1.2	4.2	6.5	7.2	3.6	0.2	0.2	0.9	2.4	1.1	0.8	1.3	2.4	0.1	6.6	5	0.5	0.2	1	0.3	13.7	14.1	5.3	1.9	4.5	2	0.2	12.8	4	0.3	1.3	5.2	4.2	5.7	1.3	1.2	1.5	5.9	1.2	1.3	6	18.2	2.9	2.4
LRRN2	6.1	4.4	18.4	2.8	18.6	1.7	2.5	6.9	19.6	3.3	20.4	8	1.1	5.5	0.3	1.8	7.6	4.3	8.2	20.5	18.5	17.4	1	2.8	2.1	11	13.6	2.5	1.9	14.7	12.9	0.7	13.8	1.5	5.3	3.8	3	2.2	1.6	0.4	4.9	7.2	7.7	7.6	2	4.2	20.2	3	3.1
LRRN3	7.2	23.2	11.9	1.2	12.8	0.6	1.7	10.4	14.7	2.5	4.3	0.9	0.4	0.5	2.3	1.3	0.7	1	8	11.9	10.4	0.4	2.2	7.5	3	6.8	8.5	6.3	0.9	0.2	3	5.8	8.6	2.6	1	6.3	1.2	4.9	4.1	0.3	1.4	0.4	7.7	1.4	0.4	14.9	13.2	10.5	19.6
LRRN4	8.3	0	0.3	0	2.1	0	0	0	1	0	0	0	0	0	0	0	0.8	0	0.7	0.2	0.6	2.2	0.1	9.7	0	0.2	0.2	0.4	1.6	0	0	0	0	0.2	0	0	0	0.2	0.1	0	0	0	0.1	0	0.1	0	0.7	0	0
LRRN4CL	23.3	6.6	0.4	2.5	0.4	0.5	16	1.5	1.3	22.4	2.6	15.1	1.8	29.7	3.7	4.5	18.2	3.6	7.2	0.6	0.6	1	0.1	3.5	0.5	0.5	0.3	21	1.1	0.3	1.7	0.7	0.4	6.1	2.1	0.4	5.5	5.8	4.8	10.6	7.2	9.1	0.2	0.2	8.2	1.5	0.5	0.4	4.2
LRRTM1	0.5	0.9	6.4	0.3	13.4	0	0.1	0	10	2.2	0	3.7	0.6	0.6	0.3	0.3	1.2	0.2	1.3	16.3	5.2	0.3	0.4	0.1	0	0.9	9.4	0.3	0.1	0	1.9	0	2	1	0.3	0.4	12.8	1.2	0	0.1	1.3	0.3	0.2	0	0.7	0.2	22.4	0	1.6
LRRTM2	0.9	1.7	8.6	0.1	10.6	0.1	0.4	2	13.7	0.2	0	0.3	0.2	0.2	0	0.1	0.1	0.3	0.1	9.9	4.1	0.1	0.2	0.1	0.2	0.7	4	0.2	0.4	0	0.4	2	0.9	0.1	0.2	4.2	0.1	0	0.2	0.1	0.3	0.3	0	0.6	0.1	0	8.2	0.3	0.2
LRRTM3	0.1	2.6	2.7	0	3.1	0	0	1	4.8	0.2	0	0	0	0.1	0	0.1	0	0	0	3.9	0.7	0	0	0.2	0	0	0.6	2.7	1	0	3.4	0	0	0.1	0	0.3	0	0.1	0	0	0	0	0.1	0	0	0.4	1	0	0
LRRTM4	0.4	0.6	5.8	0.3	11.4	1.7	0.2	0.1	17.6	0.4	0	0.5	0.8	0.4	1.5	0.8	0.2	0.7	0.1	13.5	1.6	0.2	1.3	0.8	0.4	0.2	4.1	0.6	0.5	0	1	0.9	1.2	0.6	0.5	6.8	0.9	1.5	1.6	0.8	0.5	0.3	0	0.5	0.6	0.3	0	0.1	0.7
LRTM1	0.1	0	2.7	0	4	0	0.5	0.8	3.7	0.2	3.2	0.3	0	0	0.2	4	0.1	0	0.1	2.5	3.9	0	0.3	0.2	0.1	1.1	1.6	0	0.1	0.1	0	0.5	1.4	1.1	0.1	78.9	1	0.5	25.8	0	0.2	0	0.5	6.6	0.1	0.5	1.4	0.1	0.3
LRTM2	0	0	2.9	0	11.4	0	0	0	3.8	0	0	0	0	0	0	0	0	0	0	3.9	3.6	0	0	0	0	0.6	4.8	0	0	0	0	0	0.5	0	0	1	0	0	0	0	0	0	0.2	0	0	0.1	11.8	0	0
LSMEM1	2.2	2.1	1.2	0.2	1.7	0.3	1.5	2.1	2.5	1.7	1.1	2	0.5	1	1	2	1.6	0.1	2.9	1.2	1.7	4	7.2	4.3	0.1	1.2	1.1	1.7	5.5	0	2.3	0.2	1.1	2.5	0.3	0.8	1.7	0.3	81.6	1.4	2.2	0.1	0.8	4.2	2.7	2.9	1.3	0.1	2.2
LST1	15.2	10.2	4.3	22	4.3	100.3	7.9	4.6	7.2	5.6	5	7.9	7.1	3.7	1.4	5.5	6.6	3.1	7.6	4.6	5.5	10.8	14.4	48.8	13.8	6.1	4.9	3	4.7	0.9	6.1	4.7	6.6	8.9	3	0.5	6.9	2.3	2.1	7.8	15	5.1	5.4	181.9	5.7	1.8	5.2	15.1	4.6
LTBR	67.6	64.4	13.9	36.4	14.6	11.7	60.3	14.7	15.9	65.8	18	72.7	48.6	68.1	20.7	81.3	49.6	48.3	37.2	13.3	15.8	55.1	135.8	66	14.6	19.6	17.3	46.3	78.7	54.9	26.3	48.6	18.8	61.9	34.3	1.9	61.5	44	26.3	75.1	51.1	62.6	17.4	44.8	67.7	13.3	18.1	11.7	57.2
LTK	0.8	0.6	1	1.4	1.6	4.6	0.5	1.2	1.8	0.9	0.6	5.2	12.5	0.2	0	0.3	0.4	2.4	1.7	1.3	0.7	4	2.9	15.1	1.2	0.6	0.6	0.1	0.3	0.6	0.7	10.4	0.7	0.4	5.7	0.1	11.8	0.3	1.8	1.4	13.2	0.3	0.6	5.5	9.9	2.5	0.8	0.4	0.7
LY6G6F	0	0	0	0	0	3.7	0	0	0	0	0	0	0	0	0	0	0	0	0	0	0	0	0	0.9	0	0	0	0	0	0	0	0.2	0	0	0	0	0	0	0	1.3	0	0	0	1.2	0	0.3	0	0	0.2
LY75	2	1.9	1.1	18.7	1	9.6	9.4	1.1	1.2	7.3	0.7	12.4	18	2.6	0.7	5	8.5	7.7	1	0.9	1.3	3.7	2	7.7	30.3	1.7	1.1	1	1.4	1.1	0.6	1.3	1.6	1.8	11.9	0.7	7.8	2.6	0.3	7.4	17.6	2.3	1.8	18.4	7.1	0.4	1.2	78.4	17.3
LY9	2.4	0.9	0.1	13.7	0.2	11.5	2	0.1	0.2	0.8	0.2	3.9	4	0.6	0.4	0.9	0.9	2.5	0.5	0.1	0.2	1.1	2.3	3.8	30.2	0.3	0.2	0.6	0.2	0	0.2	0.3	0.2	1.1	3.8	0	7.1	0.4	0.3	0.8	12	0.5	0.3	26.7	6	0.2	0.2	25.5	1.4
LYSMD3	10.4	14.3	4.2	12.6	4.5	11.7	11.6	7.9	6.3	14.2	10.8	12.3	12.8	12.1	5.2	10.2	7.4	13.4	12	4.4	5.4	13.6	24.1	13.3	12.6	4.3	5.7	15	9	18.2	7.5	17.1	4.5	13.1	11.3	11.4	11.5	10.2	9.7	6.3	11.9	11	4.4	11.4	9.7	6	5.2	12.5	18
LYSMD4	7.1	5.5	6.3	1.7	6.8	3.1	6.7	6.3	7.1	8.4	6.2	9.7	4.8	9.4	3.4	11.1	8.1	1.5	20.2	6.4	6	11.8	11.8	7.6	2.3	5.9	6.4	8.9	8	5.7	7.1	2.8	6.2	9.5	3.2	5.2	9.5	4.2	10.3	16.7	7.9	3.8	5.9	8	7.8	7.7	7	3.9	5
LYVE1	126.4	68.9	2.7	19.3	3.5	0.9	37.3	2	5.1	17.6	8.9	19.9	13.3	8.1	5.7	26.2	23	20.2	13.5	2.9	2.4	8.1	44.2	23.8	8.4	3	2.2	11.8	4.9	2.3	2.7	149.3	3.1	4	20	0.3	5.4	11.2	5	7.1	17.6	67.1	2.1	61.6	10.5	4.3	3.3	1.7	13.5
M6PR	76.6	64.8	79.5	113.9	83.3	104.1	81.5	80.7	95.5	61.5	79.2	78.4	61.1	73.7	63.1	63.3	70.4	74	82	83.5	85.9	79.1	78.9	97.5	138.8	85.7	83.8	62.8	59.6	95	34	78.6	86.2	64.9	91.8	73.7	79.2	74.5	51.9	60.4	64.5	81.1	84	132.5	74.8	59.7	90.8	105.4	96.4
MADCAM1	0.9	0.7	2.7	13.9	3.3	0.2	1.1	5.2	5.2	0.6	0.4	6.6	2.8	0.5	0.3	1.5	0.5	2.2	0.5	2.6	2.5	0.6	1	0.4	0.4	3.2	4.3	0.6	3	2.2	1.7	0.2	3.4	0.8	2.5	0.8	0.6	0.1	0.6	0.5	11.7	0.1	2.2	8.6	2.9	1.6	2.6	0	2
MAG	0.3	1.3	121.5	0	366.4	0	0.3	314	237.4	0.3	4.2	0.1	0	0.2	0	0	4.2	0	0.5	157.7	195.2	0.3	0.2	0.3	0.1	459.9	317.3	22.4	0.1	0	0.5	0.3	417.5	0.3	0	0	0.2	0.3	0.1	0.2	0.1	0	247.8	1.1	0.1	0.6	303	0	1
MALRD1	0.5	0.7	1.9	0.2	1.9	0.4	0.6	1	1.6	0.7	1.3	0.5	30.6	0.6	2.2	0.2	0.2	0.4	1.4	1.8	2.1	1.5	0.1	0.9	0.1	1.5	1.7	1.2	0.1	0	1.5	0.4	1.5	0.6	0.1	0.3	0.1	0.3	0.6	0.2	31.1	0.4	1.7	0.2	0.3	2.1	1.9	1.9	0.5
MAMDC4	2.7	3.2	1.6	1.6	2	1.4	2.4	7.2	3.1	3.9	1.5	7.3	3.9	2.5	0.3	2.8	4.5	0.7	6.1	1.4	1.3	8.3	30.7	3.6	0.9	2.1	1.9	3.1	7.4	0.6	15	1	2.2	7.7	0.8	0.7	3.3	1	2.5	2	5.8	0.5	1.1	9.7	3.9	4.3	1.7	0.6	11.4
MANBAL	51.5	70.5	68.6	23.4	68.2	7.3	51.6	67.3	76.3	67.5	68.8	92.7	35	86.1	57.1	64.4	71.6	30.6	43.5	70	71.3	57.8	42	40.5	16.7	69.4	68.8	66.9	45.5	49.8	57.5	33.2	70.2	77.4	40.1	28	45.9	61.8	24.4	58.3	48.7	65.4	68.4	34.2	60.3	42.7	71.9	22.6	55.1
MANSC1	18.9	12.1	3.4	4.3	4.1	3.5	19.5	3.9	6.5	16.9	5	22.9	11.7	22.1	11.5	42.3	16.6	10.2	11.2	4.1	3	13.2	9.7	12.3	2.3	3.2	3.3	11.3	25.2	11.3	17.9	9.5	3.2	15.1	15.8	5.4	70	10.8	4	21.7	15.2	12.1	2.6	11.3	21.5	8.4	3.8	1.4	13.8
MANSC4	0.1	0	0.2	0.1	0.1	0.2	0.1	0.6	0.3	0.1	0.1	0.1	0.1	0.2	0.2	0	0.1	0	0	0.2	0.2	0.4	0	0.2	0.5	0.3	0.1	0.2	0.2	0	0.7	0.5	0.1	0.1	0	0.5	0	0.1	0.1	0.2	0.1	0	0	0.1	0.1	1.5	0.3	0.1	0.1
MBTPS1	45.8	33.7	12.7	26.2	16.4	24.6	42.8	17.6	13.3	41.2	18.1	38.7	26	40.8	25.6	28.2	45.6	32.2	44.6	13.1	17.8	36.7	27.5	35.5	27.5	6.3	8	49.4	36.4	58.5	38.8	37.1	8.9	37.3	33.7	108.7	42.4	40.3	18.9	27.8	26.4	41.2	5.9	30.1	30.7	19.6	16.5	33.4	53.9
MCAM	332.7	30	36.6	68.4	46.1	1.2	180.6	45.7	45.3	96.6	25.3	166.3	29.2	175.8	47	89.2	136.4	66.8	118	35.3	44.7	42	10.5	116.4	19.6	59.4	43.1	60.9	22	93.9	17.8	168	52.2	78.1	32.2	12.2	39.5	148	40.7	50.9	73	160.9	36.2	35.4	97.7	9.7	50.2	15.5	58.7
MEGF10	0.2	1.7	18	0.1	34.9	0	0.7	29.4	19.9	0.3	0	0.8	0.1	0.7	0.4	0.1	0.1	0	0.4	15.6	18.2	0	0.4	0	0	26.6	26.8	0.1	0	0	1.7	0.1	29.4	0.7	0.2	8	1.9	1.1	3	0.3	0.2	0.3	21.2	0.1	0.1	0.4	23.8	0.6	0.1
MEGF11	0	0.1	8.3	0.2	5.3	0.3	0.1	23	7	0.1	0.4	0.1	0	0.1	0.8	0.1	7.8	0	0.1	10.5	7.5	8.4	0	0.5	0.1	6.6	8.8	0.3	0.2	0	3	0	7	0.1	0	14.2	0.1	0.1	0.1	1.3	0.1	0	4.5	0.2	0.3	3.9	8	0.1	0
MEGF8	13	12.3	23.4	4.3	20.9	2.3	10	11.1	30.6	10.4	6.7	11.8	4.8	11.9	7	7.3	9.7	4.6	16.6	21.7	18	11.3	6.9	6.8	3.9	16.1	19.7	13.5	8.7	20.5	12.3	6.1	17.4	10	4.3	10.9	8.5	8.1	10.2	6.8	8.6	6.7	12.1	9.1	9.3	7.9	23	3.8	10.7
MEGF9	18.1	10.1	24.1	11.5	28.7	18.8	13.6	28.7	26.1	12	4.8	7.2	7	6.3	5.6	14	14	8.5	6.4	26	34.4	13.5	38.7	20.3	6.5	37.2	33.6	9.7	5.6	11.5	5.3	5.1	27.3	8.7	6	68.2	7.7	6.6	7.3	21.5	7.2	8.9	28.2	15.2	8	3.3	34	5.6	28.4
MEP1B	0	0	0.1	0.2	0.1	0	0	0.4	0.3	0	0	8.2	249.3	0.1	0	0	0	0	0	0.3	0.1	0	6.5	0	0.3	0.2	0	0	0	0	0	0	0	0	2	0.1	0	0	0	0	363.9	0.3	0.1	0	0.3	0.3	0.2	0	0
MERTK	20.1	59.8	22.8	13.5	28	1.5	15.3	18	29.3	12.6	44.7	10.9	12.3	11.5	26.3	8.4	15.5	12	7	22	22.5	11.4	21	13.6	13.1	23.5	22.3	12.6	9.9	21.2	15.5	20.1	22.4	14.1	7.9	16.6	6.4	16.3	3.2	6.4	14.3	14.4	18.4	30.6	13.9	17.2	30.1	6.8	10.1
MET	10.3	0.8	0.1	3.4	0.6	7.4	8.9	0.1	7.5	13.1	9.6	9.7	6.5	6.4	2.5	6.1	4.7	11.9	6.2	6.6	0.8	20.1	42.9	20.3	2.3	1.1	2.5	0.8	6.6	0.8	3.8	26.4	4.9	6.7	9.3	3.9	8.7	11.2	14.3	7.7	8.2	5.7	0.3	6	15.4	0.5	0.5	3.7	17.6
METTL23	30.8	32.7	20.4	24.2	22.8	27.3	30.6	22.5	27.9	28.7	24.2	26	22.6	25.8	34.7	23.9	27.7	19.8	28.5	20.1	21.4	39.1	47.3	26.7	42.7	21.9	22	29.4	42.2	35.1	33.3	19.7	22.7	28.1	27.4	22.9	29.1	21.9	34.7	29.2	30.7	23.5	22.3	48.1	30	51.6	21.9	36.9	42.1
MFAP3	16	8.5	5.4	13.2	5.4	12.1	12.5	8.1	7	13.2	10.1	10.8	9.5	12	9.8	14.7	9.7	11.8	14.1	5.3	6.3	13.5	13.7	11.3	10.6	5.8	6.2	9.4	7.1	24.4	3.1	19.6	6.3	9.4	10.8	12.2	7.2	9	10.4	7.6	9.6	16.6	6.5	11.4	9.6	5.7	5.7	11.8	13.4
MFAP3L	2	3.4	32.9	0.9	61	3.2	12	49.1	34.4	13	88.8	2.7	0.6	5.1	38.9	0.8	4.2	2.6	1.7	35.2	40.1	30	37.4	2.7	0.9	46.3	58.3	0.6	1.5	6.5	4.1	3	48.5	2.8	2	25	2.1	12.8	5.1	24.5	1	4.1	38.8	1.5	1.3	46.3	54.9	0.6	2.8
MIA2	12.1	26.6	5.6	16.8	6.9	23.6	22.1	5.8	7.9	29.7	58	30.8	80.4	15.7	40.2	26.9	22.2	30.3	16.6	9.4	6.5	78.4	138.9	15.5	16.2	5.6	4.7	9.6	43.6	40.5	15.5	11.2	6.4	21.1	34.6	12.8	52.5	19.2	54.5	9.9	78.4	12.3	4.1	14.5	45.3	21	5.1	14.3	46.7
MICA	30.8	35.3	1.5	5.2	2.4	6.1	29.3	3.6	5.6	53.4	2.7	36.8	3.7	29.1	10.9	20.3	34	10.6	28.9	2.1	2.3	34.5	28.6	43.1	7.2	2.6	2.4	49.9	21.6	2.9	10.7	3.4	2.3	32.1	6.6	2.3	20	1.2	10.5	20.5	23	4.3	2	28.5	23.1	17.3	2.3	2.2	29.5
MICB	2.6	1.2	0.1	1.4	0.2	2.2	2.2	0.2	0.4	1.4	0.2	1.9	0.2	1.7	0.3	1.4	1.2	0.4	2.5	0.2	0.1	1.8	1.2	6.2	2.8	0.2	0.1	0.7	0.8	0.1	0.6	0.2	0.2	1.1	0.5	0	1.3	0	0.5	1	4.5	0.4	0.1	9.9	1.4	1.3	0.3	0.7	1.6
MICOS10	4.9	5	11.5	3.1	11.6	2.6	6	11.9	13.6	8.6	11	9.3	5.1	7	6.2	7.2	7.3	4.1	12.6	11.5	13.1	9.7	4	4.6	4.3	12.9	11.7	6.4	5.2	11.1	9.5	4	13.1	8.5	8.8	5.9	5.1	8.3	14.3	4.8	6	7	11.3	3.6	6.7	3.4	13.8	4	6.5
MIEF1	9.6	8.1	10.9	7.9	10.4	12.8	8.4	10.9	10.4	6.3	8.5	9.5	12	7.6	6.8	9.3	7.1	5.5	8.8	10.2	9.9	13.1	16.3	7.4	11.2	10.4	11.5	7.7	9.5	10.9	5.1	8.6	11.1	6.9	9.3	8.3	9.8	8.1	8.4	7.9	10.4	6.8	10.8	9.2	8.2	17.1	11.4	9.5	8.4
MIGA1	8.8	7.9	6	5.4	10.3	6.8	14.2	8.2	9.1	7.2	0	6.2	7.3	8.8	5.2	6.3	6.5	7.7	6.5	6.7	9.3	14.9	8.5	6.1	5.3	10.8	9	9	6.1	18.9	3.4	7.7	11	9.6	5.7	5.6	9.2	6.6	7.1	4.6	8.1	7.4	9.5	5.9	7.5	5.2	8.5	4.5	16.5
MILR1	8.4	5	3.7	25.3	4.1	17.8	5	3.6	5.1	7.3	4.3	4.9	4.7	3.4	4.3	3	2.7	8.1	4.7	3.9	4	2.7	4	9.4	24.3	7.3	5.5	3	1.8	1.8	1.8	16.3	6.9	2.8	8.4	0.8	3.4	2.4	1.3	1.8	5.9	8.3	5.5	17	3	2.4	6.7	4.3	2.7
MLANA	0.1	0.2	0.3	0.4	0.5	0.7	1.4	2	0.6	0.1	5.9	0.1	0.1	0.1	0	0.2	0	0.2	0.1	0.2	0.1	0.3	0.4	0.1	0.4	0.5	0.3	0.1	0.1	0	0.1	0.1	0.5	0.1	0	0.3	1.1	0	0.3	42.9	0.1	0	0.1	0.2	0.2	0.3	0.6	0.1	0.2
MMP14	151.5	31.7	5.6	59.9	5	1.6	101.5	5.7	7.5	181.3	61.8	77.2	39.5	167.3	19	92.1	82.1	148.2	41.3	6.6	7.2	35.9	13.2	91.8	24.8	11.9	8.4	90.2	36	65.3	14.2	118.9	9.2	59.9	36.6	9.6	78.1	45.5	18.8	127.5	69.4	106	7.3	30.8	57.7	11.7	13.2	13	50
MMP15	11.9	3.8	8.9	4.4	6	0.4	7.6	7.3	11.2	5.7	5.8	28	40.2	3.5	1.1	4.6	6.1	14.3	41.2	6.9	8.7	14.9	50.1	9.9	2.1	15.8	10.6	1.1	18.5	12.7	8.8	28.4	16.8	4.4	14.3	1.5	8.4	9.5	7	4.3	33	3.7	5.8	9.3	29.6	34.9	18.7	1	46.7
MMP16	0.7	0.3	4.6	0.3	5.8	0	1.8	2.2	5.4	1.7	0	0.8	0.1	1.6	0.6	0.4	0.6	2.6	0.8	5.1	3.9	0.1	0.1	0.2	0.2	1	1.5	1	0.6	0.2	0.5	1	1.3	0.9	0.4	0.4	0.3	0.7	0.1	0.2	0.3	1.3	1.4	0.4	0.3	0.4	3	0.4	1
MMP24	3.4	1	6.1	0.5	5.8	0.7	0.5	40	8.1	0.7	3.5	0.7	2.1	1.3	0.1	0.3	2.2	0.6	0.6	6	5.6	7.8	0.5	4.7	0.4	4.4	5.6	0.4	5.8	0.3	3.8	0.2	5.4	1.7	0.2	2.5	0.5	4.2	0.3	1.2	1.4	2	2.7	0.4	0.6	0.4	7.2	0	0.7
MPEG1	29.2	15.8	1.5	112.4	1.6	21.3	13.5	1.7	2.4	11.6	3.2	32.9	40.9	10.9	3.7	12.6	6.9	36.2	10.3	1.4	2.1	6	41.1	35.4	96.3	3.3	1.9	4.9	4.6	4.6	1.6	35.8	2.5	8	43.4	0.3	7.3	9.3	3.9	7.1	52.8	28.2	2.9	207.4	19.2	4.5	4	42.8	5.9
MPIG6B	0.5	0	0	0.1	0	1.1	0.4	0.1	0.2	1	0.1	0.3	0.1	0.4	0	1.6	0.5	0.2	0.8	0.1	0.1	0.1	0.3	3.5	0	0.1	0.2	0.2	0.1	0	0.2	0	0.1	0.3	0	0	0.6	0	0.2	8.3	0.4	0	0	4.8	0.3	2.3	0.1	0	0.5
MPL	0.6	0.4	0.8	0.2	1.7	1.8	0.4	0.8	1.3	0.3	0.1	0.3	0.3	0.7	1.2	0.5	0.8	0.3	1	0.6	1.2	0.4	0.4	0.6	0.2	1.2	1	2.9	0.8	0.4	0	0.3	1.1	0.9	0.4	1.5	0.4	0.7	0.6	0.5	0.2	0.7	0.7	0.4	0.5	1.2	1.1	0.1	0.9
MPZ	19.1	6.9	2.1	2.1	3	1.1	12.6	2.5	2.7	8.3	1.4	22.3	1.6	2	2	4.4	5.3	2.4	15.2	1.9	3.9	6.3	5.4	2.9	1.1	3	2.2	3.1	2.3	0.6	6.2	0.6	9.9	12.2	2.7	1.2	15.8	8	5.1	9.1	8.5	0.8	3.3	4.4	7.6	2.4	2	1.4	3.7
MPZL1	74.8	34.1	23.1	49.2	21.6	8.3	91.6	22	21.8	63.1	40.1	60.1	40.8	50	27.4	52.9	60.1	67.7	52.4	22.1	28.3	28.6	23	42.3	35.2	25.7	30	46.4	27.5	28.4	33	68.9	30.7	41.8	59.4	12.7	73.1	38.9	14.7	34	41	62.6	26.4	29.2	43.8	48.2	28.6	29.3	39.5
MPZL2	28.6	4.7	2.5	11.9	2.1	0.7	19.6	2.3	4.8	56.7	5.2	31.1	17	16.9	38.5	222.5	46.4	33.5	7.2	2.3	2.6	26.4	23.2	47	2.3	3.2	3	3.8	13.5	27.1	10.7	1.7	3.2	48.6	30.8	0.9	58	69.5	4.7	38.8	11.3	14.7	3.6	4.6	37	0.9	3.4	18.1	30.3
MPZL3	3.3	0.5	0.7	4.7	1	7.3	8.2	2.8	0.7	11.5	1.7	5.6	5.4	1.5	4.9	33.3	5.4	7.6	1.6	0.7	0.8	3.1	7.5	7.9	4.8	1	0.7	0.5	7.2	6.7	3.8	0.8	0.9	5.6	6.1	1.3	11.7	2.7	1.7	30.4	5.3	1.5	0.7	6	6.8	1.1	0.8	2.8	6.1
MR1	8.6	9.6	3.2	14.2	3.3	11.1	9.7	2.2	3.5	10.2	5.8	6.7	7.4	9.5	9.6	9.6	10.4	12.7	6.2	3.1	3.8	9.9	10.6	18	14.6	4.7	3.3	13.6	3.7	14	8.9	13.5	3.7	10.9	8.1	1.5	5.9	10.5	2.1	8.7	6.9	12.5	3.8	12.3	8.7	2.6	4.4	20.2	16.7
MRAP2	1	7.3	10.5	1.3	9.5	0.1	1.6	4.9	20	2.6	3.6	5.3	3.7	2.5	1.1	1.4	8.6	1.9	1.1	8.3	11.3	3.4	0.2	0.9	0.5	8.4	8.5	4.6	4.3	0.1	3.6	0.2	8.7	6.1	5.1	2.1	6.9	7.8	1.3	1.9	3.9	1.1	3.8	8.6	7.6	2.8	18.6	0.9	0.6
MRC1	54.4	28.7	0.8	24	1.7	0.7	16.3	0.3	3.5	17.2	9.2	16.1	9.9	7.2	1.7	13.1	11.9	27.7	10.2	1.1	0.7	7.6	40.9	122.3	15.2	1.4	0.9	6.2	8.1	4.6	1.5	54.3	1.1	2.2	18.5	0.1	4.9	8	1.8	2.8	17.5	30.3	0.7	50.6	9.7	7.5	2.8	8	5.5
MRC2	24.5	8.6	4.8	13.7	7.9	5.3	16.2	5.6	5.3	39.3	22.5	12.3	6.6	31.3	9.6	21.2	26.3	32.4	45.2	4.3	5.1	18.1	2.8	35	4.5	9.3	9.1	45.8	7.5	1.2	17.4	9.6	8.9	25.7	3.2	0.7	9	20.8	12.2	28.8	10.9	21.3	9.9	16.3	9	16.2	6	4.5	7
MSLNL	0	0	0	0	0.2	0	0	0	0.4	0	0	0	0	0	0.6	0	0.1	0	0	0.1	0	0	0	0.1	0	0	0	0	0	0	0.1	0	0	0	0	0.2	0.1	0	0	0	0	0	0	0	0.2	0.1	0	0	0
MST1R	5.1	0.3	1.1	5.1	1.1	0.2	3.8	1.1	1.7	5.7	1.3	26.5	25.2	1.3	1.2	17.5	1.7	11.4	3.2	1.1	0.9	3.4	1.1	9.5	2.5	0.9	0.8	1	5.8	0.1	2.7	0.8	0.9	4.7	20.1	0.2	5.4	1	1.3	62.3	23.9	2	0.8	1.6	42.6	8.4	0.9	8.8	3.4
MT-ATP8	52547.2	73047.7	71006.2	6339.9	65385.6	4586.6	39961.9	63707.9	167508	15589.5	96812.2	53064.6	20904.2	18820	2108.9	28363.8	17245.1	3565.3	350376	65043	67794.6	122289	155198	20328.6	3668.3	79031.5	85769.3	16668.9	41045.8	34366	26028.4	5099.1	86389.3	39371.9	6765.3	18502.2	30660.9	4354.8	191902	34903	47114.2	2674	56399.9	20318.5	63822.8	22267.9	71449.8	4555.6	27150.4
MTDH	53.3	41.4	18.6	56	26.7	109.9	39	26.2	24.5	52.6	27.2	51.3	51.2	50.1	33.7	52.2	41.1	41.2	35.7	17.2	21.2	40.8	89.6	40.7	59.3	28.3	23.2	50.7	30.4	53.4	13.4	28.9	28.6	44.7	47.5	44.8	29.3	41.4	60.2	27	52.2	62.5	25.9	41.6	48.1	39.6	23.3	65.9	62.7
MTLN	66.5	68.9	67.3	22.2	71.2	10.1	51.1	80.5	103.8	42	63.5	73.9	41.6	58	52.1	63.5	41.6	9.2	229.3	68.8	77.2	69.8	78	40.2	15.9	75.8	71.4	33.6	46.2	37	41.3	12.9	75.6	48.6	12.4	11	43.9	34	784.7	44.6	46.8	16.7	70.4	44.4	57.3	25.7	78.1	18.5	48
MTX1	29.3	33.2	23.9	16.1	24.5	39.1	28.2	25.2	29.2	22.3	29.2	25.9	18.9	25.3	17.8	33	31	13.1	22.1	23.2	24.2	34.1	44.8	22.9	19.6	24.8	24.7	17.6	27.7	37.7	20.3	20.8	24.5	22.1	18.8	3.7	31.6	21.7	17.5	25.5	23	18.6	24.7	29.3	28.1	90.3	24.8	20.9	24.4
MUC1	15.2	6.3	5.3	21.9	5.7	9.4	78.2	4.7	8.6	194.2	4.7	176	21.4	40.2	61.6	209.9	120	125.8	6.8	5.1	5.7	485.8	3.9	321.5	1.8	7.8	6.3	9.8	358.5	1	14.1	3.3	6	43.9	103.6	1.3	135	34.4	1.9	20.6	35.2	20	6.1	5.4	1064.7	47.9	6.8	1.2	54.8
MUC12	0	0	0	1.9	0	0	0.1	0	0.2	0	0	49.9	0.1	0	0	0	0	0	0	0	0	0	0	0	0	0	0	0	0	0	0	0	0	6.6	67.9	0	0	0.1	0	0	2.6	0.9	0	0	0.1	0	0	0	0
MUC13	0.8	0.8	0	62	0	0.1	0.5	0	0.1	0.8	0	304.6	614.6	1.5	0	0.8	2.8	47.9	0.1	0	0	17.5	3.7	0.3	0.4	0.2	0	0	4.5	0	0.1	0	0.3	2.1	301.3	0	0	0.8	0	0.1	503.8	10.9	0	0.1	35.3	0.3	0	0	0
MUC15	0.1	0.3	0.4	0	4.5	0	15.4	0	0.6	6.5	1.1	0	0	0.4	1949.7	17.4	6.7	0.1	0	0.3	0	24.1	0.1	12.3	0.1	0	0	0	7.8	0	1.4	14.8	0.1	0.9	0	0	52.2	6.8	0	29.4	0	0	0	0	1	0.2	0	3.6	75.7
MUC16	7.2	0	0	0	0	0	0.4	0	0	15.9	0	0	0	2.1	0	0.3	5.9	0	0.3	0	0	0	0	1.1	0	0	0.1	0.2	0	0	0	0.4	0	0.1	0	0	6.1	0	0	1.5	0	0	0	0	0	0.8	0	0.5	0.2
MUC17	0	0	0	0.1	0.1	0	0	0	0	0	0	2.6	21.8	0	0	0	0	0	0	0	0	0	0	0	0	0	0	0	0	0	0	0	0	0	3.5	0	0	0	0	0	42.7	0.3	0	0	0.6	0	0	0	0
MUC21	0.2	0.1	0	0	0	0.1	0.1	0	0	135.8	0	0.1	0	0.1	0	696.3	0.2	0	0.1	0	0	0.1	0.3	1.3	0	0	0	0.2	0.4	0	0.6	0	0	0.3	0	0	106.8	0	0.3	0.2	0.1	0	0	0.1	1.7	0.1	0.1	0	0.1
MUC22	0	0	0	0	0	0	0	0	0	0.2	0	0	0	0	0	17.8	0	0	0	0	0	0	0	0	0	0	0	0	0	0	0	0	0	0	0	0	0	0	0	0	0	0	0	0	0	0	0	0	0
MUC3A	1	0	0	1.3	0	0	0.7	0	0.6	0	0	9.4	41.7	0	0	0	0	13.8	3.2	0	0.8	0.2	8.7	0.2	0.3	0	0.3	0	0.5	0.8	0	0	0	3.1	11.9	0	0.1	0	5	0.1	33.5	0.8	0	0.1	2.7	0.1	0.1	9.9	0.8
MUC4	0	0	0	0.4	0	0	0.6	0	0.1	5.4	0	31.1	0	0	0	19.2	2.1	0	0	0	0.1	0	0	3.8	0	0	0	0	0	0	0	0	0	14.8	0.8	0	7.8	0	0	0	3.4	0	0	0	2.2	0.2	0	0	0
MUCL3	0	0	0	0	0	0	0	0	0	0.5	0	0	0	0	0	10.5	0	9.9	0	0	0	0	0.2	3.6	0	0	0	0	0.5	0	0	0	0	0	0	0	0.2	0	0	0	0	0	0	0	202.8	0.2	0	0	0
MUSK	0.1	0.2	1.5	1.7	3	0	0	0.8	1.5	0	1.6	1.9	1.1	0	0	1.4	0	1.1	1.5	1.2	1.1	0	0.3	1	0.6	2.7	6.2	0.1	0.1	0	0	0.3	1.7	0.2	2.5	0	0.1	0	4.1	0.1	2.4	0.5	2.9	0	1.3	1.6	2	0.1	0
MXRA8	103.6	11.7	2.9	8.2	2.5	0.6	70	1.1	2.9	100.4	1.7	58.2	6.3	117.2	2.6	17.6	57.4	19.4	42.8	4	2.4	26.4	7.4	53.9	2.5	5.9	4.5	81.9	8.7	1.1	21.7	11.6	2.6	39	1.7	0.8	32.4	11.4	16.6	41.6	29.5	6.4	2.3	26.4	28.9	14.7	3.2	0.6	46.6
MYRF	15.4	0.6	31.3	1.1	99	0.3	0.4	67.9	67.5	2.2	0	3.8	11.4	13.1	0.1	2.4	15.4	17.3	2.4	36.9	48.8	12	16.9	22.3	0.1	101.7	89.4	17.6	31.6	0	0.4	1.1	84.9	0.7	1.1	0.4	0.6	0.3	0.1	0.5	10.8	1.9	43.5	0.5	88.3	3.1	85.7	0	0.3
MYRFL	0.3	0.4	1.3	0	1.2	0	0.5	3.1	1.7	0.1	1.3	0.2	23	0.1	0.9	0.1	0.1	0.1	0.4	1.5	1.3	2	0.3	0.2	0.2	2.1	1.1	0	0.7	0	0.9	0.2	2.1	0.7	0.1	0.5	0.6	0.4	0	1.4	21.2	0.1	0.9	0.1	0.1	2.5	1.5	0.2	0.2
NAGPA	6.3	7	20.3	5.7	21.6	6.2	5.5	17.9	29.6	5.5	17.6	8.8	6.5	6.6	2.6	6.4	4.8	3.4	5.4	23.6	18.3	8.2	9	5.7	6.4	19.2	18	3.6	6.2	4.8	5.4	4.1	18.5	5.7	3	0.6	5.4	3.3	6.1	6.7	9.8	3.4	17.8	11.8	9.4	3.3	19.6	3.5	5.7
NAT14	5.3	13.1	32.9	4.5	32.2	3.9	7.5	32.2	37.8	23.5	30.2	20.5	2.4	23.8	7.8	5.2	25.2	4	11.6	33.8	32.5	25.5	6.5	10.5	3.8	29.8	32.9	20.6	8.4	10.7	47.1	6.9	28.7	14.9	2.1	8.4	5.3	7.8	3	5.7	8.5	8.8	27.8	7.1	10.1	11.6	36.2	53.6	20
NAT8L	43.5	0.7	56.1	0.1	46.4	0	1.6	42.9	99	0	0.6	0.2	0.1	0.3	1.3	0.1	0.9	0.1	0.8	45.8	29	5.3	0	0	0.2	52.3	46.4	0.2	2.3	0.9	1.8	0.1	57.5	1	0.1	3.7	2.3	1.6	5.7	1	0.2	0.2	33	0.3	0.4	9	88.8	0.2	0.3
NCAM1	4.6	65.7	124	3.9	169.1	1.5	2.7	118.1	140.3	35.1	0	47.8	4.6	62.7	3.5	7	40.4	4.8	145.5	135.6	179.1	3.2	2.9	1.8	1.3	140.4	134.2	43.8	2.6	0	22.2	0.5	147.4	14.9	6.6	117.7	3.6	17.7	31.2	2.1	18.3	46.9	129.7	4.7	23	5	137	0.4	30.2
NCAM2	0.7	12	14.1	0.9	19	0	1.6	8.4	17.5	1.6	0	2	0.2	1	0.5	0.5	0.6	1.2	2	21.3	22.7	0.2	6.7	2.8	0.1	8.6	14.4	0.3	0.2	0.6	0.8	0.5	8.8	0.9	1	1.2	0.7	1	0.4	0.8	0.7	1.4	8.8	0.8	0.6	6.3	26	0.1	0.3
NCKAP1	51.5	44.3	48.3	25.6	57.6	1	48.7	45.9	58.7	55	43.5	59.4	55.9	52.8	52.9	81.3	42.1	42.3	71.8	72.8	47.2	70.6	41.2	40.3	10.3	36.9	46.2	45	43	88.4	34	50.1	41.9	55.4	48.5	58.4	43.2	65.4	89.5	51.1	51.3	74.1	37.9	20.5	57.7	32.1	45.4	15.2	85.4
NCKAP1L	9.7	4.6	3.3	34.8	4	28.4	4.7	3.6	3.7	4	4	19.7	5.8	2.5	1.3	6.1	3.4	7.3	2.6	2.9	3.7	2.3	7.1	20.2	42.5	6.9	4.8	1.8	1.6	4	1.5	11	6.5	4.7	9.7	0.4	3.5	5.2	1.2	2.3	18.1	10.3	5.4	44.9	6.7	1.2	6.8	37.4	2.2
NCMAP	0.3	0.2	0.4	0.2	0.5	0.5	1.5	1.2	0.7	1.1	0.3	0.6	5	0.4	0.2	0.2	1	7.3	0.1	0.4	0.5	1.2	4.7	3.9	0.3	0.5	0.3	0.1	8.5	0	3.4	0.8	0.8	1.4	0.3	1.3	7.8	0.1	0.3	0.4	2.2	0	0.2	0.1	4.9	0.1	0.5	0	4.2
NCR1	0.2	0	0.1	0.2	0	0.7	0.1	0.1	1	0	0.3	0.1	0	0.1	0	0	0.1	0	0.3	0.1	0.1	0.1	0.5	0.8	0.2	0	0	0	0	0	0	0	0.1	0	0	0	0	0	0	0	0.2	0	0	3.5	0	0.1	0	0.1	0
NCR2	0	0	0	0	0.2	0	0	0	0.5	0	0	0	0.4	0	0	0	0	0	0	0.1	0.1	0	0	0	0	0.3	0.1	0	0	0	0	0	0.2	0	0.2	0	0	0	0	0	0.2	0	0.2	0.1	0	0	0.1	0.2	0
NCR3	0.5	0	0	2.9	0	4	0.2	0	0.1	0.1	0	0.4	0.3	0.2	0	0.2	0.2	0	0.2	0	0	0.3	1	1.8	5.4	0.1	0	0	0	0	0.1	0	0	0.2	0.1	0	0.4	0	0.1	0.2	5.6	0	0	16.1	0.4	0.7	0.1	2	0.3
NCR3LG1	1.1	0.5	0.3	1.1	0.5	1.9	0.5	4.7	4.7	0.6	3.7	3.4	4.5	1	0.4	0.7	1.4	0.9	1	0.3	0.6	2.5	0.4	1.1	0.5	0.1	0	1.2	0.8	7.5	1.7	0.4	0.1	0.6	5.1	1.9	0.8	0.6	0.4	0.8	3.3	1	0	0.6	1.3	2.3	0	1.3	2.6
NCSTN	51	36.6	30.6	42.1	36.1	38.1	43.9	38.5	32.5	52.4	42	58.4	80.4	40.3	56.4	35.1	49.7	42.9	50.6	29.9	35.8	59.7	59.3	56	38.3	40	34	51.7	63.8	86	30.1	98.7	41.6	45.2	60.9	48.1	60.5	47.3	37.6	38.9	63.5	52.1	37.3	46.2	45.7	41.8	36.4	40	63.8
NDUFA13	268.1	248.1	586	184.1	601.2	318.9	226.6	612.2	726.3	188.2	632.2	324	268.5	129.8	414	288.3	253	165	987.1	577.4	609.2	274.5	301.3	154.8	234.9	600.9	585.1	168.3	274.3	541.3	154.7	186.6	588.3	216.1	212.4	100.7	272.8	220.4	1093.2	183.1	245.1	193.5	593.6	160.6	251.2	208.5	624.2	254.5	221.2
NDUFA3	134.4	192.6	20.7	3.2	21.1	6.5	108	27.2	28	96.2	23.5	142.8	11.2	102.6	5.2	127.7	95.8	5.4	625.9	21.3	21.4	259.5	248.2	102.5	5.1	22.3	20.2	104.5	124	4.8	225.9	3.3	21.4	122.5	8.1	6.5	113.4	3.7	492.4	84.8	117.6	4	17.3	133.5	160.7	164.3	24.3	3.5	152.4
NDUFB1	260.8	396.4	370.4	109	381.4	167.4	231.8	388.5	588.6	178.3	409.2	313.4	165.7	164.9	178.3	281.5	177.1	61.2	1221.5	381	401.1	512.7	503.2	182.3	118.4	379.8	374.6	162.7	206.3	373.5	314.7	61.1	383.2	221.5	122.4	260.9	233.5	59.5	862.6	153.6	225.9	69.4	381.2	214	292.4	112.3	376.4	230.6	250.4
NDUFB11	71.1	133.8	136	73.2	141.2	133.2	89.8	147.7	170.6	74.6	158.5	112.5	96.7	54.4	104.6	95.2	84.1	46.2	251.4	140.3	142.3	108.9	164.4	62.2	90.3	144.7	139	58.5	158.2	122.9	92.7	62.4	142	73.9	98.2	59.2	128.2	79.2	717	76.1	96.1	72.2	138.3	74.5	97.8	26.8	146.3	97.8	95.6
NDUFB3	119.4	114.4	151.2	88.9	152.7	79.7	105.5	165.7	227.5	69.9	161.9	185.7	136.7	46.4	132.2	98.4	66.1	66.3	389.3	151.5	165.1	247.1	195.3	63.5	103.7	158.2	155.4	46.2	54.7	219.3	57.8	78	158.1	77.1	174.6	140.8	100.8	75.8	704.3	52	127.9	73.8	157.2	61.6	115.5	83.1	158.2	143.4	96
NDUFB4	148.6	338.4	159.7	90.3	169.1	112.4	145.1	175.9	203.2	126.2	173.2	170	147.8	117.9	133.8	159.5	113	85.7	619.5	163.5	178.4	232.4	187.4	102.9	93.8	168.3	163	119.8	137.4	260.3	170.2	76.8	168.6	118.1	148.7	100.2	148.4	117.4	945.3	144.5	135.6	103.4	170.7	112.1	162.3	106.5	161.7	125.6	113.1
NDUFB8	152.6	199.3	431.2	103.4	439.3	171.5	135.8	427.1	606.3	127.3	416.7	237.8	161	145.8	163	170.2	132.4	88	482.4	444.8	441.9	249.9	262	108.6	132	438.5	439.4	130.4	115.5	331	186.7	83	441.9	132.2	145	127.1	163.6	135.8	408.9	128.2	147.8	125.5	411.8	133.3	201	66.2	442.5	140.6	130.1
NDUFC1	9.5	15.3	19.9	8	20.4	9.1	11	22.4	28.6	7.4	21.3	18.6	23.8	8.1	14.3	10.5	10.5	5.4	83.5	19.6	20.8	26.7	24.1	8.8	10.1	20.3	21	10	14.8	22.9	15.8	5.9	21.6	9.7	19	23.5	18.9	14.4	268.3	13.2	18.6	7.4	19.5	10.4	17	12.7	20.5	8.6	14.8
NECTIN1	4.4	4	14.8	4.7	25.6	24.3	8.2	17.4	32.3	14	0	12.4	16.6	3.4	2.3	128.8	4	3.4	8.1	30.5	15.3	5.1	4.3	3.4	2.1	23.8	26.5	2.3	18.8	2.7	7.8	7.3	18.4	12.8	12.9	18.5	18	6.2	1.9	134.4	12	4.5	16.3	3.3	4.6	1.3	26.9	6.7	2.2
NECTIN2	71.4	79.1	30.8	32.1	28.4	15.8	66	29.8	34.3	41.7	44.3	42.3	55.3	45	58.2	76.3	43.9	52.5	71.3	29.2	33.1	79.6	118.5	72.9	15.8	35.8	33	41.7	55	61.5	39.1	77.2	32.9	69.2	32.8	16.7	62.6	30.4	20.1	52.5	47.5	31.3	31.8	58.1	75.4	65.8	34.7	6.9	57.4
NECTIN3	8.9	4.8	3.9	4.7	6	0.2	4.3	6.2	7.5	7.3	0	23	32.9	7.6	1.5	4.6	9.7	8.2	5.3	6.6	5	12	29.4	10.4	3	10.8	5.6	16.1	7.1	4.6	1.1	22.7	6.7	11.7	23.1	7.3	5.6	8.4	1.7	1.4	21.2	13.6	7.3	3.9	24.6	54.7	12.4	1.5	42.5
NECTIN4	0.4	0.1	0.1	0.5	0.1	0.7	13.7	0.3	0.2	26.5	0	1.5	0.7	1.2	6.9	98.9	2.9	3.8	0.1	0.1	0	3.1	0.1	3.5	0.1	0.1	0.1	0	4.5	0.4	0.6	12.2	0.1	9.4	1.7	0.1	33.6	4.3	0.6	113.6	0.6	0.1	0	0	8.8	0.6	0.3	0.8	0.2
NEO1	9.6	7.4	28.9	8.9	43.8	1.5	16.7	38.1	31.4	18.2	10.7	46	27.3	19.6	9.9	11.5	21.9	19.6	7.8	29.4	29.2	23.4	8.7	15.9	3.9	34.6	38	24.8	17.2	41.8	6.7	1.7	35.6	33	55.1	19.5	18.3	36	30.9	37.5	26.5	23.3	28.7	5.3	22.9	13.5	36.6	7.2	18.2
NETO1	1.2	0	6.6	0.3	12.4	0.1	1	0	21.9	0	0	0	0	0	0	0.1	0.1	0	0.7	17.5	0	0.1	0	0	1	0.3	0	0	0.2	0.1	0.2	0	0.3	0	0.1	34.6	0.2	0	0	0.3	0.5	0	0	3.1	0.2	0.8	0.2	0.4	0.6
NETO2	2.7	7.2	6.1	6.4	19.8	2.4	2.8	3.6	9.3	1.6	1	8.5	1.6	2.2	0.6	6.1	0.8	4.8	2.6	4.1	8.3	2.7	0.7	5.9	6.3	6.9	0.8	1.6	2.5	10.7	1.2	3.4	6.4	1.1	2.4	7.5	2.7	1.2	4.4	1.8	2.8	1.6	1.7	22.7	2.2	8	3.5	5.4	8.8
NFAM1	6.3	1.9	1.5	12.4	1.9	30.9	1.1	1.5	2.2	1.8	2	1.5	1.3	0.6	0.6	1.3	2	2.3	1.3	1.8	2.4	1.2	2.3	7.5	5.5	3.1	2.2	0.3	0.8	0.3	0.6	2.9	2.9	0.9	1.2	0.1	0.8	1.4	0.4	1.4	2.3	2.9	2.3	19.9	1.1	0.7	2.9	2.1	0.7
NFASC	5.2	7.5	7.8	3.7	31.5	0.1	3.2	8.4	15.2	5	0	8.6	4.5	8.3	9	10	12.1	5.9	15.3	10.7	5.6	9.8	1.9	5	2.3	13.1	14.1	10.1	5.9	1	5.6	10.6	7.8	7.5	5.9	22.6	2.1	16.3	3	4.3	5	14.2	3.9	6.5	4.4	1.5	35.6	0.6	2.9
NGFR	36.8	20.7	4.1	8.2	12.1	0.4	20.3	17.3	63.6	13.1	1.4	16.8	2.4	12	4	6.5	20.2	9.4	40.9	3.2	25.1	8	22.8	2.9	5	16.9	15.2	4.1	10.9	1.3	10.5	14.7	15.1	19.1	2.4	45.1	21.2	7.6	4.8	15.9	8	8.2	10.9	23	7.9	7.7	17.2	2	28.9
NLGN1	2	1	12.6	0.5	10.8	0	0.7	31	12.1	3.1	0	2	0.2	2.1	2.5	2.5	3	1.6	3.2	12.5	15.2	2.9	0	0.4	0.2	5.3	5.4	1.3	0.8	0.7	1.8	0.5	4	2.2	0.9	13.8	0.3	3	0.2	0.3	0.6	2.7	4.4	0	0.8	7	20.5	0.2	0.9
NLGN2	25	18.1	25.6	4.8	26	0.4	21.2	13.5	25.3	61.9	0	36.4	1.5	57.9	7.5	10.2	46.1	7.7	18.2	23.7	18.6	16.6	9.3	16.7	2.7	18.1	15.2	66.6	9.4	7.6	23.7	3.8	13.9	29.7	2.2	15.5	13.6	9	11.7	14.8	16.6	12.3	12.1	16.9	16.3	6.7	20.9	0.8	14.2
NLGN3	0.5	6.6	10.1	0.8	8.5	1.4	0.4	6.4	11.1	1.9	0	1.8	0.2	2.7	6.4	0.6	4.3	1.4	1.1	10.3	10.2	0.3	0.1	0.6	0.4	7.3	7	4.4	0.3	0.5	1	0.6	4.8	6	0.5	1.9	0.6	12.5	0.1	0.7	0.7	1.9	5.5	0.6	0.6	2.6	7.3	0.4	0.4
NLGN4X	3.4	1.3	8.8	1.8	10.1	0	2.2	9.8	12.7	5.1	0	3.4	1.3	2.3	0.4	0.7	2	2.5	4.5	14.8	28.5	0.3	1.3	1.1	0.8	6.5	5.6	11.6	0.4	5.2	1.7	3.6	4.4	1.1	1.9	9.2	0.8	1.9	0.3	0.6	2.6	3.7	1.6	2.2	1.1	2.6	8.9	14.3	0.7
NLGN4Y	1.2	1.3	1.3	0.5	1.5	0	1.1	1.7	4.1	0	0.3	2	0.4	0	1.8	2	0	2.4	0.5	2.1	1.6	1.3	2.1	0.6	0.4	0.8	0.6	0	1.6	1.7	2.1	0.3	0.8	6.3	1.4	1.3	1.8	7.5	0.3	1.1	0.9	0	0.9	0.4	0.9	0.5	0.5	0.1	1.1
NOMO1	24.1	27.6	4.4	10.3	4.4	0	23.6	4.4	16	22	4.4	32.3	0.7	25.6	0	24.9	20.4	0.4	92.3	4.5	9.6	32	28.3	26.9	2.7	4.8	4.3	21.3	133.9	0	29.2	6.8	4.5	21.6	8.2	4.2	31.1	4.5	101.7	28.1	26.1	8.2	4.3	19.9	36.4	31	4.5	0	21.5
NOMO2	55.9	66.1	119	27.6	128.5	31.1	54.7	106.5	141.4	54	108	65.4	34.8	59.8	53.5	57.2	48.2	22.4	191.7	133.8	124.9	76.7	96.6	73.8	23.9	112	108.8	48.4	300.4	76.8	104.2	49.1	112.6	59.5	35.6	42.3	63.3	31.7	126.2	60.5	56.7	41.5	100.3	61.8	88.5	50.4	112.7	23.1	55.9
NOMO3	5.7	5.8	3.1	0.7	3.2	2.7	5.2	4.4	4.6	5.2	1.6	6.5	0.7	7.7	0.8	4.8	5.5	0.3	20.3	3.4	3	4.3	4.4	6.7	0.4	3	2.8	5.4	30	0.5	4.3	0.8	3.3	3.8	1	3.1	5.5	0.4	22.1	5.1	5.1	0.4	2.4	4	8.7	3.5	3.5	0.5	4.9
NOTCH1	18.2	4.2	10.4	4.9	16.1	4.3	15	12.1	9.3	14.3	0	19.8	4.3	12.7	0.2	16.3	11.9	0.9	14.9	8.6	5.5	11.8	9.2	22.2	3	13.5	12.3	5.1	14	0.7	6.3	2.6	9.8	15.4	0.6	0.6	10.7	3.1	5	24.2	14.2	1.3	9.7	24.8	10	2.5	13.9	4	11.2
NOTCH2	27.1	12.9	16.4	20.4	13.6	13.7	24.8	11.9	16.4	31	20.3	16	5.4	21.2	20.8	24.9	25.7	18.5	14.2	15.9	13.7	10.9	19.6	20.2	16.7	20.6	18.6	33.9	20.1	12.1	5.5	24.9	13.9	20.4	13.6	19.3	17.1	22.2	6.4	32.3	11.9	26.6	15.7	25.3	10.5	25.4	19.3	15.3	21.2
NOTCH3	85.7	5.3	14.8	10.4	12.4	0.2	50.5	11	21.3	49.4	7.1	14.8	5.5	39.9	16.9	74.3	35.8	23.5	43.6	9.5	11.3	26	3.2	38.3	9.2	12	15.2	18.9	10.7	12.6	10.3	59.8	14.3	22	4.2	0.5	24.4	16.5	29.7	82.1	14.3	16.9	8.2	15	11.6	3.8	15.8	34.1	32.3
NOTCH4	24.2	4	0	0.5	0	0	19.8	0	0	5.8	0	3.6	0.5	7.2	3.2	2.7	5.8	0	15.8	0	0	8.5	2.5	18.5	0.4	0	0.1	2.8	2.6	0	3	1.4	0	6	0.1	0	2.6	0	5.6	2.8	3.9	0	0	2.6	3.9	0.9	0	0	9.6
NPDC1	129.5	45.7	140.8	12.2	128.1	3.4	133	110.6	181.3	130.5	55	93.1	23.4	121.6	4.3	53.7	148.6	24.9	149.1	143.3	143.1	75.9	23.7	115.4	13	138.9	142.3	68.2	81.2	23	266	21.1	131.3	260.5	13.4	9.2	137.4	35.1	34	56.4	72.1	16.9	120.7	145.2	126.2	35.3	142.9	2.9	68.4
NPHS1	0.3	0	0.4	0.6	0.9	0.2	0	0.8	0.4	0	0.2	0.1	0.1	0	0.1	0	0	0	0	0.4	0.2	41.5	0.1	0	3.9	0.4	0.4	0	22.8	0	0.1	0	0.5	0	0	0.7	0.1	0	0.1	0.1	0.1	0	0.1	0.2	0.3	0.7	0.6	0.7	0
NPIPB11	2.8	1.6	6	2.8	5.4	4.7	2.5	7.2	8.4	2.9	6.3	2.7	2	2.1	3.2	2.1	3.1	1.8	2.3	5.6	6.7	3.3	4.2	2.5	6	5.5	4.6	3.3	2	0.9	2.6	1.2	5.4	2.8	1.7	5.8	2.2	0.6	4.4	6.7	3.7	0.9	3.4	4.4	2.7	4.9	5.8	2	3.2
NPIPB12	25.4	21.7	135.6	40.5	135.5	63.7	21.9	136.7	198.1	30.8	109.8	27.5	24	24	38.5	24.8	27.5	24.8	29.2	127.2	143.6	31.8	58.2	27.5	57	128.7	140.4	26.9	24.2	15.1	26.3	20.4	128.8	33.3	25.6	32.2	34.5	20	44.3	108.9	33.6	19.7	105.7	51.2	23.5	29.1	137.3	28.1	28.8
NPIPB13	3.2	2.2	4	2.1	2.2	6.1	3	4.3	4.7	4.4	0	3.8	1.6	2.2	4.5	2.5	3.8	1.6	3.2	3.6	3.3	3	4.1	4.1	3.6	2	1.1	3.9	2.5	1.8	4.1	1.5	1.4	4	2	3.9	2.8	1.5	3.8	7.2	4.8	0.5	0.1	5.1	2.9	2.8	3.1	1.1	4.1
NPIPB3	53.3	47.1	141.3	37.2	137.3	149.4	47.7	127.7	184.3	71.8	111.9	72.4	28.5	38.3	51.8	44.4	58.6	28.5	60.8	118.8	134.1	71.1	65.1	66.3	77	133.3	147.3	49.6	47.2	13.1	70.5	21.9	127.9	74.9	34.9	51.7	43.5	22.6	87.9	140.9	76.7	28.1	90.1	99.7	51.3	46.6	134.8	53.6	75.6
NPIPB4	25.3	18.6	29.4	26.3	11.2	88.8	24.9	45.3	24.1	28.1	0	27	17.3	20.5	71	19.4	27.8	17.6	21.3	12.1	5.1	25	30.4	27.6	38.8	8.3	4.6	24.4	22.4	6.6	23.6	14.8	8.9	28.8	27.8	31.2	23.3	11.8	28.5	104.5	36.7	13	0	41.1	26.5	20.8	14.8	17.3	31.9
NPIPB5	58.6	36.5	63.2	66.8	37.2	136.4	58	69	90.4	67.1	6.8	61.8	36.5	41.8	124.9	41.2	54.9	27.7	50.9	24.8	27.4	49	38.4	77	82.6	22.1	37.3	57.1	49.4	14.7	50.4	29.3	22.9	58.9	47.3	115.7	56.7	22.8	78.4	212.1	90.9	25.3	2.6	84.6	50.9	41	57.1	43.1	75.5
NPR1	67.1	8.7	1.7	3.4	1.5	0	44.3	1.4	1.4	8.8	1.5	10.1	1.5	31	5.5	4.3	36.4	5.9	15.8	1.3	1.4	28.8	4.3	24.2	2.3	1.5	1.5	27.7	3.9	8.4	3.8	17.7	1.5	4.4	2	0.1	3.7	12.1	7.2	6.6	9.3	9.7	1.8	2.2	8.8	1.3	2.4	1.9	14
NPR2	12.4	8.2	9.3	1.7	9.4	0.3	10.3	14.4	9.9	25.7	7.7	15.6	1.8	20.5	8.7	3.2	15.1	3.2	12.8	9.1	11.4	6.7	8.6	9.1	2.3	11.8	9.4	9.4	3.2	1.3	13.8	4.7	11.5	10.9	2.8	4.1	5.3	6.5	10.8	8.3	7.5	9.9	8.2	4.9	7.8	4.8	10.7	2.2	6
NPR3	21.3	3.4	1.4	0.8	1.2	4.5	3.8	0.9	1.7	8	5.6	5.3	0.7	4.1	2	5.3	4.7	4.3	27.3	1.3	2	107.8	4.8	11.1	0.9	1.5	1.4	1.7	1.3	1.3	0.6	9.5	1.3	6.3	1.1	2.6	1.1	8.9	5.8	5	1.4	3	1.1	9.6	1	1.7	1.3	4.9	13
NPTN	84.6	95.7	81.4	75.9	104.4	32.7	82.6	52.1	176.7	112.4	72.4	133	134.9	180.7	150.9	133.9	135	97.2	196.4	122.6	65.6	126.5	74	110.5	48.7	42.9	42.2	79.1	96.6	167.2	47.1	123.1	39.8	170.8	142	135.5	101	204.4	51.2	68.1	124.9	298.4	28.5	71.8	96.4	69.2	60.4	42.6	112.4
NRCAM	3.1	37.3	19.8	1.8	31.9	0.3	1.5	2.4	34.6	5	0	0.8	0.7	2.1	34.4	0.7	3.6	7.3	0.4	33.1	9.4	6.2	0.4	2.3	0.8	2.3	22.7	1.5	29.4	7.3	11.4	7.8	2	0.8	0.7	38	1.9	14.2	0.2	0.8	0.6	0.7	1.5	4.8	1.8	1.7	38.3	2.8	4.1
NRG1	0.5	1.2	3.5	6.1	3.2	1.4	5.7	8.7	13.2	8	3.2	3.2	2.9	1.2	0.6	2.8	1.1	2.3	1.9	0.4	12.7	8.6	17	3.7	0.4	35.4	8	1.9	0.7	0.6	3.8	0.2	35.3	2.6	3.2	11.6	2.6	1	0.1	4.9	2.5	1	2.7	1.6	2.5	5.3	2.6	0.8	9.9
NRG2	2.3	3.4	2.9	0.5	2.8	0	3.3	8.5	3.1	5.8	0	2.1	0.2	1.2	1.1	1.6	3.3	1.2	1.2	2	2.4	0.8	0.1	0.4	0.8	3.2	2.6	7.5	2.7	8.1	3.5	0.3	3	3.1	0.1	1.3	6.5	1.9	5	3.6	0.7	0.3	1.5	1.7	0.8	2.1	2.6	0.5	0.7
NRG3	0.1	0.4	16.4	0.3	11.4	0	1.3	0	17.3	0.1	0	0.4	0.1	0	0	0.1	4.7	2.8	0.4	16.1	2.6	0.7	0.5	0.7	0.1	1.2	6.3	0	0.1	0.1	2	0.3	0.4	0.1	0.1	5.2	2.6	0.2	0	0.6	0.1	0.1	2.5	0.1	0.3	1.8	9.9	0	0.2
NRG4	0	0.1	0.3	0.1	0.2	1	0.2	3.8	0.7	0.1	0.1	0.2	0.2	0.1	0	0	0.8	0	0	0.4	0.4	0.1	0.4	0.2	0.2	0.5	0.5	0.1	0.9	0	0	0.4	0.4	0.2	0.1	4.3	0.5	0.1	0.8	0.7	0.1	0	0.5	0.1	0.9	0.7	0.6	0.1	0.1
NRP1	125.2	42.3	9.3	43.3	9.4	3.7	62.2	0	26	36.9	13.3	26.6	21.3	51.6	35.7	19.7	34.5	54.1	80.8	48.6	9.1	52.7	53.1	63.7	23.7	4	3.9	43	33	24.4	9	133.7	2.1	21.3	23.6	11.6	19.3	38.4	55.9	22.1	21	55.9	5.7	66.7	18.6	12.9	13.4	18.2	49.7
NRP2	18.8	22.2	18	17.8	13.8	4.6	12.6	9.3	11.7	18.8	7	78.7	5.3	51.8	3.7	13.3	21.1	31.1	6.3	21.7	42.5	4.9	9.6	24.3	8.2	30.4	23.9	46.8	1.9	2.5	9.6	47	19.6	13	10.5	3.6	3.3	30.9	2.3	4.8	14.9	54.8	13.2	7.5	25.9	1.4	33.9	6.1	10.8
NRROS	7.8	2.6	1.9	8.6	1.5	32.7	5.1	1.5	1.6	2.5	1.6	2.7	2.4	2.9	0.5	2	2.8	4.2	2.9	1.8	3	2.8	2.5	7.7	10.5	2.7	1.9	1.2	1.1	0.9	1.2	9.9	2.7	2	1.6	0.3	2.4	1.6	1.3	2	5.1	4.1	2.7	15.7	2.3	1.3	3.4	7.7	2.2
NRXN1	1.1	2	40.9	1.1	60.9	0.3	0.8	145	74.4	2.2	0	11.3	0.9	1.1	3	2	0.8	1.2	5.2	62.7	16.8	0.4	0.5	0.4	0.3	0	2.2	0.9	1.4	0	6	0	7.2	2.8	2.6	7.2	2.4	8.4	0.2	0.9	2.6	1	4.7	0.2	2.3	5.6	15.7	1.2	0.6
NRXN2	3.8	4.7	61	2	51.6	0.5	2.6	73.6	65.9	27	0	17.1	1	19	1.1	0.4	14.6	2.2	3.7	61.9	21.8	5.8	1	1.5	1	16	18.2	15.5	3	0.1	4.3	0.7	11.6	4.9	0.6	13	1.6	2.9	1.1	0.9	2.7	2.4	4.6	1.5	2.4	15.3	24.8	0.8	4
NRXN3	0.8	5.9	13.4	2.8	17	0.1	1.6	106.8	48.3	3.9	0	23	2.3	5.4	1.7	4.7	5	2.5	3	23.6	21.3	1.7	0.4	2.6	0.4	8.6	24.2	0.7	3.1	8.8	4.9	1.3	7.2	6.7	4.1	42.9	2.8	11.3	0.3	1.8	8.4	21.1	0	5.8	9.3	7.5	4.2	1	0.5
NSDHL	24	38.8	13.2	10.2	12.6	8.9	20.2	14.2	13.3	20.3	13.7	13.9	17.6	13.6	44.5	51.7	14.9	7.9	22.4	13.7	14.3	14.9	50.4	12.9	9.1	16.8	15.4	10.3	10.6	12.9	8.8	10.3	18.5	14.8	13.5	10.4	16.7	21.3	10.1	22.6	24.2	12.5	13.4	9.5	13.8	8.9	15.2	9.9	13.3
NTRK1	0.8	7	0.7	0.4	1.8	0.7	0.2	1.8	7.6	0.7	0.7	0.8	0.5	1	0	0.1	0.5	0.4	1	0.3	2.8	3	0	0.5	0.1	19.8	1.5	0.1	0.2	0	0.7	0.2	21.7	1.4	0	1.9	0.5	0.3	0.4	0.1	0.3	0.6	0.2	0.1	0.5	1.6	0.4	0.3	0.2
NTRK2	40.5	2.7	201.9	1.7	177.8	0.1	62.2	133.3	190.6	9.8	69.8	5.9	0.4	3.9	3.9	8.2	5.6	33.3	15.2	173.3	230	20.4	1.8	10	3.1	119.4	218.9	9.7	34.3	2.5	10.1	1.8	151.7	4.7	3.6	41.2	14.4	19.1	2.9	11.6	1.6	3.3	116.6	10.9	1.9	2.4	222.1	4	116.9
NTRK3	12.8	3.7	31.3	0.8	33.2	0.1	7.8	30.7	34.3	12.8	0	3.4	0.5	10.4	3.2	1.3	15	1.6	5.8	38.8	25.8	5.1	1	5.3	1.2	21.5	19.6	7.2	1	0.1	12.2	1	22.1	9	2	5.2	6.8	4.3	1.8	4.8	2.2	3.7	10.9	2.5	3.2	9.8	33.4	1.2	3
NUP210	2	5.2	5.3	23.2	5.8	53.4	5.4	7.8	6.5	2.3	4.8	6.4	7.3	2.6	8.4	7.1	4.1	4.6	2.3	5	6.2	8.8	19.8	7.6	41.3	6.1	6.7	1.2	13	9.7	13.5	6.4	5.5	5.4	5.6	4.8	6.4	2.8	5.2	5.6	22.2	2.4	5.2	32.5	8.5	9.2	5.8	41.7	8.1
NUP210L	0.1	0	0.2	0	0.7	0.1	0	2.4	0.9	0.1	0.1	0	0	0	0	0	0.1	0	0	0.4	0.3	0.1	0	0.1	0	0.7	0.6	0.1	0.1	0	0.3	0	0.8	0.1	0	0.4	0	0.3	0	0	0	0.2	0.3	0	0	26.6	0.5	0	0.2
OPA1	15	12	14.3	7.6	17.4	25.6	12.8	15.2	19.5	10.4	9.4	18.9	16.8	10.9	9.1	14.6	8.1	10.2	39.3	18.6	17.4	18.3	20.9	8.5	11.8	16.4	15.4	8.4	10.1	23.1	3.8	11.7	16.8	12.3	16.6	9.6	11.7	13.3	24.2	11.9	13.8	13.5	12.4	9.3	14.6	6.3	15.2	12.7	13.9
OPALIN	0	0	112.6	0	135.3	0	0	58.9	166.5	0	47.8	0	0	0	0	0	0	0	0	104.9	86.6	0	0	0	0	101.3	106	0	0	0	0.1	0	83.4	0	0	0	0	0	0	0	0	0	72.4	0	0	0	94.9	0	0
OSMR	59.3	29.8	7.8	25.3	7.6	0.1	37.3	7.4	8.4	26	9.7	25.2	5.5	22.9	7.6	17.1	27.8	28.8	27.6	6.5	10.5	29.9	19.2	46.2	16	13.4	10.8	24.6	16.4	6.5	10.4	35.3	10.2	24.6	10.5	4.3	27.4	13.5	11.8	21.9	15.1	39	9.3	17.9	18.4	5.6	11.5	13.9	23.9
OSTM1	26.1	19.1	4.7	17.9	5.2	5.7	9.8	5.1	5.8	10.4	33.1	12.2	7.9	13.7	9	12.7	9.5	12.5	19.2	5.3	9.2	15.6	13.1	16.2	14.7	6	7.6	7.5	5.8	15.3	8.3	14.1	7.9	13.8	11.1	17.6	8.9	16.7	11.8	9.8	9	23.3	5.3	18.3	8.5	10.1	7.4	13.7	10.7
PAG1	3.9	3.1	3.4	9	3.5	12.3	2	14.8	4	1.8	4.3	9.2	7.6	1.9	2.2	1.6	1.8	7.1	4.7	2.8	3.7	1.7	4.7	14.9	14.5	4.5	4.5	1.2	14.9	0.9	2	16	4.9	2.6	8.7	5	3.7	2.1	1.3	4.3	9	3	4.9	9.1	4.4	0.7	5.2	10.4	1.8
PAM	119.3	202.5	71.6	34.6	81.4	10.1	99	50.7	82.5	595	96.2	125.1	52.6	140.9	678.2	69.4	87.6	97.3	1560.4	75.2	179.9	116	20.1	88.3	27.7	86.5	99.8	136.4	104.4	257.8	137	60	170.9	91.6	80.4	37.6	205.4	236.5	155.3	66.9	52.1	157.9	55.7	52.5	131.6	22.4	106	17.9	95.1
PARM1	45.1	51.8	4.1	27.7	5.4	0.4	29.3	0	19.3	43.3	2.1	91.3	7	34.7	14	13.5	23.3	28.6	103.6	10.4	26	55.9	1.3	33.7	18.2	1.3	3.9	19.6	34.1	73.1	41	40.7	21.2	83.8	113.4	6	39.4	64.5	21	11.1	15.7	48.2	0	15.3	13.4	12	4.1	17.3	123.7
PCDH1	24	4	11.7	7.7	15.9	1.2	22.8	3.3	15.1	11.6	0	23.1	21.4	9.2	6.4	41.7	9.1	6.6	19.3	17	2.3	21.3	19.3	27.7	2	0	0.8	2.5	13.8	3.8	6.5	19.2	0	10.8	14.3	3.4	28.8	11.2	8.2	27.4	17.1	7.2	1.1	1.8	23.6	1.1	2.7	1	12.6
PCDH10	0.5	5.1	20.5	0.2	35.4	0	0.1	0.9	23.9	1.5	0	0.5	0.1	1.6	0.5	0.3	1.2	0.5	1.2	19.6	15.2	2.1	0.1	0.7	0	7.7	24.9	2.3	0.2	0	1.4	25.9	11.3	10.6	0.2	3	0.5	17.3	0	0	0.4	0.7	3.7	0	0.4	1.4	16.8	0.1	0.5
PCDH11X	0	0.2	10.7	0.2	7.7	0	0.2	0	3.7	0.9	0	0	0	0.1	0	0	0.1	0	0	2.4	6.2	0	0	0	0.2	1.6	4.8	7.4	0	1	0.2	0.8	2	0	0	0.7	0	0.2	0	0.1	0.1	0.2	0	0.1	0	0	7.8	0	0.1
PCDH11Y	0	0	3.8	0.1	4.7	0	0	0	4.6	0	0	0.1	0	0	0	0.1	0	0	0	2.3	3.4	0.1	0	0	0	2.1	2.3	0	0	0	0	0.5	1.7	0.1	0.2	0.8	0	0.5	0	0	0.2	0	0.7	0	0	0	0.4	0	0
PCDH12	13.4	5	0.8	2.5	0.9	0.5	4.9	2.5	1.7	2.7	1.2	2	2	2.8	0.4	2.1	2.1	4	10.8	0.6	0.8	6	4	15.5	2.6	0.5	0.3	1.7	1.4	2.9	3.6	30.2	0.6	1.9	1.3	1.6	1.4	2.3	4	1.7	2.1	5.2	0.3	18.6	2	1.1	1.4	0.8	6.5
PCDH15	0.2	19	13.4	0.3	9.5	0.1	0	3.1	10.3	0.2	0	0.1	0.2	0.1	0.5	0.1	0.1	0.1	0.5	16.6	19.6	8	0	2.5	0.4	13.8	13.7	0	0	0.5	4.7	0.2	12.6	0.2	0	61.7	0.1	0	0	0.1	0.2	0	9.7	0.7	0.3	3.3	21.2	0.1	0
PCDH17	1.6	1.8	15.8	1.8	20.6	0	0.8	7.9	13.9	2.2	0.1	1.2	0.8	2.1	0.8	0.6	2	3.2	2.2	11.7	25.5	1.9	1	14	0.6	9.3	15.8	0.5	6	1.6	0.9	4.4	11.4	1	0.8	1	0.7	0.7	1.7	0.3	0.8	2.1	7.6	25.1	1.5	8.8	27.9	0.2	2.9
PCDH18	22.2	5.2	2.6	7.9	3	0.1	13.5	2.8	3.2	25.3	2.6	12.2	9.3	30.4	11.2	6.4	11.7	22.5	6.5	2.5	4.8	7.1	2.1	7.2	1.7	4.1	5.8	21	1.5	2	2.4	44.2	3.8	17.5	13.8	2.1	6.5	13.5	2.6	4.1	8.7	18.4	3.2	6.4	6.7	4.5	3.9	3.6	5.1
PCDH19	1.8	0.1	6.8	0.2	7.6	0	1.7	0	10.7	1.6	0	1.3	0.2	1.1	0.2	0.8	0.6	0.4	0.3	10.7	12	0.2	0	0.1	0.2	0.6	1.3	1	0.1	0.1	0.7	0.1	4.1	0.2	1.7	1.8	0.6	0.3	0.4	0.9	0.4	0.9	0	0	0.5	0.6	21.5	0.8	0.2
PCDH20	0.5	1.1	3	0.3	4.4	0	0.9	1	11.2	2.3	0	3.1	0.9	3.1	2.6	0.7	0.5	0.6	3.5	18	3.7	0.8	1.3	3.3	0	1.5	4.6	0.3	0.1	0	0.5	0.4	1.3	1	1.7	0	0.7	1	0.4	1	1	9	2.3	1.2	1	0.1	2.8	0.8	0.2
PCDH7	1.8	3.2	10.5	5.2	14.6	0	3	0	33.7	23.9	0	19.2	3.2	16.9	25.1	14.3	9.7	8.1	19.1	23.7	50.1	2	1	2.9	1.4	13	14.3	4.7	0.9	1.1	0.2	0.2	14.3	10.6	7.8	3.4	0.8	18.2	0.6	11.6	5	22.1	3.9	18.6	11.4	1	46.3	1.4	4.1
PCDH8	0	0	5.8	0	12.1	0	0	0	19.7	0	0	0.1	0	0	0	0	0	0	0	28.4	4.5	0	0	0	0	1.1	1.2	0	0	0	1.4	0	1.3	1	0	0.6	0.1	0	0.1	0.1	0	0	5	0	0.1	0.4	0	0	0.1
PCDH9	3.8	2.2	37.1	0.4	84	3.3	1	41.5	53.2	0.9	0	1.2	0.2	0.2	1.2	0.3	0.4	1.5	4.9	37.8	51.3	2.5	1.5	1.5	0.7	49.9	52.1	0.6	1.3	0	2	0	56.8	1.6	0.5	9.4	0.3	4.2	1.3	0.2	0.5	0.5	27.1	0.9	1.9	0.9	76.1	2.2	1
PCDHA1	0	0.2	0.2	0	0.5	0	0.1	1.5	1	0.1	0	0.1	0.1	0	0	0	0	0	0	0.7	0.4	0.1	0	0	0	1.5	0.7	0	0.1	0	1	0	1.1	0	0	0.3	0	0	0	0	0.1	0	0.9	0	0	1	0.5	0	0
PCDHA10	0.8	0.5	1.3	0.3	1.8	0.1	0.7	6.3	2.4	0.9	0	0.2	0.3	1.8	2	0	1	1.2	0.1	1.6	0.7	1.5	0	0.8	0.2	2.1	1	1.1	4.1	0.7	1.5	0	2	0.4	0.1	2.4	0.5	0.2	0.1	0.1	0.7	1.6	1.5	0.1	0.3	1.3	1.1	0	2.1
PCDHA11	0.2	0.3	1.5	0.1	1.3	0	0.2	4.2	2.2	0.8	0	0.1	0	0.5	0.1	0	0.2	0.8	0	1.1	0.3	0.7	0.1	0.4	0.1	0	1.5	0	1.8	2.7	1	0	0.3	0.1	0	2.4	0.8	0	0	0	0	0.3	0	0	0.1	1	0.2	0	0.8
PCDHA12	0.3	0.3	0.4	0	0.5	0	0.2	3.9	1.1	0.8	0	0.1	0	0.2	0.1	0	0.4	0.7	0	0.3	0.1	0.6	0.1	1.5	0	0.3	0.1	0	0.7	0	0.8	0	0.4	0	0	0.7	0.6	0	0	0	0	0.1	0.1	0	0	0.7	0	0	0.8
PCDHA13	0.2	0.1	0.7	0.1	0.8	0	0.1	4.1	1.2	0.2	0	0	0	0.2	0.1	0	0	0.2	0	0.5	0.4	0.1	0.2	0.1	0.1	0.2	0.1	0	0.6	3.5	0.4	0	0.4	0	0	1.1	0.1	0	0	0	0	0.1	0.3	0	0	0.5	0.1	0	0.2
PCDHA2	0.1	0.1	0.4	0	0.5	0	0.2	1.8	0.4	0.5	0	0.2	0.1	0.4	0	0	0.2	0.1	0.1	0.3	0.2	0.3	0	0.2	0	0.8	0.6	0.4	0.4	0	1.8	0	0.5	0.1	0	0.6	0	0	0	0	0.1	0	0.4	0.1	0.1	0.9	0.2	0	0.1
PCDHA3	0.5	0.7	0.5	0.1	0.8	0	0.6	2.7	0.8	0.8	0	0.5	0.2	1.3	0.1	0.1	0.5	0.5	0.3	0.5	0.5	0.6	0	0.8	0.1	1.1	0.8	1	1.1	0.1	1.4	0	0.8	0.4	0.1	0.9	0.2	0.3	0.1	0.1	0.3	0.3	1	0.2	0.2	1.1	0.4	0	0.5
PCDHA4	0.2	0.2	0.9	0.2	1.2	0.9	0.4	2.9	1.1	0.5	0	0.3	0.3	0.6	0.4	0.1	0.3	1.3	0.1	0.9	0.5	0.4	0.1	0.4	0.3	0.6	0.5	0.2	1.2	0.1	0.4	0.1	0.6	0.4	0.2	0.9	0.2	0.3	0.3	0.5	0.2	0.3	0.3	0.3	0.3	0.4	0.4	0.1	0.3
PCDHA5	0.1	0.1	0.6	0	1	0	0.1	3.3	1.1	0.1	0	0.1	0	0.1	0	0	0	0.1	0	0.9	0	0.1	0	0.1	0	0.1	0.1	0.1	0.2	0	0.5	0	0.2	0	0	0.3	0	0	0	0	0	0	0	0	0	0.3	0.1	0	0
PCDHA6	0.2	0.3	0.8	0.1	0.9	0	0.3	4.1	1.1	0.4	0	0.1	0.2	0.6	0.3	0	0.3	0.3	0.1	1	0.7	0.4	0	0.2	0.1	0.4	0.3	0.4	1	1.5	1.5	0	0.5	0.2	0	1.1	0.1	0	0	0	0.2	0.2	0.1	0.1	0	0.3	0.3	0	0.2
PCDHA7	0.2	0.1	0.4	0	0.4	0	0.2	3	0.9	0.2	0	0.2	0.1	0.3	0.1	0	0.1	0.2	0	0.3	0	0.3	0	0.2	0	1	0.4	0.3	0.3	0.1	0.4	0	0.6	0.1	0	0.4	0.1	0	0	0	0.1	0.1	0.3	0.1	0.1	0.9	0	0	0.1
PCDHA8	0	0.1	0.4	0	0.5	0	0	3.6	0.6	0	0	0	0	0.1	0	0	0	0	0	0.3	0.2	0.1	0	0	0	0.6	0.2	0	0.1	0	0.4	0	0.4	0	0	0.5	0	0	0	0	0	0	0.1	0	0	0.3	0.1	0	0
PCDHA9	0.1	0.1	0.5	0	0.5	0.1	0	3.2	0.6	0.1	0	0	0	0.1	0.1	0	0	0	0	0.3	0.1	0	0	0	0	0.7	0.2	0	0.7	0	0.1	0	0.3	0	0	0.3	0	0	0	0.1	0	0	0.2	0	0	1.2	0	0	0
PCDHAC1	0.4	0.4	0.6	0.5	0.7	0	0.1	4.5	1	0.4	0	0.1	0	0.1	0.1	0	0.1	1	0	0.5	0.5	0.2	0.1	0.7	1.2	2	3.1	0	1.2	29.8	0.7	0	2.3	0	0	0.7	0.4	0	0	0	0.1	0.2	0	0.2	0.1	0.7	0.7	0	0.9
PCDHAC2	0.6	1.1	4	0.5	4.6	0	0.1	3.5	6.6	0.9	0	0.3	0.1	0.6	0.1	0	0.2	2.6	0.7	4.9	1.7	0.4	0.7	2.2	2.1	0.8	16.9	0.1	0.4	42.9	1.6	1.8	6	0.3	0.3	9.7	0.6	0.1	0	0.1	0.2	1	0	1.7	0.5	1.6	2.8	0	1.2
PCDHB1	0.1	0.2	0.4	0.1	0.4	0.4	0	0.9	0.5	0	0.1	0.1	0.2	0.1	0.3	0.1	0.4	0.1	0.1	0.4	0.2	0.3	0.1	0.1	0.2	0.4	0.3	0.1	0.4	0.3	0.5	0.1	0.4	0.1	0	0.5	0.2	0	1.4	0.3	0.2	0	0.1	0.2	0.3	0.3	0.3	0	0.2
PCDHB10	1.4	1.8	2.1	0.5	1.9	0	1.7	1.1	2.7	2.3	0	2.6	0.5	3.4	1.6	0.8	1.8	1.5	1.6	2.4	0.9	0.7	0.2	1.4	0.3	1.6	2.5	2.5	0.7	1.3	3.6	0.7	1.5	1.6	0.7	1.5	1.1	1.5	0.5	0.9	0.8	3.1	1.2	0.6	0.9	0.7	2.6	0.2	0.9
PCDHB11	1.3	0.6	0.2	0.5	0.5	0.2	0.9	0.9	1.2	1.2	0	1	0.2	1.5	0.5	0.7	0.9	0.9	0.8	0.5	0	0.7	0.2	0.8	0.1	0.3	0.3	1.6	2.6	2.6	0.7	0.6	0.1	0.9	0.3	0.6	0.8	1	0.4	0.8	0.4	1.2	0.4	0.6	0.6	0.4	0	0.3	0.6
PCDHB12	1.3	0.6	0.1	0.4	0.7	0	1.2	0.9	1.1	1.9	0	1.3	0.2	2.7	0.8	0.4	1.9	1	1.4	0.8	0.1	0.6	0.3	1.4	0.1	0.3	0.3	2.2	1.3	1	2	0.4	0	0.9	0.4	0.8	0.6	0.9	0.7	0.5	0.6	1.8	0.1	0.7	0.6	1.1	0.1	0.1	0.6
PCDHB13	1.1	1.3	0.2	0.5	0.6	0.2	1.1	0.5	1.2	1.4	0	1	0.2	1.6	1.2	0.7	1.1	1.6	1.4	0.7	0	0.8	0.6	0.9	0.3	0.1	0.2	1.4	1.9	0.7	1.5	1.3	0	1.2	0.6	1.2	1.5	1.1	0.5	1.8	0.4	1.3	0.1	0.8	0.8	1	0.1	0.1	0.9
PCDHB14	3.1	2.8	2.3	0.8	3.2	0.1	3.5	2.1	4	6	0	4.6	0.3	7	2.4	2	4.3	1.9	4.4	2.6	1.3	2.1	1.2	3	0.4	1.5	2.3	4.7	4	3.6	6.2	1.1	0.7	3.1	0.9	2.3	3.6	1.9	1.6	4.4	1.6	2.6	1.6	2	1.9	2.5	3.1	0.4	2.2
PCDHB15	3.8	1.4	1.9	2.5	2.1	0	2.6	4.2	2.4	6.4	0	3.8	0.5	6.8	2.5	1.4	5	2.1	4.4	1.8	1.6	2.1	1.1	3.7	0.7	3	2.5	7.4	3.3	0.8	3.5	1.5	2	2.4	0.9	2	1.7	2	1.3	1.3	1.8	4.1	2.5	2.5	2.1	5.4	2.3	0.3	2.7
PCDHB16	3.1	1.9	1.2	1.2	0.9	0.2	2.4	2.1	1.8	2.6	0	1.6	0.5	4.5	4.8	0.7	2.2	2	2.5	1.6	0.8	2	1	2.4	0.6	2	1	6.7	1.9	4.3	2.3	1.2	1.2	1.7	0.9	2.2	1.8	0.9	1	1.3	0.9	2.7	1.5	1.1	0.9	1.4	1.3	0.4	1.7
PCDHB2	2.7	0.9	0.7	0.4	1.2	0.1	2.6	0.9	2.6	1.8	0	2.3	0.6	2.3	0.6	0.9	1.3	1.4	1.9	2.4	1	1	0.2	2.2	0.2	0.9	0.9	1.7	1	0.1	1.8	0.7	0.7	1.5	0.9	1.4	1.7	0.4	1	2	0.9	1.4	0.9	0.6	0.8	5.5	0.8	0.2	1.3
PCDHB3	1.8	1.2	0.4	0.7	1.1	0	1.7	0.6	1.5	1.2	0	0.9	0.3	1.5	0.7	0.3	0.9	0.8	1.1	1	0.2	1.1	0.1	1.1	0.1	0.3	0.5	1.6	1.2	1.7	1.8	0.4	0.1	1.4	0.5	1	0.7	0.5	0.7	0.7	0.5	1	0.2	0.4	0.5	3.6	0.6	0	0.7
PCDHB4	3.2	2.1	2.7	0.7	3	0	3.4	3.3	3.7	3.6	0.3	2	0.6	5.4	3.8	1.5	4	2.4	2.3	3.2	4.2	1.5	0.3	2.1	0.4	5	3.7	4.2	8.5	1.4	2.7	0.1	5.7	2.4	0.9	1.6	2.1	1.9	1.6	1.3	0.9	3.3	5	0.7	1.3	0.5	2.7	0.4	1.5
PCDHB5	1.4	1.6	2.2	0.4	1.7	0	1.6	1.1	3.2	3.4	0	1.4	0.2	4.2	3.5	0.7	2.8	1.8	1.9	2.8	0.6	2.4	0.7	1.7	0.2	2.5	1.6	5.9	4.7	2.7	3.2	0.4	1.3	2.9	0.3	2.4	2.2	2.1	1.1	0.6	0.6	2.1	1.7	0.7	1	3.1	1.8	0.4	2.5
PCDHB6	0.8	0.7	0.9	0.2	0.9	0	1.1	0.4	1.6	1.2	0	0.7	0	1.9	1.1	0.2	1	0.3	0.7	1.4	0.3	0.6	0.1	0.7	0.1	0.8	0.7	1.2	0.5	1.8	1	0.4	0.8	0.5	0.1	0.9	0.7	0.3	0.4	0.7	0.3	0.9	0.6	0.2	0.4	1.9	0.8	0.1	0.4
PCDHB7	1.7	0.7	0.5	0.9	0.6	0	2	0.6	1.6	2.9	0	1.5	0.4	4.5	1.6	0.3	2.6	1.5	1.6	1	0.7	1	0.3	2	0.2	1.7	1.2	2.3	0.4	0.3	2.4	0.2	1.2	1.1	0.4	1.4	0.6	1	0.4	0.7	0.8	3.1	0.9	0.7	0.7	2	0.6	0.2	1
PCDHB8	0.8	0.5	0.2	0.2	0.5	0	0.5	0.1	1.8	0.6	0	0.4	0.1	1.3	0.7	0.3	0.5	0.6	0.6	1	0	0.4	0.1	0.6	0	0.6	0.5	0.9	0.5	1	0.8	0.2	0.4	0.4	0.2	0.8	0.3	0.3	0.1	0.4	0.1	0.7	0.2	0.2	0.2	1.1	0.7	0	0.2
PCDHB9	1	0.8	0.6	0.1	1	0.1	1.2	1.1	1.9	1.5	0	1.1	0.1	2	1.8	0.3	1.3	0.7	1.1	1.4	0.2	0.5	0.2	1.1	0.1	0.3	0.6	2	0.7	1.1	2.4	0.5	0.4	0.6	0.2	1.2	1	0.3	0.4	0.8	0.4	1.2	0.3	0.3	0.5	0.8	0.9	0.2	0.6
PCDHGA1	0.3	0.2	1.1	0.2	2.3	0.2	0.2	3.2	2	0.5	0	0.5	0.2	0.6	0.9	0.2	0.4	0.1	1.2	2.2	0.9	0.2	0.1	0.3	0.1	1.5	1.4	0.6	0.5	0.5	0.9	0.5	0.9	0.3	0.2	1	0.2	0.2	0.7	0.3	0.1	0.4	1.7	0.2	0.1	0.7	1.4	0.1	0.2
PCDHGA10	1.6	1.6	3.5	0.4	3.2	0.1	1.1	4.1	2.4	1.3	0.8	1	0.8	1.3	0.7	1.7	1.3	1.4	1	2.7	3.8	0.5	1.5	1.3	0.4	3.3	3.1	1.3	0.6	2.1	0.8	3.6	3.4	1.4	0.9	2.5	1.8	1.8	1.1	2	1	1.1	4.2	0.9	2	0.5	3.9	0.4	2.1
PCDHGA11	0.8	0.7	1.4	0.7	1.8	0	0.6	5.1	1.3	0.8	0.7	1	0.2	0.7	0.3	0.7	0.9	0.5	1.6	2.1	2.3	0.5	0.4	0.6	0.4	1.8	1.2	1.1	0.5	0.3	0.6	2.2	2.1	0.5	0.3	3.1	0.7	0.7	1.1	1.7	0.4	0.8	2.4	0.3	0.4	0.8	1.9	0.3	0.8
PCDHGA12	3	4.3	5.3	0.8	6.8	0	1.5	5.5	3.7	2	0.8	1.3	0.2	2.6	0.4	1	1.9	3.9	4.2	5.1	8.4	1	0.7	3.1	0.4	10	4.2	1.9	1.1	0.3	1.4	2.2	4.5	1	0.3	1.4	0.9	1.5	1.3	1.7	0.8	1.7	5.5	1.2	1	0.3	5.2	0.9	1.6
PCDHGA2	2.2	1.6	1.8	0.7	1.4	0	1.9	2.7	2.5	3	0.7	1.5	0.1	2.9	1.9	0.8	3.1	1.4	4.9	2.9	1.5	1.1	0.7	2	0.2	3.8	3.2	6.3	1.8	3.8	2.6	0.7	2.6	1.9	0.3	2.3	1.2	2.2	1	1	0.6	2.1	3.5	0.6	0.9	2.3	2.6	0.8	1.6
PCDHGA3	1.2	1.2	2.6	0.2	1.7	0	0.9	2.2	2.6	1.6	0.1	0.7	0	1.4	0.9	0.2	1.2	0.9	3.7	2.5	1.8	0.5	0.6	0.9	0	3.8	2.9	2.5	0.9	0.6	1.2	1.7	2.2	0.7	0.2	1.8	0.7	0.8	0.8	0.5	0.2	0.9	3.4	0.2	0.4	1.5	2.9	0.2	0.8
PCDHGA4	1.7	1.3	1.6	0.4	1.8	0	0.9	3.7	1.7	1.3	0	0.9	0.2	1.6	0.8	0.4	0.9	0.8	1.5	2.9	1.5	0.4	0.3	1	0.1	2.1	2.4	1.6	2.1	2.3	1	0.8	1.7	1.1	0.3	1.5	0.8	1.1	0.7	0.5	0.3	1.5	2	0.3	0.4	0.7	2.1	0.2	0.7
PCDHGA5	1	0.6	1	0.3	1.6	0.1	1.2	4.9	1.1	2.5	0	1.1	0.1	2	0.6	0.8	1.4	1.1	1.9	1.2	1.2	0.3	0.2	1.1	0.2	2.2	2.1	2	0.6	0.6	0.9	0.6	1	1.4	0.3	1.2	0.8	0.9	0.6	0.7	0.4	1	1.2	0.2	0.5	0.3	1.2	0.3	0.5
PCDHGA6	1.4	1.1	1.6	0.7	1.8	0.1	1.3	7.2	1.6	2.7	0	2	0.2	3.2	1.4	0.8	2	1.1	2.7	1.7	1.8	0.8	0.5	1.5	0.4	1.8	1.7	3.5	1.2	1.1	1.8	2.3	0.9	1.2	0.4	2	1.5	1.6	0.9	1.5	0.8	2	0.8	0.9	0.7	0.8	2	0.5	1.2
PCDHGA7	0.5	0.4	1	0.2	0.9	0	0.6	5.9	1	1.2	0	1.1	0.1	1.3	1.1	0.5	1	0.4	1.5	1.1	0.6	0.6	0.4	0.7	0.1	1.5	1.2	1.5	0.7	2.2	0.8	1.3	0.9	0.9	0.3	1.6	0.8	0.8	0.7	1	0.4	0.8	1	0.4	0.3	0.5	1.3	0.2	1.9
PCDHGA8	0.1	0.1	0.6	0.1	0.6	0.4	0.1	3.9	0.8	0.2	0.2	0.1	0	0.2	0.2	0.1	0.1	0.1	0.5	0.8	0.5	0	0.1	0.1	0.1	1.1	0.7	0.3	0.1	0	0.2	0.2	0.7	0.1	0.1	0.5	0.1	0	0.3	0.3	0.1	0.1	0.3	0.1	0.1	0.1	0.9	0.1	0.4
PCDHGA9	1.8	1.6	3.3	0.7	3.5	0.1	1.3	6.6	3.2	2	0.4	1.2	0.5	2.5	1.1	1.4	1.9	2	1.1	3.7	2.6	0.8	0.4	1.5	0.5	3.6	3.4	2.8	0.8	1.1	0.9	1	3.8	1.5	0.7	4.4	1.1	2.2	0.8	1.7	0.6	1.8	3.7	1.1	0.8	0.4	3.6	0.5	1.4
PCDHGB1	0.6	0.7	1.8	0.1	1.2	0	0.5	2.1	1.6	0.6	0	0.3	0	1.2	0.4	0.3	0.4	0.5	0.5	2.9	1.6	0.4	0.1	0.6	0	1.9	3.3	1.4	0.8	2.3	1	0.2	2.4	0.6	0.1	1.6	0.3	0.9	0.2	0.2	0.1	0.9	2.4	0.1	0.1	0.4	1.8	0	0.6
PCDHGB2	1.5	1	2.6	0.6	3.6	0.1	1.1	6.3	2.8	2.1	0	1.1	0.2	3	0.9	0.9	1.6	1.9	1.8	3.1	3.2	0.7	0.7	1.7	0.3	3.7	3.3	2.8	0.8	1.2	0.9	1.1	3.6	1.3	0.8	1.6	0.8	1.2	0.8	0.8	0.5	1.5	3	0.6	0.6	0.5	2.2	0.4	0.7
PCDHGB3	0.7	0.3	0.4	0.2	0.8	0	0.5	3.8	0.8	0.8	0	0.8	0	1	0.6	0.3	0.7	0.4	1.2	0.9	0.5	0.3	0.2	0.5	0.2	1.3	1.4	1.2	0.7	1.1	0.7	0.4	0.6	0.4	0.3	0.8	0.8	0.4	0.5	0.6	0.3	0.7	0.6	0.4	0.4	0.4	0.8	0.3	0.6
PCDHGB4	1.3	1.1	1.3	0.4	1.5	0	0.9	4.4	1.4	1.5	1.8	1.1	0.2	1.6	1.5	0.7	1.3	0.5	1.5	2	3.2	1.4	1.6	1.1	0.1	2	2	2.4	1	1.9	1.2	3	1.5	1.2	0.4	1.4	1.6	1.4	1	1.7	0.5	1	1.4	0.4	0.4	0.5	2.5	0.7	1.7
PCDHGB5	2.8	2.7	3.6	1.1	3.6	0	1.8	5.8	3.1	2	3.3	1.7	0.7	3.1	2	1.9	2.8	1.6	2.9	3.9	6.4	2.2	2.1	2.7	0.4	5.1	4.7	5.7	3.8	20.3	1.7	4.8	5.4	3	0.9	3.1	4.7	3.9	2.1	3.8	0.8	2.8	5.3	1.3	1.5	1.9	4.9	1.3	4.5
PCDHGB6	3.1	3.1	3	0.9	3.6	0.4	2.2	5	2.4	2.9	2.9	2.4	0.5	3.2	2	1.2	2.9	1.7	2.4	2.5	3.5	1.1	1.3	2	0.7	3.6	3.5	6	1.2	2.8	1.8	3.1	3.2	1.4	0.7	2.8	2.2	2.4	2.9	2.1	1	1.9	3.3	1.5	1.1	0.6	3.7	0.6	2.6
PCDHGB7	5.2	4.6	4.6	1.8	4.7	0.1	4.2	10.8	3.5	4.9	5	5	0.9	5.7	2.2	3	4.4	4.4	4.3	4.5	7	2.4	1.5	5.8	1.2	6	6	8.1	1.7	4.3	2.2	5.5	5.3	3.8	1.7	5.8	3.7	5.5	3	3.3	2.1	5.1	7.7	2.7	2.4	1.9	5	1.5	4
PCDHGC3	63.3	64.3	248	15.4	241	0.2	59.9	221.6	308.1	107.8	165.1	60.4	7.4	81.3	60.8	54.5	62.6	30.2	77.8	232.3	227.5	36.6	29.5	101.9	9.5	236.9	241	65.1	34.7	36.8	79	37.1	216.6	66	20.4	36.3	46.4	40.7	27.6	64.7	32	39.5	216.5	22.2	38.7	22	263.5	15.7	45.7
PCDHGC4	0.2	1.1	17.3	0.1	12.2	0	0.2	19.3	14.6	0.3	0.1	0.6	0	0.4	0.2	0.2	0.3	0.2	2.2	12.7	13.9	0.1	0.1	0.4	0.1	12.9	21.9	0.3	0.3	0	1.1	0.1	10.3	0.2	0.1	6.6	0.3	0.1	0.7	0.5	0.1	0.2	22.4	0.1	0.2	0.9	14.3	0	0.1
PCDHGC5	0.3	0.5	5.6	0.1	8.6	0	0.3	0	11.7	0.8	0	1.3	0	1.2	0.2	0.3	0.7	0.2	5.3	28.4	0	0.2	0.1	0.7	0	0	0	0.7	0.4	0	1.2	0.1	0	0.5	0	1.2	0.4	0.5	1.2	0.5	0.2	0.7	0	0.1	0.3	0.6	0.3	0.1	0.2
PCSK4	0.8	1.4	1.1	0.3	1.1	0.6	1.2	0.9	2.5	1.7	1.3	1.3	1.7	1.1	0.1	1.1	3.2	0.6	0.5	1.4	1.6	3.7	4	1.1	0.3	1.9	2.8	1.1	2.8	0.9	7.1	0.2	1.5	1.8	0.1	0.6	1.1	1.2	0.3	0.6	1.1	0.1	1.8	0.7	1.4	66	1.6	0.4	3.4
PCSK5	17.6	4.2	6.6	5.9	6.6	2.3	6.9	22.2	23.8	9	0	10.2	25	7.1	9.6	8.5	6.9	8.6	5.3	7.4	7.8	3.8	1.7	6.1	2.7	21.7	17.3	13.5	3	5.9	2.3	9.4	20	3.3	8.4	6	3.5	3	3	3.6	26.4	6.6	23	3.3	3.3	6.3	5.3	9.1	4.8
PCSK7	31.8	16.4	16.4	27.9	17.6	25.7	24	15.9	20.9	27.5	16.7	69.5	29.2	72.4	7.6	24	35.7	12.9	20.1	19.9	16.6	15.7	19.6	25.6	31.6	18.1	17	17.5	29.7	11.8	16.6	13.5	18	35.4	37.5	10	15.9	11.2	15.6	20.7	35.4	13.5	15.7	30.7	45.1	12.5	18.3	25	18.1
PDCD1	1.2	0.3	0	3.2	0.2	0.9	0.4	0	0.1	0.6	0.2	0.8	0.3	0.4	0	0.8	0.6	0.3	6.7	0.1	0.1	0.7	0.4	1.8	16.1	0.1	1.4	0.2	0.3	0	1.5	0	0.2	0.7	0.1	0	1	0.2	0.1	0.3	3.8	0.2	0.1	7	1.8	0.3	0.4	3.1	1.5
PDCD1LG2	4.4	0.8	0.4	6.9	0.6	0.3	4.3	0.5	0.5	2.5	0.3	1.7	0.7	2.2	1.2	2	2.4	3.4	2.7	0.4	0.8	1.2	4.2	7.1	10.4	1.1	0.6	1.6	0.6	0.4	0.2	4.8	1.1	1	2.1	0	1.3	1.4	1.5	1.4	1.5	3.1	0.9	15.1	1.4	0.6	0.7	5	1
PDGFRA	46	28.9	13.9	40.4	13.7	1.6	40.1	8.1	12.8	50.8	18.1	37.7	22.4	44.3	21.8	22.5	50.9	38.5	32.1	11.9	11	26.5	16	37.9	8.5	16.7	11.9	190.2	13.4	3	3.7	62.7	15.1	15	35.2	5.3	16.6	18.9	9.6	14.8	31.3	48.1	12.1	46.2	29.4	13.6	8.9	7.6	16.5
PDGFRB	171.2	25.1	25.4	27.5	27.2	0.7	106.3	20.5	33.3	155.9	43.5	41.6	11.9	101.1	24.2	24.1	89.6	124.5	75.7	22.1	23.2	49.7	13.4	98.3	27.5	22.1	24.6	105.5	20.8	21.9	23	113.3	22.8	56.2	14.1	6.3	34.5	43.3	38.1	65	37.9	68.9	19.4	41.4	27.9	18.4	27.7	8.7	66.5
PDPN	61.5	3.3	8.9	55.9	9.3	0	20.9	13.7	8.1	43.1	23.5	16.6	3.8	25.9	11.3	15.8	33.4	42.1	20.3	8	14.6	3.4	0.6	32.4	9.8	24.9	15.6	29.4	6.4	1.1	3.3	135.6	19.1	14	10.6	22.7	9.1	14.1	30	20	15.9	34.5	16.4	0.3	24.7	4.5	22.5	10.3	6.2
PDZK1IP1	20.9	8.2	0.6	24.6	0.8	43.2	36.4	0.4	1.2	29.9	0.7	44.4	21.6	10.7	2.9	205.9	25.7	197.6	1.4	0.5	0.7	1047	6.8	29.5	0.4	0.4	0.5	0.7	99.9	0	1.1	3.9	0.7	12.1	30.9	0	203.4	8.6	1.6	153.1	66.4	3.1	0.4	3.7	63.4	1.4	0.9	1.9	1.5
PEAR1	19	5	2.5	2.3	3	2.3	12.9	1.2	4.1	12.3	2	4.5	1.6	10	1.1	2.6	9.1	7.4	8.7	1.2	1.7	4.8	2.1	11.8	3.8	2	2.3	9.1	2.3	1.7	3.4	11.7	2.3	4.7	0.9	0.4	2.9	3.7	5.7	4.2	4.1	4.6	1.1	7	3.7	3	2.9	1.4	9.7
PECAM1	195.6	21.4	20.3	78.9	21.4	35.5	128.5	21.9	25.3	54.9	21.7	37.9	29.7	51.1	9.2	54.3	45.1	88.6	70.3	18	22.2	43.6	22.4	204.9	68	24.7	23.1	10.7	21.3	29.9	9.7	455.1	24.1	23.5	37.7	4	33.4	24.5	35.7	36.2	39.4	83.5	26.3	94.9	30.9	5	28.1	62.4	69.8
PGRMC1	108	171.3	97.9	37.5	102.5	25.1	106	83.8	115.5	135.4	96.3	98.2	109.3	154.5	273.3	57	149	56.9	38.6	102.3	127	235.4	677.4	62.1	27.6	97.2	109.3	93.3	40.2	113.9	59.1	44.9	126.1	127.6	87.3	80.5	71.4	200.4	15.7	53.2	131.9	85.2	106.1	41.4	77.1	46.5	112.8	33.4	89
PGRMC2	107.3	51.9	23.8	38.1	25.6	41.7	76.6	25.8	29.8	58.4	34.1	68.1	127.3	52.3	51.3	57.5	44.2	53.4	50.7	25	30.2	96	173.8	42.7	30.6	25.6	29.6	57.9	74.2	80.5	49	85.3	27.7	53	65.2	55.1	55.3	73.2	54.4	98.2	121.9	67.4	26.6	32.5	95.8	39.5	28.5	28	65.6
PIANP	0.4	5.4	66	0.9	54.9	0	0.8	14.6	90.4	17.8	0	4.8	0.6	21.1	2.2	0.8	7.5	1.7	1	59.8	56.9	0.9	0.2	1	1.1	12.1	36.1	3.3	0.7	5.4	15.6	0.3	23.1	5.5	0.6	7.9	0.8	5.5	0.2	0.5	3	5.1	7.3	0.6	2.3	4	40.6	0	0.9
PIGA	2.1	2.9	2.2	2.9	2.7	9.2	3.1	2	3.6	2.8	0.8	3.7	1.9	3	3.5	5.1	2.8	3.7	2	1.6	1.8	3.8	4.5	6.7	3.5	2.8	2.7	2.4	4	3.3	0.6	3.6	2.2	2.7	3.7	4.5	4.6	1.7	1.3	1.4	2.4	2.5	2.2	2	2.8	2.6	2.3	4	4.4
PIGK	9.8	12.4	5.2	6.3	6.6	8.8	12.4	6.1	9.4	9.7	5.7	8.5	6.9	9.5	9.7	6.5	9.3	10	14.1	6	6.4	17.7	13.2	9.2	8.8	5.9	5.5	9.6	9.6	16.3	6.5	6.4	6.2	11.2	9.3	9.8	9.5	8.8	7	4.8	7.3	10.7	6.8	9.8	8.9	6	5.5	8.5	16.3
PIGR	2.4	0.5	0.4	187.3	0.2	0.3	131	0.5	0.4	547	0.2	1693.4	2641	20.5	0.2	12.4	3.6	455	0.5	0.4	0.2	108.9	34.5	101.6	1.7	0.2	0.2	0.6	13.3	0.1	1.3	0.3	0.4	13.6	1222.6	0.1	1645.1	5.3	0.3	0.6	809.8	39.1	0.1	0.8	414.6	0.3	0.6	0.4	0.2
PIGT	57.4	51.9	30.7	39.4	38.9	70.8	52.7	41.2	37.5	65.5	44.6	75.8	49.9	69.6	89.5	37.7	61.2	48.3	113.5	29.9	37.2	47.1	48.9	45.3	26.6	41	38.1	46.1	65	105.4	48.9	48.5	38.9	39.5	77.2	13	48.2	55.6	61.2	46	54.3	69.7	37.6	36.5	62.1	38.1	38.8	25.8	57
PIK3IP1	51.2	41.7	35.4	59.3	42.5	41.7	39.5	38.3	40.2	21.4	23.7	35.5	17.5	34.9	13.2	21.7	24.1	27	34.8	33.4	39.3	27.6	9.3	45.7	109.8	53.5	40.4	22.8	11.3	16.9	15.1	25.3	48.5	27.1	15.5	11.4	52.4	31.7	20.9	58.2	61.6	22.9	43.8	71.3	24.7	20.3	42.4	68.2	37.6
PILRA	14.6	9.3	7.2	38.5	7.5	26	8.9	13.7	9.6	10.7	7.7	7.6	4.1	8.2	4.7	3.7	14.2	9.3	5.7	6.9	9.3	12.6	9.7	30.4	9.2	12.1	9.4	9.5	5.3	3.6	15.5	11.3	11.7	11.3	5.3	3.8	5.7	4	5.3	5.3	8	9.8	9	31.1	5.9	10.8	9.3	5	9.4
PILRB	63.2	89	72.9	71	75	71.7	77.6	104.3	86.3	87	90.9	65.8	66.1	62.9	67.6	47.2	83.8	52.2	47.7	75.5	70.8	118.8	125	43.9	83.7	71.8	70.8	82.1	91.7	58.3	182	32.9	71.5	102.7	57.4	66.8	66.4	58	78.7	90.1	75.9	42.3	64.2	113.5	68.7	157.5	74.3	59	122.9
PINK1	50.7	127.2	119.3	13.7	103.4	13	41.9	104.6	110.9	37.9	73	62.3	32.3	43.9	18.8	48.8	34.4	23.5	153.4	106.6	107	56.8	76.8	30.1	10.8	118.5	127.8	30.1	52.7	66.5	33.4	21.3	118.3	37.1	15	29.4	55	29.7	384.4	55.3	35.2	20	124.9	27.9	46.7	94.8	132.1	12.3	41.6
PISD	34.1	13.7	6.7	12.2	6.3	18.7	16	14.3	9.8	7.4	7.5	8.9	8.8	10.1	4.8	7.3	10.8	7.1	7.3	6.1	7.5	18.9	6.3	14.7	8.4	7	6	7.6	9.2	5	12.6	19.9	6.8	9	2	3.5	7.5	5.3	5.3	7.8	7.8	3.2	3.8	18	8.2	20.3	7.2	3.8	11.5
PKHD1	0	0	0	0	0	0.1	0	0	0	0	0.1	0	0	0	4.7	0	0.1	1.1	0	0	0	13.6	1.5	0	0	0.1	0.1	0	9.4	0	0	0	0	0.1	0	1.5	0	1	0	0.4	0	0	0	0	0.4	0.8	0	0	0
PKHD1L1	25.5	2.7	0.2	0.5	0.2	0.4	2.6	0.1	0.2	13.7	1.4	2.6	1.1	5.9	0.3	1.7	14.1	0.4	9.3	0.1	0.3	1.9	0.6	6.9	1.2	0.2	0.2	2.6	0.5	0	0.8	0	0.1	0.7	1.6	0	0.7	0.2	0.2	1.7	4.3	0.4	0.1	0.5	1.6	0.5	0.1	0.1	68.8
PLA2R1	4.7	2.9	0.7	1.4	0.8	0	14.9	9.7	2.2	6.9	1.7	3.1	3.9	8.8	2.9	4.7	5.4	9.3	2.5	0.5	1.5	20.8	1.4	2.6	1.9	2	2.7	10.8	0.6	19.7	2.2	3.8	2.1	3.1	3.2	5.6	39.1	2.9	0.5	10.9	6.1	6.9	1.4	5.1	1.6	1	2.5	0.6	41.9
PLB1	1.8	5.7	3.4	1.8	3.3	5	1.8	1	3	1.9	2.2	1.5	0.7	1.6	1.7	1	1.3	1.5	1.2	2.7	2.6	0.7	0.5	1.6	0.4	2.4	2.3	0.9	0.6	0.3	1.6	2.1	2	2.1	1.8	0.1	1.4	1.5	2	7.9	39	2.7	2.5	4.1	0.9	2.6	2.9	0.6	2
PLXDC1	6.3	2.8	6.7	3.3	7.9	1.1	8.3	10	11.6	5.3	4.6	5.2	1.8	12.6	3.8	12.2	11.5	14.3	21.7	6	6.1	5.5	0.6	4.2	5.4	6.8	10.4	14.9	3.5	6.7	2.8	2.2	7.8	5.4	2.9	48.4	4.1	5.1	8.1	4.2	5.3	10.8	5.1	1.8	4.5	5.7	8.3	23.1	3.1
PLXDC2	12.4	9.4	13.3	7.3	14.1	5.2	11.5	9.6	13.3	12.7	16.8	5.3	4.2	10.7	3.5	7.5	10.1	17.4	10.2	11.3	25.6	10.7	3.1	17.1	2.4	18	17.3	9.4	3.6	16.2	3.3	4.7	19.2	7.6	4.6	18.2	6.2	7.7	5	15.5	7.1	16.2	16.2	9.4	3.8	5.9	22.3	2.5	6.8
PLXNA1	11.2	7.6	13.9	7	13	1	9.6	0.6	16.4	11.6	0.5	9.1	3.4	10.9	2.3	11.3	10.2	4.8	15.8	14	7.9	8.6	3.2	14.7	6.3	5.5	5.6	13.8	9.3	24	5.5	8.2	5.6	9.3	1.9	1.7	12.9	6.3	10.9	15.1	7.9	5.2	1.3	13.2	7.9	9	14.8	6.3	9.6
PLXNA2	7.9	1.4	6.6	2.1	9.1	0.4	4.9	10.5	11.2	3.9	19	9	6.8	6	2	15.4	5.2	4	8.8	10	1.6	3.4	2.4	14.3	1	2.2	7.8	13.8	35.1	1.3	3	8.5	3.2	4.1	7.2	3.7	4.1	3.1	9.6	9.5	7.7	5.9	4.5	1.3	9	0.6	2.7	4.3	6.8
PLXNA3	6.5	7	5.7	3.5	6.4	1.7	6	7.5	7.2	10.7	5.3	7.5	3.6	8.1	4.3	5.3	8.7	3.9	7.1	5.5	8.6	5.8	2.8	8.4	3.8	6.4	7.3	17	7.6	2	24.8	3.6	7.2	10.5	2.2	1.5	12	3.4	1.7	10.1	7.8	2.6	4.6	8	5.5	3.7	9	2.2	10.2
PLXNA4	13.8	2.4	4.2	1.6	5.6	0.3	7.6	0.1	29.1	8.4	0	1.5	0.4	1.5	0.2	3.8	2	1.9	3.9	26	1.3	0.7	0.3	1.2	1	2.3	0.1	3.6	0.4	0.1	1	3.5	1.8	0.5	0.7	4.8	0.4	0.9	0.7	2.2	0.8	2.6	0.9	1.5	1.6	1.1	1.6	0.2	1.5
PLXNB1	9	2.8	26.6	3.3	54.5	1	13.7	34.3	28.6	17.1	33	19.5	9.7	19.5	5.6	22.9	25.3	10.3	10.4	22	28.3	27.6	28.9	11.4	1.6	42.9	43.9	19.1	26	6.1	17.9	6.8	41.5	22.9	5.4	4.2	17.3	15.8	1.7	24.6	13	7.5	26.5	6.5	14.7	3.9	40.4	5	35.8
PLXNB2	28.1	42.9	12.5	31.2	11.5	14.6	25	43.2	14.7	38.8	61.2	45.8	45	44	7.7	48.6	50.6	51.5	20.1	9.8	12.3	42.5	33.2	40.2	22.8	21.1	22.9	49.6	47.5	22.5	33.8	35.7	16.9	40	16.4	9.3	53	45.6	7	50.2	50.3	20.2	13.2	74.2	87.4	18.6	16.7	7.8	53.8
PLXNB3	14.7	28.8	74.4	2	122.8	0.7	16	86.1	110.8	10.8	28.7	57.2	2.3	23.6	3.9	7	11.9	4.9	9.6	77.4	83	1.8	1.1	2.8	0.5	105	102.2	1.8	6.5	0.2	3.1	0.4	101.5	16.6	2	2.4	26.3	8.5	0.8	10	9.3	6.5	71.3	0.7	13.6	11.5	123.9	0.1	1.7
PLXNC1	6.1	8.8	6.4	20.5	7.1	17.4	4.7	8.9	7.5	8.5	1.9	5.7	4.1	7	2.7	3.8	4.8	10.2	1.9	7.1	15.9	4	2.5	11.4	16.2	5.3	12.7	14.8	2.4	0.9	4.1	9.4	4.7	2.3	6.5	2.2	2.3	4.5	4	8.3	5.5	6.9	4.2	19.8	4.5	15.2	18.6	5.7	3.4
PLXND1	72.6	22.1	32	37.4	38.1	26.5	47.4	36.2	35.6	58.4	26.1	19.5	6	33.5	17.6	21.5	35	39.4	39.8	29.3	34.2	24.7	18.3	67.5	34.7	48.7	43.5	16.3	13.9	18	11.1	112.4	43.8	19	16.9	3.5	13.3	27	12.9	19.5	20.9	52.6	38.8	33.6	15.8	10.8	49	62.7	29.5
PMEL	3.3	0.8	0.2	0.8	0.2	1.8	8.3	0.7	0.5	80.5	0.3	1.3	1.6	32.2	1.5	0.7	1.2	1.6	0.6	0.3	0	2.1	5	0.9	5.6	0	0.4	4.3	2.3	1.7	0.7	2.8	0.1	0.9	1.2	0.4	3.5	0.8	0.3	115.2	2.1	3.5	0	0.5	1.1	4.8	0	0.7	1.1
PMEPA1	50.5	14.5	24.2	14.2	75.5	1.3	25.1	38.8	29.9	94.8	1.8	30.7	6.5	48.4	7.1	7.6	19.9	26	29.2	24	28.3	16.2	3.8	21.8	7.4	32.9	34.1	14.9	31.3	5	13.5	3.9	38.8	110.8	8.4	23.6	30.5	20.6	33.2	18.1	12.6	28.8	27	6.6	12.2	5.3	36.1	2.4	13.6
PNPLA6	17.9	27.3	18.3	26.2	23.2	26.1	16.4	14.7	31.5	20.2	12.6	25.7	26.9	20.8	5.3	20.4	16.8	13.7	20.7	21.9	16.3	25.6	21.9	40.4	19.5	23.4	20.3	18.8	16.4	15.6	32.7	13.6	25.6	21.4	8.4	10.6	15.8	12.8	33.5	17.5	29.6	14.5	10.1	41.9	19.2	36.4	23.7	10.9	22.7
PNPLA7	9.6	7	5.2	2.2	5.3	2.1	11.3	1.9	8.6	17.6	1.2	10.8	2.2	12.3	1	2.7	13	3.7	6.9	6.6	2.6	6.3	14	4.7	4.4	4.6	2.6	21.5	17.9	2	8.9	0.6	3.6	22.5	1.4	1.3	15.9	2.7	17.3	14.3	8.4	1.6	2.2	7	16.3	2.6	4.2	1.4	17.3
PNPLA8	27.8	47.3	23.6	17.9	25.1	82.9	20.2	21.6	29.6	19.4	22.1	14.1	11.8	17.9	17.7	21.1	11.6	21.4	25.3	24	26.5	30	34.6	17.5	18	23.5	23.3	14.7	13.9	28.4	16.5	26.6	23.4	18	15.1	24.4	11.9	17.7	35.9	15	10.7	20.9	24.9	17.7	15.6	15.5	22.9	18.6	24.3
PODXL	20.8	6.8	27.7	8.9	26.5	0.3	21.9	25.2	34.4	26	19	8.4	5.1	27.5	5.6	8.1	49	14.5	29.1	25.2	25.3	96.2	3	31.8	5.6	29.2	28.1	6.1	26	18.9	1.1	29.3	29.5	8.7	8.6	67.8	16.1	18.9	15.3	4.8	6.2	28.9	22	5.6	5.6	2.4	42	3.7	28.5
PODXL2	3.8	17.3	45	2.7	39.9	1.8	8.8	34.1	50.9	2.9	1.9	9.4	7.2	4.4	2.3	4.2	4.3	4.5	4.1	42.3	65.6	7.2	1.6	2	2.2	49.2	50.9	11.2	13.5	5.3	59	1	54.6	13.1	8.2	21.6	24.9	2	3.2	7.6	6.7	1.8	32.9	2	14.1	30.8	53.6	1.9	5.5
POR	53.4	197.4	19.9	32.1	20.7	17.9	44.7	14.1	18.6	42	15.5	35.9	105.2	32.1	29.4	53.6	50.2	37	43.3	20.7	30.2	38.1	313.3	55	19.9	22.2	24.5	52.2	44.5	77.6	71.4	46.3	20.9	31.8	21.9	12.7	29.9	113.1	56.2	43.8	92.4	28.2	16.9	43.8	41.5	25.5	34.7	38	131.3
PPM1L	6	5.9	7.6	2.2	8.5	2.4	3.2	11	13.4	7.3	0	5.9	1.9	4.2	1.9	6.2	4.1	5.9	6.6	9.2	5.6	5.8	3.2	3	1	11.3	7.6	2.2	3.7	15.5	10.1	8.6	13.1	4	3.9	11.3	15.2	2.2	21.8	6	2.5	4.1	0	2.2	6.1	1.7	12.7	3.5	10.7
PPP1R3A	0	0	0	0	0	0	0	0	0	0	0	0	0	0	0	1.5	0	0	40.8	0	0	0	0	0	0	0	0	0	0	0	0	0	0	1.5	0	0	1	0	152.9	0	0	0	0	0	0	0.9	0	0	0
PPP1R3F	3.1	4	13.9	2.4	14.9	1.5	3.2	14	18.3	5.7	8.1	7.4	1.3	5.8	5.8	4.2	7.1	1.5	18.1	15.2	14.1	4.1	3.4	3.3	2.7	14.7	13.5	8.2	2.6	1.1	15.5	1	17.2	5.6	0.6	9.7	3.1	1.4	27.5	3.3	3.5	1.3	12.5	4	3.4	4.2	14.1	1.3	5.3
PRIMA1	5.8	3	6.1	2.9	11.3	0	3.8	10.8	12.3	17.5	2.5	53.7	2.1	13.9	2.1	8	18.3	1.6	8.8	5.2	7.9	2.5	0.8	1	0.1	17.1	11.3	5.4	1.3	0	0.7	1	14.7	15.6	3.7	5.7	5	5	0.9	3.4	21.6	8.1	12.7	0.2	20	1.7	9.1	0.2	1.7
PRLR	0.6	12.2	9	0.5	12.1	1.1	23.1	5.4	3.7	20.8	781.5	5.4	6.6	20	9.4	0.7	2.2	0.8	0.2	27.7	24	30.7	10.9	0.6	0.1	3.3	5.3	2.3	5.4	82.6	4.3	50.2	2.3	1.1	5.7	0.1	1.7	8.1	0.1	3.1	8.1	10.8	4.2	0.2	6.2	0.6	40.7	0.2	0.1
PRNP	87	92.4	283.8	52.4	308.4	83.7	106.7	255.1	385.9	135.4	415.8	184.2	37.1	125.5	59.1	79.2	79.9	110.1	197.5	315.6	244.8	132.8	79.7	79.2	59.8	262.8	260.8	163.7	41.5	62.8	83.8	66.9	270.1	146.1	70.5	178.6	60.3	148.2	64	95.4	47.4	140.8	265	75.2	61.6	68.1	302.5	47.9	89.1
PRR7	1.3	4	10.7	0.8	11.9	5.8	1.6	1.2	18.7	1.8	6.3	1.3	0.7	2.5	0	3.7	4.8	0.1	1.8	17.9	6.7	2.3	2.3	2	1	2.7	2.1	0.7	2.9	0.4	10.4	0.1	0.7	1.8	0.1	0.3	2.7	0.2	1.2	6	1.8	0.1	1.9	3.1	1.3	4.4	7.4	0.5	1.2
PRRG1	8.6	3.7	12.3	2.1	24.9	0.2	5.2	21.6	19.7	4.4	4.7	4	2.9	4.3	1.5	4.1	2.6	8.8	6.4	12.9	15.9	10.5	7.9	5.5	1.7	26.7	21.3	4.2	1.6	1.2	1.4	8.1	25.3	3.4	4.1	1.5	2.9	7.8	15.9	2.2	3	5.4	18.4	2.9	2.4	1.5	18.4	1.5	8.3
PRRG2	1.2	0.4	0.9	1.2	0.9	0.1	7	1.3	2.6	4.9	0.6	8.4	12	1.5	12.9	13.5	4.9	4.3	1.2	0.9	1	11.8	6.4	3.9	0.9	1.2	0.9	0.3	13.1	28.4	15.6	2.1	1.1	6.2	7.7	0.1	11.3	9	0.9	12.9	11	1.1	0.9	1	9.8	0.9	1.1	2.3	13.4
PRRG3	1.9	0.2	9.5	0.2	9.1	0.2	1.8	0	11.4	5.3	0.2	1.2	0.1	1.7	7.4	2.3	0.9	2	2	7.8	7.1	0.5	0	1.2	0.1	1.6	2.1	2.1	0.1	0.2	1.5	0.8	4	0.6	0.6	0.7	1.7	0.2	2.3	1.5	0.4	1.4	0.2	1.7	0.6	0.3	8.6	1.2	0.9
PRRG4	1.1	1.6	0.7	2	0.9	4.6	7.2	0.7	0.8	7.5	2.1	6.9	7.5	1.4	6.1	23.4	5.4	3.4	1.3	0.7	1.5	13.3	22.6	6.4	1.1	1.1	0.9	0.3	3.9	2.9	2.8	5.8	1.1	6.3	6.3	0.2	10	6	1.1	20.8	7.4	0.9	0.7	3	5.4	0.5	1	3.6	5.5
PRTG	0.5	1	1.7	0.4	2.2	0.1	1.1	2.2	1.1	1.2	1.4	0.5	0.1	3.6	0.5	0.1	1.1	0.3	0.6	1.3	2.8	1.5	0.1	1.7	0.1	3.2	2.4	1.9	0.1	1.9	0.9	2.7	3.7	0.4	0.2	10.4	0.2	0.5	0.6	0.1	0.3	1.3	2.9	0.1	0.5	3.6	2.9	0	10.7
PSD2	0.1	0.3	70.8	0.3	91.3	0.2	0.5	86.5	63.1	0.8	22	0.2	0.1	0.2	1.6	0	0.4	0.2	0.2	58.7	76.3	0.1	0.1	0.1	0	90.6	106.2	0.1	0.4	0	0.9	0	79.2	0.2	0.1	4.1	1.7	0.4	0.3	0.1	0.1	0.1	70.5	0.2	0.1	1.1	106.3	1	0.1
PTCRA	0.3	0.1	0	0.3	0.7	1.7	0.1	0.1	1.3	0.1	0	0.2	0.2	0	0	0	0	0.1	0	0.3	0.4	0	0.2	2.6	2.8	1.1	0.7	0	0	0	0	0.6	0.8	0.1	0.1	0	0.2	0	0	0	0.1	0	0.4	5	0.1	0	3.3	128.6	0.1
PTGES2	18.1	49.8	31.6	15.6	33.9	6.5	16	29.1	45.8	18.1	32.4	30.6	27.5	21.6	4	35.3	17.6	11.4	95	35.6	33	36.4	37.7	14.8	17.6	31.5	31.5	16.1	37.6	35.2	41.4	9.7	32.1	24.6	9.2	10	26.1	16.8	117.9	20.9	23.8	7.5	27.3	21.1	29.6	14.5	31.5	11.9	23.5
PTGFRN	11.6	21.1	3.2	10.1	3.5	0	10.6	3.3	4.8	14.9	8.3	40.6	11.3	31.2	10.6	21.2	23.9	17.2	48.8	3.3	2.6	4	6.6	6.6	2.5	2.8	4.5	15.9	13.3	6.3	2.9	5	2.2	18	21.7	1.4	18.5	23.6	2.9	17.8	14	46.6	4.6	3.1	10.5	5.3	4.1	5.3	6.9
PTK7	15	5	9.6	6.7	8.4	2.8	17.5	8.5	8.9	69.5	36	9.4	6.5	87.4	87.1	30.1	38.2	24.7	8.8	8.7	10.8	29.3	1.6	33.9	3.9	10.2	11.4	85.3	16.4	13	21.1	48.8	8.7	37.9	8.5	6	36.7	25.4	0.6	34.6	9.5	38.7	9	27.8	12.2	41.7	11.2	30.4	23
PTPRA	48.8	36.6	83.9	31.9	89.3	39.6	47.4	84.2	96.1	56.4	59.5	41.6	31	53	36.7	46.1	52.7	43.7	29.5	87.7	83.5	44.2	28.6	45.4	38.9	74.7	81.9	55.8	31.2	81.9	44.8	60.8	78.3	46.3	40.6	61.5	36.3	41.9	16.9	45.8	32.7	52.4	76.3	39.4	34.5	43.4	92.6	59.6	65.5
PTPRB	26.7	9.4	16	4.7	14.1	0.1	18.8	12.3	12.1	12.8	7.1	10.9	7.5	12.3	4.4	6.8	10.8	14.7	23.2	10.1	12.4	22.5	16.7	35.7	3.2	15.9	14.2	4	6.2	7.8	4.7	32.6	18.1	6.3	11.1	1.4	3.3	8	17.1	4.1	9.3	18.1	12.4	30	6.2	2.5	19	3	14.8
PTPRC	32.8	11.6	3.8	248.5	3.3	208.6	13.9	4.4	4.3	14.9	6.9	26.4	27.4	11.3	5.6	15.1	8.4	45.7	7.3	3.5	5.6	7	29.6	68.6	329.9	12.9	8.6	5.7	5.6	4	2.9	23.5	11.5	11.6	30.5	2	13.8	6.6	4.6	5.7	42.9	25.3	7.9	202.5	37.9	5.5	6.9	306.9	7
PTPRCAP	7.1	2.9	3	73	2.9	27	5.3	2.6	4.9	7	3.1	14.3	14	4.6	0	7.9	7.9	3	3.5	2.5	2.5	9.9	8.9	14.4	126.5	3.9	2.8	5	3.8	0.3	4.2	0.6	3.4	10.6	2.4	0	10.2	0.6	2.2	4.2	79.7	0.9	3.4	174.1	24.7	1.5	3	109.2	13
PTPRD	2.1	0.6	10.8	0.3	24.7	0.1	0.9	12.2	26.2	5.6	0	3.3	1.8	2.4	0.2	0.6	2.2	1	2.5	14.4	7.2	6.6	3.6	4.6	0	14.6	10.1	12.1	1.3	18.7	4.3	5.3	19.1	1.9	2.5	6.4	0.5	0.6	0.9	0.7	5	1	10.4	0.4	0.9	1.6	17.6	0.7	3.4
PTPRE	13.6	16.7	13.9	25.3	8.9	46.9	6.7	5.7	13.9	3.9	7.7	9.2	9.5	3.5	2.6	7.9	4.9	10.3	10.6	14.2	11.1	4.3	4.4	16	16.4	11.6	9	1.6	2.7	2.7	5	7.8	10.7	3.4	9.3	1	5.8	2.4	1.3	4.7	12.9	7.4	10.8	20.6	7.4	2.6	10.7	8.6	5.5
PTPRF	91.7	11.9	47.1	14	48.4	1.8	57.4	22.3	45.6	36.3	4.7	79.5	70.5	28	71.9	101.7	70.5	30.4	7.6	45.3	39.9	27.7	107.2	35.4	4.7	33.1	43.6	22.1	56.8	31.1	23.5	55.7	33.1	67.3	51.4	24.7	101.7	43.1	2.7	107.9	78.5	35	30.4	4	49.7	9.4	45.6	29.6	23.8
PTPRG	18	13.2	7.6	4.6	7.8	0	12.8	4.9	10.4	11.9	23.4	8.2	3.7	10.6	8.4	4.1	9	8.3	10	13.7	6.2	14.4	5.8	12.8	1.8	8.4	7.2	12	3.9	26.6	5.2	9.9	5.9	7.8	6.1	8.6	5.2	8.4	7.4	4.5	5.9	13	10	7	5.8	7.7	9.1	2.1	13.1
PTPRH	1.3	16.9	1.7	3.6	4.4	0	0.6	5.2	3	0.8	0.9	27.9	67.7	0.7	0.1	0.3	0.5	24.2	1.1	1.7	3.4	0.2	13.3	0.1	0.1	7.1	4.9	0.3	4.6	0.1	5.1	0.1	5.7	0.2	21.2	1.3	0.1	0	0	0.1	68.6	2.1	3.8	22.2	23.6	0.8	4.8	0	0.1
PTPRJ	6	3.2	10.2	20.5	13.8	29.5	6.1	6.9	14.9	6.2	18.5	10.2	9.4	2.4	7.8	1.9	4.1	7.1	2.7	10	12.7	13.9	11.9	10	15.5	9.7	11.7	1.6	6.1	15.8	10.1	7.6	12.4	7.9	8.7	8.1	10.1	7	2.4	4.2	14.5	5.9	6	23.3	14.6	2.3	18.5	7	19.6
PTPRK	10.7	4.2	13.4	9.7	20.6	0.2	25.6	16.7	18.6	13.5	8.6	27.3	32.8	12.1	8.2	9.7	14.9	32.5	12.4	15.9	14.5	14.9	29.6	19.4	6.9	16.8	16.7	15.1	26.2	10.2	7	21.8	17.8	18.9	27.6	4.6	15.3	19	5.9	12.2	28.5	15.9	14.5	7.9	30.5	2.2	16.4	10.2	11.7
PTPRM	53.1	24.1	18.9	11.9	37.6	1.2	41.8	13	27.7	18.4	44.2	25.3	8.7	24.2	11.9	14.2	23.3	32.4	61.2	12.7	38.7	29.5	11.8	38.9	15.5	21.7	53	26.4	13.2	23.4	16.1	33.2	34.3	16.7	11.5	19.3	10.9	36	52.5	12.3	15.1	24.8	5.8	23.1	18.4	22.8	47.6	16.7	54.8
PTPRN	0.7	25.2	91.6	4.8	98.3	0.6	0.2	12.2	139	0.2	0	5.3	1.6	0.3	0	0.3	0.1	0.3	0.3	116.6	234.3	0.3	0.2	0.2	0.1	62.4	85.5	0.2	36.3	0	182.3	0.2	138.1	0.4	0.8	21.4	0.1	0	0.1	0.9	2	1.6	22.2	0.1	6	0.7	98.9	0	0.4
PTPRN2	3.8	16.5	29.4	2.7	34.3	1.3	2.9	0	49.9	2.1	0	7.7	8.3	3	4.2	1.9	10.8	7.6	3.1	35.2	22.7	3.9	1.6	4.8	3.4	7.9	3.1	8.7	98.1	1	41	2.1	3.4	17.3	6.1	9.2	12.9	3.6	1.2	0.8	6.7	2.1	0.1	13.4	40.2	6.2	14.1	1.6	8.7
PTPRO	1.8	0.8	8.7	3	9.4	0.2	0.8	0	10.3	1.3	0.1	10.4	1.7	4.8	1.4	0.4	1	1.2	0.5	9.8	8.9	36.3	1.3	6.8	3.1	2.2	3.3	0.4	0.4	0.3	2.4	4.4	5.3	0.5	26.8	7.5	0.5	0.8	0.3	0.4	2	6.6	0.9	3.4	0.8	0.5	9.5	1.2	0.3
PTPRQ	3.2	0	0.3	0	2	0	0.4	0	0.7	0.5	0	0.1	0	0	1.9	0.1	1.6	0.2	1.1	0.2	0.4	7.1	0	2.3	0.9	1	0.7	0.3	0.3	0.1	0.1	0.1	0.6	0.6	0	0.8	0.1	0.1	0.2	0.1	0	0	0.8	0	0.1	2.7	0.3	0.2	2.9
PTPRR	0	2.2	3.7	1	5.7	0	0	14.4	6.5	0.3	0	7.4	3.2	5.5	0	0	0.1	1	0	7.2	0.5	0	0	0	0	0.2	0	0	0.1	0	0.3	0.2	0.1	0	5	2.5	0	1.1	0	0	7.6	2.9	1.5	0	2.7	0	0	0	0
PTPRS	54.7	21.2	34.4	5	25.5	1.5	36.2	3.2	30.9	40.2	0	25.2	2.6	30.5	2.2	16.5	41.1	13.7	37	34.3	10	11.2	6	26.9	5.5	16.4	16.4	35.8	32.4	9.7	29.1	2.3	17.6	30.5	1.6	5.7	18.6	14.6	14.4	20.6	13.6	8.6	1.6	9	23.2	9.9	27.3	4.2	29.4
PTPRT	0.1	0.2	10.1	0.1	10.7	0	2.7	0	23.9	0.6	0	0.1	0.5	0	0.2	0	10.8	0.1	0.2	7.4	0	0.1	0.2	1	0.4	0.1	0	0	0.4	0	3	2.8	0	0.2	0	3.6	1	2.6	0	0.4	0.3	0	0	0.1	0.8	1.6	0	6.3	0
PTPRU	7.1	2.1	12.6	1.1	18.3	0.1	6.9	6.4	16.1	31.1	6.1	5.3	0.7	11.9	3.3	4.3	11.5	4.8	8.7	14.4	10	4.9	9.1	9.9	0.6	29.1	18.9	13	11.1	9.2	10.2	11.5	28	14	1.4	18.8	14.6	12.9	17.5	10.1	2.4	1.9	6.3	2.1	5.9	4	9.7	1	5.2
PTPRZ1	1.6	1.6	66	1.2	64.2	0	4	57.2	88.4	1.8	21.5	4.4	0.6	0.1	0.8	7.9	0.3	0.7	1.3	64	64.1	0.1	0.1	1.2	0	60.9	62.9	0.7	2.7	0	2.3	0.2	62.4	1	1.1	19	3.4	0.7	0.1	31.9	1	1.3	63.7	1	13.8	0.3	58.6	0.2	0.1
PTTG1IP	127.8	131.8	147.6	98.4	158.9	92	114	150.8	146.8	131.1	131.1	132.7	123.2	132.4	118.5	89.1	109.4	141.8	164.3	138.1	168.7	157.6	130.5	160.5	75.3	178.8	152.9	110.7	85.6	84.1	68.8	180.1	169.9	108.5	111.5	29.7	118.3	151.4	70.7	88.9	127.3	145	152	97.7	169.9	66.9	175.3	57.9	127.4
PVR	13.9	17.5	10.2	7.1	9.1	5.1	9.6	9	10	8.7	9.3	10.3	12.5	13.9	5.2	8.4	11.8	6.2	28.5	9	16.6	13.6	30.7	19.4	2.7	9.7	11	12.5	14	10.3	17.3	12.5	12.4	9.7	8.8	5.4	9.9	6.4	19	7.1	11.1	10.5	7.4	4.6	12.3	5.8	14.9	2.5	10.6
QPCTL	4.1	7.8	3.9	3.1	3.9	4.1	4.9	3.6	4.8	4.9	4.1	5.9	4.7	4.8	3.7	4.7	4.8	2.5	3.4	4.2	4	5.3	9.2	6.2	4.7	4.5	3.8	6.6	7.5	4.4	7	3.7	4.5	6.5	3.9	2.1	6.7	3.4	1.5	5.2	5.5	2.5	3.2	8.5	6.1	4.4	4.2	2.4	6.7
QSOX1	84.8	84.9	35.8	52.1	39.4	115.5	53.2	42.7	47.3	81.7	41.1	100.1	67.5	75.2	70.2	178.4	82.3	150.3	244.9	41.5	43.4	73.8	81.7	200	16.3	50	40.7	196.1	136.3	21	60.2	158.9	43.2	92.3	80.9	15.2	105.6	57.5	91.2	58.6	85.7	60	44	61.9	178.3	172.9	42.6	12.1	31.9
QSOX2	7.5	7.6	7.3	11.2	7.6	15.9	5.9	12.9	8.1	7.3	5.9	6.7	5.1	8.3	10.6	5.3	8.6	4.6	7.6	7.3	7.6	7.5	8.6	7	17.5	7.3	7.6	9.5	18.8	8.1	32.3	4.9	6.9	6.4	5.4	12.3	5.9	3.7	5.6	11.1	11.8	6.7	6	15.7	7.1	10.8	8	8.1	11.7
RAET1E	3.7	0.8	0.6	0.1	0.4	0.1	1.9	1	0.7	21.9	0.8	0.2	0.1	0.3	0	62.8	0.8	0.1	0.5	0.5	0.5	2.2	0.1	0.3	0.1	0.4	0.3	0.1	0.1	0	0.2	0.5	0.5	0.3	0.3	0.1	12.9	0.3	1.6	21.6	0.1	0.5	0.1	0.9	0.3	0.4	0.4	0.1	0.3
RAET1G	2.8	8.4	0.4	0.4	0.3	0	0.6	0	0.4	4.1	0	0.2	0.1	0.3	0.7	15.1	0.6	0.7	0.6	0.4	0.3	0.9	0.1	0.5	0.1	0.3	0.6	0.7	0.1	0.2	0.3	0.1	0.1	0.7	0.1	0.1	3.7	1	0.2	2.7	0.2	0.6	0	0.1	0.4	0.3	0.7	0	0.4
RAMP1	18.7	29.2	170.9	21	171.2	0.9	7.4	168.7	253.4	362.4	153.7	349.6	57.5	706	25	9.4	256.6	28.5	287.6	176	181.8	26	82.7	32.5	6.6	198.8	164.5	45.2	225	1.4	15.2	8.6	163	142.2	6.4	0.8	10	54.6	212.3	11.6	73.5	125.4	171.7	12.3	103.4	5.1	183.5	2.9	6.8
RAMP3	86.9	32.6	17.7	23	19.7	0.2	71.7	26.9	22.7	33.5	21.3	24.4	10.2	25.9	3.9	18.9	22.8	28.7	91.3	19.2	25.8	84.1	23.9	144.6	55	37.3	25.7	7.4	19.7	28.1	22.3	8.6	34.2	29.7	8.6	1.1	22.1	12.9	19.3	22.8	30	24.4	31.6	11.4	25.7	6.3	23.5	7.3	71.9
RARRES1	221.9	21.3	1	65.1	1.5	0.6	44.6	1.5	1.7	74.6	11.3	31.7	5.1	25.9	27	11.3	206.4	19.7	81.5	1.5	0.8	25.1	4.2	52.7	18.9	0.6	0.4	60.5	10	0.2	27.7	3.5	0.4	78.6	36.2	0.9	165.3	37.2	5.6	8.3	38.5	51.2	0.4	2.7	23.7	4.5	1	1.8	20.4
REELD1	0.8	0.2	0.3	0.2	0.3	0.1	0.7	0.3	0.5	0.3	0.3	0.2	0	0.2	0.3	0.1	0.5	0	0.4	0.3	0.3	1.1	0.6	0.4	0	0.3	0.3	0.2	0.4	0	0.1	0	0.5	0.6	0	0.4	0.3	0	0.4	0.6	0.6	0	0.3	1.3	0.2	0.5	0.3	0	0.2
RELL1	13.5	2.4	10.6	4.9	15.5	25.6	7.8	20.1	14.9	5.1	9.3	8.3	6.2	5.5	2.7	6.4	5.1	6.1	6	8	13.3	3.9	4.8	6.6	4.7	29.7	19.3	3.5	2.3	1.5	1.4	6.1	27.7	3	6.6	3.1	3.5	3.8	15.8	12.4	5.5	6	24.4	7.3	12.3	1.6	20.1	3.7	12.5
RELL2	1	5.9	14.4	1.3	12.8	1	1.3	18.8	38.2	1.6	5.4	1.4	1.5	2.1	0.6	3.5	0.8	1	1	13.4	19.3	3.7	1.9	3.3	2.5	34.1	18.9	0.8	1.4	16.1	15.7	2.3	31.4	2.1	0.7	3.6	2.7	0.5	0.3	2.7	2.8	0.8	10.6	5.8	1.1	6	28.5	4.8	2.8
RELT	4.9	2.2	3.4	12.9	6.5	154.7	2.5	6.7	7.7	1.4	0.4	2.3	2.3	1.4	0.5	3.9	1.9	4.5	6.2	3.6	7	3.7	2.1	10.9	11.9	8.9	6.8	1.8	0.8	1.1	3.5	4.6	8.1	2.1	1.4	2.2	1.9	0.4	24.3	3.2	7.1	2.6	7	20.8	2.2	3.2	6.9	4.6	2.2
RET	1.8	20.8	1	1.3	0.9	0.4	1.1	5.1	5.6	1	0.2	3.4	1.4	0.6	0.3	0.4	0.5	0.6	2.2	0.3	5.5	0.9	3	0.4	0.6	14.4	27.3	0.4	1.3	31.8	5.3	0.5	12	1.8	1.4	4.7	5.1	2	5.9	0.9	1.4	1	4.8	0.2	2.2	2.7	7.6	1.6	0.8
RGSL1	0	0	0	0	0	0	0	0.1	0.1	0	0	0	0	0.1	1.1	0	0	0	0	0	0	0	0	0	0	0	0	0	0	0	0	0	0	0	0	0	0	0	0	0.2	0	0	0	0	0	5	0	0	0
RHEX	4.1	0.4	0	2.9	0	1.3	4.7	0	0	24.4	0	7.5	3.3	12.8	16.3	7.7	5.3	16.3	0.9	0	0	14.3	0.9	10.7	4.1	0	0	0.2	1.4	0.3	0.4	0.6	0	2.8	7.4	0	2.8	20	1	4.5	6.7	7.3	0	3	6.4	1	0.1	3.1	2
RIC3	3.1	13.5	17.9	5.2	17.8	1.9	6.4	24.6	21.7	8.9	14.8	11.3	1.9	10.9	21.5	5.7	10.1	3.5	9.8	17	20.3	10.5	3.5	3.7	7.7	15.5	15.5	19.7	18	11.7	31.3	0.3	16	16.9	2.1	42.2	16	10.3	5.9	14.2	8.2	6.1	14.1	7.3	8.5	7.4	16.2	2.1	22.9
RMDN3	30.1	22.7	37.2	16.2	40.2	24.1	26.7	38.4	48.6	18	31.2	18.1	43.8	15.9	5.4	22.6	18.8	16.7	16.4	36.3	36.1	18.4	37	36.5	15.6	40.2	38.6	17.2	27.2	36.3	10.9	19.4	36	17.2	9	6.7	33.3	15.4	20.7	21.1	51.7	11.2	37.7	13	21.5	13.8	42.9	15	19.9
RNF122	36	15	2.4	9.5	2.2	7.4	19	13.7	3.6	11	2.2	13.5	2.7	10.4	5.4	6.4	29.1	13.4	28.4	2.2	3	10.1	7.3	28.9	7.1	4.8	4.1	48.1	5.6	3.4	4.3	3	3.6	10.2	5	4.9	7.9	2.4	25.8	9.9	10.1	14.7	3.4	12.4	11.1	5.7	4.3	5.9	6.5
RNF128	0.7	35	2.6	1.8	2.4	0	7.9	1.9	2.4	0.6	0.8	21.8	62.1	0.1	0.5	4.6	1	33.1	0.5	2.5	4.2	31.5	124.6	14.7	0.2	2.7	2.2	2	16.4	0.7	6.6	11.1	3.3	2.8	19.6	0.1	28.6	2.1	8.9	6.9	60.8	0.6	1.6	0.1	46.9	0.6	4.3	2.8	29.4
RNF13	48.2	41.2	58.1	40.4	95.2	19.9	53.9	88.1	91.5	33.6	63.7	35	28.9	33.3	57.2	32.6	30.2	40.6	34.4	55	77.3	67.9	73.8	64.1	38	101.8	83.9	35.6	36.1	52.3	18.3	64.1	100.8	46.6	37.1	40.4	75.5	39.3	36.5	32.5	30.5	36.9	85.6	53	34.3	25.2	75.9	32	64
RNF130	94.2	43.4	79.7	47.7	103.2	94	50.2	102.3	114.1	55.5	75.5	40.1	28.1	42.1	35.6	26.4	46.8	55.9	36.2	81.4	85.8	49.4	167.1	62.6	39.2	112.8	94.6	52.2	64.2	28	16.6	48.4	110.6	35.1	41.9	14.3	84.6	60.2	33.2	14.6	32.6	52.6	98.4	51.8	34.7	17.5	92.3	17.7	32.3
RNF144B	9.4	2	7.4	15.6	7.4	24	29.1	7.9	9	9.5	9.1	4.2	1.8	5.7	4.7	8.4	11.8	6.2	8.1	6.4	7.7	14	15.5	19.4	11.3	11.8	11.9	1.6	3.2	2.9	1.7	15.1	9.4	13.1	2.8	5	16.9	7.3	56.9	21.1	3.3	6.2	8.9	13.1	5.7	2.3	10.5	5.1	40.9
RNF149	26.7	15.2	7.7	40.3	7.5	52.3	16.3	7.7	9.7	17.7	12.3	15.7	16.8	12.4	16.3	35.5	16.9	18.9	12.5	7.6	8.9	16.3	26.6	30.5	18.3	9.9	8.5	15.9	22.3	17.9	10.4	21.8	9.6	12.6	15.8	7.8	18.3	10.1	8.5	25.6	18.2	12.9	8.5	53.1	19.1	15.8	9.1	15.2	12.2
RNF150	11.3	12.4	6.8	1.7	12.5	0.3	3.1	7.5	7.7	8	0	16.5	1	11.9	10.8	6.8	12.4	3.4	14.9	7.7	8.1	8.3	0.9	1.3	3.3	1.3	1.3	10.8	2	0.5	7.8	1.9	6.1	8.3	3.8	31.8	31.7	11.1	18.7	0.9	3.7	12.2	1.9	5.4	4	1.4	5.6	2	6.2
RNF152	7.4	3.4	5.4	0.9	13.9	0.9	6.7	48.3	5.3	8.2	62.3	7.2	1.7	6.3	3.6	4.5	5.2	3.8	7.6	6.1	10.6	56.5	22.1	7	0.5	25.5	13.7	4	2.5	2.4	2.9	6.5	28.7	5.3	6.6	5	14	2.8	2.3	11.4	5.5	4.1	8.5	0.6	6.3	1.3	21.1	0.6	5.4
RNF167	75	110.6	141.9	53	146.7	69	73.1	146.4	179.9	93.2	138.6	111.5	66.6	94.9	76.4	122.1	84.3	45.3	131.8	141.5	146.4	106.7	184.2	77.5	64.5	146.3	145.4	87.4	115.1	105.8	96.8	50.7	146.3	95	65.7	98.1	92.5	70.5	152.9	127.8	100.5	52.8	142.4	113.8	111.8	110.6	150.3	98.1	93.4
RNF217	8	3	3.4	2	2.5	11	6	3	2.3	6.3	4.9	7.2	1.3	4.4	2	5	7.4	4.2	5.1	3	2.7	1.9	5.7	6.3	0.7	3	1.8	8.6	2.8	42.7	2.9	3.9	2.4	3.5	1.3	3.6	4.7	3.6	7.6	9.1	2.5	4.1	1.1	1.8	3.5	6.9	2.6	1.5	5.8
RNF24	9	7.8	9.5	8	9.7	51.8	7	4.9	10.9	6.6	0	5.7	2.5	5.7	14.9	7.5	5.3	5.9	6.5	10.7	9.5	11.3	2.7	13.9	2.3	7.4	7.6	5.1	4.8	2.5	6.2	3.4	7.6	8.7	3.5	4.7	6.9	6.9	2.1	8.8	4.5	5.3	6.6	12.5	5.7	4.1	8.9	5.4	7.3
RNF43	0.2	10.9	1.7	2	3.1	0.7	5.5	9.6	2.7	2.6	1.5	13.4	22.7	1.7	4.4	10.4	4.8	2.7	2.7	2	1.3	6.1	9.1	3.6	0.4	1.8	3.4	0.9	8.2	5.2	4.3	4.8	1.9	9.4	19.3	1.2	9.3	4.8	0.3	11.3	16.9	0.6	1.4	0.5	5.8	3.4	2.3	3.7	1.9
ROBO1	12.4	8.6	12.7	10.7	13.7	0.2	4.9	4.3	9.5	13.4	0	7.8	3.1	9.5	7.2	12.3	4.7	7.7	6.7	7.8	10.8	3.1	3.6	7.6	9.3	8.8	16.3	16.4	1.9	1.8	7.4	7.8	9.9	12.9	6	3.9	5.4	11.9	4.5	20.5	4.3	10.5	7.5	9	4.8	10.3	15.5	13.3	4.8
ROBO2	0.7	2.4	10.1	0.5	13.6	0	0.6	0	14.2	2.4	0	0.8	0.5	2.1	0.4	4.8	0.1	2.3	0.6	10.4	1.7	1.8	1.2	10	1.5	14.8	13.1	7	1.6	2.8	1.5	5.2	14.3	1.2	0.4	15.4	1.6	5.7	0.1	2.3	0.7	1.4	16.7	2.9	0.7	3.7	4.9	9.3	0.1
ROBO3	2.8	1.8	0.5	0	0.3	0.2	1.9	0	3.2	0.7	0	1.3	0.3	0.8	0	0.7	2	0	1.8	0.7	0.2	1.6	0.4	1.1	0.1	0.9	0.9	6.4	0.7	0	0.8	0.2	0.2	1.4	0	0.2	1.2	0	0.5	0.7	0.9	0.8	0.2	1.6	0.6	1.2	1.7	0	1.4
ROMO1	126.3	185.8	164.8	71.6	170.7	112.3	125.8	174.7	216.3	112.3	182.8	131.7	99.8	113	81.6	185.6	102.9	50.8	246.2	165.5	169.8	188.4	206.2	99.8	79.2	171	170	111.3	134.7	122.3	163.6	63	170.5	126.4	66.3	33	133.9	79.6	259.2	122	105.1	51.7	170.2	104.6	126	121.6	175.1	102.3	122.5
ROR1	4.4	1.1	0.6	2.2	1.4	0.4	3.7	3	0.8	7.5	4.6	4.5	2.2	7.1	1.4	5.2	2.5	5.2	7.5	0.7	0.6	2.3	0.5	7	1.2	0.7	0.9	8.3	5.5	26.9	0.5	3.1	0.5	5.4	4	1.5	1.2	6.4	2.3	2.3	1.7	7.7	0.3	3.2	6.4	1.5	1.2	2.5	1.4
ROR2	6.9	5.7	0.8	3.9	0.6	0.1	4.4	0.4	0.5	18.7	28.2	32.7	2.2	23.7	1.5	8.2	11.6	8.6	11.1	1.4	0.8	1.4	0.5	5.5	0.5	1.7	2.1	13.9	1.6	16.6	1.6	3.5	0.9	13.9	2.2	1	1.6	13.3	0.3	4.2	7.7	11	1.2	3.3	12.8	3.4	1.2	3	5.6
ROS1	0	0	0	0	0	0	0	0	2.4	0.2	0	0.4	0	0	58.6	0	0.1	0	0	0.6	0	0.3	0.1	31.7	0	0	0	0	0.1	0	0.1	0.4	0	0	0.4	0	0	2.2	0.4	0.3	0.2	0	0	0	0.2	0.4	0	0	0
RPN1	97.9	88.3	56.7	94.5	65.5	97.1	105.5	69	63.3	142	96.2	124	97.1	92	352.4	76.6	124.8	90.5	82.6	56.1	71.4	119.5	226.3	112.7	76.8	72.7	65.8	80.8	118.8	143.8	83.7	139.8	69.4	100.2	134.3	46.9	120.4	113.9	89.2	63.5	94.5	111.6	66.7	85.2	115	90.9	68.1	86	177.7
RPRM	5.6	16.2	12.2	0.1	8.1	0	0.4	2.4	8	25.9	11.6	18	0.1	22.9	2	0.5	3.9	0	0.3	6.1	22.9	2.7	0	0.7	0	9.9	7.5	17.9	0	1	19.6	0.1	6.7	12.7	0.4	1.3	11.2	6.4	0.2	1.1	0.6	12.2	5.6	2	9.3	1.1	9.5	0.1	1.2
RPRML	0.2	0	4.9	0	12.8	0	0.3	0.1	9.8	0.1	0	0.3	0	0	0.6	0.3	0.2	0	0.7	7.1	0.2	0	0	0.1	0	0	0	0	0.2	0	0.4	0	0	0.1	0	0	0.2	0	1.3	1.9	0.2	0	0	0	0.3	0.1	2	0	0
RRP12	8.1	10.2	2.6	9.2	3.4	90.9	5.6	1.1	7.6	5.6	2.4	4.9	6	7.4	3.6	8.5	7.3	7.2	11.4	3.2	2.7	6.8	5.7	6.7	6.7	4.3	4.4	6.1	16	9.3	10.2	4.3	4.1	6.3	3.8	3.4	8.3	4	38.5	10.3	4.7	6	0.2	7.6	6.3	10.9	3.7	4.7	5.5
RTP5	0.3	0	25.8	0.1	10	0.3	0.1	0	18.9	0.1	0	0.1	0	0.1	0	0.1	0.2	0	0	29.7	32.9	0.1	0.1	0.5	0.5	5.1	17.3	0	0	0	0.1	0	16.3	0.1	0	0	0.1	0	0	0	0.5	0	6.2	1.4	0.3	0.4	25.4	0.3	0.1
RUSF1	27.1	31.8	19.6	20	18.9	21.5	28.8	12	21.3	45.4	14.2	29.6	31.3	43.2	20.7	26.5	38.2	23	28.5	19.9	19.7	29.5	57.9	25	19.8	17	16	49.6	56.8	46.2	48.4	25.7	18.5	39.1	19.1	22.4	64.8	34.2	9.4	26.9	30.3	25.6	13.8	22.3	39.5	21.4	17	18	42
RYK	31.8	25.2	15.7	15.7	16.2	17.1	42.8	15.4	19.8	40.2	19.9	34.5	20.1	46.1	40	29.6	33.4	24.3	30.3	14.5	15.3	25.4	22.3	25.3	18.9	15.9	15.6	82.1	24.5	29.7	17	36.6	15.5	36.3	26.2	15.9	26.9	43.9	25.3	34.7	21.4	40.6	16.3	22.9	23.2	47	16.5	21.2	40.9
SARAF	139.9	294.5	208.6	169.1	228	253	169.9	187.2	246.6	153.8	196.2	143	123.9	152.1	408.6	91	205.9	182.1	151.8	234.6	308.8	205.2	302.3	167.5	218.9	214	258.8	255.7	231.4	236.5	138.9	309.2	247.6	228.2	143.5	219.1	212.9	172.7	111.1	70.8	140.5	139.1	219.5	159	161.1	104.3	290.5	243.4	245.4
SAYSD1	8.8	7.9	7.8	6.5	8.4	7.6	10.5	8.3	10.3	8.6	8	8.7	9.9	8.4	11.1	7.5	8.6	6.9	8.3	8.2	8.3	9.6	10.1	7	10.3	8	8.1	8.8	11.1	7.7	6.3	6.7	8.1	9.2	7.8	6.8	12.6	8.2	7	7.4	9.4	6.8	8.1	7.5	7.8	55.5	8.1	17	8.7
SCAI	1.7	2.5	3.3	1.8	3.7	2.9	1.9	0.3	4.2	2.1	5.2	1.9	1.1	2.1	1.5	1.4	2.1	1.2	1.3	2.4	0.3	1.5	1.5	3.2	2.9	0	0.4	2.7	1.7	1.5	1.7	0.9	0	1.9	1.7	7.5	1.4	1	1.7	2.4	1.5	1.3	0	1.9	1.5	1.9	0.9	11.2	1.9
SCARF1	15.2	5	1.5	3.1	1.8	0.4	12.7	1.4	3.4	5.6	1.4	5.2	0	6	0.9	2.7	6.5	2.2	11.8	1.6	1.8	7.5	7.5	16.3	2.1	2.7	1.7	2.6	3.1	0.1	3.8	4.3	2.2	4.6	1.2	0.2	4.2	0	5.3	3.1	5.4	1.2	1.7	25.6	4.2	1.6	1.7	0.5	18.8
SCARF2	15.1	5.4	2.4	1.9	2.6	0.4	10.7	0.5	3.3	19.1	4.1	10	1.3	22.4	0.5	3.6	15.5	3.6	10.3	2.1	3.9	10.6	3.6	23.2	1.3	5.1	3.2	20.2	4	0.4	5.4	3.7	2.2	15.5	0.3	0.1	4.6	4.5	3.1	10.1	6	2.2	2	9.4	7.8	2.7	4.7	0.2	11.8
SCIMP	5.9	4.1	0	30.4	0.1	5.1	1.4	2.7	1.3	1.5	3.6	4.5	5.4	2.9	1.1	1.9	3.1	7.3	1.7	0.3	0	2.3	10.6	16.2	39.4	0.6	0.1	3.6	3.9	0.8	0.7	3.9	0.1	3.1	4.6	7.5	4	1.4	4.3	3.2	10.2	6.1	0	49.2	5	2.8	0	5.1	3.4
SCN1B	20.2	13.6	48.2	3.3	53	2.3	16.3	95.8	256.5	15.5	7.7	9.7	1.9	9.4	2.2	8.6	21.7	4.8	95.4	45	97.2	8.3	8.5	11.1	3	120.4	67	7.8	12.3	18.2	17.4	5.3	115.7	8.7	2.7	10.7	15.4	3.6	572	6.3	8	4.5	52.2	19.8	8.4	2.8	153.5	1.3	11.1
SCN2B	0.6	1.5	19.1	0.3	20.7	0	0.7	14.9	34	1.4	0	1.7	0.6	1.6	1.3	1.8	1.3	1.3	12.8	20.9	12.3	0.4	0	1.1	0	5.7	13.3	1.3	0.1	0	0.8	0	9.1	1	0.7	3.7	0.5	1.2	7.3	0.2	1.1	1.9	4.9	0.1	0.3	0.2	19.5	1.8	0.7
SCN3B	1.9	8.4	34.3	0.6	40.6	0.4	1.8	0	49.7	1	0	1.4	0.8	1.5	0.7	0.7	1.2	0.5	1.4	54.2	2.4	1.4	0.1	1	0.3	0	4.7	1	1.1	4.4	28	0.1	0.5	0.8	0.8	10	0.7	0.5	14.1	1.5	1.3	1.4	0.9	0.5	0.7	2.2	0.9	0.2	4.1
SCN4B	23.5	5.4	2.6	1.2	86.6	0	9.2	41.3	109.6	2.1	0	2.6	2.4	3.1	1.6	5.3	5.4	3.2	11.8	2.1	14	2.1	0.4	8.9	2.1	53.3	15.4	0.5	5.1	6.8	2.7	1.8	45.9	2.2	2.1	0.9	2.5	2.3	30.4	3.9	4.7	7.1	15.2	0	2.9	0.7	23.1	8.6	14.5
SCO1	16.4	18.5	9.2	12.2	9.4	8.9	14.2	9.7	9.5	12.5	14.5	18.8	19.9	13.6	8	16.5	10.6	8	24.2	9.2	10.1	20	30.1	10.2	12	9.7	9.4	10.4	9.6	15.7	12.5	11.3	9.7	12.8	14.6	9.2	11.9	9.7	24.9	12.1	16.8	9.2	9.6	12	13.2	12	10	9.6	13.1
SCO2	16.8	10.3	14	13.4	13.8	36.5	7.8	14.4	16.8	6.8	18.2	22	25.6	3.6	4.7	12.3	15.8	7.7	10.3	14.3	14.4	8.1	18.4	14.4	9.1	18.8	19.1	1.8	11.5	7.2	1.5	8.3	17.5	5.1	10.5	0.1	21.3	6.7	10.2	11	19.7	12.7	16.4	11.4	10.2	4.1	17.4	11.2	2.3
SDC1	2.4	17.4	0.7	17.2	0.2	1.2	23.8	2.3	0.8	127.2	0.7	61.8	75.8	2.2	19.9	491.6	10.5	77.1	0.6	0.3	2	99.5	484.7	59.6	7.3	0.6	17.3	1.6	16.6	5.4	2	32.6	0.8	56.3	33.3	0.7	85.8	25.9	1.6	447.4	53.6	2.2	0.2	20.1	87.3	3.3	2.5	5.1	18.3
SDC2	109.5	36.3	35.2	35.9	41	10.2	66.6	37.6	49.9	157	26.4	77.9	21.8	76	15.2	50.1	84.6	44.5	68.9	32.1	51.8	88.9	460.8	56.8	18.9	41.1	46.6	170.5	61.2	30.2	61.5	124.4	37.5	63.4	40.1	29.7	25	104.4	19.9	25.3	39.8	90.9	38.5	25.8	41.9	25.5	49.6	5.3	424.5
SDC3	33.9	99.1	103.9	22.9	123.9	3	17.9	97	105.4	36.5	38.1	57.3	12.3	62.3	12.3	17.6	29.8	30	22.7	91.6	111.1	10.4	22.3	22.5	36.4	140.3	121.2	9.3	7.5	13.2	11.8	18.1	107.9	26.9	14.6	27.2	15.9	52.7	27.1	10.1	16.5	66.2	112.4	91	19.7	3.3	124.4	6.4	9.8
SDC4	68	73.1	90.3	26.3	116.8	10.1	113.1	90.2	120.7	53	68.5	102.6	37.8	53	11.8	124.3	76.6	72.2	65.9	66.4	90.2	166.9	410.9	168.3	9.8	120.5	127.8	26.3	90.3	34.7	43.2	27.3	95.4	53	62.6	35.1	103.7	45.9	101.5	190.4	42.4	53.8	89.9	32.3	140.1	47.1	151.9	8.2	51.1
SDK1	3.6	0.4	0.4	4	1	0.8	2.1	0	1.6	9.4	4.8	4	1	3.2	2.6	1.6	2.6	1.4	1.1	3.4	1	1.7	0.1	4	1.5	1.6	2.1	2.2	12.6	0.8	2.2	1.7	2.5	1.6	1.3	1.5	0.8	4.1	0.9	1.4	2.4	2.7	0.8	5.3	2	3.5	1.6	2.5	0.5
SDK2	0.1	0.5	3.9	1.1	2.9	0.6	0.6	1.2	2.8	5.5	0	0.6	0.1	1.6	1.3	0.6	2.4	0.6	0.9	5.4	1.9	0.3	0.1	1.1	1.1	6.5	3.2	0.3	0.1	0.9	1.4	0.3	6.5	1.8	0.3	0.9	0.6	0.7	0.2	0.5	0.8	0.2	2	2.7	0.5	9.7	3.7	0.7	1.3
SEC61G	161.2	163.7	83.1	143.3	82.2	171.1	170	85.9	111.2	177.6	94.5	189.7	116.6	127.8	342.2	169.6	132	99.5	206.8	82.6	89.1	212.8	221.5	144.2	127.9	84	81.7	120.9	311.7	101.6	253.4	115.5	83.7	143.8	162.5	82.4	160.4	121	148.3	113.3	126.5	142.4	84.5	140.6	149.3	110.8	84.5	130.9	159.6
SECTM1	20.7	4	1.4	40.5	1.3	11.7	13	1.1	2.9	15	2.4	36.7	66.8	11	1.7	12.8	14.3	12.4	5.9	1.3	2	35.9	5.9	28.7	17.4	3.4	1.9	5.8	4.1	1.9	2.4	13.1	2.7	13.9	23.6	0.1	34.6	5.7	2.4	15.9	90.4	14.6	1.8	42.4	24.4	1.6	2.1	5.8	3.8
SEL1L	30.6	19.1	13.9	31.1	17.8	17.7	25.2	17	17	21.4	11.5	35.7	36.7	24.2	18.1	16.8	17.1	22	22.8	14.5	17.4	28.8	66.6	27.6	21.6	18.9	16.7	17.1	403.4	29.9	8.7	38.4	19.3	31.6	31.8	15.7	19.6	22.8	22.2	15.5	32.5	28.1	18.4	30.6	35	11.2	17.6	17.8	54.3
SEL1L3	9.3	5.5	8.7	61.5	11.3	13.6	9.3	82.1	11.1	54	8.7	72.1	82	7.9	68.8	8.7	11	53.6	5.3	12.5	4.2	14.5	11.6	40.7	124.8	2.8	5.2	5.6	48.5	45.5	3.7	37.5	4.7	18.9	68.8	35.2	38.3	4	2.9	2.9	72.4	7.8	2.9	63.2	104.8	6.6	8.2	18.7	10.9
SELE	29.6	5.5	1.2	12.6	0.8	0.5	12	0.5	1.7	4.1	4.1	4.2	0.7	5.3	0.5	4	23.8	10.7	8	0.8	1.6	7.6	6.9	10.3	3	1.8	1.2	3.3	1.2	12.5	4	1.4	1.7	27.7	2.6	0.3	3.1	3.8	0.8	5.5	2.3	18.7	1.3	0	5.2	2.4	2.9	8.4	13.8
SELENOK	39.6	51.9	52.3	27	53	70.1	35.8	55.2	67.9	29.8	52.3	35.9	23.3	29.1	64.4	27.8	33.9	23.4	90.1	52	55.8	42.1	74.2	38.3	23.7	55	53.7	48.6	51.7	55.7	62.8	26.5	55.5	34.6	29.3	86.5	29.7	28.5	86.7	24.1	30.4	18.7	55.7	32.3	39.6	32	53.3	26.7	43
SELENOS	65.6	75.4	30.6	48.4	32.8	50.6	55	33.8	39.8	50.1	39.7	82.4	80	41.9	75.5	55.6	44.6	45.5	66.3	29.8	32.7	48.7	84.7	59.6	49.2	35.2	33.2	41.6	103.7	51.1	44.5	57.6	35.3	53.6	87.2	28.7	73.8	49.1	71	48.4	82.2	42.9	33.7	58.7	67.2	92.7	32.4	24.1	55.8
SELENOT	49.2	73.5	44	56.4	47.2	100	47.8	49.8	58.9	44	44.8	49.1	51.2	39.2	62.7	41	49.1	38.9	51.9	46	52.2	75.4	72.4	51	80.5	46.9	46.9	36	45.4	84.2	45.6	60.6	49.9	49.5	56.6	69.7	45.5	48.8	44.9	28.3	50.3	54.1	50.5	46.4	45.1	39.7	47.7	58.3	67.2
SELL	29.3	2.3	2.8	118.8	4.5	150.4	2.6	8.4	6.2	3.7	2.7	6.8	3.2	2.6	1.7	5.5	4.7	24.1	3.1	3.2	4	3	12.1	19.4	231.4	7.4	4.5	1	3.7	28	13.9	11.2	6.1	3.7	7.1	1	3.8	1.9	3.4	0.6	17	14.5	6.4	166.8	5.6	1.1	3.9	132.2	2.8
SELP	11.3	2.3	0.2	11.9	0.6	2.2	10.6	0	0.6	8.9	3.7	3.3	5.1	6.4	4.1	5.1	6.7	9.5	6.7	0.3	0	5.6	2.5	12.6	7	0.2	0.2	1.8	1.2	3.1	2.2	6.3	0.2	6.1	4.1	0	2.7	5.7	1	3.6	4.8	14.2	0.1	1	2.8	0.7	0.7	2.6	4
SELPLG	17.5	9.1	12.1	47.4	10.5	21.1	6.9	11.7	12.1	9.2	8.2	9.6	8.6	3.7	2.1	8.6	7.8	17	5	12	14.1	4	6.5	40.8	62.2	17.8	13.5	2.8	3.4	4.4	3	13	16.4	3.3	8.4	0.7	7	3.9	2.2	4.7	15.5	11.5	17	86.6	11.3	2.2	17.2	52.1	3.4
SEMA4A	6.1	1	22.7	24.8	21.5	37.5	9.1	6.1	23.2	10.8	4.7	6.9	3.6	3	51.3	32.5	7.9	8.8	3	25.3	23	18.1	2.1	15.2	31.5	12.2	15.5	5.2	4	1.5	3.6	1.8	15.3	16.3	6.1	2	19.2	12.5	3.1	32.3	4.8	3.6	11.4	26.9	10.6	4.1	29	8.1	23.1
SEMA4B	11.9	37.6	20.3	18	21.9	9.8	22.5	18.8	21.6	35.1	12.8	50.2	30.2	17.1	8.2	124.4	22.6	17.1	24.9	17.3	21	47.7	43.2	20.5	12	23.5	24	21.6	38.5	18.1	18.6	18.3	21.4	31.4	12.1	27.1	41.2	17.6	7.8	50.9	34.7	13.3	21	30.3	32.2	10.7	22.9	13.2	34.2
SEMA4C	21.3	8.9	11.5	11.3	24.2	3	17.7	16.8	19.9	29	0.5	42.1	7.4	37.2	6	14	33.3	15.3	20.2	11.8	15.6	14.9	13.3	14.4	9.8	24.9	21.1	23.1	9.4	7.1	10.2	41.8	21	20.8	5.7	7	16.5	20.6	7.5	15.9	14.6	19.3	18.7	28.5	15.1	2.7	19	6.5	12.3
SEMA4D	7.2	12.8	73.5	35.1	149.7	28.7	6.1	129	122.7	9.1	34.2	10.4	10.6	6.5	12.2	27.3	11	12.3	12.1	72	88.4	32	4.1	14.2	62.4	165.2	145.6	6.5	8	6	13.8	5.5	147.8	11.9	9.7	5	12	6.6	88	17.4	28.9	5.5	119.1	51.3	16.7	10.6	127	43.4	11.8
SEMA4F	3.2	2.3	5.4	0.9	7	0.4	3.2	3.2	8.2	4.1	0.1	2.5	0.5	3.6	1.7	1.3	3.3	0.8	2.7	8	6.3	3.5	1	2.5	1.5	4.2	2.1	5.3	2.6	3	7.2	0.9	3.9	3.1	1	4.7	2.7	1.4	1.4	1.9	2.1	1.6	1.5	2.6	2.2	4.1	8.1	1.2	3.1
SEMA4G	2.4	12.7	13.1	5.9	10.9	0.4	3.6	18.9	12.3	6.9	12.8	53.6	53.4	3.5	32.1	3.6	5.9	9	3	10	11.6	19.1	102.4	5.8	2.5	11.2	14.4	18.9	31.3	7.3	9.9	3.9	11.5	20.2	84.6	7.3	8.5	3	2.6	18.3	41.2	4.6	9.6	3.1	20.9	3.7	17	0.8	15.3
SEMA5A	4.6	1.2	7.8	2.7	9.1	0	6.8	5.6	23.6	13	3.6	9.5	2.9	8.9	2.2	3.1	2.9	5.4	9.5	35.4	17	11.6	4.9	11.1	4.7	10.9	11.1	1.7	4.4	1.9	2.3	7	17.1	2.9	7.5	7	2.1	4.9	1.3	4.4	5.3	2.4	8.3	6.3	1.9	1.6	16.4	1.7	1.9
SEMA5B	1.7	1.5	12.1	0.4	11.8	0	1.3	7.3	15.9	1.8	6.7	1.3	0.9	1.4	2.8	0.7	3.5	2.5	9.5	16.2	8	9.1	0.9	1.2	0.6	8.4	8.5	1.4	1.7	0.6	2.7	2.6	9.7	1.4	0.8	7.1	0.4	1.4	0.9	1.5	1.5	1.9	7.7	0.2	0.6	0.7	7.8	0.2	2.6
SEMA6A	13.4	60.1	24.1	4.9	48.6	3.5	13.1	39.9	31.9	10	0.3	20.6	19.9	6	2.8	4.4	8.2	12.9	7.1	24.5	40.3	8.6	5.6	17.9	4.5	51.9	41	18.1	11.2	2	5.8	31.9	50	6	17.5	10.4	16.6	2.5	8.2	6.9	25.5	5.8	32.9	11.2	7	7.5	44.1	3.6	9.1
SEMA6B	25.6	19.7	44	11	30.7	7.8	17.1	0.6	72.3	8.7	0	6.6	4	10.6	0.4	3.6	8.8	5.8	20.2	65.2	12.4	13.3	2.9	10.7	1.2	13.5	11	3.3	4.1	9.2	7.2	8.9	1.8	7	1	1.4	3.9	1.3	6	4.6	7.3	6.9	0.5	31.9	6.1	1.9	30.2	0.7	9.1
SEMA6C	8.8	2.8	7.7	1.8	6.7	1.2	7.9	21.9	9.4	12	1	7.6	13.7	10.5	1.4	5.5	10.7	3.7	38.8	7.9	5.4	12.1	12.4	5.1	1.7	5	5	14.8	3.6	2.1	13.4	1.9	4.9	8.3	1.8	5.2	8.5	2.3	322.9	8.9	10.8	6.2	2.2	3	5.4	32.2	7.3	2.2	4.7
SEMA6D	5.5	1.5	11.3	3.9	27.9	0.4	5	11.1	21.3	5.8	0	10.6	21.8	1.6	2.5	1.7	4.9	4	9.4	9.8	16.3	15.1	3.1	8.9	2.1	17.2	31.1	26.7	16.1	10.6	5.5	43.1	23.1	4.5	12.7	15.8	4.5	8.4	20.9	3	38.5	3.3	12	2.5	3	2.6	20.5	2.7	5.8
SERAC1	2.8	7.1	3.7	1.6	3.9	0.6	3.1	3.7	5.3	3.2	4.1	3.7	3.1	3.6	3.5	6.2	2.2	3.7	3	4.1	3.7	4.7	2.9	2.7	2	3.9	3.9	2.5	7.8	3.4	2.5	2.4	4.6	3.9	3.2	6.3	4.4	3.8	5.7	4.6	3.1	6	3.6	2.5	3.8	6.2	3.7	1.9	5.2
SERTM1	6.2	1.3	7.3	0	6	0	0.6	0.1	8.1	12.3	0	0.2	0.1	23.9	0.7	0	35.3	0	0.4	18.9	0	0.1	0	5.4	0	0	1.7	6.4	0.3	1.3	11.5	0	3.6	0.9	0	3.3	0	0.6	0	0.2	0	17.1	0.3	0	0.4	0.3	0.4	0	9.2
SERTM2	0	0.1	0	0.8	0	0	0.3	0	0	13.1	0	1.8	0.1	27.3	41.9	0	4.2	0.2	0	0	0.8	0.2	5.4	0.2	0.1	0.3	0.3	0.8	0	0	1	0.3	0.4	9.8	0.1	0.3	0	75.8	0	0	0.4	4.8	0.1	0.4	2.1	0	0.8	0	0
SEZ6	0.1	0.6	48.4	0.2	54.7	0.4	0	50.8	36.3	0	5.5	0.9	1	0	0.3	0	0	0	0.1	36.3	25	0.1	0	0.1	0	20.4	33	0.1	0.6	0	15.8	0	53.5	0.2	0.5	27	0	0.1	0.2	0.2	0.5	0.1	13.7	0.1	0.5	0.5	25.4	0	0.1
SEZ6L	0.1	10	25	0.5	37.5	0.2	0	8.9	50.6	1.1	0	0.5	0.4	0	0	0	0	0.1	1.3	60.8	52	0	0	0.2	0	24.5	23.6	0	1.5	0	5.8	0	19	0.2	0.2	4.5	0.2	0.1	0.1	0.3	0.4	0.3	4	0.2	1.4	0.3	49	0.9	0.1
SEZ6L2	4.6	23.2	47.3	1.4	43.6	0.1	4.5	37	101.6	11.8	0	4.5	10.3	9	0.7	1.1	4	9.6	2.3	43.7	93.1	7.8	0.6	4.5	0.9	69.2	29.2	5.4	41.2	21.3	91.9	3	62.5	14.4	3.4	25.8	22.1	4.3	1	2.4	5.8	4.1	21.1	1.9	16.6	11.2	46.4	0.4	1
SGCA	12.2	1.5	1.8	7.3	2.9	0	4.3	3.5	2.2	10.1	1	53.7	5.3	36.9	1.6	22.8	18.1	11.9	155.6	1.4	1.5	2.7	4.8	29.7	0.5	1.6	1.5	5.1	1.3	0.8	0.9	6.7	1.8	26	3.2	0.1	8.7	27.1	522.4	12.4	14.8	23	1.1	3.4	24.1	1.7	1.7	2.3	3.4
SGCE	43.2	63.4	19.9	9.4	21.6	0.4	36.5	22.1	31.6	45.1	20.9	51.6	8	43.2	27.1	13.3	40.7	27.6	38.9	19.6	21	19.5	14.4	30.5	16.7	23.2	20.6	92.2	21.5	10.9	30.9	52.7	22.4	18	12.8	16.8	21.1	31.6	8.5	8.2	19.2	41.8	21.9	25.1	23.8	18.5	20.4	12.8	23.9
SGPL1	12	12.7	15.8	18	17.4	6.8	13	15.2	16.3	17.6	11	16.7	16	14.4	18.8	27.9	15.3	12.6	6.4	14.7	16.4	15.5	22.9	10.7	18.1	18.6	16.7	9	18.5	21	9.4	10	17.4	17.5	17.9	10.8	14.3	12.4	9.6	30.4	22.8	13.9	17.4	16.1	12.3	14	17.7	17.9	20.1
SHISA2	0.5	0	1.1	0.2	2.3	0.1	12.4	1.5	2	1.7	0.9	0.1	0.7	0.1	7.8	0.2	0.2	0.5	0.2	2	1.5	4.7	0	4.3	0.5	1.9	1.5	0.3	0.3	0.1	1.6	0	1.6	0.5	0.1	0	2.7	0.3	14.2	1.1	0.7	0.1	2.2	0.2	2.1	1.2	1.6	2.5	21
SHISA3	4.1	1.8	1.8	1.8	1.6	0	2.3	1.1	1.6	0.7	1.2	6.2	2.2	0.2	0.3	1.7	0.5	1	15.5	1	2.2	21.4	0.6	5.7	7	1.7	13.3	0.3	0.2	0.2	0.6	0	2.6	0.8	3	0.1	0.6	1	1.6	0.5	10.4	4.3	1.4	0.4	2.9	0.6	10.1	0.1	5
SHISA4	6.7	26.9	64.6	2	71.6	0.5	5.9	61.5	59.4	9.2	27.3	7.7	0.4	10.9	3.5	2.7	6.9	3.6	48.6	55.5	53.3	6.4	3.2	5.2	0.8	63.9	64.9	10.7	5.1	3.9	9.2	2.3	58	8.5	0.9	4.7	15.7	4	219.7	3.6	3.5	3.7	59.1	2.8	6.7	5.7	68.4	0.3	11.4
SHISA5	97.5	71.8	74.2	68.3	71.9	65	82.2	58.8	92.2	99.6	113	82.1	60.6	91.4	45.3	140.6	94.9	70.6	75	72.3	88.9	94.3	115	101.7	80.1	76.8	73.6	86.3	58.3	48	70.2	138.4	72	107.9	39.5	13.7	69.1	69.8	22.8	60.1	74.5	67.1	70.8	114.3	73.5	35.5	87.6	84.4	76.8
SHISA6	1.7	0.6	17.7	0	11	0	1.1	23.2	25.3	16.8	0.8	0.6	0.2	6.2	0.7	0.8	1.8	0.3	0.8	46.2	18.9	1.9	0	0.2	0	43.3	25.5	0.6	1	3.4	0.2	0.1	24.4	4.3	0.4	1.1	0.2	7.3	0.7	0.8	0.3	0.5	44.8	0	4.2	2.9	34.7	0	0.5
SHISA7	0	0.4	20.2	0	19.7	1.1	0	0.5	20.2	0	0	0.1	0	0	0	0	0	0	0	25.9	10.4	0	0	0	0	5.1	4.9	0	0	0	4.9	0	3.6	0	0	1.1	0	0	0	0	0	0	4.6	0	0	1.3	9.6	0.1	0
SHISA8	0	13.8	1.7	0.5	0.5	0.1	0	51.1	3.4	0.1	0	0.1	0	0	0	0.1	0.2	0	1.3	0.6	0.7	0.4	0	0.1	1.2	1.5	3.4	0	0	0.1	1.7	0	3.8	0.1	0	0.3	0.8	0	0.3	0.3	1.5	0	5.3	2.5	0.2	0.2	5.4	0	0.1
SHISA9	0.5	2.8	12.5	0.8	12.7	1.3	0.6	0	14.8	0.3	0	3.2	0.8	0.4	1.1	0.5	0.2	0.4	0.6	10.9	6.3	1.9	0.6	0.2	0.4	6.9	5.9	0.4	0.6	0.1	0.9	0.4	6.2	4.2	0.9	3.7	0.9	0.7	1.5	0.9	0.9	0.6	1.7	0.4	0.5	0.7	11	0.1	2.1
SHISAL1	1	1.8	18.6	1.2	17.2	0	0.2	0	21.4	16.6	0	18.7	1.9	33.6	0.4	1.6	4.5	3.1	0.9	18	15.3	0.5	0.1	0.3	0.4	10.8	17.8	1	0.8	0.1	2.6	0.5	2.4	3.7	2	5.6	0.3	11	0	0.7	2.4	29.3	0.3	0.1	1.6	1.1	43.2	2.6	0.4
SHISAL2B	0.2	0	0.5	0	0.1	0	0.1	0	0.6	0	0	0	0.4	0	0	0	0	0	0	0	3	0	0	0	0	1.4	0.2	0.1	4.9	0	0	0	0.4	0	0	0	0	0	0	0	0	0	0	0	2.8	0	0.7	0	0
SIGIRR	21.3	6.8	47.5	32.4	46.6	33.2	22.3	47.3	58.7	21.5	42.5	45	28.9	20.5	19.1	19.1	29.9	19.9	36	46.1	47.4	68.4	87.7	33.9	45.8	52.4	47.6	12.9	47.6	16.3	15.8	9.5	51.8	32.8	13.7	5.6	33.4	17.4	6.7	9.7	46.4	10.3	48	68.3	42	7.8	48.9	18.5	31
SIGLEC1	23	13.7	2	7.7	2.9	12.3	8.6	1.9	6.5	1.8	7.5	10.2	5.1	2	1.8	2.2	7	8.5	6.4	1.8	2.2	3.9	8.4	16.7	12.7	10.2	3.3	2.7	1.6	0.5	2.3	18.8	10.9	1.9	6.6	0.3	5.4	1.2	3.7	3	11.2	7.7	5	18.9	5.1	2.5	10.9	3.6	3.7
SIGLEC10	3.5	6.4	3.9	33.9	4.8	14.9	2.1	4.3	6	2.1	3.5	5.4	7	2.1	1	2	2.4	3.7	1.4	3.9	6.2	1.7	3.2	8.5	19.9	11.4	6.9	1.6	3.5	1	1.4	1.8	8.8	3	4.6	1.1	2.2	1.1	0.7	1.2	12.2	4.5	6.3	38.5	4.7	1.3	6.3	4	1
SIGLEC11	1.1	7.3	0.5	1.8	0.8	0.4	0.4	0.4	0.7	0.3	0.6	0.5	0.8	0.3	0.2	0.1	0.9	0.3	0.4	0.6	0.6	0.4	1.7	1.7	0.6	1.4	1	65.5	2.7	0.1	0.2	1.8	1.3	0.2	0.4	0.2	0.3	0.2	0.2	0.2	1	1.2	0.8	23.1	4.7	1.5	1.6	0.1	0.2
SIGLEC12	1.8	0.6	0	4.7	0	1.4	0.1	0	0	0.1	0.1	0.7	6.1	0.1	0	0.2	0.1	1.3	0.1	0	0	0.1	0.7	2.2	2.8	0	0	0	0.1	0	0	0.2	0	0.3	1.9	0	0.2	0	0	0	4.9	2.5	0	14.9	0.3	0	0	0.8	0
SIGLEC14	3.4	2.4	1.4	25.2	1.5	28.3	1	1.6	3.2	1.8	1.3	1.8	0.7	0.9	0.3	1.1	2.3	2.6	1.3	1.4	2.4	0.7	3.5	7.3	13.3	4.7	3	0.4	1.1	0.4	0.5	2.5	3.9	0.9	1.6	0.1	1.1	0.9	0.4	0.3	6.1	2.5	2.7	40.3	1.6	2.4	3.9	1.9	0.6
SIGLEC15	0	0.4	0.1	0.3	0.4	0	1.7	0.6	0.3	0.3	0	0	1.4	0	0	0	0.1	0.2	0.1	0.2	0	0.2	0.2	0.1	0.5	0	0	0	0	0	0	0.1	0	0.1	0	0	0	0.2	0	0	3	0	0	1	1.3	0	0	0.2	0
SIGLEC5	1.4	0.4	0.3	6.6	0.6	14.7	0.2	0.3	1.2	0.2	0	0.7	0.1	0.3	0	0.3	0.7	0.7	0.4	0.3	0.3	0.3	1.5	3.4	3.1	0.4	0.3	0.1	0.2	0.3	0.1	0.8	0.5	0.3	0.7	0.2	0.3	0.1	0	0	2	0.9	0.4	12.4	0.6	0.8	0.4	0.7	0.2
SIGLEC6	0.6	0.1	0.2	3	0.3	0.5	0.7	0.4	0.3	1.6	0.1	2.2	2.2	1.5	1	2.5	0.3	2.5	0.4	0.2	0	0.1	0.1	4.3	3.8	0.1	0.1	0.1	0.3	0.1	0	106.7	0.2	1	3.1	0.4	0.5	0.7	0.5	0.5	3.3	1.3	0	1.7	2.6	0.3	0.2	0.7	0
SIGLEC7	3.7	2.9	0.9	10.6	1	4.6	1	1	1.9	0.6	1.2	1.9	1.6	0.5	0.4	0.4	1.2	2.6	1.3	0.8	1.3	1.6	7.4	5	7.7	2.1	1.5	0.4	0.5	0.7	0.6	6.2	1.9	0.7	2.4	0.2	0.7	0.4	0.2	0.2	2.2	3.8	1.4	19.2	0.9	0.9	2.2	1.5	0.5
SIGLEC8	0.3	4	4.9	1.6	5.2	0.5	1.4	5.3	6.1	0.9	1.7	1.8	1.8	0.6	0.7	0.7	0.7	1.4	0.2	4.5	6.2	0.1	0.8	2.5	6.8	13.3	6.6	0.2	0.5	1	0.4	0.1	10.1	0.6	1.6	0.7	0.6	0.5	0.1	0.5	2.8	0.9	7.3	6.3	1.4	0.3	11.6	2.1	0.4
SIGLEC9	8	5.4	2	17.9	2.1	9	1.9	2.2	4.3	1.4	2.8	2.1	1.7	0.9	0.2	0.9	2.5	5	2.1	1.9	3.4	1.4	5.5	8.3	5	5.4	4	3.2	1.2	4.1	0.9	7.9	5	1.1	2.4	0.3	1.5	0.9	0.4	0.5	2.2	6.4	4	20.7	1.4	1.7	6.2	1.4	0.9
SIGLECL1	0	0	0	0	0	0	0	0.1	0	0.3	0	0	0	0	0	0	0	0	0	0	0	0	0	0	0	0	0	0	0	0	0	0	0	0	0	0	0	0	0	0	0	0	0	0.1	0	22.5	0	0	0
SIRPA	49.7	40.4	145.5	49.2	146.6	44.1	41.2	98.9	157.3	27.2	56	16.6	27	15	19.9	13.1	23.3	27.3	30.3	155.1	105	27.3	53.4	42.3	22.5	101	123.4	19.5	12.6	4.8	15.9	26.3	94.9	15.6	14.8	39.8	29.9	15.3	17.4	29.8	22.3	21.6	99.9	28.1	11.8	6.9	135.2	7.1	12.2
SIRPB2	5.6	2.4	1.1	12	1.2	6.5	1.6	1.3	1.6	1.8	1.8	1.5	0.9	0.9	0.1	1.8	1.6	3.7	1.4	1.1	1.5	1.1	1.8	7.2	7	2.7	2.1	0.5	0.7	0.6	0.6	7.5	2.4	0.9	1.7	0.2	1.3	0.6	0.5	0.9	2	4.1	1.6	13.1	1.2	0.5	2.7	1.4	0.7
SIT1	0.9	0.7	0.1	19.1	0.1	1.9	0.9	0	0.2	0.5	0.1	2.4	2.9	0.5	1.1	0.8	0.5	1.7	0.5	0.1	0.1	0.7	0.7	2.8	50.6	0.3	0.1	0.5	0.2	0.1	0.1	0.2	0.3	0.6	2.2	0	2.6	0.3	0.3	0.7	13.2	0.6	0.1	23.6	4.7	0.2	0.6	95.4	0.8
SLAMF1	1.1	0.5	0	13.6	0	6.6	1.6	0	0.1	1.1	0.3	2.6	3.7	0.4	0.1	1.4	0.4	2.3	1.1	0	0	0.9	0.9	2.1	21.6	0.3	0	0.4	0.3	0.1	0.1	3	0.1	0.6	3	0	1.7	0.3	0.3	0.7	3.9	0.9	0.1	6.7	3.9	0.2	0.1	76.6	0.6
SLAMF6	1.7	1.1	0.2	20.6	0.2	3.2	2.2	0.8	0.4	2	0.3	3.8	2.7	1.3	1.4	2.1	1.3	4.6	1	0.2	0.1	0.9	4	4.4	61.7	0.3	0.1	1.2	0.9	0.2	0.2	1.8	0.3	1.3	3.5	0.1	2.2	0.5	0.4	0.6	13.8	1.4	0.1	32.2	5.5	1.2	0.4	19.3	1.7
SLAMF7	2.2	3	0.2	34.6	0.2	9.7	11.3	0.2	0.6	3.4	0.7	32.6	32.2	2.2	1.7	5.9	2.1	8.7	1.6	0.2	0.2	1.4	7.9	14.5	50.8	0.4	0.2	2.3	1.1	0.4	0.3	1.4	0.6	2.6	28.6	0	13.7	2.4	0.5	1.7	25.5	3.7	0.4	42.3	34.2	1.4	0.3	14.7	1.6
SLAMF8	6.9	3.7	1.7	29.8	1.8	0.9	3	1.8	3.6	3.8	2.9	7.6	6.6	1.5	0.7	4.2	2.8	8	2.6	1.4	2.3	3.9	3.3	16.1	32.9	4.9	3.9	2.8	2.1	0.6	3.5	5.5	5.3	2.5	9.5	0.3	3.4	1.4	0.9	2.8	9.3	7.6	2.5	11.7	4.9	0.8	9.2	10.5	3
SLAMF9	0.5	0	0	0.4	0	0.2	0.2	0	0	0.1	0	0	0	0	0	0.1	0.2	0	0.1	0	0	0	0.5	0.1	0	0	0	0	0	0	0	0	0	0	0	0	0.1	0	0	0	0	0	0	0.1	0	0.6	0.2	0.1	0
SLC27A3	18.9	5	4.1	3.3	4.1	2.5	17.7	3.3	5.7	8.3	4.6	8.8	2.4	6.3	37.7	6.1	9.8	5.7	8.3	4	4.1	11.1	20.4	19	4.7	4.2	5.6	9.2	8	9.2	9.9	6.4	3.9	7.1	5	0.6	5.1	8	3.1	12.3	7.7	5.8	3.6	8.6	19.3	12.2	3.9	2.3	9.4
SLC35A4	45.6	62.1	34	39.8	37.3	23.2	42.2	38.9	35.6	36.7	29.9	51.6	45.6	38	31.3	69.1	39.4	33.9	72.2	31.5	36.7	58.6	53.8	46.3	42	39.6	38.7	32.7	44.3	59.4	24.1	33.1	38.2	41.1	47.5	19.5	66	33.6	138.5	64.3	44	36.1	36.9	47.5	46.4	45.1	38	44.3	44.6
SLC51B	0.7	1.1	5.8	3.5	5.5	0.8	0.3	4	3.9	41.8	0	41.9	86.9	3	0.3	2.4	3.6	2.8	2.3	3.8	6.5	19.5	2.2	6.1	0.6	7.3	10.9	1.1	0.3	0	0.4	0.6	7.7	2.7	29.4	0.7	1	0.6	1	0.8	107.1	1.7	6.5	0.8	0.8	9.6	11.8	0	0.7
SLITRK1	0	0.1	5.6	0	11	0	0	0	13.2	0.1	0	0	0	0	0	0	0	0	0	10	2.4	0	0	0	0	1.2	0.2	0	1.1	0	1.9	0	0.9	0	0	2.9	0	0.2	0	0	0	0	0	0	0	0	4.5	0.1	0
SLITRK2	1.6	0.2	9.7	0.1	12.3	0	0.3	8.4	12.5	0.8	0	0.8	0.1	0.2	0	0.1	1.8	0.1	1.1	9.7	9.6	0.9	0.1	0.9	0.4	12.1	11	0.3	0.7	0	0.8	0	10.8	0.6	0.2	32.8	0.5	3.3	0.1	2.4	0.4	0.3	9.6	6	0.3	0.1	9.5	0.2	0.6
SLITRK3	0.1	0.1	3.4	1	3.1	0	0.1	4.1	8.4	5.4	0	2.6	0.4	7.3	0.9	4.4	9.6	0.2	0.4	9	2.8	0.1	7.9	0.3	0	0.2	0.1	0.9	0	0	0.1	0	0.5	1.7	1.6	3.1	0.2	5.4	0.3	0	1.1	3.7	0.9	0	0.4	0.4	0.7	0	0.1
SLITRK4	4.2	11.1	4.9	0.3	6.5	1.3	2	9	8.1	5.1	0	0.2	0.1	1.2	2.8	0.6	0.4	0.3	2.2	6.9	1.3	3	0	0.4	0.3	0	1.4	3.6	1	0.4	0	0.4	0	1.6	0.3	0.4	1	1.3	8.3	1.7	0.2	0.9	0	0.1	0.1	1.1	2.8	0.6	0.3
SLITRK5	0.1	0.1	1.3	0	1.9	0	0.1	0.8	2.6	0.1	0	0.3	0	0	0.4	0.1	2.9	0	0.1	1.9	0.6	0	0	0	0	0	0.1	0.2	0.3	0	0.2	0	0	0.7	0.1	0.7	3.7	1.3	0.1	0.1	0	0	0.2	0	0.2	0.1	1.5	0	0.9
SLITRK6	0.1	0.2	1	0.9	4.4	0	3.2	2.2	1.9	1.2	0.1	5.5	3.5	1	2.5	1.9	0.5	1.4	1.5	0.2	2	0.1	0.9	3.3	0	0.6	2.3	0	0.2	0	0.1	0.9	0.9	7.6	6.8	4.8	27.7	2.2	0	5.6	5.7	0.4	0.3	0.1	1.5	0.3	5.7	0.2	0.3
SMAGP	14	17.2	2.7	9.9	2.7	3.5	16.1	5.2	3.2	33.8	3.4	57.5	17.6	6.5	20.7	139.8	8.3	16.2	10.3	3	2.5	43	10.2	17.7	6	2.8	2.9	11.4	16.5	11.1	4.3	102.1	2.8	10.5	59.3	1	24.1	8.6	3.4	34.8	19.6	8.5	2.6	13.7	35.9	8.1	3.3	1.5	8.7
SMCO1	0	0	0.1	0	0.1	0.1	0	0.1	0.3	0	0	0	0.1	0	0.6	2.4	0	0	41.5	0.1	0.1	0	0	0	0	0	0	0	0.1	0.2	0	0	0	0.7	0	0.1	0.7	0	149.2	0.1	0	0	0	0	0	0.6	0	0	0
SMCO2	0.1	0.1	0.9	0.4	0.9	0	0.1	0.6	1.1	0.1	0.6	0.1	0	0	0	0.6	0	0.1	0	0.8	0.7	0	0.2	0.1	0.1	0.7	1.3	0	0	0	0	0.1	0.7	0	0	0	0.1	0	0	0.5	0	0.1	0.5	0	0.3	0.9	1.5	0.1	0
SMCO3	0.5	0.4	0	0.1	0.2	0.3	0.2	0.1	0.1	3.4	0.3	0.2	0	0.3	0.1	0	0.3	1.8	0.9	0.1	0.2	3	1.5	1.1	0.5	0.1	0.2	0.2	0.2	0.5	0.2	1.1	0.1	0.8	0.1	1.3	0.1	1.6	0.1	0.1	0.1	0.1	0.1	1.8	0.1	0.2	0.1	0	0.8
SMIM12	40.2	56.6	31.7	26.5	32.1	24.8	33.5	29.5	35.3	20.9	29.2	34	30.1	26	17.7	41.3	23.5	17.3	53.8	31.5	35.7	42.3	87.9	31.6	25	32.6	32.7	17.1	26.4	31.8	26.9	24.8	33.1	19.9	28	12.8	24.1	20.5	56.2	29.7	30.8	31.5	29.6	31.9	30.4	28	31.9	30.3	24.9
SMIM14	21.7	45.5	12.6	22.4	15.7	4.7	33.2	15	14.8	36.2	14.8	41.4	17.7	19.2	38.4	20	27.5	19.8	10.2	13.3	17.4	22.9	118.4	22.4	38.9	15.6	15.1	23.2	24.3	25.4	17.5	8.4	16.6	35.6	36.8	12.3	40.8	19.8	6.7	14.3	21.1	14.5	16.7	27.2	46.6	14.2	15.9	15.5	27.9
SMIM15	19	23.6	13.5	24.6	14.7	22.5	29.1	14.4	17.2	26.9	12	49.1	42.6	22.3	23.4	32.5	30.9	25.1	15.8	12.8	15.2	31.8	43.3	24.3	26.8	14.1	13.7	33.1	27.5	36.4	16.1	30.3	14.6	30.7	41.4	21.4	27.1	27.7	11.2	18.5	40.8	23.7	15.6	19.5	46.6	15.3	13.6	27.7	35.6
SMIM19	55.2	57.1	34.7	18.4	35.4	32.5	64.9	35.8	44.3	31.9	35.8	41.7	30	32.6	80	33.2	57	27.8	59.6	36.1	35.8	76.9	136.8	31.5	36.9	34.2	34.9	42.2	68.5	36.2	26.8	23.3	35.1	31.9	34.6	21.1	62.6	30.1	121.8	44.8	38.9	25.1	35.7	33.3	46.2	43.9	35	36.6	73.5
SMIM2	0.2	0.2	0.6	0.1	0.7	0	0	0.2	1.9	0	0.5	0.8	0.8	0	2.9	0.3	0.2	0.3	0.9	0.5	0.4	0.8	0.4	0.2	0	0.1	0.6	0.1	0.6	0	0.2	0.4	0.1	0.2	0	0.3	0.5	0.1	0.9	0.3	1.9	0.5	0.1	0.2	0.5	23.4	0.3	4.9	0.3
SMIM21	0	0	0	0	0	0	0	0	0.1	0	0	0	0	0	0	0	0	0	0	0	0	0	0	0	0	0	0	0	0	0	0	0	0	0	0	0	0	0	0	0	0	0	0	0	0	2.8	0	0	0
SMIM22	1.2	0.3	0.1	14.6	1.2	3.5	48.2	4.6	2	45.4	0	193.6	129.6	8.9	50.4	10.3	77.3	33.3	0.5	0.5	0.4	42	1.4	24.1	0.6	2.6	0.9	0.5	154.3	0.1	48.9	2	2.1	42.6	122.7	1.5	147.2	36.3	0.2	10.4	128.4	6.3	0.8	0.2	201.7	33.8	2.6	0.2	1.1
SMIM24	0.2	0	4.2	2.7	5	91.3	0.8	4.1	6.8	0.6	5.5	30.4	753.9	0.7	1580.8	0.4	2.8	82	0.1	4.7	4.3	844.8	35.8	0.4	1.6	4.3	4.6	0.3	8	0.2	3.5	0.1	4.3	1	24.5	91.6	0.3	2.3	0.3	1.2	628.2	0.8	4	1.2	150.1	2.9	4.6	50.4	0.2
SMIM26	76	104.3	92.2	43.6	96.2	83.4	107	102.7	123.1	72.8	103.9	89.8	63.2	67.2	134.8	71	78.9	67.9	136.4	93.6	97	96.1	117.7	53.7	72.6	94.8	93.6	113	103.4	99.4	90.7	51.3	96.9	71.3	69.8	63.1	91.1	61.9	243.1	69.2	65.8	56.5	96.2	57.8	98.5	37.6	94.4	88.7	85.2
SMIM27	10	19	22.4	9.3	23.3	17.4	10.4	25.9	28	9.1	21.5	11.5	9.6	8.4	13.8	8.6	8.4	3	17.5	22.4	24.8	18.6	9	9.8	12.2	23.4	22.6	8.5	19.8	13	24	4.8	23.2	10.2	4	18.9	11.9	6	28.5	11	10.7	4	23.1	16.6	12.8	41.7	22.6	17.1	11.7
SMIM28	0	0.1	0	0.4	0	0	0	0	0	0	0	2.2	0.1	0	0	0	0	0	0	0	0	0	0	0	0	0	0	0	0	0.5	0	0	0	0	0.5	0	0	0	0	0	0.5	0.3	0	0	0.1	0	0	0	0
SMIM29	19.4	29.7	133.7	14.4	129.9	14.7	19.5	131.5	175.9	26.5	98.3	24.2	8.4	19.8	34.5	26.9	17	17.1	29.8	131.3	135.5	22.5	18.7	27.8	21.3	138	136	16.4	15.4	18.6	33.4	13.2	142.4	22.8	6.1	16.1	16.2	16.3	24.5	48.8	17.9	12.2	133.5	30.8	16.9	11.7	139.1	14.6	25.7
SMIM3	161	36.2	20.5	25.5	20.3	89.5	71.5	20.9	26.4	21.9	42.1	26.8	13.4	16.2	22.6	16.8	30.2	25.7	36.8	20.5	22.1	34.9	12.2	30.9	11.7	23.3	21.5	25.9	33.7	26.9	15.1	46	23.6	27.6	19.1	20.4	14	24.1	15	12.5	23	28.3	20.7	25.2	21.6	4.1	23.5	17.7	21
SMIM32	0	0	1	0.2	17.7	0	0	1.8	4.5	0	0	4.9	12.9	0	0	0	0	2	0	1.1	1.4	49.2	0.3	0	0	1	1.4	0	0.4	0	0	0	0.8	0.4	1.5	0	0.1	0	0.6	0	6.2	0	0.8	0	1.4	0.3	0.9	0	1.2
SMIM33	0	0	0.2	0.1	0.1	0.1	0	0.4	0.3	0.2	0	0.8	0.2	0	0	0	0	0	0	0.2	0.1	0	0	0	0	0.2	0.1	0	0	0	0	0	0.3	0	1.1	0	1.4	0	0	0	0.4	0	0	0	0.2	0	0.2	0	0
SMIM36	0	0	0.1	0	0.2	0.2	0	0.1	0.3	0	0.1	0	0	0	0	0	0	0	0	0.2	0	0	0	0	0	0	0	0	0	0	0	0	0	0	0	6.6	0	0	0	0	0	0	0	0	0	1.3	0	0	0
SMIM38	0.1	0.1	0.1	0	0.7	0	0.1	0.3	1.7	0.1	0	0.1	0	0.4	0.1	0	0.3	0.1	0.1	0.3	0	1.8	0	0.1	0.2	0.1	0	1.1	2.9	0		0.1	0.1	0.3	0	0.3	0	0.4	0.4	0.3	0	0.2	0	0.5	22.8	1.3	0	0.1	0
SMIM41	0	0	0	0.4	0	0	0	0	0.4	0	0	0.9	0.4	0	0.1	0.1	0	0.7	0.3	0	0	0	0	3.5	0.3	0.4	0	1.3	0.1	0		0.4	0.1	1.9	0.6	0.1	0	0.3	0	0	0.3	0.1	0.1	1.4	0.5	1.1	0	1.7	0
SMIM42	0	0	0	0	0	0	0	0	0	0	0	0	0	0	0	0	0	0	0	0	0	0	0	0	0	0	0	0	0	0		0	0	0	0	0	0	0	0	0	0	0	0	0	0	5.4	0	0	0
SMIM6	0.2	0.1	3.4	0.8	5.8	1.1	0.1	4.9	5.1	2.4	2.5	6.5	9.5	1.1	2.8	0.1	24.1	9.6	0	3.6	3.9	22.1	6.6	2.4	0.4	5.4	5.6	0.1	5.6	2.1	0	0.3	5.8	0.2	6.6	0.1	0.1	1.4	0.1	0.3	5.9	0.1	4.1	0.2	33.1	26.1	4.7	0.1	0.1
SMIM8	5	5	8	3.8	8	6	5.2	8.5	9.5	6.4	8.1	6	5.2	6.5	6.7	4.1	5.5	2.7	7.7	8.1	8.3	7.3	7	3.9	5	7.8	8	6.5	4.7	6.2	7.2	3.4	7.8	4.7	4.6	8.7	4	3.9	10.6	4.3	4.8	4.1	8.1	4.1	4.1	4.9	8.5	6.7	4.8
SMPD4	9.9	10.8	4.2	11.1	4.9	25.4	10.9	5.3	6.2	15.5	3.1	12.1	9.5	15.5	5	13.8	15.9	9.2	11.7	4	7	8.6	9.2	10.6	15.7	7.5	5	14.6	13.3	15.2	22.7	14.9	6.3	11.8	11.1	4.7	12.9	11.7	13.3	13.5	11.5	12.9	2.4	11.2	10.3	17.7	6	19.8	16
SNN	57.4	29.4	114.1	19.8	126	24.5	24.3	91.6	101.7	18.3	49.4	16.9	9.1	14	20.2	19.1	12.8	22	28.4	117.4	87.9	14.5	9.3	21.6	30.8	92.8	102.9	17	8.7	9.9	15.4	8.2	83.6	14.3	5.7	40.5	18.3	21.9	114.9	14.8	14.4	10.5	93.3	34.6	14.1	3.9	108.9	28.6	17.3
SNPH	1.6	3.7	47.2	1.5	49.6	0.6	1.6	7.5	75.5	4	0	8.4	1.5	6.4	1.9	1.8	6.5	2.6	7.1	54	19	2.7	0.3	2.4	1.6	38	19	2.1	3.5	4.4	12.5	0.6	38.1	5.9	0.8	12.9	6.1	11.1	7.2	1.2	4.6	4.8	7.1	1.7	5.1	3.9	33.3	0.9	5
SOGA3	0.3	0.9	2.3	0.6	2.5	0	0.1	2.4	6.6	0.4	0	0.3	0.1	0.7	0	0.8	0.3	0.7	0.2	2.6	1.7	0.2	0.1	1	0.2	3.8	1.2	1.2	0.6	0	2	0.4	1.9	0.4	0.2	1.2	0.4	0.1	0.1	0.3	0.6	0.1	0.7	0.4	1.3	0.7	3.8	0	0.6
SORCS1	0.6	3.1	3	1.9	6.2	0	1.3	0	10.3	2.5	0	9.4	0.7	1.1	0.3	0.9	1.6	1.1	3.1	5.4	5.8	4.7	0.1	0.1	1	0.6	4.5	0.7	1.6	0	0.9	0	2.7	2.2	1.9	9.6	1.1	2.5	0.3	1.5	3.6	1.4	0.5	0.8	2.5	1.2	5.8	1	11
SORCS2	2.4	1.1	13.4	3.4	18.3	1.7	1.6	11.6	15.9	8.5	0	4.5	1.4	4.7	3.8	2.2	3.3	3.6	2	12.1	11.3	9	4.6	4.4	0.8	18.6	17.6	5.8	0.7	0	2.7	0.2	14.7	5.2	1.1	12.9	1	2.4	1.1	1.8	2.6	6.2	11.3	0.4	1.6	1.6	14.1	3.1	3.1
SORCS3	0.2	2	6.5	0.1	7.7	0	0.1	1.8	7.5	0.2	0	0.1	0	0.1	0	0	0	0.2	0	7	11.7	0.2	0	0	0	3.6	4.1	0.8	0	0	0.2	0	2.2	0	0.1	0.6	0.1	0.1	0	0.1	0.1	0.2	1.7	0	0.1	1	10.3	0	0
SORL1	7	6.1	29.1	24.4	39.1	47.4	13.9	49.5	35.5	44.4	0	17.3	11.6	5.4	8.9	5.4	40.1	7.3	2.4	33.8	39.7	19	58.2	10.4	21.1	40.3	46.8	9	8	10.4	16.8	2.3	47	20.8	16.9	20.3	21.8	25.4	1.7	3.4	18.1	4.5	45.3	21.8	10.3	5.1	38.8	17	13.5
SORT1	48.2	11.3	71	12	168.3	21.4	25.1	124.3	114.2	17.7	21.5	29.5	22.1	24.7	139.8	41.5	27.5	17.8	64.7	131.8	90	38.7	6.5	37.4	2.8	151.9	133.8	6.1	17.5	46.5	11.3	44.8	153.1	18.3	26.9	40	25.2	44	85	19	21.9	27.8	102.8	10.2	18.2	43.5	118	6.4	42.7
SPAAR	12.4	1.2	2.9	0.6	2.5	0	10.8	2.2	3.3	0.7	1.1	1.2	0.3	1.2	0.1	0.5	1.2	0.6	8.9	2.3	2.2	4.2	0.8	3.2	0.4	3	2.6	0.7	0.5	0.5	0.6	4.7	3.1	1	0.4	1.4	0.7	0.5	3.1	0.9	0.9	0.6	2.3	0.7	0.9	7.5	3.3	0.2	1.9
SPACA1	0	0	0	0	0	0	0	0	0	0	0	0	0	0	0	0	0	0	0	0	0	0.1	0	0	0	0	0	0	0	0	0	0	0	0	0	0	0	0	0	0	0	0	0	0	0	41.9	0.1	0	0
SPATA25	3	1.8	1.9	1.8	3.2	0.6	1.6	4.2	2.4	2.4	3.3	2.6	4.5	3.2	2.3	2.2	2.8	2.1	3.2	1.7	1.7	5.5	5.2	1.1	1.5	2.3	2.2	6.5	2.3	2.5	1.6	1.7	1.9	2.1	2.2	4.3	2.5	3.1	9.9	2.6	3.3	3.6	1.5	1.8	1.6	24	2.5	6.8	2.9
SPATA9	1.1	0.3	0.1	0.1	0.2	0.2	0.2	0.4	0.3	0.1	0.2	0.1	0	0	0	0	0	0.1	0.1	0.1	0.3	0.1	0.1	0	0.2	0.2	0.2	0.4	0.3	0	0	0.2	0.2	0.1	0.1	0.1	0.2	0	0.1	0.4	0.1	0	0.1	0.2	0	26.7	0.2	0	0.1
SPEM1	0	0	0	0	0	0	0	0.1	0	0	0	0	0	0	0	0	0	0	0	0	0	0	0	0	0	0	0	0	0	0	0	0	0	0	0	0.2	0	0	0	0	0	0	0	0	0	68.7	0	0	0
SPEM2	0	0	0	0	0	0	0.1	0	0	0	0	0	0	0	0	0	0	0	0	0	0	0	0	0	0	0	0	0	0	0	0	0	0	0.1	0	0.2	0	0	0.1	0	0	0	0	0	0	128.1	0	0	0
SPINT2	10.5	44.6	56.9	65.3	57.3	81.1	178.5	47.2	66.3	145.6	80	297	247.4	44.6	269.6	351.9	189.7	105.1	13.6	58.9	92.9	216.1	14.3	138.3	37.4	52	54.8	83.3	234.2	252.9	435.9	156.4	56.2	181.8	251.7	23.6	503.9	111.3	1.8	257	267	19	47.6	50.2	219.4	215.7	70.3	82.6	321.3
SPN	4	0.6	0.8	14.4	1	71.8	1.8	1.1	0.9	1.4	0.2	3.9	5.5	1.6	1.1	3	2	4.3	2.8	0.9	1.4	0.8	2.6	28.3	26.3	3.5	1.3	0.6	1	0.6	0.2	0.9	2.5	1.3	5.3	0.3	2.3	1.1	0.8	2.8	6.3	2.3	1.8	19	5	0.4	2.5	51.1	0.8
SPTLC2	17.6	12.2	14.6	12.6	26.7	33.7	18.3	24	19.4	15.2	9.9	18.5	14.5	10.5	7.6	22.8	14.2	11.8	6.7	15.3	18.1	17.6	7.7	13.1	12	30.7	21.5	10.4	5.7	10.7	6.2	20.4	31.5	8.4	19.8	14.2	13.7	8.8	3.9	12.2	17.4	11.6	25.3	19.6	20.4	5	21.7	10.3	10.9
SPTLC3	4.6	4.3	1.4	1.4	1.4	0.6	8.3	1.2	1.3	7.4	8.5	6.1	15.7	4.7	16.8	5.9	6.7	10.9	6.4	1.5	2.7	18.2	20	7.8	1.3	2.4	2.1	7.1	5.6	11	2.7	20.9	2.4	5.9	7.4	2.8	6.7	3.6	0.4	25.6	16.2	3.9	1.8	2.9	4.5	6.4	3.8	5	24.4
SSMEM1	0	0	0	0	0	0	0	0	0.1	0	0	0	0	0	0	0	0	0	0	0	0	0	0	0.1	0	0	0	0	0.1	0	0	0.2	0	0	0	0	0	0	0	0	0	0	0	0	0	32.3	0	0	0
SSR1	64	64.4	20.3	89.6	24.6	101.9	70.3	25.4	24.8	88.5	35.7	65.3	65.6	62.7	74.2	71.6	50.8	64.5	41.2	19	28.9	58.6	95.5	56.7	68.4	27.6	25.2	67	67.9	49.4	25.8	71.5	27.2	59.2	76.4	36.6	79.7	56	28.3	42.6	62.4	76.9	23.7	62.4	68.2	38.5	27.8	55.9	84.8
SSR2	190.4	290.6	104.4	157	108.5	245.8	276.7	105.1	119.2	281.4	111.8	187.6	140.8	201.4	457.4	134.6	184.3	180	128.7	102.2	108.1	165.4	233.1	192.5	220.1	104.4	104.6	325.7	513.1	168	136.6	194.1	104.6	158.2	246.3	55.7	293.5	155.4	92.3	163.8	158.7	208.2	105	206.5	217.3	108.1	107.5	230.1	152.8
STAB1	194.2	160.4	41	50.4	42.9	13.8	84.5	41.4	58.3	54.4	62.8	87.7	29.6	45.3	8.5	29.2	79.3	25.8	74.6	41.9	44.4	85.6	102.1	104.7	12.9	50	48.4	32.2	32.2	5	52	55.4	53.7	57.6	31	0.6	45.7	16	25.9	24	95.1	33.8	43	439.5	53.2	21	65.3	6.8	55.1
STAB2	0.9	0.2	0.8	0.9	0.5	0.7	0.9	0.1	0.6	1	0	2.8	0.3	0.9	1.5	0.8	1.3	1	0.4	1.3	0.1	0.4	14.7	0.5	3.9	0.4	0	0.5	0.3	0	0.3	0.3	0.3	0.3	0.4	0.3	0.4	0	0.2	0.3	0.6	0.2	0.1	65.9	0.4	2.2	0.3	0	1.1
STIM1	40.6	18.4	32.9	22.3	31.5	46.4	33.1	18.1	34.5	40.4	30.5	33.7	18.1	39.3	18.2	65.6	39	25.1	24	30.5	23.1	20	38	26.8	29.8	17.4	22.9	41.2	30.1	43.7	18	17.5	18.9	26	24.6	11.4	61.1	24.3	111.9	47.1	31.3	34.3	18.6	31.5	32.2	25.4	26.9	68.6	40.9
STIM2	11.2	7.5	11.5	16.9	14.3	17.3	11.6	11.1	14.3	11	84.2	11.5	16.6	10.8	22.5	6.2	12.3	19.8	6.9	17.7	12.4	13	9.9	15.1	25.4	12.7	12.2	18.8	14.2	8.4	13.7	10.3	12.5	13.9	14.4	18.8	12.9	7.3	8.2	13.9	15	10.2	9.7	22.1	14.9	7.4	13.7	20.8	10.6
STOML1	11.4	17.3	33	6.5	33.7	4.5	10.4	22	38.5	9.8	17.1	11	5.9	9.1	5.6	9.4	7.3	6.3	23.6	36.8	32.4	8.6	13.2	10.2	5.6	34.6	30.5	8.5	10.1	7.8	16.6	7.5	36.8	9.9	3.6	3.1	8.3	8.8	18.6	9.4	7.9	7.7	26.5	7.9	9.5	13.1	32.6	8.1	13.6
STOML3	0	0	0.9	0	0.5	0	0	0.5	0	0.7	1.3	0.1	0	0.6	0	0	34.9	0	0	1.1	1.8	0	0	2.1	0	4.7	5.1	0	0	0	0	0.1	5	0	0.1	0	0	0	0	0	0	0	2	0	0	0.1	0.9	0	0
STYK1	0.4	0.3	1.2	1.8	3	1.1	3.9	0	5.2	1.9	0	15.9	2.4	0.5	1.2	7.3	2.2	3.5	0.1	3.6	0	0.6	0.3	1.3	1.4	0	0	0.3	0.3	0	2.4	0.7	0	11.6	17.1	0.9	6.7	0.9	0.1	2.8	11.2	0.6	0	0.9	17.5	0.2	0	0.2	0.4
SUCO	9.8	11.9	8.4	9.4	10.3	83.3	14.4	7.9	10.3	13.3	8.6	9.1	10	12.1	61.9	8.8	15.7	11.6	9.2	7.5	9.9	12	6.9	9.5	9.7	8.2	10.2	17.9	26.1	27.1	13.1	16.9	8.3	13.5	9.4	35.5	14.7	24.5	3	12.1	15.2	9.4	9.2	8.9	13.2	24.6	8.9	14	17.6
SUSD2	12.1	9.6	4.9	1.9	2.8	0.2	9.5	1.7	5.8	13.6	2.2	4.8	12.8	9.8	0.5	2.8	15	1.8	12.5	1.6	5.3	32.6	2.9	99.8	2.2	22.9	6.9	5.4	4.3	1.5	7.1	3.6	26.5	5.6	1	0.1	4.7	5.6	2.2	28.2	34.6	3.4	6.8	3.6	6.3	3.2	13.2	0.8	17.8
SUSD3	6.1	1.8	4.5	17.6	3.9	41.3	15.4	4.6	4.3	16.7	4.4	3.8	4.9	19.8	10	4.2	35.4	4.2	1.3	4.3	5.6	21.2	27.8	4.1	57.3	6.4	5.7	40.1	1	1.3	5.4	2	6.5	2.4	2.2	6.4	11.4	3.2	1.2	3.6	18.7	6.1	6.6	36.3	4.5	77.2	5.9	31.8	4.2
SUSD4	0.4	6	28.4	0.8	21.7	0.4	8.7	5.4	63.7	9.5	0	1.3	1	0.3	25.1	51.1	3.5	0.7	23	69	26.8	19.5	3.8	2.8	1.6	9.4	10.4	45.3	10.7	14.9	26	0.5	15.9	6	0.2	12.2	17	4.3	3.5	7.8	0.6	0.4	5	0.4	11	6.6	21.4	3.4	1
SUSD5	4.6	1.4	2.9	0.9	3	0.1	1.9	2.2	4.6	6.3	4.4	1.7	0.8	4.6	2.2	1.3	5.2	5.5	1.5	3.1	4.4	1.5	0.5	1.7	2.3	3.4	3.4	3.8	0.6	1	0.8	0.2	3.4	1.3	1.2	0.6	0.7	6.3	1.6	1.9	1.9	4.8	3.8	2.5	1.8	2.1	4.7	0.1	3.2
SUSD6	25.3	19.3	12	32.9	12.4	67.2	22.2	26.7	11.6	16.2	13.1	20.9	25.4	13	43.1	31.8	21	27.5	15.6	13.5	12.8	22.2	12.2	37.1	30.4	24.5	14.5	13.5	22.1	16.6	14.4	17	15.3	17.8	19	15.6	29.7	16.7	12.3	27.3	32.8	19.7	18.2	33.6	20.9	10.7	14.2	21.7	22.4
SYBU	32.2	38.7	39.1	3.2	42	0	22.2	44.5	52.4	10.7	4.4	15.4	10.9	5.6	11.5	5.6	20.1	10.3	6.9	42.4	58.6	4.2	52.1	8.8	4.4	24.2	34	9.2	140.5	1.5	30.4	2.5	36.6	8.2	19.7	26.1	21.5	11	3.8	9.6	12	6.9	22.8	1	28.2	1.8	50.8	5.4	12.3
SYT1	0.5	21.7	113.1	2.2	153.7	0.6	0.7	19.7	403.3	1.4	0	4.4	1.5	9.9	0.7	0.7	0.8	1.3	0.2	134.2	2	1.9	1.9	0.9	0.3	0	0	5.2	0.3	0	6.4	2.6	3	6.6	2.8	197.7	0.2	5.5	0.2	0.2	3.4	25.2	0	2.6	1.3	0.7	12.5	0.5	0.3
SYT10	0	0.3	0.9	0.1	1.9	0	0	0	0.9	0.5	0.4	0.8	0.2	0	0.1	0	2.2	0	0	0.6	5.1	0.8	0.3	0	0	4.1	1.7	0	0	0	0.5	0	4.3	0.4	0.4	0.1	0	0.7	0	0	0.3	0.1	2.4	0	0.4	0.1	6.3	0	0
SYT11	8	19.7	94.1	8.8	113.2	3.8	5	112.8	126.8	14	3.8	13.9	3.4	17.3	11.9	5.4	8.6	11.3	13.4	105.2	106.7	5.1	1.7	7.9	11.1	107	108.8	13.4	3.1	1.6	37.1	9.8	107.7	11.8	6.6	68.6	2.4	16.4	2.5	2.4	6.7	19.4	113.2	10.2	6.1	5.7	124.7	3	3.5
SYT14	0	0.7	0.4	0	0.6	0	0	7	1	0	0	0	0	0.1	0	0	0	0	0	0.4	0.3	0	0	0	0	0.4	0.2	0	0.2	0	0.6	0	0.4	0	0	1.9	0	0	0	0	0	0	0.1	0	0	3.2	0.2	0	5
SYT2	0.2	1.3	2.6	0.2	8.8	0	0.1	46.3	73.4	0.2	0.3	0.3	0.2	0.4	0.8	0	0.2	0.2	0.3	0.5	16.8	0	0	0	0.1	66	17.5	0.6	0	0	0	0	68.3	0.1	0.1	5.2	0.2	0	0.2	0.1	0.2	0	13.9	0.2	0.1	0.5	23.1	0	0
SYT3	0	0.5	8.7	0.1	10.4	0	0.2	6.9	28.4	0.2	0	0.3	0.1	0.1	0.1	0.1	0.1	0	0.2	12.8	9.8	0.6	0	0.2	0.1	13.6	5.8	0	0.6	1.3	3.8	0.7	12.5	0.7	0	2.2	0.3	0.4	0	0.1	0.2	0.1	3.5	0	0.2	1.3	8.9	0	0.4
SYT4	3.7	15.9	21.5	1.4	18.6	0.1	0	74.7	42.6	0	0	1.2	0.8	0	0	0.1	0	0	1.3	18.6	50.4	0.1	0	0.9	0	10.5	15.3	0.5	3.7	0	30.7	0.1	39.3	0.6	0.8	25.2	0.1	8.3	0	0	0.7	0.6	13.5	0	3.2	1.6	18.3	0.4	0.3
SYT5	0.2	9.7	40.1	1.9	46	0.5	0.1	0	72.6	0.8	0	2	1.3	0.1	0	0.2	0.2	0.2	0.2	53.4	58.5	0.1	0.1	0.2	0.2	12.2	20.3	0	2.5	0.7	59.3	0	22.1	0.1	0.7	4.4	0	0	0.1	0.8	1.1	0.5	13.3	0.1	1.9	5.4	32.4	0.2	0.1
SYT6	0	0.8	2.7	0.2	4.2	0	0.7	1.5	2.8	0	0.2	0.2	0.3	0	0	0	0	0.1	0	3	13.5	1.5	0	0	0	4.8	4.5	0.8	3.1	0.1	0.1	0.5	3.9	0.4	0.1	1.4	0	0	0.1	0	0	0	7.9	0	0	0.3	9.5	0	0
SYT7	3.8	4.3	17.7	1.2	33.8	0.1	9.2	0	78.4	3.1	0	5	2.3	2.6	1.8	3.5	3.4	1.2	19	30.7	1.9	24.7	86.7	1.9	0.3	0	1.9	1.3	16.7	5.7	51.6	18.4	0	50.8	5.3	8	57	0.9	3.6	4.2	5.2	1.8	0	2.1	3.7	4	13.9	0.4	8
SYT8	0.1	0.2	0	0	0	0	5.1	0	0	1.3	0.1	0.4	0.5	0	0.5	29.2	1	8.6	0	0	0	0.3	0.6	4.7	0	0	0	0	14.9	0	0.2	1.6	0	2.5	0	0	20.9	2.9	0	65.5	2.5	0	0	0.1	2.3	0.2	0	0	0
TACSTD2	4.8	1.2	0.2	1.3	0.4	13.5	135.8	0.2	0.4	218.6	1.9	1.1	0.7	19.1	25.3	989.6	27.7	13	0.8	0.3	0.3	137.9	4	71.2	1	0.2	0.3	1.5	81.1	3.5	2.4	17.7	0.2	126.8	0.9	0	468.5	97.1	1.9	438.8	1.2	2	0.2	1	65.7	0.5	0.3	9.2	5
TANGO6	5.1	3	2.8	4.5	3.8	3.4	4.6	3.5	3.4	4.8	4.9	3.9	2.4	4.3	1.9	3.6	3.8	2.8	3.2	2.6	3.6	5.7	12.9	3.6	4.9	2.7	3.1	4.2	3.2	6	2.5	3.4	2.8	4	3.1	4.2	3.2	4.2	8.8	4.2	3.1	4.8	2.4	4.5	4.1	4.3	3.5	4.7	3.3
TAPBP	47.3	73.1	2.4	28.5	4.8	25	43.1	1.9	2.8	40.1	1.2	66.7	52.3	38.2	13.3	57.3	43.8	10.5	63.7	2.9	1.8	67.4	107.5	82.1	21.2	2.7	3.2	33.3	48.2	14.9	38.8	18.7	2	64.3	19.6	4.1	61.9	17.2	26.7	54	81.9	23.1	1.9	129	52.1	16.2	2	24.4	59.1
TAPBPL	11.4	11.7	3.8	12.1	4.9	12.5	12	4.3	5.2	12	7.2	21.3	32.8	11.7	5.9	9.9	17.4	21.5	15.8	3.6	4.1	14.6	19.6	17.4	17.3	5.8	4.4	10.4	9.3	13.3	10.8	8.2	4.5	11.8	11.2	0.8	34.3	20	9.3	8.6	28.1	7.3	4.6	16.8	23.8	2.1	4	16.1	22.1
TARM1	0	0.1	0.4	0	0.2	6.9	0	0.6	0.5	0	0.5	0	0	0	0	0	0	0.1	0	0.3	0.1	0	0	0	0	0.3	0.2	0	0	0	0	0	0.4	0	0	0.1	0	0	0	0	0	0	0.1	0.3	0	0.1	0.3	0	0.1
TBC1D9B	54.9	61.8	53.9	20.8	62.2	22.8	46.3	58.1	51.1	39.3	38.6	34.1	22.8	38.9	12	43.9	34.2	23.8	30.9	51.4	50.1	44.8	55	31.7	23.9	60.5	59.8	39	46.4	27	29.2	17.2	61.6	33.6	12.1	9.1	37	25	45.9	44.4	34.4	21.1	63.4	39.5	35.5	20.5	57.2	13.1	36.3
TCP11	0.2	0.1	0.1	0.1	0.1	0.1	0.4	0	0.3	0.3	0	0.1	0	0.1	0.7	0.1	1	0.1	0.2	0	0.1	0.6	0.2	0.2	0.1	0	0	0.8	0.1	0	0.3	0	0	0.5	0	0.1	0.4	0.1	0.2	0.4	0.1	0.1	0	0	0.2	340.8	0	0.1	0.2
TEK	20.1	9.1	8.1	5.8	7	0.2	14	6.1	8.4	9.3	4.3	5	3.7	12.4	2.3	5.3	6.7	11.2	16.8	7.1	6.8	23	10.5	28.8	3.7	7.2	6.6	3.5	3.5	4.4	3	46.3	7.6	3.8	5.4	0.7	3.1	6.2	10.5	2.8	5.5	12.7	6.8	28.8	4	1.4	9.4	1.8	9.1
TEX28	0	0	0	0	0	0.1	0	0	0.2	0	0	0	0	0	0	0	0	0	0	0	0	0	0	0	0	0	0	0	0	0	0	0	0	0	0	0	0	0	0	0.1	0	0	0	0	0	9	0	0	0
TEX29	0.5	0.3	6.6	0	6.6	0	0.5	6.6	16	0.7	5.8	0.5	0	0.4	0.4	0.4	0.5	0.3	0.5	6.5	5.9	0.8	0.9	0.5	0.2	5.7	5.9	0.4	0.6	0	1.5	0.1	5.8	0.9	0.1	0.1	0.3	0.1	0.5	0.4	0.6	0	5.6	0.7	0.4	51.8	5.9	0.1	0.5
TEX38	0.2	0.2	0.2	0	0.3	0.1	0.4	0.3	0.4	0.1	0	0.1	0	0.2	0.9	0.1	0.1	0.1	0.1	0.2	0.3	0.3	0.2	0.1	0	0.1	0.1	0.1	0.2	0.6	0.8	0.2	0.1	0.5	0.1	0.2	0.2	0.2	0.1	0.2	0.1	0.1	0.1	0	0.2	388.6	0.2	0.1	0.4
TEX50	0	0	0.1	0	0.2	0	0	0	0	0	1	0	0	0	0	0	0	0	0	0.2	0.1	0	0	0	0	0.5	0.5	0	0	0	0	0	0.2	0	0	0	0	0	0	0	0	0	0.3	0	0	20.8	0.2	0	0
TEX51	0	0	0	0	0	0	0	0	0	0	0	0	0	0	0	0	0	0	0	0	0	0.3	0	0	0	0	0	0	0	0	0	0	0	0	0	0	0	0	0	0	0	0	0	0	0	59.9	0	0	0
TGFA	2.2	0.5	9.2	5	16.8	1.6	6.9	15	12.2	6.1	5.2	10.7	8.5	1.3	2.9	25.5	6.1	14.1	0.7	10.4	11.7	13.4	4.5	3.9	4.1	21	15.8	0.1	7.5	3	0.5	1.9	18.5	2.4	7.9	7.4	6.4	1.2	0.1	12.2	10	1.4	16.6	5.8	8.5	2.5	13.2	1	8.1
TGFBR1	15.9	9.9	9.8	18.2	9.3	33.7	15.4	13.2	8.9	19.4	11.8	18.8	11.7	20.6	8.8	15	8.5	21.7	8.2	6.8	11.3	22.6	14.8	16.3	13.8	18.4	14.5	13	8.3	8.5	7.6	48.8	20	17.1	13.4	4.7	8.3	16.8	8.7	6.2	9.3	33	18	16.5	18.4	18.3	17.5	11.2	11.2
TGFBR2	230	56.1	16.5	73.8	12.9	29.4	145.7	13.8	19.3	90	30.6	96	44.2	69.1	18.2	44.9	69.6	91.9	95.2	10.6	13.4	67.9	59.1	148	70.1	17.6	16.5	26.6	52	59	16.9	81.6	16.7	44.1	54.1	2.1	49.2	60.8	31.1	39.1	77.7	107.2	17.3	111.1	63.4	7.8	21.5	49.7	91.8
TGFBR3	66.3	35.2	6.9	9.2	6.8	5	62.1	7.6	8	56.6	20.4	28.8	8.2	33.9	24.2	28.5	36.6	20	16.2	7.6	6.7	28.2	16.6	27.3	7.2	6	10.1	81.5	12.3	5.9	7.1	58.5	7.8	16.4	12.5	1.5	35	32.7	12.8	25	19.7	27.4	7.9	40	18.1	11	8	7.7	13.2
TGFBR3L	0	0.3	0.3	0.1	0.2	0.3	0	1.2	1	1.1	0	0.3	2	1.3	0.1	0	0.9	0.1	0.8	0.4	0.2	0.8	1.4	0.1	0.1	0.6	0	0	0.1	0	106	0	0.2	0.5	0	0.2	0.1	0.1	0.1	0.2	1.5	0	0	0.1	0.1	0.2	0	0	0
TGOLN2	70	67.5	37.5	82.6	42.1	129.9	58.3	38.5	44	63.5	32.2	85.8	110.6	62	60.9	41.1	65.1	75.7	63.5	39.6	45.3	120.8	136.5	86.8	73.9	45.5	43.4	61.3	56	67.1	26.9	76.6	44.9	66.9	102.3	31.8	59.8	62.5	34.7	40.1	111.9	74	40.4	83.2	74.8	37.1	45.1	65.2	91.3
THBD	65.4	11.4	2	19.6	1.8	15.5	25.5	1.6	3.2	16.7	3.4	16.5	5.5	12.6	3.1	36.8	27.5	26.5	31	2.4	3	19.7	9.7	56.7	14.5	4.1	2.7	6.9	13.2	9.9	20.4	28.5	2.8	8	5.9	0.2	10.8	4.6	40.7	71.4	20	15.6	3	43.6	30.8	7.6	8.5	5.1	35.5
THSD1	10	2	7.9	1	7.4	0.2	8.7	5.5	8.5	5.3	4.5	2.8	0.7	5.2	2.8	3.1	5.1	3.3	9	8.2	5.5	3	2.2	11.5	2.1	6	5.4	2.1	1.4	1.4	3.4	11.3	5.8	4.1	1.4	6.8	3.9	1.9	4.5	6.3	2.7	4.7	5.6	5.9	2.1	2.1	6.4	1.4	5
THSD7A	2.4	0.7	2.9	0.7	2.3	0	2.1	3.2	4.4	3.3	0	1	0.3	2.8	0.8	0.5	2.1	2.6	0.7	4.2	3.5	7.5	0.6	1.1	0.3	2.8	4.9	2.5	0.4	1.2	1.6	4.1	2.5	3.4	0.7	5	0.5	2.1	0.2	0.5	0.5	2.4	3.4	0.9	0.5	0.8	4.8	0.2	1.9
THSD7B	1.9	0	0.8	0	1.2	0	0.7	0.6	1.2	0.2	0.1	0.1	0	0.2	4.1	0.3	0.9	0.2	0.5	1.2	2.3	0.9	0.1	0.1	0	8.2	3.3	0	0	0.3	0.6	0.2	8.9	0.7	0	19.7	0.4	0.2	0	0	0.4	0.2	0.6	0	0	0.3	1.6	0.8	0.7
TIE1	47	10.1	16.6	8.1	14.8	0.9	37.8	14.6	16.9	14	10.1	11.2	5.2	20.4	5.3	6.5	16	13.3	34.2	13.1	14.2	19.8	6.7	35.3	10.1	16.4	16.5	7.5	4.2	3.2	8	48.6	16.8	10.8	3.1	0.4	7.4	6.5	14	7.9	11	14.1	13.9	19.9	8.8	3	21.1	2.1	24.2
TIGIT	0.7	0.3	0.3	12.1	0.5	2.1	0.7	0.6	0.5	0.8	0.2	2.1	1.7	0.9	0.7	2.1	0.5	3.6	0.7	0.4	0.4	0.4	2.9	2.9	38.7	0.8	0.5	0.5	0.2	0.1	0.2	0.3	0.7	1.4	2.4	0.3	1.8	0.2	0.1	1	5.2	0.9	0.4	15	3.7	0.8	0.7	9	0.9
TIMD4	14.9	0.4	0.4	6.9	0.3	16.1	0.4	0.3	1.4	0.1	1.8	1.1	0.4	0	1.3	0.1	0.1	1.3	0.7	0.5	0.4	3.4	16.3	1.6	55.3	0.5	0.4	0	0.2	0.1	0	5	0.5	0.3	0.8	0	0.2	0	0.1	0.3	1.7	1	0.3	8	0.2	144	0.5	22.4	1.1
TIMM29	8.4	11.7	4.6	5.4	4.5	10.1	8.4	3.7	6.1	10.4	3.5	11	8	11	1.1	14.9	9	3.1	13.5	4.9	3.8	11.5	12.2	8.1	6	5.8	4.3	7.9	9.9	3.3	10.7	4.6	4.2	10.1	2	1.1	10.1	3.8	23.5	13.9	9.7	2.1	3.8	10.7	11	13	4.2	5.3	7.5
TLR1	8.8	4.1	1.9	26.9	2.1	34.3	7.3	2.3	1.8	4.6	2.8	4.9	6.5	6	2.1	3.3	6	9.6	2.3	1.8	2.4	4.4	8.8	10.8	16.2	4.9	3.2	10.2	5.1	1.6	1	10	5.2	3.5	6.8	1.4	9	3.7	0.5	1.8	6.2	9.8	3.9	24.9	6.4	1.3	4.1	8.1	1.6
TLR10	0.9	0.3	1	15.8	0.9	1.4	0.8	1	1.2	0.2	0.5	1.4	1.2	0.4	0.4	0.5	0.5	1.3	0.1	0.9	1.2	0.2	0.4	0.8	42.3	1.9	1.5	0	0.1	0.1	0.2	0.2	2	1	1.9	0.1	1.4	0.4	0.2	0.5	10	0.3	2	24.3	2.9	0.1	1.4	5.1	0.4
TLR2	26.8	11.8	4.3	51.7	4.4	69.9	12.5	4.6	7.5	7.9	7.6	4.6	3.9	3.3	11.8	5.4	8.2	16.3	6.1	4	5.3	5.1	11.3	39.9	8.8	9.5	5.9	2.5	8.8	3.4	4	11.4	7.9	4.7	3.3	1.5	17.2	12.3	1.7	3.5	4.9	11.7	7.1	35.9	5.2	1.9	7.4	3.6	3.4
TLR3	7.3	5.5	0.8	3.3	0.8	0.3	6.7	1.3	1.1	5.4	1.7	11.7	18.2	6.1	3.3	9	10.1	11.3	3.3	0.9	1.6	11.8	14.7	11.5	0.9	3	1.2	8.8	5.8	4.1	0.5	17.3	2.7	7.6	12.5	1.6	10.5	10.9	1	3.3	16.8	8.3	2.2	5.2	10.9	5.4	1.1	2.5	7.5
TLR4	31.1	11	12.4	25.7	15.7	22.3	12	11.7	8.3	6.5	1.7	6.7	4.3	5.6	1.2	4.8	4.8	10.8	8.4	10.3	17.8	6.8	16.7	16.2	13.1	12.3	14	6	2.6	2.5	2.1	23.9	12.4	4.6	7.3	2.9	6	3.2	3.1	3.5	5.8	10.8	14.9	32.6	4.4	1.5	14.2	3.5	5.5
TLR5	3.5	1.9	2.6	4.7	2.2	0.5	8.6	2.5	2.4	6	2.3	2	1.6	2.1	2.6	4.9	5.1	4.5	1.7	2.3	2.7	4.1	1.6	6.2	4.3	3.7	3.5	20.2	4	4.4	0.7	3.4	3.6	3.3	2.1	0.7	10.3	2.4	1.4	2	2.1	2.6	3.1	2.9	4.1	1.8	3.4	2.5	1.9
TLR6	1.6	1.6	1.2	10.3	1.1	6.6	1.4	1.4	1.1	1	1.4	1.6	1.6	1	0.5	1.4	1.2	3.5	0.6	1.1	1.9	0.5	2	2.6	10.8	2.6	1.9	1.3	0.4	0.5	0.4	2.6	3	0.9	2.1	0.1	2	0.5	0.3	0.7	4.4	2	2.7	9.7	2.2	0.3	2.8	2	0.6
TLR7	1.1	1.6	1.3	4.3	1.2	0.6	4.1	1.6	1.3	1.3	1	1.9	1.8	0.9	0.5	0.6	0.8	2.9	0.7	1.1	1.5	0.6	0.6	4.6	4.3	3.5	2.5	0.7	0.3	0.9	0.2	6.4	3.5	0.8	2.3	0.1	1.4	1	0.1	0.1	1.8	2	3.4	3.8	1.7	0.5	2.7	3.8	0.4
TLR8	3.6	0.5	0.2	16.8	0.2	5.7	0.9	0.2	0.3	0.7	0.5	1.7	0.8	0.4	0.1	0.9	0.6	2.5	0.8	0.1	0.3	0.5	2.2	10.7	6.1	1.1	0.7	0.4	0.6	0.3	0.1	4.3	0.8	0.3	1.8	0	0.3	0.2	0.2	0.2	1.5	3.8	0.5	13.3	0.8	0.4	0.4	1.7	0.4
TLR9	0.5	0.2	0.9	2.6	1	1.3	0.4	2.2	6.1	1.2	0.7	0.9	0.4	0.7	0	0.3	0.9	0.6	0.3	1.1	0.8	0.3	0.3	0.6	6	1.1	1	1.5	0.1	0	0.3	0.2	1.7	0.7	0.1	0	0.7	0.2	1.2	0.3	1.3	0.1	0.9	3	0.5	0.4	0.9	1.5	0.6
TMCO2	0	0	0	0	0	0	0.1	0.1	0	0	0	0	0	0	0	0	0	0	0	0	0	0	0	0	0	0	0	0	0	0	0	0	0	0.1	0	0	0	0	0	0	0	0	0	0	0	122.6	0	0	0
TMDD1	0.6	0	0.4	0	0.3	0	0	0.3	0.5	0	0	0.1	0.4	0	0	0	0	0	0	0.4	0.6	0.1	0.4	0	0	0.2	0.2	0	0.1	0.1		0	0.1	0	0	0	0.1	0.1	0	0	0.1	0	0.2	0.2	0.4	0.3	0.2	0	0
TMED1	23.6	31.2	13.4	15.4	15.3	21.6	25.1	15.6	17.3	30	24.9	19.5	18.9	25	16.3	19.9	24.8	18.8	42.3	13	16.9	37.8	51.9	19.6	14.3	16.6	15.1	34.4	34.5	24.4	35.9	21.4	15.5	26.5	8.1	4.4	24.2	14.8	64.4	19.1	17.4	10.6	15.2	22.3	26.2	20.2	14.5	10.2	28.7
TMED10	68	70.3	51.8	55.2	55.8	18	93.2	52.6	60.7	137.9	61.2	77	62.3	92.6	133.1	59.9	100.6	69.2	82.3	49.5	66.1	62.7	126.9	68	61	65.8	54.3	99.7	131.9	91.4	53.6	76.3	63.2	91	82.3	48.8	130.7	85.9	73.7	56	58.8	78.9	57.5	54.6	78.3	40	58.2	73.7	146
TMED2	106	97.1	40.7	92.6	43.5	122.1	136.1	44.2	50.8	155.6	59.5	132.5	123.7	102.5	203.3	111.9	102.3	96.1	116.5	40.5	45.3	102.8	271.1	85.4	72.7	46.6	46.6	101.5	229.1	99.3	65	125.4	46.9	140.5	140.7	56.9	227.6	102.2	131	74.8	110.5	102.1	46	63.2	133.8	58.5	44.2	69.1	197.6
TMED3	25.9	26.2	19.6	23.1	19.2	37	66.4	21.5	20.5	56.6	30.6	49.9	25.4	38.3	138.7	132.3	38.7	37.8	41.9	20.8	31.9	34.7	12.4	30.9	26	22.4	22	30.9	246.7	54.9	89.6	42.4	26.5	60	55.4	11.3	409.4	54.6	4.6	106.8	26.6	37.3	21.6	32.4	73.1	35	22.6	23.1	76.3
TMED4	35.2	51.7	40.5	32.2	48.3	49.5	42.9	44.8	43.2	48.9	53.2	46.5	87.9	51.2	78.6	37.3	53.9	37.2	65	40.9	48.5	88.3	49	42.1	37.1	47.8	45.3	72	73	139.4	68.3	61.9	47.9	57.5	48.1	92	67.3	65.1	61.5	40.5	92.8	44.3	44.1	38.5	51.7	31.4	44	38.3	114
TMED5	19.1	18.5	5.4	18.8	6.4	31.1	9.2	7.4	6.7	9.6	15.6	15.2	16.7	6.6	12.9	9.2	6	15.2	12.5	5.4	8.3	27.7	51.9	18.5	16	7.6	6.3	6.8	14.1	11.6	5.4	16.6	7.9	11.1	13.7	4.9	13.5	8	19.8	4.8	15.5	8.6	7.5	13.6	14.7	8.1	8.4	10.2	16.2
TMED6	0.5	0.6	0.1	0.7	0.3	1.1	0.6	0.8	0.7	2.5	0.1	4.3	12.5	0.9	18.1	0.4	22.5	0.7	0.4	0.3	0	16.1	5.5	1.9	1.3	0.1	0.1	0.6	298.9	0.1	0.2	0.4	0.1	0.7	7.8	1	0.5	2.4	0.3	1	7.7	0.5	0.1	0.9	61.2	0.4	0.2	0.2	0.5
TMED7	35	41.2	23.1	29.5	31.9	31.8	37.8	31.2	32.7	50.5	37.8	42.1	36.9	41.2	70.2	32.4	38.6	33.5	43.5	21.9	24.6	54.2	80.2	30.5	23.4	39.8	27.2	31	35.2	53.6	28	43.8	28.1	48.7	42.3	19.2	43.4	44.3	22	18.9	38.3	45	33.3	25.9	41.5	18.9	28.5	19.5	79.8
TMED9	86.5	106.7	29.8	38.3	30	37.7	74.4	29.8	34	74.9	42	87.5	31.8	76.6	65.6	135.7	60.7	25.7	99.1	29.9	30.7	97.3	229.5	100.6	29.7	32.4	31.2	62.4	253.7	40.8	82.1	59.1	30.8	87	45.5	15.7	139.2	34.4	55.7	83.8	75.6	39.4	31	102.1	114	54	32.3	24.4	87.8
TMEFF1	0	0	6.1	0	16.2	0	0	10.3	10.7	0.4	0	0.4	0	0.7	0	0	0	0.2	0	9	9.3	0	0	0	0.1	13.8	12.7	0.3	0	0	0.2	0.3	13.2	0.2	0	0.2	0	0.1	0	0	0.1	0.1	8.4	0.1	0.1	4	13.6	0.2	0.8
TMEFF2	0.3	2.3	30.2	0.1	25.8	0	0.3	16	26.6	0.1	5.8	0.9	0.6	0	8.1	1.2	0.1	1.7	1.8	28.5	26.9	0	0	0.1	0	21.5	23.5	0.2	0	0	0.3	0	22.4	36.6	1.5	3.3	0.1	13.3	0.3	0.2	0.6	0.1	16.6	0	0.9	0.7	26.3	0	0.2
TMEM102	2.6	8.1	0.4	1.5	0.6	1.5	3.4	0.7	0.3	3.2	0.2	5.9	2.8	1.8	1	10.2	1.7	1	2	0.3	0.3	5.2	4.4	3.1	2.5	0.7	0.6	0.5	5.4	1.6	1	0.8	0.6	2.3	1	0.2	6.2	0.7	3.6	8.8	6	0.3	0.5	6.4	4.4	6.7	0.6	1.5	3.8
TMEM119	29.6	8	7.6	16.2	8.9	3	27.1	8.5	9.2	61	5.3	12.6	15.1	18.9	14.1	6.9	11.9	35.8	9.4	7.7	9.3	6	0.9	37.6	47.8	17.2	12.1	1.4	7.5	5.6	6.1	6.6	14.9	12.7	15.1	0.9	6.8	26	1.6	13.9	23.1	11.2	13.4	11.4	10.5	5.9	16.4	5.1	21.7
TMEM123	56	80.2	53	120.2	60.3	225.1	153.3	56.7	68.2	114.9	67	120	63.5	174.7	47.8	100.1	91.7	99.6	71.2	48	61	93.2	393.7	119.2	196.4	71.2	68.6	86.8	82.5	70.7	15.8	98.5	65.1	105.2	97.1	9.2	224	104.1	20.4	95.6	78.8	130.6	61.3	111.2	125.5	73.3	61.5	238.6	312.3
TMEM130	0.5	37.1	63.7	1.5	64.2	0.6	1.2	0	116.6	3.2	0	3.9	0.8	1.1	9.4	1.6	1	1.8	0.6	67.3	141	3.4	0.1	6.2	2.3	11.6	8.2	0.9	0.8	2.7	100.3	0.5	17	2.4	1.2	17.9	0.4	6.7	2	0.4	1.5	0.8	7.2	0.7	1.4	37.4	55.7	1.8	0.5
TMEM131L	9.8	1.7	1.6	20.9	4	49.4	7.2	1	2.7	5.6	1	6.4	2.3	6.3	9.4	6.7	5	4.9	8.7	1.5	1.6	3.5	20.7	6.6	47.8	1.9	1.4	4.6	31.2	1.1	3.9	3.9	1.9	5.9	4.6	0.4	8.1	4.8	24.5	6.9	10.9	6.9	1	24.6	6.1	4.4	2	48.3	4.1
TMEM132A	7.7	21	137.9	8.6	134.3	0.3	7.7	119.4	187.8	12	117.3	5.5	2.5	13.6	1.2	19.5	4.8	5.5	13.7	134.1	136.9	13.9	2.1	10.1	1.7	154.5	131.2	18.8	6.8	12.4	23.6	16.6	126.4	9.4	1	28.1	25.9	1.8	3.9	6.1	6	3.7	123	5.7	32.4	6.7	144.6	1.3	4.8
TMEM132B	0.1	0.1	5	0.1	9	0	0.1	0	13.1	0.6	0	0.9	0.1	0.5	0.7	0.4	0.2	0.2	1.1	9.6	1.3	0.1	0	0	0.1	0.2	2	0.1	0.1	0	1	0.1	0.3	0.4	0.2	1	2.2	0.3	1.2	1.7	0.3	0.1	0	0	0.3	0.5	0.5	0	1.9
TMEM132C	31.6	2.7	8.3	0.3	7.6	0	14	6.8	7.3	16.8	15.5	1.4	0.3	5.4	3.8	3.1	11.8	1.1	4.3	6.7	7.4	0.4	0.1	1.5	1.1	9.3	14.4	8.6	2.7	0.1	0.7	2.5	8.7	2.4	0.4	3.6	1.7	4.1	0.5	2	1.8	1	6.7	0.3	1.2	1.3	9.6	1	0.9
TMEM132D	0	0.1	0.9	0.1	5.5	0.1	0	0	4.9	0	0	0.1	0.1	0	0	0	0	0	0	2.5	1	0.1	0.1	0.1	0	0	0	0	0.3	0	0.4	0	0	0.3	0.1	0.8	0	0	0	0	0.2	0	0	0	0.2	0.7	2.3	0	0
TMEM132E	0.3	0.1	4.6	0	3	0	0.1	6.1	6.4	0.4	0	0.1	1.2	0.1	0	0.1	0.1	0.1	0.5	2.6	6.2	3.6	0.4	0.1	0.1	17.9	5.1	0.2	0	0	0.1	0.1	10.2	0.1	0	0.1	0.2	0.1	0	0.1	0.7	0.1	8.7	0.3	0.1	1.9	6.5	0	0.2
TMEM139	1.1	2.7	1.9	2.2	6.4	0	3.2	6.6	3.2	8.9	2.9	5.7	33.8	1.2	1.3	0.4	6.8	7.2	3.3	1.6	4.1	32.2	9.2	5.1	0.2	10.5	6.9	0.4	8.7	6.8	1.8	5.2	8.9	0.9	4.5	0.8	4.8	3.1	0.1	1.2	19.3	0.4	5.9	0.9	2.5	3.8	5.7	0	7.2
TMEM154	3.1	0.5	0.3	17.2	0.7	18.6	4.3	0.6	1.7	5.7	0.5	3.1	2.6	1.6	0.7	58.3	1.4	5.1	0.8	0.4	0.7	0.6	5.9	5.1	14.3	0.8	0.6	0.2	1	0.3	0.8	3.8	1.1	2	2.6	0.2	6.9	2.3	0.4	58.5	3.6	1.8	0.7	12.4	5.9	0.2	1	6.2	3.6
TMEM183A	21.6	19.1	27.6	17	28.8	76.6	22.1	28.2	35.1	22.9	23.8	30.9	26.6	19.8	18.8	30.3	19.4	14.1	17	30.1	30.1	22.8	23.9	21	21.7	26.7	25.8	20.1	28.7	17.8	12.2	14.4	27.7	21.2	30.2	21.8	25.4	16.4	14.8	27.5	26.1	19.9	23.7	22.2	25.2	34.1	26.7	30	22.2
TMEM190	0.2	1.5	0.3	0.2	0.2	0.2	0	6.5	0.8	7.6	0	0.3	0.2	0.4	0	0.1	138.1	0.2	0	0.4	0.1	1.4	0	18.2	0.1	1.5	2.8	0.2	0.1	0	7.4	0.6	1.4	0.5	0	0.2	0.1	0.5	0	1.3	0.1	0.1	0	0.1	1	57.6	0.1	0.1	0
TMEM207	0	0	0	0	0	0	0	0	0	0	0	0	0	0	0	0	0	0	0	0	0	17.8	0	0	0	0	0	0	0	0	0	0	0	0	0	0	0	0	0	0	0	0	0	0	0	0.1	0	0	0
TMEM210	0	0	0.1	0	0.3	0	0.3	0.3	0.2	0	0	0	0	0	0.5	0	0	0	0	0.2	0.1	0	0	0	0	0	0	0	0.2	0	0	0	0	0.3	0.1	0	1.5	0.2	0	0	0	0	0	0	0	14.8	0	0	0
TMEM213	0.1	0.1	0.5	0.2	0.5	1.1	4.7	0.6	0.7	2.8	0.4	0.1	1.3	0.2	0.6	0.3	0.1	0.2	0	0.6	0.1	76	0.1	1.1	0.2	0.2	0.1	0.1	0.6	0	0.1	0.1	0.4	0.4	0.1	0.3	52.3	1.2	0.1	5.3	0.3	0.1	0	0.2	0.4	0.1	0.5	0.1	0.1
TMEM219	119.7	181.1	246.7	50.2	256.4	79.4	117.6	241.4	280.2	103.6	249	130.4	121.9	85	164.7	119.1	130	89.8	130.4	234.5	239.8	173.7	194.7	125	75.3	252.4	244.6	107.9	161.6	109.3	105.2	55.9	243.8	139.5	88.2	39.7	175.9	97.7	101.4	121.4	127.7	65.6	252.5	138.3	170.6	140.6	251.1	62.5	114
TMEM25	6.9	25.3	35	3.8	36	2.2	14.6	33.9	44.3	14.9	32.2	16	46	15.3	25.7	11.1	13.7	8.9	8.9	37.5	36.7	18.6	23.1	9.9	4.8	32.1	30.3	23.4	17.6	23.3	29.5	6	32	15.7	3.7	22.3	21	18.3	18.5	8.7	35.2	10.8	31.5	5.3	13.3	6.5	35.1	5.1	15.9
TMEM273	31.5	3	15.1	17.2	22.1	4	27.5	23	27.1	15.1	13.4	12.8	8.8	13.7	6.1	8.4	12.8	18.3	28	15.2	18.2	6	9.5	27.1	22.2	25	22.8	3.9	4	14.4	3.3	10.9	25	8.2	14.2	1.1	9.8	7.8	8.5	7.3	24.3	20.9	18.9	29.8	8.9	1.9	20.5	7.8	10.2
TMEM52	1.9	52.6	1.9	0.2	2.1	0.5	2	2.1	3.7	1.1	3	2.5	3.6	0.6	0.4	6.9	3.3	0.4	1.8	1.8	1.9	2.4	13.5	1.9	0.4	1.8	2.1	2.2	216.2	3.1	1.7	0.2	1.7	1.8	1.3	0.2	19.8	0.4	298.9	3.5	2.3	0.3	1.5	2.8	6.9	29.2	1.8	0.4	0.8
TMEM52B	0.1	0.1	0.6	0.8	0.9	3.4	0.3	0.8	0.9	0.1	0.9	0.1	0.2	0	0.3	0	0.1	0.4	0	0.7	0.7	175.8	0.2	0.7	0.2	1.3	0.8	0	0.3	0.1	0	6	1.2	0.1	0.1	0.1	1.9	0	0	0.4	0.2	0.4	1	0.1	0.4	0.3	1.2	0.1	0.2
TMEM59	257.6	359.7	181.9	164.6	220.8	259.7	341.4	240.3	253.8	343.6	379.5	488.3	364.1	208.7	415.5	241.8	403.2	299.3	275.7	178.4	202	473.7	505.7	264	162.6	240.6	205	225.4	586.1	532.5	170.2	325.8	239.1	350.2	485.3	254.2	550.3	279.9	194.5	194.7	369.1	219.8	235.7	188.7	433	174.9	204.6	186.9	341.3
TMEM59L	1.9	16.8	205.4	1.3	228.2	0	1.6	90.2	282.6	2.7	29.6	8.4	0.5	2.6	0.4	2.3	1.4	1.9	10.4	238.3	265.6	3.1	0.5	1.3	0.2	133	121.9	0.6	3.2	3.9	82.1	0.9	119.1	1.8	0.8	21.2	1.2	1.3	2.9	0.7	3.5	2.2	100.3	0.5	2.6	2.4	177.3	0.1	5.8
TMEM89	0.1	0	0.1	0	0.1	1.7	0.1	0.1	0.4	0.1	0	0.6	0	0.1	0.1	0	0	0.1	0.1	0.1	0.1	0.2	0	0.1	0	0.1	0.1	0	0.2	0	0	0	0	0.1	0.4	0	0	0	0.1	0.3	0.6	0.1	0	0.1	0.5	24.8	0.1	0	0.1
TMEM9	34.1	102.3	103.1	20.8	104.4	27.8	45	93.5	126.6	76.8	122.7	45	25.4	70.9	65.4	31.1	75.4	39.5	51.3	107.8	113.2	73.8	73.8	44.5	23.5	99.4	111.5	81.4	73.9	92.2	63.4	28.5	102.8	60.3	25.4	43.9	60.7	45.9	44.9	35.5	30.4	37.5	100.2	31.2	49.8	67	112.5	26.3	68.5
TMEM92	0.2	0	0.4	0.9	0.4	0.4	0.3	0.2	0.5	2.1	0.1	2.2	16	0.8	0	0.7	0.6	4.4	0.1	0.3	0.3	1	8.3	2.6	0.1	0.8	0.4	2	1	0	0	0	0.5	0.7	1.4	0	2.7	0	0	0.2	19	0.3	0.4	0.2	23	0.2	0.6	0	0
TMEM95	0	0	0.1	0	0.2	0	0	0.5	0.3	0	0	0	0	0	0	0	0	0	0	0.1	0.1	0	0	0	0	0.1	0.1	0	0	0	0	0	0.1	0	0	0	0	0	0	0	0	0	0.1	0	0	11.1	0.2	0	0
TMEM9B	34.2	40	67.6	33.8	70.5	78	47.9	70.1	80.8	37	62.3	63.6	54.6	22.2	59	62.4	31.4	39.5	53.3	65.1	69.3	60.2	39.8	50.7	40.5	70.6	69.5	24.1	41.4	63.9	38.5	45.2	71.5	34.2	67	42.3	51.4	26	47.4	45.5	54.8	22.2	70.8	41.7	59.3	27.5	72	35.6	75
TMIE	0.7	6.2	14.2	0.5	14.1	0	0.4	14	18	0.7	10.5	1	0.4	0.5	0.7	1.5	0.6	0.2	0.7	14.1	19.3	2.3	0.8	1	0.8	19.6	15.7	1.5	0.2	0.1	9.9	0.4	19.2	0.5	0.3	0.7	0.5	1	3.6	0.7	0.5	0.4	16	0.7	0.3	1.5	18.7	0.5	0.9
TMIGD1	0.1	0	0	0.3	0	0	0	0	0	0	0	80.5	0.2	0	0	0	0.1	0	0	0	0	4.9	0	0	0	0	0	0	0	0	0	0	0	0	98.5	0	0	0	0	0	140.5	0.9	0	0	0.2	0	0	0	0
TMIGD2	0.3	0.2	1.5	4.2	1.5	4.8	0.2	1.4	1.7	0.2	0.7	1.4	1.4	0.5	0	0.5	0.4	0.7	0.1	1.5	1.8	0.2	0.8	0.9	6.4	1.9	1.7	0	0.1	0	0.1	0.4	1.7	0.3	0.5	0.1	0.2	0.1	0.1	0.1	4.1	0.1	1.5	6.4	0.7	0.6	1.8	35.3	0.2
TMX1	11	8.8	5.8	10.8	6.3	10.7	11.3	6.7	8.7	7.8	7.4	12.3	10.6	8.1	10.8	9.1	6.6	8.5	4.8	5.4	6.6	10.2	12.6	9.3	12.4	6.5	6.8	6.6	9.1	9.4	5.5	13.2	7	7.9	12.2	6.8	8.3	9.2	5.2	9.8	9.3	9.9	6.9	10.7	10.4	5	7	11.6	11.4
TMX2	52.9	75.1	77.7	37.3	83	27	50.5	87.4	101.9	43.6	103.3	70	56.4	39.4	58.2	62.8	42.7	33.2	71.5	75	84.1	78.7	83.4	45	31.5	81.7	81.5	40.9	57.7	84.9	43.1	44	83.5	50.1	80.8	64.7	49.6	53.8	44.7	45.1	58.3	43.1	84.3	44.9	60.9	30.6	85.5	34.9	57.1
TMX3	22.7	16.2	11.7	24.1	13	14.1	19.2	14.2	15.4	15	9.9	12.7	18.2	16.6	20.4	14.1	13.8	16.5	20.8	13.5	13.2	14.6	16.2	19.5	27.9	11.1	11.2	13	11.9	15.9	9.6	19.8	12.1	17.7	16.3	26	10.6	13	11	16.7	18.8	21	11.4	22.6	14	11.4	12.1	23.3	17.7
TMX4	19.5	38.8	19.8	18.5	20.5	30.7	19.8	17.1	27.5	41.7	29.2	24.4	13.4	29.3	33.5	15.1	29.4	19.8	59.4	20.7	55.8	29.7	28.8	19.4	15	29	24.9	35.8	15.1	38	28.9	12.1	23.9	26.6	12.9	37.8	37.2	42.3	30.3	8.1	14.3	26.7	20.6	17.6	17.5	64.9	43.5	15.3	26.4
TNFRSF10A	5.7	2.3	2.6	9.9	2.5	9.3	5.7	2.2	2.7	4.3	2.2	7	6.2	2.9	1.1	8.4	4.1	8.2	3	2	2.4	3.8	5.3	6.6	13.4	3.4	2.8	0.8	2.4	2.7	0.8	7.1	3.1	2.9	7.1	0.2	4.8	2.5	1.5	4.9	6.5	3.9	2.8	6.8	6.5	0.5	3.4	6.4	3
TNFRSF10B	20.7	21.8	4.4	17.1	4	13.9	16.8	3.7	4.2	10.7	19.5	14.7	22	11.1	6.8	10.4	13.5	23.9	14	4.8	3.9	15.1	34.7	22.9	14.9	4.7	4.8	17.8	21.9	19.6	6.5	13.6	4.4	12.2	21.7	1.1	13.2	10.7	10.6	6.9	25	16.2	4.8	17.4	14.1	5.1	5.9	8.3	16.8
TNFRSF10D	10.6	2.3	4.8	5.3	4.8	9	4.8	4.5	6.1	3.7	6.1	6.1	4.4	4.7	3.7	2.6	5.9	7.9	6.2	4.4	4.6	12.1	17.6	10	3.5	4.9	4.7	7.1	3.5	1.9	2.8	2.9	5.1	4.6	7.3	0.5	2.2	2.9	1.4	2.1	6.9	7.7	5.2	5	5.5	3	6.1	1.8	3.8
TNFRSF11A	1.8	1.1	0.8	5.7	1.6	0.4	4.1	0.1	1.9	1.4	0.3	17.1	30.5	0.9	0.3	2.8	0.9	7.6	0.6	2	1.1	0.4	0.6	1	1.2	0.7	1.1	0.4	1.7	0.9	6.8	3.2	0.2	1.3	17.6	0.2	25.4	2.7	0.3	2.7	18.6	1.7	0.7	0.8	5.5	0.9	1.2	1	1.2
TNFRSF12A	42	45.9	5.3	27	5.2	8.3	24.4	6.1	9.9	12.5	9.4	26.5	37.5	34.8	1.2	17.6	19	55.2	108.3	5.6	8.8	133.5	61	72.6	2.4	8.2	7.9	8.2	116.3	56.1	59.3	33	7	33.4	4.5	4.8	48.4	17.1	58.5	18.1	21.6	32.5	7.4	6.7	42.6	5.4	10.4	5.2	37
TNFRSF13B	0.4	0.1	0.3	8.9	0.4	1.1	0.7	0	0.5	0.3	0	3.4	4.1	0.1	0	1.3	0.4	0.5	5.3	0.1	0.3	0.3	0.3	0.8	17.3	0.4	0.3	0.4	0	0	0	0	0.9	0.4	2.5	0.3	2.1	0.3	62.9	0	18.9	0.1	0.2	33	5.2	0.1	0.4	2	0.5
TNFRSF13C	0.8	0.8	2.1	17.7	1.3	6	0.5	1.6	1.9	0.2	0.6	2.1	1.2	0.3	0.3	1.5	0.4	1	0.4	1.9	2	0.8	0.3	1	39	3.6	2.1	0.1	0.1	0.1	0.2	0.3	2.2	0.5	1.1	0.4	1.7	0.1	2.3	3.3	33.8	0.1	2.7	58.1	2.5	0.7	2.1	3.4	1.1
TNFRSF14	37	71.8	2.4	6.2	2.2	5	34.8	2.2	6.6	52.5	3.9	57.6	16.9	32.9	1.2	26.4	39.9	4.4	23.8	2.7	2.4	57.1	61.8	58	10	2.6	2.3	33	20.4	3.9	24.4	2.8	2.4	50.4	5.5	0.6	35.3	2.3	6.5	22.2	67.5	1.2	2.1	100.7	45.9	7.5	2.7	2.8	29.4
TNFRSF17	0.4	1.1	0	14.9	0.3	1.9	14.1	0.4	0.4	1.4	0	28.9	29	0.5	0.2	1.9	0.6	3.1	0.4	0.2	0.3	0.3	1	2	31.9	0.3	0	0.8	0.5	0.1	0.1	0.1	0.3	0.4	22.1	0.1	15.4	0.9	0	0.3	15.2	0.6	0	20.3	24.4	2.2	0.3	14.8	0.7
TNFRSF18	1.9	0.6	1.1	7.3	1.3	2.9	2.4	2.5	3.1	11.1	0.7	6	7.2	1.4	0	6.3	1.4	0.9	0.5	1	0.6	2.8	0.9	4.6	5.5	1.3	0.6	0.3	0.3	9.4	4.9	0.3	1.3	2.8	1.5	0	5.6	0.6	0.8	38.5	7.1	0.3	0.6	9	5.2	0.9	0.9	1.9	1.4
TNFRSF19	1.8	2.9	1.8	0.9	1.7	1.7	9.9	1.8	1.9	7	4.2	2.4	1.8	8.6	13.4	9.4	30.5	3.4	22.1	2	2.5	15.7	1.1	17.2	0.7	3.3	3.2	2.7	2.8	0.9	8.5	8.4	2.6	27.4	1.9	4.7	55.3	7.6	2.4	107.5	1.3	3	3.1	5.1	5.4	2.2	2.7	6.7	3.4
TNFRSF1A	166.5	133.3	33.7	76.7	34.4	42.4	120	35.3	38.6	105	47.8	114.1	101.5	111.8	23	105.6	106.7	88.8	80.6	32.4	40.3	94.5	176.5	130.7	38.1	45.7	40.4	90.6	57.3	53.7	57.3	82.4	39.6	86.9	56.4	3.5	76	46.3	91	103.7	109.5	97.5	40.4	111.3	84.4	22.6	39.7	39.2	97.4
TNFRSF1B	45.6	5.4	3.9	68.4	3.8	52.1	34.7	4.8	17.9	14.3	5.6	12.8	16.8	11.6	0.4	5.5	14.6	15.6	10.9	3.7	9	7.5	15.7	32	32.1	18.3	7.2	6.3	5.9	2.3	4.5	35.8	10.6	6.4	10.8	0.8	6.5	2.6	10.7	7.8	23.9	16.8	9	53.3	16.4	2.2	8.9	12.7	7.6
TNFRSF21	55.7	6.6	17.6	17.7	31	13.4	13.4	48.9	31.4	17.5	1.1	38.1	12.3	17.1	2.5	41.3	16.4	35.7	9.8	21.8	27.4	49.6	8.9	16.9	17.2	76.8	43.8	6.5	20	58.8	6.5	33.2	56.9	13.7	34.8	4.1	25.6	4	6	4	19.2	15.7	43.7	14.9	60.8	8.1	49	26.8	4
TNFRSF25	6.4	4.2	4	3.2	4	0.8	4	11.1	6.1	5.2	4.9	6.1	3	3	0.6	10.3	5.7	2.2	8.7	4.8	4.3	3.3	1.2	2.4	4.3	3.7	3.6	3.1	1.5	0.9	29.9	4.4	4.4	5.2	1.4	1.2	3.3	2.3	1.1	25.3	5	0.5	3.3	44	2	0.9	3.7	2	3.2
TNFRSF4	10.2	0.5	0.5	6.2	0.1	0.6	6.7	0.6	0.9	1.9	0.2	3.3	1.7	1.1	0	1	1.2	0.5	10.3	0.5	0.2	4.1	0.7	6.3	6.5	0.3	0.2	0.8	1.2	0.2	1.6	1.8	0.3	3.7	0.2	0	1.8	0.7	2.1	1.1	5.2	0.2	0.3	13.3	2.6	0.3	0.5	1.8	4.6
TNFRSF8	5.3	0	0.1	3.1	2.3	0.6	3.5	0	0.6	0.2	0.1	0.4	0	0.8	0	0.2	0.9	0.6	1.9	0	0.2	0.3	0	0.9	1.2	0.2	0.1	0.2	0.1	0	0	0.7	0.2	0.2	0.1	0	0.3	0.1	0.9	0.9	0.7	0.5	0.1	1.4	2.5	1.4	0.7	1	0.1
TNFRSF9	0.5	0.2	0.4	3.9	0.4	2.2	0.2	1.1	0.5	0.2	0.3	0.5	0.5	0.3	0.2	0.6	0.1	1.6	0.2	0.4	0.1	0.2	0.7	0.8	9	0.3	0.1	0.2	0.7	0	0	0.2	0.3	0.3	1.1	0.5	0.3	0.2	0.2	0.5	0.8	0.2	0	4.1	0.8	0.2	0.3	3.7	0.2
TOMM70	29.7	23.1	21.8	19.5	38.7	16.6	31.5	20.6	24.4	19.8	19.1	27.7	29.3	24.5	21.3	28.9	20.4	16.1	38.8	23.6	23	36.8	61.7	15.9	22.2	21.3	18.6	30.8	26.8	27.2	14.8	23.4	21.9	26.4	29.8	45.4	21.9	26.9	66.4	19.8	24.4	26.7	17.9	19.2	21.5	19.6	22.9	29.6	30.1
TP53I13	71.2	34.7	19.5	30.3	20.4	37.4	58.5	18.6	28.3	41.8	26.2	50	45.1	36.8	5.6	31.1	35.5	19.5	53.1	17.7	18.7	68.2	111.3	50.2	42.4	23.6	21.3	33.1	47.2	15.7	91.8	13.5	21.8	43.1	8.9	1.5	35.6	14.4	30.1	29	79.1	10.3	19.6	78.1	48.1	60.5	21	11.7	58
TPBG	19.9	2.5	1.6	3.3	20.6	0.5	17.3	0.4	5.7	24.2	0.6	8.5	3.5	15.8	2.6	26.3	14.9	6.9	9.1	0.2	4.2	10.7	1.5	7.5	1.9	8.2	11.4	6	8.3	4.2	14.2	6.2	9.3	15.3	3	0.2	20.1	7	2.9	15.9	8	6.7	3.1	9.9	9	3.6	3.6	4.2	15.7
TPBGL	0.3	1.6	2	0.4	3.7	0	0.2	0	4	0.4	0	0.3	0.1	0.9	0	0.1	0.3	0.3	0.2	1.1	0.6	0.2	0.1	0.2	0.2	10.7	0.3	0.1	0.1	0	0.3	0	0.7	0.1	0.1	1.4	0.1	0.1	0	0.2	0.2	0.6	0.8	0.2	0.1	4.4	0.3	0.1	0.1
TPO	13.1	0.3	0.1	0.4	0	0.1	11	0	0.6	0.1	0	4.6	0.6	0.6	0	2	0.7	3	11.5	0.1	0.2	0.2	0.6	0.8	1.4	0.2	0.1	0.3	2.3	0.3	0.6	0	0.1	0.6	0.9	0.2	3.4	0	6	1.8	3.8	0.6	0.1	22.8	2.8	1.2	0.2	0	1588.2
TPSG1	0.7	1	0.4	1.4	1.6	0	3.2	0	0.4	0.7	0	14.7	14.1	1.3	0.1	0.8	0.7	1	0.3	0.2	0.4	1.2	0.4	0.8	0	0.1	0.1	2.1	0.2	0	3.1	0	0.3	1.1	9	0.1	0.3	0.2	0.2	1.2	9.3	0.3	0.1	0	1.1	1.6	0.5	0	0.1
TRAT1	1.1	0.6	0	11	0	2.7	0.8	0	0	0.4	0	1.3	1.4	0.4	0.4	1	0.3	2.5	0.4	0.1	0	0.3	1.3	2.1	23.9	0.1	0	0.3	0	0	0.1	0.1	0	0.8	1.5	0	0.6	0.1	0.1	0.6	3	0.5	0	8.5	2.4	0.4	0	79.8	0.4
TRBC2	18.9	3.1	0.4	3.9	0.3	1.5	8.6	0.1	1.2	11.9	0.1	21.2	1.7	8.7	0	14.6	15.7	2.2	4.9	0.3	0	9.6	12.7	32.3	8.6	0.2	0.3	18.3	3.5	0.1	4	0	0.2	14.2	2.7	0	7.9	0.1	3.3	6.5	115.8	0.5	0.1	190.2	16.9	8.7	0.3	109.2	16.4
TREM2	10.7	13.2	28.1	3.5	31.1	0.2	9.8	33.7	61.5	6.5	29.1	3.5	0.9	1.6	2.3	0.6	7.4	9.7	2.1	27.5	32.3	1.3	2.3	30.1	2.6	44.5	34.4	2.4	3.9	7.4	3.9	10.7	42.7	2	4.3	1.9	6	3.1	0.4	0.5	1.4	4.5	46.7	0.5	2.5	0.7	43.5	1.8	1.7
TREML1	0.9	1	1.7	2.7	2.1	8.7	0.5	2.2	4.5	0.3	1.3	0.3	0	0.1	0.4	0.1	0.4	0.9	0.3	1.9	2.5	0.2	0.3	2.1	5.4	3.3	2.4	0.1	0.4	0.2	0.4	0.5	2.8	0.2	0.9	0.2	0.4	0.3	0.1	0.3	0.4	0.2	2.5	7.3	0.2	0.1	3.6	4.1	0.3
TREML2	1.7	0	0.1	6.4	0.1	14.4	0.1	0.2	0.3	0	0	0.3	0.3	0	0	0.2	0.3	0.5	0.1	0.1	0.5	0	0.1	0.7	9.5	0.1	0.1	0	0.2	0.4	0	3	0.2	0	0.3	0.1	0.3	0	0.8	0.1	1.1	0.3	0	6.6	0.3	3.7	0.1	6.9	0.1
TRGC1	0.6	0.2	1.6	1.1	1.6	31.7	2.1	1.4	2	0.1	1.1	0.5	1	0.2	0.5	0.1	0.3	1	0.2	1.4	1.4	0.8	0.8	1.9	2	1.7	1.5	0.1	0	0	0.2	0.5	1.6	76.6	0.6	0	0.4	0.2	0.1	0.1	1.4	0.2	1.6	6	0.6	0.4	2.1	7	0.3
TRGC2	3.6	1.1	8.8	5.1	9	30.5	1.8	8.6	19.6	1.5	7.1	3.5	4.5	1.3	3.2	1.1	2.2	3.9	0.9	8.4	8.5	1.6	3.6	9.7	17.5	9.6	8.9	0.5	0.8	0.2	1	0.5	9.2	23.7	4	0.1	1.8	0.8	0.4	0.6	8	1	9.3	29.7	3.8	2.2	10.2	34.6	2.1
TRIL	4.7	2.3	40.8	0.6	61.3	0	4.1	57.4	35	2.9	7.3	2	2	3.6	1.7	2.4	2.3	1	4.3	32.5	40.8	5.9	0.6	2.6	0.4	58.2	65.2	1.6	0.5	0.8	1.6	1.1	46.1	1.9	1.8	1	8.2	1.4	3.1	1.9	2.4	3.4	49.7	2.6	2.3	0.5	68	0.4	2.9
TRIM59	0.7	0.8	9	5.1	38.8	17.6	2.1	18	20.4	1.4	0	2.7	2.8	3	0.9	4.9	2	2.7	0.8	12.3	15.2	1.2	1	2	12.1	19.4	23.6	1.3	1.5	1.8	1.2	2	19.9	2	2.6	1.4	1.7	1	1.2	5.4	2.9	2.8	9.3	5.1	2.5	8.7	24.6	13.6	2
TXNDC15	34.1	44.7	20.3	34.9	23.2	8.9	33.9	22.8	23.2	42.5	39.1	37.3	23.7	35	56.1	22.3	29.5	32.5	35.8	20.8	24.2	29	33.7	30.5	25.4	25.9	21.6	31.4	49.7	43.7	42.9	37.1	21.6	38.2	26.2	36.5	46.8	44	41.9	19.1	21.7	43.7	21.5	35.9	32.3	18.8	21.8	20.3	59.9
TYR	0	0	0	0	0	0.1	0.8	0	0	0	0	0	0	0	0	0	0	0	0	0	0	0	0	0	0	0	0	0	0	0	0	0	0	0	0	0.1	0.3	0	0	31.6	0	0	0	0	0	0.2	0	0	0
TYRO3	21.5	3.5	18.2	1.4	30.3	0.8	5.2	17.7	27.1	2.1	0	2.3	1.6	4.6	3.5	13.1	11.5	2.5	2.2	27.7	10.7	11.3	0.8	3.3	1.3	20.9	22.6	49.7	9.8	0.9	0.9	5.7	18.6	2.6	0.9	2.6	1.9	6.1	0.9	13.8	2.4	4.4	14.4	5.5	3.2	18.8	15.7	0.4	1.1
TYROBP	126.3	76.1	55.8	234.3	54.3	596.8	59.1	58.6	116.8	44.3	61.4	62	70.6	25.9	15	28.1	43.7	105	39.7	53	66.4	34.4	85.5	261.5	161	81.7	64	18.3	24.7	22	27	124.7	74.8	31.7	49.8	3.9	38.3	26.7	10.6	21.5	78.8	68	74.1	423.3	43.1	15	74	52.5	21.9
TYRP1	0.3	0	0.1	0.6	0.4	0.2	4.9	0.3	0.9	0	44.8	2.2	5	0	1.2	10	0.2	4.5	59.9	2.6	0	16.2	0	3.7	0	1.2	1.1	0	0	0	0	0.1	2.1	0.1	5.3	2.7	1.3	0	4.8	145	4.7	1.8	0.1	0	2.1	1.1	0.3	0	0
UGT1A1	0.1	0.1	0.6	0.2	0.5	0.5	0.2	1.5	0.8	0.1	0.2	3	201.2	0.2	0.4	3.5	0.1	1	0.2	0.4	0.8	4	322.4	0.2	0.3	0.2	0.2	0.2	0.1	0.1	0	0.1	0.2	0.2	2.4	0.9	0.5	0.3	0.1	1.8	79.2	0.1	0	0.2	2.4	0.6	0.3	0.1	0.2
UGT1A10	0.1	0	0	3.4	0	0	0.1	0	0	0	0	49.5	79.5	0.1	0	14.6	0	22	0	0	0	0.4	1.7	0	0	0	0	0	0	0	0	0	0	0.2	36.5	0	0.9	0	0	0.9	53.1	1.9	0	0	32.7	1.5	0	0	0
UGT1A3	0	0	0	0	0	0	0	0	0	0	0	0.1	2.9	0	0	0.1	0	0.2	0	0	0	0.3	73.5	0	0	0	0	0	0	0	0	0	0	0.2	0	0	0	0	0	0.2	5.1	0	0	0	0.1	0	0	0	0
UGT1A4	0	0	0	0	0	0	0	0	0	0	0	0	5.7	0	0	0	0	1.2	0	0	0	0	391.7	0	0	0	0	0	0	0	0	0	0	0	0	0	0	0	0	0	2	0	0	0	0	0	0	0	0
UGT1A5	0	0	0	0	0	0	0	0	0	0	0.1	0	7.4	0	0	0.1	0	2.4	0	0	0	0.1	1.7	0	0	0	0	0	0	0	0	0	0	0	0	0	0	0	0	0.1	6.1	0	0	0	0	0	0	0	0
UGT1A6	0.1	0	0	0.1	0	0	0.8	0	0	1.8	0	1.8	5.8	0.1	2.6	16.1	0	3.5	0	0	0	71.3	143.3	0.6	0	0	0	0	0.1	0	0	0.1	0	1.1	1.3	0	2.6	3.6	0	11.1	2.6	0	0	0	17.4	0.4	0	1.2	0.5
UGT1A7	0.1	1.3	0.2	0	0.2	0	0.4	0.5	0.8	1.2	0.4	0.3	0.2	0	0	83.8	0	0	0	0.3	0.2	0.7	4.3	0	0	0.2	0.5	0	0	0	0	0	0.2	0.1	0.1	0.1	5.6	0	0	3.6	0.1	0	0.1	0	0.1	0	0.3	0	0
UGT1A8	0	0	0	0.7	0	0	0	0	0	0	0	15.9	2.8	0	0	1.9	0	6.5	0	0	0	1.8	20.1	0	0	0	0	0	0	0	0	0	0	0.6	8.8	0	0.5	0	0	0.1	4.3	1	0	0	0.1	0	0	1	0
UGT1A9	0.2	0	0	0	0	0	0	0	0	0	0	0.8	0.1	0	0	0.2	0	0	0	0	0	458.6	195.6	0	0	0	0	0	0	0	0	0	0	0	0.2	0	0	0	0	0	0.4	0	0	0	0.2	0	0	0	0
UGT2A1	0	0	0	0	0	0	0	0.2	0	0	3.6	0	0	0	0	0	0	0	0	0.1	0	2.3	3.6	0	0	0	0	0	0	0	5.6	0	0	0	0	0	0	0.1	0	0.7	0	0	0	0	0	0	0	0	0
UGT2A3	0	0	0	0	0	0	0	0	0	0	0	22.7	9.4	0	0	0	0	2.8	0	0	0	21	13.3	0	0	0	0	0	16.3	0	0	0	0	0	9.3	0	0	0	0	0	31.4	0	0	0	0.3	0	0	0	0
UGT2B10	0	0	0	0	0	0	0	0	0	0	0	0.1	0	0	0	0	0	1.5	0	0	0	0	233.7	0	0	0	0	0	0	0	0	0	0	0	0.1	0	0	0	0	0	0	0	0	0	0	0.6	0	0	0
UGT2B11	0.1	0	0	0.1	0	0.1	239.4	0	0	0.1	0	0.1	0.7	0	0.9	0	0.5	11.4	0	0	0	3.6	9.8	0	0	0	0	0	0.1	0	0	0	0	0	0	0	2.6	0.1	0	0.4	0.5	0	0	0	0	0.1	0	0	0.5
UGT2B15	0.1	0	0	0	0	0	0.3	0	0	0.1	0	21.6	5.1	0	0	0	0.1	77.7	0	0	0	0	291.2	0	0	0	0	0	12.9	0	0	0	0	0	0.8	0	0.1	0	0	0	13	0	0	0.1	17	0.5	0	0	0
UGT2B17	0.3	0	0	38.8	0	0	0.7	0	0	1.5	0	365.7	364.3	1.4	1.5	0.1	0.2	0.6	0	0	0	0.2	136.2	0.2	1.5	0.3	0	0	0.5	0	0	0	0.2	0.1	125.8	0	0.2	0.7	0	0	460	9.1	0.1	0.6	0.8	0	0.1	0.4	0
UGT2B28	0	0	0	0	0	0	198.5	0	0	0	0	0	0	0	0	0	0	13.7	0	0	0	0	0	0	0	0	0	0	0	0	0	0	0	0	0	0	4.1	0	0	0.3	0	0	0	0	0	0	0	0	0
UGT2B4	0.8	0	0	0	0	0	0	0	0	0	0	0	0	0	0	0	0.1	0	11.9	0	0	1.3	1273.7	0.6	0	0	0	0	0	0	0	0	0	0.2	0	0	0	0	0	0	0	0	0	0.3	0	0.2	0	0	0
UGT2B7	0.2	0	0	0.3	0	0	2.3	0	0	32	0	3.8	68.7	8.9	24.2	0.2	49.9	10.4	0	0	0	1299.8	1612.1	0.4	0	0	0	0.1	9.9	0	0	0.1	0	0.3	6.9	0	3.6	27.5	0	0.3	66.6	0.3	0	0	0.9	0.1	0	0.9	0
UGT3A1	0	0	0.1	0	0.1	0	0.1	0	0.4	0	0	0	9.6	0	0	0	0	0	0	0.1	0	51.1	58	0	0	0.1	0	0.2	0	0.4	0.2	0	0.1	0.3	0	0.7	0.1	0.2	3	0	6.7	0	0	0	0	5.6	0	0	0.1
UGT3A2	0	0.8	0	0	0	6.5	1.1	0.3	0.1	0	0	0.1	0.1	0	0	0	0.1	0.1	0.1	0	0.3	2.6	0.6	0	0	1	1.1	0	0	0.1	0.9	0.2	1.2	0.4	0	0.1	0.1	0	0.1	10.3	0	0	0.1	1.2	0.1	2.9	0.6	14.7	0
UGT8	0.6	0.6	58.6	4.6	153.7	1.1	4.6	166.2	94.5	7	9.7	26.8	30.3	3.8	0.3	1.5	4.4	11	0.3	66.2	94.7	31	0.2	1.1	4.9	220.9	132.8	0.4	8.5	0.2	0.2	0.2	200.6	0.5	27.7	2.2	7.3	0.7	0.5	2.2	27.7	1.6	139.2	1.7	16.8	5	132.4	0.6	13.5
UMODL1	0	0	0.3	0	0	0.1	0	0	1.8	0	0	0	0	0	0	0	1.1	0	0	0.1	0.1	0	0.1	0.1	0.1	0	0.2	0	0	0	0	0	0	0	0	0	0	0	0	0	0.2	0	0	0	0	0.9	0.4	0.4	0
UNC5A	0.4	7.5	10.5	0.3	15.1	0.4	0.7	2.6	30.4	0.3	0	0.1	0.4	0.4	0.2	0.1	0.6	0.2	0.3	16.3	0	0.1	0.1	0.3	0.9	0	0	0.1	1.8	0	14.7	0	0	0.2	0	3.1	2.5	0	0	0.5	0.1	0.1	0	0.1	1	0.7	0	0.1	0.5
UNC5B	3.2	10.2	17.5	4	28.4	0.1	2.3	26.8	19.2	6	15.4	7.2	2.6	5.9	6	18.6	7.4	8.8	15.6	15.1	17.3	7.9	2.4	9.5	3.5	34.1	28.8	3.6	4.3	2.2	5.8	5	25.3	9.8	4.9	7.8	5.3	27	2.6	8	5.2	4.4	19.1	7.8	8.7	5.6	32.3	2.9	3.7
UNC5C	1.9	9	8.9	1	17.2	0	1.3	7	17.4	1.8	0	2.9	1.4	2.4	1.7	0.6	1.9	2	3.1	6.6	15.4	1.1	1	2.5	0.5	18.1	8.7	2.8	0.3	0.1	1.2	1.8	21.4	3.3	3.4	6.4	6.3	3.9	0.1	0.2	1.9	2	8	4.2	2.1	2.6	16.4	1.9	11.9
UNC5CL	1.2	1	1.3	1	1.6	0.9	1.6	1.3	1.7	1.5	1.2	3.1	37.1	1.1	0.3	1.3	1.9	9.2	1.2	1.3	1.3	58.6	52.8	2.1	1	1.7	1.4	1.5	36.2	0.3	0.8	0.4	1.6	1.5	1.3	0.8	1.7	0.6	0.7	1.9	29.4	0.4	1.4	3.3	23.6	2.2	1.5	2.7	1.6
UNC5D	0	1.7	1.7	0	2.4	0	0	0	3.1	2.3	0	0.3	6	1.7	0	0	0.1	0	0	2.4	19.8	2.1	0	0	0	0.4	1.6	0	0.1	0.1	3.3	0	0	4.8	0.5	4.9	0	0.2	0	0	1.9	0.9	0	0	0.1	0.7	7	0.4	0.8
UPK3A	0.2	0.1	0.1	0.5	0.1	1.5	0.2	0.1	0.4	0	0.3	1	0	0.1	0.1	0.3	0.3	0.9	0.1	0.1	0.2	0.1	0	0.2	0.9	0.2	0.1	0.1	0.2	4.9	0.7	0	0.2	21.3	0.7	0	2.8	0.2	35	0	1.3	0.1	0.1	1.1	0.1	0.1	0.1	0.7	2.3
UPK3B	120.6	0.7	0.1	0.1	0.4	0.1	1.4	0	0.4	8	1	1.2	0	0.7	0.2	64.8	10	0.1	10.6	0	0.2	0.6	1	50	0.1	0.1	0.2	6.9	1.3	0	1.7	0	0.2	2.7	0	0.2	8.3	0	0.5	4.1	0.9	0	0	2.1	2.9	4.2	0.7	0	1.4
UPK3BL1	40.4	36.9	25.6	9.2	26.3	23.4	38.3	26.9	33.2	86.7	32.3	45.1	9.9	44.3	4.4	272.8	50.2	2.8	50	27.5	32.9	82.2	59.4	48.3	21.5	30.4	31	45.8	53.4	6.9	56.2	4.8	30.5	74.1	4	5.6	94.6	55.5	34.7	52.8	62.5	2.4	25.1	98.8	46.6	22.2	25.2	18.2	81.1
UPK3BL2	11	5.4	11.4	16	11	45.2	11.3	12.1	13.1	6.1	10.2	10.2	12.4	10.2	8.5	67.3	11.4	9.6	6.2	10.7	9.3	5.6	7.4	11.2	28.2	11.5	9.6	8.3	10.5	9.7		8.3	10.1	12.6	10.6	6.9	13.8	22.5	23.1	22	12	7	5.6	25	8.7	3.9	9.4	18.4	29.3
UQCR10	87.8	167.6	175.5	59	182.2	72.2	70.8	186.9	221.3	58.7	180.2	124.6	111.7	54	72.1	111	70.4	52.4	433.7	181.4	186.4	169.9	170	75.4	68.4	177.2	175.8	61.9	73.4	142.8	98.8	53.7	177	94.6	87.6	90.4	85.4	64	509.1	73.7	98.2	52.9	179.6	89.8	121.7	101.7	182	81	86.3
UQCRFS1	28.7	50.1	25.6	17.4	26.7	52.8	24.7	29.4	31.1	18.3	33.6	49	43.2	19.2	23.1	33.2	19.3	13.2	138.3	27.2	28.4	62.5	50.9	17.6	17.2	27	27.4	15.4	29.4	47.3	19.9	17.3	26.1	18.8	52.6	26.6	26.7	21.9	231.6	27.9	34	24.8	26.4	21.1	39.3	25.9	29.3	26	16.8
UQCRQ	226.5	378.7	277.6	91.8	283.7	132.6	189.2	309.6	391.9	151.7	293.2	313	220.8	147.9	211.2	332.4	138.6	78.3	1301.6	283.6	315.5	460.7	1036.6	149	69.1	291.2	285.6	120	269.4	318.5	222.8	89	294.9	272.9	232.2	187.4	253.8	122.2	1024.7	182.3	244.5	98.5	286.6	151.8	372.3	128.9	294.7	130.3	167.3
USH2A	0	0.2	0	0	0.2	0	0	0.1	0.4	0	0.2	0	0	0	0.6	0	0	0	0.2	0.1	0.2	0.1	7	0	0	0.1	0.2	0	0	0	0	0	0.1	0	0	19.2	0	0	0	0	0	0	0	0	0	0.5	0.2	0.1	0
USP30	8.4	8.8	2.9	7.3	6	10.7	6.5	4.2	5.4	6.6	1.9	10.2	11.4	7.8	4.7	5.6	8	5.9	6.8	3.3	6.9	9.1	16.3	6.8	8.8	5.2	4.3	12.4	8.6	14.4	4.2	5.1	5.5	6.8	8.4	10.7	7.7	6.7	10	6.6	11.1	6.2	3	7.9	6.5	13.8	5	6.3	8.2
VASN	55.7	15.5	1.5	5.8	2.3	2.7	31.5	0.8	2.3	48.1	3	12.1	3.4	30.3	0	34.1	24.6	7.3	30.5	1.1	0.5	56.1	31.8	44.9	2.8	6.3	5.5	40	10.3	0	12.8	10.4	1.7	17.9	0	0.3	15.9	0	6.9	38.8	11.2	0	1.6	13	13.4	16.8	4.6	0	26.8
VCAM1	29.1	43.2	4	34.7	3.5	8.3	15	5	4.5	6.7	6	15	15.4	9.4	2.4	7.7	9.8	29.5	9.4	2.8	7.6	64.3	43.7	18.1	96.3	6.5	6.2	39.5	13.3	18.4	7	43.2	7	9.7	23.5	1.5	8.7	5.5	3.1	3.6	14.4	11	6	389.3	14.4	5.4	11.2	24.6	7.3
VLDLR	15.7	16.3	2.7	2.2	6.4	0.8	8.5	5.3	4.2	10.3	6.4	6.6	0.5	9.6	3.2	19.2	13.8	2.9	43.7	3.2	5.3	10.6	3.1	10.7	0.7	7.7	5.6	77.5	27.4	19.5	6.5	5.9	5.9	6.6	2	12.3	11.6	2	26.2	5.3	1.9	6.8	4	5.5	9	6	4.9	0.8	11.6
VOPP1	30.4	17.4	63	67.1	51.4	38.1	23.9	48.9	53.1	35.3	54.8	41.4	35.5	30.1	27.2	20.5	38.9	32.9	24.3	50.5	62.6	48	23.2	33.4	99.2	60.3	70.2	28.6	22.1	27.2	57.4	20.8	57.6	23.5	42.4	251.6	38.8	21.3	48.6	14.3	47.4	28.8	61.4	76.4	39.7	10.3	74.3	114.4	21
VPS35L	19.3	22.7	23.3	15.9	33.5	13.2	17.1	21.8	24.9	21.2	11.7	19.2	13.7	20.1	22.4	16.8	19.2	17.5	17.8	20.7	23.5	22.2	14.4	16.2	14.6	23.3	24.4	23.3	16.5	35.6	20.4	20.2	24.6	15.9	19.4	16.1	12.4	18.9	22.2	13.8	15.3	25.1	20.5	17.2	13.3	31.5	28	16.1	22.7
VSIG1	0	0.1	0.1	1.3	0.3	0.5	0.1	0.2	0.3	0	0.2	0.2	1.2	0.1	0.3	0.2	0	8.4	0	0.2	0.2	0.1	0.1	1	1.9	0.1	0.1	0	0.2	0	2.6	0.3	0	0.1	0.2	0.1	0.1	0	0.1	0.4	0.5	0	0	0.8	193.6	47.7	0.1	0.8	0.1
VSIG10	6.1	11.3	4.5	2.3	5.5	0.8	6	5.4	4.6	6.8	4.8	13.3	13.9	4.3	3.1	8.7	4.7	3.8	3.8	3.9	4.5	6.2	5.7	8.4	1.5	6	4.9	6.4	7.1	8.1	4.4	8.6	4.9	5.9	15.8	1.9	7	5.2	17	5.6	24.5	3.2	5.4	3.9	6.5	2.6	5.3	0.9	12.1
VSIG10L	0.2	0.1	0.1	0	0.4	0.1	0.8	0.8	0.5	20.3	0	0.1	0	0	0	62.3	0.1	0.3	0.1	0.1	0.7	0.1	0.7	0.1	0.1	0.5	1	0.2	0	0	0.1	0	0.8	1.2	0	0	23.5	0.1	0.1	10.6	0.2	0	0.1	0.1	0.1	0.3	0.6	0.1	0.1
VSIG10L2	0.2	0	0.1	0	0.2	0	1.8	3.2	0.8	0.8	0	0	0	0.3	0	0.8	0.3	0	0	0.3	0.1	0	0	0.1	0	0.1	0	0	0	0	0	0	0.3	0.1	0	0	0.1	0.1	0	18.6	0	0.7	0	0.9	0	0	0.1	0.1	0
VSIG2	6.5	0.8	3.1	7	6.4	3.4	9.5	0.8	7.1	29.7	0.2	136.2	6.2	4.9	0.4	26.4	17.5	26.5	5.3	2.8	1.5	6.3	3	45.7	0.9	1.7	3.6	1.1	2	1.9	1.7	6	2	58.2	137.8	0.6	31.8	4.3	2.3	1.5	2.8	4.7	1.1	1.6	619.2	0.9	3.1	0.2	43.7
VSIG4	137.1	68.8	17.9	44.2	18.8	7.8	44.2	17	36.6	14.1	21.5	40.9	22.5	15.5	5.3	15.4	66.8	39.6	30	18.2	18.3	17.9	51	166	27.8	25.1	23.6	12.9	14.3	6.8	7	139.6	25.8	10.6	31.7	2.2	24.5	9.3	8.2	10.8	43.9	108.3	18.9	69.3	22.9	7.3	37.6	5.4	12.3
VSIG8	0.6	0.1	0.5	0.1	0.5	0	0.1	2	0.3	3.4	1.8	0.1	0.1	0.1	0	4	1.3	0.1	0.2	0.2	0	5.5	0	0.5	0.1	1.4	0.8	0.8	0.1	0	0.2	0.1	1.4	0.1	0	0	5.5	0	0.1	25.6	0.1	0	0.6	0.2	0.1	0.4	0.1	0.4	0.2
VSIR	40.8	8	32.9	31.6	33.6	81.4	28.6	31.4	38.3	18.7	25	18.9	21.2	23.8	3.5	23.7	24.5	12.7	28.2	29.9	33.6	8.3	4.8	34.7	25.7	39.3	34.4	17.6	6.3	2.8	5.5	23.6	33.4	15.5	8.3	0.7	12.2	9.7	7.6	15.3	25.3	15.9	33	90.3	14.5	3.6	36.7	10.7	12.3
VSTM1	0.2	0.1	0	0.2	0	43.2	0	0	0.3	0	0	0.1	0	0	0	0.1	0.3	0.4	0.1	0	0	0.1	0.2	1	0	0	0	0	1.4	0	4.8	0.1	0	0	0	0	0	0	0	0.2	0.3	0.4	0	3.8	0	0.4	0	0	0
VSTM4	18.7	41.5	7.1	3.2	9	0.3	9.8	8	6.6	22.3	7.7	7.8	2.5	12.3	7.4	7.8	8.5	10.5	12.3	6.2	7.6	12.3	3.9	10.9	3.5	8.9	9.3	35.2	1.5	26.8	5.1	10.4	9.2	13.5	5.6	2.3	3.4	11.7	5.6	4.9	4.9	11.4	8.6	2.3	5.6	9.4	8.4	6.5	27.8
VSTM5	0.2	0.2	2.2	0.1	1.9	0	0.4	1	3.4	1.1	0.1	1.1	0.1	0.4	1.2	0.1	0.2	0.4	0.1	1.8	3.7	0.8	0	0.1	0	3.1	2	0.1	0.5	0.1	0.6	4.4	3.3	0.5	1.7	0.5	0.4	0.4	0	0.1	0.7	0.7	1.4	0	1.9	0.2	3.3	0	0.1
WBP1L	34.9	43.2	21.3	22.3	23.1	5	25.8	20.7	20.1	26.4	28.7	27.7	15.2	27.4	18.9	21.1	29.4	25.1	24.1	19.8	22.4	20.8	42.1	24.5	21.4	32	23.9	26.5	15.5	41.7	22.9	23.5	23.6	26.9	15	5.7	22.6	22.4	54.6	37.5	19.9	26.2	25.9	21.3	25.7	14.2	24.7	33.7	41.1
XG	17.5	0	0	0.1	0	1.2	8.9	0.1	0	12	0	0.3	0.1	1.2	0	11.7	0.8	3.3	2.6	0.1	0.1	0.3	0.7	0.6	0.3	0.3	0.2	0.2	0.1	0.1	0.1	1.8	0.2	0.8	0.1	0	7.6	0.6	3.2	38.6	0.1	0.2	0.3	0.1	0.3	0.1	0	2.2	1.9
ZAN	0	0	0	0	0	0	0	0	0	0	0	0	0	0	0	0	0	0	0	0	0	0	0	0	0	0	0	0	0	0	0	0	0	0	0	0	0	0	0	0	0	0	0	0	0	0.3	0	0	0
ZGRF1	1	0.7	0.9	2	1.4	7.8	1.3	2.2	1.5	0.9	0.1	1.1	1.2	1.2	0.3	1	0.8	0.5	0.7	0.8	0.7	0.5	0.6	0.9	2.5	1.3	0.9	1.1	0.7	0.3	1.3	1.7	1.3	0.9	1.4	4.3	0.9	0.4	1.2	1.4	1.5	0.9	1	1.8	0.9	3.6	1	5.2	0.8
ZNRF3	2.8	7.1	11.3	1.3	11.2	0.3	2.6	8.1	13.8	4.4	1	3.9	3	5.1	13.4	3.4	4.8	2.1	2.6	12.1	5.5	8.2	6.6	4.3	0.5	13.2	9.2	5.9	3.3	8.7	2.7	5	4.2	7.2	3.4	1.1	7.5	7.7	3.8	5.3	2.7	4.6	5.1	1.2	4.4	5	13.6	1.3	4.1
ZNRF4	0	0	0.1	0	0.1	0	0	0	0.1	0	0	0	0	0	0	0	0	0	0	0.1	0.1	0	0	0	0	0	0	0	0	0	0	0	0	0	0	0	0	0	0	0	0	0	0	0	0	120.1	0.1	0	0
ZP1	0	0	0.1	0	0	0	0	0.2	0.3	0	0	0	0	0	0.2	0	0	0	0	0	0	0	0	0	0	0	0	0	0	0.1	0.6	0	0	0.2	0	0	0	0	0	0.1	0	0	0	0	0	0	0	0.5	0
ZP3	1	2.9	1.1	0.7	1.9	2.2	3.1	1.3	1.7	1.1	1.9	2.4	1.9	0.8	2.2	4.2	4	0.6	0.3	1	1.1	1	0.8	0.5	0.8	1.2	1	2.8	4.1	0.6	1.2	0.6	1.3	1.4	2.6	0.5	1.5	0.7	1.4	4.1	1.1	1.1	1	1.8	1.1	1.3	1.2	0.5	0.8
ZP4	0	0	0	0	0	0	0	0	0	0	0	0	0	0	0	0	0	0	0	0	0	0	0	0	0	0	0	0.2	0	0	0	0.1	0	0	0	0	0	0	0	0	0	0	0	0	0	0	0	0.1	0
ZPLD1	0	0	0.1	0	0.2	0	0.2	1.1	0.2	0	0	0.1	0.8	0.3	0	0	0.1	2.2	0	0.1	0.3	0.5	0	0	0	1.6	0.1	0.2	0	0	0	0	0.7	0	0	2.5	0.1	0	0	0	0.2	0	0	0	0	0.7	0.1	0	0
[truncated: 5 more columns]

## Sheet: Tissue__groups
tissue	tissue_group
Amygdala	Brain & CNS
Basal ganglia	Brain & CNS
Cerebellum	Brain & CNS
Cerebral cortex	Brain & CNS
Choroid plexus	Brain & CNS
Hippocampal formation	Brain & CNS
Hypothalamus	Brain & CNS
Medulla oblongata	Brain & CNS
Midbrain	Brain & CNS
Pituitary gland	Brain & CNS
Pons	Brain & CNS
Spinal cord	Brain & CNS
Thalamus	Brain & CNS
White matter	Brain & CNS
Appendix	Digestive tract
Colon	Digestive tract
Duodenum	Digestive tract
Esophagus	Digestive tract
Rectum	Digestive tract
Salivary gland	Digestive tract
Small intestine	Digestive tract
Stomach	Digestive tract
Tongue	Digestive tract
Adrenal gland	Endocrine system
Pancreas	Endocrine system
Parathyroid gland	Endocrine system
Thyroid gland	Endocrine system
Breast	Genitals (female)
Cervix	Genitals (female)
Endometrium	Genitals (female)
Fallopian tube	Genitals (female)
Ovary	Genitals (female)
Placenta	Genitals (female)
Vagina	Genitals (female)
Epididymis	Genitals (male)
Prostate	Genitals (male)
Seminal vesicle	Genitals (male)
Testis	Genitals (male)
Heart muscle	Heart & muscle
Skeletal muscle	Heart & muscle
Smooth muscle	Heart & muscle
Bone marrow	Lymphatic system
Lymph node	Lymphatic system
Spleen	Lymphatic system
Thymus	Lymphatic system
Tonsil	Lymphatic system
Adipose tissue	Others
Gallbladder	Others
Kidney	Others
Liver	Others
Lung	Others
Retina	Others
Skin	Others
Urinary bladder	Others

## Sheet: Cell-Type_RNA_Expression_nTPM
gene_name	Adipocytes	Alveolar cells type 1	Alveolar cells type 2	Astrocytes	B-cells	Basal keratinocytes	Basal prostatic cells	Basal respiratory cells	Basal squamous epithelial cells	Bipolar cells	Breast glandular cells	Breast myoepithelial cells	Cardiomyocytes	Cholangiocytes	Club cells	Collecting duct cells	Cone photoreceptor cells	Cytotrophoblasts	Distal enterocytes	Distal tubular cells	Ductal cells	Early spermatids	Endometrial ciliated cells	Endometrial stromal cells	Endothelial cells	Enteroendocrine cells	Erythroid cells	Excitatory neurons	Exocrine glandular cells	Extravillous trophoblasts	Fibroblasts	Gastric mucus-secreting cells	Glandular and luminal cells	Granulosa cells	Hepatic stellate cells	Hepatocytes	Hofbauer cells	Horizontal cells	Inhibitory neurons	Intestinal goblet cells	Ionocytes	Kupffer cells	Langerhans cells	Late spermatids	Leydig cells	Macrophages	Melanocytes	Microglial cells	Muller glia cells
AATK	6.3	32.1	20.3	17	0.3	0.3	1	1.9	0.6	43	1.3	5.1	2.2	2.8	0.1	0	4.2	0.1	6.8	0	0.6	0	0.4	0.2	1.8	1.8	0	34.6	1.8	0.1	0.5	7.1	0.6	2	1.1	0.1	2.1	21.9	36	4.6	0	2.8	0.4	0	1.5	8.2	5.4	2.8	9.6
ACE	50	0	3.3	0	0.5	1.5	2.6	0.1	1.2	4	3.6	1.9	2.1	1.5	0.7	0	0	0.1	11.9	0	5.9	543.6	10.8	8	34.7	18	0	4.7	0.4	0.1	11.5	2	36.3	24.1	3.6	0.8	4.2	0	1.8	39.8	0	33.7	3.5	1322.9	4.4	13.6	3.6	4.7	1.8
ACE2	0.4	0	0.5	1.3	1.4	0.1	0.5	5	0	0	1.6	0	11.2	55.8	2.6	0	0	4.2	22.9	3.9	1.2	0.5	1.1	0.3	1	7.2	0	0.8	0.8	0.3	4.6	0	0.6	3.9	0	0.9	0.8	0	0.8	8.2	0	0	0	1.4	8.4	0.3	0	0	0
ACP2	13.3	19.2	18.6	6.2	5.6	4.1	9.3	42.2	10.2	14.4	13.5	9.1	9.2	21.5	29.4	18.4	6.2	41.3	37.6	9.8	50.6	1.8	7.7	15.6	18.3	15	13.5	6.9	60.1	33.3	15.3	17.3	12.1	10.7	45.7	89.3	113.5	11.8	8.9	26.7	22.4	80	3.9	3.5	5	33.8	24.9	3.7	20.6
ACP4	0	0	0	0	0	0	0	0	0	0	0.1	0	0	0	0	0	0	0	0	0	0	0	0	0	0	0	0	0	0	0.1	0	0	0	0	0	0	0	0	0	0	0	0	0	0	0	0.1	0	0	0
ACSL1	7.5	25.6	121	6.5	15.7	21	16	14	5.2	6.6	49.7	10.3	119.1	25.8	33.5	31.3	18.8	10.2	4.3	93.9	4.6	355.8	9.8	25	9.8	0	34.1	15.2	12.8	2.2	19.4	36.2	24.6	1.5	18.2	1170	41.8	3.3	22.8	4.7	85.5	140.7	14.6	456.6	19.3	170.1	32	6.5	3.1
ACSL3	73.1	35.3	70.8	110.4	29.6	46.5	101.8	97.5	55.2	101.9	89.9	62.9	57.2	28.6	93.8	36.8	77.2	43.7	46.6	7.9	32.7	59.2	68.9	39.6	41.4	20.9	35.8	91	31.1	10.7	56.6	81.1	100.7	25.3	32.2	52.7	37.4	523.3	124.2	36	99.7	49	62.7	27.1	26.1	75.3	48	69.3	184.7
ACSL4	27.9	76.9	184.3	29	19.5	22.3	25.7	20	81.4	44.2	7.3	8.1	37.2	15.7	40.1	73.5	2.1	7.3	0.8	50.9	27.7	1.4	79.5	27	29.8	7.7	26.1	76.7	25.4	36.9	46	7.1	208.8	151.6	18.2	44.2	23.9	6.7	78.3	5.7	2	64.9	59.1	4.9	5.6	67.8	16	57.1	10.9
ACSL5	23.4	12.8	51.3	0	20.1	3.8	10.3	10.7	8.6	0.1	7	4.6	1.7	12.8	23.6	0	4.2	1.8	164.9	0	13.3	92.6	159.9	37.6	24.7	40.8	10.7	1.3	6.4	2.6	5.7	41.8	292.3	0.5	16.1	88.6	18.9	0	1.1	79	0	22.4	57.8	42.6	15.8	24.9	3.6	17.8	0.1
ACSL6	0.6	25.6	29.2	229.2	1.4	1.9	1.5	0	2.2	65.2	2.1	0.4	0	1.5	16.1	1.8	229.4	0.3	0.6	7.9	0.6	43.7	0.3	0.1	3.9	2.4	110.5	70.6	0.2	0.1	4.2	0	0.2	0.2	1.8	8.4	0.1	21.9	110.6	1.8	0	1	15.9	7.9	0.3	6.4	0	15.9	24.5
ACVR1	9.6	9.6	9	22.9	1.8	9.8	7.7	12.6	12.5	10.4	8	9.8	12.7	11.5	12.4	7.3	0	8.4	4.8	5.9	9.9	1	5.9	12.9	17.3	4.2	1.7	34	17.8	5.3	20.3	8.2	6.5	4.2	18.2	13.3	7	3.3	34.2	4.5	24.4	13	8.7	2	20.2	7.6	3.6	106.8	6.6
ACVR1B	8	3.2	13.4	8.1	2.9	18.6	10.1	9.2	23.3	45.3	11.3	8.6	5.9	17.2	12	25.8	29.2	0.7	49.7	3.9	17.7	2.9	12.3	8.1	10.9	24.6	0.8	34.8	14.4	0.8	12.6	19.9	9	9.4	17.9	24.4	4	37	30.2	28.7	2	16.7	5.3	8.4	9.9	10	7.2	9.4	8.8
ACVR1C	0.5	0	1.1	14.7	1.4	0.6	0.7	0.9	1.8	0.8	0.9	0.3	1.9	0	0.9	0	0	0.2	14.3	0	0.2	1.9	0.4	4.9	0.7	7.8	0	26.2	0.2	0.8	0.9	2.6	0.5	0.4	1.1	5.9	0.1	0	11	9.2	2	0	1.3	2.9	31.7	0.1	3.6	3.7	1.8
ACVR2A	13.7	6.4	7	26.8	1.5	29.7	6.9	9.5	13.1	15.4	6.8	12.4	7.9	17.2	10.7	7.3	14.6	4.9	16.5	1.9	6.3	5.3	6.4	12.2	11.9	9	0	62.5	6.3	2.5	17.4	6.6	5.7	2.2	11.7	12.1	5.4	11.8	63.4	12.9	8.2	7.3	18.9	2.1	9.9	5.7	10.6	33.7	3.3
ACVR2B	7	6.4	6.1	9.4	0.7	4	4.6	2.1	4	23	5.2	5	15	2.8	3.6	0	22.9	8.5	3.1	0	3.6	11.3	8.7	7	7.5	7.2	0.4	12.6	3.8	7.6	3.8	2.6	5.3	17.9	7.9	8.7	2.6	21.9	17	4.1	0	2.2	6.4	15.8	11.8	2.4	7.2	5.6	7.6
ACVRL1	107.3	3.2	7.9	0	0.6	5.2	0.3	0	0.6	0.4	1	1.3	4	0	1.3	0	0	0.6	182.7	0	4	0	1.4	19.9	84.7	5.4	0	0.1	1.4	36.9	56	0.5	0.7	0	60.3	0.1	12	0	0	26.4	0	30.9	12.4	1.2	11.8	7.8	5.4	25.3	2
ADAM10	60.1	83.3	50.8	83.2	37.9	26.6	30.7	33.3	33	22.7	61.6	30.9	40	30	46.7	80.9	27.1	35.6	79	1.9	56	21.2	39.5	56.4	72.5	36.1	20.8	106.1	31.8	57.8	36.1	53	74	31.5	71.4	36.2	63.8	45.4	96.2	43.6	36.7	90.1	28.9	19.4	18	77.9	46.2	147.1	30.6
ADAM11	0.2	0	0	10.7	0.1	0	0.2	0.2	0	11.8	0.3	0.3	18	0	0	0	2.1	0	0	0	0	1.5	0.2	1.4	0.4	0	0	47.1	0	0	1.9	0	0.2	0.6	0	0.2	0.1	23.5	23	0	0	0	0	3	0	0.1	0	4.7	2.2
ADAM12	0.5	0	1.9	22.5	0.3	1.5	0.4	3	0	2.1	1.7	3.6	2.3	0	0.5	0	102.2	14	0.7	0	8	10.9	10.7	16.6	1.6	0	0	7.4	1.1	400.8	34.5	0.5	1.8	7.8	2.5	0.2	15.5	6.7	19	1	4.1	0.6	3.1	1.7	16.8	0.8	1.8	14	3.3
ADAM15	164.5	3.2	6.7	8.8	6.6	48.9	30.4	81.6	47.8	9.7	34.6	20.7	11.5	35.8	38.3	9.2	29.2	13	100.4	0	33.4	1.7	13.3	9.2	120.8	12.7	4.6	8.1	25.5	172.4	19.8	85.6	15.4	8.5	62.2	19.9	31.7	6.7	9.8	80.7	18.3	65	43.6	1.3	17.4	27.2	14.2	15.9	8.8
ADAM17	53.8	48.1	66.9	19.6	34.5	130	48.2	37	19.9	25.2	40.8	26.4	3.6	27.1	38.8	31.3	54.2	29.8	20.7	5.9	23.7	72.1	30	32	45.1	19.7	16.8	66.7	19.4	45.1	44.1	13.7	51.5	31.3	41.4	13.5	34.6	10.1	46.2	13.8	12.2	80.4	84.5	16	19	76.9	40.9	42.2	12.9
ADAM18	0	0	0	0.3	0	0	0	0	0	0	0	0	0.1	0	0	0	0	0.1	0	0	0	63.5	0.1	0	0.1	0	0	0.6	0	0.1	0	0	0	2.4	0	0	0	0	0.4	0	0	0	0	26.8	2.1	0.1	0	0	0
ADAM19	1.5	6.4	0.6	2	56.7	2.2	0.1	1.2	0	37.7	0.5	0.4	5.6	0	0.7	3.7	62.6	1.1	0.1	0	0.5	4.1	0.5	6.8	5.6	0	1.7	24.2	1.5	81.8	6.5	0.5	0.2	0.3	4.2	7.5	1.7	15.2	21.2	0.1	0	9	49.3	1.3	5.6	12.4	1.8	10.3	2.4
ADAM2	0	0	0	0	0	0	0	0	0	0	0	0	0.3	0	0	0	0	0	0	0	0	28.2	0.1	0	0	0	0	0.1	0	0	0	0	0	0	0	0	0	0	0.2	0	0	0	0	15.1	1.5	0.1	0	0	0
ADAM20	0.2	0	0	30	0	0.3	0.1	0.1	0	4.1	0.3	0.3	0.5	0	0.1	0	4.2	0.1	0.2	0	0.3	55.5	0.2	0.2	0.4	0	0	45.4	0	0.1	0.2	0	0.3	0.1	0	0.1	0.1	3.3	37.4	0	0	0	0	8.2	0.3	0.1	0	12.2	0.3
ADAM21	0	0	0	0	0.3	0	0	0	0	1.5	0	0.1	0.2	0	0	0	0	0.1	0	0	0.1	69.5	0.2	0.1	0	0	0	0.6	0	0.1	0.2	0	0.2	0.2	0	0	0	0	0.5	0	0	0	0	131	0.3	0	0	0	0.1
ADAM22	2.4	0	2	45.7	1.1	0.5	1.7	0	2.8	28.4	0.5	0.6	3.1	0	0.6	1.8	22.9	0.4	0.3	1.9	0	7.8	2.2	6.9	1.5	1.2	1.3	286.7	0	0.1	4.8	1.1	3.3	0.7	0.7	0	0.1	15.2	304.9	0.6	0	0.3	0.6	1.5	2.5	0.2	1.8	18.7	1.4
ADAM23	1.6	0	0	41.8	0.4	0.4	0.9	0.1	0.6	39.3	0	0.1	62.8	0	0	1.8	2.1	0	0	0	0	17.6	0.3	7.7	2.7	1.8	0	410	0	0	4.3	0	0.2	15	0	0.1	0	3.3	236.6	0	0	0	0.3	57.7	0.6	0.1	3.6	10.3	4.1
ADAM28	1.5	3.2	6	0.7	240.9	0.9	3	36.9	0	0.1	2.3	2.2	2	28.6	62.9	3.7	0	0.4	0.7	0	7.9	1.3	7.6	1	3.7	0	8.2	4.3	3.5	8.7	3.9	141.7	18.4	0	0	0	9.4	0	2.7	0.4	28.5	12.3	30.9	1.8	0.6	46.4	5.4	233.3	0.1
ADAM29	0	0	0	0	0.3	0	0	0	0	0	0.3	0	0.4	0	0	0	0	0	0.1	0	0	429.2	0	0	0.1	0	0	0.9	0	0	0	0	0	0	0	0	0	0	0.3	0	0	0	0	280.6	0.6	0.2	0	0	0
ADAM30	0	0	0	0	0	0	0	0	0	0	0	0.1	0.4	0	0	0	0	0	0	0	0	77.4	0.2	0.1	0	0	0	0	0	0	0.1	0	0.4	0	0	0	0	0	0	0	0	0	0	11.6	1.2	0.1	0	0	0
ADAM32	1	0	0	11.8	0	0.9	1.1	0.7	0.6	8.2	2.5	2.3	1.7	1.5	0.4	1.8	18.8	0.3	0.4	0	0.4	189	5.7	3.6	1	4.2	0	37.3	1.3	0.2	2.4	0	9.8	3.3	0.7	0.4	0.5	0	29.8	1.1	0	0	1	50.5	2.8	0.6	0	9.4	1
ADAM33	3.9	0	0	7.2	0.1	5.5	0.1	0	0.6	0	0.3	0.3	3.3	0	0	0	0	0.3	0	0	0	0.5	1.8	40.8	2.4	0	0	1.3	0	0.1	45.2	2.6	1.2	3.1	1.8	0	0.5	0	11.4	0	0	0.3	8.8	0.8	22.7	0.8	3.6	18.7	2.2
ADAM7	0	0	0	0	0	0	0	0	0	0	0	0	0.5	0	0	0	0	0	0	0	0	128.3	0	0	0.1	0	0	1.6	0	0	0	0	0	0	0	0	0	0	0.9	0	0	0	0	16.7	0.3	0.1	0	0	0
ADAM8	1.3	3.2	10.5	3.3	23.2	7.8	6.6	14.3	0	4.3	2.2	1.8	2.4	2.8	9.5	0	8.4	7.7	0.3	1.9	3.1	1	1.5	0.9	1.7	0	5.7	3.5	2.7	96.4	2.4	6.1	2.1	1.1	2.5	2.4	23.3	0	3	0.6	2	8.8	124.9	0.4	0.9	33.9	7.2	0	0.2
ADAM9	14.4	48.1	37	16	3.8	35.9	66.6	78.3	26.7	19.3	23.4	9.8	49.7	24.3	82.1	35	20.9	24.1	44.4	3.9	90.2	14.4	42.1	35.3	20.5	10.7	2.5	47.5	115.4	85.1	42	80.5	82.1	26.4	25	7.5	125.9	5	38	32.2	44.7	60.2	44.8	7.8	28.6	54.7	21.4	33.7	17.5
ADCK5	5.8	3.2	1.7	4.9	6.5	4.1	3.3	10.2	2.2	10.3	5	6.1	2.3	7.2	6.9	5.5	16.7	4.3	33.5	3.9	9.3	8.2	3.7	4.2	5	8.4	3	7.6	7.1	11.2	4.5	20.4	4.8	16.2	2.5	8.2	8	3.3	8.3	31.2	12.2	5.5	4.3	11.3	5.9	5	3.6	2.8	6.4
ADIG	0	0	0	0	0	0	0	0	0	0	0	0.3	0.1	0	0	0	0	0	0	0	0	409.8	0.1	0	0.1	0	0	0	0	0	0	0	0	0	0	0	0	0	0	0	0	0	0	1714	3.7	0.5	0	0	0
AGER	5.4	2394.2	107.9	5.9	4.9	0.9	1.5	2	2.8	5.1	1.5	2.9	3	4.3	20.9	1.8	0	1.1	1.1	0	1.5	0.4	1.1	2.6	4.1	0	4.4	0.5	1	0.9	3	1.5	1.9	3.1	2.9	2	1.3	6.7	0.6	1.3	0	5.3	6.5	1.2	1.8	5.3	1.8	4.7	4.6
AIFM2	11.6	6.4	14.1	7.2	5	2.3	15	8.4	2.8	5.7	5.5	4.7	13.8	8.6	10.5	18.4	0	13.9	53.1	3.9	40.7	24.1	6	7.7	4.8	12	7	8.2	21.9	3	11.2	14.3	6.2	22.3	1.8	25	10.2	1.7	5.2	7.1	14.2	3.3	3.3	47	5.3	6.7	8.8	4.7	4.8
AJAP1	0.6	0	0	3.6	0.1	3.7	0	1.6	0	23.3	0	0.5	1.2	11.5	1.5	1.8	0	2.1	0	0	1.4	5	0.1	1.6	0.6	0	0	52	0	0.1	1.3	0	0	0	0	0.2	0.3	0	52.6	0	0	0	0.3	4.9	0.3	0.2	1.8	6.5	1.4
ALCAM	4.5	737.2	143.6	238.6	17.9	12.1	22.8	65.8	12	3	112.4	47.9	10.1	62.9	255.3	16.5	2.1	0.7	9.1	1.9	18.5	66.5	108.6	20.1	11.9	16.8	6.3	143	43	0.7	37	23.4	158.1	29.5	3.6	44.1	57.5	1.7	287	16.3	46.8	51	162.6	60.1	3.7	86.4	24.9	40.3	1.3
ALG2	12.6	12.8	22.9	6.8	22.1	23.3	26.8	56.2	10.2	11.3	22.6	16.6	6.9	32.9	35.8	23.9	2.1	50.3	20	21.5	36.1	28.7	16.9	30.9	19.8	12.5	12	8.1	35.2	34.2	30.4	15.3	26.4	14.1	21.8	55.5	28.1	10.1	8.3	26.3	38.7	25.8	45.4	20.3	26.8	23	21.4	10.3	15.5
ALK	0	0	0	66.6	0	0	0	0	0	1.9	0.2	0	1.3	0	0	0	0	0	0	0	0	42.1	0.5	0.1	0.2	0	0	12.5	0	0	0.1	0	0.1	0	0	0	3.4	0	274.2	0	0	0	0	41.2	0	0.5	0	7.5	0.6
AMHR2	0	0	0	0	0	0	0.1	0	0	0	0.1	0.1	0.6	0	0	0	0	0	0	1.9	3.5	2.6	0	0.1	1.5	0	4.2	0.1	2.1	0.1	2.7	0	0.1	36.1	11.4	0.3	0.1	0	0	0	0	1.2	0	2.5	5	0.1	0	0	0
AMIGO1	0.6	3.2	2	5.9	0.2	0.6	0.4	0.3	0.6	33.6	2.4	1.4	8.9	1.5	0.3	3.7	4.2	1.3	1.5	0	1.2	0	0.4	0.4	1.6	4.8	0	9.6	0.9	0.2	1.9	0	0.7	1.4	1.1	1	0.2	5	15.9	1	2	0.6	0	0.1	2.1	0.2	0	2.8	6.7
AMIGO2	7.2	9.6	3.1	1	3.6	2.4	13.1	39.4	15.4	62.6	10.8	37.7	1.6	1.5	4.9	1.8	0	1	0.4	1.9	5.3	1.4	31.5	6	12.7	60.4	5.7	2.6	19.3	28.1	11.1	0.5	72.8	76.8	32.2	1.2	4.8	0	0.2	3.1	2	3.5	1.1	2.3	2.5	7.2	1.8	1.9	15.6
AMIGO3	0	0	0	1.3	0	0.1	0	0	0	0	0.2	0	0	0	0	0	0	0.1	0.7	0	0	0	0.1	0	0	1.2	0	0.3	0.4	0	0	0	0	0	0	0	0.1	0	0.5	0.6	0	0	0	0	0	0	0	1	0
AMN	0.2	9.6	0.5	0.7	18	13.4	23.4	1.3	12	3.3	13.1	2	1.5	140.2	6.1	20.2	0	2.7	672.6	33.2	1.8	4.8	8.2	1.1	0.6	19.2	0.8	0.1	0.7	4.1	0.9	61.7	10.5	1.9	0.4	52.6	0.6	1.7	0.1	283.9	6.1	1.6	2.3	6.3	0.6	3.1	7.2	0	0.2
ANKLE2	38	73.7	31.2	18.3	43.2	67.3	92	38.2	32.5	32.3	31.2	27.1	24.6	27.1	51.3	31.3	45.9	29.2	33.8	1.9	33.2	109.1	58.6	52.4	36.3	20.8	23.1	21	32.7	35.5	35.7	35.2	119.2	38.3	22.9	12.9	20.1	32	17.8	18	24.4	19.7	47.6	24.5	25.1	35.5	33.8	16.9	21.9
ANTKMT	7.3	0	0	0	3.3	0	0	0	0	0	0	0	14.1	0	0	0	0	46	0	0	0	0	0	0	1.2	0	0	0	0	37.4	8.3	0	0	0	0	0	88.4	0	0	0	0	0	0	0	0	2.6	0	0	0
ANTXR1	4.7	6.4	20	130.6	0	49.5	21.1	15.4	17.6	1.7	7.9	13.8	6.8	0	8.3	0	0	0.7	0	0	1.5	37.9	5.5	78.1	4.3	0	0	61.9	2.6	1.9	68.2	0	11.7	22.1	3.3	0.1	4	0	64.3	0	4.1	0.8	19.8	33.9	42.6	2.9	24.9	40.3	13.6
ANTXR2	6.4	12.8	10	23.5	25.7	7	15.5	6.5	4	6.9	4	2.2	24.9	4.3	10.2	0	29.2	18.3	42.4	3.9	4.2	2.3	7.7	69.3	15.5	18.6	6.3	25.4	6.7	29	58.7	4.1	6.1	8.9	15	24.9	17.7	0	2.1	15.1	4.1	13.4	28.9	5.3	39.1	28.3	1.8	45.9	6.9
ANTXRL	0.2	0	0	0	0	0	0	0	0	0	0.2	0.1	0.3	0	0	0	0	0	0	0	0	58.5	0	0	0.1	0	0	0	0	0	0	0	0	0	0	0	0	0	0	0	0	0	0	28.8	0.3	0	0	0	0
APLP1	2.5	6.4	0	12.4	0.6	1.3	2.6	0.7	1.2	147.1	0.4	1.1	6.2	1.5	0.2	0	12.5	0.3	0.4	0	2	27.6	1.3	1.2	2.8	34.9	0	55.5	4.2	6.4	2.8	10.2	3.2	0.1	0.7	0.4	0.4	161.5	46.8	1.1	2	0.3	1.6	15.8	1.2	1.1	5.4	12.2	14.6
APLP2	239.6	942.3	550.3	37.9	74.4	106.7	175.4	497	78.6	967.9	252.9	183.1	262	254.5	460.6	404.6	706.8	798.1	354.2	52.8	305.5	13.6	211	191.3	220.3	92.8	156.3	99	107.1	130.3	253.5	86.6	432.8	109.6	127.1	498.2	652.4	240.6	133.5	159.8	463.9	287.6	214.3	13.8	167.4	405.5	96	54.4	396.1
APOO	7.4	16	11.5	61.7	11.8	14	17	74.3	11.4	20.4	14.3	17	61.8	21.5	28.3	23.9	14.6	17.2	12.8	180	28.4	25.9	56	13	10.1	7.2	20.8	61.4	16	8.9	11.7	13.3	24.4	14.2	7.9	13.9	22.7	20.2	76.5	17	44.7	14.6	12	15.7	11.5	9.9	28.4	74	50
APP	330.2	109	39.6	70.5	47.6	181.6	215.6	449	306.7	45.2	280.3	199.6	143.2	296	214	502.1	29.2	472.6	395.2	56.7	398.7	46.1	78.8	162.2	416	162.6	29.2	481.6	180.4	141.2	309.5	164.7	110.7	100.3	539.7	125.7	76.3	84.1	525.5	303.1	256.3	61.6	79.9	61.8	242.6	69.9	161.9	189.3	329.9
AREG	670	198.7	301.9	0	190.7	1119.1	1254.3	73	303.9	0	801.5	460.2	49	62.9	183.9	51.5	0	1.8	878	0	61.8	70.4	167.7	12.3	32.2	41.6	18.5	0	10.2	1.5	80.8	254.9	193.1	0.9	10.8	4.2	32.2	0	0.5	393.5	8.2	250.4	196.4	12.1	0.3	1271.1	33.8	0	0.8
ARFGEF3	9.4	16	114.6	34.3	0.5	0	18.8	0	6.2	19	39.9	12.6	6.4	14.3	44.6	3.7	0	16.5	2.5	3.9	11.4	83	8.6	1.4	11.9	66.7	2.7	200.9	24.7	2.4	4.1	41.3	17.7	0.1	8.2	0.3	1.4	11.8	207.8	44.2	0	0	0	22	0	0.5	0	36.5	0.9
ARMH4	15.8	0	0	0	0.4	0	0	0	0	0	0.4	1.4	0	0	0	12.9	0	0.2	0	0	2.1	0	10.2	7.7	2.3	0	0	0	1.3	0.4	3	0	2.4	26	0	0	0.1	0	0	0	0	0	0	0	0	0.2	0	0	0
ASPRV1	1.1	0	0	1.3	0	0.4	0.1	0.2	0	1.1	0.5	0.9	2.6	0	0.1	1.8	0	0.3	0.5	0	0.1	0.1	0.4	0.5	0.8	0	0	1	0.2	0	0.7	0	0.4	1.1	1.4	0.1	0.2	0	1.5	0.9	0	0.3	0.6	0.5	0.9	0.3	0	1	1.2
ATAD1	31	54.5	28	46.4	41.4	26.8	42.9	46.2	44.3	50.4	29.8	20.8	81.3	27.1	44.9	22	35.5	37.7	33.8	23.5	37	987.5	22.3	38.3	21.7	22.8	24.6	69	28	33.2	35.6	32.6	28.7	23.1	20	28.9	27.3	70.7	73.1	22.9	50.8	18	20.1	1846.8	35.8	25.1	32	37.5	59.6
ATAD3A	8.5	3.2	9	10.7	11.7	20.4	11.2	5.9	8	10.5	11.6	8.3	9.5	8.6	6.4	7.3	6.2	21.6	18.8	7.9	22.5	9.5	14.7	9.3	11.8	13.8	28.4	8.8	21.3	43.4	10.4	13.7	8.7	21.9	4.6	12.5	22.4	23.5	8.3	19.6	14.2	7.5	12.5	10.1	5.6	7.7	16	6.5	10.9
ATP5MF	147.7	22.4	44.9	0	57.9	0	0	0	0	0	252.4	289.6	0	0	36.5	386.2	0	777.4	0	1430.2	460.9	0	302.6	225.3	82	0	0	0	578.8	636.3	110.5	0	278.3	188.1	0	0	787.4	0	0	0	0	0	0	0	0	190.2	0	0	0
ATP6AP1	39.4	38.5	57.5	17	32.3	30.2	42.7	122.4	25.6	105.8	58.5	42.2	37.7	54.3	102.1	97.5	47.9	145.1	84.3	19.6	65.4	3.1	52.5	33.7	50.1	89	35.8	17	52.5	104.5	48.8	36.7	57.4	51.8	54.3	46.6	246.3	129.5	24.2	59	160.7	143.6	88.2	5.5	41.3	130.3	72.9	15	68.4
ATP6AP2	102.3	57.7	65.6	36.2	65.4	97.3	135.4	254.3	46.1	155.8	74.1	61.2	30.4	94.4	175.4	138	54.2	173.4	70.3	62.6	146.6	3.6	97.2	115.5	94.7	57.1	62.3	44.8	59.1	106.3	156.5	34.7	124.5	63.7	96	64	702.2	188.4	56.3	54.6	349.9	279.5	263.3	9.5	117.4	222	149.4	28.1	193
ATPSCKMT	1.2	0	0	0	0.2	0	0	0	0	0	0	0	7.1	0	0	0	0	5.9	0	0	0	0	0	0	1.3	0	0	0	0	4.1	2.3	0	0	0	0	0	7.8	0	0	0	0	0	0	0	0	0.2	0	0	0
ATRN	11.1	16	10.4	70.2	5.8	6.4	4.3	14.1	6.8	22.5	9.9	8.8	12.6	20	10.3	11	37.5	7.4	6.5	1.9	8.2	7.1	9.9	15.1	11.1	9.6	7.4	101.6	14.6	8.4	12.7	20.4	11.8	39.3	17.9	50.9	10.4	37	101.1	10.7	4.1	14.2	6.7	5.4	12.5	11.5	7.2	64.6	11.8
ATRNL1	0	0	0	55.8	0.8	0.6	0.1	0.8	0.6	35.4	2.1	0.5	2.5	0	0.1	0	2.1	0.1	0.2	0	0.7	45.6	0.8	1.5	1.5	0	0	2134.6	0.4	0	5.3	0	1.8	24.9	21	0.1	3	10.1	1473.4	0	0	1.9	0.4	47.8	1.5	0.3	0	128.4	4.3
AXL	13.5	9.6	3.6	35.9	1.9	41.7	88.3	10.3	3.4	0.5	2.3	14.2	8.6	1.5	4.4	5.5	0	4.2	0.1	0	6.9	8.7	6	45.8	17.7	0	0	0.8	0.2	2.1	147.2	1.5	5.4	17.3	11	1.2	28.8	1.7	1.1	0.1	2	187.5	185.5	5.5	61.5	61.4	26.6	30.9	26.8
BACE1	12.1	19.2	10.1	16.3	0.3	4.7	4.1	3.4	9.1	53.7	8.7	9	8.7	18.6	13.3	5.5	118.9	1	2	5.9	7.4	99.9	5.1	32.1	8.3	21.7	1.7	24.9	20	1.3	19.5	3.1	8.9	15.8	6.8	38.6	9.4	57.2	32	5.1	2	17.2	7.7	343	19.3	7.9	3.6	14	17.9
BACE2	55	12.8	15.9	11.8	28.6	18.5	91.6	25.6	42.7	0.8	40.3	33.8	9.7	123	72.5	20.2	2.1	127.6	40.5	93.9	146.3	24.3	65.4	19.8	90.2	18.5	22.1	11.7	105.2	64.2	34	186.6	115.8	6.7	35.3	1	28	0	7.5	86.2	44.7	17	8.2	16	14.3	3.6	179.7	20.6	3.1
BAMBI	6.6	9.6	5.9	15	5.7	4	7.6	0.6	13.1	14.3	174.7	163.2	34.9	58.6	3.5	11	4.2	12	33.8	1.9	20.8	0.1	14.3	15.3	7.3	26.8	0	0.5	0.2	22.2	46.1	58.6	21.1	334.8	14.6	16	6.7	6.7	0.2	3.8	0	1.6	4.2	1.2	3.4	5.4	16	15.9	50.2
BCAM	374.9	6.4	12.3	5.5	4.4	40.7	118	454.1	80.2	2.5	109.5	185.4	12.8	52.9	48.5	548.1	0	705.4	8.6	82.2	34	1.3	62.9	8.2	214	52	4.8	0.5	4	36.9	21.7	15.8	45.3	14.3	73.2	31	44.7	0	1.2	5.6	40.7	8	21.3	2.1	29.5	3.5	16	9.4	23.6
BCS1L	16	9.6	7.5	6.5	6.4	10.6	15.2	29.9	8.6	13.3	13	16	32.7	20	18.3	5.5	6.2	31.4	9.2	21.5	18.1	1.3	9.2	15.4	13.7	6.1	7.8	3.8	10.1	18	13.8	11.2	10.8	14.6	10.4	11.8	17.4	6.7	3.9	11	20.3	5	9	2.2	9	6.6	14.2	2.8	12.1
BEAN1	0.1	0	0	2	0	0.1	0.3	0.2	0	0.6	0.2	0.6	1.4	0	0.2	0	0	5.8	0.1	0	0.4	10.7	0.2	0.2	0.4	0	0	9.9	0	10.9	0.4	0	0.2	0.3	0.7	0	1	0	7.7	0	0	0.8	0.4	13.6	0.3	0.1	3.6	3.7	0
BMPR1A	3.5	35.3	22.4	142.7	3.5	12.1	7.1	9.9	17.6	7.5	10.2	10.2	22.6	18.6	10.5	11	20.9	14.1	10.7	1.9	10.6	0.7	10.7	19.7	4.5	18	0	63.8	9.5	1	20.6	19.4	13.9	22.9	9.3	7.2	3.4	11.8	79.9	13.9	8.2	4.8	6.1	4.1	33.5	2.3	8.8	34.7	12.9
BMPR1B	0	6.4	0	480.6	0	2.7	1.3	13.1	1.2	0.4	3.8	1	3.4	2.8	33.4	60.7	0	0	0	1.9	3	1.4	28.5	1.4	1.1	18.4	0	51	0.4	0.3	1.5	0	20.8	38.6	2.9	0	0.1	0	2.5	0	8.2	0	1.2	1.4	3.1	0.4	28.4	22.5	38.5
BMPR2	116.9	105.8	40.3	104.5	15.2	33.4	18	34.9	13.6	54.3	29.2	29.7	55.5	15.7	38.8	20.2	81.3	16.9	25.2	1.9	27.2	2.8	23.1	54.5	152.2	25.1	6.9	202.2	28.1	22.6	47.7	16.8	36.4	155.1	143.1	19.9	18.7	35.3	190.2	16.3	20.3	24.2	31.7	4.6	33.8	23.5	42.7	170.5	39.9
BOC	9.6	0	0.5	71.8	0	21.2	3.1	3.6	112.1	0.6	3.7	17.3	1.1	1.5	0.7	5.5	0	4.8	0	0	0.1	1.4	12.6	10.5	5.6	1.8	0	8.8	0	4.3	55.4	0.5	11.7	5.7	3.3	0.1	0.8	0	2.5	0	0	0.3	5.5	3.3	84.8	1	10.6	6.5	12.2
BSG	313.5	22.4	31.5	75.1	101.5	208.6	176.8	668	91	157.7	202.8	187.6	80.6	128.7	253.4	286.9	204.3	1408	1140.1	146.8	580.9	261.6	156.6	296.6	246.7	255.1	1091.4	35.4	371.4	1095.5	279.8	192.1	190.1	181.1	132.1	96.9	416.7	139.7	31.4	337.2	510.6	137.8	179.6	600.2	300.4	139.8	506.9	122.7	495.5
BTC	2.9	9.6	10.8	0	0	0.6	3.9	3.7	0	2.4	3.9	1.4	0.9	4.3	12.2	11	2.1	0.5	6.1	0	4.1	2	18.5	1.3	0.7	12	0	7.7	5.9	0	0.7	8.6	10.7	6.7	2.9	0.4	0.1	0	3.2	9.9	10.2	0	0	0.3	0.3	0.2	0	0	10.4
BTLA	0	0	0.5	0	66.2	0.1	0	0	0	0	0.1	0	0.2	0	0	0	0	0	0	0	0	2.3	0.8	0	0.1	0	0	0.4	0	0	0.1	0	1.5	0	0.4	0.2	0.1	0	0.4	0	0	1.3	4.7	3.6	0	1.6	7.2	0	0
BTN1A1	0.6	0	0	0	1	0	0	0	0	0	111.9	1.8	0.1	0	0	0	0	0	0	0	0	0	0	0	0.1	0	0	0.1	0	0	0.1	0	0	0	0	0	0	0	0.1	0.1	0	0	0	0.2	0	0.2	0	0	0
BTN2A1	21.2	16	14.7	7.5	20	8	8	8.5	9.1	8	11.8	10.9	17.6	7.2	11.7	9.2	6.2	6.1	16	3.9	10.9	3.2	18.1	17.7	22.1	9	4.6	8.9	12.8	11.2	14.7	18.8	20.8	13.3	21.8	6.2	11.6	3.3	10.2	14.8	12.2	17.9	16.7	6.2	12.8	18.4	10.6	10.3	6
BTN2A2	8.1	9.6	12.6	0	30.3	3.8	7.3	6.5	6.2	0.6	5.2	5.1	2.5	2.8	8.5	3.7	0	2.3	0.6	0	8.6	0.4	8.8	4.5	13.1	1.8	3.6	0	5.6	0.8	5	3.6	7.5	9.6	6.1	3.8	8.4	0	0	7.8	12.2	16	24.2	0.6	6.5	17.1	7.2	0	14.3
BTN3A1	24.8	16	6.5	0	27.1	4.2	3.9	3.5	2.2	4.3	8.6	8.1	4.2	11.5	8.5	5.5	0	5.5	8.2	0	7.4	0.1	5.5	10.4	18	4.8	13.3	0	3.2	4.3	9.9	9.2	10.3	14	11.7	3.9	7.2	0	0	17.3	2	19.2	6.1	0.8	3.7	15.4	1.8	0	1.9
BTN3A2	62.5	32.1	22.2	2.3	61.3	10.3	12.2	8.6	13.1	0.7	16	9.9	7.5	17.2	7.4	12.9	0	14.3	21.8	1.9	25.6	0.2	23.6	21.3	46	10.1	25.2	1	13.7	17.3	20.2	15.8	14.7	23.4	40	9.8	17.8	0	2.5	37.9	10.2	54	10	1.9	11.1	37.1	3.6	20.6	7
BTN3A3	20.3	9.6	7.7	0.3	15.9	1.8	1.9	2.8	8	0.2	3.6	2.8	4.9	0	5.2	0	0	2.5	6.4	1.9	5.3	4.6	4.2	9.4	22.1	1.2	9.9	1.4	2.3	1.6	11.1	7.1	4.3	8.7	15.7	4	4.3	0	2.1	8.9	0	20.8	4	18	4.1	12.4	3.6	2.8	2.3
BTNL3	0	0	0	0	0	0	0	0	0	0	0	0	3.3	1.5	0	0	0	0	118.3	0	0	1.1	0	0	0.2	2.4	0	0.2	0	0	0.2	0	0	0	1.4	0.2	0.1	0	0.1	36.4	0	0.3	0	1.3	0	0.1	0	1	0
BTNL8	1.5	0	0	0	0	0	0	0	0	0	0.1	0	0.9	8.6	0.1	0	0	0	79.6	0	0.2	0.3	0	0	0.6	3.6	0	0.3	2.6	0	0.2	12.2	0	0	11.7	0.1	0.8	0	0.1	29.6	0	4.5	0	0.3	0	0.4	0	0	0
BTNL9	900.4	0	3.8	1.3	9.8	2.3	0.6	0.1	0.6	0.6	2.4	3.6	40.6	0	0.8	0	0	0.1	1	3.9	0	0.7	1.1	0.5	127	4.2	0.4	8.4	0.2	0.1	10.2	0.5	3.4	7	144.9	0.6	0.1	0	1.2	3.5	0	8.3	1.1	1.4	2.1	1.7	3.6	54.4	0.3
C10orf105	0.4	0	0	1	0	0.1	0	0	0	0	0.1	0	0.1	0	0	0	0	0	0	0	0	8.7	0	0	0.1	0	0	0	0	0	0.3	0	0	0	0	0	0.1	0	0.1	0	0	0	2.4	5.1	0	0.7	3.6	0	0
C11orf24	6.8	9.6	3.6	3.3	25.5	14	12.2	11.7	9.6	4.8	8.2	8.9	10.4	11.5	6.9	9.2	2.1	11.9	36.2	1.9	21.9	3.5	5.3	17.8	6.6	4.8	9.1	4.1	31.5	30.7	21.1	18.3	6.8	5	9.3	107.7	15.8	0	4.2	50	6.1	12.9	23.5	7.1	14	12.3	28.4	5.6	6.8
C11orf87	0	0	0	2.6	0	0	0	0	0	4.7	0	0	1.1	0	0	0	0	0	0	0	0	0.2	0	0.2	0.1	0	0	52.4	0	0	0.1	0	0	0.1	0	0	0	20.2	33.3	0	0	0	0	0	0	0	0	2.8	0.1
C16orf54	0.3	3.2	4.7	0	36.6	0.5	0.1	0.2	0	0	0.4	0.1	0.3	0	0.1	0	0	0.2	0.2	0	0	0	0.1	0	0.5	10.8	5	0	0	0.1	0.7	1.5	0.1	0.1	1.8	0.6	6.2	0	0	0.8	0	18.7	8.7	0	0	12.5	5.4	2.8	0
C17orf113	0.9	0	0	0	0.4	0	0	0	0	0	1.4	1.5	0	0	0	0	0	0	0	0	0.8	0	1	0.5	0.1	0	0	0	1.4	0	0.4	0	0.7	2.4	0	0	0	0	0	0	0	0	0	0	0	0.2	0	0	0
C17orf80	10.3	6.4	15.1	10.7	6.4	5	2.1	3	8.6	10.3	6.1	7.2	20.2	5.7	7.9	5.5	20.9	9.5	4.6	9.8	6.1	170	8.9	12.3	11	5.4	1.3	10.8	3.8	5.8	9.6	5.6	7	11.8	5	4.6	5	8.4	10.9	3.8	6.1	5.1	2.6	100.8	5.3	4.8	1.8	9.4	10.6
C19orf12	9.6	12.8	13.7	9.4	13.7	12.7	11.1	8.2	14.8	15.8	13.2	9.4	30.1	2.8	7.3	9.2	6.2	29.2	9.2	15.6	17.1	1.8	8.5	16	10.4	3.6	9.5	19.5	23.1	25.5	20	8.2	8.8	16.2	14.6	62.4	15.6	5	18.3	7.5	8.2	12.5	9.9	1.8	28.9	8.7	10.6	8.4	15.8
C19orf18	1.9	3.2	2.2	17.9	0.8	0.4	0.3	0.6	0	0.9	2.2	1.8	3.6	1.5	2.1	0	0	0.5	0.8	0	2	131.6	5.7	0.9	2.1	0	2.7	2.5	0.2	0.6	0.7	0	1.4	0.7	4.6	1.9	0.4	0	3.2	1.9	0	0.8	1.4	24.2	2.1	0.4	1.8	1	1.5
C1orf159	6.3	0	7.7	20.2	3.4	7.5	3.6	6.2	4.6	5.9	8.9	6.6	2.3	5.7	7.1	9.2	4.2	5	13.6	1.9	8.2	60.9	8.6	8.2	4.4	4.2	5.2	26.5	7	14	4.2	20.4	9	9	3.3	5.3	3.9	13.5	21.8	7.4	6.1	1	4.8	124.1	2.8	3.9	3.6	2.8	3.2
C1orf162	4.4	22.4	43.9	8.1	84.1	7.9	0.7	0.4	0.6	4	2.2	5.2	3.8	10	4.5	7.3	2.1	1	0.6	0	0.2	36.7	0.8	0.9	8.1	1.8	23.5	9.2	0.2	2	3.2	0.5	1	0.9	15.7	8.9	195.3	0	13	0	0	797.4	226.7	90.7	2.8	413.5	12.4	12.2	0.2
C1orf185	0	0	0	1	0	0	0	0	0	0	0	0	0.1	0	0	0	0	0	0	0	0	616.4	0	0	0.1	0	0	0.2	0	0	0	0	0	0	0	0	0	0	0.3	0	0	0	0	71.7	4.7	0.3	0	0	0
C1orf210	0.1	22.4	16.1	0.3	0.6	1.1	6.2	11.5	2.8	0	22.4	12.8	0	28.6	13.8	22	0	12.9	125.9	29.4	21.3	0.1	8.5	1.4	0.2	33.6	0	0	33.7	3.9	0.2	25.5	14.2	0	0	1.2	0.7	0	0	42.4	8.2	0	0	0.3	0	0.7	0	0	0
C1orf43	107.2	115.4	100.8	27.1	92.1	94.2	128.4	155.3	81.4	112.6	132.9	114.4	135.8	128.7	115.4	71.7	29.2	87.2	106.1	252.4	171.5	247.1	69.6	62.1	105.4	122	110	27.3	202	125.1	80.2	77.5	58.1	79.5	100.6	146.9	178.9	58.9	30.8	133.9	116	162.5	116.1	171.8	65	131.5	124.5	16.9	107
C2CD2L	5.1	6.4	4.2	9.4	3.7	10.7	1.6	2.3	10.2	15.6	6.8	5	2.4	2.8	4.3	1.8	37.5	0.9	40.6	3.9	3.4	5.4	12.1	2.6	5.7	1.2	7	15.1	2.8	1.7	2.5	3.6	4.6	2.2	11.4	5.4	9.4	21.9	15	8	0	13.9	16.1	1.3	2.1	11.4	7.2	5.6	5.9
C2orf74	16.5	12.8	14.5	4.9	14	0	16.5	1	8.6	9.6	15.5	28.6	3.8	21.5	2.8	22	8.4	25.7	0	191.7	23.8	573.5	15.8	10.5	16.4	0	7.4	5.1	31	24.2	11.3	4.6	6	23.1	34.6	24.3	21.8	11.8	4.7	0.2	0	28.9	0.2	103	37	15.2	1.8	2.8	33
C2orf92	2.5	0	7.5	0	0.8	0	0	0	0	0	3.3	2.7	0	0	2.5	0	0	0.7	0	0	0.6	0	3.7	2.7	0.5	0	0	0	1.6	0.6	0.6	0	2.3	1.4	0	0	0.7	0	0	0	0	0	0	0	0	1.4	0	0	0
C3orf18	1.8	0	1.1	8.1	2.2	1.1	1.1	0.9	1.2	10.2	1.8	2	29.3	0	1.4	1.8	8.4	0.4	0.3	3.9	2.1	54.2	1.1	2.3	2.6	1.8	0	5.6	1.8	0.8	4.9	1.5	0.5	3.1	2.5	2.2	1.6	1.7	8.3	0.7	0	1.3	0.3	62.6	4.7	1.1	0	3.7	12.4
C3orf20	0.1	0	0	5.9	0	0	0	0	0	0	0	0	0.7	0	0	0	0	0	0	0	0	19.3	0.2	0.1	0.1	0	0	8.4	0	0	0	0	0.2	0	0	0	0	0	6.9	0	0	0	0	34.6	0.6	0.1	0	0	0
C3orf33	1.6	3.2	6.7	13.7	1.5	1.3	5.2	4.7	5.2	8.5	3.1	2.7	11.9	5.7	6.7	0	6.2	4.2	1.8	5.9	3.7	6.6	1.5	2.7	2.3	3.6	3.8	14.9	3.3	3.1	4.8	1.1	1.4	2.8	2.5	3.3	2.4	6.7	14.9	3.8	4.1	0.3	2	5.4	6.2	1.4	1.8	3.7	15.6
C3orf80	1.2	0	0.5	1.6	0	0	0	0	0	0.2	0.2	0	0.5	0	0.6	0	0	0	0	0	0	5.6	0.2	0	1.3	4.2	3	23.6	0.4	0	0.4	0	0.1	0	6.1	0.3	0.1	6.7	6.3	0	0	0	0.4	1.8	0.3	0	0	1.9	0
C9orf135	0	0	2	0	0	0.4	0	14.7	0	0.1	0.3	0.5	2.5	0	30.8	1.8	77.2	0.1	0.7	17.6	0.7	192	198	2.1	0.5	1.8	0	0.5	0	0	0.5	0	2.4	0.3	0	0	0.1	0	0.4	0.3	12.2	0	1.1	22	2.5	0.6	0	0	0.6
CA12	0.7	0	6.9	11.4	1.1	174.6	20	87.7	93.4	0.1	93.5	50.4	1.3	1.5	30.3	40.5	0	0.4	422.6	54.8	17.2	12.1	28.4	6.2	2.1	8.4	0	1.3	58.4	2	14.6	8.2	75	0.3	0	0.2	0.6	0	0.8	111.4	20.3	0.3	11.9	3.9	0	4	23.2	0	2.7
CA14	0.1	3.2	0.5	0.3	0.2	2.2	0.3	0.3	0	1.3	0.1	0	69.5	0	0.7	0	0	0.4	0.3	0	0.8	0	0.3	0.1	0.6	0	0	0.1	0.7	0.1	3.4	0	0.2	0	0	6.1	0.1	0	0.1	0.3	0	0.3	0.9	0.2	0.9	0.1	53.4	0	164.5
CA9	0.2	0	0	0	0.2	4.5	0.7	275.3	0	0.4	0.1	0	0.4	62.9	28.1	0	0	0	0.1	0	49.1	205.8	0	0.1	0.2	0	0	0.1	50.9	0.6	1.2	259.5	0.2	0.4	0.7	0	0.1	0	0.6	4	18.3	0	0	19.6	1.5	0.1	0	0	1.3
CACHD1	25.2	6.4	49.9	283.7	0.1	17.3	7.5	6.1	6.8	15.5	8.3	7	1.3	0	11.5	3.7	0	0	0.1	0	2.3	9.5	14	8.1	20.2	0	0	19.4	2.7	0.1	11.1	5.6	16.9	26	4.2	1.3	0.2	0	6.9	0.2	4.1	0.3	6.1	4.1	14.3	0.8	1.8	24.4	6.4
CACNA2D2	0.4	76.9	182.3	4.2	0.4	1.5	0.4	0	1.8	21.5	2.5	1.7	4.6	0	2.5	1.8	20.9	0	0.8	0	0.2	0.7	0.1	0.4	0.6	1.2	2.7	7.8	0	0	1.5	3.1	0.2	0.3	0.4	0	0.1	0	36	11	0	0	0.4	4	0.3	0.4	0	1.9	4.3
CADM1	14	464.8	195.3	980.7	6.5	20.6	26.7	2.8	19.4	566.6	22.1	22.5	61.7	34.3	27.5	36.8	350.3	71.6	1.5	11.7	39.2	189.1	88.5	6	10.6	7.8	5.3	301.7	2	5	13.2	3.6	126.9	36.8	2.9	45.9	36.8	30.3	310.9	2.1	4.1	8.5	20.9	224	5.9	14.2	44.4	60	489.9
CADM2	57.3	0	1.1	1985.3	0	1	0.7	0.1	5.7	230.3	2.2	3.4	13.2	0	0.8	0	519.1	0.3	0.7	0	0.2	3	0.1	0.5	3.5	1.8	0	4097.4	0.2	0.2	3.6	0	0.1	0.3	2.9	0	0.4	94.2	3632.5	0.5	0	0	0.8	2.1	1.8	1.4	3.6	145.2	60.8
CADM3	4.2	0	0.5	11.4	0	6.6	0.1	0	0.6	146.4	0.1	0.8	0.6	0	0	0	0	0.5	0	0	0	8	0	0.2	8	0	0	35.5	0	0.8	39.5	0.5	0	0	3.6	0	1.2	35.3	40.5	0	0	0	10.7	8.3	0.6	0.3	24.9	1.9	39.4
CADM4	0.8	0	1.7	23.5	1	5	19.1	7.6	9.1	17.5	8.5	11.8	3.5	4.3	5.4	7.3	2.1	0.2	0.4	5.9	10.6	21.3	2.5	3.8	2.9	0	0	11.4	3.2	0.1	1.7	4.1	5.3	15.5	4.6	3.2	0.4	20.2	22	0.4	12.2	0	8.2	21.8	0.3	1.1	14.2	3.7	21.4
CANX	187	198.7	296.6	53.5	109.4	148.5	115.4	181.3	152	117.4	245.8	153.5	537	185.8	247	182.1	158.4	162.5	174.3	49	173.6	225.5	160.9	253.9	204	178	133.3	45.5	153.5	245.8	202.8	156.5	255.5	137.7	157.5	438.7	227.7	159.9	77	250	134.3	206.4	215.6	817.5	159.1	218.3	176.1	44	213.8
CATSPERD	0.1	0	2.2	0.7	0	0.4	0.2	4.7	0	0	0.3	0.6	0.5	0	6.5	0	0	0.1	0	0	0	120.2	67.5	0.7	0.5	0	0	1.3	0.2	0.1	0.4	0	1.2	0.1	0	0	0	0	1.1	0	8.2	0.3	0	165.8	0.6	0.2	0	1	0
CATSPERE	0.7	3.2	0.6	0	0.7	0	0	0	0	0	0.8	0.6	0	0	1.3	1.8	0	0.2	0	0	0.4	0	8.6	1.1	0.1	0	0	0	0.6	0.2	0.3	0	0.8	0.8	0	0	0.3	0	0	0	0	0	0	0	0	0.2	0	0	0
CATSPERG	4.9	0	2.7	2.6	3.6	2.5	2.4	1	4.6	1.3	4.8	8	3	1.5	0.6	1.8	0	1.7	10.1	0	1	29.4	4.9	4.4	2.7	1.8	3.2	4.3	0.7	0.3	3	27	8.8	2	2.5	0.3	3.2	1.7	3.8	3.9	2	1.2	3.1	49.2	1.8	3.3	0	1.9	1.9
CBARP	1	0	0	0	0.5	0	0.4	0	1.2	21.8	1.7	1.8	0	1.5	0	0	2.1	0	0	1.9	0.1	55.9	0.9	2.2	0.7	0	0	0	0.2	0.1	1.2	1.1	1.6	0.9	1.4	0.1	0.3	3.3	0	0	0	0.8	0	97.4	1.8	1.2	0	0	4.6
CCDC163	1.9	0	0	0	0.7	0	0	0	0	0	2.3	3.4	0	0	0	0	0	3.2	0	1.9	1.6	0	0.9	1.3	0.6	0	0	0	2	2	0.4	0	2	1.2	0	0	1.2	0	0	0	0	0	0	0	0	1.3	0	0	0
CCDC25	47.5	25.6	38.9	12.4	34.8	21.4	39.6	46.5	55.2	42.6	57.3	61.6	62.5	60.1	44.5	53.3	12.5	77.6	61.6	109.5	76.9	183.1	46.8	51	54.2	26.5	46.7	30.5	134.6	56	49.3	63.2	33.3	39.3	55	144.5	44.7	55.5	21.9	58.6	46.8	33.5	27.2	162.9	47.2	27.4	37.4	12.2	60.2
CCDC47	96.9	144.2	122.2	16.3	46.6	100.8	108.5	95.9	98.4	40.9	65.9	53.6	129	72.9	128.3	60.7	14.6	111.1	99.8	9.8	115.3	17.9	80.3	73.9	83.9	52.2	76.6	26.2	105.1	98.3	85.3	65.7	126	31.2	68.2	96.3	57.5	57.2	25.9	95.1	83.4	56.9	58.3	11.5	47.8	60.7	39.2	13.1	55.3
CD101	0.1	0	1.1	2	0.6	1.3	0.2	0.1	0.6	0	1	0.6	0.9	0	0.1	0	0	0	0.2	0	0.3	2.1	0.1	0.3	0.1	1.8	0	1.8	0.6	0	0.7	1.1	0.9	0.8	0	0.5	0.6	0	1.1	0	2	6.7	3.9	2.4	0.3	9	0	1	0
CD163	2.7	3.2	8.3	0	3.8	1.5	0.2	0	0	0.1	0.1	0.3	4.6	7.2	5	0	2.1	1.5	0	0	0	4.3	0	0.1	13.9	0	3.6	0.4	0	1.9	3	0.5	0	0.1	17.9	13.9	269.9	0	0.5	0	0	1756.1	30.9	6.4	5	387.9	0	2.8	0.9
CD163L1	4.1	0	0	2.6	0.3	1.3	0	1.1	0	2.5	27.5	20.3	0.7	0	2.1	0	4.2	0.1	0.4	0	0	3.1	0	0.1	2.5	0	0	18.9	1.4	0.4	0.6	0	0.1	0	0	0.4	9.1	0	16.6	0.1	4.1	4.1	5.2	1.5	0	6.4	14.2	7.5	1.1
CD164	76.5	163.5	78.9	22.5	168.1	200.1	180.2	149.6	128.7	33.8	251.1	123.3	70.9	174.5	153.5	281.4	25	244.9	600	93.9	178.8	103.8	111.9	109.2	89.2	166.5	92.8	22.1	136.8	407.2	176.3	175.8	151.2	76.7	98.2	177.4	311.9	33.7	16.4	427.3	215.7	360.4	223.9	97.3	158.8	237.3	247.3	38.4	113.3
CD164L2	0.2	0	3.7	0	0.2	2.9	9.6	12.9	28.5	0	5.7	14.4	0.9	0	10.1	0	0	0	0.8	0	0.1	0.2	53.6	0.5	1.5	0	0	0.2	0.2	0.1	0.5	0	1	0	1.1	0	0.1	0	0.3	0.5	12.2	0	0.4	1.6	0	0.1	1.8	0	0
CD180	0.1	0	0.5	0.3	53.6	0.4	0.1	0	0	0.1	1.8	1.1	0.7	1.5	0	0	0	0.4	0	0	0	2.2	0.1	0	0.6	0	1.7	0	0.2	0.3	0.4	0	0.1	0	0	0.3	78.6	0	0	0	0	23.5	8	1	0	17.5	0	1.9	0.1
CD19	0.2	0	0.6	0	135.3	0	0.1	0.1	0.6	0	0	0	0.9	0	0	0	0	0.2	0.2	0	0	38.2	1.5	0	1	0	0.8	0	0	0.8	0.8	0.5	0.1	0.4	1.4	0.3	1.7	0	0	0.1	0	0.8	0.6	7.9	0.3	1.1	3.6	0	0.5
CD1B	0	0	0	0	0	2.2	0	0	0	0	0	0	0	0	0	0	0	0	0	0	0	0	0	0	0.2	0	0	0	0	0	0.1	0	0	0	0	0	0.7	0	0	0	0	2.9	153.1	0.2	0	7	1.8	0	0
CD1C	0.5	0	5.2	0	26.6	13	0	0	0	0	0.1	0	0.1	0	0	0	0	0	0	0	0	4.1	0	0.1	1.5	0	0.8	0	0	0.1	1.4	0	0	0	0	0	4.5	0	0	0	0	7.1	551.4	4.5	0	91.2	19.6	0	0
CD1D	9.4	0	3.6	0	22.2	0.3	0.5	0.8	0.6	0.7	0.1	0.9	0.7	2.8	0	0	0	0	2.4	0	0.4	5.6	0.4	2	2.4	2.4	1.7	0	0	0.2	0.5	0	0.3	0.1	3.3	6.3	11.3	1.7	0.2	2	0	54.6	0.8	2.1	0	40.8	0	0	0.6
CD1E	0.3	3.2	0.5	0	0.8	8.4	0	0	0.6	0	0.1	0.4	0.3	0	0	0	0	0	0	0	0	0.3	0	0	0.7	0	1.3	0	0	0	0.7	0	0	0	0	0	1.5	0	0	0	0	4.8	549.5	0	0	41.7	8.8	0	0
CD2	5	3.2	17.5	0	12.3	5	0.4	0	2.2	0	4	4.7	2.1	0	2.5	3.7	0	0.1	0.2	0	0.5	23.5	1.1	1	2.9	3	24	0	0	0	2.5	10.7	0.9	0	8.2	1.5	0.6	0	0	0	0	10.9	16.6	7.8	0.6	19.1	1.8	1	0
CD200	15.2	3.2	9.1	10.7	27.8	4.2	12.6	0.3	0	26.8	0.7	13	0.8	1.5	1.3	1.8	0	3	0.8	0	0.3	25.1	20.6	4.2	97.4	38.4	0.8	54.5	0	12.1	13	3.1	41	0.7	1.4	0	1	3.3	55.7	8.1	0	0.3	6.1	30.3	0.3	1.1	8.8	6.5	7.1
CD200R1	0.2	0	1.1	1.6	4.4	1.9	0.1	0	14.8	0	0.2	0.3	0.3	0	0.1	0	0	0.3	0	0	0	0.1	1	0.1	0.5	0	4	5.7	0	0.2	0.9	0	0.1	0	14.6	0.1	31.8	0	2.2	0	0	6.7	19.9	0	0	9.1	5.4	5.6	0
CD200R1L	0	0	0	0	0	0	0	0	0	0	0	0	0.2	0	0	0	0	0	0	0	0	23.9	0.8	0	0	0	0	1	0	0	0	0	0	0	0	0	0.1	0	0	0	0	0	0	45.3	0.9	0	0	0	0
CD22	1.7	3.2	3	0	143.6	0.3	0.4	0	0	0	1	3.3	0.7	0	0.6	0	0	0.2	0.1	0	0	0.6	0.2	0.4	2.1	0	2.7	0.3	0.2	1.3	2.8	0.5	0.5	51.3	3.3	0.2	6.8	0	0.3	0	0	5.6	2	0.2	3.7	6.9	1.8	0	0
CD226	0.6	3.2	3.6	3.3	3.2	0	0.3	0	0	3.4	0.5	0.8	2.5	0	0.7	0	0	0.1	0.2	0	0	8.4	0.9	1.7	1	0	3.2	4.6	0.4	0	1.3	3.1	0.5	1.3	3.3	0.4	1.6	0	3.1	0.1	0	16.7	2.7	8.2	0.9	24.4	0	22.5	0.8
CD244	0.1	3.2	6.1	0.3	1.1	0.1	0	0	0	0	0.1	0.1	0.2	0	0	0	0	0	0	0	0	5.2	0	0.1	0.2	0	2.1	0.7	1.7	0	0.3	0.5	0.1	0	0.7	0.2	0.6	0	0.1	0	0	17.7	3.1	2.4	1.8	8.3	0	0	0
CD247	3.4	3.2	16	3.3	8.2	1.5	0.1	0	0.6	0.4	3.5	3.2	0.6	1.5	1.3	0	0	0.1	0.4	0	0.5	0.2	0.7	0.8	1.8	0	14.7	8.8	0	0.1	2.2	6.1	1.1	0.4	7.1	1.4	0.3	3.3	9.4	0.5	0	7.8	1.4	0.2	0	5.9	3.6	14	0.1
CD248	15	0	0	1.3	1.3	12.5	0	0	0.6	0.1	1.2	1.5	2.2	0	0	0	0	2.7	0	0	0.2	0.3	5.3	155.4	5.8	0	0	0	0	2.5	166.9	13.3	3.1	0	2.5	0	6	0	0	0	0	0.3	14.4	2.3	74.9	1.6	12.4	1.9	2.9
CD27	1.1	0	4.9	0.3	119.4	2.3	0.1	0	0.6	1.1	1.1	1.3	0.1	0	0.6	0	0	0.1	0.3	0	0.2	0	0.2	0.3	0.9	1.2	8.4	0.2	0	0	1.5	3.1	0.3	0	2.5	1.5	0.3	0	0.3	0.1	0	3.2	4.4	0.3	0.3	3	97.8	0	0.4
CD274	3	12.8	11.4	0.7	1.9	4.6	1.5	4.4	1.8	1.4	1.4	1.3	7.8	0	2.9	0	0	6.1	2.6	0	5.9	1	1.4	0.3	5.5	0	3.2	1.9	4.4	27.7	1.9	0.5	0.9	0.2	7.1	0.8	5.7	0	3.3	0.5	4.1	2.9	50.9	0.2	0.3	4.2	3.6	8.4	0.5
CD276	4.4	19.2	8.1	6.5	1.2	15	11.5	12.5	8	20.2	14.1	11.8	9.1	2.8	17	11	31.3	11.6	6.7	1.9	48.6	0.9	14.4	26.7	22	9	0	18.4	19	215.6	43.7	14.3	31.6	41.4	4.6	14.6	82.5	10.1	12.9	13.1	4.1	8.8	30.8	2.2	9.9	14.7	24.9	7.5	8.4
CD28	0.5	0	1.3	0	2.4	2.9	0.1	0	0.6	0	0.2	0.3	0.3	0	0	0	0	0.2	0.1	0	0	0.1	0.2	0.1	0.5	0	0	0.1	0	0.3	1	2	0.1	0	0	0.1	34.1	0	0	0	0	0.8	5.3	0.2	0	4.4	0	1	0
CD300A	1	0	7.4	0.3	7.8	0.9	0.1	0.2	0	0	0.6	1.8	0.6	1.5	0.7	0	0	0.7	0.1	0	0.1	0	0.6	0.2	2.5	0	5.7	0.1	0	1.2	0.8	0.5	0.7	0	2.2	1.3	114	0	0.3	0.2	0	97.6	24	0.4	0	90.9	3.6	5.6	0
CD300C	0.1	0	1.3	0	0.5	0.4	0	0	0	0	0	0.3	0.1	0	0.7	0	0	0.2	0	0	0	0.1	0	0	0.3	0	0.4	0	0.2	0.3	0.1	0	0	0	0	0.2	32.1	0	0	0	0	26.3	15.3	0.1	0	36.1	1.8	1	0
CD300E	0.3	6.4	15.9	0	2	0.6	0.1	0	0	0.4	0	0	0.4	0	8.6	1.8	0	0.1	0	1.9	0	0.1	0	0	0.5	0	0	0.2	0	0.2	4	0.5	0	0	0.4	0.4	4.1	0	0.2	0	0	71.8	13	0.1	0	112.4	1.8	0	0
CD300LB	0.2	0	0	0	0.7	0.1	0	0	0	0	0.1	0.3	0.4	0	0.6	0	0	0	0	0	0	0	0	0	0.1	0	0.4	0	0	0.1	0.2	0	0.1	0	0.4	0.2	6.2	0	0	0	0	8.7	6.5	0.2	0	16.6	0	0	0
CD300LF	0.1	0	6.4	0	1.3	0.1	0	0.1	0	0.4	0.1	0.4	0.2	1.5	3.3	0	2.1	0.1	0.1	0	0	0.3	0	0	0.8	0	1.7	2.7	0	0.2	0.3	0	0	0	1.1	0.3	20.6	0	2.1	0.1	0	33.2	0.7	0.2	0	47	0	3.7	0
CD300LG	567.9	0	0	0	0.7	0.1	0.1	0	0.6	0	1.8	2.3	3.3	0	0	0	0	0	0	0	0	0.6	0	0	50.2	0	0	0.1	0	0	1	0	0	0	5.3	0	0.1	0	0.1	0	0	0.3	0.3	1.6	13.1	0.6	1.8	0	0
CD302	28	44.8	111.9	0	5	6.6	15.9	2.4	16.5	3.3	20.2	15.2	3.9	31.5	26.5	3.7	0	2.5	3.7	0	4	31.7	3	38.7	25.3	9.6	21	0	3.5	10.5	80.5	20.4	3	26.7	65.7	352.2	42.7	3.3	0	25.2	0	382.4	97.3	16.4	122.7	194.3	19.6	0	2.1
CD320	419.5	12.8	18.8	6.2	34.4	18.5	29.8	39.3	25.6	53.7	42.6	47.6	34.6	14.3	13	18.4	33.3	42.7	126.2	13.7	46.5	25.2	14.6	28.2	146.8	50.9	22.5	6.1	18.5	54	53.3	23	22.5	65.6	143.5	20	29.5	21.9	10.2	69.6	26.4	7.5	20.2	57.9	21.8	6.4	39.2	34.7	21.6
CD33	0.7	0	6.7	0	1	1.8	0.5	0	0	0.2	1.4	0.4	0.8	0	0.6	0	0	0.6	0.1	0	0	0.7	0.1	0.1	3	0	4.2	0	0	0.5	1.1	0	0.1	0.1	5.3	0.7	78.8	0	0	0	0	131.2	41.4	1.7	0.3	53.5	1.8	11.2	0.2
CD34	298.7	3.2	7.8	1.6	1	16.7	0.2	0.3	4.6	0.6	2.1	3	21.9	2.8	0.1	3.7	2.1	0.2	0	0	0.5	11.6	1	5.2	292.4	0	22.3	0.2	0.2	0.3	121.9	0.5	1	0.1	136	0.6	0.4	0	0.1	0	0	1.2	21.8	5	146.3	2.4	17.8	33.7	0.2
CD3D	5.9	6.4	29.6	0	18.6	15.3	0.3	0	1.8	0	5.4	6.7	2.8	7.2	2.6	3.7	0	0.4	0.9	0	1.3	0.4	0.8	0.8	5	1.2	16.8	0	0	0	8.3	21.4	0.9	0	7.9	3.1	0.6	0	0	0.2	0	14.9	28.4	0.7	0	14.2	12.4	1	0
CD3E	4.9	0	8.6	0	12.9	5.2	0.3	0	0	0	3.8	4.8	0.3	0	0.6	1.8	0	0.2	0.4	0	0.2	7	0.5	0.9	2.5	0	6.9	0.1	0	0	5.3	24.5	0.9	0	8.9	2.4	0.3	0	0.1	0	0	7.6	8.3	0.2	0	12.6	12.4	1	0
CD3G	3.2	3.2	6.9	0	7.8	2.3	0.1	0	1.8	0.2	2	2.9	0.8	1.5	1.9	0	0	0.1	0.4	0	0.3	1	0.4	0.4	1.4	0	3.4	0.1	0	0	2.3	13.7	0.4	0	4.2	1.7	0.1	0	0.1	0.2	0	3.8	5.8	1.4	0	7.7	5.4	1	0
CD4	4.5	0	5.2	1.6	5.2	3.4	0.3	0.4	0	1.5	2.9	5.8	2.1	8.6	2.1	3.7	0	0.9	0	5.9	0	0.1	3.5	8.7	9.6	0	7.8	0.9	0.4	1.2	3.7	0	0.4	0.4	278.8	34.3	139.3	5	0.7	0	0	247.1	80.1	0.5	16.8	109	5.4	29	22
CD40	68.8	12.8	15	6.5	127.5	43.6	63.3	126	30.1	1.2	3.8	10	3.9	30	32.9	14.7	0	0.4	1.5	0	68.4	9	1.3	2.4	61.5	1.2	5.2	0.9	29.7	3.2	37.9	11.7	3.3	0.6	55.3	17	40.5	0	0.9	6.2	14.2	13	191.4	14.6	25.7	48.1	28.4	12.2	9
CD44	41	96.1	361.8	54.5	250.1	999.7	297.7	335.3	228.2	0.6	139.6	71.2	8.6	27.1	125.6	20.2	2.1	4.5	14	1.9	992.1	41.3	43.6	395.4	50.9	100.1	94.4	0.4	869.6	3.6	282.2	39.8	196.9	25.2	13.2	3.6	226.6	0	0.4	93.3	30.5	474.3	1934.2	24.3	22.4	523.9	604.7	8.4	29.6
CD46	186	201.9	241.1	59.7	60.3	52.9	89.3	87.2	108.1	63	144.3	85.7	61.4	75.8	177.8	145.3	66.7	247.3	105.2	15.6	77.4	227.7	206.1	67	106.7	72.8	46.9	61	79.9	76.2	70.5	97.9	231.3	78.1	77.8	120.9	59.9	40.4	73.6	91.1	87.5	78.9	63.1	36.9	47.2	91.6	62.2	82.4	25.3
CD5	0.4	0	1.7	0	4.1	0.9	0	0	0	0.2	0.4	0.5	0.3	0	0	0	0	0	0	0	0	2.7	0	0.1	0.2	0	1.3	0.3	0	0	0.9	2.6	0.1	0	1.1	0	0.1	0	0.2	0.1	0	0	9.3	0.9	0	1.8	3.6	0	16
CD58	52.3	9.6	31.5	10.1	23.8	18.2	20	144.1	15.4	0.2	9.9	7.1	28.9	30	63.2	14.7	0	4.4	48.1	3.9	39.4	3.2	16	5.1	38.1	10.8	46.7	3.2	27.6	1.6	31.9	13.3	19	3.4	28.2	7.7	58.7	1.7	1.5	18.7	34.6	33	195.9	3.6	10.5	72.2	12.4	45	3.3
CD6	3.2	0	2.5	0.3	10.8	2	0.2	0.1	0	1.4	0.9	0.8	2.6	1.5	0.1	0	0	0.2	0.2	0	0.2	0.9	0.4	0.3	1.2	0	0	0.8	0.6	0.2	1.5	8.2	0.3	0.1	2.5	0.8	2	1.7	0.9	0	0	1.9	4.4	0.4	0.3	3.4	3.6	1	0
CD68	10.4	0	19.7	1.3	20.5	15.7	39	58.8	3.4	0.2	7.2	9.8	0	12.8	53.2	5.5	0	8.9	22.5	5.9	82.1	0.8	8.3	11.3	15.9	4.9	6.6	0.3	156.8	58.1	45.6	29.6	18.7	0.9	16.4	23.9	1820.4	0	0.4	15.8	16.2	701.2	341.5	2.1	6.5	791.2	39.2	5.6	0.3
CD7	5.3	0	0	0	12.1	7.5	0.6	0.1	1.8	0	4.2	3.7	0.5	4.3	0.3	0	0	0.7	9.4	0	1.3	0.1	2.8	2	4.5	0	47.7	0	0.5	10.3	12.4	43.8	5.3	0	16.8	3.3	3.6	1.7	0	1.5	0	18.5	8.8	0	0	19.2	12.4	0	0
CD79A	0.2	0	2.4	0	1186.4	1.8	0.5	0.5	0.6	0	0.7	0.9	0.2	1.5	0.2	0	0	0.2	0.7	0	1.8	0.2	0.1	0.3	0.5	0	10.5	0	25.6	0.4	2.2	6.6	0.2	0.4	2.2	1	0.8	0	0	0.4	0	4.1	1.4	0	0.3	5.3	138.7	0	0
CD79B	24.9	0	1.3	0	491.9	4.5	0.4	0	1.8	0	1.1	4.4	1.4	1.5	0	0	0	0.2	0.3	0	0.1	0.6	0.3	1	25.2	1.2	8.6	0	0	0.4	3.3	0.5	0.3	0	51.4	1.3	5.8	0	0	0.4	0	14.8	5.1	1.4	1.2	13.4	21.4	0	0
CD80	0.2	0	1.5	0	7.4	0.6	0	0	0	0	0	0	0.7	0	0	0	0	0	0	0	0.1	0.8	0	0	0.2	0	0	0.4	0	0	0.6	0	0	0.1	0.4	0	1.3	0	0.4	0	0	4.5	17.4	0.5	0	8.5	0	1	0
CD83	41.3	19.2	77.9	5.2	668.5	49.5	16	10	41.5	4.2	26.5	46.4	30.9	2.8	8.2	11	6.2	1.5	5.4	3.9	0.9	0.9	29	24.1	39.1	24	3	5.6	1.6	2.4	31.1	11.2	74.8	8.1	2.9	1.1	145.6	1.7	6.1	7.3	4.1	83	1390.2	1.9	0.3	539.4	44.4	13.1	3.5
CD84	1.3	0	6.4	0	27.4	2.4	0.7	0	0.6	0.2	0.6	1.5	1.2	2.8	1.3	0	0	0.5	0.2	0	0.1	0.9	0.5	0.2	4.2	0	21.5	0.1	0.2	0.5	1.2	2.6	0.2	0.1	3.3	1.1	91.1	0	0.2	0.1	0	177	42.2	1.5	0.6	90.6	5.4	34.7	0
CD86	0.9	0	7.7	0.3	36.5	3.6	0.1	1.3	0	0	0.4	1.3	0.3	1.5	3.2	1.8	0	1.8	0	0	0.2	3.7	0.1	0	2.6	0	1.3	0.2	3.5	0.8	0.8	0.5	0	0.1	1.8	0.8	121.3	0	0.3	0	0	107.8	148.3	2.7	0	151.8	7.2	78.7	0
CD8A	2.2	0	4.6	0	5.7	2	0.2	0	0	0.3	1.5	1.5	3.4	1.5	0.6	0	0	0	0.2	0	0.2	0.3	0.5	0.3	1.3	0	7.8	4.2	0	0	2.6	8.2	0.4	0	6.4	2.3	0.1	0	3.1	0.3	0	1.9	11.5	0.2	0	6.6	0	1	0.1
CD8B	1.3	6.4	5.5	0	4.4	4	2.2	0	0.6	0	2.2	2.8	1	1.5	0	0	0	0.1	0.1	0	0.1	0.5	0.2	0.5	0.7	0	1.7	0.4	0	0	2	7.1	0.2	0	0.7	0.5	0.1	0	0.5	4.6	0	4	4.3	0.5	0	4.1	5.4	5.6	0
CD8B2	0	0	0	0	0	0	0	0	0	0	0.1	0.4	0	0	0.6	0	0	0	0	0	0	0	0.2	0.1	0	0	0	0	0	0	0.3	0	0	0	0	0	0	0	0	0	0	0	0	0	0	0.1	0	0	0
CD93	321.5	3.2	7.4	0	2.4	15	1	0	6.2	0	1	1.8	14.3	5.7	3.7	0	0	0.2	0	0	0.5	0.4	0.4	0.7	309.2	0	1.3	0	0	0.5	9.8	0.5	0.4	0	162.8	1.9	19.9	0	0.2	0	0	156.4	52.5	0.8	1.8	102.4	8.8	4.7	0.2
CD96	1.5	19.2	19	0	12.5	3.2	0.8	0.1	1.2	1.6	1.6	1.4	1	0	9.3	1.8	0	0.6	0.8	0	0.1	0.8	2.1	0.8	3	0	9.3	0.7	0	0.2	4.3	8.6	1.6	0.4	2.2	0.9	0.2	0	0.4	0.7	0	5	6.7	1.1	0.3	6.7	3.6	6.5	0.5
CD99	297.7	64.1	68.3	20.5	172	250.6	207.4	274.4	138.9	5.1	66.9	48.3	86.6	112.9	88.4	71.7	0	223.6	68.4	13.7	145.3	8.8	180.2	279.7	387.7	80.8	136.5	0.9	138.4	189.7	604.7	116.7	188.8	1614.3	512.9	123	799.8	0	1.1	150.8	54.9	187.4	579.9	26.4	645.2	342.4	691.9	37.5	52
CD99L2	14.1	16	7.8	21.5	8.2	3.1	2.3	3.6	4.6	26.8	3.7	3.2	42.8	11.5	6.4	12.9	18.8	10.1	2	5.9	4.4	0.3	5.6	10.1	13.8	8.4	6.5	49.1	5.3	3.9	15.9	7.1	3.6	12.6	17.2	26.6	10.2	52.2	57.2	2.9	8.2	16.4	6.8	2.8	20.8	8.6	10.6	23.4	18.2
CDCP1	0.1	3.2	13.1	0.3	0.3	121.2	83.3	92.6	50.7	0	12.9	6.6	0.5	14.3	57.7	9.2	0	5.8	76.6	0	78.6	0.1	36.5	6.3	1.9	37.6	0.4	2	71.6	7.5	4.6	37.8	59.3	0.1	0	0	10.8	0	0.4	37.9	18.3	7.9	37.6	0.5	3.1	13.4	3.6	0	0
CDH1	0.6	131.4	69.8	0.7	1.4	94.1	130.3	73.8	45.5	0	137.6	83.6	0.9	128.7	95.3	163.7	0	117.6	451.6	1.9	129.1	0.1	159.3	29.2	4.4	86.7	9	0.7	113.5	29.6	3.4	132	321	2.8	0.4	63.4	11.7	0	1.4	208.3	75.3	1.2	13.4	0	0.3	3.2	53.4	1	0
CDH10	0	0	0	169.4	0	0.1	0	0	0	2.3	0	0	0.3	0	0	0	0	0	0	0	0	3.5	0.1	0.4	0.1	0	0	423.4	0	0	0.8	0	0	0	0	0	0.1	0	216.9	0	0	0	0	0.2	0	0	0	15.9	0.6
CDH11	11.4	3.2	0	93	0.1	3.8	1	7.9	0	19.9	1	7.4	3.1	1.5	3.3	0	0	2.6	0.1	0	0.1	2.7	3.9	125	17.8	0	2.7	122.2	0	2.3	102.2	0.5	2.7	60	68.9	0	4.7	0	67.6	0.6	0	0.6	6.9	4.2	52.5	0.9	5.4	145.2	41.9
CDH12	0.4	0	0	41.4	0	0.1	0	0	0	25.1	0.4	0.6	0.9	0	0	0	2.1	0	0	0	0	3	0	0.1	2.1	0	0	859.5	0	0	0.2	0	0.1	0.4	0	0	0	20.2	887.7	0	0	0	0.4	0.3	0.3	0	0	15.9	2.2
CDH15	0.2	0	2	0	0.7	0	0.2	0	0	0.1	0.1	0.4	1.2	0	0	0	0	0	0	0	0	0.1	0	0.3	0.2	0	0	0.1	1	0.1	1.2	0	0.1	0.3	0.7	0.9	0.3	0	0	0	0	0	0.3	0.8	0	0.2	1.8	0	1.5
CDH16	0.2	0	0	0	0.6	0	0.1	0	0	0	0.1	0.4	6.7	0	0	617.9	0	0.1	0.4	74.3	0.1	2.9	18	2.1	0.2	0	0	0	0	0.2	0.7	0	34.3	0	0	0	0	0	0	0.2	0	0	0	14.6	0	1.4	0	0	0
CDH17	0	0	0	0	1.2	0	0	0	0	0	0	0	0.3	0	0.6	0	0	0	569.4	0	0.3	1	0	0	0	108.4	0	0.5	0	0	0.1	2.6	0	0	0	0	0	0	0.3	183.7	0	0	0.5	0.2	0	0.7	0	0	0
CDH18	0	0	0	22.9	0	0	1.3	0	0	6.6	0	0	0.4	0	0	0	0	2	0	0	0	109.9	0	0	0	0	0	923.8	0	5.3	0.3	0	0	0.2	0	0.3	0.2	0	694.3	0	0	0	0	19.2	0.3	0.1	0	17.8	0.2
CDH19	0	0	0	1	0	1.1	0.3	0.2	2.8	0	1.1	0.3	9.4	0	1.3	0	0	0	0	0	0	1.1	0	0	1.6	0	0	2.8	0	0	60.1	0	0	0	12.5	0.3	0	0	0.5	0	2	0.6	1	0.2	5.3	0.1	44.4	0	0
CDH2	0.8	0	0.6	217.7	1.2	0.3	0	3.4	0	38.7	1.6	0.4	368.8	67.2	1.2	11	150.1	0.1	0	0	12.9	53.2	1.4	15.2	9.8	0	6.1	311.2	0.4	0	16.7	0	2.6	312.5	12.5	125.3	0.3	3.3	198.2	0	2	2.2	0.4	17.7	2.1	1.2	3.6	106.8	157.9
CDH20	0.2	0	0	1264.4	0.1	0	0	0	0	26.3	0	0	0.6	0	0	0	0	0.4	0	0	0.1	2.6	0.1	0.2	0.2	0	0	146.6	0	0	0.1	0	0.1	0	0	0	0.1	0	98.7	0.1	0	0.3	0	2.7	0	0.1	0	41.2	11.1
CDH22	0	0	0	1.3	0	0.8	1.3	0	1.8	9.3	0	0	3.5	0	0	0	6.2	0	0	0	0.4	4	0	0	0.3	7.1	0	48.5	0.2	0	0.2	0	0	0	0	0	0	0	7	0	0	0	0.4	7.2	0.3	0	0	4.7	0.8
CDH23	8.2	0	0.6	9.4	1.1	0.8	4.1	0.3	0.6	1.9	0.2	1.1	4.7	0	1	1.8	0	1.5	0.9	0	0.4	78.4	1.9	0.7	10	7.2	0	1.1	0.4	4.4	3.4	1.1	0.3	0.4	7.9	20.4	2.2	0	2.7	1.1	0	12.2	11.6	67.7	2.5	15	7.2	33.7	90.7
CDH24	11.7	0	0	9.1	0.3	1.5	0.8	0.5	3.4	8.2	2.1	1.1	2	0	0.5	1.8	0	2.3	1.9	1.9	0.5	0.4	0.6	2.1	8.8	10.7	0	2.6	0.5	2.5	1.7	1.1	1	4.3	2.5	0	0.6	0	1.7	1.7	0	0	0.3	1	0	0.1	1.8	2.8	4.4
CDH26	4.3	6.4	6.1	17.9	0.1	0.1	1.2	6.6	0	0.5	1.6	0.5	0.7	0	18.7	0	0	1.7	0.2	0	0	3.2	2.1	0.4	2.1	0	2.5	9.3	0	0	0.3	0	0.4	0	0.7	0.1	0.6	0	8.4	0	6.1	1.3	0.4	1.7	0	1.4	0	7.5	0.2
CDH3	0.2	16	4.6	0.7	0	60.8	67.2	161.4	71.7	1.2	6.8	39.2	1.4	0	35.9	14.7	2.1	23.4	0.5	0	35.7	0.5	0.9	8.2	1.3	1.2	0	6	32.1	2.1	3.7	0	0.9	77.6	0	0	2.8	0	9.1	1.5	20.3	0	1.9	0.2	0.6	0.7	60.5	0	0.4
CDH4	0	3.2	0	157	0	0.3	0.4	0	0	1.8	0.4	0.9	1.6	0	0.7	0	2.1	0	0.1	0	1.3	0.9	0.1	0.3	0.2	0	0	54.4	0	0	1	0	0.1	0.7	0	0	0	16.8	70	0	0	0	0	0.9	0.6	0.2	0	10.3	19.9
CDH5	311.9	0	6.2	1.3	0.7	4.1	0	0	1.8	0	1	2.7	17.9	5.7	0.6	1.8	0	6.6	0	0	0.2	33.5	0.5	0.6	206.1	0	10.7	0.1	0	48.9	7.1	0	1.3	0	185.6	1.7	2.3	0	0.1	0	0	35.7	6.3	84.6	6.2	1.2	12.4	28.1	0.3
CDH6	5.7	0	0.5	7.2	2.4	0.9	0.1	36.5	0	10.8	0.1	0.4	3.1	48.6	7	11	0	0	0	27.4	37.2	0.2	2.9	0.6	5.3	0	0	67.1	3	0	2.9	0	2.9	4.1	0	0.1	0.1	0	33.6	0	0	0	2.5	0.1	0.3	1.3	0	39.4	0.3
CDH7	0	0	0	2.3	0	0	0.4	0	0	14.9	0.1	0.3	1.1	0	0	0	0	0.1	0.1	0	0	4.2	0	0.1	0.6	3.5	0	45.7	0	0	0.9	0	0	0.3	0	0	0	0	111.4	0	0	0	0	3.2	0.6	0.1	0	1	39.3
CDH8	0.4	0	0.5	3.9	0	0.1	0.8	1.3	1.2	15.1	0.1	0.9	1	0	0.8	0	0	1.3	0	0	0	4.9	0.1	0.1	0.5	0	0	220.8	0	0.2	0.8	0	0	1.6	0	0	0.3	0	236.4	0	2	0	0	1.3	0	0.1	0	8.4	0.7
CDH9	0	0	0	10.4	0.1	0	0	0	0	1.6	0	0	0.2	0	0	0	0	0	0	0	0	0	0	0	0	0	0	307.2	0	0	0.3	0	0	0	0	0	0	0	459	0	0	0	0	0	0	0	0	7.5	0
CDHR1	0	0	0.5	1.3	0.1	51.2	0.3	1.4	3.4	24.1	0	0.1	1.8	0	0.7	0	379.5	0	47.9	0	0.1	0	2.7	0.7	1.8	12.7	0	4.9	0	0	0.6	0	3.1	3.7	0.4	0.4	0	5	7.7	46.9	0	0.3	5.2	0.2	0	0.1	3.6	1	26.3
CDHR2	0	0	0	2.3	1.2	0	0	0.1	0	0.4	0	0	0.6	8.6	0	1.8	0	0	167	0	4	182.4	3.2	0.1	0.2	33.6	0	3.9	1	0	0	55	0.1	0	0	15.3	0	0	4.2	42.7	0	0.6	0	680	1.5	0.5	0	1	1.6
CDHR3	2.5	3.2	10.4	170.7	1.7	2.7	1.6	9.5	2.8	6.4	1.8	3.4	1.4	5.7	37.6	0	0	0.6	2	5.9	0.7	8.5	136.4	1.4	1.8	29.9	0	70.2	0.6	0.3	2.8	15.3	2.9	3.8	0	2.9	0.1	0	63.8	4.9	8.2	0	2.7	3.8	2.8	0.7	8.8	16.9	10.2
CDHR4	0.2	0	3.4	0	0	0.1	0.1	4.3	0	0	0.1	0.1	0.4	0	13.6	0	0	0	0	0	0	1	74.2	0.9	0.5	0	0	0.1	0.2	0.1	0.9	0	1.5	0	0	0	0.1	0	0.1	0	20.3	0	0	4.3	0	0.2	0	0	0
CDHR5	0	0	0	0	2.7	0	0	0	0	0	0.1	0	1	11.5	0	1.8	0	0	811.5	13.7	0.3	2.8	0.1	0.2	0.1	92.8	0	0	1.3	0	0	33.6	0.4	0	4.6	126.1	0.1	0	0.1	193.2	0	4.3	0	18.9	0	0.6	0	0	0
CDON	3	6.4	9.9	11.1	0.1	15.2	1.4	0.8	2.2	5.1	5.4	1.9	5.2	2.8	5.6	0	16.7	0.6	0.2	0	1.3	3.1	1.7	0.5	3	7.7	0.4	58.3	0.6	0.4	23.5	1.5	1.1	1.8	1.1	2.1	0.3	0	49.5	0.3	0	0	7.6	2.7	14.9	0.2	3.6	2.8	39.3
CDRT15L2	0	0	0	0	0	0	0	0	0	0	0	0	0.3	0	0	0	0	0	0	0	0	120.3	0	0	0.1	0	0	0	0	0	0	0	0	0	0	0	0	0	0	0	0	0	0	13.6	0.6	0	0	0	0
CEACAM1	16.7	6.4	8.2	1	6	1.3	335.2	10.4	2.8	6	16.3	12.7	1.8	7.2	14.7	0	4.2	2	731.7	0	21.3	3.5	5	5.2	22.3	17.3	0.4	1.7	16.1	9.4	2.9	12.8	28.7	4.6	41.4	37.7	1.4	5	1.4	46.1	4.1	5.9	3.1	0.2	0	2.6	7.2	0	1.3
CEACAM19	3.6	3.2	2.2	2	0	2	0.9	2.1	1.2	2.9	1.9	1.5	4.5	1.5	2.4	0	0	0.2	2.1	0	1.6	3.8	0.9	0.9	4.1	1.8	0	7.9	3.3	0.2	1	3.6	2.4	0.8	4.6	2.6	0.3	0	6.1	2.3	4.1	0.6	0.8	1.9	3.1	0.5	0	1.9	0.3
CEACAM20	0	0	0	0.3	0	0	0	0	0	0	0	0	0.1	0	0	0	0	0	0	0	0	0.3	0	0	0.1	0	0	0.1	0.2	0	0	0	0	0	0	0	0	0	0.1	0.4	0	0	0	0.2	0	0	0	0	0
CEACAM21	1.5	0	0	0.3	5.2	0	0.2	0	0	0	0	0.3	0.6	0	0.6	1.8	0	0.1	0	0	0	5.4	7.3	0.1	2	0	5.7	0.1	0	0.1	0.3	0	2.2	150.8	10	0.3	9.4	0	0.7	0	0	9	0.6	10.3	0	6.2	1.8	15	0
CEACAM3	0	3.2	1.1	0	0	0	0	0.1	0	0	0	0	0.2	0	0.1	0	0	0	1.9	0	0.1	0.3	0	0	0	0	0	0	0	0	0.1	0	0	0	0	0.1	0.8	0	0	0.3	0	3.3	0	1.4	0	4.2	0	0	0
CEACAM4	0.1	0	3.9	0	0.9	0.4	0	0	0	0	0	0.1	0.4	0	0	0	0	0	0	0	0.4	0	0	0	0	0	2.1	0	0	0	0.1	0	0	0	0.4	0.1	3.1	0	0	0	0	41.1	1.6	0.2	0	20.9	1.8	1.9	0
CEBPZOS	46.6	54.5	40.9	13.7	37.7	0	51.6	0	51.2	46.5	37.6	38.9	43	27.1	21.1	38.6	18.8	83	25.7	92	46.8	76	59.1	35.7	27.9	17.5	30.1	14.7	33.7	50.7	35.6	41.3	41.4	30.3	27.5	27.4	44.5	32	19.5	32.6	0	27.7	0	18.2	47.2	34.7	0	18.7	59.8
CFAP65	0.1	0	1.9	0	0	0	0.2	0	0	0.8	7.7	8.8	0	4.3	6.8	0	12.5	0	1.1	0	0.6	204.5	45.1	0.5	0.2	29.1	0	0	1.5	0	0.2	2	1.8	0.2	0	0.1	0.1	0	0	25.2	0	0	0	164.3	0.6	0.2	0	0	1.1
CHL1	4.1	0	0	223.6	8.8	22.9	0.6	2.8	56.9	1.2	0.6	13.6	18	1.5	15.8	11	0	0	0	11.7	0	2	2.9	0.1	2.3	0	0	423.8	0	0	33.5	0	1.9	106.2	1.4	1.3	0	1.7	320.7	0	0	0.3	4.4	1.4	2.8	0.6	3.6	22.5	58.7
CHODL	1.7	0	0	5.2	1	4	0.8	0.8	3.4	1.1	1	1.3	0.5	0	0.9	0	0	0.2	0	1.9	0.4	5	1.4	38.6	1.5	0	0	5.5	0	0.2	4.6	0	0.8	12.3	0	0	0.1	0	3.2	0	0	0	0.8	4	3.1	0.1	1.8	4.7	0.4
CISD1	31.4	60.9	45.7	27.4	33	128.7	87.3	309.4	78	84.6	46.4	61.1	321.6	97.2	180.2	134.3	43.8	174.8	71.1	716.1	98	240.9	42.8	30.4	61.6	225.4	24.8	47.2	82.1	78.5	52.7	38.2	43.8	23	63.9	249.6	68.6	42.1	53.1	141.9	272.6	37	37.9	366.1	42.3	31	183.2	21.5	47.2
CISD2	24.2	25.6	26.1	10.1	65.3	85.7	45.3	131	60.3	33.5	61.2	51.3	27.8	58.6	70.4	77.3	20.9	74.2	52.9	72.4	101.8	12.2	39.9	41.8	35.8	43	256.8	17.5	77.2	131	39.6	39.8	48.3	24.2	26	159.9	110.9	30.3	22.1	94.2	146.5	93.5	128.9	6.9	23.9	66.4	69.4	12.2	36.9
CLCA2	0	0	0	0.7	0	47.4	13.1	57.5	39.9	0	7.7	2.8	0.4	0	37.1	0	0	0.2	0	0	0	30.2	0	0	0.3	0	0	0.2	0	0	0.3	0	0	0	0	0	0.1	0	0.2	5.3	4.1	0	3.1	4.5	0	0.2	0	0	0
CLEC14A	396.6	0	3.2	0	0.9	3.4	0.2	0	1.8	0.1	1.5	2.5	6.4	1.5	0.6	0	0	0.1	0	0	0.1	1.1	0.2	0.5	272.8	0	0	0.4	0.2	0.1	31	0	0.3	0.1	567.2	2.1	0.4	0	0.2	0	0	6.4	3.1	1	0.6	1.1	5.4	15	0.2
CLGN	0.8	0	2.2	0.3	0.1	0	0.9	8.5	1.2	9.2	3.3	1.8	313.3	0	6.4	0	4.2	0.5	0.5	0	1.2	162.4	93.4	1.3	11.9	5.3	8.6	7.2	4.2	0.1	10.2	0	11.3	10.1	0.7	3.7	0.1	25.2	6.7	0.4	30.5	0	0	60.2	5	0.7	1.8	0	176.4
CLIC1	514.8	70.5	67	0.7	382.5	960.8	589.1	869.7	331.2	0.4	274.3	300.5	18.6	296	457.7	237.3	0	545.5	730.7	602.6	1096.2	31.8	271.1	212.7	490.1	381.4	208.6	0	1008.9	912.5	296.6	370.5	301.3	431.2	300.9	54.2	1047.6	0	0	665.6	516.8	533.7	1529.8	17.3	233.9	685.7	524.7	13.1	86.8
CLIC2	51.2	89.8	54.9	3.9	1.1	13.3	0.8	0.2	2.2	1.2	0.7	1.3	3.2	0	5.8	0	0	0.1	0.1	0	0.1	0.1	0.5	11.3	60.4	1.2	70.7	8.6	0.2	0.1	25.6	0.5	0.4	0.5	27.1	1.2	4.7	0	7	0.6	0	73.5	135	1.1	13.7	34.5	17.8	8.4	0.2
CLIC3	11.5	214.7	42	0	11.6	3.8	3.6	86.6	8	0	7.3	20.6	3.2	2.8	95.2	1.8	0	811.8	25.2	9.8	1.8	1.7	16.7	2.3	13.4	4.9	5.3	0	6.4	1219.2	27	22.4	14.4	1.8	3.6	1.1	91.6	0	0	5.6	4.1	2.2	5.9	7.8	125.6	8.5	10.6	1.9	0
CLIC4	178.7	16	30.5	24.8	50.8	61.6	50.4	79.8	37	3.7	49.9	33	172.5	21.5	35.2	14.7	10.4	71.5	18.1	41.1	39.2	44.9	20.9	103	177.1	9.6	40.8	1.5	43.1	211.4	120.5	21.4	53.6	10.2	88.5	34.4	39.3	1.7	4.2	22.6	20.3	28.2	100.2	27.3	28.6	52.6	129.9	75.9	13
CLIC5	59.6	509.6	30	4.6	1.4	0.1	0.1	0	1.2	0.3	0.5	0.4	285.7	5.7	26.9	14.7	0	0.2	164.2	0	1.7	52.9	4.6	0.5	29.8	13.1	0.4	8.6	0.2	0.1	7.9	0.5	5.7	0	0.7	0	0	0	5.4	23.5	0	0	0	93.8	0.9	0.7	0	34.7	53.8
CLIC6	0.3	6.4	20.7	1.3	0	0.6	5.1	7.3	4	0	15.6	11	11.4	30	41.6	9.2	0	0	2.2	1.9	8	0.1	15.1	0.3	0.4	4.9	0	0.3	0.9	0	3.7	26.5	2.2	11.8	0	0	0.1	0	0.6	1.4	16.2	0	0.4	0.3	0.3	0.4	7.2	0	0
CLMP	2.3	0	3.9	2	0.2	1.5	0.3	2.4	0	3.8	1.2	14.6	5.1	0	0.4	0	0	9.8	0.1	0	1.9	0.7	2.4	75.7	1.4	6.7	0	26.5	1.3	20.4	95.1	0	1.4	5.3	2.2	0	3.6	1.7	31.9	0.5	0	0	1.9	0.7	20.8	0.9	0	4.7	0.5
CLSTN1	40.2	28.9	15.7	63.6	23.7	43.8	61	73.7	84.2	205.1	53.3	47	14.7	55.8	44.6	51.5	437.9	34.1	221.1	1.9	29.2	4.5	44.6	47	36	30.7	17.9	150.9	38.8	14.3	40.6	29.6	52.2	54	35.3	2.2	28.8	180	138.1	96.5	14.2	24.2	13.3	5.6	46.3	21.3	32	46.9	160.9
CLSTN2	2.1	0	0	18.3	0	0.5	0.3	0	8.6	1.8	10.9	2.2	8	0	0.6	3.7	0	0.2	0	1.9	0.2	39.8	0.5	8.9	0.8	0	0	552.2	0.2	0	9.1	0	0.2	25	2.2	0	0.1	0	111.5	0	0	0.3	1.5	31.1	28	0.8	0	5.6	0.8
CLSTN3	6	0	3.9	5.2	2.8	4.1	2.3	4.9	7.4	161.2	15.7	7.5	2.3	4.3	3.3	14.7	62.6	5.4	2.9	0	9.2	1.2	3.3	18	15.3	29.3	1.3	79.4	7.5	9.3	12	7.7	6.3	8.6	5.7	26.6	1.2	26.9	60.2	4	16.2	2	7.3	1.9	12.8	3.6	5.4	4.7	9.5
CLTRN	0.1	0	4.1	0	5.7	0	0	0	0	0	3	3.2	0	0	1.8	27.6	0	2.1	0	54.8	25.1	0	2.8	0.6	0.1	0	0	0	0.6	0.5	0.3	0	3.3	1.6	0	0	0.3	0	0	0	0	0	0	0	0	3.8	0	0	0
CNST	41.3	12.8	17.2	21.2	46	24.9	21.5	6.7	27.3	31.5	10.2	7.5	14.3	12.8	17.7	3.7	14.6	4	46.9	7.9	6.9	44.7	43.7	17.2	29	15	25.2	58.5	6	6.2	22.5	16.3	68.3	8.1	30	22.1	10	16.8	54.1	19.3	10.2	12.5	12.2	41.6	9.6	32.9	14.2	22.5	14.9
CNTNAP1	1	0	4.1	11.4	0.5	0.5	0.2	0.4	1.2	15.6	0.2	0.1	1.3	0	0.7	0	4.2	0	0.1	0	0	0.9	3.2	15.5	1.2	0	0	45.6	0	0	4.2	0.5	1	0.1	1.8	0	0.1	1.7	37.7	0.1	0	0	0.8	0.3	1.5	0.2	0	6.5	0.9
CNTNAP2	0.1	0	0	65.6	9.3	0.1	0.3	15.5	1.8	33.9	0.3	0	1.2	7.2	4.1	0	2.1	40.8	1.8	0	1.4	7.2	0.6	0	0.6	2.4	0	3383	0.7	6.8	1.1	0.5	0.7	0.2	0	8.9	3.3	1031.4	6845.7	3.9	0	0.6	2	2.7	1.2	0.4	0	180.8	8.2
CNTNAP3	8	3.2	1.7	26.1	0	6.2	4	1.8	18.2	1.3	0.9	3	3.5	4.3	1.5	1.8	2.1	0.8	0.1	0	0.4	1.9	1.4	0.7	7.5	3.5	0	18.6	0.2	2.5	1.2	0	0.2	0.1	30	1.3	0.1	0	103.1	0.3	0	1.6	0.8	0.9	0.3	0.2	0	13.1	10.5
CNTNAP3B	69.6	0	6.3	34.6	0.6	4.2	7.8	2.4	15.4	2.6	3.9	11.8	7.1	4.3	1.2	3.7	0	3.1	0.3	0	2.1	2	2.8	0.3	35	1.8	2.7	34.6	3.3	2.1	6.2	0	1.3	0.4	91.8	7.5	0.1	0	161.6	1.6	6.1	3.8	0.8	1.4	0.9	0.5	5.4	33.7	27.9
CNTNAP4	0	0	0	6.5	0	0	0	0	0	22.3	0	0	0.6	0	0	0	0	0	0	0	0	20	0	0.1	0.1	0	0	87.3	0	0.1	0.4	0	0	0	0	0	0	0	326.7	0	0	0	0.2	9	0	0	0	7.5	4.6
CNTNAP5	0	0	0	11.1	0	0	0	0	0	14.9	0	0	1.9	0	0	0	0	0	0	1.9	0	0.4	0	0	0.1	0	0	554.6	0	0	0.1	0	0	0.2	0	0	0	1.7	906.4	0	0	0	0	0.4	0	0	0	9.4	1
COA1	30	28.9	38.8	52.9	52.1	13	65.3	41.2	38.1	46.1	39.9	43.6	59	30	34.4	35	45.9	33.7	14	117.4	55.3	7.3	39	27.8	33.8	27.6	84.4	76.1	42.9	47.9	27.6	29	28.6	40.9	20.7	26.7	58.6	33.7	88.1	22.3	54.9	38	19.6	9.6	29.5	32	37.4	70.3	37.3
COQ8A	11.4	3.2	21.9	0	5.8	0	0	0	0	0	18.1	17.1	0	0	4.3	33.1	0	12.2	0	15.6	21.2	0	12.3	8.9	5.4	0	0	0	32.7	10	6.3	0	9.6	9.8	0	0	14.3	0	0	0	0	0	0	0	0	6.2	0	0	0
COX14	91.5	60.9	120.6	11.1	108.8	124.9	91.2	212.9	87	68.2	169.2	192.5	524.4	161.5	138.7	222.5	22.9	191.9	320.9	565.4	131.4	7.1	117.5	58.7	99.2	156	69.2	13.1	170.1	122.6	90.3	81.6	88.1	64	88.9	397.9	219.6	47.1	16.3	214.7	187.2	152.3	110.4	22.9	129.2	117.7	149.4	6.5	111
COX6A1	346.4	397.4	312.4	41.1	355	383.3	526.3	1145.7	508.2	238.3	411.3	426.7	124.4	543.3	683	774.3	577.6	774.8	1306.7	1481.1	659.4	207.3	487.3	239.6	311.2	515.7	348	26.3	661.9	701.5	304	437.3	425.9	263.9	266	971	779.3	146.4	38.1	861.7	980.6	376.6	426	136.4	302	377.7	524.7	19.7	440.8
COX6A2	0	0	0	0	0	0	0.3	0	0	0.6	0.2	0.4	4861.8	2.8	0	3.7	0	0	0	5.9	0	0	0	0.1	48.8	0	0	0	0.4	0	96.2	0	0.1	0.2	0.4	75.7	2.9	3.3	0	0.1	0	1.6	0	0.8	0.3	1.3	0	0	2.4
COX6C	527.8	403.8	485.1	29.7	382.1	490.8	493.5	1431.9	279.4	217.6	561.3	642.7	2146.4	491.8	731.2	605.1	102.2	978.9	1263.2	2226.5	673.6	834.3	579.3	778.7	436.9	807.5	400.2	27.6	849.4	853.9	502	440.4	551.9	219.3	384.1	1855.5	1066.5	156.5	33.5	1221.3	1027.4	451.1	539.5	266.5	664.8	440.8	732.8	23.4	545
COX7A2	370.9	304.5	371.3	15	391.8	553.7	624.1	2000.6	268.6	251	584.8	693	2518.6	630.5	1019.4	503.9	120.9	686.3	1504.8	2602.2	800.4	4705.1	460.2	288	382.5	663	354.3	18.9	1007.3	787.6	367.5	414.9	451.7	269.4	385.8	1485.8	870.3	154.8	22.4	1283.5	1468.9	484.8	499.6	3873.2	355.7	420.2	846.6	10.3	390.3
COX7B	238.9	134.6	178	28.1	247.7	297.5	297.2	1151.7	225.9	111.4	204.5	244.9	2237	487.6	463.6	369.6	35.5	412.9	1219.8	2283.3	504.6	20.8	424	243.9	210	516	428.5	11.2	395.7	424.2	227.2	382.8	356.4	134.7	194.5	1179.5	718.3	47.1	14.8	922.1	734.5	438.9	432.1	43.1	199.4	368.3	538.9	10.3	214
COX7B2	0	0	0	0	0	0	0	0	0	0	0	0	4.8	0	0	0	0	0.1	0	0	0	519.2	0	0	0.3	0	0	0.8	0	0	0.3	0	0	0	0	0	0	0	1.1	0	0	0	0	211	9.9	0.4	0	0	0
COX8A	236.7	224.4	259.8	13.7	255.3	294.6	392.2	640.4	385.3	196.8	394.3	458.2	1263.1	424.7	396.1	437.7	73	451.2	1382.7	2341.9	453.1	9.6	271.6	217.2	215.7	721.6	272.9	12.5	483.1	559.6	246.1	395	305.1	209.3	227.4	811.5	927.5	107.7	16.8	1011.7	592	535.2	427	25.6	239.6	455.4	627.9	11.2	429.3
CPD	124.4	32.1	23.9	28.4	7.5	22	34.2	99.2	21.6	30.8	34.9	18.8	13.7	155.8	129.5	29.5	45.9	24.8	37.8	1.9	32.4	96.1	21.9	24.9	51.9	32.3	15.6	62.9	24.8	11.1	25.6	72.4	35.2	21.6	56	93.9	15.9	47.1	57.1	69	85.5	31.2	20.4	56	16.8	33.7	30.2	90.9	13.4
CR1	0.3	0	4.2	0.3	32.6	0	0	0	0	0	0.4	0.1	0.9	0	1.3	0	0	0	0	0	0	0.9	0.2	0.2	0.2	0	20.4	0.3	0	0.1	0.6	0	0.2	0.3	0	0.4	9.7	0	0.4	0	0	59.1	1.4	0	0	24.9	0	1.9	0
CR2	0	0	0	0	54.9	0	0	0	0	0	0.2	0	0.7	0	0	0	0	0	0	0	0	2	0.1	0	0	0	0.4	0.3	0	0	0.2	1.1	0.3	0	0	0.1	0	0	0.4	0.1	0	0	0	1.6	0	0.1	0	0	0
CRB1	0	0	0	469.5	0	0.3	0.2	0.3	0	15	0.2	0.1	1.1	0	0.2	0	164.7	0	0	0	0	1.9	0.2	0	0.7	0	11.6	53.2	0	0	0.2	0	0	6.4	0	0	0	1.7	130.1	0	2	0	0.5	1.6	1.8	0	0	24.4	79.7
CRB2	0	0	0	40.5	0.5	0.3	0.1	0	0	29.7	0	2.2	2.8	0	0	1.8	118.9	0.1	0.7	0	0	3.9	0.4	1.3	0.4	3	0	4.2	0	0.1	2.5	0	0.1	0	0	0	0.2	3.3	0.4	2.8	0	0	1	7.7	1.8	0.1	0	0	6.1
CRB3	0.2	35.3	38	0	2.2	72.1	64.6	81.3	21.1	0	43.6	19.9	0.3	71.4	64	31.3	0	28.1	160.9	46.9	113	0	43.8	4	1.8	16.8	3.2	0.1	101.5	9.8	2	34.7	58.3	0.1	0.4	31.8	2.5	0	0	60.2	63.1	1	6.2	0	0	1.3	7.2	0	0.9
CRIM1	262.9	12.8	43.3	100.2	5.4	66	38.5	30.1	43.9	12	55.6	72.9	34.4	47.1	26.5	132.4	2.1	111.9	49.5	3.9	33.5	1	37.1	27.7	159.8	31.8	10.7	85.1	2.6	40.6	41	10.2	75.9	27.4	207.1	3.6	27.7	0	57.5	37.7	36.7	7.7	32.5	2	19	8.2	39.2	135.9	18.5
CRLF2	0	3.2	1.9	0	0	0	0	0	0	0	0	0	0.4	0	1.3	0	0	0	0	0	0.1	0	0	0	0	0	0	0.7	0.9	0	0.3	0	0	0	0	0	0	0	0.6	0	0	0	1.1	0	0	1.8	0	1	0
CRTAM	1.1	0	1.1	0.3	0.8	1.5	0.4	0.1	0	0	0.4	0.9	0.3	0	0	0	0	0.1	0.1	0	0	1.2	0.4	0.4	0.3	0	0.4	0.5	0	0.2	1.6	2	0.6	0	0.4	0.2	5.9	0	0.7	0	0	8.8	8.1	1.2	0	10.3	3.6	0	0
CSF1	30.6	9.6	35.5	11.8	2.3	7.4	5.1	7.9	13.1	0.3	10	9.3	3.2	14.3	5.3	3.7	0	0.8	0.6	0	40.4	0.4	20.6	9.3	21.6	7.8	11.1	0.3	2.3	0.5	58.9	4.6	24.8	0.3	53.2	3	9.2	0	1	0.8	0	3.5	13.1	0.3	25.1	8.2	10.6	28.1	1.8
CSF1R	2	0	3.8	0	4.3	2.8	0	0	1.2	0	0.5	2.3	3.1	4.3	0	0	0	6.2	0	0	0	4.8	0	0.1	10.5	0	2.5	0.4	0	103.2	2.2	1.5	0.2	8.3	2.9	1.5	340.4	0	0.5	0.3	0	291.2	73.4	5.4	1.8	196.3	3.6	134.9	0
CSF2RA	1.2	0	7.3	1.3	5.5	7.8	0.9	0.1	0.6	0.6	6.3	2.5	1.2	2.8	3.6	1.8	0	248.5	0	0	0.3	0.6	7.8	1.2	5.3	0	1.3	1.4	1.8	124.6	3.4	0	14.7	0.5	0.7	0.1	75.5	0	1.7	0	2	74.8	365.1	0.3	0.9	114.5	8.8	66.5	0.3
CSF2RB	4.3	0	9.1	1.6	9.1	7.1	0	0	0	0	0.2	0.3	1.2	2.8	1.8	0	0	3.4	0	0	0	13.4	0	0.2	22	0	32	0.1	0.2	37.9	2.8	0	0	0	4.6	0	20.1	0	0.1	0	0	31.9	68.3	41.2	0	34.7	12.4	5.6	0
CSF3R	0.7	25.6	230.8	0	3.3	1	0.5	0	0	0	5.9	4.7	1.8	0	10	0	0	423.8	0	0	0	0.4	0.3	6.4	4.8	0	4.6	0.2	0	47.3	8	1.5	0.2	1.1	3.9	1.2	64.1	0	0.2	0	0	177.7	39.2	0.7	0.3	111.5	0	77.8	0.2
CSMD1	0.6	0	0.5	108.4	0	0.3	0	0	2.2	15	1	0.9	2.2	0	0.6	1.8	0	3.4	0.1	0	0	52.5	1.5	0.3	2.2	0	0	4868.4	0	1.3	0.7	0	0.4	0	0	0	0.4	0	3913.1	0.1	0	0	0.7	15	0.3	0.2	0	220.2	0.5
CSMD2	1.4	6.4	3	2.6	0	0.3	0.6	0	0	11.2	0.1	0	5.5	0	0	1.8	2.1	0	0	0	4.3	3.2	0.2	2.3	1.2	0	0	159	2.9	0.1	1.1	0	0.3	0.1	0	0	0	1.7	148.9	0	0	0	0.3	6	1.5	0.4	0	12.2	0.1
CSPG4	4.9	0	0	1	0	2.8	0.7	4.7	0	1.4	0.1	0.8	11.4	0	0.8	1.8	0	0.2	0.1	0	0	0.6	0.7	0.7	2.7	0	0	0.4	0	0.6	5.9	1.5	0.4	1.8	1.1	0.2	1.1	0	0.2	0	0	0	3.2	0	0.3	0.3	12.4	3.7	0
CSPG5	0.7	3.2	2	67.6	0.1	0.8	0.1	0	0	28.6	2.2	1.8	1.3	0	0	0	6.2	0.2	0.5	0	0.2	2	0.6	0.6	0.3	1.8	0	18.6	0	0.2	0.5	0	2	6.1	0	0.5	0.2	6.7	25	0.3	0	0	0.2	0.6	0.3	0.2	0	7.5	94.7
CTAGE1	0	0	0	1	0	0.1	0.5	0.2	0	0	0	0.1	1.4	0	0.2	0	0	0	0	0	0	117.4	0.1	0	0.1	0	0	0.5	0.4	0.1	0.3	0	0.1	0	0	0.2	0.1	0	0.6	0	0	0	0.3	16	0.3	0.1	0	0	0
CTAGE15	0.1	0	0.5	0	0	0	0	0	0	0	0.1	0.1	0.2	0	0.6	0	0	0	0	0	0.2	0.3	0.1	0	0	0	0	0	0	0	0.2	0	0.1	0	0	0	0	0	0	0	0	0	0	0	0	0	0	0	0
CTAGE4	0	3.2	5.6	0	0	0.6	0.1	0	0	0	0.2	0.1	0.4	0	1.3	0	0	0	0.2	0	0	1.1	0.3	0	0	0	0	0	0	0	0.3	0	0.2	0	0	0	0.1	0	0	0	0	0	0.3	0.1	0	0.3	0	0	0
CTAGE6	0	0	0	0	0	0	0.1	0	0	0	0	0	0.5	0	0	0	0	0	0	0	0	4.1	0	0.1	0	0	0	0	0	0	0.5	0	0	0	0	0	0.1	0	0.1	0	0	0	0	0.8	0.3	0	0	1	0
CTAGE8	0	6.4	2.6	0	0	0	0	0	0	0	0	0	0.5	0	1.8	0	0	0	0	0	0	0.2	0.1	0	0.1	0	0	0	0	0	0.1	0	0	0	0	0	0	0	0	0	0	0	0	0.2	0	0.1	0	0	0
CTAGE9	0	0	0	0.3	0	0.8	0	0.4	0	0	0	0	0.6	0	1.4	0	0	0	0	0	0	8.6	0.1	0	0.1	0	0	0	0	0	0.5	0	0.2	0	0	0	0	0	0	0	0	0	0	0.9	0	0.1	0	0	0
CTLA4	0.4	0	3.2	0	1.6	0.5	0	0	0	0	0.3	0.3	0.2	0	0	0	0	0.3	0	0	0	0.4	0.1	0	0.3	0	0	0	0	0	1.2	4.1	0	0	0.4	0	0.1	0	0	0	0	0	2.1	0.2	0	3.3	0	2.8	0
CTXN1	0.6	0	0	3.3	0.7	1.1	4.1	1.5	2.2	0.3	15.3	6.7	0.4	1.5	1	9.2	4.2	0.2	0.5	3.9	7.8	9.5	127.7	22.4	1.6	9.1	0	20.6	0.4	0.4	3	0	7.9	13.3	0.7	0.1	0.3	0	3.5	0.5	2	0.3	0.5	27.1	1.2	0.5	1.8	4.7	0.6
CTXN2	0	0	0	2.9	0.1	0	0	0	0	1.3	0.1	0.3	0	0	0	0	0	0	0.1	0	0	43.4	0.4	0	0	4.9	0	7.9	0	0	0	0	0	0.2	0	0	0	0	7.8	0	0	0	0	34	0.9	0	0	1.9	2
CTXN3	0	0	0	1	1	0	0	0.5	0	0	0	0	0	0	0	3.7	0	0	0	23.5	0	0.7	0	0	0	0	0	9.2	0	0	0	0	0	0	0	0	0	0	0.5	0	0	0	0	0.6	0.6	0.9	0	0	0
CTXND1	0	0	6.3	0	0.5	0	0	0	0	0	0.1	0	0	0	0	1.8	0	0	0	1.9	1	0	0.1	0.2	0	0	0	0	0	0	0.5	0	0.3	0	0	0	0	0	0	0	0	0	0	0	0	0.1	0	0	0
CTXND2	0	0	0	0	0	0	0	0	0	0	0	0	0	0	0	0	0	0	0	0	0	0	0	0	0	0	0	0	0	0	0	0	0	0	0	0	0	0	0	0	0	0	0	0	0	0	0	0	0
CUZD1	0.2	0	0	0	0.2	0.6	0.2	0	0	0.7	0.2	0.4	0.1	0	0.1	0	0	0	0	0	0.9	2.8	0.1	0.1	0.1	0	0.4	0	266.9	0	0.2	0	0	0.1	0	0	0.1	5	0	0.1	0	0.3	0.3	6.7	0.3	0.1	0	0	0.1
CX3CL1	115.4	3.2	4.6	3.3	1.2	4.5	50.8	51.8	31.9	9.8	62.3	51.1	8.3	21.5	54.8	3.7	4.2	0	0.5	0	35.1	0.4	12.9	3.3	50.7	1.8	0	28.1	1.8	0.1	9	0.5	27.3	0.2	6.1	11.7	0	5	20.5	0.3	20.3	0.8	4.7	0.5	4.7	0.6	0	16.9	0.8
CXADR	0.2	141.1	79	2.6	1	323.4	172.7	110.6	132.6	16.9	58.6	28.2	29.8	161.5	106.6	103	27.1	0.8	238.4	5.9	130	5.3	118.9	8.3	4.8	80.8	9.9	60.4	93.7	0.2	8.6	94.3	128.9	1.1	47.8	127.7	0.6	0	43	107.5	81.4	22.9	13.1	7.7	2.1	3.3	23.2	40.3	13.4
CXCL16	9.7	73.7	46.6	1.6	17.4	70.1	130.4	133.4	40.5	2.6	64.8	50.3	0.8	58.6	132.4	40.5	2.1	3.4	28.1	3.9	151	795.4	22.1	4.1	25.4	30.9	2.7	0.1	145.9	2.5	14.2	36.7	32.7	2.3	132.1	9	196.4	3.3	0.3	32.2	44.7	231.6	406.3	4051.5	24.5	270.6	26.6	15	13.2
CXorf66	0	0	0	0	0	0	0	0	0	0	0	0	0	0	0	0	0	0	0	0	0	129.4	0	0	0	0	0	0	0	0	0	0	0	0	0	0	0	0	0	0	0	0	0	17.2	0.3	0	0	0	0
CYB5B	36.2	44.8	46.8	44.7	47.2	49.8	49.2	84	66	22.8	28.6	26	25	30	51.4	62.5	6.2	159.8	112.7	78.2	66.2	18.8	56.4	33.3	61.7	23.4	38.7	40.9	70.4	94.1	38.4	27.5	87.7	36.6	43.9	54.9	64.8	30.3	30.4	76.6	83.4	30.1	57.5	22.7	44.4	33.4	62.2	24.4	63
CYBC1	35.6	0	0	0	21.4	0	0	0	0	0	19	17.1	0	0	0	22	0	27.6	0	9.8	39.7	0	11.9	21.9	12.9	0	0	0	33.6	36.1	10.9	0	12.4	56.1	0	0	80.2	0	0	0	0	0	0	0	0	26.5	0	0	0
CYC1	77	19.2	29.3	23.5	94	156.1	191.9	394.8	62.6	113.6	110.7	102.6	402.3	181.6	156	79.1	81.3	263.6	516.1	817.8	239.9	81.2	59.1	68.1	88	146.4	130.6	14.4	289.1	257.1	102.8	144.8	60.2	89.2	62.4	239.4	246.3	87.5	21.6	390.4	272.6	104.8	139.4	88.6	88.9	101.4	179.7	12.2	115.2
CYP26C1	0.2	0	0	0	0	0	0	0	0	0.1	0	0.1	2.2	0	0	0	0	0	0	0	0	0.8	0.1	0	0.5	0	0	0.1	0	0.1	0.1	0	0.1	0	0	0	0	0	0.1	0	0	0	0	0.3	0	0	0	2.8	0.4
CYP3A4	0.1	0	0	0	2.2	0.4	0.8	0.2	0	0	0	0	0.4	32.9	0	0	0	0.3	5.6	0	0.1	0.4	0	0	1.4	0	26.7	0.6	0.9	0	0	0	0.1	0	30	2612.9	0	0	0.6	29.6	2	52.8	0	0.2	0	0	0	0	0
CYP4F22	0.1	0	0	0	0	0.1	0.5	0	0	0	8.8	5.5	0.4	1.5	0	0	0	0	0	0	0	0	0	0	0.1	0	0.4	0.4	0	0	0.1	0	0	0	0	1.5	0	0	0.4	0	0	0.8	0	0.4	0	0.3	0	0	0
CYP4F8	0	0	0	0	0.1	0	1.2	0	0	0.4	1.7	0.3	0.7	0	0	0	0	0	0.1	0	0	0.5	0.2	0.1	0.2	0	0	0	0	0.1	0.3	0	0.3	0	0	0	0	0	0	0	0	0.3	0	0.9	0	0.3	0	0	0.1
CYP4V2	9	6.4	11.5	31.3	13.8	2.5	4.5	5.1	9.6	33.6	9.3	7.2	18.8	42.9	8.7	14.7	31.3	2	14.7	9.8	24.2	2.7	6.7	5.1	7.7	16.9	16.4	15.4	22.4	2.1	14.2	12.8	7.6	6.5	8.9	103.7	13.5	5	23.4	16.5	2	14.8	6	2.1	5	11.3	3.6	6.5	52.2
CYP4X1	4.4	22.4	17	2.3	0	2.5	26.9	37.5	25	2.4	31	0.9	0.8	1.5	59	0	0	0	0.1	0	0.3	8.4	7.6	0.8	4	0	0	37.4	0.7	0	7.1	4.1	1.4	0	1.1	2.8	3.9	0	29.3	0.2	18.3	0.6	0.7	8.6	10.5	0.5	5.4	4.7	0.1
CYP51A1	3.1	67.3	169.7	35.9	24	2.5	1.6	4.6	48.9	2.6	6.7	3.7	1.6	7.2	44.5	1.8	2.1	1.5	20.3	1.9	10.7	74.4	10.7	8.1	7.7	10.8	11.6	34.3	19.8	1	9.1	43.3	16.4	4.1	5.3	45.2	1.5	0	39.6	13.1	2	5.6	1.9	34.4	3.7	9.2	0	15.9	2.4
CYYR1	200	0	0.6	1.6	1.5	11.7	2	10.2	27.3	0.1	14.9	15	6.7	0	1.7	14.7	0	0.1	0	3.9	0	0.7	0.4	6.9	150	0	11.1	1.6	0	0.2	8.3	0	0.4	3.7	79.9	0.4	0.3	0	4.6	0	2	3.2	8	1.5	2.1	1.4	7.2	58.1	0.5
DAG1	19	54.5	18.4	32	4	14.3	8	31.7	17.1	7.4	36.1	46.4	56.6	30	20.6	35	4.2	116.4	37.3	1.9	32.4	30	30.2	17.3	20.9	33	14.3	15.6	79.6	118.4	26.1	37.8	37.9	207.9	16.8	59.9	21.2	3.3	16.5	29.7	14.2	8.6	7	20	21.5	6.3	33.8	9.4	27.1
DCBLD1	16	16	18.8	5.2	3	5.2	3.7	12.3	0.6	8.4	4.8	3.6	5.3	12.8	14.4	5.5	6.2	31.5	9.5	1.9	7	33	5.3	15.1	11	4.2	3.2	20.8	4.8	6.1	6.6	13.7	7.9	13.9	17.2	9.6	5.8	5	3.3	8.5	6.1	7	15	10.9	0.9	5.8	8.8	13.1	1.1
DCBLD2	5.9	32.1	52.8	18.3	2.7	22.8	15.5	18.2	17.1	12.9	15.5	16.3	83.8	17.2	19	18.4	77.2	12.4	4.3	0	30.5	3.1	32.2	39.5	7.7	3.6	5.9	51.6	8	9.7	33.8	6.1	38.3	52.2	6.8	20.5	4	13.5	51.3	8	20.3	3.2	6.2	5.8	22.1	4	8.8	25.3	40.9
DCC	1.4	0	6	10.1	0.3	0	0.1	0	0	2.5	0	0	1.6	0	0	0	0	0.2	0	0	0	205.7	0	0	0.1	0	0	439.7	0.2	0.1	0.2	0	0	0	0	0	0.1	0	455.8	0	0	0	0	174.9	1.2	0.2	0	54.4	0.2
DCHS1	34.8	0	0.5	12.1	0.2	2.9	0.3	0	0	1.5	1.7	3	3.8	4.3	0	0	0	0.2	0.2	0	1	3.1	0.8	17.3	29	0	2.7	2	0.4	0.3	17	1.1	0.7	19.3	61.1	0.2	2.2	0	7.4	0.7	0	4.7	4.2	3.4	1.2	2.4	16	4.7	0.9
DCT	0	0	0	23.5	0	152.3	0.1	0	0	1	0.3	0.5	0.9	0	0	1.8	0	0	0	0	0	15.1	0.5	0.1	1.2	0	0	16.1	0.2	0	1.4	0	0.2	0.3	0	0	0	0	14.4	0	0	0	25.5	23.8	0.9	0	3552.1	1.9	3.5
DDR1	1.9	35.3	24.6	54.5	3.8	53	68.3	125.5	67.2	7.4	77	57.9	18	37.1	79.8	90.1	0	63.6	109.7	5.9	125.5	15.1	58.5	6.5	4.1	46.2	2.7	1.2	76.2	26	7.4	63.7	58.4	29.5	2.2	0.6	6.1	6.7	7.5	69.8	109.9	0.8	5.4	30.1	8.4	2.5	16	9.4	139.9
DDR2	23.4	3.2	2.3	53.2	2.5	12.6	3.9	0.8	1.2	3	6	15.6	31.3	1.5	1.1	0	0	0.5	3.2	0	0.4	8.9	5	89.8	22.3	1.2	0	13.1	1.8	0.5	116.5	2.6	8.2	16.7	30	3.5	1.2	0	26.2	1	0	1.9	19.3	7.1	63	3.1	23.2	29	16.5
DENND5B	6.7	3.2	0.5	152.8	43.9	2.9	3.5	0.9	2.8	42.4	5.3	4.1	44	17.2	2.1	7.3	31.3	0.6	13.3	3.9	1.8	19.6	6.1	10.1	7.4	8.4	6.3	217.3	9.3	2.9	13	4.6	4.4	45	25	34.2	4.5	28.6	246.4	3.1	2	4.5	5.8	8.3	8.4	3.8	23.2	74.9	12.9
DGCR2	16.4	19.2	27	34.3	10	9.7	10.8	17.1	17.6	30.1	23.4	20.6	18	30	23.3	27.6	14.6	17.2	59.7	0	24.9	13.7	9.6	11.2	13.7	19.9	4.2	35.7	21.9	19	13.5	27	16.9	24.5	21.4	27.3	12.1	37	43.7	30.3	18.3	18.5	4.7	22.2	17.1	10.4	8.8	22.5	18.5
DGKE	51.2	3.2	6	10.4	11.3	8.9	13.5	3.1	21.6	181.1	5	6.3	6.3	10	4	16.5	189.7	6.6	5.6	0	7.4	18.3	9	9.9	30.6	11.3	2.1	66	4.7	3	6.9	9.7	19.3	13.1	29.3	4	2.2	8.4	90	7.7	8.2	5	9.3	9.2	4.4	7.4	3.6	32.8	18.6
DHCR24	6.2	298.1	682.3	12.4	13.3	31.5	17.3	150.6	79.1	9.7	87.9	33.1	15.3	145.8	205.2	68	0	35.2	133.3	3.9	55.3	22.9	14.5	5.8	13.5	24	71.6	14.5	76.5	34.4	17.5	38.7	44.7	26.4	111	1091.4	28	5	8.7	39.2	69.2	68.9	8.2	77.2	14	9.4	14.2	1.9	3.6
DIO1	0	0	0	0	2.9	0	0	0.8	0	0	0.9	0.1	15.2	11.5	0.4	0	0	0.5	0	11.7	0	3.6	0.3	0.1	0.4	0	0	0.6	0	0	0.2	0	0.1	0	0.4	61.5	0.5	0	0.5	0	0	2.2	0	5.3	0	0.7	0	1	0
DIO2	0.1	0	0.5	52.9	0.3	2.9	0.1	0	2.2	3.3	150.7	34.4	1.9	0	0	0	0	4.8	0.2	0	0	29.5	14.2	158.3	2.3	0	0	1	0	523.3	24.6	0	15.6	0.1	0.7	0.2	9.2	1.7	1	0.5	0	1.3	5.7	12.5	3.4	1.3	5.4	4.7	246.4
DLK1	0.4	0	0	0	0	0.6	0.9	0	0	0	1.3	1	2.6	0	0	0	0	55.2	0	0	4.8	7.1	0	0	6.7	0	0	0	576.5	45.3	699.3	0	0	0.8	0	0	84.3	0	0	0	0	0	0.3	35	1357	4.8	0	0	0
DLK2	0.3	0	0.5	0.3	0.4	10.1	96.9	56.8	64.3	1.3	0.6	26.7	0.6	0	6	0	0	1.3	0	0	0.1	0.3	0.1	3	0.7	1.2	0	6.1	0	2.7	0.4	0	0.2	4.7	0	0	0.1	11.8	2.8	0	2	0	0.4	0.5	0.3	0.6	1.8	2.8	0.6
DLL1	88.8	0	0.5	26.1	2.7	66.9	14.9	31.2	82	1.4	5.4	14.7	11.8	0	7.2	1.8	22.9	3.1	3	0	0.3	0.4	5.1	10.1	28.5	51.9	0.4	6.9	1.8	5.9	19.2	1.5	5.3	0.2	21.4	0.2	1.3	0	6.4	80.3	16.2	4.8	6.6	1.9	0.3	2.7	7.2	4.7	1.1
DLL3	0.3	0	0	0.3	1.1	0.3	0.3	0.4	0	0.5	1.3	4.7	0.5	0	0.1	0	0	0.4	0	0	0.7	0.6	0.1	0.7	0.2	3	0	1.7	0.6	0.6	1	0.5	0.3	1.7	0	0	0.3	0	3.4	0.3	0	0	0	2.2	1.2	0.1	1.8	0	0.9
DLL4	70.7	0	2.7	0	1.7	1.3	0.2	0.2	4	4.9	1.6	2.8	3.2	1.5	0.9	0	0	1.5	24.2	0	0.2	0.2	1.9	0.7	48.6	17.4	0	0.9	0.2	0.6	3.1	13.3	2.6	0	30.4	0.1	0.2	0	0.6	36.3	6.1	1.6	0.8	0.3	0	0.8	1.8	11.2	0.2
DNAJB14	78.6	64.1	57.5	61	76.5	45	50.8	40.3	44.9	92.3	36.7	35.1	20.9	37.1	46.5	40.5	54.2	47.2	50.9	33.2	31	4.4	32.2	60	55	35.4	15.8	125.4	30.1	31	54.9	36.2	42.2	45	47.5	30.3	31.5	111	114.8	30.3	30.5	52.7	76.8	4.2	49.7	49.4	44.4	53.4	64.5
DNAJC1	56.4	35.3	26.9	73.4	46.7	38.7	64.8	26.6	30.1	27.9	67.9	76.1	16.9	57.2	31	31.3	45.9	16.7	52.4	27.4	73.6	47.6	40.9	74.6	54.7	38.3	49	134.4	74.2	92.6	67.4	59.7	58.3	14.3	52.8	84.5	55	38.7	77.1	75.8	28.5	43.7	52.5	19.6	94.8	44.2	67.6	112.4	37.4
DNAJC15	82.2	83.3	49	16.6	111.2	42.3	23	59.2	53.5	25.9	73.2	80.9	166.4	100.1	71.7	132.4	25	76.9	192.9	115.4	271.7	462.8	172.3	77.8	83.1	133.7	98.7	16.6	329	291.3	72.5	63.2	289.2	13.9	71.7	238.5	140.3	30.3	22.4	147.2	63.1	143.8	104.3	124.8	15.2	130.5	88.9	22.5	50.8
DNAJC18	14.9	3.2	3.9	12.7	5	1.5	8.3	9.4	7.4	29.4	2.2	5.5	11	2.8	5.8	1.8	10.4	4.7	0.7	1.9	4.9	529.9	2.1	11	15.2	12.6	1.7	33.1	1.1	3.4	11.3	2	2.3	14.4	13.6	0.2	2.9	16.8	39	2.1	0	3.5	2.4	1332.4	14	3.4	5.4	8.4	13.7
DNAJC4	29.8	12.8	30.5	11.4	69.5	43.7	58.2	54.5	95	21.1	93.8	119.9	22.3	34.3	37.8	27.6	8.4	80.1	47.6	160.4	37.6	667.3	22.1	27.3	35.1	81.3	28.2	5	38.5	60.2	34.4	45.9	24.9	41.6	43.2	32.4	53	25.2	6.9	74.1	69.2	69.5	63.8	3342.9	62.7	66	48	4.7	35
DNER	0.1	0	0	68.9	0	0.4	5.9	1.9	1.8	123.3	1.6	0.6	12.2	0	1.4	3.7	14.6	0	0	1.9	0.2	7.3	4.1	1.5	0.6	28.7	0	24.1	1.3	0.2	4.3	0	6.7	1.6	0	0	0.1	11.8	333	0	6.1	0	0.8	1.9	5.9	0.9	19.6	8.4	52
DSC1	0	0	0	0.3	0	14.1	0.3	0	2.2	0.9	0.1	0.4	29.4	0	0	0	0	0.8	0	0	0	0	0	0	0.4	0	0	0.7	0	0.2	1.4	0	0	0	0	0	0	0	0.2	0	0	0	2.3	0.4	0	0	3.6	0	6.6
DSC2	25.1	28.9	5.6	3.3	1	83.7	44.5	16.4	67.7	0.8	75.3	65.7	33.8	32.9	11.1	7.3	0	100.8	384	0	83.5	0.1	19.1	4	6.7	69.4	0.4	3.3	33.2	186.6	5.9	47.4	43.8	2.7	8.2	16	24.8	0	1.5	83.1	20.3	48.8	29.3	0.2	0.3	35.3	14.2	4.7	11.2
DSC3	0.1	3.2	1.1	0.3	0	500.7	62	49.5	214.5	0	3.1	8	1.3	0	30.3	0	0	73.5	0	0	0.1	0	0.1	0	3.3	2.4	0	0.3	0	14.2	4.6	0	0.1	0.1	0	0	5.3	0	0.3	0.2	12.2	0	34.8	0	0	0.6	39.2	0	0
DSCAM	0	0	0	19.9	0	0	0.1	0	0	19.6	0	0.4	1.1	1.5	0	0	0	1.1	0	0	0.1	2.1	0	0	0.4	0	0	1083.1	0	0.1	0.1	0	0	0	0.4	0	0.2	16.8	649.1	0	0	2.4	0	4.2	0	0	0	200.5	0.7
DSCAML1	0.4	0	0	23.8	0.1	0.1	0.1	0.1	0.6	87.9	0	0	2.7	4.3	0.1	0	41.7	0	0.3	0	0.4	6.1	2.1	0.3	0.7	6.7	0	178.8	0	0	1.3	0	0.4	0.2	0.7	0	0.1	3.3	232.4	3.7	0	0	1.2	10.5	1.2	0.2	0	3.7	4
DSG1	0	0	0	0	0	117.4	0	0	0.6	0	3.3	0.9	1.7	1.5	0	0	0	0.1	0	0	0	8.1	0	0	0.7	0	0	0.1	0	0	0.7	0	0	0	0	1.8	0.1	0	0.1	0.1	0	0	8.6	3.5	0	0	7.2	0	0
DSG2	120.8	54.5	45.4	0	1.3	13.5	79.4	76.2	28.5	0.4	68.9	49.3	57.3	101.5	79.6	12.9	0	80.1	404.6	3.9	105.5	1	48.6	9.4	13.1	79.9	9	3.3	76.1	116.2	12	70.3	82.1	18.8	2.2	26.4	10.3	1.7	0.3	165.7	79.3	0.8	4	2.5	1.5	2.2	17.8	0	5.3
DSG3	0.2	28.9	18.5	0	0.2	197.6	17.4	32.2	101.9	0.3	0.5	5	0.3	0	21.1	0	0	0.4	0.2	0	0.2	0.6	0.1	0.3	2.7	0	0	2.7	0.4	0.4	2.2	0	0.1	0	0.4	0.3	0.4	0	0.1	1.3	2	0.3	7.7	0.5	0	3.2	7.2	0	0.1
DSG4	0.5	0	0	0	0	0	0.1	0	0	0	0	0	0.3	0	0	0	0	0	0.2	0	0	1.4	0.1	0	0	0	0	0	0	0	0	0	0	0	0	0	0	0	0	0	0	0	0	0.9	0	0	0	0	0
DYNAP	0	0	0	0.3	0	0	0	0	0	0	0	0	0	0	0.1	0	0	0	0	0	0	0	0	0	0	0	0	0.1	0	0	0	0	0	0	0	0	0	0	0.4	0	0	0	0	0.1	0	0	0	0	0
ECSCR	235.8	0	3.9	0	1	14.9	0.4	0	0	0	1.9	2.5	0	0	0.6	0	0	0.2	0	0	0.6	0	0.4	0.5	214.9	0	0	0.1	1.2	0.1	3.1	0	0.3	0	0	0	0.8	0	0.1	0	0	0	18.3	0	0	1.7	10.6	5.6	0
EDA2R	0.5	3.2	0	0.7	0.8	0.3	1	1.5	2.8	0.1	1.2	1.7	0.5	1.5	1.4	1.8	0	1.2	0	0	0.2	0	0.5	1.2	0.6	1.2	0	0	0.6	1.3	2.5	0.5	0.2	8.3	0.7	0	0.2	0	0.3	0.5	2	0	0.3	0	1.8	0.1	1.8	5.6	1.5
EDAR	0	0	0	0	0	0	0.1	0.2	3.4	0	0.1	0.6	0.5	0	0.8	0	0	0.2	0.1	0	0.7	0	0.3	0.3	0.1	0	0	0.3	0	0	0.5	0	0.2	0	0	0.3	0	0	0.3	0.1	0	0	0	0	0	1.1	0	0	0
EFNB1	81.1	3.2	1.1	2.6	3.2	117.3	66.2	60.7	93.4	3.3	3.6	11.2	8.2	20	12.8	22	0	11.4	59.4	0	16.4	0.4	2.6	7.6	42.4	8.4	2.7	1	15.6	75.9	20.5	21.4	4.5	134.5	143.5	4.8	12.4	1.7	1	27.6	8.2	9.1	23.8	1.3	27.4	8.6	21.4	2.8	12.5
EFNB2	239.7	6.4	35.7	38.8	4.4	83.2	52.9	15.4	13.1	10.4	39.8	45.3	8.8	5.7	13.2	25.8	0	1.4	114.6	0	6.8	0.4	24.7	69.8	106.5	50.6	0	49.3	1.4	3.1	15.4	69.3	42.1	11.8	187.4	1.3	1.1	6.7	29.7	59.8	26.4	5.8	11.9	1	0.3	4	32	48.7	89.1
EFNB3	2.1	0	0	1	0.2	4.1	3.8	4.6	6.8	2.2	5.9	11.6	1.7	1.5	0.9	0	0	0.3	0.1	0	1.1	9.2	2.5	5.9	1.3	6.7	2.7	9.1	0.2	1	4.6	0	0.7	3.3	2.2	0	0.4	5	6.8	0.3	4.1	0	0.4	5.6	4.7	0.2	0	1	1.4
EGF	0.1	0	0	3.3	0	1	0.2	0.1	0	1	12.9	8.1	8.2	0	0.5	0	0	0	2	7.9	0.2	5.6	0.2	0.1	0.6	0	0	8.5	5.7	0	0.2	0	0.2	0	0	0	0.1	1.7	11.2	0.1	0	0	0	1.5	0	1	0	0	26.2
EGFR	16.4	96.1	49.9	147.6	1.2	85.8	77.1	101.5	116.1	3.5	12.1	30.4	11.1	47.1	50.6	22	6.2	287.9	45.9	0	32.9	4.9	25.9	57.2	12.5	4.2	8	1.2	24.3	37.1	91.6	22.4	39.8	50.6	6.8	79.5	28.3	0	107.5	21.6	48.8	7.7	11.6	5.8	128.3	1.9	17.8	40.3	90
EIF2AK3	9.2	9.6	7.5	14.7	43.8	20.3	8.9	7.2	26.7	8.4	14.7	8.9	8.2	17.2	7.2	12.9	8.4	4.1	14	0	3.7	0.1	18.4	18.3	7.6	13.7	1.7	31.3	6.5	6.9	15.2	40.2	39.2	4.4	8.9	11.8	4.6	1.7	39	30.1	14.2	5.1	41.2	0.7	7.5	27.7	32	21.5	3
ELAPOR1	0.2	0	0	0	0.2	0	0	0	0	0	0	0	1.6	0	0	0	0	0.8	0	0	0	0	0	0	0	0	0	0	0	0.6	0.4	0	0	0	0	0	1.1	0	0	0	0	0	0	0	0	0.1	0	0	0
ELAPOR2	12.9	0	0	0	0.1	0	0	0	0	0	0	0	2.8	0	0	0	0	0.4	0	0	0	0	0	0	2.2	0	0	0	0	0.4	2.3	0	0	0	0	0	0.4	0	0	0	0	0	0	0	0	0.1	0	0	0
ELFN1	4.8	0	0.6	0	0	0.1	0.3	0.3	2.8	1.3	0.1	0.3	1.8	0	0	0	6.2	0	0	3.9	0.1	0.1	0.3	2	5.7	0	0	0.8	0	0	1.3	0	0.1	0	7.1	13.5	0.1	0	19.2	0	0	0.6	0.7	0.1	0.9	0.1	1.8	1	0.9
ELFN2	0.1	0	5.1	1.3	0.5	0.1	0	0.9	0	45.5	0	0	0	1.5	0.2	0	4.2	0	0	0	0.1	0.7	0.2	0	0.2	0	0	11.6	0	0	0.3	0	0.1	0	0	0.2	0	3.3	16.2	0	0	0	0.3	0.8	0	0	0	1.9	0.9
EMB	3.3	67.3	17.3	1.6	78.1	18.2	2	21.2	8.6	3.3	6.5	8	1.9	10	27.7	0	108.4	12.1	1.2	0	0.8	0.6	1	0.4	3.8	7.3	21.9	51.9	0.9	8.5	7.8	15.8	0.4	0	20.7	1.6	20.6	1.7	28.7	11.3	8.2	31.4	86.4	1.5	2.8	63.5	10.6	41.2	2.1
EMC1	13	16	14.6	8.1	12.4	11.6	10.1	16.9	8	20.3	11.2	11.7	15.7	11.5	10.5	22	10.4	40.4	11.4	0	14.3	1.2	10	18	16.1	19.7	6.9	12.9	8.5	41	19.2	9.7	15	23.2	14.3	25.6	19.4	15.2	14.5	11.4	14.2	12.3	7.3	2.6	14.9	11.5	10.6	8.4	19
EMC10	30.3	64.1	111.1	15.7	65.6	29.7	53.4	60.9	31.3	82.3	72.5	53.8	11.3	81.5	64	69.9	81.3	129.5	103.6	23.5	181.8	177.7	52.1	49.4	46	212.2	21.7	7.9	112.3	155	46.6	71.9	79.8	80.3	55.6	79.4	133.8	37	11.8	117.7	59	109.2	36.7	39.1	69	67.7	83.6	9.4	101.2
EMC7	65.5	28.9	36.1	20.2	51.7	86.9	56.8	194.6	40.9	58.6	44	50.3	92.9	54.3	117.9	103	45.9	127.5	56.5	39.2	124.4	117.3	52.4	66.2	67.3	45.6	48	15.5	172.4	153.4	90.1	32.6	52.6	40.2	60.3	78.6	112.6	30.3	17.8	57.6	146.5	65.2	60.1	81.6	90.1	61.2	103.2	12.2	112.4
EMCN	409	6.4	6	0.3	14	16.6	0.5	0.1	6.2	0.1	2.1	3	14.1	0	0.7	0	0	0.1	0	0	0.1	0.7	0.6	0.6	261.7	0	8	1.3	0	0	16.2	0	0.3	0.1	175.3	1.1	0.2	0	0.2	0	0	5.5	21.4	1.3	1.2	1.7	16	111.5	0.3
EMD	30.3	32.1	39.5	8.1	93.1	71.8	74.8	60.9	84.2	35.1	53.4	60.1	22.3	35.8	40.4	27.6	12.5	60.7	16.6	70.5	43.5	16.3	46.5	51.8	36.2	23.9	46.7	9.6	55	66.4	52.9	53.5	64.4	40.9	27.1	38.8	52.2	30.3	8.8	37	28.5	25.2	93	15.4	40.7	69.4	67.6	10.3	46.9
ENG	407.5	3.2	16	2	9.2	12	2.3	2.1	2.8	2.8	9.5	9.8	28.4	18.6	2.3	3.7	4.2	30	0.4	0	10.2	8.6	7.7	67.9	514.4	2.4	49.2	0.6	1.1	294.4	85.7	3.1	8.1	0.8	579	9.8	132	0	0.7	1.6	0	65.4	29.7	51.4	487.1	56.6	24.9	78.7	2
ENPP4	43.5	76.9	27	23.5	11.6	0.9	3.2	2.3	0.6	9.3	11	2.4	23.1	14.3	25.4	29.5	14.6	0.5	27.2	0	12.9	18.3	28.8	2	16	15.7	3	26.4	12.2	0.3	8.5	10.7	17.3	4.5	6.1	8.6	5.8	26.9	19.2	13.8	4.1	24.8	11	26	1.2	19	3.6	6.5	21.6
ENPP5	0.4	12.8	12.2	16.3	1.6	0.9	4.8	0.5	1.2	10.6	18.1	10.8	7.5	8.6	6.1	23.9	4.2	4.9	1.9	1.9	11.6	0.7	15.3	0.8	0.4	8.3	0	24.6	7.5	2.9	4.2	2	5.4	4	0.4	0.1	0.4	10.1	14.5	2.8	2	0	0.4	3.8	2.8	0.5	0	1.9	100.1
EPCAM	3.7	310.9	148.1	1.3	7	9.3	227.6	127.4	14.2	0.5	184.7	112.9	2	243.1	222.8	448.8	0	16.4	2317	76.3	999.6	8.6	434.7	35.3	5.8	498.1	23.1	1.1	402.8	6.5	6.3	150.3	445.3	11.8	1.4	0.6	2.9	0	0.4	1378.2	486.2	0	5.2	5.6	20.5	5.6	35.6	0	15.7
EPGN	0	0	1.5	0	0	6	7.3	0.9	25.6	0	0.1	0	0.3	0	0	0	0	0	0	0	0	2	0	0	0	0	0	0.2	0	0	0.9	0	0.1	0	0	0	0.1	0	0.3	0	0	0	0.4	3.1	0	0.1	1.8	0	0
EPHA1	0.3	0	2.2	0.3	0.1	2	6.3	6.5	6.8	0	3.3	5	1	2.8	9.9	7.3	0	2	4.2	0	4.4	23.3	4	1	0.2	1.2	0	0.6	4.3	2.6	0.5	13.3	6.6	0	0.4	8.8	0.4	0	0.3	4.7	2	0.3	0.3	9.9	0.6	0.3	0	1	0.3
EPHA10	0	0	0.5	0.3	0.2	0.1	0	0	0	5.6	1.3	0.9	1.5	0	0.1	0	91.8	0	23.8	0	0.4	59.1	0	0	0.1	18.7	0	24.5	2.5	0	0.3	1.5	0.1	0.1	0	0	0	11.8	15.8	10.5	0	0	0	183.7	1.8	0.1	0	1	0.4
EPHA2	17.1	54.5	38.4	2	1.2	202.3	114.3	110.9	66	2.7	39.5	43.9	6.5	44.3	113.4	9.2	4.2	9.7	96.8	0	33.8	5.8	104.5	19.2	26.3	3	0	0.1	14.2	1.2	5.8	68.3	182.9	0.4	29.3	23.3	1.9	0	0.2	42	34.6	1.6	17	0.2	3.4	3.7	26.6	4.7	7.1
EPHA3	2.2	0	0	5.5	0	0.5	0.3	0	0.6	6.4	0	0.1	2.4	0	0	0	2.1	0.2	0	0	0	1.8	0	0.5	1.8	0	0	70.6	0	0.1	18.1	0.5	0	0	1.1	0	0.1	20.2	106.6	0	0	0	0.7	1.6	2.1	0.1	0	103	4.7
EPHA4	36.3	0	6.4	51.9	8.2	6.1	0.7	9.7	2.8	9.8	4.3	6	31.6	7.2	13.7	9.2	0	0.1	4.7	7.9	0.2	3.9	1.9	5.7	26.3	3.5	0	317.9	0.2	0	5.1	4.6	5.2	9	20	0.4	0.3	1.7	68.8	12.8	8.2	0	1.5	5.8	1.2	0.9	7.2	70.3	7.2
EPHA5	0	0	0	8.5	0	0.5	0	0	0	2.7	0	0.1	4.5	0	0	0	0	0	0	0	0	14.4	0	2.2	0.1	0	0	202.5	0	0	0.7	0	0	0.8	0	0	0.1	1.7	162.8	0	0	0	0	15.2	0.9	0	3.6	5.6	5.7
EPHA6	0	0	0	421.5	0.1	0.3	0.3	0	5.2	1.6	0	0	0.6	0	0	0	0	0	0	0	0	401.8	0.1	1.4	0.1	0	0	423.8	0	0	0.9	0	0.1	0.3	0	0	0.1	0	879.2	0	0	0	0	208.7	3.1	0.2	0	30	1
EPHA7	0.2	0	0	4.2	0	0.4	0.4	0	0.6	18.5	3.1	1.8	17.5	0	0	0	0	0	0	1.9	0	13.1	1.3	1.4	1.8	0	0	138.6	0	0	5.9	0	3.8	3.7	0	0	0.1	11.8	172	0	0	0	0.4	3.3	0.9	0.1	0	11.2	0.4
EPHA8	0	0	0	0	0	0	0	0	0	4.2	0.1	0	1	0	0	0	2.1	0	0	0	0	2.8	0	0	0.1	0	0	0.6	0.2	0	0	0	0.1	0.1	0	0	0	3.3	1.3	0	0	0	0	5.8	0	0	0	0	0.6
EPHB1	1.9	0	0	198.8	1	3.7	0	0	0	1.9	0.8	12.3	1.6	0	0	0	10.4	0	0	0	0.8	42.2	0.1	0.5	2.8	0	0	47.9	0.4	0.1	0.4	0	0.1	3.3	0.4	7	0.4	0	44.3	0	0	0	0.8	41.2	0.6	0.8	1.8	8.4	16.9
EPHB2	0.4	3.2	0	5.5	0.3	0.8	1.7	20.5	0	15.4	0.1	0.1	1.3	7.2	8.6	0	0	0.5	24.3	0	45.1	2.6	1	0.8	1.2	48.7	0	34.1	8	2.8	5	1.1	2.4	0.5	0.4	0.4	9.6	6.7	32.3	61.1	6.1	7.6	1.4	0.8	0.9	7.2	0	21.5	18.4
EPHB3	0.9	3.2	2.7	11.1	0.2	24.1	7.6	5.3	17.1	0.9	38.1	50.8	1.8	2.8	4.6	0	0	10.1	21.5	1.9	0.5	0.6	3.7	4	1.4	71.5	0	4.6	1.6	18.7	6.9	27	7.5	2.1	1.8	0	23.5	15.2	5.8	43.3	10.2	0.3	9.8	0.4	2.8	2.4	0	1	0.1
EPHB4	47.1	9.6	12.6	1.6	1.9	20.5	10.3	13.9	15.9	0.1	22	19.7	5.7	7.2	8.5	5.5	0	68.5	9.1	0	12.3	28.5	4.8	21.8	51.2	3	10.8	0.3	6.6	11.2	6.5	12.8	8	10.7	113.2	22.4	9	0	0.2	17.4	8.2	4.1	3.4	9.9	8.1	1.3	3.6	1.9	1.7
EPHB6	1.9	3.2	1.7	6.2	12.5	54.4	30.7	13.3	42.1	12.1	1.8	6.7	3	45.8	10	7.3	2.1	0.2	0.1	5.9	28.2	0.9	5.7	20	2.8	1.8	8.6	65.1	6.8	0	15.6	6.1	7.2	3.2	1.8	3.5	4.2	0	43.4	0.1	0	13.2	10.4	8.3	30.1	8.9	12.4	8.4	226.6
EPHX3	0.2	0	1.1	0	0.2	7	2.6	15.5	0	0.4	0.9	0.6	0.5	5.7	19.3	5.5	0	1.6	0.1	1.9	0.5	0.2	0.7	0.4	0.6	0	0	0.1	0	3.4	0.6	0	1.7	0.4	1.1	0	0.6	0	0.1	0.1	2	3.2	1.4	0	0	1.5	0	0	2.5
EPOR	6.1	19.2	18.8	24.8	11.5	2.3	4	2	2.8	3.8	3.6	6.1	6.5	5.7	3.1	20.2	0	2.2	1.3	3.9	2.2	0.8	9.9	6.8	13.5	8.4	114.7	2.2	3.3	12.2	9.8	15.3	13.9	1.2	66.8	3.5	42.4	1.7	3	3.5	2	17	4	0.6	2.8	15.4	8.8	7.5	7.9
EQTN	0	0	0	1	0	0.1	0.2	0	0	0	0.1	0.1	0	0	0	0	0	0.2	0.5	0	0	739.3	0.2	0.2	0.2	0	0	0.3	0	0.3	0.1	0	0.1	0	0	0	0.1	0	0.5	0	0	0	0	67.8	5.3	0.4	0	0	0
ERBB2	3.9	41.7	40.1	12.7	2.2	14	19	37.1	17.6	4.6	62.7	34.9	20.7	32.9	43.8	136.1	12.5	12	111	7.9	30.9	0.3	48.7	13.9	6.1	15.6	1.3	0.9	25.5	84.8	15.7	53.5	61.3	20.3	11.7	10.7	4	6.7	1	47.5	42.7	2.2	3.1	1	18.3	1.7	10.6	1	24.1
ERBB3	0.8	118.6	81	1	1.5	18.2	15.3	21.6	19.4	1.5	106.4	47.8	1.9	171.6	74.6	35	2.1	52.6	254.3	1.9	60.1	1.3	36.1	10.9	2.7	93.1	2.7	0.7	88.1	84.6	4.5	96.4	95.9	0.7	5	112	6.1	0	2	145.2	40.7	1.9	3.7	0.5	1.5	1.5	55.2	1	7.7
ERBB4	0.4	0	12.6	2020.2	0	0.6	0.9	1.1	0.6	15.9	45.6	17	27.2	0	10.2	12.9	0	0	0	5.9	0.5	6.7	25.4	1	1	0	0	62	0.5	0.2	1.8	0	25.8	5.4	0	0	0.1	0	6091.7	0	2	0	0.3	2.2	1.8	0.3	3.6	96.5	9.1
EREG	4.9	6.4	7.2	0	5.7	5.4	5.6	179.1	4	0	24.4	2.3	18.2	5.7	82.4	0	0	0.4	56.3	0	1.8	3.7	2.4	0.7	2.5	3.6	17	0.1	0.2	0.7	4.4	0.5	3.9	0.1	0.4	1.9	26.8	0	1.8	38.2	16.2	133.9	171.1	1	0.3	570.7	7.2	0	0
ERMAP	2.4	12.8	10.9	9.8	2.9	3.8	2.9	3.2	6.2	1.8	6.6	6.3	2.2	4.3	6.2	3.7	22.9	3.1	4.8	1.9	3.6	4.3	4.7	6.2	3.3	5.4	81.7	5.5	7.2	1.6	3.6	6.1	5.6	10.4	3.6	12.9	7.8	11.8	2.2	4.4	0	11.7	2.9	25.7	2.8	7.4	5.4	14	4.8
ERN1	31.9	0	36.1	7.2	27.8	22	54.3	8.3	15.4	4	35	29.7	8.6	11.5	8.6	12.9	6.2	8.1	10	1.9	12.6	2.3	26.1	49.1	18.3	79.7	11.2	8.6	27.3	8.8	42.2	52	79.4	11.8	13.9	26.8	8	3.3	6.1	8.2	8.2	15.7	71.3	1.7	4.7	60.4	74.7	12.2	3.5
ERN2	0	0	1.1	0	0.8	0	1.5	6.8	0	0	0	0	0.5	20	38.4	0	0	0.5	80.2	0	2.3	0.1	0.5	0.2	0.1	10.8	0	0.2	1.9	0	0.1	193.7	1.6	0.1	0	0	0.1	0	0.1	143.9	6.1	0	0	0.1	0	0.1	0	0	0
ERVFRD-1	0	0	1.8	0	0	0	0	0	0	1	0	0	0.6	0	0.6	0	0	3.7	0	0	0	0	0	0	0.2	0	0	0	0	2.1	0.3	0	0	0	0	0	2.6	0	0	0	0	0	0	0	0	0.1	0	0	0.1
ERVMER34-1	0.1	0	0	0	0.5	0.5	1.8	2.3	2.2	0	2.2	1.9	2.9	0	0.6	7.3	0	74.4	0.1	0	2.5	4.2	0.6	0.9	1.3	0	0	0.4	0.8	102.9	1.5	0	1.7	2.6	0	0	7.4	0	0.2	0.3	2	0	0	3.3	2.5	0	0	0	0
ERVV-1	0	0	0	0	0	0	0	0	0	0	0.1	0	0	0	0	0	0	9	0	0	0	0	0	0	0.1	0	0	0	0	1.7	0.2	0	0	0	0	0	1.8	0	0	0	0	0	0	0	0	0	0	0	0
ERVW-1	0.7	3.2	3.1	0	0.1	0.8	0.8	0.2	0	2.1	0.1	0.1	0.2	0	1.4	0	0	272.2	0.1	0	0	47.9	0.4	0.2	1.4	0	0	0.1	0	86.2	2.4	0	0.2	0.1	0	0	27.4	0	0.1	0	0	1.9	0.7	10.4	1.2	0.3	0	0	0.2
ESAM	405.9	38.5	56	2	4.5	15.2	0.5	0.2	2.8	18.5	2.5	3.2	11.2	0	3	14.7	4.2	1.8	3.5	5.9	7.6	5	1.1	1.5	301	0	5.3	1.5	2.4	18.7	13.8	3.6	1.4	0.1	138.1	1.7	1.1	0	0.4	0.4	0	5.3	22.1	26.3	0.9	25.7	12.4	20.6	0.7
EVA1A	6.1	41.7	35.4	1	0.9	2.8	13.7	14.3	3.4	1.2	11.7	12.3	0.3	1.5	23	11	0	43.3	0.1	27.4	30.5	12.2	13.3	1.4	4.8	1.8	0	1.1	16.1	25.9	4.7	0	11.4	0	2.2	78.1	3.5	0	0.9	1.1	4.1	0.8	1.2	9.4	0.3	0.6	28.4	2.8	0
EVA1B	82.8	0	0	2.3	6.2	16.2	19.3	7.3	0	0	143.9	90.6	2.2	1.5	5.1	7.3	0	54.7	0.3	1.9	20.2	7.1	9.4	88.4	53.9	0	0.8	0	15.2	250.3	56.6	0	15.2	15.7	84.9	0.9	48.7	0	0	0.1	6.1	41.3	28.8	24.8	50.7	30.4	12.4	5.6	14.1
EVA1C	77.1	19.2	16	19.9	1.3	42.7	94.3	156.1	83.6	6.8	22.4	32.4	7.1	42.9	72.2	9.2	0	0.3	3.3	0	77.7	84.6	22.6	62.9	68.8	1.8	19.4	24.6	10.2	0.2	18.5	12.2	12.3	1.1	36.8	1.4	0.5	6.7	37.6	4.8	10.2	1.9	21.3	227.2	14.6	4.9	23.2	49.6	28.2
EVC	0.5	3.2	2.3	26.4	0.1	3.4	1.9	3.6	2.2	0.5	0.5	1.1	2	1.5	2.2	3.7	0	0.1	0	1.9	0.6	0.5	0.8	6.6	0.7	0	0.4	1.2	0	0	6.5	1.5	4.5	1.5	0.7	0.8	0	0	1.1	0	2	0	1	0.2	0.9	0.2	5.4	10.3	2
EVC2	0.6	0	0.5	17.6	0.8	2.2	4.9	2.3	12	0	0.9	2.2	1	1.5	1.3	0	0	8.3	0	0	1.9	2.2	0.7	5.6	1.2	0	0.4	0.3	0.5	0.3	8.9	0.5	1.7	4.7	1.4	0.1	0.5	0	0.3	0	0	0.3	1.2	0.9	11.5	0.8	0	6.5	1.9
EVI2A	1.2	0	5.6	1.3	48.3	4	0.4	0.4	0	0.3	0.7	0.9	0.7	0	1.3	0	0	0.7	0.1	0	0.2	2.8	0.3	0.5	2.7	0	8.8	0.8	0	0.8	2.2	4.1	0.9	0	6.1	1.6	114.2	0	0.8	0.1	2	240.6	112.5	1.6	0.3	112	14.2	9.4	0.5
EVI2B	2.1	0	14.8	0.7	233.2	5.4	0.7	0.7	1.8	0.2	1.5	1.7	1	2.8	6.7	1.8	0	0.6	1.3	0	0.3	8.3	0.1	0.3	5.6	0	6.5	2.7	0	0.8	4	1.5	0.4	0	7.5	2.3	89.1	0	3.1	0.1	2	522.3	169.8	9	0	271.9	37.4	11.2	0
F11R	27.7	253.2	137.2	0	9.8	35.2	119.7	86.2	64.3	0.9	35	15.5	3.3	67.2	136.2	77.3	2.1	78.6	154.9	7.9	76.8	7.2	120.8	13.9	41.5	62.2	10.3	2.7	71	176.2	9.1	66.8	150.9	13.7	34.2	68.8	31	0	1.1	71.5	46.8	14.4	25.5	2.1	2.1	24.7	8.8	7.5	1.5
F3	9.4	131.4	243.3	196.6	0.7	16.3	902	359.6	2.2	3.6	29.6	20.4	26.4	18.6	380.3	14.7	0	16.5	20.9	0	133.5	8.6	61.3	125	13.2	13.1	0	0.4	464.1	6	125.3	23	123	38.1	7.5	0.4	6.1	3.3	4.6	70.3	65.1	2.8	5.2	14.5	281.1	9.1	3.6	45.9	340.6
FAAH2	0.2	3.2	7.8	75.7	4	2.7	12.1	19	15.4	4.4	6	4.2	0.3	4.3	14.9	5.5	18.8	5.5	4.2	9.8	11.9	0	12.6	1.1	0.4	13.2	0	110.2	14.1	2.5	1.1	15.8	12.2	0.9	1.1	11.3	0.7	1.7	131.2	5.4	26.4	0	0.3	0	0.6	0.6	3.6	45	1.2
FAM156A	0.2	0	1.1	16	2.1	0	0.2	0	4.6	0.4	0.2	0	4.3	0	0.6	0	0	1.4	0.1	0	0	0	0.1	0.5	0.8	0	1.3	9.6	0	0.7	1.5	11.2	0.1	0.2	0	0	0.3	0	11.1	0	0	0	0.4	0	0	1.1	0	8.4	0.3
FAM162A	55.7	28.9	46	41.1	68.2	128.1	155.3	625.3	82	31.5	80.6	109.5	338.4	84.4	188.6	130.6	47.9	51.4	477.5	540	148.2	102.5	82	30.1	49.8	106.9	47.7	33	177.6	47.8	78.7	84.6	79.2	59.3	44.6	280.4	92.7	38.7	30.4	374.3	240.1	66.7	108.9	33.1	134.5	61.2	104.9	7.5	79.7
FAM171A1	11.1	0	0	263.8	1	1.3	4	3.1	8	4	7.6	5.7	6.8	98.7	1.7	14.7	0	0.1	25.4	3.9	21.1	0.7	5.9	12.5	43.7	21	6.5	166.9	12.2	0.2	12.3	35.7	14.6	14.4	49.2	24.7	0.4	6.7	76.6	23.7	4.1	2.8	1.7	1.1	5.3	0.3	1.8	33.7	1.5
FAM171A2	1.7	0	0	0	0.2	0	0.1	0.1	1.2	40.1	0.3	1.7	1.4	0	0	3.7	12.5	0	0	0	0.2	0	2.8	7.4	2	0	0	1.6	0	0.2	1.4	0	11.3	2.7	2.5	0	0.2	43.7	0.7	0	0	0.6	0	0	1.8	0.1	0	0	131.2
FAM171B	9.1	0	0	258.6	0.1	8.9	2.8	1.2	4	141.4	10.7	5.7	0.8	5.7	5.7	0	14.6	11.4	0	0	1	1.3	1.5	13	14.4	4.8	1.3	126.5	0.4	0.8	14.1	2.6	4.7	0.8	6.8	0.1	2	23.5	114.2	0	4.1	0.3	2.8	4	7.8	1	3.6	18.7	16.2
FAM174A	40.8	32.1	31.8	13.1	13.8	88.1	31.4	80.3	43.3	29.7	57.3	31.2	17.4	34.3	54.7	29.5	4.2	44.5	17.8	43	30.6	33.2	154.5	13.8	27.1	34.8	20.6	26	30	40.3	26.9	18.8	25.3	8.1	35	30.6	23.5	30.3	38.3	32.3	85.5	16.8	22.1	10.1	18	14.1	49.8	15.9	75.4
FAM174B	8.5	105.8	22.2	13.7	1.7	2.3	14.7	1.7	5.7	7	26.3	11.3	5.2	5.7	12.6	7.3	8.4	1.4	3.7	7.9	5.5	22.6	17.8	4.2	10.3	42.1	0.8	24	14.6	21.2	4.9	19.4	23.4	1.3	22.1	7	5.4	11.8	24.4	60.9	24.4	3.8	4.8	57.8	5.9	4.9	12.4	22.5	3.9
FAM174C	16.4	0	0	0	3.9	0	0	0	0	0	0	0	7.6	0	0	0	0	89.9	0	0	0	0	0	0	5	0	0	0	0	148.9	7.3	0	0	0	0	0	121.6	0	0	0	0	0	0	0	0	3.2	0	0	0
FAM187A	0	0	0	0	0	0	0	0	0	0	0	0	0	0	0	0	0	0	0	0	0	0	0	0	0	0	0	0	0	0	0	0	0	0	0	0	0	0	0	0	0	0	0	0	0	0	0	0	0
FAM187B	0.2	0	0	0	0	0	0	0	0	0	0	0	0	0	0	0	0	0	0	0	0	548.1	0	0	0.5	0	0	0.1	0.2	0	0	0	0	0	0	0	0.1	0	0.1	0	0	0	0	2682.3	7.5	0.7	0	0	0
FAM189A2	12.1	157	23.3	256.3	0.4	3.3	4.9	1.9	7.4	2.1	18.4	39.6	14.6	0	26.9	1.8	0	1.2	1.5	0	0.9	0.1	19.9	2.8	8	0	0	0.7	0.6	0.1	1.7	11.7	33	2	2.2	0	0.3	0	3.9	0.4	0	0.3	1.3	0	0	0.4	19.6	20.6	35.1
FAM200A	5.3	9.6	5.3	15.7	10.8	1.9	3.4	3.1	9.1	13.3	4.5	5.8	7.3	4.3	5	7.3	0	7.9	2	7.9	5.6	83	6.2	8.9	5.8	0	1.3	12.4	3.4	5.5	5.5	4.1	5.2	10.2	3.3	1.8	4.3	13.5	14.2	2.6	4.1	3.5	1.4	14.4	9	4.4	1.8	10.3	11
FAM209A	0.3	0	2.3	0	0.4	0.1	0.2	0.1	0	0	0.2	0.3	0.7	0	0.7	0	0	0.1	0.4	0	0	2173.4	0.2	0.2	1.1	1.2	0.4	0	0	0.2	0.2	0	0.5	0.1	1.1	0.2	0.1	0	0	0.2	0	0.6	0	266.1	8.7	1.2	0	0	0
FAM209B	0.3	0	1.9	0	0.1	0.1	0.5	0.4	0	0	0.3	0.3	0.3	0	0.3	0	0	0.3	0.3	0	0.9	1680.6	0.2	0.1	0.9	1.2	0	0.6	1.6	0.5	0.1	0	0.3	0.1	0.4	0.2	0.6	0	0.4	0.2	0	1.6	0.7	238.2	11.5	1	0	0	0
FAR1	38.6	35.3	21.1	80	24.2	32.2	24.2	21.5	41.5	46	27.6	20.3	24.1	5.7	26.2	22	41.7	25.7	59.8	5.9	12.8	100.8	21.1	36.5	31.4	36	38.5	146	25.9	18.5	26.8	114.7	26.2	23.3	29.6	2.5	33.9	47.1	113.5	28.8	26.4	53.5	57	181.3	26.8	48.8	35.6	71.2	20.6
FAS	10.3	57.7	13.8	40.1	12.8	45.9	109.7	53.1	39.9	0	5.5	9.5	3.5	12.8	27.5	9.2	0	0.4	24.9	0	6.3	11.3	9.2	22.3	8.9	8.4	9.5	8.8	4.3	0.2	35.4	8.6	15.5	4.9	2.2	19.3	5.5	1.7	2.8	14.4	8.2	7	31.7	4.9	19	17.7	12.4	17.8	14.5
FAT1	6.1	16	6.7	55.2	0.3	85	27.2	115.4	27.3	5.2	26.5	27.6	27.6	38.6	40.7	53.3	0	1.6	71.2	5.9	25.2	0.7	25.7	17.2	5	14.5	0	5.8	26.5	3.6	28.8	54	29.6	75	1.1	26.1	0.4	0	30.3	56.4	18.3	0.8	7.3	0.9	14.6	1.7	12.4	5.6	4.5
FAT2	0.1	0	0	0.7	0	18	5.8	31.6	27.9	0	3.4	12.8	1.9	0	11.1	1.8	0	0.4	0	0	0	16	0.1	0	0.3	0	0	5	0	20.6	0.3	0	0.7	0	0	0	0.8	0	2.9	0	0	0	1.5	7.8	0	0	7.2	0	0
FAT3	0	0	0	265.8	0	0.1	0.3	0.9	0	20.8	0.1	0.5	1.8	0	0.1	14.7	0	0.1	0.1	0	0.7	4.8	0.1	0.2	0.2	0	0	512.9	0	0.1	1.9	0	0	3.7	1.4	0	0.1	0	149.2	0	24.4	0	0	3.8	1.2	0.3	0	13.1	0.8
FAT4	19.3	6.4	0	8.8	0	1.7	0.2	1.5	0	3.7	0.3	1.3	6.9	0	0.3	5.5	0	0.1	0	0	0.7	0.9	0.6	8.8	18	0	0	9.4	0.2	0	17.9	1.1	1	1.2	33.2	7.4	0.2	0	35	0	0	2.2	2.2	0.2	5.9	0.3	3.6	23.4	1.1
FAXC	0.2	25.6	15.2	5.5	0.5	0.4	4.2	4.2	5.7	14.4	5.3	9	1.1	0	8.1	1.8	10.4	1.2	0.2	9.8	2.3	2.6	0.6	1	1.7	0	0	57.1	0.7	0.2	1.4	0	0.4	0.4	1.4	0.1	0.2	3.3	60.1	0.2	4.1	0.6	1.1	5	0	1.2	1.8	2.8	3.6
FCAMR	0	0	0	0	0	0	0	0.4	0	0	0	0	0.2	0	0	0	0	0	0.3	3.9	0.1	0.6	0	0	0	0	0	0	0	0	0	0	0	0	0	0	0	0	0	0.1	0	0	0	0	0	0.1	0	0	0
FCAR	0	0	2.4	0	0.3	0.1	0.3	0	0	0.2	0	0	1.6	0	0.1	0	0	0	0	0	0	0	0.1	0	0.7	0	0	0.3	0	0	0.4	0	0	0	0	0	1.1	0	0.2	0	0	12.8	0.3	0	0	18	0	1	0.1
FCER1A	1.6	6.4	33.1	0.3	5.5	37.7	0.1	0	0.6	0	0.6	1.8	0.6	0	1.8	0	0	0	0	0	0	0.3	0.1	0	3.4	0	37.8	0	0	0.1	4.2	0	0.1	0	0	0	6.4	0	0.1	0	0	4	1962.9	1.1	0	169.1	46.2	0	0
FCER1G	12.8	86.6	147.7	0.7	35.9	39.6	1.5	0.2	1.8	0.1	5.2	22.1	6.8	15.7	27.3	18.4	0	14.5	1	0	1.9	3	1	0.9	38.6	1.8	79.3	0.1	1	18.8	18.3	1.1	1	0.5	41	13.6	2318.6	0	0.2	0.5	0	1950.8	1526.3	9.4	5.3	1971.3	80	12.2	0.2
FCGR1A	0.3	0	3.1	0	0.8	0.1	0	0	0.6	1.5	0.2	0.8	1.7	1.5	1.3	0	2.1	2.7	0	0	0	30.8	0.1	0.1	9.3	0	2.7	0.1	0	1.3	1	0	0.1	0.2	1.8	0.5	283.3	0	0.1	0	0	140.9	6	64.9	0.3	94.9	0	7.5	0.3
FCGR1B	0.4	0	2	0	0.7	0	0	0	0	0.6	0.1	0.6	2.2	0	0.6	0	2.1	0.8	0.1	0	0	7.7	0.2	0.2	2	0	0.8	0	0	0.3	1.1	0	0	0.4	0.4	0.3	86.5	3.3	0.1	0	0	51.5	4.1	14.6	1.2	36.6	0	11.2	0.1
FCGR2A	2.3	22.4	49.1	0	8.6	8.7	0.9	0.3	1.2	0.4	1.1	3.8	1.8	2.8	12.1	0	0	1	0.1	9.8	0.2	38.2	0.1	0.8	15.6	0	3	0.1	0.6	1.6	8.9	1.1	0.1	0.1	3.9	2.1	178.2	0	0.1	0	0	159.1	336.6	66.5	1.5	305	17.8	12.2	0.5
FCGR2B	2.2	0	3.9	0	75	5.4	0.1	0	0	0	0.3	0.9	2.1	2.8	1.3	0	0	0.2	0	0	0	4.8	0	0	49.8	0	3.2	0	0	0.2	1.7	1.1	0	0.2	333.8	8.2	7.6	0	0	0	0	47.4	244	4.2	0.6	145.5	23.2	0	0
FCGR3A	2.7	22.4	24.6	0.7	6.5	0.5	0.1	0	0	0.2	1.4	3.4	0.7	8.6	10.5	3.7	2.1	1.2	0	0	0.2	1.4	0.1	0	18.9	0	16.4	0	0	1.4	3.9	0	0.1	0.1	8.6	5.3	193.1	0	0.1	0.1	0	807.9	7.4	3.7	0.3	300	0	20.6	0.1
FCGRT	479.6	67.3	89.3	21.2	44.2	126.1	130.4	130.7	52.9	0.7	125.5	151.3	30.7	158.7	79.9	73.5	4.2	12.7	652.3	60.7	86.3	6.5	29.1	89.6	259.2	158.1	55.8	0.2	61.6	24.9	269.9	108.6	24.8	181.2	587.6	343.9	1362.6	0	0.2	349	57	877.7	438.1	21.8	362.2	608.6	186.7	24.4	13.4
FCMR	1.3	0	3.9	0	262.3	0	4.9	0	1.2	0	3.5	3	3.6	5.7	1.3	0	0	0.1	0.9	0	1.7	0.2	0.8	0.7	1.7	0	8.4	0	2.9	0.1	3.4	4.1	0.9	0.6	4.6	1.4	4.4	0	0	0.6	0	5.7	0	0.4	0.3	8.1	0	0	0
FCRL1	0	0	0	0	88.7	0	0	0	1.2	0	0	0	0.2	0	0	0	0	0	0	0	0	0	0.1	0	0	0	0	0.1	0	0	0	0	0	0	0	0	0.2	0	0.1	0	0	0.6	0	0	0	1.3	0	0	0
FCRL2	0	0	1.1	0	84.7	0.3	0.5	0	0	0	0.1	0.3	0.3	0	0	0	0	0.1	0.3	0	0	0.3	0.3	0.1	0.3	0	0	0	0	0	1.1	1.1	0.3	0	0.7	0.6	0.1	0	0.1	0	0	0	1.4	0	0	1	3.6	0	0
FCRL3	0.1	0	0	0.3	54.3	0	0	0	0	0	0	0	0.4	0	0	0	0	0	0	0	0	8	0.1	0	0	0	0	0.1	0	0	0.2	0	0	0	0.4	0.3	0.1	0	0.1	0	0	1.2	0	9.1	0	0.4	0	1	0
FCRL4	0	0	0	0	1.7	0	0	0	0	0	0	0	0.1	0	0	0	0	0	0	0	0.4	0	0	0	0	0	0	0	0	0	0	0	0	0	0	0	0	0	0.3	0	0	0	0	0	0	0	0	0	0
FCRL5	0	0	2.5	0.3	102.6	0	0.1	0	0	0	0	0	0.8	0	0	0	0	3.1	0.1	0	0	63.6	0	0	0.1	0	1.3	0.1	0	0.2	0.3	1.1	0	0	0.4	1.8	0.3	0	0.1	0	0	0.3	0.3	10.1	0.3	0.2	23.2	0	0
FCRL6	0.3	0	0.5	0	0.2	0	0	0	0	0	0.3	0.1	0.1	0	0.7	0	0	0	0	0	0.1	0	0.1	0.1	0.2	0	2.7	0.1	0	0	0.1	0.5	0.3	0.3	1.4	0	0.1	0	0	0	0	1.3	0	0	0	1	0	1	0
FER1L5	0.1	3.2	1.1	4.9	0.5	0	1.1	0	0	0.3	0.7	0.3	1.2	0	0.6	0	0	0.1	0	1.9	0.5	22.7	0.1	0.5	0.2	0	0	5.5	0.6	0	0.3	0	0.1	0.1	1.1	0	0.1	0	2.7	0	0	0	0	6.9	0.3	0.1	0	0	0.7
FER1L6	0	0	0	0	0	0	0	0.2	0	0	0	0.1	0.7	0	1.8	0	0	0	0.6	0	0.4	15.8	0.3	0	0	0	0	1.6	0.4	0	0	39.3	0	0	0	0	0	0	0.9	10.4	0	0	0	30.5	0.9	0	0	1.9	0
FGFR1	101	3.2	15.8	55.8	1.8	31.5	95.9	1.1	37	4.4	28.7	77.7	52.5	24.3	5.1	9.2	4.2	8.3	0.4	0	27.3	15.3	48.2	40.6	75.5	25	3.6	25.4	65.2	80.5	176.7	3.1	75.3	40.4	47.5	0.8	25.3	21.9	21.1	0.6	4.1	5.6	75.2	15	192	11.7	33.8	19.7	88.1
FGFR2	1.4	19.2	36	228.2	0.6	40.1	34.3	18.4	58.6	0.2	8.7	25.4	9.1	213.1	38.4	36.8	0	16.5	7.3	0	7.4	4.1	28.1	4.4	1	2.4	2.7	14.8	0.2	3	9	13.3	53.1	0.1	1.8	5	2.3	0	31.2	40.8	10.2	0.6	4.4	9.6	1.2	1.1	5.4	10.3	2
FGFR3	2.2	0	32.5	410.4	1.1	103.8	4.1	29.8	23.9	0	4.8	1.5	3.1	91.5	37.6	14.7	0	0.5	36.1	0	5	7.9	3	1.7	3.4	4.2	0	0.5	0.7	12	3.2	3.6	4	0.1	16.1	30.4	0.6	0	1.3	20.7	4.1	1.2	6.5	1.3	0.6	0.6	12.4	14	0.1
FGFR4	0.3	0	0	0.3	0.3	0.6	0.7	0.4	0	0.9	2.9	2	0.9	78.6	0.1	3.7	0	1.3	12.9	3.9	10.9	0.1	1.6	0.3	0.7	4.2	0	0.5	4.9	3.8	9.6	9.7	2.9	0.7	3.9	31.2	0.3	0	0.5	10.1	0	0.9	0.5	0	0.6	0.7	0	1.9	0.6
FGFRL1	3.8	3.2	4.1	34	2.8	6.5	3.7	5.4	2.2	5.4	13.2	6.1	8.5	11.5	6.9	7.3	0	1.6	4.4	0	9.6	0.2	6	4.2	2.6	1.8	4.8	3.2	10.2	26.6	5.1	6.6	13.5	30.9	5.3	37.5	3.2	0	2.8	11	0	1.6	2.5	1.2	4.4	3.4	7.2	1.9	94
FKBP11	22.3	16	19.1	5.2	229.8	28.3	56	48.6	39.3	5.5	45	43.3	2.3	30	42.8	9.2	39.6	21.5	23.1	7.9	23.7	18.4	19.2	117.8	32.3	25.1	20.6	5.3	171.7	80.7	64.1	31.6	31	34	40.4	96.6	10.9	1.7	3.7	227.7	16.2	15.1	26.1	17.4	27.7	10.1	272.1	0	1.8
FLRT1	0	0	0	4.2	0	0.1	0	0	0	6.1	0	0	0.9	0	0	0	0	0	0	0	0	0	0.3	0.3	0.1	0	0	8.8	0	0	0.1	0	0.6	0	0	0	0	0	16.1	0	0	0	0	0	0	0	0	1.9	6.2
FLRT2	5.9	0	1.3	279.5	0.1	21.4	1.7	5.2	6.2	7	3.9	4.4	4	10	0.4	1.8	0	0.4	0.1	0	66.2	3.1	2.2	65.1	15.9	0	0	549.6	42.8	0.2	34.3	0.5	1.6	39.9	66	0.2	2.4	10.1	321.3	0	0	1.3	6.6	7.7	219	1.2	1.8	432.8	13.2
FLRT3	0.3	218	156.5	2.3	0.5	8.7	168.3	26.1	55.8	23.9	4.4	6.5	1.2	24.3	73.1	22	6.2	0.5	2.2	13.7	23.6	0.2	0.7	1.7	1.9	11.3	0	27.2	14.9	0	8.7	37.8	0.7	5	2.9	8.5	0.2	6.7	39.3	2.5	2	0.3	0.7	0.5	3.7	1.3	5.4	1.9	0.6
FLT1	411.6	0	6	2	4.7	4.1	0.7	0.2	3.4	17.8	1.2	1.5	26.5	2.8	2.9	0	4.2	197.2	0.1	1.9	0.6	157.2	0.5	1.5	263.1	0	0	0.9	0	815.4	32.1	0.5	2.1	0.1	234.9	6.9	30.8	1.7	14.5	0	0	12.5	23.6	173.8	18.6	15.3	0	433.8	153.2
FLT3	0	0	0	2.3	1.5	0.3	0	0	0	0	1.5	1	0.4	1.5	0	0	0	0	0	0	2.7	3.7	0.3	0.1	0.2	0	8.2	7.4	0	0	0.2	0	1.1	0	0.7	0.1	0.5	0	59.9	0	0	29.1	21.4	2.3	0	16.9	1.8	1.9	0
FLT3LG	10.6	0	3.7	3.9	10.5	5.1	6.1	5.7	16.5	1.7	4.3	5.8	0.4	1.5	6.5	3.7	6.2	0.6	0.4	0	1.9	0.4	0.9	5.6	7.9	1.8	2.5	0.5	1.8	0.8	15.5	10.2	0.8	2.6	8.6	1.4	1.9	8.4	0.7	1.3	0	5.1	9.4	0.2	16.4	5.8	8.8	3.7	5.1
FLT4	27.4	0	1.7	0.7	0.7	0.9	0.2	0	1.2	0.2	1.4	1.4	4.5	0	0.6	0	0	0.3	0	0	0	0.4	0.1	0.1	27.1	0	0	0.2	0	37.1	0.8	0	0.1	2.4	64.6	0.6	1.2	0	0.1	0	0	3.3	0.8	0.7	0.3	0.6	0	3.7	0.1
FMO4	2.2	0	2.6	7.2	3.2	2.8	4.6	5	2.8	0	2.3	2	3.7	2.8	3.7	9.2	0	2.8	7.1	29.4	2.3	5.7	3.8	1.7	1.4	1.2	0	0.1	1.4	1.2	6.6	8.2	1.7	1.5	2.9	22.1	3.7	0	0.1	3.2	2	5.9	1.3	1.3	1.5	2.7	5.4	2.8	1.8
FNDC10	0.3	0	2	0	0.1	0	0	0	0	0	6.9	8.5	0	0	0	0	0	0.2	0	3.9	1.3	0	2.4	3	0.5	0	0	0	0.9	2.5	2.4	0	4.7	57	0	0	5.2	0	0	0	0	0	0	0	0	1.9	0	0	0
FNDC4	14.8	0	0.5	5.2	0.8	3.4	3.2	0.4	5.7	9.1	8.3	12.8	2.4	14.3	0.2	0	4.2	0.2	0	3.9	72.9	255.2	1.6	18.8	10.9	0	2.7	20.1	48.3	0.2	17.3	6.1	2	5.9	10	130.9	0.5	0	18.7	0.5	0	3.2	5.3	557.6	15.5	1	3.6	5.6	23.7
FNDC5	1.1	0	0	7.5	0	0.1	0.2	0	0	71.3	0.6	0.5	64.9	0	0	1.8	4.2	0	0	1.9	0	28.1	0.3	4.6	1.4	0	0	10.3	0	0	14.5	0	0.5	38.6	0.7	2	0.9	0	15.8	0.1	0	0	0.5	5.9	5.3	0.8	0	5.6	44.1
FNDC9	0	0	0	0.7	0.1	0	0	0	0	5.8	0	0	0.3	0	0	0	0	0	0	0	0	0	0	0	0	0	0	1.1	0	0	0	0	0	0	0	0	0	0	1.1	0	0	0	0	0	0	0	0	0	0.1
FOXRED1	6.1	9.6	11.5	19.6	13.5	3.6	6.2	14.9	8	24.8	7.3	7	21.7	10	10.7	3.7	27.1	27.7	12.6	7.9	13.6	4.2	7.4	8.7	7.6	13.1	14.9	24.7	13.8	24.1	9.8	17.9	7.8	17.8	10	28.2	20.4	13.5	27.1	12.6	8.2	7.1	5.1	7.2	5.6	8	8.8	4.7	18.6
FRAS1	0.5	32.1	0	9.1	0.1	1.9	2.2	2.5	10.2	10.8	0.8	1.8	7.3	22.8	9.2	29.5	0	28	0.8	3.9	7.6	2.1	5.5	1	2	1.2	0	204.9	1.7	1.4	5.3	4.1	13.5	0.1	1.1	0.2	4.4	0	377.7	1	0	0	0.7	2.8	0.6	0.4	1.8	20.6	0.6
FREM2	1.8	0	27.2	46	0	0.6	0.1	0.7	0	0.2	0.4	0.5	2.7	15.7	1.4	1.8	0	5.9	0.3	5.9	3.2	0.5	18.6	4.5	0.6	0	0	0.5	0.2	0.4	0.4	0	48.6	0.5	0	1.3	0.8	0	9.1	0.1	2	0.3	0	0.1	0	0.2	0	3.7	3.3
FRMD3	38.4	22.4	1.1	6.2	0.4	1	1	0.6	0.6	108.6	2.6	1.9	73.7	15.7	1.8	1.8	79.2	0.4	28.9	17.6	2.8	121.9	2.8	1.4	25.8	1.2	0.8	37.9	2	1.2	8.8	2	3.9	0.4	4.2	0.3	0.8	101	70	38.3	0	4.4	0.6	122.8	2.1	8.3	0	27.2	3.9
FRMD5	0	0	0	134.8	0	0.4	0	0.8	0.6	11.4	0.1	0.3	14.8	0	0.1	0	2.1	0	0.3	0	2.8	14.7	0.3	0.1	0.2	1.2	0	375.2	6	0	1.1	7.1	0.1	3.9	0	0	0.1	0	646.2	0.8	0	0	0.3	5.2	0.3	0	0	14	17.5
FURIN	44.1	3.2	27.4	4.2	7.3	19.4	10	10.4	2.8	12.8	12	9	16.3	21.5	8.5	22	25	20.9	49.5	0	47.1	0.5	15.2	9.7	29.4	37.8	26.5	7.9	117.5	16.5	11.4	21.9	32.3	7	23.9	131.8	24.8	8.4	7.5	31.7	10.2	35.3	42.1	1.4	11.1	33.6	16	5.6	13.6
FXYD1	46.1	0	0	44.4	15.8	29.4	3.7	2.7	8	1.8	4.4	18	0.3	11.5	0.8	25.8	4.2	1.2	42.2	0	0.1	1.9	2.2	47.4	13.3	0	8.4	3.7	4.9	1.6	225.1	2	1.2	0.1	36	651.7	4.4	0	0.4	0.8	2	14.4	49	12	430.3	5.3	53.4	2.8	343.4
FXYD2	1	0	0.6	0	33.6	1.1	0.1	0.8	0.6	0.2	0.1	0.5	1.2	1595.6	0.1	435.9	0	0.1	0	2952.4	892.8	21.8	1.6	4.1	2.2	15.1	2.7	0	10	0.1	3.5	0.5	41.3	0.6	4.2	3.9	3.6	0	0	0.3	16.2	4.5	4.1	25.9	9.3	24.8	0	0	0.5
FXYD3	3.1	762.8	262.6	0.3	11.1	576.9	792.9	1870.8	340.4	2.9	557.5	515.7	1.3	201.6	1026.4	134.3	0	883.5	5605.4	1.9	35.6	0.4	180.1	29.5	19.7	974.3	2.7	0.1	708.4	138.1	20.3	356.8	194.1	0	0	0.9	81.4	1.7	0	2165.8	587.9	0	68.3	0	0	15.6	412.6	0	422.1
FXYD4	0	6.4	1.1	0	0	0	0.1	0.1	0	0	0	0.3	0.1	0	0.1	5039.3	0	0.5	0.5	46.9	0	2.6	6.4	2.6	0	0	0	0	0.2	0.1	0.4	9.2	15.9	0	0	0	0.1	0	0	1.9	0	0	0	11.3	0	0.2	0	0	0
FXYD5	291	3.2	13.4	0	330.7	107.1	73.4	106.3	54.1	0.6	80.2	51.2	5.2	32.9	27.8	99.3	0	18.9	2.9	0	156.1	1.7	3.4	63.5	276.5	10.7	111.2	2.2	197.3	462.9	93.1	71.9	2.2	0.3	323.8	6.1	430.3	0	0.4	8.2	4.1	385.9	492.1	4.6	6.5	403.9	209.9	10.3	0.4
FXYD6	72.2	6.4	2.2	0	1.1	6.6	2.4	1.1	0.6	3.5	2.1	21.5	9.3	1.5	0.7	0	2.1	0.8	0	1.9	6.4	3.6	0.6	23.9	71.8	12.5	10.7	0	0.4	1.1	78.6	0.5	1	29.7	163.9	1.6	72.7	1.7	0	0.2	6.1	32.4	9.6	14.3	237.9	18.7	16	0	128.7
FXYD7	1.1	0	1.3	7.2	8	2	0.1	0	0	0	0.4	0.6	0.1	0	0	1.8	0	0	0	0	0	0.1	0	1	0.9	0	0.4	42	0.2	0.1	1.1	0	0	0.1	0.7	0.2	0.1	1.7	12.9	0	0	0	4.4	0.2	1.2	0.7	3.6	9.4	1.5
GAPT	0.4	3.2	1.9	0	84.8	0	0	0	0	0	1	0.9	0.2	0	0.6	0	0	0	0	0	0	1.6	0	0.1	0.9	0	8.8	0	0	0.1	0.4	0.5	0	0	0.4	0	14.3	0	0	0	0	19.4	6	0.5	0	43	0	1.9	0
GFRAL	0.5	0	0	0.3	0	0	0	0	0	0	0	0	0.1	0	0	0	0	0	0	0	0	0	0	0	0.1	0	0	0.4	0	0	0	0	0	0	0	0	0	0	0.5	0	0	0	0	0	0	0	0	0	0
GFY	0	0	0	0	0	0	0	0	0	0	0	0	0.2	0	0	0	0	0	0	0	0	0.5	0	0	0	0	0	0.2	0	0	0	0	0	0	0	0	0	0	0	0	0	0	0	0.1	0	0	0	0	0
GHR	17.2	0	0.5	14.7	0.4	4.7	4.5	17.8	10.2	0.6	9.7	16	18.6	1.5	1.9	1.8	0	17.4	2.8	1.9	0	5.1	0.5	9.4	4.8	3	5.3	53.3	0.2	2.2	23.8	0.5	0.3	1.1	6.1	141.3	1.9	0	115.7	1.9	0	3	1.8	2.8	18.6	0.7	1.8	36.5	0.7
GINM1	120.5	80.1	53.7	10.1	44.6	46.8	58.6	75.1	46.7	21.3	50.1	50.3	54.1	38.6	53.4	66.2	29.2	81.1	64.5	39.2	92.7	191	42.2	77.3	78.9	26.8	32.2	11.9	80.7	77.1	103.4	18.3	60.7	48.2	104.6	41.9	45.6	16.8	13.9	23.1	46.8	56	47.7	369.6	129.5	46.6	42.7	5.6	86.5
GLG1	52.8	64.1	50.7	114.3	46.4	27.1	27.2	33	55.8	68.5	35.6	35.6	79.5	77.2	39.7	51.5	146	78	33.5	7.9	39.9	39.7	49.2	79.3	62	38.6	25	133.4	42.5	43.6	101.4	38.7	58	91	75.3	40.7	50.1	70.7	155.3	31.9	24.4	68.8	42.1	28.1	96.9	44.4	42.7	62.8	59.6
GLIPR1	6.5	12.8	16	2	121.6	13.6	189.2	23	4	2.9	15.5	19.9	0.9	5.7	10	3.7	4.2	4.8	0.3	0	102.8	14.3	11.3	119.4	7	3.5	11.8	13.3	83.9	384.2	46.1	2	16.4	0.8	10.4	4.4	242.4	6.7	14.6	0.4	4.1	273.9	393.2	5.9	14.3	259.6	16	28.1	1.4
GLIPR1L2	1.5	0	3.1	15	0.3	0.9	4.6	1.7	3.4	5.6	2.9	3	4	1.5	1.8	0	0	1.7	0.1	9.8	0.6	254	4.9	1.4	1.5	0	0.4	7.4	0	0.2	3	1.1	0.5	1.4	0	0.2	0.6	1.7	13.3	0.1	0	0.3	0.3	39	7.5	0.7	0	10.3	6.7
GLMP	11.7	3.2	19.1	3.3	7.3	0	16.4	0	10.8	2	12.3	11.6	5.8	31.5	5	31.3	0	70.3	13.8	27.4	51.3	0.6	8.5	19.1	17.5	10.9	18.5	1.6	38.3	68.5	33.4	18.8	14.2	14.9	42.8	69.8	197.7	1.7	1.9	19.4	0	66.8	0	1.4	16.4	41.1	0	1	21
GP1BA	0.2	0	0	0	1.3	1.5	0.6	0.4	0	1.8	0.2	0.5	1.1	0	0.2	0	2.1	0.3	0.1	3.9	0.2	0.3	0.8	1.8	0.5	0	1.7	0.2	0	0.2	0.7	0	2.4	0.1	2.5	0.9	0.1	0	0.2	0	0	0.9	3.3	0.6	0.3	14.2	0	0	0.3
GP1BB	0	0	0	0	0	0	0	0	0	0	0	0	0	0	0	0	0	0	0	0	0	0	0	0	0.2	0	0	0	0	0	0	0	0	0	0	0	0	0	0	0	0	0	0	0	0	0	0	0	0
GP5	0	0	0	0	0	0	0.1	0	0	0	0	0	0.3	0	0	0	0	0	0.3	0	0.1	0	0.1	0.1	0	0	0	0	0	0	0.1	0	0.3	0	0	0	0	0	0	0	0	0	0	0	0	0	0	0	0
GP6	0.3	0	0	3.6	0	0	0.3	0.3	0	2	0.3	0.4	0.7	1.5	0.3	0	6.2	0.1	0.7	0	0.1	14.3	1.4	0.4	1.2	0	0	9.9	0.4	0.3	0.6	0	2.2	0.8	3.3	0.2	0.1	3.3	10.2	0	0	0.8	0.2	8.7	0.3	10.3	0	1	0.4
GPA33	0.1	0	0.5	0	1.3	0	0	0	0	0	0	0	1.1	0	0	0	0	0	775.5	0	0	3.9	0	0	0.1	26.1	0.8	0.4	0	0	0	0.5	0	0	0	0	0.5	0	0.3	211.6	0	1.9	1.3	2.3	0.3	1.8	0	0	0.4
GPNMB	18	19.2	24.3	0.3	3.2	327.1	7.1	58.5	150.2	0.4	6.6	24.5	204.2	2.8	16	75.4	0	7.2	0.1	3.9	0.6	3	2.5	44	15	0	0	0.5	0.8	4.6	285.8	12.2	2.5	0.1	4.6	5.1	814.1	1.7	1.2	0	12.2	188.4	100.7	5.5	129.8	328.9	597.7	12.2	0.2
GPX8	10.9	0	1.1	0.3	0.3	7.1	6	38.3	9.1	0.2	8.9	6.1	4.3	0	33.3	25.8	0	49.5	0.5	5.9	13.7	0.4	6.5	62.7	18.6	0	0	0.1	38.8	218.9	76.6	2.6	4.9	30.9	19.2	0.2	10.2	0	0.1	4.7	4.1	0	6.9	0.6	51.3	1.1	24.9	5.6	7.9
GRAMD1A	51	22.4	37.3	28.1	23.6	20.8	64.4	15.1	18.2	15.8	22	18.7	12.3	0	16.1	16.5	16.7	13.1	3.5	3.9	36.8	1.4	15.3	19.9	63.2	39.4	20.4	8.9	57.8	35.8	25.6	10.7	16.5	39.5	66.4	5.6	53.8	8.4	12.1	15	14.2	39.4	81.6	3	25.7	37.7	33.8	15	23.1
GRAMD1B	1.4	0	0.5	94.7	0.6	0	0	0.1	1.2	44.3	1.1	1	5.7	21.5	0.2	5.5	114.7	6.9	0.1	3.9	0.7	9.6	1.6	0.6	1	0	0	120.7	0.4	3.7	1.6	16.3	0.9	41.9	0.7	0	2.6	45.4	102.8	1.8	0	3.8	2.6	2.7	0.6	7.5	0	37.5	23.4
GRAMD1C	4.5	12.8	10.5	181.8	15.6	1	6.9	3	5.2	0.2	9.9	7	0.9	15.7	7.1	14.7	37.5	17.5	10.1	31.3	4.4	97.1	33.3	8.5	4.7	4.9	2.7	29.7	2.7	3.7	1.5	6.6	51.9	1.4	5.7	17	1.5	11.8	4.3	5.5	4.1	0.3	0.8	80.5	2.8	0.9	1.8	9.4	13.4
GRAMD2A	0.1	70.5	15.5	0	0	0	0	0	0	0	3.9	5.3	0	0	7.4	3.7	0	106.2	0	0	0.1	0	14	0.2	0.2	0	0	0	0	29.5	0.8	0	0.7	0	0	0	9	0	0	0	0	0	0	0	0	0.1	0	0	0
GREB1	0.4	0	0.5	20.2	0.7	0.8	1.9	0	0.6	4.8	24.7	13.7	8.3	5.7	0.6	0	2.1	0.2	0.1	0	0.3	0.8	35.7	36	1.3	0	0	15	0.2	3.6	16.9	0	23.4	545.2	0.7	8.9	3.2	3.3	46.9	0	0	0	1.2	2.5	20.2	1.4	5.4	1	0.2
GREB1L	0.4	0	0.5	0.7	0.4	0.1	0.1	1	0	32.3	3.1	1.1	13.4	0	1.1	3.7	2.1	3.2	0.1	0	0.2	8.3	2.2	3.4	0.5	0	0	23.1	0.4	13.2	6.2	0	7	95.2	0	3.1	0.5	0	39.2	0.2	0	0	1.1	17.9	46	0.3	1.8	2.8	0.8
GUCY2C	0	0	0	1.3	6	0.5	0	0	0	0	0	0	1.5	0	0	0	0	0	34.4	0	0	0.1	0.1	0	0	176.7	0	1.4	0.2	0	0	1.1	0	0	0	0.1	0	0	0.8	56	0	0.3	0.3	0.2	0	0.3	0	1	0
GUCY2D	0	0	0	0.3	0.1	0.4	1.3	5.2	5.7	2.1	1.4	3.8	1.9	0	1.4	0	62.6	1.2	0	1.9	0.1	6.9	0.2	0.1	0.1	0	0	0.5	0	0.7	0.1	0	0.6	0.1	0	1.2	1.1	0	0.4	0	0	0.6	0	14.9	0	0.6	0	0	6.1
GUCY2F	0	0	0	0	0	0	0	0	0	0.8	0	0	0.2	0	0	0	0	0	0	0	0	1.2	1.1	0.4	0.3	0	0	0.3	0	0	0	0	0	0	0	0	0	0	0.3	0	0	0	0	0	0	0	0	1	1
GYPA	0	0	0	0	0.5	0	0	0	0	0	0	0	0.4	0	0	0	0	0.7	0	1.9	0	0.7	0	0	0	0	1995.6	2.4	0	2	0.3	0	0	0.1	0	0	2.1	0	1.7	0	0	0.9	0	0.3	0	0.3	0	0	0
GYPB	0	0	0	0	0.7	0	0	0	0	0	0	0	0	0	0	0	0	0.3	0	1.9	0	0	0.2	0.1	0.1	0	1351.4	3	0	1.2	0.2	0	0	2.1	0	0.9	1.8	0	1.2	0	0	0	0	0	0	0.3	0	0	0
GYPC	260.7	6.4	7.7	0.7	152.7	38	3.4	17	43.3	0.6	14.6	110.5	34.9	84.4	6	14.7	2.1	4.9	0	135	202.9	1.6	3.6	99.8	157.2	0	1728.6	0.4	4.9	6.9	170.5	10.2	2.5	23.3	229.2	6.2	488.7	0	0.5	1.1	0	118	108.5	4.9	87.3	134.9	305.9	15	5.1
HAVCR1	0	0	0	0.7	0	0	0	0	0	0	0	0	0.2	0	0	0	0	0	0.8	0	0.2	1	0.1	0	0	0	0	1.9	0	0	0	0	0.3	0	0	0.3	0	0	1.3	0.3	0	0	0	0.9	0	0.1	0	5.6	0
HAVCR2	1.2	6.4	6.5	2	5.9	1	0.2	0.1	0	0.9	0.7	1.5	1.1	0	1.9	0	0	0.6	0.3	7.9	0.1	11.1	0.1	0.1	3.7	0	1.3	2.1	0	0.8	0.9	0.5	0.1	0.1	1.1	0.5	148.3	0	1.7	0.3	0	89.1	67.8	7.8	0.3	83.2	3.6	31.9	0.1
HBEGF	186.2	221.2	69.3	1.3	5.7	214.6	818.1	161.9	95.6	2.8	37.9	77.8	80.8	24.3	58	11	0	2.5	199.2	0	37.6	0.5	23.6	22.9	94.7	88.3	0	2.1	10.7	1.8	35.2	62.7	74	0.6	22.5	3.4	73.2	5	2.9	105.1	18.3	39.7	36.2	0.7	0.3	210.2	32	4.7	7.4
HCST	12.3	6.4	43.3	0	85.3	28.6	1.3	1.7	2.8	0.4	11.4	12.8	1.2	15.7	7.1	9.2	0	3.8	1.8	0	2.8	1.3	4	2.5	18.3	0	84.2	0.1	1.2	4.7	9.5	14.8	5.5	0.3	21	14.3	571.1	1.7	0.1	0.9	2	396.6	584.5	3	2.1	392.7	44.4	5.6	0.7
HEG1	90.1	86.6	5.8	28.7	4.9	5	8	25.4	6.8	6.1	2.4	5.7	90.5	7.2	6.5	27.6	264.8	1.8	0.5	0	32	7	4	20.1	121.5	0	6.1	0.9	6.4	65.3	44.8	1.1	2.2	24.9	130.3	3.5	6.8	1.7	14.9	0.5	4.1	18.4	7.3	9.4	5	7.1	7.2	92.8	6
HEPACAM	0.1	0	0	184.8	0.1	0	0	0	0	0.3	0	0.5	0.4	0	0	0	0	0	0	1.9	0	0.1	0	0	0	0	0	0.7	0	0	0.1	0	0	0	0.4	11.2	0	0	2.1	0	0	0.3	0	0	0	0	0	5.6	15.5
HEPACAM2	0.1	0	0	0.7	0.4	0.3	1.1	0.7	0	0	15.1	6.6	0.2	0	0.9	5.5	0	0	17.2	9.8	0.1	2.5	0	0	0.1	218.2	18.7	0.5	0	0	0.1	27.5	0	0	0	0	0	0	0.6	387.5	349.9	0	0	2.4	0	0	7.2	1	0
HEPH	2.5	0	0	78	0.5	0.9	0	0	0	1	0.9	6	24.1	0	0	0	0	0	211	0	0.3	0.6	1.3	15.1	4.1	40.8	0	0.3	1.1	0	12.6	0	1.2	1.1	6.4	0	0.2	0	2.9	95.6	0	0	1.9	1.5	11.5	0.3	0	6.5	26.1
HEPHL1	0	0	0	1	0	10.5	0	0.6	0	0	0.1	0	0.3	0	0	1.8	0	0.6	0.1	0	0	1.4	0	0.1	0.1	0	0.4	1	0	0	0.1	0	0.1	0	0	0	0.1	0	1.2	0	0	0	0.3	0.6	0	0	1.8	0	0
HERPUD2	30.8	25.6	17.1	66.6	48.1	16.8	17	9	20.5	14.1	12	12.7	12.8	20	11.8	5.5	8.4	17.6	19.8	17.6	25	329.7	20.5	19.3	21.5	14.3	27.4	25.8	28.9	25	23.2	24.5	25.5	24.4	24.3	21.8	17.5	11.8	44.2	11.8	12.2	25.1	20	660.5	27.4	27.3	23.2	31.9	24
HFE	3.9	3.2	5.1	1	1.7	1.7	2.6	3.7	6.2	1	3.7	2.2	3.2	2.8	6.7	5.5	2.1	1.7	3.8	0	4.1	0.1	1.8	2.3	3.4	1.8	2.7	0.1	3.4	0.8	4.6	8.2	1.5	3	6.8	12.2	11.1	0	0.1	4	4.1	25.4	7.6	0.2	3.7	7.4	0	2.8	2.9
HHLA2	0	0	2	0.7	0.4	0	0.1	0.7	0	0	0.7	0.3	0.2	27.1	1.6	0	0	0	274.7	0	8.5	3.3	3.2	0	0.3	1.8	0	1.3	37.6	0.1	0.3	2.6	0.1	0	0	0	0.1	0	0.5	12.5	2	0	0.7	4.2	0.3	0.3	0	0	0
HLA-A	1622.4	371.8	478.6	22.9	1316.2	856.4	886.2	1417.5	228.8	30.8	289.6	188.5	147.4	936.5	952.5	503.9	6.2	18.3	2631.8	88	3747.8	52.2	239.4	374	1717.8	955.2	499.4	3.6	1310	18.5	743.5	853.7	556.2	253.3	1266.2	276.4	1840.9	37	19.3	1755.3	1265.4	1575	1124	95.6	704.6	1419.1	635	67.5	170.4
HLA-B	2836.3	913.5	1007.9	14	2936.9	1165.9	761.2	1139.6	396.1	27.7	533.2	550.2	168.5	1382.6	948.3	388.1	6.2	31.4	3264.3	68.4	4206.8	63.9	311.6	349.2	2480.7	836	550.3	1.4	1771.3	182.3	777.7	1044.4	773.2	212.5	2189.2	701.5	2602	60.6	3.4	2121.8	1129.1	4229.7	2158.6	65.7	644.9	2674.7	891.2	126.5	209.2
HLA-C	1903.4	227.6	328.1	13.1	1576.5	729.1	757.8	1082.3	236.8	33.4	457	342.8	61.2	807.8	662.7	483.7	10.4	39.5	1994	84.1	1966.4	25.6	233.7	343.8	1466.2	482.2	301.2	3.9	1511.3	1010.7	608.5	648.8	557.2	256.3	1390	469.2	1579	99.3	5.8	1375.7	923.7	2050.7	1492.7	32.1	507.3	1595.9	836	76.8	207.3
HLA-DMB	36.8	9.6	57	0.7	228.5	12	1	5.4	2.2	0.2	2.5	4.7	2.6	5.7	12.7	16.5	0	1.7	3.3	11.7	28.8	0.5	7.5	5.4	37.2	4.2	10.3	0.8	4.4	1.6	3.8	3.1	38.5	22.7	5.7	0.5	274.8	0	0.6	8.5	2	201.9	472.8	1.5	3.4	272.4	16	27.2	0.5
HLA-DOA	7.5	3.2	30.3	0	61.5	1.9	0.6	0.1	0.6	0	0.5	2.4	1.6	1.5	2	3.7	0	0.1	0.3	0	6.6	0.1	0.3	0.2	8.5	0	2.5	0	0.2	0.1	1.2	0.5	0.3	3.5	1.1	0	13.4	0	0	0.1	2	29.4	59	0.2	0.3	37.7	0	6.5	0.6
HLA-DOB	1.7	0	4.8	5.9	84.4	1	0.3	2.2	1.2	0.9	1.2	0.9	0	0	1	0	0	0	0.1	0	0.9	1.3	4.3	2.4	0.9	0	2.7	1	0.2	0.4	0.3	0	14.8	0.2	0	0	0.6	0	1.8	0.1	0	1	35.6	0.9	0	4.6	14.2	1.9	0.7
HLA-DPA1	621.8	83.3	404.3	0.3	1387.3	206.7	7.2	12.4	9.1	2.8	41.2	110.4	12.1	64.3	107.3	23.9	0	4.2	10.6	9.8	36.4	2.8	1.2	4.1	337.8	10.2	80.3	0.5	18.8	9.3	53.7	48.4	2.8	14.3	62.2	7.5	1153.8	5	0.9	18.2	12.2	1794.6	8122.8	11.7	18	2736.9	302.4	32.8	5.1
HLA-DPB1	354.8	67.3	330.7	1.3	1569.6	300.5	26	5.6	19.4	26.9	54	123.6	10.3	67.2	62.3	29.5	16.7	4.8	7.8	3.9	58.3	3.6	2	16.3	297.8	9.6	87.9	1.3	15.6	8.1	62.3	48.4	2.7	13.6	97.1	8.8	1099.4	8.4	1.6	13	10.2	2374.2	12627.8	10.1	27.4	2453.8	323.7	20.6	43.3
HLA-DQA1	67.9	12.8	86.3	0	972.8	50.2	0.4	4.3	4.6	0.1	9.8	28.6	2.1	7.2	19.4	0	2.1	0.8	0.9	1.9	4.6	0.6	0.5	0.4	97.4	0	38.3	0.1	4.6	2.4	14.7	10.7	0.9	0.8	12.8	0.6	381	0	0.1	0.4	2	518.6	4114.3	1.3	3.1	874.3	71.2	12.2	1
HLA-DQA2	46.1	3.2	3.6	0	179.2	23.5	0.3	1.8	1.2	0	2.5	1.3	0.5	0	7.5	3.7	0	0.2	0.1	0	0.2	0.7	0.1	0.2	20.6	2.4	0.4	0	0	0.8	1.6	0	0.3	0.8	2.2	0.3	110	0	0	0	0	78.9	1196.5	2	1.2	243.1	24.9	0	0
HLA-DQB1	162.9	41.7	181.1	0	995.1	89.9	8.7	23.1	31.3	5.1	16.8	32.1	3.2	27.1	40.7	18.4	10.4	1.4	10.3	7.9	38.8	16.5	4.1	1	135.3	22.8	37.2	0.2	20	3	18.8	41.8	5.2	7.9	25	2.3	422.1	0	0.8	24.7	12.2	487.3	4144.8	7.5	6.5	1090.5	97.8	8.4	1.1
HLA-DQB2	1.1	3.2	13	0	5.9	28.4	0	0.1	0	0	0.4	1.7	0.4	0	1.3	0	0	0	0	0	0.1	0.3	0.2	0	6.5	0	0	0	0	0	0.8	0	0.1	0.1	0	0	2.4	0	0.1	0	0	6.2	1010	0.5	0.9	30.5	26.6	1	0
[truncated: 932 more rows]
[truncated: 27 more columns]

## Sheet: Cell-type_groups
cell_type	cell_type_group
Basal respiratory cells	Glandular epithelial cells
Club cells	Glandular epithelial cells
Ionocytes	Glandular epithelial cells
[truncated: 73 more rows]
