# Supplementary material for: Charting γ-secretase substrates by explainable AI
Source: Nat Commun. 2025 Jul 1;16:5428. doi: 10.1038/s41467-025-60638-z (PMC12219630; doi:10.1038/s41467-025-60638-z)
Supplement: Supplementary file 3 — Supplementary Data 1–23 [file 41467_2025_60638_MOESM3_ESM.zip › Breimann et al_Supplementary Data/Supplementary Data 22_Statistic.xlsx]

## Sheet: KEY
Table	Explanation
Mann-Whitney_Bonferroni_-log10P	P-values (-log10, Bonferroni corrected) for two-sided Mann-Whitney-U test comparing HC substrates against other substrate classes
Summary	Summary statistics
Column
Links
pathway	Number of Reactome pathway links
disease	Number of disease links (DisGeNET)
mutation	Number of mutations in TMD-JMD (UniProt)
Network parameters
degree	Number of functional associations
stress_centrality	Number of shortest paths running through the gene/protein
neighborhood_connectivity	Average degree of functionally associated genes/proteins
Similarity
cpp_corr	Pearson correlation coefficient (R) based on top 100 CPP features (with closest protein in SUBEXPERT)
seq_sim	Sequence similarity (with closest protein in SUBEXPERT)
seq_sim_TMD_JMD	Sequence similarity only based on TMD-JMD (with closest protein in SUBEXPERT)
Co-expression
R_G-sec_tissue	Pearson correlation coefficient (R) of co-expression with γ-secretase (tissue level)
R_G-sec_cell_type	Pearson correlation coefficient (R) of co-expression with γ-secretase (cell type level)
Remark
Network parameters	Two confidence thresholds were tested for STRING network (0.4 and 0.8)

## Sheet: Mann-Whitney_Bonferroni_-log10P
pred_class (vs HC substrate)	Links			Network parameters (cofidence>=0.4)			Network parameters (cofidence>=0.8)			Similarity			Co-expression
	pathway	disease	mutation	degree	stress_centrality	neighborhood_connectivity	degree	stress_centrality	neighborhood_connectivity	cpp_corr	seq_sim	seq_sim_TMD_JMD	R_G-sec_tissue	R_G-sec_cell_type
LC substrate	5.10455	6.87727	0	9.23792	5.57132	1.56927	3.40291	5.82636	1.78083	58.2116	1.73348	6.53156	2.85212	3.15306
LC non-substrate	4.98955	12.5817	0	16.5611	8.30057	9.65934	4.72327	6.73144	3.12075	79.9879	6.88098	21.4255	1.76715	2.50027
HC non-substrate	3.54482	7.9271	0	7.79247	4.68946	5.94435	2.44866	3.04184	1.70803	39.9365	3.84893	17.1853	2.22547	2.48288

## Sheet: Summary
pred_class	Links
	pathway			disease			mutation
	mean	std	50%	mean	std	50%	mean	std	50%
HC substrate	7.07	9.89	5	11.94	21.28	3	0.39	1.6	0
LC substrate	4.74	7.88	0	6.36	14.75	1	0.33	0.94	0
LC non-substrate	4.41	6.84	0	4.17	9.96	0	0.29	0.96	0
HC non-substrate	4.43	9.12	0	2.47	5.02	0	0.26	0.98	0
pred_class	Network parameters (confidence>=0.4)
	degree			stress_centrality			neighborhood_connectivity
	mean	std	50%	mean	std	50%	mean	std	50%
HC substrate	35.7098	33.2682	26.5	117647	241435	50929	51.5211	26.1278	46.6632
LC substrate	23.6468	30.0742	12	66745.5	155413	27390	46.6925	29.916	40.4167
LC non-substrate	20.5646	29.922	9	62487.1	129737	20618	37.9976	29.9204	27
HC non-substrate	17.8429	25.9758	7.5	40749.8	76109.9	21261	33.8672	31.058	21.5357
pred_class	Network parameters (confidence>=0.8)
	degree			stress_centrality			neighborhood_connectivity
	mean	std	50%	mean	std	50%	mean	std	50%
HC substrate	5.54455	6.20468	4	21407.3	44013.8	1173	10.1488	9.84609	7.85
LC substrate	4.27536	7.7323	1	17443.2	94420.7	0	8.44625	10.8679	3.70833
LC non-substrate	4.46914	8.5122	1	14263.6	45849.1	0	7.7415	10.5736	2
HC non-substrate	3.51515	6.35427	1	10363	28540.3	0	7.04383	10.5627	1
pred_class	Similarity
	cpp_corr			seq_sim			seq_sim_TMD_JMD
	mean	std	median	mean	std	median	mean	std	median
HC substrate	0.82	0.05	0.82	19.62	18.58	13.18	33.19	16.12	29.63
LC substrate	0.74	0.05	0.74	13.6	11.49	11.66	26	9.18	26.83
LC non-substrate	0.66	0.06	0.67	10.56	6.5	9.3	22.19	7.33	21.95
HC non-substrate	0.6	0.06	0.61	10.17	5.8	8.91	19.12	7.38	19.51
pred_class	Co-expression with Gamma-secretase
	R_G-sec_tissue			R_G-sec_cell_type
	mean	std	median	mean	std	median
HC substrate	0.13	0.32	0.07	0.07	0.2	0.02
LC substrate	0.05	0.3	-0.04	0.03	0.17	-0.02
LC non-substrate	0.06	0.31	-0.04	0.04	0.19	-0.02
HC non-substrate	0	0.29	-0.05	0.02	0.16	-0.03
