# Supplementary material for: Charting γ-secretase substrates by explainable AI
Source: Nat Commun. 2025 Jul 1;16:5428. doi: 10.1038/s41467-025-60638-z (PMC12219630; doi:10.1038/s41467-025-60638-z)
Supplement: Supplementary file 3 — Supplementary Data 1–23 [file 41467_2025_60638_MOESM3_ESM.zip › Breimann et al_Supplementary Data/Supplementary Data 23_Overview.xlsx]

## Sheet: KEY
Supplementary Data	Description
1	Summary of sequence datasets
2	Sequence datasets (substrates, non-substrates, single-spanning proteins with unknown substrate status)
3	α-Secretase substrates (based on literature reviews)
4	β-Secretase substrates (based on literature, mainly mass spectrometry-based screens)
5	All default CPP part-split combinations for APP and TMX3
6	Scale subcategory selection (scale classification from AAontology)
7	Scale set selections (Set 1-5) obtained using AAclust with agglomerative clustering (complete linkage)
8	CPP features for 6 best dataset/annotation combinations, comparing SUBEXPERT vs OTHERS
9	CPP features for different settings of max_overlap and max_cor
10	Machine learning models and hyperparameters
11	NONSUBPRED datasets
12	Benchmarking results for CPP and dPULearn compared against ProtT5 embeddings (state-of-the-art protein language model)
13	Substrate prediction scores for all single-span transmembrane proteins with JMD length >= 10
14	Candidates for experimental validation
15	CPP-SHAP analysis for APP, Notch2, and ITGB1 (for models trained on dataset 1 with TMHMM annotation)
16	CPP-SHAP analysis clustering results (for models trained on dataset 1 with TMHMM annotation)
17	Functional analysis: datasets with results
18	Functional analysis: results of enrichment analysis
19	Functional analysis: clustering of GO and pathway terms
20	Functional analysis: new pathway/disease links (new HC substrates)
21	Functional analysis: RNA expression (at tissue and single-cell level)
22	Statistical analysis
Remark	Tables highlighted in bold contain the key data/results of this study and are covered in the main text.
