# Supplementary material for: Charting γ-secretase substrates by explainable AI
Source: Nat Commun. 2025 Jul 1;16:5428. doi: 10.1038/s41467-025-60638-z (PMC12219630; doi:10.1038/s41467-025-60638-z)
Supplement: Supplementary file 3 — Supplementary Data 1–23 [file 41467_2025_60638_MOESM3_ESM.zip › Breimann et al_Supplementary Data/Supplementary Data 3_alpha-Secretase substrates.xlsx]

## Sheet: KEY
Table	Explanation
Substrates	Substrates of α-secretases (family of 'A Disintegrin And Metalloproteinases' (ADAMs))
Overview	Occurrence of α-secretases substrates in respective publication (indicated by 1)
References	Details on publications from 'Overview' table
Column
ADAM	Number of ADAM protease, indicating ADAMX gene name (e.g., X=10 for ADAM10)
name_in_publication	Name of gene in publication
name	Name (UniProt)
gene_name	Primary gene name (UniProt) for human
organism	Organism (UniProt)
entry_HUMAN	Accession number (UniProt) for human
entry_MOUSE	Accession number (UniProt) for mouse
Name-first-author_Year	Presence (1) or absence (0) of gene in publications given by Name-first-author_Year
reference	Name of publications used as columns in 'Overview' table
full_reference	Full reference information

## Sheet: Substrates
ADAM	name_in_publication	name	gene_name	organism	entry_HUMAN	entry_MOUSE
8	Amphiregulin	D6RFX5_HUMAN	AREG	HUMAN	D6RFX5
8	Betacellulin	BTC_HUMAN	BTC	HUMAN	P35070	Q05928
8	EphrinB2	EFNB2_HUMAN	EFNB2	HUMAN	P52799	P52800
8	EGF	EGF_HUMAN	EGF	HUMAN	P01133	P01132
8	CD23	FCER2_HUMAN	FCER2	HUMAN	P06734	P20693
8	HB-EGF	HBEGF_HUMAN	HBEGF	HUMAN	Q99075	Q06186
8	VEGFR2	VGFR2_HUMAN	KDR	HUMAN	P35968	P35918
8	Kitligand	SCF_HUMAN	KITLG	HUMAN	P21583	P20826
8	VE-Cadherin	PCD12_HUMAN	PCDH12	HUMAN	Q9NPG4	O55134
8	PECAM	PECA1_HUMAN	PECAM1	HUMAN	P16284	Q08481
8	E-selectin	LYAM2_HUMAN	SELE	HUMAN	P16581	Q00690
8	L-selectin	LYAM1_HUMAN	SELL	HUMAN	P14151	P18337
8	PSGL-1	SELPL_HUMAN	SELPLG	HUMAN	Q14242	Q62170
8	Tie2	TIE2_HUMAN	TEK	HUMAN	Q02763	Q02858
8	TNF-R1	TNR1A_HUMAN	TNFRSF1A	HUMAN	P19438	P25118
8	VEGFR1	B5A924_HUMAN	VEGFR1	HUMAN	B5A924
9	ADAM10	ADA10_HUMAN	ADAM10	HUMAN	O14672	O35598
9	CD40	TNR5_HUMAN	CD40	HUMAN	P25942	P27512
9	Dll1	DLL1_HUMAN	DLL1	HUMAN	O00548	Q61483
9	EGF	EGF_HUMAN	EGF	HUMAN	P01133	P01132
9	EphB4	EPHB4_HUMAN	EPHB4	HUMAN	P54760	P54761
9	FGFR2iiib	FGFR2_HUMAN	FGFR2	HUMAN	P21802	P21803
9	HB-EGF	HBEGF_HUMAN	HBEGF	HUMAN	Q99075	Q06186
9	VEGFR2	VGFR2_HUMAN	KDR	HUMAN	P35968	P35918
9	MIC-A	MICA_HUMAN	MICA	HUMAN	Q29983
9	VE-Cadherin	PCD12_HUMAN	PCDH12	HUMAN	Q9NPG4	O55134
9	Tie2	TIE2_HUMAN	TEK	HUMAN	Q02763	Q02858
9	VCAM	VCAM1_HUMAN	VCAM1	HUMAN	P19320	P29533
10	APP	A4_HUMAN	A4	HUMAN	P05067	P12023
10	Amphiregulin	D6RFX5_HUMAN	AREG	HUMAN	D6RFX5
10	Axl	UFO_HUMAN	AXL	HUMAN	P30530	Q00993
10	Betacellulin	BTC_HUMAN	BTC	HUMAN	P35070	Q05928
10	CADM1	CADM1_HUMAN	CADM1	HUMAN	Q9BY67	Q8R5M8
10	CCL20	CCL20_HUMAN	CCL20	HUMAN	P78556	O89093
10	CD30	Q9HCX5_HUMAN	CD30	HUMAN	Q9HCX5
10	CD40L	CD40L_HUMAN	CD40LG	HUMAN	P29965	P27548
10	CD44	CD44_HUMAN	CD44	HUMAN	P16070	P15379
10	CD46	MCP_HUMAN	CD46	HUMAN	P15529	O88174
10	CD84	SLAF5_HUMAN	CD84	HUMAN	Q9UIB8	Q18PI6
10	E-cadherin	CADH1_HUMAN	CDH1	HUMAN	P12830	P09803
10	N-cadherin	CADH2_HUMAN	CDH2	HUMAN	P19022	P15116
10	CX3CL1	X3CL1_HUMAN	CX3CL1	HUMAN	P78423	O35188
10	CXCL16	CXL16_HUMAN	CXCL16	HUMAN	Q9H2A7	Q8BSU2
10	Des2	DEGS2_HUMAN	DEGS2	HUMAN	Q6QHC5	Q8R2F2
10	Dll1, Delta	DLL1_HUMAN	DLL1	HUMAN	O00548	Q61483
10	Desmoglein-2	DSG2_HUMAN	DSG2	HUMAN	Q14126	O55111
10	EphrinB2	EFNB2_HUMAN	EFNB2	HUMAN	P52799	P52800
10	EGF	EGF_HUMAN	EGF	HUMAN	P01133	P01132
10	Eprhins	EPHA2_HUMAN	EPHA2	HUMAN	P29317	Q03145
10	Eprhins	EPHA4_HUMAN	EPHA4	HUMAN	P54764	Q03137
10	Eprhins	EPHA7_HUMAN	EPHA7	HUMAN	Q15375	Q61772
10	ErbB2/HER2	ERBB2_HUMAN	ERBB2	HUMAN	P04626	P70424
10	JAM-A	JAM1_HUMAN	F11R	HUMAN	Q9Y624	O88792
10	FasL	TNFL6_HUMAN	FASLG	HUMAN	P48023	P41047
10	FcαR	FCAR_HUMAN	FCAR	HUMAN	P24071
10	CD23	FCER2_HUMAN	FCER2	HUMAN	P06734	P20693
10	GPVI	GPVI_HUMAN	GP6	HUMAN	Q9HCN6	P0C191
10	GPNMB	GPNMB_HUMAN	GPNMB	HUMAN	Q14956	Q99P91
10	Tim-1	HAVR1_HUMAN	HAVCR1	HUMAN	Q96D42	Q5QNS5
10	Tim-3	HAVR2_HUMAN	HAVCR2	HUMAN	Q8TDQ0	Q8VIM0
10	HB-EGF	HBEGF_HUMAN	HBEGF	HUMAN	Q99075	Q06186
10	ICAM1	ICAM1_HUMAN	ICAM1	HUMAN	P05362	P13597
10	ICOS-Ligand	ICOSL_HUMAN	ICOSLG	HUMAN	O75144	Q9JHJ8
10	IL11R	I11RA_HUMAN	IL11RA	HUMAN	Q14626	Q64385
10	IL23R	IL23R_HUMAN	IL23R	HUMAN	Q5VWK5	Q8K4B4
10	IL6R	IL6RA_HUMAN	IL6R	HUMAN	P08887	P22272
10	gp130	Q17RA0_HUMAN	IL6ST	HUMAN	Q17RA0
10	VEGFR2	VGFR2_HUMAN	KDR	HUMAN	P35968	P35918
10	Klotho	KLOT_HUMAN	KL	HUMAN	Q9UEF7	O35082
10	L1CAM	L1CAM_HUMAN	L1CAM	HUMAN	P32004	P11627
10	LAG3	LAG3_HUMAN	LAG3	HUMAN	P18627	Q61790
10	Leptin receptor	LEPR_HUMAN	LEPR	HUMAN	P48357	P48356
10	Meprin A	MEP1A_HUMAN	MEP1A	HUMAN	Q16819	P28825
10	Meprin β	MEP1B_HUMAN	MEP1B	HUMAN	Q16820	Q61847
10	c-MET	MET_HUMAN	MET	HUMAN	P08581	P16056
10	MIC-A	MICA_HUMAN	MICA	HUMAN	Q29983
10	MIC-B	MICB_HUMAN	MICB	HUMAN	Q29980
10	NOTCH1	NOTC1_HUMAN	NOTCH1	HUMAN	P46531	Q01705
10	NOTCH2	NOTC2_HUMAN	NOTCH2	HUMAN	Q04721	O35516
10	NOTCH3	NOTC3_HUMAN	NOTCH3	HUMAN	Q9UM47	Q61982
10	NOTCH4	NOTC4_HUMAN	NOTCH4	HUMAN	Q99466	P31695
10	Neuropilin-1	NRP1_HUMAN	NRP1	HUMAN	O14786	P97333
10	LOX1	OLR1_HUMAN	OLR1	HUMAN	P78380	Q9EQ09
10	VE-Cadherin	PCD12_HUMAN	PCDH12	HUMAN	Q9NPG4	O55134
10	Pcdhgamma	PCDGK_HUMAN	PCDHGC3	HUMAN	Q9UN70	Q91XX8
10	PrP	Q7KYZ4_HUMAN	Prnp	HUMAN	Q7KYZ4	P04925
10	RAGE	Q49A77_HUMAN	RAGE	HUMAN	Q49A77
10	L-Selectin	LYAM1_HUMAN	SELL	HUMAN	P14151	P18337
10	SIRPα	SHPS1_HUMAN	SIRPA	HUMAN	P78324	P97797
10	TACI	Q4ACX1_HUMAN	TACI	HUMAN	Q4ACX1
10	TGFα	TGFA_HUMAN	TGFA	HUMAN	P01135	P48030
10	Tim-4	TIMD4_HUMAN	TIMD4	HUMAN	Q96H15	Q6U7R4
10	TLR2	TLR2_HUMAN	TLR2	HUMAN	O60603	Q9QUN7
10	TLR4	TLR4_HUMAN	TLR4	HUMAN	O00206	Q9QUK6
10	BAFFR	TN13B_HUMAN	TNFSF13B	HUMAN	Q9Y275	Q9WU72
10	TNFR1	TRADD_HUMAN	TRADD	HUMAN	Q15628	Q3U0V2
10	ULBP2	ULBP2_HUMAN	ULBP2	HUMAN	Q9BZM5
10	VEGFR1	B5A924_HUMAN	VEGFR1	HUMAN	B5A924
12	Betacellulin	BTC_HUMAN	BTC	HUMAN	P35070	Q05928
12	E-Cadherin	CADH1_HUMAN	CDH1	HUMAN	P12830	P09803
12	Dll1	DLL1_HUMAN	DLL1	HUMAN	O00548	Q61483
12	EGF	EGF_HUMAN	EGF	HUMAN	P01133	P01132
12	HB-EGF	HBEGF_HUMAN	HBEGF	HUMAN	Q99075	Q06186
12	Flk1	VGFR2_HUMAN	KDR	HUMAN	P35968	P35918
12	Kitl1	SCF_HUMAN	KITLG	HUMAN	P21583	P20826
12	VE-Cadherin	PCD12_HUMAN	PCDH12	HUMAN	Q9NPG4	O55134
12	Tie2	TIE2_HUMAN	TEK	HUMAN	Q02763	Q02858
12	VCAM1	VCAM1_HUMAN	VCAM1	HUMAN	P19320	P29533
15	ADAM10	ADA10_HUMAN	ADAM10	HUMAN	O14672	O35598
15	E-Cadherin	CADH1_HUMAN	CDH1	HUMAN	P12830	P09803
15	CD23	FCER2_HUMAN	FCER2	HUMAN	P06734	P20693
15	FGFR2IIIb	FGFR2_HUMAN	FGFR2	HUMAN	P21802	P21803
15	MIC-B	MICB_HUMAN	MICB	HUMAN	Q29980
15	TRIF	TCAM1_HUMAN	TICAM1	HUMAN	Q8IUC6	Q80UF7
17	APP	A4_HUMAN	A4	HUMAN	P05067	P12023
17	ALCAM	CD166_HUMAN	ALCAM	HUMAN	Q13740	Q61490
17	Amphiregulin	D6RFX5_HUMAN	AREG	HUMAN	D6RFX5
17	Axl	UFO_HUMAN	AXL	HUMAN	P30530	Q00993
17	EMMPRIN	BASI_HUMAN	BSG	HUMAN	P35613	P18572
17	Betacellulin	BTC_HUMAN	BTC	HUMAN	P35070	Q05928
17	TACE	BTC_HUMAN	BTC	HUMAN	P35070	Q05928
17	CADM1	CADM1_HUMAN	CADM1	HUMAN	Q9BY67	Q8R5M8
17	CD163	C163A_HUMAN	CD163	HUMAN	Q86VB7	Q2VLH6
17	CD30	Q9HCX5_HUMAN	CD30	HUMAN	Q9HCX5
17	CD36	CD36_HUMAN	CD36	HUMAN	P16671	Q08857
17	CD40	TNR5_HUMAN	CD40	HUMAN	P25942	P27512
17	CD40L	CD40L_HUMAN	CD40LG	HUMAN	P29965	P27548
17	CD44	CD44_HUMAN	CD44	HUMAN	P16070	P15379
17	CSF-1	CSF1_HUMAN	CSF1	HUMAN	P09603	P07141
17	CSF1R	CSF1R_HUMAN	CSF1R	HUMAN	P07333	P09581
17	CX3CL1	X3CL1_HUMAN	CX3CL1	HUMAN	P78423	O35188
17	Dll1	DLL1_HUMAN	DLL1	HUMAN	O00548	Q61483
17	Desmoglein-2	DSG2_HUMAN	DSG2	HUMAN	Q14126	O55111
17	EGF	EGF_HUMAN	EGF	HUMAN	P01133	P01132
17	Epigen	EPGN_HUMAN	EPGN	HUMAN	Q6UW88	Q924X1
17	ErbB4/HER4	ERBB4_HUMAN	ERBB4	HUMAN	Q15303	Q61527
17	Epiregulin	EREG_HUMAN	EREG	HUMAN	O14944	Q61521
17	JAM-A	JAM1_HUMAN	F11R	HUMAN	Q9Y624	O88792
17	FasL	TNFL6_HUMAN	FASLG	HUMAN	P48023	P41047
17	FcαR	FCAR_HUMAN	FCAR	HUMAN	P24071
17	CD16a	FCG3A_HUMAN	FCGR3A	HUMAN	P08637
17	CD16b	FCG3B_HUMAN	FCGR3B	HUMAN	O75015
17	FLT3LG	FLT3L_HUMAN	FLT3LG	HUMAN	P49771	P49772
17	GP Ialpha	GP1BA_HUMAN	GP1BA	HUMAN	P07359	O35930
17	GPV	GPV_HUMAN	GP5	HUMAN	P40197	O08742
17	GPVI	GPVI_HUMAN	GP6	HUMAN	Q9HCN6	P0C191
17	Tim-1	HAVR1_HUMAN	HAVCR1	HUMAN	Q96D42	Q5QNS5
17	Tim-3	HAVR2_HUMAN	HAVCR2	HUMAN	Q8TDQ0	Q8VIM0
17	HB-EGF	HBEGF_HUMAN	HBEGF	HUMAN	Q99075	Q06186
17	ICAM1	ICAM1_HUMAN	ICAM1	HUMAN	P05362	P13597
17	ICOS-Ligand	ICOSL_HUMAN	ICOSLG	HUMAN	O75144	Q9JHJ8
17	IFNAR2	INAR2_HUMAN	IFNAR2	HUMAN	P48551	O35664
17	IL15Rα	I15RA_HUMAN	IL15RA	HUMAN	Q13261	Q60819
17	IL-15R	I15RA_HUMAN	IL15RA	HUMAN	Q13261	Q60819
17	IL1R-II	IL1R2_HUMAN	IL1R2	HUMAN	P27930	P27931
17	IL23R	IL23R_HUMAN	IL23R	HUMAN	Q5VWK5	Q8K4B4
17	IL6R	IL6RA_HUMAN	IL6R	HUMAN	P08887	P22272
17	IL-6R	IL6RA_HUMAN	IL6R	HUMAN	P08887	P22272
17	gp130	Q17RA0_HUMAN	IL6ST	HUMAN	Q17RA0
17	Itgam	ITAM_HUMAN	ITGAM	HUMAN	P11215	P05555
17	ITGB2	ITB2_HUMAN	ITGB2	HUMAN	P05107	P11835
17	Jagged1	JAG1_HUMAN	JAG1	HUMAN	P78504	Q9QXX0
17	VEGFR2	VGFR2_HUMAN	KDR	HUMAN	P35968	P35918
17	c-Kit	KIT_HUMAN	KIT	HUMAN	P10721	P05532
17	KITLG	SCF_HUMAN	KITLG	HUMAN	P21583	P20826
17	Klotho	KLOT_HUMAN	KL	HUMAN	Q9UEF7	O35082
17	L1CAM	L1CAM_HUMAN	L1CAM	HUMAN	P32004	P11627
17	LAG3	LAG3_HUMAN	LAG3	HUMAN	P18627	Q61790
17	LTA	TNFB_HUMAN	LTA	HUMAN	P01374	P09225
17	LTB	TNFC_HUMAN	LTB	HUMAN	Q06643	P41155
17	LYVE-1	LYVE1_HUMAN	LYVE1	HUMAN	Q9Y5Y7	Q8BHC0
17	Meprin β	MEP1B_HUMAN	MEP1B	HUMAN	Q16820	Q61847
17	MerTK	MERTK_HUMAN	MERTK	HUMAN	Q12866	Q60805
17	MICA	MICA_HUMAN	MICA	HUMAN	Q29983
17	MICB	MICB_HUMAN	MICB	HUMAN	Q29980
17	Notch1	NOTC1_HUMAN	NOTCH1	HUMAN	P46531	Q01705
17	Notch	NOTC2_HUMAN	NOTCH2	HUMAN	Q04721	O35516
17	Notch	NOTC3_HUMAN	NOTCH3	HUMAN	Q9UM47	Q61982
17	Notch	NOTC4_HUMAN	NOTCH4	HUMAN	Q99466	P31695
17	Neuregulin	NRG2_HUMAN	NRG2	HUMAN	O14511	P56974
17	LOX-1	OLR1_HUMAN	OLR1	HUMAN	P78380	Q9EQ09
17	VE-Cadherin	PCD12_HUMAN	PCDH12	HUMAN	Q9NPG4	O55134
17	PECAM	PECA1_HUMAN	PECAM1	HUMAN	P16284	Q08481
17	PrP	Q7KYZ4_HUMAN	Prnp	HUMAN	Q7KYZ4	P04925
17	SDC1	SDC1_HUMAN	SDC1	HUMAN	P18827	P18828
17	SDC4	SDC4_HUMAN	SDC4	HUMAN	P31431	O35988
17	L-selectin	LYAM1_HUMAN	SELL	HUMAN	P14151	P18337
17	Semaphorin 4D	SEM4D_HUMAN	SEMA4D	HUMAN	Q92854	O09126
17	SIRPα	SHPS1_HUMAN	SIRPA	HUMAN	P78324	P97797
17	LR11	SORL_HUMAN	SORL1	HUMAN	Q92673	O88307
17	Tie2	TIE2_HUMAN	TEK	HUMAN	Q02763	Q02858
17	TGFα	TGFA_HUMAN	TGFA	HUMAN	P01135	P48030
17	Tim-4	TIMD4_HUMAN	TIMD4	HUMAN	Q96H15	Q6U7R4
17	TNFα	TNFA_HUMAN	TNF	HUMAN	P01375	P06804
17	TNF-RI	TNR1A_HUMAN	TNFRSF1A	HUMAN	P19438	P25118
17	TNF-RII	TNR1B_HUMAN	TNFRSF1B	HUMAN	P20333	P25119
17	RANKL	TNF11_HUMAN	TNFSF11	HUMAN	O14788	O35235
17	BAFFR	TN13B_HUMAN	TNFSF13B	HUMAN	Q9Y275	Q9WU72
17	ULBP2	ULBP2_HUMAN	ULBP2	HUMAN	Q9BZM5
17	VCAM1	VCAM1_HUMAN	VCAM1	HUMAN	P19320	P29533
17	VEGFR1	B5A924_HUMAN	VEGFR1	HUMAN	B5A924
19	A2M	A2MG_HUMAN	A2M	HUMAN	P01023	Q6GQT1
19	Amphiregulin	D6RFX5_HUMAN	AREG	HUMAN	D6RFX5
19	Betacellulin	BTC_HUMAN	BTC	HUMAN	P35070	Q05928
19	EGF	EGF_HUMAN	EGF	HUMAN	P01133	P01132
19	Epiregulin	EREG_HUMAN	EREG	HUMAN	O14944	Q61521
19	HB-EGF	HBEGF_HUMAN	HBEGF	HUMAN	Q99075	Q06186
19	TGFα	TGFA_HUMAN	TGFA	HUMAN	P01135	P48030
19	TNFα	TNFA_HUMAN	TNF	HUMAN	P01375	P06804
19	RANKL	TNF11_HUMAN	TNFSF11	HUMAN	O14788	O35235
28	CTGF	CCN5_HUMAN	CCN5	HUMAN	O76076	Q9Z0G4
28	CD200	OX2G_HUMAN	CD200	HUMAN	P41217	O54901
28	CD23	FCER2_HUMAN	FCER2	HUMAN	P06734	P20693
28	TNFα	TNFA_HUMAN	TNF	HUMAN	P01375	P06804
28	Von Willebrand Factor	VWF_HUMAN	VWF	HUMAN	P04275	Q8CIZ8
33	CD23	FCER2_HUMAN	FCER2	HUMAN	P06734	P20693
33	KITLG	SCF_HUMAN	KITLG	HUMAN	P21583	P20826
33	TNFSF11	TNF11_HUMAN	TNFSF11	HUMAN	O14788	O35235

## Sheet: Overview
ADAM	name_in_publication	Pruessmeyer_2009	Lambrecht_2018
8	Amphiregulin	0	1
8	Betacellulin	0	1
8	EphrinB2	0	1
8	EGF	0	1
8	CD23	0	1
8	HB-EGF	0	1
8	VEGFR2	0	1
8	Kitligand	0	1
8	VE-Cadherin	0	1
8	PECAM	0	1
8	E-selectin	0	1
8	L-selectin	0	1
8	PSGL-1	0	1
8	Tie2	0	1
8	TNF-R1	0	1
8	VEGFR1	0	1
9	ADAM10	0	1
9	CD40	0	1
9	Dll1	0	1
9	EGF	0	1
9	EphB4	0	1
9	FGFR2iiib	0	1
9	HB-EGF	0	1
9	VEGFR2	0	1
9	MIC-A	0	1
9	VE-Cadherin	0	1
9	Tie2	0	1
9	VCAM	0	1
10	APP	1	0
10	Amphiregulin	0	1
10	Axl	0	1
10	Betacellulin	1	1
10	CADM1	0	1
10	CCL20	0	1
10	CD30	1	1
10	CD40L	0	1
10	CD44	1	1
10	CD46	0	1
10	CD84	0	1
10	E-cadherin	0	1
10	N-cadherin	1	0
10	CX3CL1	1	1
10	CXCL16	0	1
10	Des2	1	0
10	Dll1, Delta	1	1
10	Desmoglein-2	0	1
10	EphrinB2	0	1
10	EGF	1	1
10	Eprhins	1	0
10	Eprhins	1	0
10	Eprhins	1	0
10	ErbB2/HER2	1	0
10	JAM-A	1	1
10	FasL	1	1
10	FcαR	0	1
10	CD23	0	1
10	GPVI	0	1
10	GPNMB	0	1
10	Tim-1	0	1
10	Tim-3	0	1
10	HB-EGF	0	1
10	ICAM1	0	1
10	ICOS-Ligand	0	1
10	IL11R	0	1
10	IL23R	0	1
10	IL6R	1	1
10	gp130	0	1
10	VEGFR2	0	1
10	Klotho	0	1
10	L1CAM	0	1
10	LAG3	0	1
10	Leptin receptor	0	1
10	Meprin A	0	1
10	Meprin β	0	1
10	c-MET	0	1
10	MIC-A	1	1
10	MIC-B	0	1
10	NOTCH1	1	1
10	NOTCH2	1	0
10	NOTCH3	1	0
10	NOTCH4	1	0
10	Neuropilin-1	0	1
10	LOX1	0	1
10	VE-Cadherin	1	1
10	Pcdhgamma	1	0
10	PrP	1	0
10	RAGE	0	1
10	L-Selectin	0	1
10	SIRPα	0	1
10	TACI	0	1
10	TGFα	0	1
10	Tim-4	0	1
10	TLR2	0	1
10	TLR4	0	1
10	BAFFR	0	1
10	TNFR1	0	1
10	ULBP2	0	1
10	VEGFR1	0	1
12	Betacellulin	0	1
12	E-Cadherin	0	1
12	Dll1	0	1
12	EGF	0	1
12	HB-EGF	0	1
12	Flk1	0	1
12	Kitl1	0	1
12	VE-Cadherin	0	1
12	Tie2	0	1
12	VCAM1	0	1
15	ADAM10	0	1
15	E-Cadherin	0	1
15	CD23	0	1
15	FGFR2IIIb	0	1
15	MIC-B	0	1
15	TRIF	0	1
17	APP	1	0
17	ALCAM	1	1
17	Amphiregulin	1	1
17	Axl	0	1
17	EMMPRIN	0	1
17	Betacellulin	0	1
17	TACE	0	1
17	CADM1	0	1
17	CD163	0	1
17	CD30	1	1
17	CD36	0	1
17	CD40	0	1
17	CD40L	1	1
17	CD44	1	1
17	CSF-1	0	1
17	CSF1R	0	1
17	CX3CL1	1	1
17	Dll1	0	1
17	Desmoglein-2	0	1
17	EGF	1	1
17	Epigen	1	1
17	ErbB4/HER4	1	0
17	Epiregulin	1	1
17	JAM-A	1	1
17	FasL	0	1
17	FcαR	0	1
17	CD16a	0	1
17	CD16b	0	1
17	FLT3LG	0	1
17	GP Ialpha	1	0
17	GPV	1	0
17	GPVI	0	1
17	Tim-1	0	1
17	Tim-3	0	1
17	HB-EGF	1	1
17	ICAM1	0	1
17	ICOS-Ligand	0	1
17	IFNAR2	0	1
17	IL15Rα	0	1
17	IL-15R	1	0
17	IL1R-II	0	1
17	IL23R	0	1
17	IL6R	0	1
17	IL-6R	1	0
17	gp130	0	1
17	Itgam	0	1
17	ITGB2	0	1
17	Jagged1	0	1
17	VEGFR2	0	1
17	c-Kit	0	1
17	KITLG	0	1
17	Klotho	0	1
17	L1CAM	0	1
17	LAG3	0	1
17	LTA	0	1
17	LTB	0	1
17	LYVE-1	0	1
17	Meprin β	0	1
17	MerTK	0	1
17	MICA	1	1
17	MICB	0	1
17	Notch1	1	1
17	Notch	1	0
17	Notch	1	0
17	Notch	1	0
17	Neuregulin	1	0
17	LOX-1	0	1
17	VE-Cadherin	0	1
17	PECAM	0	1
17	PrP	1	0
17	SDC1	0	1
17	SDC4	0	1
17	L-selectin	1	1
17	Semaphorin 4D	0	1
17	SIRPα	0	1
17	LR11	0	1
17	Tie2	0	1
17	TGFα	1	1
17	Tim-4	0	1
17	TNFα	1	1
17	TNF-RI	1	1
17	TNF-RII	0	1
17	RANKL	0	1
17	BAFFR	0	1
17	ULBP2	0	1
17	VCAM1	0	1
17	VEGFR1	0	1
19	A2M	0	1
19	Amphiregulin	0	1
19	Betacellulin	0	1
19	EGF	0	1
19	Epiregulin	0	1
19	HB-EGF	0	1
19	TGFα	0	1
19	TNFα	0	1
19	RANKL	0	1
28	CTGF	0	1
28	CD200	0	1
28	CD23	0	1
28	TNFα	0	1
28	Von Willebrand Factor	0	1
33	CD23	0	1
33	KITLG	0	1
33	TNFSF11	0	1

## Sheet: References
reference	full_reference
Pruessmeyer_2009	Pruessmeyer, J., and Ludwig, A. (2009, Semin. Cell Dev. Biol.). The good, the bad and the ugly substrates for ADAM10 and ADAM17 in brain pathology, inflammation and cancer
Lambrecht_2018	Lambrecht, B.N., …, and Hammad, H. (2018, Nat. Rev. Immunol.). The emerging role of ADAM metalloproteinases in immunity
