# Supplementary material for: Charting γ-secretase substrates by explainable AI
Source: Nat Commun. 2025 Jul 1;16:5428. doi: 10.1038/s41467-025-60638-z (PMC12219630; doi:10.1038/s41467-025-60638-z)
Supplement: Supplementary file 3 — Supplementary Data 1–23 [file 41467_2025_60638_MOESM3_ESM.zip › Breimann et al_Supplementary Data/Supplementary Data 4_beta-Secretase substrates.xlsx]

## Sheet: KEY
Table	Explanation
Substrates	Substrates of β-secretase ('β-site APP Cleaving Enzyme 1' (BACE1))
Overview	Occurrence for β-secretase substrates in respective publication (indicated by 1)
References	Details on publications from 'Overview' table
Column
name_in_publication	Name of gene in publication
name	Name (UniProt)
gene_name	Primary gene name (UniProt) for human
organism	Organism (UniProt)
entry_HUMAN	Accession number (UniProt) for human
entry_MOUSE	Accession number (UniProt) for mouse
Name-first-author_Year	Presence (1) or absence (0) of gene in publications given by Name-first-author_Year
reference	Name of publications used as columns in 'Overview' table
full_reference	Full reference information

## Sheet: Substrates
name_in_publication	name	gene_name	organism	entry_HUMAN	entry_MOUSE
ADAM10	ADA10_HUMAN	ADA10	HUMAN	O14672	O35598
ALCAM	CD166_HUMAN	CD166	HUMAN	Q13740	Q61490
APLP1	APLP1_HUMAN	APLP1	HUMAN	P51693	Q03157
APLP2	APLP2_HUMAN	APLP2	HUMAN	Q06481	Q06335
APP	A4_HUMAN	A4	HUMAN	P05067	P12023
Atp6ap1	VAS1_HUMAN	VAS1	HUMAN	Q15904	Q9R1Q9
ATP6AP2	RENR_HUMAN	RENR	HUMAN	O75787	Q9CYN9
BACE1	BACE1_HUMAN	BACE1	HUMAN	P56817	P56818
BAMBI	BAMBI_HUMAN	BAMBI	HUMAN	Q13145	Q9D0L6
BSG	BASI_HUMAN	BASI	HUMAN	P35613	P18572
CACHD1	CAHD1_HUMAN	CAHD1	HUMAN	Q5VU97	Q6PDJ1
CACNA2D1	CA2D1_HUMAN	CA2D1	HUMAN	P54289	O08532
CD19	CD19_HUMAN	CD19	HUMAN	P15391	P25918
CD200	OX2G_HUMAN	OX2G	HUMAN	P41217	O54901
CD276	CD276_HUMAN	CD276	HUMAN	Q5ZPR3	Q8VE98
Cdh13	CAD13_HUMAN	CAD13	HUMAN	P55290	Q9WTR5
Cdh2	CADH2_HUMAN	CADH2	HUMAN	P19022	P15116
CHL1	NCHL1_HUMAN	NCHL1	HUMAN	O00533	P70232
CNTN1	CNTN1_HUMAN	CNTN1	HUMAN	Q12860	P12960
CNTN2	CNTN2_HUMAN	CNTN2	HUMAN	Q02246	Q61330
CNTNAP1	CNTP1_HUMAN	CNTP1	HUMAN	P78357	O54991
CPD	CBPD_HUMAN	CBPD	HUMAN	O75976	O89001
CRIM1	CRIM1_HUMAN	CRIM1	HUMAN	Q9NZV1	Q9JLL0
CSPG4	CSPG4_HUMAN	CSPG4	HUMAN	Q6UVK1	Q8VHY0
CX3C	X3CL1_HUMAN	X3CL1	HUMAN	P78423	O35188
Dag1	DAG1_HUMAN	DAG1	HUMAN	Q14118	Q62165
DNER	DNER_HUMAN	DNER	HUMAN	Q8NFT8	Q8JZM4
DSG2	DSG2_HUMAN	DSG2	HUMAN	Q14126	O55111
EFNA5	EFNA5_HUMAN	EFNA5	HUMAN	P52803	O08543
Efnb3	EFNB3_HUMAN	EFNB3	HUMAN	Q15768	O35393
Enpp5	ENPP5_HUMAN	ENPP5	HUMAN	Q9UJA9	Q9EQG7
EPHA10	GSLG1_HUMAN	GSLG1	HUMAN	Q92896	Q61543
EPHA2	EPHA2_HUMAN	EPHA2	HUMAN	P29317	Q03145
EPHA4	EPHA4_HUMAN	EPHA4	HUMAN	P54764	Q03137
EPHA7	EPHA7_HUMAN	EPHA7	HUMAN	Q15375	Q61772
EPHB4	EPHB4_HUMAN	EPHB4	HUMAN	P54760	P54761
ESL1	GSLG1_HUMAN	GSLG1	HUMAN	Q92896	Q61543
EXTL2	EXTL2_HUMAN	EXTL2	HUMAN	Q9UBQ6	Q9ES89
GLG1	GSLG1_HUMAN	GSLG1	HUMAN	Q92896	Q61543
GLT8D1	GL8D1_HUMAN	GL8D1	HUMAN	Q68CQ7	Q6NSU3
GOLIM4	GOLI4_HUMAN	GOLI4	HUMAN	O00461	Q8BXA1
GPC3	GPC3_HUMAN	GPC3	HUMAN	P51654	Q8CFZ4
HEPACAM2	HECA2_HUMAN	HECA2	HUMAN	A8MVW5	Q4VAH7
HEPH	HEPH_HUMAN	HEPH	HUMAN	Q9BQS7	Q9Z0Z4
HLA	HLAA_HUMAN	HLAA	HUMAN	P04439	P04439
IFNAR2	INAR2_HUMAN	INAR2	HUMAN	P48551	O35664
IGF2R	MPRI_HUMAN	MPRI	HUMAN	P11717	Q07113
IL6ST	IL6RB_HUMAN	IL6RB	HUMAN	P40189	Q00560
ISLR2	ISLR2_HUMAN	ISLR2	HUMAN	Q6UXK2	Q5RKR3
ITFG1	TIP_HUMAN	TIP	HUMAN	Q8TB96	Q99KW9
JAG1	JAG1_HUMAN	JAG1	HUMAN	P78504	Q9QXX0
L1CAM	L1CAM_HUMAN	L1CAM	HUMAN	P32004	P11627
LAMP1	LAMP1_HUMAN	LAMP1	HUMAN	P11279	P11438
LAMP2	LAMP2_HUMAN	LAMP2	HUMAN	P13473	P17047
LAT1	LAT1_HUMAN	LAT1	HUMAN	Q01650	Q9Z127
LAT2	LAT2_HUMAN	LAT2	HUMAN	Q9UHI5	Q9QXW9
LAT3	LAT3_HUMAN	LAT3	HUMAN	O75387	Q8BSM7
LMAN1	LMAN1_HUMAN	LMAN1	HUMAN	P49257	Q9D0F3
LMAN2	LMAN2_HUMAN	LMAN2	HUMAN	Q12907	Q9DBH5
LRIG1	LRIG1_HUMAN	LRIG1	HUMAN	Q96JA1	P70193
LRIG2	LRIG2_HUMAN	LRIG2	HUMAN	O94898	Q52KR2
LRIG3	LRIG3_HUMAN	LRIG3	HUMAN	Q6UXM1	Q6P1C6
LRP11	LRP11_HUMAN	LRP11	HUMAN	Q86VZ4	Q8CB67
LRP4	LRP4_HUMAN	LRP4	HUMAN	O75096	Q8VI56
LRRC33	LRC33_HUMAN	LRC33	HUMAN	Q86YC3	Q8BMT4
LRRN1	LRRN1_HUMAN	LRRN1	HUMAN	Q6UXK5	Q61809
MBTPS1	MBTP1_HUMAN	MBTP1	HUMAN	Q14703	Q9WTZ2
MCAR	CXAR_HUMAN	CXAR	HUMAN	P78310	P97792
MET	MET_HUMAN	MET	HUMAN	P08581	P16056
MPZL1	MPZL1_HUMAN	MPZL1	HUMAN	O95297	Q3TEW6
MYOC	MYOC_HUMAN	MYOC	HUMAN	Q99972	O70624
NCAM1	NCAM1_HUMAN	NCAM1	HUMAN	P13591	P13595
NEO1	NEO1_HUMAN	NEO1	HUMAN	Q92859	P97798
NEU1	NEU1_HUMAN	NEU1	HUMAN	P01178	P35454
NLGN1	NLGN1_HUMAN	NLGN1	HUMAN	Q8N2Q7	Q99K10
NLGN2	NLGN2_HUMAN	NLGN2	HUMAN	Q8NFZ4	Q69ZK9
NLGN4	NLGNY_HUMAN	NLGNY	HUMAN	Q8NFZ3	Q8NFZ3
NRXN1	NRX1A_HUMAN	NRX1A	HUMAN	Q9ULB1	Q9CS84
NTM	NTRI_HUMAN	NTRI	HUMAN	Q9P121	Q99PJ0
PAM	AMD_HUMAN	AMD	HUMAN	P19021	P97467
PCDH20	PCD20_HUMAN	PCD20	HUMAN	Q8N6Y1	Q8BIZ0
PCDH21	CDHR1_HUMAN	CDHR1	HUMAN	Q96JP9	Q8VHP6
PCDH7	PCDH7_HUMAN	PCDH7	HUMAN	O60245	O60245
PCDHGA11	PCDGB_HUMAN	PCDGB	HUMAN	Q9Y5H2	Q9Y5H2
PCDHGA5	PCDG5_HUMAN	PCDG5	HUMAN	Q9Y5G8	Q9Y5G8
PCDHGA8	PCDG8_HUMAN	PCDG8	HUMAN	Q9Y5G5	Q9Y5G5
PCDHGC3	PCDGK_HUMAN	PCDGK	HUMAN	Q9UN70	Q9UN70
PLXDC2	PXDC2_HUMAN	PXDC2	HUMAN	Q6UX71	Q9DC11
PODXL	PODXL_HUMAN	PODXL	HUMAN	O00592	Q9R0M4
PRTG	PRTG_HUMAN	PRTG	HUMAN	Q2VWP7	Q2EY15
PTPF	PTPRU_HUMAN	PTPRU	HUMAN	Q92729	B1AUH1
PTPRM	PTPRM_HUMAN	PTPRM	HUMAN	P28827	P28828
PTPRN2	PTPR2_HUMAN	PTPR2	HUMAN	Q92932	P80560
PTPRS	PTPRS_HUMAN	PTPRS	HUMAN	Q13332	B0V2N1
PVR	PVR_HUMAN	PVR	HUMAN	P15151	P15151
QSCN6	QSOX1_HUMAN	QSOX1	HUMAN	O00391	Q8BND5
Qsox1	QSOX1_HUMAN	QSOX1	HUMAN	O00391	Q8BND5
ROBO1	ROBO1_HUMAN	ROBO1	HUMAN	Q9Y6N7	O89026
ROBO2	ROBO2_HUMAN	ROBO2	HUMAN	Q9HCK4	Q7TPD3
SCN4B	SCN4B_HUMAN	SCN4B	HUMAN	Q8IWT1	Q7M729
SDC4	SDC4_HUMAN	SDC4	HUMAN	P31431	O35988
SDK1	SDK1_HUMAN	SDK1	HUMAN	Q7Z5N4	Q3UH53
SDK2	SDK2_HUMAN	SDK2	HUMAN	Q58EX2	Q6V4S5
SEMA4B	SEM4B_HUMAN	SEM4B	HUMAN	Q9NPR2	Q62179
SEMA4C	SEM4C_HUMAN	SEM4C	HUMAN	Q9C0C4	Q64151
SEMA6A	SEM6A_HUMAN	SEM6A	HUMAN	Q9H2E6	O35464
SEMA6D	SEM6D_HUMAN	SEM6D	HUMAN	Q8NFY4	Q76KF0
SEZ6	SEZ6_HUMAN	SEZ6	HUMAN	Q53EL9	Q7TSK2
SEZ6L	SE6L1_HUMAN	SE6L1	HUMAN	Q9BYH1	Q6P1D5
SEZ6L2	SE6L2_HUMAN	SE6L2	HUMAN	Q6UXD5	Q4V9Z5
SIAT8D	SIA8D_HUMAN	SIA8D	HUMAN	Q92187	Q64692
SIRPA	SHPS1_HUMAN	SHPS1	HUMAN	P78324	P97797
SORL1	SORL_HUMAN	SORL	HUMAN	Q92673	O88307
SORT1	SORT_HUMAN	SORT	HUMAN	Q99523	Q6PHU5
SPINT2	SPIT2_HUMAN	SPIT2	HUMAN	O43291	Q9WU03
ST3GAL1	SIA4A_HUMAN	SIA4A	HUMAN	Q11201	P54751
TGOLN2	TGON2_HUMAN	TGON2	HUMAN	O43493	Q62314
TLR9	TLR9_HUMAN	TLR9	HUMAN	Q9NR96	Q9EQU3
TMEM132A	T132A_HUMAN	T132A	HUMAN	Q24JP5	Q922P8
TMEM27	CLTRN_HUMAN	CLTRN	HUMAN	Q9HBJ8	Q9ESG4
TMX3	TMX3_HUMAN	TMX3	HUMAN	Q96JJ7	Q8BXZ1
TNFRSF21	TNR21_HUMAN	TNR21	HUMAN	O75509	Q9EPU5
UNC5C	UNC5C_HUMAN	UNC5C	HUMAN	O95185	O08747

## Sheet: Overview
name_in_publication	Hemming_2010	Zhou_2012	Kuhn_2012	Stützer_2013	Dislich_2016	Pigoni_2016	Sum
ADAM10	1	0	0	0	0	0	1
ALCAM	1	0	0	1	0	0	2
APLP1	1	1	1	1	1	1	6
APLP2	1	1	1	0	1	1	5
APP	1	1	1	1	1	0	5
Atp6ap1	0	0	0	0	1	0	1
ATP6AP2	0	0	0	1	0	0	1
BACE1	1	0	0	0	0	0	1
BAMBI	1	0	0	0	0	0	1
BSG	1	0	0	0	0	0	1
CACHD1	1	0	1	0	0	1	3
CACNA2D1	0	0	0	1	0	0	1
CD19	0	0	0	1	0	0	1
CD200	0	0	0	1	0	0	1
CD276	1	0	0	0	0	0	1
Cdh13	0	0	0	0	1	0	1
Cdh2	0	0	0	0	1	0	1
CHL1	0	1	1	0	1	0	3
CNTN1	1	0	0	0	0	0	1
CNTN2	0	1	1	0	1	0	3
CNTNAP1	0	0	0	1	0	0	1
CPD	1	0	0	1	0	0	2
CRIM1	1	0	0	0	0	0	1
CSPG4	1	0	0	0	0	0	1
CX3C	0	0	1	0	0	0	1
Dag1	0	0	0	0	1	0	1
DNER	0	0	1	1	0	0	2
DSG2	1	0	0	0	0	0	1
EFNA5	1	0	0	0	0	0	1
Efnb3	0	0	0	0	1	0	1
Enpp5	0	0	0	0	1	0	1
EPHA10	0	1	0	0	0	0	1
EPHA2	1	0	0	0	0	0	1
EPHA4	1	0	0	0	0	0	1
EPHA7	1	0	0	0	0	0	1
EPHB4	1	0	0	0	0	0	1
ESL1	0	0	1	0	0	0	1
EXTL2	0	0	1	0	0	0	1
GLG1	1	1	0	1	0	0	3
GLT8D1	0	0	0	1	0	0	1
GOLIM4	1	0	0	0	0	0	1
GPC3	1	0	0	0	0	0	1
HEPACAM2	0	0	0	1	0	0	1
HEPH	0	0	0	0	0	1	1
HLA	1	0	0	0	0	0	1
IFNAR2	0	0	1	0	0	0	1
IGF2R	1	0	0	1	0	0	2
IL6ST	1	0	0	1	0	0	2
ISLR2	0	1	0	0	0	0	1
ITFG1	1	0	0	1	0	0	2
JAG1	1	0	0	0	0	0	1
L1CAM	1	1	1	0	0	0	3
LAMP1	0	0	1	1	0	0	2
LAMP2	0	0	0	1	0	0	1
LAT1	0	0	1	0	0	0	1
LAT2	0	0	1	0	0	0	1
LAT3	0	0	1	0	0	0	1
LMAN1	0	0	0	1	0	0	1
LMAN2	1	0	0	0	0	0	1
LRIG1	1	0	0	0	0	0	1
LRIG2	1	0	0	0	0	0	1
LRIG3	1	0	0	0	0	0	1
LRP11	1	0	0	0	0	0	1
LRP4	1	0	0	0	0	0	1
LRRC33	1	0	0	0	0	0	1
LRRN1	0	0	1	0	0	1	2
MBTPS1	0	0	0	1	0	0	1
MCAR	0	1	0	0	0	0	1
MET	1	0	0	0	0	0	1
MPZL1	0	0	0	1	0	0	1
MYOC	0	0	0	0	0	1	1
NCAM1	1	0	0	1	0	0	2
NEO1	1	0	0	0	0	0	1
NEU1	0	0	0	1	0	0	1
NLGN1	0	0	1	0	0	0	1
NLGN2	0	0	1	0	0	0	1
NLGN4	0	0	1	0	0	0	1
NRXN1	0	0	1	0	0	0	1
NTM	0	0	1	0	0	0	1
PAM	1	1	1	1	1	0	5
PCDH20	0	0	1	0	0	0	1
PCDH21	1	0	0	0	0	0	1
PCDH7	1	0	0	0	0	0	1
PCDHGA11	1	0	1	0	0	0	2
PCDHGA5	1	0	0	0	0	0	1
PCDHGA8	1	0	0	0	0	0	1
PCDHGC3	1	0	0	0	0	0	1
PLXDC2	1	1	1	0	1	0	4
PODXL	1	0	0	0	0	0	1
PRTG	1	0	0	0	0	0	1
PTPF	0	0	1	0	0	0	1
PTPRM	0	0	0	1	0	0	1
PTPRN2	0	0	0	1	1	0	2
PTPRS	1	0	0	0	0	0	1
PVR	1	0	0	0	0	0	1
QSCN6	0	0	0	1	0	0	1
Qsox1	0	0	0	0	1	0	1
ROBO1	1	0	0	0	0	0	1
ROBO2	1	0	0	0	0	0	1
SCN4B	0	0	0	0	0	1	1
SDC4	1	0	0	0	0	0	1
SDK1	1	0	0	0	0	0	1
SDK2	1	0	0	0	0	0	1
SEMA4B	1	0	0	1	0	0	2
SEMA4C	1	0	0	0	0	0	1
SEMA6A	1	0	0	0	0	0	1
SEMA6D	1	0	1	0	0	0	2
SEZ6	0	0	1	0	0	1	2
SEZ6L	0	0	1	1	0	1	3
SEZ6L2	1	0	1	1	1	0	4
SIAT8D	0	1	0	0	0	0	1
SIRPA	0	0	0	1	0	0	1
SORL1	1	0	0	0	0	0	1
SORT1	1	0	0	1	0	0	2
SPINT2	1	0	0	0	0	0	1
ST3GAL1	0	0	1	0	0	0	1
TGOLN2	1	0	0	0	0	0	1
TLR9	1	0	0	0	0	0	1
TMEM132A	1	0	1	0	0	0	2
TMEM27	0	0	0	1	0	0	1
TMX3	1	0	0	0	0	0	1
TNFRSF21	1	0	0	0	0	0	1
UNC5C	1	0	0	0	0	0	1

## Sheet: References
reference	full_reference
Hemming_2010	Hemming, M.L., ..., and Selkoe, D.J. (2009, PLoS One). Identification of β-secretase (BACE1) substrates using quantitative proteomics
Zhou_2012	Zhou, L., ... , and De Strooper, B. (2012, J. Biol. Chem.). The neural cell adhesion molecules L1 and CHL1 are cleaved by BACE1 protease in vivo
Kuhn_2012	Kuhn, P.H., ... , and Lichtenthaler, S.F. (2012, EMBO J.). Secretome protein enrichment identifies physiological BACE1 protease substrates in neurons
Stützer_2013	Stützer, I., ..., and Stoffel, M. (2013, J. Biol. Chem.). Systematic proteomic analysis identifies beta-site amyloid precursor protein cleaving enzyme 2 and 1 (BACE2 and BACE1) substrates in pancreatic beta-cells
Dislich_2016	Dislich, B., …, and Lichtenthaler, S.F. (2015, Mol. Cell. Proteomics). Label-free quantitative proteomics of mouse cerebrospinal fluid detects β-site APP cleaving enzyme (BACE1) protease substrates in vivo
Pigoni_2016	Pigoni, M., ..., and Lichtenthaler, S.F. (2016, Mol. Neurodegener.). Seizure protein 6 and its homolog seizure 6-like protein are physiological substrates of BACE1 in neurons
