# Supplementary material for: Charting γ-secretase substrates by explainable AI
Source: Nat Commun. 2025 Jul 1;16:5428. doi: 10.1038/s41467-025-60638-z (PMC12219630; doi:10.1038/s41467-025-60638-z)
Supplement: Supplementary file 3 — Supplementary Data 1–23 [file 41467_2025_60638_MOESM3_ESM.zip › Breimann et al_Supplementary Data/Supplementary Data 5_Part_Split_APP_TMX3.xlsx]

## Sheet: KEY
Table	Explanation
Part_Split_Example	Sub-sequences of all default part-split combinations for APP and TMX3
Remark
Naming convention	Naming convention is exemplified for all default splits (Segment, Pattern, PeriodicPattern)

## Sheet: Part_Split_Example
	JMD-N-TMD-N		TMD		TMD-C-JMD-C
Splits	APP	TMX3	APP	TMX3	APP	TMX3
Segment(1,1)	FAEDVGSNKGAIIGLMVGGVVI	KSTIVSIFKSSPLMGCFLFGLP	AIIGLMVGGVVIATVIVITLVML	SPLMGCFLFGLPLGVISIMCYGI	ATVIVITLVMLKKKQYTSIHH	LGVISIMCYGIYTADTDGGYI
Segment(1,2)	FAEDVGSNKGA	KSTIVSIFKSS	AIIGLMVGGVV	SPLMGCFLFGL	ATVIVITLVM	LGVISIMCYG
Segment(2,2)	IIGLMVGGVVI	PLMGCFLFGLP	IATVIVITLVML	PLGVISIMCYGI	LKKKQYTSIHH	IYTADTDGGYI
Segment(1,3)	FAEDVGS	KSTIVSI	AIIGLMV	SPLMGCF	ATVIVIT	LGVISIM
Segment(2,3)	NKGAIIG	FKSSPLM	GGVVIATV	LFGLPLGV	LVMLKKK	CYGIYTA
Segment(3,3)	LMVGGVVI	GCFLFGLP	IVITLVML	ISIMCYGI	QYTSIHH	DTDGGYI
Segment(1,4)	FAEDV	KSTIV	AIIGL	SPLMG	ATVIV	LGVIS
Segment(2,4)	GSNKGA	SIFKSS	MVGGVV	CFLFGL	ITLVM	IMCYG
Segment(3,4)	IIGLM	PLMGC	IATVIV	PLGVIS	LKKKQ	IYTAD
Segment(4,4)	VGGVVI	FLFGLP	ITLVML	IMCYGI	YTSIHH	TDGGYI
Segment(1,5)	FAED	KSTI	AIIG	SPLM	ATVI	LGVI
Segment(2,5)	VGSN	VSIF	LMVGG	GCFLF	VITL	SIMC
Segment(3,5)	KGAII	KSSPL	VVIA	GLPL	VMLK	YGIY
Segment(4,5)	GLMV	MGCF	TVIVI	GVISI	KKQY	TADT
Segment(5,5)	GGVVI	LFGLP	TLVML	MCYGI	TSIHH	DGGYI
Segment(1,6)	FAE	KST	AII	SPL	ATV	LGV
Segment(2,6)	DVGS	IVSI	GLMV	MGCF	IVIT	ISIM
Segment(3,6)	NKGA	FKSS	GGVV	LFGL	LVM	CYG
Segment(4,6)	IIG	PLM	IATV	PLGV	LKKK	IYTA
Segment(5,6)	LMVG	GCFL	IVIT	ISIM	QYT	DTD
Segment(6,6)	GVVI	FGLP	LVML	CYGI	SIHH	GGYI
Segment(1,7)	FAE	KST	AII	SPL	ATV	LGV
Segment(2,7)	DVG	IVS	GLM	MGC	IVI	ISI
Segment(3,7)	SNK	IFK	VGG	FLF	TLV	MCY
Segment(4,7)	GAI	SSP	VVIA	GLPL	MLK	GIY
Segment(5,7)	IGL	LMG	TVI	GVI	KKQ	TAD
Segment(6,7)	MVG	CFL	VIT	SIM	YTS	TDG
Segment(7,7)	GVVI	FGLP	LVML	CYGI	IHH	GYI
Segment(1,8)	FA	KS	AI	SP	AT	LG
Segment(2,8)	EDV	TIV	IGL	LMG	VIV	VIS
Segment(3,8)	GSN	SIF	MVG	CFL	IT	IM
Segment(4,8)	KGA	KSS	GVV	FGL	LVM	CYG
Segment(5,8)	II	PL	IAT	PLG	LKK	IYT
Segment(6,8)	GLM	MGC	VIV	VIS	KQ	AD
Segment(7,8)	VGG	FLF	ITL	IMC	YTS	TDG
Segment(8,8)	VVI	GLP	VML	YGI	IHH	GYI
Segment(1,9)	FA	KS	AI	SP	AT	LG
Segment(2,9)	ED	TI	IGL	LMG	VI	VI
Segment(3,9)	VGS	VSI	MV	CF	VIT	SIM
Segment(4,9)	NK	FK	GGV	LFG	LV	CY
Segment(5,9)	GAI	SSP	VI	LP	ML	GI
Segment(6,9)	IG	LM	ATV	LGV	KKK	YTA
Segment(7,9)	LMV	GCF	IV	IS	QY	DT
Segment(8,9)	GG	LF	ITL	IMC	TS	DG
Segment(9,9)	VVI	GLP	VML	YGI	IHH	GYI
Segment(1,10)	FA	KS	AI	SP	AT	LG
Segment(2,10)	ED	TI	IG	LM	VI	VI
Segment(3,10)	VG	VS	LM	GC	VI	SI
Segment(4,10)	SN	IF	VGG	FLF	TL	MC
Segment(5,10)	KGA	KSS	VV	GL	VM	YG
Segment(6,10)	II	PL	IA	PL	LK	IY
Segment(7,10)	GL	MG	TVI	GVI	KK	TA
Segment(8,10)	MV	CF	VI	SI	QY	DT
Segment(9,10)	GG	LF	TL	MC	TS	DG
Segment(10,10)	VVI	GLP	VML	YGI	IHH	GYI
Segment(1,11)	FA	KS	AI	SP	A	L
Segment(2,11)	ED	TI	IG	LM	TV	GV
Segment(3,11)	VG	VS	LM	GC	IV	IS
Segment(4,11)	SN	IF	VG	FL	IT	IM
Segment(5,11)	KG	KS	GV	FG	LV	CY
Segment(6,11)	AI	SP	VI	LP	ML	GI
Segment(7,11)	IG	LM	AT	LG	KK	YT
Segment(8,11)	LM	GC	VI	VI	KQ	AD
Segment(9,11)	VG	FL	VI	SI	YT	TD
Segment(10,11)	GV	FG	TL	MC	SI	GG
Segment(11,11)	VI	LP	VML	YGI	HH	YI
Segment(1,12)	F	K	A	S	A	L
Segment(2,12)	AE	ST	II	PL	TV	GV
Segment(3,12)	DV	IV	GL	MG	IV	IS
Segment(4,12)	GS	SI	MV	CF	IT	IM
Segment(5,12)	NK	FK	GG	LF	L	C
Segment(6,12)	GA	SS	VV	GL	VM	YG
Segment(7,12)	I	P	IA	PL	LK	IY
Segment(8,12)	IG	LM	TV	GV	KK	TA
Segment(9,12)	LM	GC	IV	IS	Q	D
Segment(10,12)	VG	FL	IT	IM	YT	TD
Segment(11,12)	GV	FG	LV	CY	SI	GG
Segment(12,12)	VI	LP	ML	GI	HH	YI
Segment(1,13)	F	K	A	S	A	L
Segment(2,13)	AE	ST	II	PL	TV	GV
Segment(3,13)	DV	IV	GL	MG	I	I
Segment(4,13)	G	S	MV	CF	VI	SI
Segment(5,13)	SN	IF	G	L	TL	MC
Segment(6,13)	KG	KS	GV	FG	V	Y
Segment(7,13)	A	S	VI	LP	ML	GI
Segment(8,13)	II	PL	AT	LG	K	Y
Segment(9,13)	GL	MG	V	V	KK	TA
Segment(10,13)	M	C	IV	IS	QY	DT
Segment(11,13)	VG	FL	IT	IM	T	D
Segment(12,13)	GV	FG	LV	CY	SI	GG
Segment(13,13)	VI	LP	ML	GI	HH	YI
Segment(1,14)	F	K	A	S	A	L
Segment(2,14)	AE	ST	II	PL	TV	GV
Segment(3,14)	D	I	G	M	I	I
Segment(4,14)	VG	VS	LM	GC	VI	SI
Segment(5,14)	S	I	VG	FL	T	M
Segment(6,14)	NK	FK	G	F	LV	CY
Segment(7,14)	GA	SS	VV	GL	M	G
Segment(8,14)	I	P	IA	PL	LK	IY
Segment(9,14)	IG	LM	T	G	K	T
Segment(10,14)	L	G	VI	VI	KQ	AD
Segment(11,14)	MV	CF	VI	SI	Y	T
Segment(12,14)	G	L	T	M	TS	DG
Segment(13,14)	GV	FG	LV	CY	I	G
Segment(14,14)	VI	LP	ML	GI	HH	YI
Segment(1,15)	F	K	A	S	A	L
Segment(2,15)	A	S	II	PL	T	G
Segment(3,15)	ED	TI	G	M	VI	VI
Segment(4,15)	V	V	LM	GC	V	S
Segment(5,15)	GS	SI	V	F	IT	IM
Segment(6,15)	N	F	GG	LF	L	C
Segment(7,15)	KG	KS	V	G	V	Y
Segment(8,15)	A	S	VI	LP	ML	GI
Segment(9,15)	II	PL	A	L	K	Y
Segment(10,15)	G	M	TV	GV	KK	TA
Segment(11,15)	LM	GC	I	I	Q	D
Segment(12,15)	V	F	VI	SI	Y	T
Segment(13,15)	GG	LF	T	M	TS	DG
Segment(14,15)	V	G	LV	CY	I	G
Segment(15,15)	VI	LP	ML	GI	HH	YI
Pattern(N,1,4)	FD	KI	AG	SM	AI	LI
Pattern(N,1,4,7)	FDS	KII	AGV	SMF	AIT	LIM
Pattern(N,1,4,7,10)	FDSG	KIIS	AGVV	SMFG	AITM	LIMG
Pattern(N,1,4,7,11)	FDSA	KIIS	AGVV	SMFL	AITL	LIMI
Pattern(N,1,4,8)	FDN	KIF	AGG	SML	AIL	LIC
Pattern(N,1,4,8,11)	FDNA	KIFS	AGGV	SMLL	AILL	LICI
Pattern(N,1,4,8,12)	FDNI	KIFP	AGGI	SMLP	AILK	LICY
Pattern(N,1,5)	FV	KV	AL	SG	AV	LS
Pattern(N,1,5,8)	FVN	KVF	ALG	SGL	AVL	LSC
Pattern(N,1,5,8,11)	FVNA	KVFS	ALGV	SGLL	AVLL	LSCI
Pattern(N,1,5,8,12)	FVNI	KVFP	ALGI	SGLP	AVLK	LSCY
Pattern(N,1,5,9)	FVK	KVK	ALG	SGF	AVV	LSY
Pattern(N,1,5,9,12)	FVKI	KVKP	ALGI	SGFP	AVVK	LSYY
Pattern(N,1,5,9,13)	FVKI	KVKL	ALGA	SGFL	AVVK	LSYT
Pattern(N,2,5)	AV	SV	IL	PG	TV	GS
Pattern(N,2,5,8)	AVN	SVF	ILG	PGL	TVL	GSC
Pattern(N,2,5,8,11)	AVNA	SVFS	ILGV	PGLL	TVLL	GSCI
Pattern(N,2,5,8,12)	AVNI	SVFP	ILGI	PGLP	TVLK	GSCY
Pattern(N,2,5,9)	AVK	SVK	ILG	PGF	TVV	GSY
Pattern(N,2,5,9,12)	AVKI	SVKP	ILGI	PGFP	TVVK	GSYY
Pattern(N,2,5,9,13)	AVKI	SVKL	ILGA	PGFL	TVVK	GSYT
Pattern(N,2,6)	AG	SS	IM	PC	TI	GI
Pattern(N,2,6,9)	AGK	SSK	IMG	PCF	TIV	GIY
Pattern(N,2,6,9,12)	AGKI	SSKP	IMGI	PCFP	TIVK	GIYY
Pattern(N,2,6,9,13)	AGKI	SSKL	IMGA	PCFL	TIVK	GIYT
Pattern(N,2,6,10)	AGG	SSS	IMV	PCG	TIM	GIG
Pattern(N,2,6,10,13)	AGGI	SSSL	IMVA	PCGL	TIMK	GIGT
Pattern(N,2,6,10,14)	AGGG	SSSM	IMVT	PCGG	TIMK	GIGA
Pattern(N,3,6)	EG	TS	IM	LC	VI	VI
Pattern(N,3,6,9)	EGK	TSK	IMG	LCF	VIV	VIY
Pattern(N,3,6,9,12)	EGKI	TSKP	IMGI	LCFP	VIVK	VIYY
Pattern(N,3,6,9,13)	EGKI	TSKL	IMGA	LCFL	VIVK	VIYT
Pattern(N,3,6,10)	EGG	TSS	IMV	LCG	VIM	VIG
Pattern(N,3,6,10,13)	EGGI	TSSL	IMVA	LCGL	VIMK	VIGT
Pattern(N,3,6,10,14)	EGGG	TSSM	IMVT	LCGG	VIMK	VIGA
Pattern(N,3,7)	ES	TI	IV	LF	VT	VM
Pattern(N,3,7,10)	ESG	TIS	IVV	LFG	VTM	VMG
Pattern(N,3,7,10,13)	ESGI	TISL	IVVA	LFGL	VTMK	VMGT
Pattern(N,3,7,10,14)	ESGG	TISM	IVVT	LFGG	VTMK	VMGA
Pattern(N,3,7,11)	ESA	TIS	IVV	LFL	VTL	VMI
Pattern(N,3,7,11,14)	ESAG	TISM	IVVT	LFLG	VTLK	VMIA
Pattern(N,3,7,11,15)	ESAL	TISG	IVVV	LFLV	VTLQ	VMID
Pattern(N,4,7)	DS	II	GV	MF	IT	IM
Pattern(N,4,7,10)	DSG	IIS	GVV	MFG	ITM	IMG
Pattern(N,4,7,10,13)	DSGI	IISL	GVVA	MFGL	ITMK	IMGT
Pattern(N,4,7,10,14)	DSGG	IISM	GVVT	MFGG	ITMK	IMGA
Pattern(N,4,7,11)	DSA	IIS	GVV	MFL	ITL	IMI
Pattern(N,4,7,11,14)	DSAG	IISM	GVVT	MFLG	ITLK	IMIA
Pattern(N,4,7,11,15)	DSAL	IISG	GVVV	MFLV	ITLQ	IMID
Pattern(N,4,8)	DN	IF	GG	ML	IL	IC
Pattern(N,4,8,11)	DNA	IFS	GGV	MLL	ILL	ICI
Pattern(N,4,8,11,14)	DNAG	IFSM	GGVT	MLLG	ILLK	ICIA
Pattern(N,4,8,11,15)	DNAL	IFSG	GGVV	MLLV	ILLQ	ICID
Pattern(N,4,8,12)	DNI	IFP	GGI	MLP	ILK	ICY
Pattern(N,4,8,12,15)	DNIL	IFPG	GGIV	MLPV	ILKQ	ICYD
Pattern(N,5,8)	VN	VF	LG	GL	VL	SC
Pattern(N,5,8,11)	VNA	VFS	LGV	GLL	VLL	SCI
Pattern(N,5,8,11,14)	VNAG	VFSM	LGVT	GLLG	VLLK	SCIA
Pattern(N,5,8,11,15)	VNAL	VFSG	LGVV	GLLV	VLLQ	SCID
Pattern(N,5,8,12)	VNI	VFP	LGI	GLP	VLK	SCY
Pattern(N,5,8,12,15)	VNIL	VFPG	LGIV	GLPV	VLKQ	SCYD
Pattern(N,5,9)	VK	VK	LG	GF	VV	SY
Pattern(N,5,9,12)	VKI	VKP	LGI	GFP	VVK	SYY
Pattern(N,5,9,12,15)	VKIL	VKPG	LGIV	GFPV	VVKQ	SYYD
Pattern(N,5,9,13)	VKI	VKL	LGA	GFL	VVK	SYT
Pattern(N,6,9)	GK	SK	MG	CF	IV	IY
Pattern(N,6,9,12)	GKI	SKP	MGI	CFP	IVK	IYY
Pattern(N,6,9,12,15)	GKIL	SKPG	MGIV	CFPV	IVKQ	IYYD
Pattern(N,6,9,13)	GKI	SKL	MGA	CFL	IVK	IYT
Pattern(N,6,10)	GG	SS	MV	CG	IM	IG
Pattern(N,6,10,13)	GGI	SSL	MVA	CGL	IMK	IGT
Pattern(N,6,10,14)	GGG	SSM	MVT	CGG	IMK	IGA
Pattern(N,7,10)	SG	IS	VV	FG	TM	MG
Pattern(N,7,10,13)	SGI	ISL	VVA	FGL	TMK	MGT
Pattern(N,7,10,14)	SGG	ISM	VVT	FGG	TMK	MGA
Pattern(N,7,11)	SA	IS	VV	FL	TL	MI
Pattern(N,7,11,14)	SAG	ISM	VVT	FLG	TLK	MIA
Pattern(N,7,11,15)	SAL	ISG	VVV	FLV	TLQ	MID
Pattern(N,8,11)	NA	FS	GV	LL	LL	CI
Pattern(N,8,11,14)	NAG	FSM	GVT	LLG	LLK	CIA
Pattern(N,8,11,15)	NAL	FSG	GVV	LLV	LLQ	CID
Pattern(N,8,12)	NI	FP	GI	LP	LK	CY
Pattern(N,8,12,15)	NIL	FPG	GIV	LPV	LKQ	CYD
Pattern(N,9,12)	KI	KP	GI	FP	VK	YY
Pattern(N,9,12,15)	KIL	KPG	GIV	FPV	VKQ	YYD
Pattern(N,9,13)	KI	KL	GA	FL	VK	YT
Pattern(N,10,13)	GI	SL	VA	GL	MK	GT
Pattern(N,10,14)	GG	SM	VT	GG	MK	GA
Pattern(N,11,14)	AG	SM	VT	LG	LK	IA
Pattern(N,11,15)	AL	SG	VV	LV	LQ	ID
Pattern(N,12,15)	IL	PG	IV	PV	KQ	YD
Pattern(C,1,4)	IG	PF	LL	IC	HS	IG
Pattern(C,1,4,7)	IGM	PFC	LLV	ICS	HSQ	IGD
Pattern(C,1,4,7,10)	IGMI	PFCL	LLVT	ICSG	HSQK	IGDY
Pattern(C,1,4,7,11)	IGMI	PFCP	LLVA	ICSL	HSQL	IGDI
Pattern(C,1,4,8)	IGL	PFG	LLI	ICI	HSK	IGA
Pattern(C,1,4,8,11)	IGLI	PFGP	LLIA	ICIL	HSKL	IGAI
Pattern(C,1,4,8,12)	IGLA	PFGS	LLII	ICIP	HSKM	IGAG
Pattern(C,1,5)	IG	PL	LT	IM	HT	ID
Pattern(C,1,5,8)	IGL	PLG	LTI	IMI	HTK	IDA
Pattern(C,1,5,8,11)	IGLI	PLGP	LTIA	IMIL	HTKL	IDAI
Pattern(C,1,5,8,12)	IGLA	PLGS	LTII	IMIP	HTKM	IDAG
Pattern(C,1,5,9)	IGG	PLM	LTV	IMV	HTK	IDT
Pattern(C,1,5,9,12)	IGGA	PLMS	LTVI	IMVP	HTKM	IDTG
Pattern(C,1,5,9,13)	IGGG	PLMS	LTVV	IMVL	HTKV	IDTY
Pattern(C,2,5)	VG	LL	MT	GM	HT	YD
Pattern(C,2,5,8)	VGL	LLG	MTI	GMI	HTK	YDA
Pattern(C,2,5,8,11)	VGLI	LLGP	MTIA	GMIL	HTKL	YDAI
Pattern(C,2,5,8,12)	VGLA	LLGS	MTII	GMIP	HTKM	YDAG
Pattern(C,2,5,9)	VGG	LLM	MTV	GMV	HTK	YDT
Pattern(C,2,5,9,12)	VGGA	LLMS	MTVI	GMVP	HTKM	YDTG
Pattern(C,2,5,9,13)	VGGG	LLMS	MTVV	GMVL	HTKV	YDTY
Pattern(C,2,6)	VV	LF	MI	GI	HY	YT
Pattern(C,2,6,9)	VVG	LFM	MIV	GIV	HYK	YTT
Pattern(C,2,6,9,12)	VVGA	LFMS	MIVI	GIVP	HYKM	YTTG
Pattern(C,2,6,9,13)	VVGG	LFMS	MIVV	GIVL	HYKV	YTTY
Pattern(C,2,6,10)	VVI	LFL	MIT	GIG	HYK	YTY
Pattern(C,2,6,10,13)	VVIG	LFLS	MITV	GIGL	HYKV	YTYY
Pattern(C,2,6,10,14)	VVIK	LFLK	MITV	GIGG	HYKL	YTYC
Pattern(C,3,6)	VV	GF	VI	YI	IY	GT
Pattern(C,3,6,9)	VVG	GFM	VIV	YIV	IYK	GTT
Pattern(C,3,6,9,12)	VVGA	GFMS	VIVI	YIVP	IYKM	GTTG
Pattern(C,3,6,9,13)	VVGG	GFMS	VIVV	YIVL	IYKV	GTTY
Pattern(C,3,6,10)	VVI	GFL	VIT	YIG	IYK	GTY
Pattern(C,3,6,10,13)	VVIG	GFLS	VITV	YIGL	IYKV	GTYY
Pattern(C,3,6,10,14)	VVIK	GFLK	VITV	YIGG	IYKL	GTYC
Pattern(C,3,7)	VM	GC	VV	YS	IQ	GD
Pattern(C,3,7,10)	VMI	GCL	VVT	YSG	IQK	GDY
Pattern(C,3,7,10,13)	VMIG	GCLS	VVTV	YSGL	IQKV	GDYY
Pattern(C,3,7,10,14)	VMIK	GCLK	VVTV	YSGG	IQKL	GDYC
Pattern(C,3,7,11)	VMI	GCP	VVA	YSL	IQL	GDI
Pattern(C,3,7,11,14)	VMIK	GCPK	VVAV	YSLG	IQLL	GDIC
Pattern(C,3,7,11,15)	VMIN	GCPF	VVAG	YSLF	IQLT	GDIM
Pattern(C,4,7)	GM	FC	LV	CS	SQ	GD
Pattern(C,4,7,10)	GMI	FCL	LVT	CSG	SQK	GDY
Pattern(C,4,7,10,13)	GMIG	FCLS	LVTV	CSGL	SQKV	GDYY
Pattern(C,4,7,10,14)	GMIK	FCLK	LVTV	CSGG	SQKL	GDYC
Pattern(C,4,7,11)	GMI	FCP	LVA	CSL	SQL	GDI
Pattern(C,4,7,11,14)	GMIK	FCPK	LVAV	CSLG	SQLL	GDIC
Pattern(C,4,7,11,15)	GMIN	FCPF	LVAG	CSLF	SQLT	GDIM
Pattern(C,4,8)	GL	FG	LI	CI	SK	GA
Pattern(C,4,8,11)	GLI	FGP	LIA	CIL	SKL	GAI
Pattern(C,4,8,11,14)	GLIK	FGPK	LIAV	CILG	SKLL	GAIC
Pattern(C,4,8,11,15)	GLIN	FGPF	LIAG	CILF	SKLT	GAIM
Pattern(C,4,8,12)	GLA	FGS	LII	CIP	SKM	GAG
Pattern(C,4,8,12,15)	GLAN	FGSF	LIIG	CIPF	SKMT	GAGM
Pattern(C,5,8)	GL	LG	TI	MI	TK	DA
Pattern(C,5,8,11)	GLI	LGP	TIA	MIL	TKL	DAI
Pattern(C,5,8,11,14)	GLIK	LGPK	TIAV	MILG	TKLL	DAIC
Pattern(C,5,8,11,15)	GLIN	LGPF	TIAG	MILF	TKLT	DAIM
Pattern(C,5,8,12)	GLA	LGS	TII	MIP	TKM	DAG
Pattern(C,5,8,12,15)	GLAN	LGSF	TIIG	MIPF	TKMT	DAGM
Pattern(C,5,9)	GG	LM	TV	MV	TK	DT
Pattern(C,5,9,12)	GGA	LMS	TVI	MVP	TKM	DTG
Pattern(C,5,9,12,15)	GGAN	LMSF	TVIG	MVPF	TKMT	DTGM
Pattern(C,5,9,13)	GGG	LMS	TVV	MVL	TKV	DTY
Pattern(C,6,9)	VG	FM	IV	IV	YK	TT
Pattern(C,6,9,12)	VGA	FMS	IVI	IVP	YKM	TTG
Pattern(C,6,9,12,15)	VGAN	FMSF	IVIG	IVPF	YKMT	TTGM
Pattern(C,6,9,13)	VGG	FMS	IVV	IVL	YKV	TTY
Pattern(C,6,10)	VI	FL	IT	IG	YK	TY
Pattern(C,6,10,13)	VIG	FLS	ITV	IGL	YKV	TYY
Pattern(C,6,10,14)	VIK	FLK	ITV	IGG	YKL	TYC
Pattern(C,7,10)	MI	CL	VT	SG	QK	DY
Pattern(C,7,10,13)	MIG	CLS	VTV	SGL	QKV	DYY
Pattern(C,7,10,14)	MIK	CLK	VTV	SGG	QKL	DYC
Pattern(C,7,11)	MI	CP	VA	SL	QL	DI
Pattern(C,7,11,14)	MIK	CPK	VAV	SLG	QLL	DIC
Pattern(C,7,11,15)	MIN	CPF	VAG	SLF	QLT	DIM
Pattern(C,8,11)	LI	GP	IA	IL	KL	AI
Pattern(C,8,11,14)	LIK	GPK	IAV	ILG	KLL	AIC
Pattern(C,8,11,15)	LIN	GPF	IAG	ILF	KLT	AIM
Pattern(C,8,12)	LA	GS	II	IP	KM	AG
Pattern(C,8,12,15)	LAN	GSF	IIG	IPF	KMT	AGM
Pattern(C,9,12)	GA	MS	VI	VP	KM	TG
Pattern(C,9,12,15)	GAN	MSF	VIG	VPF	KMT	TGM
Pattern(C,9,13)	GG	MS	VV	VL	KV	TY
Pattern(C,10,13)	IG	LS	TV	GL	KV	YY
Pattern(C,10,14)	IK	LK	TV	GG	KL	YC
Pattern(C,11,14)	IK	PK	AV	LG	LL	IC
Pattern(C,11,15)	IN	PF	AG	LF	LT	IM
Pattern(C,12,15)	AN	SF	IG	PF	MT	GM
PeriodicPattern(N,i+3/3,1)	FDSGIMGI	KIISLCFP	AGVVAITM	SMFGLIMG	AITMKYI	LIMGTTG
PeriodicPattern(N,i+3/3,2)	AVNAGVV	SVFSMFG	ILGVTVLL	PGLLGSCI	TVLLKTH	GSCIADY
PeriodicPattern(N,i+3/3,3)	EGKILGV	TSKPGLL	IMGIVIV	LCFPVIY	VIVKQSH	VIYYDGI
PeriodicPattern(N,i+3/4,1)	FDNALGI	KIFSGLP	AGGVVIM	SMLLVIG	AILLQS	LICIDG
PeriodicPattern(N,i+3/4,2)	AVKIMG	SVKPCF	ILGIITL	PGFPIMI	TVVKYI	GSYYTG
PeriodicPattern(N,i+3/4,3)	EGGIVV	TSSLFG	IMVAVL	LCGLSC	VIMKTH	VIGTDY
PeriodicPattern(N,i+4/3,1)	FVNILGI	KVFPGFP	ALGIVTM	SGLPVMG	AVLKQI	LSCYDG
PeriodicPattern(N,i+4/3,2)	AGKIMV	SSKLCG	IMGAILL	PCFLICI	TIVKYH	GIYTTY
PeriodicPattern(N,i+4/3,3)	ESGGVV	TISMFL	IVVTVV	LFGGSY	VTMKTH	VMGADI
PeriodicPattern(N,i+4/3,4)	DNALGI	IFSGLP	GGVVIM	MLLVIG	ILLQS	ICIDG
PeriodicPattern(N,i+4/4,1)	FVKIVV	KVKLFL	ALGAVV	SGFLSY	AVVKTH	LSYTDI
PeriodicPattern(N,i+4/4,2)	AGGGGI	SSSMLP	IMVTIM	PCGGIG	TIMKS	GIGAG
PeriodicPattern(N,i+4/4,3)	ESALG	TISGF	IVVVTL	LFLVMI	VTLQI	VMIDG
PeriodicPattern(N,i+4/4,4)	DNIMV	IFPCG	GGIIL	MLPIC	ILKYH	ICYTY
PeriodicPattern(C,i+3/3,1)	IGMIGSDF	PFCLSIIK	LLVTVGLI	ICSGLLGP	HSQKVIV	IGDYYIV
PeriodicPattern(C,i+3/3,2)	VGLIKGE	LLGPKST	MTIAVVGA	GMILGFMS	HTKLLVT	YDAICSG
PeriodicPattern(C,i+3/3,3)	VVGANVA	GFMSFVS	VIVIGMI	YIVPFCL	IYKMTIA	GTTGMIL
PeriodicPattern(C,i+3/4,1)	IGLINVF	PFGPFVK	LLIAGMI	ICILFCP	HSKLTI	IGAIMI
PeriodicPattern(C,i+3/4,2)	VGGASD	LLMSII	MTVIGLA	GMVPLGS	HTKMIV	YDTGIV
PeriodicPattern(C,i+3/4,3)	VVIGGE	GFLSST	VITVVG	YIGLFM	IYKVVT	GTYYSG
PeriodicPattern(C,i+4/3,1)	IGLANDF	PLGSFIK	LTIIGLI	IMIPFGP	HTKMTV	IDAGMV
PeriodicPattern(C,i+4/3,2)	VVGGSE	LFMSIT	MIVVGGA	GIVLLMS	HYKVIT	YTTYIG
PeriodicPattern(C,i+4/3,3)	VMIKGA	GCLKSS	VVTVVI	YSGGFL	IQKLVA	GDYCSL
PeriodicPattern(C,i+4/3,4)	GLINVF	FGPFVK	LIAGMI	CILFCP	SKLTI	GAIMI
PeriodicPattern(C,i+4/4,1)	IGGGGA	PLMSSS	LTVVVI	IMVLFL	HTKVVA	IDTYSL
PeriodicPattern(C,i+4/4,2)	VVIKVF	LFLKVK	MITVMI	GIGGCP	HYKLI	YTYCI
PeriodicPattern(C,i+4/4,3)	VMIND	GCPFI	VVAGLA	YSLFGS	IQLTV	GDIMV
PeriodicPattern(C,i+4/4,4)	GLASE	FGSIT	LIIGG	CIPLM	SKMIT	GAGIG
