# Supplementary material for: Charting γ-secretase substrates by explainable AI
Source: Nat Commun. 2025 Jul 1;16:5428. doi: 10.1038/s41467-025-60638-z (PMC12219630; doi:10.1038/s41467-025-60638-z)
Supplement: Supplementary file 3 — Supplementary Data 1–23 [file 41467_2025_60638_MOESM3_ESM.zip › Breimann et al_Supplementary Data/Supplementary Data 8_CPP features.xlsx]

## Sheet: KEY
Table	Explanation
Dataset1_UP	Top 150 CPP features for dataset 1 based on UniProt (UP) annotation
Dataset1_TM	Top 150 CPP features for dataset 1 based on TMHMM (TM) annotation
Dataset1_PH	Top 100 CPP features for dataset 1 based on Phobius (PH) annotation
Dataset2_UP	Top 150 CPP features for dataset 2 based on UniProt (UP) annotation
Dataset2_TM	Top 100 CPP features for dataset 2 based on TMHMM (TM) annotation
Dataset2_PH	Top 100 CPP features for dataset 2 based on Phobius (PH) annotation
Column
feature	Name of feature following strict naming convention (Part-Split-Scale)
category	Category of scale (from AAontology)
subcategory	Subcategory of scale (from AAontology)
scale_name	Name of scale derived from scale_description (from AAontology)
scale_description	Description of scale (from AAontology)
abs_auc	Absolute value of adjusted area under the curve (AUC) measure for test versus reference set
abs_mean_dif	Absolute value of mean difference between test and reference set
mean_dif	Mean difference between test and reference set
std_test	Standard deviation in test set
std_ref	Standard deviation in reference set
p_val_mann_whitney	P-value from two-sided Mann-Whitney-U test comparing test and reference set (0 means <1E-10)
p_val_fdr_bh	Benjamini-Hochberg adjusted p-value
positions	Residue position of feature for a standard sequence (length JMDs=10, length TMD=20)
feat_importance	Average importance of feature over all training rounds obtained by SHAP
feat_importance_std	Standard deviation of feature importance over all training rounds
Remark
Feature number	Number of features was optimized for pre-selection of features

## Sheet: Dataset1_UP
feature	category	subcategory	scale_name	scale_description	abs_auc	abs_mean_dif	mean_dif	std_test	std_ref	p_val_mann_whitney	p_val_fdr_bh	positions	feat_importance	feat_importance_std
TMD_C_JMD_C-Segment(5,7)-FINA910104	Conformation	α-helix (C-cap)	α-helix termination	Helix termination parameter at position j+1 (Finkelstein et al., 1991)	0.269	0.14085	0.14085	0.128001	0.132549	0	0	32,33,34	4.7856	6.50233
TMD_C_JMD_C-Segment(2,2)-FAUJ880111	Energy	Charge (positive)	Charge (positive)	Positive charge (Fauchere et al., 1988)	0.241	0.119117	0.119117	0.108235	0.140737	0	0	31,32,33,34,35,36,37,38,39,40	4.4192	3.79988
TMD_C_JMD_C-Pattern(C,3,7,11)-LINS030106	ASA/Volume	Accessible surface area (ASA)	Hydrophilic ASA (folded proteins)	Hydrophilic median accessible surfaces of whole residues from folded proteins, expressed in Å² (Lins et al., 2003)	0.187	0.106417	0.106417	0.157258	0.192833	3.747e-07	1.40151e-05	30,34,38	3.9148	4.52678
TMD_C_JMD_C-Segment(4,5)-RICJ880113	Conformation	α-helix (C-cap)	α-helix (C-terminal, inside)	Relative preference value at C2 (Richardson-Richardson, 1988)	0.223	0.144356	0.144356	0.1748	0.184027	1.3e-09	1.6147e-07	33,34,35,36	3.0892	4.74564
TMD-Pattern(C,10,13)-LEVM760103	Shape	Steric parameter	Side chain angle (theta)	Side chain angle theta(AAR) (Levitt, 1976)	0.111	0.054783	0.054783	0.140692	0.205123	0.00257939	0.00558005	18,21	2.9464	2.73233
TMD_C_JMD_C-Segment(3,4)-PRAM820102	Shape	Shape and Surface	Slope in Regression	Slope in Regression analysis x 1.0E1 (Prabhakaran-Ponnuswamy, 1982)	0.222	0.089496	-0.089496	0.079237	0.117206	1.5e-09	1.73237e-07	31,32,33,34,35	2.6016	3.28891
TMD_C_JMD_C-Segment(2,2)-KARS160114	Shape	Side chain length	Eccentricity (average)	Average weighted eccentricity based on the atomic number (Kakraba-Knisley, 2016)	0.18	0.056467	0.056467	0.066286	0.095418	9.593e-07	2.78197e-05	31,32,33,34,35,36,37,38,39,40	2.4112	2.59629
TMD_C_JMD_C-Segment(3,4)-YUTK870103	Energy	Free energy (unfolding)	Free energy (unfolding)	Activation Gibbs energy of unfolding, pH7.0 (Yutani et al., 1987)	0.188	0.108302	-0.108302	0.158248	0.151235	3.095e-07	1.20558e-05	31,32,33,34,35	2.4084	3.68601
TMD_C_JMD_C-Pattern(C,8,11)-RADA880106	ASA/Volume	Volume	Accessible surface area (ASA)	Accessible surface area (Radzicka-Wolfenden, 1988)	0.158	0.079006	0.079006	0.122999	0.147444	1.73895e-05	0.000196693	30,33	2.3344	2.52377
TMD_C_JMD_C-Segment(5,7)-WILM950103	Polarity	Hydrophobicity (interface)	Hydrophobicity (interface)	Hydrophobicity Coefficient in RP-HPLC, C4 with 0.1%TFA/MeCN/H2O (Wilce et al., 1995)	0.222	0.125264	-0.125264	0.163402	0.178239	1.6e-09	1.816e-07	32,33,34	2.3248	2.68582
TMD_C_JMD_C-Pattern(N,11,15)-WILM950103	Polarity	Hydrophobicity (interface)	Hydrophobicity (interface)	Hydrophobicity Coefficient in RP-HPLC, C4 with 0.1%TFA/MeCN/H2O (Wilce et al., 1995)	0.137	0.084407	-0.084407	0.139385	0.18632	0.000189931	0.000969013	31,35	2.0568	2.7538
TMD_C_JMD_C-Segment(3,4)-JANJ780101	ASA/Volume	Accessible surface area (ASA)	ASA (folded protein)	Average accessible surface area (Janin et al., 1978)	0.243	0.14103	0.14103	0.152161	0.161153	0	0	31,32,33,34,35	2.0352	3.49959
TMD_C_JMD_C-Segment(2,2)-EISD860101	Polarity	Hydrophobicity	Solvation free energy	Solvation free energy (Eisenberg-McLachlan, 1986)	0.207	0.061247	-0.061247	0.078704	0.092765	1.85e-08	1.36838e-06	31,32,33,34,35,36,37,38,39,40	2.0068	1.85603
TMD_C_JMD_C-Pattern(C,4,7,11)-RADA880104	Energy	Free energy (unfolding)	Transfer free energy (TFE) to inside	Transfer free energy from chx to oct (Radzicka-Wolfenden, 1988)	0.176	0.097982	-0.097982	0.160907	0.150639	1.6974e-06	4.2166e-05	30,34,37	1.8888	2.00152
TMD_C_JMD_C-Segment(10,14)-FINA770101	Structure-Activity	Stability (helix-coil)	Stability (helix-coil)	Helix-coil equilibrium constant (Finkelstein-Ptitsyn, 1977)	0.121	0.06942	0.06942	0.103671	0.162935	0.000978444	0.00284293	33,34	1.8644	2.3347
TMD_C_JMD_C-Segment(4,7)-CRAJ730102	Conformation	β-sheet	β-sheet	Normalized frequency of beta-sheet (Crawford et al., 1973)	0.151	0.07716	0.07716	0.104882	0.148661	4.16335e-05	0.000360623	29,30,31	1.8272	3.33055
TMD_C_JMD_C-Pattern(C,4,8)-MITS020101	Polarity	Amphiphilicity	Amphiphilicity	Amphiphilicity index (Mitaku et al., 2002)	0.142	0.083346	0.083346	0.160591	0.186105	8.92246e-05	0.000588543	33,37	1.8188	2.70779
TMD_C_JMD_C-Segment(2,3)-AURR980110	Conformation	α-helix	α-helix (middle)	Normalized positional residue frequency at helix termini N5 (Aurora-Rose, 1998)	0.155	0.053262	0.053262	0.095123	0.104444	2.57279e-05	0.000260564	27,28,29,30,31,32,33	1.7456	2.35424
TMD_C_JMD_C-Pattern(C,4,8,12)-JANJ780101	ASA/Volume	Accessible surface area (ASA)	ASA (folded protein)	Average accessible surface area (Janin et al., 1978)	0.153	0.091311	0.091311	0.151935	0.171122	3.16044e-05	0.000298068	29,33,37	1.6948	2.68377
TMD_C_JMD_C-Pattern(N,11,15)-RADA880106	ASA/Volume	Volume	Accessible surface area (ASA)	Accessible surface area (Radzicka-Wolfenden, 1988)	0.147	0.068017	0.068017	0.110269	0.144819	6.24085e-05	0.000466206	31,35	1.5836	2.11366
JMD_N_TMD_N-Segment(2,5)-ZHOH040101	Structure-Activity	Stability	Stability	The stability scale from the knowledge-based atom-atom potential (Zhou-Zhou, 2004)	0.156	0.065175	-0.065175	0.102013	0.125835	2.20166e-05	0.000232644	5,6,7,8	1.4728	2.44278
TMD_C_JMD_C-Segment(8,14)-FAUJ880102	Shape	Steric parameter	Steric parameter	Smoothed upsilon steric parameter (Fauchere et al., 1988)	0.109	0.049828	0.049828	0.088176	0.132608	0.00289612	0.00605702	31	1.4548	2.06251
TMD_C_JMD_C-Segment(2,3)-CHOP780212	Conformation	β-sheet (C-term)	β-turn (1st residue)	Frequency of the 1st residue in turn (Chou-Fasman, 1978b)	0.174	0.053907	-0.053907	0.078658	0.096738	2.1687e-06	4.93998e-05	27,28,29,30,31,32,33	1.4508	2.42204
TMD_C_JMD_C-Segment(5,7)-AURR980110	Conformation	α-helix	α-helix (middle)	Normalized positional residue frequency at helix termini N5 (Aurora-Rose, 1998)	0.206	0.124632	0.124632	0.170167	0.168519	2.01e-08	1.43824e-06	32,33,34	1.3344	2.29792
JMD_N_TMD_N-Pattern(C,4,7,10,13)-QIAN880138	Conformation	Coil (C-term)	Coil (C-terminal)	Weights for coil at the window position of 5 (Qian-Sejnowski, 1988)	0.128	0.062364	0.062364	0.150161	0.144336	0.000485181	0.00178035	8,11,14,17	1.2468	1.66426
TMD_C_JMD_C-Segment(5,7)-TANS770108	Conformation	β/α-bridge	β/α-bridge	Normalized frequency of zeta R (Tanaka-Scheraga, 1977)	0.2	0.095208	0.095208	0.131868	0.130405	4.88e-08	2.74573e-06	32,33,34	1.2188	2.02016
TMD_C_JMD_C-Segment(10,14)-CHOP780212	Conformation	β-sheet (C-term)	β-turn (1st residue)	Frequency of the 1st residue in turn (Chou-Fasman, 1978b)	0.154	0.099258	-0.099258	0.152289	0.200741	2.59873e-05	0.000262384	33,34	1.1748	1.7923
TMD_C_JMD_C-Pattern(C,1,5,9)-QIAN880127	Conformation	Coil (N-term)	Coil (N-terminal)	Weights for coil at the window position of -6 (Qian-Sejnowski, 1988)	0.135	0.073562	-0.073562	0.164437	0.154335	0.000249198	0.00115334	32,36,40	1.1736	2.16715
TMD_C_JMD_C-Pattern(N,10,13)-WILM950103	Polarity	Hydrophobicity (interface)	Hydrophobicity (interface)	Hydrophobicity Coefficient in RP-HPLC, C4 with 0.1%TFA/MeCN/H2O (Wilce et al., 1995)	0.144	0.078499	-0.078499	0.137797	0.176301	8.88324e-05	0.000587811	30,33	1.1572	1.58325
JMD_N_TMD_N-Pattern(N,1,4,7)-KARP850101	Structure-Activity	Flexibility	Flexibility (0 rigid neighbors)	Flexibility parameter for no rigid neighbors (Karplus-Schulz, 1985)	0.139	0.08414	0.08414	0.16827	0.175207	0.000161947	0.000878166	1,4,7	1.1092	1.55692
TMD_C_JMD_C-Pattern(C,2,6,9,13)-BHAR880101	Structure-Activity	Flexibility	Flexibility	Average flexibility indices (Bhaskaran-Ponnuswamy, 1988)	0.181	0.087986	0.087986	0.121213	0.146518	8.438e-07	2.54783e-05	28,32,35,39	1.0996	1.79747
JMD_N_TMD_N-Pattern(C,2,6,10)-FAUJ880101	Shape	Steric parameter	Shape Index	Graph shape index (Fauchere et al., 1988)	0.111	0.064014	0.064014	0.189303	0.188426	0.00247977	0.00543208	11,15,19	1.09	1.64672
TMD_C_JMD_C-Pattern(C,1,4,7)-QIAN880138	Conformation	Coil (C-term)	Coil (C-terminal)	Weights for coil at the window position of 5 (Qian-Sejnowski, 1988)	0.131	0.062673	-0.062673	0.129622	0.149489	0.000371472	0.00149792	34,37,40	1	1.39411
TMD_C_JMD_C-Pattern(N,11,15)-OOBM850105	Structure-Activity	Flexibility	Side chain interaction	Optimized side chain interaction parameter (Oobatake et al., 1985)	0.131	0.060888	0.060888	0.11818	0.158349	0.000377894	0.00151312	31,35	0.9148	1.29315
TMD_C_JMD_C-Pattern(C,8,11)-PRAM820102	Shape	Shape and Surface	Slope in Regression	Slope in Regression analysis x 1.0E1 (Prabhakaran-Ponnuswamy, 1982)	0.186	0.095528	-0.095528	0.108574	0.161405	3.848e-07	1.43115e-05	30,33	0.8596	1.17334
JMD_N_TMD_N-PeriodicPattern(C,i+4/4,1)-RICJ880107	Conformation	π-helix	α-helix	Relative preference value at N4 (Richardson-Richardson, 1988)	0.134	0.052951	-0.052951	0.104812	0.121381	0.000251682	0.00116105	4,8,12,16,20	0.8316	1.01568
JMD_N_TMD_N-Segment(5,11)-RICJ880111	Conformation	π-helix	α-helix	Relative preference value at C4 (Richardson-Richardson, 1988)	0.099	0.05239	-0.05239	0.132438	0.164741	0.00675283	0.0110171	8,9	0.8228	0.9401
JMD_N_TMD_N-Pattern(C,6,10)-TANS770106	Conformation	β-turn (TM helix)	β-turn in double bend	Normalized frequency of chain reversal D (Tanaka-Scheraga, 1977)	0.111	0.054006	-0.054006	0.144796	0.138769	0.00250291	0.00546035	11,15	0.8212	1.19557
TMD_C_JMD_C-Segment(5,7)-RICJ880116	Conformation	α-helix (C-term, out)	α-helix (C-terminal, outside)	Relative preference value at C' (Richardson-Richardson, 1988)	0.184	0.071041	0.071041	0.096802	0.119339	5.464e-07	1.82586e-05	32,33,34	0.814	1.26347
JMD_N_TMD_N-Pattern(N,1,4,7)-PRAM820102	Shape	Shape and Surface	Slope in Regression	Slope in Regression analysis x 1.0E1 (Prabhakaran-Ponnuswamy, 1982)	0.101	0.051383	0.051383	0.139565	0.146299	0.00584921	0.00996773	1,4,7	0.796	0.914164
TMD_C_JMD_C-Pattern(C,2,5,9)-MAXF760104	Conformation	α-helix (left-handed)	α-helix (left-handed)	Normalized frequency of left-handed alpha-helix (Maxfield-Scheraga, 1976)	0.133	0.057081	0.057081	0.142491	0.118093	0.000302982	0.00130843	32,36,39	0.7808	1.31561
TMD_C_JMD_C-Pattern(N,6,9,12,15)-AURR980110	Conformation	α-helix	α-helix (middle)	Normalized positional residue frequency at helix termini N5 (Aurora-Rose, 1998)	0.149	0.067862	0.067862	0.113553	0.134704	4.94673e-05	0.000400053	26,29,32,35	0.7564	1.10288
JMD_N_TMD_N-Pattern(N,1,4,7,11)-QIAN880128	Conformation	Coil (N-term)	Coil (N-terminal)	Weights for coil at the window position of -5 (Qian-Sejnowski, 1988)	0.119	0.050519	-0.050519	0.111392	0.128717	0.00114324	0.00317015	1,4,7,11	0.7368	0.87165
JMD_N_TMD_N-Segment(2,5)-QIAN880114	Conformation	β-sheet (N-term)	β-sheet (N-terminal)	Weights for beta-sheet at the window position of -6 (Qian-Sejnowski, 1988)	0.115	0.054334	0.054334	0.136229	0.138994	0.00182318	0.00435329	5,6,7,8	0.6892	0.985588
JMD_N_TMD_N-Pattern(C,9,13)-KARP850101	Structure-Activity	Flexibility	Flexibility (0 rigid neighbors)	Flexibility parameter for no rigid neighbors (Karplus-Schulz, 1985)	0.102	0.05837	0.05837	0.169627	0.20332	0.00550312	0.00950841	8,12	0.672	0.896861
TMD-Pattern(C,3,6,9,13)-CHOP780212	Conformation	β-sheet (C-term)	β-turn (1st residue)	Frequency of the 1st residue in turn (Chou-Fasman, 1978b)	0.141	0.051054	-0.051054	0.076836	0.104875	0.000127369	0.000745983	18,22,25,28	0.6688	0.877074
JMD_N_TMD_N-Pattern(C,1,5,8,12)-OOBM770105	Energy	Non-bonded energy	Non-bonded energy per residue	Short and medium range non-bonded energy per residue (Oobatake-Ooi, 1977)	0.16	0.059275	0.059275	0.107822	0.108839	1.35003e-05	0.000163971	9,13,16,20	0.6656	0.98794
JMD_N_TMD_N-Segment(3,10)-YUTK870101	Energy	Free energy (unfolding)	Free energy (unfolding)	Unfolding Gibbs energy in water, pH7.0 (Yutani et al., 1987)	0.128	0.06063	-0.06063	0.112487	0.137393	0.000507644	0.00184021	5,6	0.6528	1.16055
TMD_C_JMD_C-Pattern(C,3,7)-LINS030117	ASA/Volume	Hydrophobic ASA	Hydrophobic ASA (folded β-strand)	Hydrophobic median accessible surfaces of whole residues in beta-strands, expressed in Å² (Lins et al., 2003)	0.113	0.062939	0.062939	0.1967	0.217379	0.00209031	0.0048032	34,38	0.6496	0.941834
JMD_N_TMD_N-Segment(5,15)-BAEK050101	Conformation	β-strand	Linker index (negative linker propensity, 10-100 AA long region)	Linker index (Bae et al., 2005)	0.145	0.094776	-0.094776	0.147163	0.209378	7.37147e-05	0.000514009	6	0.6076	0.946185
TMD_C_JMD_C-Pattern(C,2,6,9)-MEIH800101	Shape	Reduced distance	Reduced distance (C-α)	Average reduced distance for C-alpha (Meirovitch et al., 1980)	0.127	0.077105	0.077105	0.162757	0.180769	0.000558677	0.00196357	32,35,39	0.5976	0.722514
JMD_N_TMD_N-PeriodicPattern(C,i+4/3,1)-ZHOH040101	Structure-Activity	Stability	Stability	The stability scale from the knowledge-based atom-atom potential (Zhou-Zhou, 2004)	0.149	0.051673	-0.051673	0.090835	0.106009	4.84948e-05	0.000393639	2,6,9,13,16,20	0.5736	0.943376
JMD_N_TMD_N-Pattern(C,1,4,8,11)-VELV850101	Energy	Electron-ion interaction pot.	Electron-ion interaction potential	Electron-ion interaction potential (Veljkovic et al., 1985)	0.149	0.072987	-0.072987	0.116719	0.144329	4.79946e-05	0.000392971	10,13,17,20	0.558	0.681199
TMD-Pattern(C,8,12,15)-RACS820101	Conformation	β-sheet (N-term)	α-helix with flat 4-Cα structure (i)	Average relative fractional occurrence in A0(i) (Rackovsky-Scheraga, 1982)	0.138	0.061547	-0.061547	0.115342	0.137023	0.000172174	0.000915514	16,19,23	0.5548	0.87322
JMD_N_TMD_N-Pattern(N,1,4)-OOBM770105	Energy	Non-bonded energy	Non-bonded energy per residue	Short and medium range non-bonded energy per residue (Oobatake-Ooi, 1977)	0.114	0.052615	0.052615	0.133004	0.140816	0.00189795	0.00448787	1,4	0.5476	0.964267
JMD_N_TMD_N-Segment(5,11)-RADA880106	ASA/Volume	Volume	Accessible surface area (ASA)	Accessible surface area (Radzicka-Wolfenden, 1988)	0.102	0.056954	-0.056954	0.159779	0.172956	0.00567815	0.00974687	8,9	0.5456	1.02465
JMD_N_TMD_N-Segment(4,7)-VELV850101	Energy	Electron-ion interaction pot.	Electron-ion interaction potential	Electron-ion interaction potential (Veljkovic et al., 1985)	0.116	0.067974	-0.067974	0.142864	0.174041	0.00151545	0.00383996	9,10,11	0.544	0.830831
TMD_C_JMD_C-Pattern(N,8,12,15)-FINA770101	Structure-Activity	Stability (helix-coil)	Stability (helix-coil)	Helix-coil equilibrium constant (Finkelstein-Ptitsyn, 1977)	0.123	0.056607	0.056607	0.11752	0.140678	0.000831321	0.00255185	28,32,35	0.534	0.584965
JMD_N_TMD_N-Pattern(N,6,9,13)-BAEK050101	Conformation	β-strand	Linker index (negative linker propensity, 10-100 AA long region)	Linker index (Bae et al., 2005)	0.133	0.055543	-0.055543	0.108834	0.122211	0.000299624	0.00129765	6,9,13	0.5324	0.768402
TMD_C_JMD_C-Pattern(N,11,15)-AURR980110	Conformation	α-helix	α-helix (middle)	Normalized positional residue frequency at helix termini N5 (Aurora-Rose, 1998)	0.132	0.081825	0.081825	0.155646	0.185443	0.00032583	0.00137761	31,35	0.5068	1.05873
JMD_N_TMD_N-Pattern(C,5,9,12)-PRAM820102	Shape	Shape and Surface	Slope in Regression	Slope in Regression analysis x 1.0E1 (Prabhakaran-Ponnuswamy, 1982)	0.12	0.062779	0.062779	0.154317	0.158397	0.00106213	0.00300861	9,12,16	0.4992	1.02798
TMD-Pattern(N,7,10,14)-RACS820101	Conformation	β-sheet (N-term)	α-helix with flat 4-Cα structure (i)	Average relative fractional occurrence in A0(i) (Rackovsky-Scheraga, 1982)	0.151	0.067834	-0.067834	0.09858	0.136088	3.84684e-05	0.000339006	17,20,24	0.4916	0.839708
JMD_N_TMD_N-Pattern(N,6,9)-PARS000102	Structure-Activity	Flexibility	Flexibility	p-Values of thermophilic proteins based on the distributions of B values (Parthasarathy-Murthy, 2000)	0.154	0.062717	0.062717	0.11426	0.130269	2.8412e-05	0.000280835	6,9	0.478	0.792838
TMD_C_JMD_C-Pattern(N,10,14)-FAUJ880101	Shape	Steric parameter	Shape Index	Graph shape index (Fauchere et al., 1988)	0.108	0.055588	0.055588	0.126827	0.153693	0.0033649	0.00673696	30,34	0.4708	0.654962
TMD_C_JMD_C-Segment(8,10)-CHAM820102	Polarity	Hydrophobicity (interface)	Free energy (interface)	Free energy of solution in water, kcal/mole (Charton-Charton, 1982)	0.104	0.057885	-0.057885	0.141862	0.174673	0.00452713	0.00828756	35,36	0.462	0.607888
TMD_C_JMD_C-Pattern(C,4,8)-TANS770108	Conformation	β/α-bridge	β/α-bridge	Normalized frequency of zeta R (Tanaka-Scheraga, 1977)	0.146	0.075419	0.075419	0.140031	0.168416	7.2619e-05	0.000510738	33,37	0.4612	0.897286
JMD_N_TMD_N-Pattern(N,1,5,9,12)-RICJ880111	Conformation	π-helix	α-helix	Relative preference value at C4 (Richardson-Richardson, 1988)	0.137	0.053324	-0.053324	0.102867	0.116042	0.000195126	0.000987466	1,5,9,12	0.4572	0.710304
JMD_N_TMD_N-Segment(8,9)-OOBM770105	Energy	Non-bonded energy	Non-bonded energy per residue	Short and medium range non-bonded energy per residue (Oobatake-Ooi, 1977)	0.127	0.070724	0.070724	0.133053	0.146615	0.000526697	0.00189054	16,17	0.4488	0.604426
TMD_C_JMD_C-Pattern(C,4,7)-LIFS790102	Conformation	β-strand	β-strand	Conformational preference for parallel beta-strands (Lifson-Sander, 1979)	0.121	0.060439	-0.060439	0.105689	0.163833	0.000979025	0.00284293	34,37	0.4452	0.713095
TMD-Segment(2,6)-QIAN880138	Conformation	Coil (C-term)	Coil (C-terminal)	Weights for coil at the window position of 5 (Qian-Sejnowski, 1988)	0.121	0.058511	0.058511	0.129649	0.147543	0.00102224	0.00293733	14,15,16	0.4376	0.779447
TMD_C_JMD_C-Pattern(C,8,11,15)-JANJ780101	ASA/Volume	Accessible surface area (ASA)	ASA (folded protein)	Average accessible surface area (Janin et al., 1978)	0.158	0.07693	0.07693	0.138704	0.13358	1.78971e-05	0.000201052	26,30,33	0.4192	0.777081
JMD_N_TMD_N-Pattern(N,6,9)-MEIH800101	Shape	Reduced distance	Reduced distance (C-α)	Average reduced distance for C-alpha (Meirovitch et al., 1980)	0.119	0.088648	0.088648	0.165982	0.218774	0.00119452	0.00327509	6,9	0.4172	0.633722
JMD_N_TMD_N-Pattern(C,2,6,10,14)-LIFS790102	Conformation	β-strand	β-strand	Conformational preference for parallel beta-strands (Lifson-Sander, 1979)	0.105	0.062144	0.062144	0.191587	0.162891	0.00414204	0.0077912	7,11,15,19	0.4096	0.624048
TMD_C_JMD_C-Segment(8,8)-QIAN880114	Conformation	β-sheet (N-term)	β-sheet (N-terminal)	Weights for beta-sheet at the window position of -6 (Qian-Sejnowski, 1988)	0.102	0.052064	0.052064	0.160355	0.156813	0.00529341	0.00921135	38,39,40	0.4036	0.752084
TMD_C_JMD_C-Segment(7,10)-RACS820109	Conformation	α-helix (left-handed)	α-helix (left-handed)	Average relative fractional occurrence in AL(i-1) (Rackovsky-Scheraga, 1982)	0.135	0.071853	-0.071853	0.072292	0.15687	1.97962e-05	0.000216377	33,34	0.402	0.609583
TMD-Segment(3,15)-QIAN880126	Conformation	β-sheet (C-term)	β-sheet (C-terminal)	Weights for beta-sheet at the window position of 6 (Qian-Sejnowski, 1988)	0.103	0.067888	0.067888	0.189265	0.209684	0.00512295	0.00900758	13,14	0.402	0.569442
TMD_C_JMD_C-Pattern(C,5,8,11,15)-YUTK870103	Energy	Free energy (unfolding)	Free energy (unfolding)	Activation Gibbs energy of unfolding, pH7.0 (Yutani et al., 1987)	0.109	0.065027	-0.065027	0.14948	0.130021	0.00313428	0.00639187	26,30,33,36	0.4008	0.577809
JMD_N_TMD_N-Pattern(C,6,10)-MAXF760105	Conformation	α-helix (left-handed)	α-helix (left-handed)	Normalized frequency of zeta L (Maxfield-Scheraga, 1976)	0.114	0.049229	-0.049229	0.13577	0.191542	0.00191978	0.00452486	11,15	0.3948	0.667785
TMD_C_JMD_C-Pattern(C,4,8,12,15)-WILM950103	Polarity	Hydrophobicity (interface)	Hydrophobicity (interface)	Hydrophobicity Coefficient in RP-HPLC, C4 with 0.1%TFA/MeCN/H2O (Wilce et al., 1995)	0.147	0.054867	-0.054867	0.104267	0.113107	6.58285e-05	0.000479899	26,29,33,37	0.3888	0.685836
JMD_N_TMD_N-Pattern(C,6,10)-QIAN880127	Conformation	Coil (N-term)	Coil (N-terminal)	Weights for coil at the window position of -6 (Qian-Sejnowski, 1988)	0.105	0.051763	0.051763	0.129829	0.126134	0.00408463	0.00770683	11,15	0.3748	0.804891
TMD_C_JMD_C-Pattern(N,6,9)-VELV850101	Energy	Electron-ion interaction pot.	Electron-ion interaction potential	Electron-ion interaction potential (Veljkovic et al., 1985)	0.121	0.096272	-0.096272	0.142407	0.214946	0.000964443	0.00281549	26,29	0.3684	0.727751
TMD_C_JMD_C-Pattern(N,6,9,12,15)-CHOP780212	Conformation	β-sheet (C-term)	β-turn (1st residue)	Frequency of the 1st residue in turn (Chou-Fasman, 1978b)	0.119	0.051827	-0.051827	0.092819	0.12279	0.00115162	0.003184	26,29,32,35	0.3576	0.630494
TMD-Segment(3,7)-LIFS790102	Conformation	β-strand	β-strand	Conformational preference for parallel beta-strands (Lifson-Sander, 1979)	0.118	0.071241	0.071241	0.178658	0.181048	0.00132551	0.00350576	16,17,18	0.3496	0.68146
TMD_C_JMD_C-Segment(8,10)-TANS770106	Conformation	β-turn (TM helix)	β-turn in double bend	Normalized frequency of chain reversal D (Tanaka-Scheraga, 1977)	0.115	0.076644	0.076644	0.184845	0.176944	0.00169317	0.00413893	35,36	0.3436	0.583568
TMD-Pattern(C,3,6,9,13)-FAUJ880108	Energy	Electron-ion interaction pot.	Electrical Effect	Localized Electrical Effect (Fauchere et al., 1988)	0.125	0.049353	-0.049353	0.075258	0.110333	0.000664022	0.0021922	18,22,25,28	0.3416	0.677765
TMD_C_JMD_C-Pattern(C,5,8)-ROSM880103	Structure-Activity	Backbone-dynamics (-CH)	Loss of hydropathy by α-helix formation	Loss of Side chain hydropathy by helix formation (Roseman, 1988)	0.142	0.068698	-0.068698	0.128857	0.156775	0.000105073	0.000655014	33,36	0.3376	0.526287
JMD_N_TMD_N-Pattern(C,1,4,8)-PRAM820101	Shape	Reduced distance	Intercept in regression	Intercept in regression analysis (Prabhakaran-Ponnuswamy, 1982)	0.127	0.051568	0.051568	0.1135	0.119338	0.000571706	0.00198919	13,17,20	0.32	0.541502
TMD-Segment(3,7)-ANDN920101	Structure-Activity	Backbone-dynamics (-CH)	α-CH chemical shifts (backbone-dynamics)	alpha-CH chemical shifts (Andersen et al., 1992)	0.137	0.079612	-0.079612	0.155113	0.176293	0.000197711	0.000997341	16,17,18	0.3168	0.516501
TMD_C_JMD_C-Segment(14,15)-OOBM770105	Energy	Non-bonded energy	Non-bonded energy per residue	Short and medium range non-bonded energy per residue (Oobatake-Ooi, 1977)	0.099	0.058771	-0.058771	0.15105	0.191965	0.0067789	0.0110459	38	0.3036	0.410891
JMD_N_TMD_N-Segment(2,2)-CHAM830108	Energy	Charge	Charge (donor)	A parameter of charge transfer donor capability (Charton-Charton, 1983)	0.14	0.054966	-0.054966	0.112752	0.136121	9.74013e-05	0.000624177	11,12,13,14,15,16,17,18,19,20	0.302	0.621913
TMD_C_JMD_C-Pattern(C,4,8)-CHAM820102	Polarity	Hydrophobicity (interface)	Free energy (interface)	Free energy of solution in water, kcal/mole (Charton-Charton, 1982)	0.135	0.073612	-0.073612	0.11684	0.16554	0.000246195	0.00114478	33,37	0.3012	0.462353
JMD_N_TMD_N-Segment(4,13)-CHOP780202	Conformation	β-sheet	β-sheet	Normalized frequency of beta-sheet (Chou-Fasman, 1978b)	0.143	0.107739	-0.107739	0.187537	0.20024	9.81559e-05	0.00062572	5,6	0.2692	0.496717
JMD_N_TMD_N-Pattern(C,4,8,11)-JANJ780101	ASA/Volume	Accessible surface area (ASA)	ASA (folded protein)	Average accessible surface area (Janin et al., 1978)	0.166	0.053533	-0.053533	0.0856	0.107718	6.554e-06	0.00010079	10,13,17	0.2676	0.377553
TMD_C_JMD_C-Pattern(N,11,15)-MITS020101	Polarity	Amphiphilicity	Amphiphilicity	Amphiphilicity index (Mitaku et al., 2002)	0.104	0.051162	0.051162	0.181418	0.201607	0.00364827	0.00710759	31,35	0.2628	0.507697
JMD_N_TMD_N-Segment(5,14)-QIAN880127	Conformation	Coil (N-term)	Coil (N-terminal)	Weights for coil at the window position of -6 (Qian-Sejnowski, 1988)	0.12	0.053377	-0.053377	0.135307	0.164486	0.00105961	0.00300409	6,7	0.2232	0.528301
JMD_N_TMD_N-Segment(4,7)-TANS770106	Conformation	β-turn (TM helix)	β-turn in double bend	Normalized frequency of chain reversal D (Tanaka-Scheraga, 1977)	0.111	0.04974	-0.04974	0.115519	0.134233	0.00243667	0.00537373	9,10,11	0.2116	0.477926
JMD_N_TMD_N-Pattern(N,1,5,9)-QIAN880126	Conformation	β-sheet (C-term)	β-sheet (C-terminal)	Weights for beta-sheet at the window position of 6 (Qian-Sejnowski, 1988)	0.115	0.065197	0.065197	0.176983	0.168673	0.00177836	0.00428043	1,5,9	0.2076	0.452851
TMD_C_JMD_C-Pattern(C,5,8,11)-AURR980110	Conformation	α-helix	α-helix (middle)	Normalized positional residue frequency at helix termini N5 (Aurora-Rose, 1998)	0.1	0.054942	0.054942	0.13955	0.159952	0.0065248	0.0107409	30,33,36	0.196	0.336618
TMD_C_JMD_C-Segment(4,7)-CHAM830103	Shape	Steric parameter	n atoms in side chain (1+1)	The number of atoms in the side chain labelled 1+1 (Charton-Charton, 1983)	0.099	0.054509	0.054509	0.151911	0.16125	0.00483078	0.00867222	29,30,31	0.1772	0.358915
TMD_C_JMD_C-Pattern(C,4,8)-KRIW710101	Structure-Activity	Flexibility	Side chain interaction	Side chain interaction parameter (Krigbaum-Rubin, 1971)	0.129	0.071122	0.071122	0.157109	0.176609	0.000456362	0.00171279	33,37	0.1664	0.378543
TMD_C_JMD_C-Segment(3,3)-RACS820101	Conformation	β-sheet (N-term)	α-helix with flat 4-Cα structure (i)	Average relative fractional occurrence in A0(i) (Rackovsky-Scheraga, 1982)	0.102	0.054568	0.054568	0.141811	0.141851	0.00572097	0.00979994	34,35,36,37,38,39,40	0.162	0.255859
JMD_N_TMD_N-Pattern(N,9,12)-MITS020101	Polarity	Amphiphilicity	Amphiphilicity	Amphiphilicity index (Mitaku et al., 2002)	0.106	0.06926	-0.06926	0.105272	0.180826	0.000729055	0.00233546	9,12	0.1572	0.409434
TMD_C_JMD_C-Segment(5,7)-ROSM880103	Structure-Activity	Backbone-dynamics (-CH)	Loss of hydropathy by α-helix formation	Loss of Side chain hydropathy by helix formation (Roseman, 1988)	0.184	0.06813	-0.06813	0.097336	0.123422	5.024e-07	1.74068e-05	32,33,34	0.1504	0.454854
TMD-Segment(4,10)-TANS770102	Conformation	α-helix (C-term, out)	α-helix (C-terminal, outside)	Normalized frequency of isolated helix (Tanaka-Scheraga, 1977)	0.124	0.064514	-0.064514	0.141283	0.162287	0.000731348	0.00234008	17,18	0.1504	0.27563
JMD_N_TMD_N-Segment(3,10)-RICJ880111	Conformation	π-helix	α-helix	Relative preference value at C4 (Richardson-Richardson, 1988)	0.112	0.053327	-0.053327	0.147403	0.159259	0.00223005	0.0050302	5,6	0.1492	0.305115
JMD_N_TMD_N-PeriodicPattern(C,i+4/4,4)-OOBM770105	Energy	Non-bonded energy	Non-bonded energy per residue	Short and medium range non-bonded energy per residue (Oobatake-Ooi, 1977)	0.127	0.050789	0.050789	0.112939	0.099894	0.000528337	0.00189436	1,5,9,13,17	0.142	0.327634
TMD_C_JMD_C-Segment(6,12)-MAXF760106	Conformation	α-helix (C-term, out)	α region	Normalized frequency of alpha region (Maxfield-Scheraga, 1976)	0.117	0.051528	-0.051528	0.112868	0.114677	0.00149578	0.00380456	29,30	0.1356	0.293177
TMD_C_JMD_C-Pattern(C,5,8,11)-TANS770108	Conformation	β/α-bridge	β/α-bridge	Normalized frequency of zeta R (Tanaka-Scheraga, 1977)	0.117	0.049618	0.049618	0.127033	0.129012	0.00144651	0.00371097	30,33,36	0.1332	0.246134
TMD_C_JMD_C-Pattern(C,2,5)-FAUJ880101	Shape	Steric parameter	Shape Index	Graph shape index (Fauchere et al., 1988)	0.109	0.05735	-0.05735	0.180151	0.158326	0.0030963	0.00634541	36,39	0.1032	0.329845
TMD_C_JMD_C-Pattern(N,5,8,12,15)-QIAN880126	Conformation	β-sheet (C-term)	β-sheet (C-terminal)	Weights for beta-sheet at the window position of 6 (Qian-Sejnowski, 1988)	0.107	0.054335	-0.054335	0.135491	0.139992	0.003566	0.0069991	25,28,32,35	0.1004	0.226177
TMD-Pattern(N,10,14)-ISOY800105	Conformation	β-sheet (C-term)	β-sheet (C-terminal)	Normalized relative frequency of bend S (Isogai et al., 1980)	0.151	0.054055	-0.054055	0.173498	0.170165	3.82389e-05	0.000337888	20,24	0.088	0.320162
TMD-Pattern(N,7,10)-QIAN880138	Conformation	Coil (C-term)	Coil (C-terminal)	Weights for coil at the window position of 5 (Qian-Sejnowski, 1988)	0.098	0.060669	0.060669	0.18484	0.201801	0.00777224	0.0122316	17,20	0.0692	0.132663
JMD_N_TMD_N-Pattern(N,6,9)-MAXF760106	Conformation	α-helix (C-term, out)	α region	Normalized frequency of alpha region (Maxfield-Scheraga, 1976)	0.107	0.068717	0.068717	0.176301	0.179677	0.00348317	0.00688787	6,9	0.0688	0.193521
TMD_C_JMD_C-Pattern(N,11,15)-VINM940104	Structure-Activity	Flexibility (2 rigid neighbors)	Flexibility (2 rigid neighbors)	Normalized flexibility parameters (B-values) for each residue surrounded by two rigid neighbours (Vihinen et al., 1994)	0.124	0.081793	0.081793	0.171863	0.169568	0.000725925	0.00233092	31,35	0.0608	0.148457
TMD-Segment(9,13)-TANS770102	Conformation	α-helix (C-term, out)	α-helix (C-terminal, outside)	Normalized frequency of isolated helix (Tanaka-Scheraga, 1977)	0.109	0.062324	0.062324	0.126059	0.161538	0.002863	0.00600036	23	0.06	0.141732
TMD_C_JMD_C-Pattern(C,5,8,11)-MITS020101	Polarity	Amphiphilicity	Amphiphilicity	Amphiphilicity index (Mitaku et al., 2002)	0.103	0.062296	0.062296	0.18521	0.166095	0.00493006	0.00878101	30,33,36	0.0076	0.0372322
TMD_C_JMD_C-Segment(5,7)-KLEP840101	Energy	Charge	Charge	Net charge (Klein et al., 1984)	0.268	0.166383	0.166383	0.150988	0.148874	0	0	32,33,34	0	0
TMD_C_JMD_C-Segment(5,7)-HUTJ700102	Energy	Entropy	Entropy	Absolute entropy (Hutchens, 1970)	0.254	0.153421	0.153421	0.137224	0.166465	0	0	32,33,34	0	0
TMD_C_JMD_C-Segment(5,7)-LEVM760105	Shape	Side chain length	Side chain length	Radius of gyration of side chain (Levitt, 1976)	0.251	0.150369	0.150369	0.139368	0.16881	0	0	32,33,34	0	0
TMD_C_JMD_C-Segment(2,2)-FINA910104	Conformation	α-helix (C-cap)	α-helix termination	Helix termination parameter at position j+1 (Finkelstein et al., 1991)	0.24	0.06147	0.06147	0.057336	0.073273	1e-10	1.82861e-08	31,32,33,34,35,36,37,38,39,40	0	0
TMD_C_JMD_C-Segment(5,7)-CHOC760103	ASA/Volume	Buried	Buried	Proportion of residues 95% buried (Chothia, 1976)	0.239	0.168009	-0.168009	0.186281	0.200465	1e-10	1.82861e-08	32,33,34	0	0
TMD_C_JMD_C-Segment(5,7)-DESM900102	Polarity	Amphiphilicity (α-helix)	Membrane preference	Average membrane preference: AMP07 (Degli Esposti et al., 1990)	0.236	0.178948	-0.178948	0.189874	0.214062	1e-10	1.82861e-08	32,33,34	0	0
TMD_C_JMD_C-Segment(5,7)-RADA880106	ASA/Volume	Volume	Accessible surface area (ASA)	Accessible surface area (Radzicka-Wolfenden, 1988)	0.236	0.101801	0.101801	0.09116	0.127279	1e-10	1.82861e-08	32,33,34	0	0
TMD_C_JMD_C-Segment(3,4)-JANJ790102	Energy	Free energy (unfolding)	Transfer free energy (TFE) to inside	Transfer free energy (Janin, 1979)	0.233	0.126838	-0.126838	0.147127	0.150439	2e-10	3.55838e-08	31,32,33,34,35	0	0
TMD_C_JMD_C-Segment(5,7)-KRIW710101	Structure-Activity	Flexibility	Side chain interaction	Side chain interaction parameter (Krigbaum-Rubin, 1971)	0.209	0.113097	0.113097	0.146968	0.170711	1.31e-08	1.00276e-06	32,33,34	0	0
TMD_C_JMD_C-Segment(5,7)-MITS020101	Polarity	Amphiphilicity	Amphiphilicity	Amphiphilicity index (Mitaku et al., 2002)	0.205	0.115839	0.115839	0.137126	0.159711	2.28e-08	1.53156e-06	32,33,34	0	0
TMD_C_JMD_C-Segment(5,7)-TANS770106	Conformation	β-turn (TM helix)	β-turn in double bend	Normalized frequency of chain reversal D (Tanaka-Scheraga, 1977)	0.203	0.108306	0.108306	0.157888	0.137629	3.06e-08	1.99445e-06	32,33,34	0	0
TMD_C_JMD_C-Segment(2,2)-RICJ880113	Conformation	α-helix (C-cap)	α-helix (C-terminal, inside)	Relative preference value at C2 (Richardson-Richardson, 1988)	0.203	0.075825	0.075825	0.091771	0.111592	3.13e-08	2.00047e-06	31,32,33,34,35,36,37,38,39,40	0	0
TMD_C_JMD_C-Segment(2,2)-CHOC760103	ASA/Volume	Buried	Buried	Proportion of residues 95% buried (Chothia, 1976)	0.189	0.062452	-0.062452	0.084806	0.100668	2.751e-07	1.11103e-05	31,32,33,34,35,36,37,38,39,40	0	0
TMD_C_JMD_C-Segment(5,7)-CHAM820102	Polarity	Hydrophobicity (interface)	Free energy (interface)	Free energy of solution in water, kcal/mole (Charton-Charton, 1982)	0.188	0.087086	-0.087086	0.125915	0.152907	3.012e-07	1.18731e-05	32,33,34	0	0
TMD_C_JMD_C-Segment(5,7)-BAEK050101	Conformation	β-strand	Linker index (negative linker propensity, 10-100 AA long region)	Linker index (Bae et al., 2005)	0.183	0.089577	-0.089577	0.136306	0.15213	6.653e-07	2.13642e-05	32,33,34	0	0
TMD_C_JMD_C-Segment(2,2)-MONM990101	Conformation	β-turn (TM helix)	β-turn (TM helix)	Turn propensity scale for transmembrane helices (Monne et al., 1999)	0.173	0.074713	0.074713	0.100614	0.133135	2.3348e-06	5.23237e-05	31,32,33,34,35,36,37,38,39,40	0	0
TMD_C_JMD_C-Segment(4,5)-MEIH800101	Shape	Reduced distance	Reduced distance (C-α)	Average reduced distance for C-alpha (Meirovitch et al., 1980)	0.165	0.093135	0.093135	0.150397	0.159529	7.07e-06	0.000106018	33,34,35,36	0	0
TMD_C_JMD_C-Segment(2,3)-PRAM820102	Shape	Shape and Surface	Slope in Regression	Slope in Regression analysis x 1.0E1 (Prabhakaran-Ponnuswamy, 1982)	0.153	0.052997	-0.052997	0.077192	0.099822	3.1166e-05	0.000294764	27,28,29,30,31,32,33	0	0
JMD_N_TMD_N-Pattern(C,1,5,8,12)-RADA880106	ASA/Volume	Volume	Accessible surface area (ASA)	Accessible surface area (Radzicka-Wolfenden, 1988)	0.151	0.057642	-0.057642	0.107656	0.107753	4.11228e-05	0.000357611	9,13,16,20	0	0
TMD_C_JMD_C-Pattern(C,4,8,12)-RADA880104	Energy	Free energy (unfolding)	Transfer free energy (TFE) to inside	Transfer free energy from chx to oct (Radzicka-Wolfenden, 1988)	0.15	0.081899	-0.081899	0.153554	0.151254	4.18532e-05	0.000361569	29,33,37	0	0
TMD_C_JMD_C-Pattern(C,8,11,15)-JANJ790102	Energy	Free energy (unfolding)	Transfer free energy (TFE) to inside	Transfer free energy (Janin, 1979)	0.149	0.069262	-0.069262	0.135215	0.128745	4.86262e-05	0.000394146	26,30,33	0	0
JMD_N_TMD_N-Segment(2,5)-VINM940102	Structure-Activity	Flexibility	Flexibility (0 rigid neighbors)	Normalized flexibility parameters (B-values) for each residue surrounded by none rigid neighbours (Vihinen et al., 1994)	0.148	0.081949	0.081949	0.137633	0.151613	5.33879e-05	0.000417912	5,6,7,8	0	0
JMD_N_TMD_N-Segment(2,5)-LINS030107	ASA/Volume	Accessible surface area (ASA)	ASA (folded protein)	% total accessible surfaces vs win3 of whole residues from folded proteins (Lins et al., 2003)	0.138	0.075766	0.075766	0.149761	0.155103	0.00017633	0.000925663	5,6,7,8	0	0
TMD_C_JMD_C-Pattern(C,4,8)-TANS770106	Conformation	β-turn (TM helix)	β-turn in double bend	Normalized frequency of chain reversal D (Tanaka-Scheraga, 1977)	0.135	0.073639	0.073639	0.163579	0.160046	0.000227016	0.00109563	33,37	0	0
JMD_N_TMD_N-Pattern(N,1,4,7,11)-ZHOH040101	Structure-Activity	Stability	Stability	The stability scale from the knowledge-based atom-atom potential (Zhou-Zhou, 2004)	0.135	0.055547	-0.055547	0.1027	0.122277	0.000226205	0.00109332	1,4,7,11	0	0
JMD_N_TMD_N-PeriodicPattern(C,i+4/3,1)-KARP850101	Structure-Activity	Flexibility	Flexibility (0 rigid neighbors)	Flexibility parameter for no rigid neighbors (Karplus-Schulz, 1985)	0.135	0.055184	0.055184	0.109016	0.116944	0.000249045	0.00115334	2,6,9,13,16,20	0	0
JMD_N_TMD_N-Segment(2,2)-ANDN920101	Structure-Activity	Backbone-dynamics (-CH)	α-CH chemical shifts (backbone-dynamics)	alpha-CH chemical shifts (Andersen et al., 1992)	0.135	0.05072	-0.05072	0.09771	0.112405	0.000226204	0.00109332	11,12,13,14,15,16,17,18,19,20	0	0
JMD_N_TMD_N-Segment(2,5)-MEIH800101	Shape	Reduced distance	Reduced distance (C-α)	Average reduced distance for C-alpha (Meirovitch et al., 1980)	0.129	0.068584	0.068584	0.131255	0.151126	0.00042315	0.00162805	5,6,7,8	0	0
JMD_N_TMD_N-Pattern(N,1,4,7,11)-BIGC670101	ASA/Volume	Volume	Volume	Residue volume (Bigelow, 1967)	0.128	0.051917	-0.051917	0.10585	0.11615	0.000472674	0.0017432	1,4,7,11	0	0
TMD-Pattern(C,3,6,9,13)-CRAJ730102	Conformation	β-sheet	β-sheet	Normalized frequency of beta-sheet (Crawford et al., 1973)	0.122	0.056293	0.056293	0.118215	0.136664	0.000885503	0.00266298	18,22,25,28	0	0
JMD_N_TMD_N-Pattern(N,6,9,13)-LINS030107	ASA/Volume	Accessible surface area (ASA)	ASA (folded protein)	% total accessible surfaces vs win3 of whole residues from folded proteins (Lins et al., 2003)	0.113	0.063882	0.063882	0.139339	0.168825	0.00212688	0.00485816	6,9,13	0	0
JMD_N_TMD_N-Pattern(C,2,6,10)-PALJ810113	Conformation	α-helix (left-handed)	β-turn (α class)	Normalized frequency of turn in all-alpha class (Palau et al., 1981)	0.107	0.06783	-0.06783	0.186825	0.206963	0.00359023	0.00702781	11,15,19	0	0
TMD_C_JMD_C-Pattern(C,4,8)-BAEK050101	Conformation	β-strand	Linker index (negative linker propensity, 10-100 AA long region)	Linker index (Bae et al., 2005)	0.105	0.059228	-0.059228	0.141268	0.164791	0.0042726	0.00795433	33,37	0	0
TMD-Segment(3,7)-VELV850101	Energy	Electron-ion interaction pot.	Electron-ion interaction potential	Electron-ion interaction potential (Veljkovic et al., 1985)	0.098	0.057076	-0.057076	0.131373	0.168097	0.00780404	0.0122728	16,17,18	0	0

## Sheet: Dataset1_TM
feature	category	subcategory	scale_name	scale_description	abs_auc	abs_mean_dif	mean_dif	std_test	std_ref	p_val_mann_whitney	p_val_fdr_bh	positions	feat_importance	feat_importance_std
TMD_C_JMD_C-Segment(5,11)-LIFS790102	Conformation	β-strand	β-strand	Conformational preference for parallel beta-strands (Lifson-Sander, 1979)	0.189	0.125674	0.125674	0.183876	0.218813	6.912e-07	3.93391e-05	28,29	4.7292	4.77679
TMD_C_JMD_C-Segment(2,3)-CHOP780212	Conformation	β-sheet (C-term)	β-turn (1st residue)	Frequency of the 1st residue in turn (Chou-Fasman, 1978b)	0.199	0.065983	-0.065983	0.087814	0.105835	1.717e-07	1.59197e-05	27,28,29,30,31,32,33	4.106	5.23657
TMD_C_JMD_C-Segment(3,4)-HUTJ700102	Energy	Entropy	Entropy	Absolute entropy (Hutchens, 1970)	0.229	0.098224	0.098224	0.106865	0.124608	1.8e-09	9.8745e-07	31,32,33,34,35	3.1112	3.10995
TMD_C_JMD_C-Segment(2,3)-AURR980110	Conformation	α-helix	α-helix (middle)	Normalized positional residue frequency at helix termini N5 (Aurora-Rose, 1998)	0.211	0.077355	0.077355	0.102965	0.107453	3.12e-08	5.28286e-06	27,28,29,30,31,32,33	3.0488	3.62391
TMD_C_JMD_C-Pattern(C,4,8)-JANJ790102	Energy	Free energy (unfolding)	Transfer free energy (TFE) to inside	Transfer free energy (Janin, 1979)	0.187	0.144354	-0.144354	0.181777	0.233103	9.487e-07	4.9331e-05	33,37	2.8336	3.64062
TMD_C_JMD_C-Pattern(N,4,8)-KANM800103	Conformation	α-helix	α-helix	Average relative probability of inner helix (Kanehisa-Tsong, 1980)	0.176	0.087846	0.087846	0.140464	0.157561	3.8894e-06	0.000112927	24,28	2.704	4.07627
TMD_C_JMD_C-Pattern(C,3,7,10)-LEVM760105	Shape	Side chain length	Side chain length	Radius of gyration of side chain (Levitt, 1976)	0.149	0.073526	0.073526	0.133612	0.157088	8.99274e-05	0.000714394	31,34,38	2.0508	2.33828
TMD_C_JMD_C-Segment(4,5)-LEVM760105	Shape	Side chain length	Side chain length	Radius of gyration of side chain (Levitt, 1976)	0.204	0.105513	0.105513	0.132849	0.145219	8.29e-08	9.39472e-06	33,34,35,36	1.992	2.92946
TMD_C_JMD_C-Segment(5,11)-QIAN880134	Conformation	Coil	Coil	Weights for coil at the window position of 1 (Qian-Sejnowski, 1988)	0.181	0.057287	-0.057287	0.072234	0.106512	1.9427e-06	7.56733e-05	28,29	1.9196	2.0945
TMD-PeriodicPattern(C,i+4/3,4)-VELV850101	Energy	Electron-ion interaction pot.	Electron-ion interaction potential	Electron-ion interaction potential (Veljkovic et al., 1985)	0.18	0.069277	-0.069277	0.094949	0.119524	2.3025e-06	8.19317e-05	13,16,20,23,27	1.818	2.30829
TMD_C_JMD_C-Segment(6,9)-AURR980110	Conformation	α-helix	α-helix (middle)	Normalized positional residue frequency at helix termini N5 (Aurora-Rose, 1998)	0.211	0.12535	0.12535	0.160819	0.174121	3.13e-08	5.28286e-06	32,33	1.7888	2.7008
TMD_C_JMD_C-Segment(7,10)-WILM950103	Polarity	Hydrophobicity (interface)	Hydrophobicity (interface)	Hydrophobicity Coefficient in RP-HPLC, C4 with 0.1%TFA/MeCN/H2O (Wilce et al., 1995)	0.212	0.141305	-0.141305	0.168603	0.217235	2.61e-08	5.20655e-06	33,34	1.7472	2.15066
TMD_C_JMD_C-Segment(5,11)-COHE430101	ASA/Volume	Partial specific volume	Partial specific volume	Partial specific volume (Cohn-Edsall, 1943)	0.145	0.124999	0.124999	0.180151	0.242281	0.000144842	0.000911563	28,29	1.7408	2.31712
TMD_C_JMD_C-Pattern(N,5,8)-RADA880104	Energy	Free energy (unfolding)	Transfer free energy (TFE) to inside	Transfer free energy from chx to oct (Radzicka-Wolfenden, 1988)	0.197	0.060758	0.060758	0.050818	0.095267	2.307e-07	1.89837e-05	25,28	1.6588	3.42177
JMD_N_TMD_N-Segment(1,2)-KARP850101	Structure-Activity	Flexibility	Flexibility (0 rigid neighbors)	Flexibility parameter for no rigid neighbors (Karplus-Schulz, 1985)	0.196	0.062671	0.062671	0.083456	0.090427	2.875e-07	2.28026e-05	1,2,3,4,5,6,7,8,9,10	1.5744	1.8354
TMD_C_JMD_C-Segment(6,9)-LEVM760105	Shape	Side chain length	Side chain length	Radius of gyration of side chain (Levitt, 1976)	0.233	0.137044	0.137044	0.161683	0.176964	1.1e-09	9.05162e-07	32,33	1.5548	2.10985
TMD_C_JMD_C-Pattern(N,1,5,8)-QIAN880130	Conformation	Coil	Coil	Weights for coil at the window position of -3 (Qian-Sejnowski, 1988)	0.162	0.070292	-0.070292	0.096915	0.128362	2.04605e-05	0.000302492	21,25,28	1.5284	2.41892
TMD-Pattern(C,5,9,12,15)-OOBM770105	Energy	Non-bonded energy	Non-bonded energy per residue	Short and medium range non-bonded energy per residue (Oobatake-Ooi, 1977)	0.164	0.056983	0.056983	0.099221	0.102039	1.67136e-05	0.000274378	16,19,22,26	1.3056	1.64362
JMD_N_TMD_N-Pattern(N,1,5,8,11)-PRAM820103	Shape	Shape and Surface	Correlation coefficient in regression	Correlation coefficient in regression analysis (Prabhakaran-Ponnuswamy, 1982)	0.161	0.057828	0.057828	0.088362	0.106085	2.37223e-05	0.000328075	1,5,8,11	1.3044	1.6571
TMD-Pattern(C,4,7)-VELV850101	Energy	Electron-ion interaction pot.	Electron-ion interaction potential	Electron-ion interaction potential (Veljkovic et al., 1985)	0.165	0.12121	-0.12121	0.14356	0.207767	1.45812e-05	0.000253869	24,27	1.302	1.46662
TMD-Pattern(C,5,9,12)-PRAM820102	Shape	Shape and Surface	Slope in Regression	Slope in Regression analysis x 1.0E1 (Prabhakaran-Ponnuswamy, 1982)	0.167	0.077343	0.077343	0.13534	0.134263	1.20974e-05	0.000227535	19,22,26	1.3016	1.69726
TMD_C_JMD_C-Segment(4,5)-MITS020101	Polarity	Amphiphilicity	Amphiphilicity	Amphiphilicity index (Mitaku et al., 2002)	0.167	0.080568	0.080568	0.128898	0.128726	1.1378e-05	0.000218371	33,34,35,36	1.2992	2.15953
TMD_C_JMD_C-Segment(4,5)-AURR980110	Conformation	α-helix	α-helix (middle)	Normalized positional residue frequency at helix termini N5 (Aurora-Rose, 1998)	0.166	0.081797	0.081797	0.12117	0.149555	1.31061e-05	0.000238636	33,34,35,36	1.2952	2.22514
TMD-Pattern(N,4,7)-AURR980116	Conformation	α-helix (C-cap)	α-helix (C-terminal, C-cap)	Normalized positional residue frequency at helix termini Cc (Aurora-Rose, 1998)	0.181	0.118349	-0.118349	0.169282	0.185522	2.0612e-06	7.79821e-05	14,17	1.2264	1.51099
TMD_C_JMD_C-Pattern(N,1,4,8,12)-FINA770101	Structure-Activity	Stability (helix-coil)	Stability (helix-coil)	Helix-coil equilibrium constant (Finkelstein-Ptitsyn, 1977)	0.167	0.070129	0.070129	0.114947	0.126566	1.17927e-05	0.000223079	21,24,28,32	1.1992	1.55485
JMD_N_TMD_N-Segment(7,8)-KARS160114	Shape	Side chain length	Eccentricity (average)	Average weighted eccentricity based on the atomic number (Kakraba-Knisley, 2016)	0.137	0.056352	-0.056352	0.122287	0.122893	0.000322007	0.00143218	16,17	1.1708	1.92598
TMD-PeriodicPattern(C,i+3/3,1)-COHE430101	ASA/Volume	Partial specific volume	Partial specific volume	Partial specific volume (Cohn-Edsall, 1943)	0.164	0.058745	0.058745	0.092103	0.106413	1.68844e-05	0.000275508	12,15,18,21,24,27,30	1.1416	1.37559
TMD_C_JMD_C-Segment(2,2)-RICJ880113	Conformation	α-helix (C-cap)	α-helix (C-terminal, inside)	Relative preference value at C2 (Richardson-Richardson, 1988)	0.168	0.067627	0.067627	0.098469	0.110321	1.07946e-05	0.000214685	31,32,33,34,35,36,37,38,39,40	1.1052	1.4256
TMD_C_JMD_C-Pattern(N,4,8,12)-CHOP780212	Conformation	β-sheet (C-term)	β-turn (1st residue)	Frequency of the 1st residue in turn (Chou-Fasman, 1978b)	0.164	0.076207	-0.076207	0.125506	0.147002	1.6155e-05	0.000267207	24,28,32	1.0956	1.57563
TMD_C_JMD_C-Segment(3,4)-JANJ780101	ASA/Volume	Accessible surface area (ASA)	ASA (folded protein)	Average accessible surface area (Janin et al., 1978)	0.215	0.124317	0.124317	0.166309	0.153364	1.66e-08	4.04733e-06	31,32,33,34,35	1.0804	1.29609
JMD_N_TMD_N-Pattern(N,4,7,11)-ARGP820101	Polarity	Hydrophobicity	Hydrophobicity	Hydrophobicity index (Argos et al., 1982)	0.154	0.092099	-0.092099	0.142836	0.171547	5.21087e-05	0.000519823	4,7,11	1.0652	1.9169
TMD_C_JMD_C-Segment(4,5)-FAUJ880109	Energy	Isoelectric point	Number hydrogen bond donors	Number of hydrogen bond donors (Fauchere et al., 1988)	0.215	0.146661	0.146661	0.174609	0.188034	1.39e-08	3.66015e-06	33,34,35,36	1.0324	1.51072
TMD-Pattern(N,1,4,7)-FINA770101	Structure-Activity	Stability (helix-coil)	Stability (helix-coil)	Helix-coil equilibrium constant (Finkelstein-Ptitsyn, 1977)	0.158	0.089108	-0.089108	0.164444	0.163909	3.4943e-05	0.000419655	11,14,17	1.014	1.53934
TMD_C_JMD_C-Segment(7,10)-BAEK050101	Conformation	β-strand	Linker index (negative linker propensity, 10-100 AA long region)	Linker index (Bae et al., 2005)	0.136	0.072267	-0.072267	0.142246	0.173638	0.000352417	0.00152679	33,34	1.0132	1.31518
JMD_N_TMD_N-Segment(3,9)-ISOY800102	Conformation	β-strand	Extended	Normalized relative frequency of extended structure (Isogai et al., 1980)	0.126	0.079975	-0.079975	0.169167	0.182954	0.000925503	0.00263553	5,6	1.002	1.07543
TMD_C_JMD_C-Segment(3,4)-KLEP840101	Energy	Charge	Charge	Net charge (Klein et al., 1984)	0.244	0.103666	0.103666	0.106692	0.110506	0	0	31,32,33,34,35	0.9704	1.43892
TMD-Pattern(C,4,7)-ANDN920101	Structure-Activity	Backbone-dynamics (-CH)	α-CH chemical shifts (backbone-dynamics)	alpha-CH chemical shifts (Andersen et al., 1992)	0.163	0.128817	-0.128817	0.184672	0.22778	1.95608e-05	0.000292656	24,27	0.8728	1.06316
TMD_C_JMD_C-Pattern(N,3,7)-OOBM770105	Energy	Non-bonded energy	Non-bonded energy per residue	Short and medium range non-bonded energy per residue (Oobatake-Ooi, 1977)	0.149	0.067384	0.067384	0.134029	0.143995	9.53087e-05	0.000731255	23,27	0.8684	1.46947
TMD_C_JMD_C-Segment(4,5)-RICJ880113	Conformation	α-helix (C-cap)	α-helix (C-terminal, inside)	Relative preference value at C2 (Richardson-Richardson, 1988)	0.182	0.121315	0.121315	0.147184	0.184212	1.7192e-06	6.99749e-05	33,34,35,36	0.8652	1.55338
JMD_N_TMD_N-Pattern(C,6,10)-AURR980116	Conformation	α-helix (C-cap)	α-helix (C-terminal, C-cap)	Normalized positional residue frequency at helix termini Cc (Aurora-Rose, 1998)	0.184	0.112728	-0.112728	0.166431	0.1838	1.3451e-06	6.07371e-05	11,15	0.8576	1.33955
TMD_C_JMD_C-Pattern(N,6,9,13)-CHOP780212	Conformation	β-sheet (C-term)	β-turn (1st residue)	Frequency of the 1st residue in turn (Chou-Fasman, 1978b)	0.149	0.069627	-0.069627	0.113251	0.143949	9.33271e-05	0.000725351	26,29,33	0.8428	1.31409
TMD_C_JMD_C-Pattern(N,5,8)-LINS030107	ASA/Volume	Accessible surface area (ASA)	ASA (folded protein)	% total accessible surfaces vs win3 of whole residues from folded proteins (Lins et al., 2003)	0.136	0.064864	-0.064864	0.078387	0.131618	0.000366586	0.001565	25,28	0.842	0.904274
JMD_N_TMD_N-Segment(4,13)-ZHOH040101	Structure-Activity	Stability	Stability	The stability scale from the knowledge-based atom-atom potential (Zhou-Zhou, 2004)	0.157	0.127895	-0.127895	0.151304	0.258491	3.5062e-05	0.00041966	5,6	0.8332	1.3607
TMD_C_JMD_C-Segment(6,9)-RICJ880113	Conformation	α-helix (C-cap)	α-helix (C-terminal, inside)	Relative preference value at C2 (Richardson-Richardson, 1988)	0.198	0.138293	0.138293	0.172194	0.198814	1.997e-07	1.73381e-05	32,33	0.8324	1.38372
TMD_C_JMD_C-Pattern(N,1,4,8,12)-FAUJ880108	Energy	Electron-ion interaction pot.	Electrical Effect	Localized Electrical Effect (Fauchere et al., 1988)	0.176	0.064253	-0.064253	0.092619	0.113588	3.6995e-06	0.000112749	21,24,28,32	0.8264	1.30343
JMD_N_TMD_N-Segment(2,4)-ZHOH040101	Structure-Activity	Stability	Stability	The stability scale from the knowledge-based atom-atom potential (Zhou-Zhou, 2004)	0.183	0.063902	-0.063902	0.090842	0.101427	1.6199e-06	6.79223e-05	6,7,8,9,10	0.8232	1.40458
TMD_C_JMD_C-Pattern(C,8,12,15)-WILM950103	Polarity	Hydrophobicity (interface)	Hydrophobicity (interface)	Hydrophobicity Coefficient in RP-HPLC, C4 with 0.1%TFA/MeCN/H2O (Wilce et al., 1995)	0.153	0.069595	-0.069595	0.107314	0.134698	5.98446e-05	0.000565753	26,29,33	0.7708	1.29918
TMD_C_JMD_C-Pattern(C,8,11,15)-YUTK870101	Energy	Free energy (unfolding)	Free energy (unfolding)	Unfolding Gibbs energy in water, pH7.0 (Yutani et al., 1987)	0.171	0.074769	-0.074769	0.122674	0.130394	6.9912e-06	0.000163783	26,30,33	0.7572	0.884324
TMD_C_JMD_C-Segment(5,7)-ROSM880103	Structure-Activity	Backbone-dynamics (-CH)	Loss of hydropathy by α-helix formation	Loss of Side chain hydropathy by helix formation (Roseman, 1988)	0.16	0.059281	-0.059281	0.100693	0.120806	2.74312e-05	0.000359081	32,33,34	0.7572	1.47125
TMD_C_JMD_C-Pattern(C,3,7,10)-TANS770106	Conformation	β-turn (TM helix)	β-turn in double bend	Normalized frequency of chain reversal D (Tanaka-Scheraga, 1977)	0.131	0.056621	0.056621	0.144377	0.128425	0.000596564	0.00204307	31,34,38	0.7268	0.885807
TMD_C_JMD_C-Pattern(N,4,8,12)-QIAN880114	Conformation	β-sheet (N-term)	β-sheet (N-terminal)	Weights for beta-sheet at the window position of -6 (Qian-Sejnowski, 1988)	0.138	0.070821	-0.070821	0.121293	0.151868	0.000309509	0.00139978	24,28,32	0.7188	1.29509
TMD-Pattern(C,5,9,12)-MAXF760105	Conformation	α-helix (left-handed)	α-helix (left-handed)	Normalized frequency of zeta L (Maxfield-Scheraga, 1976)	0.154	0.062226	0.062226	0.144085	0.119863	5.67243e-05	0.000547531	19,22,26	0.7152	1.18631
TMD-Pattern(C,4,7)-LIFS790102	Conformation	β-strand	β-strand	Conformational preference for parallel beta-strands (Lifson-Sander, 1979)	0.176	0.120892	0.120892	0.198986	0.21603	3.7411e-06	0.000112927	24,27	0.7148	1.11815
TMD-Pattern(C,4,8,11)-RICJ880107	Conformation	π-helix	α-helix	Relative preference value at N4 (Richardson-Richardson, 1988)	0.146	0.068957	0.068957	0.1314	0.140413	0.000130864	0.000868427	20,23,27	0.6972	1.05635
JMD_N_TMD_N-Pattern(N,3,6,9)-ZHOH040101	Structure-Activity	Stability	Stability	The stability scale from the knowledge-based atom-atom potential (Zhou-Zhou, 2004)	0.135	0.062723	-0.062723	0.120282	0.141044	0.000395792	0.00163765	3,6,9	0.6968	1.06209
TMD-Pattern(C,3,7,11,14)-TANS770102	Conformation	α-helix (C-term, out)	α-helix (C-terminal, outside)	Normalized frequency of isolated helix (Tanaka-Scheraga, 1977)	0.15	0.056439	-0.056439	0.09452	0.108682	8.37637e-05	0.000685373	17,20,24,28	0.6844	0.941892
TMD_C_JMD_C-Segment(2,3)-WILM950103	Polarity	Hydrophobicity (interface)	Hydrophobicity (interface)	Hydrophobicity Coefficient in RP-HPLC, C4 with 0.1%TFA/MeCN/H2O (Wilce et al., 1995)	0.175	0.055597	-0.055597	0.0891	0.105827	4.5091e-06	0.000126312	27,28,29,30,31,32,33	0.664	1.08954
JMD_N_TMD_N-Pattern(C,6,9,12,15)-CHAM830104	Shape	Side chain length	n atoms in side chain (2+1)	The number of atoms in the side chain labelled 2+1 (Charton-Charton, 1983)	0.179	0.115042	-0.115042	0.151938	0.189623	1.6073e-06	6.79223e-05	6,9,12,15	0.6484	1.06114
TMD_C_JMD_C-Segment(5,14)-ROSM880103	Structure-Activity	Backbone-dynamics (-CH)	Loss of hydropathy by α-helix formation	Loss of Side chain hydropathy by helix formation (Roseman, 1988)	0.136	0.080537	-0.080537	0.194254	0.165343	0.00014971	0.000932393	26,27	0.638	0.796859
TMD_C_JMD_C-Segment(2,2)-FAUJ880109	Energy	Isoelectric point	Number hydrogen bond donors	Number of hydrogen bond donors (Fauchere et al., 1988)	0.18	0.067391	0.067391	0.098544	0.113033	2.1674e-06	7.95684e-05	31,32,33,34,35,36,37,38,39,40	0.6352	1.20547
TMD-Pattern(N,4,7)-QIAN880113	Conformation	π-helix	α-helix (C-terminal)	Weights for alpha-helix at the window position of 6 (Qian-Sejnowski, 1988)	0.141	0.070553	-0.070553	0.164819	0.15484	0.000216612	0.00115089	14,17	0.6348	0.816456
JMD_N_TMD_N-Pattern(N,4,7,11)-QIAN880127	Conformation	Coil (N-term)	Coil (N-terminal)	Weights for coil at the window position of -6 (Qian-Sejnowski, 1988)	0.168	0.07177	-0.07177	0.116934	0.123667	1.1141e-05	0.000216346	4,7,11	0.6164	1.1242
TMD_C_JMD_C-Segment(3,4)-PRAM820102	Shape	Shape and Surface	Slope in Regression	Slope in Regression analysis x 1.0E1 (Prabhakaran-Ponnuswamy, 1982)	0.199	0.073023	-0.073023	0.087336	0.10775	1.873e-07	1.68904e-05	31,32,33,34,35	0.616	0.84766
JMD_N_TMD_N-Segment(3,9)-KOEP990102	Conformation	β-sheet (N-term)	Extended (designed β-sheet)	Beta-sheet propensity derived from designed sequences (Koehl-Levitt, 1999)	0.128	0.086726	0.086726	0.184173	0.184291	0.000768856	0.0023635	5,6	0.5656	0.778424
JMD_N_TMD_N-Segment(2,6)-ARGP820101	Polarity	Hydrophobicity	Hydrophobicity	Hydrophobicity index (Argos et al., 1982)	0.148	0.076361	-0.076361	0.140513	0.148387	0.000108237	0.000789975	4,5,6	0.5372	1.04174
TMD-Pattern(C,3,7,11,15)-LIFS790102	Conformation	β-strand	β-strand	Conformational preference for parallel beta-strands (Lifson-Sander, 1979)	0.182	0.096246	0.096246	0.160859	0.159538	1.7044e-06	6.99749e-05	16,20,24,28	0.5084	0.738667
TMD-Pattern(N,1,4,7,10)-QIAN880124	Conformation	β-sheet (C-term)	β-sheet (C-terminal)	Weights for beta-sheet at the window position of 4 (Qian-Sejnowski, 1988)	0.131	0.069857	0.069857	0.157078	0.159138	0.000580406	0.00200778	11,14,17,20	0.5028	0.811308
TMD-Segment(3,8)-TANS770102	Conformation	α-helix (C-term, out)	α-helix (C-terminal, outside)	Normalized frequency of isolated helix (Tanaka-Scheraga, 1977)	0.132	0.055783	-0.055783	0.129933	0.133383	0.000558358	0.00197697	16,17	0.5024	0.761626
JMD_N_TMD_N-Segment(2,7)-ZHOH040101	Structure-Activity	Stability	Stability	The stability scale from the knowledge-based atom-atom potential (Zhou-Zhou, 2004)	0.139	0.070195	-0.070195	0.113589	0.146944	0.000259273	0.00127614	3,4,5	0.4988	0.924962
JMD_N_TMD_N-Segment(3,10)-CRAJ730102	Conformation	β-sheet	β-sheet	Normalized frequency of beta-sheet (Crawford et al., 1973)	0.134	0.096792	-0.096792	0.182935	0.210285	0.000461428	0.00177532	5,6	0.4856	0.792949
JMD_N_TMD_N-Segment(3,6)-VASM830102	Energy	Non-bonded energy	Free energy (Extended)	Relative population of conformational state C (Vasquez et al., 1983)	0.141	0.067593	0.067593	0.146572	0.140332	0.000224552	0.00117348	7,8,9,10	0.4848	0.832789
TMD_C_JMD_C-Pattern(N,5,8,11)-QIAN880122	Conformation	β-strand	β-sheet	Weights for beta-sheet at the window position of 2 (Qian-Sejnowski, 1988)	0.173	0.056328	0.056328	0.067428	0.094795	5.8159e-06	0.00014669	25,28,31	0.4832	0.913371
JMD_N_TMD_N-Pattern(C,6,9,12,15)-RADA880106	ASA/Volume	Volume	Accessible surface area (ASA)	Accessible surface area (Radzicka-Wolfenden, 1988)	0.155	0.059593	-0.059593	0.104862	0.110749	4.95233e-05	0.0005078	6,9,12,15	0.482	0.672
TMD_C_JMD_C-Pattern(C,4,8,11)-BIOV880101	ASA/Volume	Buried	Buriability	Information value for accessibility; average fraction 35% (Biou et al., 1988)	0.153	0.085041	-0.085041	0.135864	0.161279	5.89434e-05	0.000560816	30,33,37	0.4736	0.93069
TMD_C_JMD_C-Segment(5,7)-TANS770108	Conformation	β/α-bridge	β/α-bridge	Normalized frequency of zeta R (Tanaka-Scheraga, 1977)	0.164	0.079708	0.079708	0.135324	0.13791	1.64685e-05	0.00027103	32,33,34	0.4624	0.706967
JMD_N_TMD_N-PeriodicPattern(N,i+3/3,2)-CHAM830104	Shape	Side chain length	n atoms in side chain (2+1)	The number of atoms in the side chain labelled 2+1 (Charton-Charton, 1983)	0.172	0.08747	-0.08747	0.135114	0.144731	5.2004e-06	0.000136937	2,5,8,11,14,17,20	0.444	0.72162
TMD_C_JMD_C-Pattern(N,4,8)-CORJ870107	Polarity	Amphiphilicity (α-helix)	Amphiphilicity (α-helix)	TOTFT index (Cornette et al., 1987)	0.147	0.086326	0.086326	0.163515	0.196429	0.000111258	0.000798745	24,28	0.4204	0.765639
JMD_N_TMD_N-Pattern(C,4,8,11)-ANDN920101	Structure-Activity	Backbone-dynamics (-CH)	α-CH chemical shifts (backbone-dynamics)	alpha-CH chemical shifts (Andersen et al., 1992)	0.13	0.087733	-0.087733	0.180612	0.187328	0.000673983	0.00219043	10,13,17	0.42	0.643453
TMD_C_JMD_C-Pattern(N,5,8,11)-TANS770102	Conformation	α-helix (C-term, out)	α-helix (C-terminal, outside)	Normalized frequency of isolated helix (Tanaka-Scheraga, 1977)	0.128	0.062708	-0.062708	0.113629	0.123346	0.000766676	0.00236219	25,28,31	0.4072	0.686822
JMD_N_TMD_N-PeriodicPattern(N,i+3/4,3)-QIAN880138	Conformation	Coil (C-term)	Coil (C-terminal)	Weights for coil at the window position of 5 (Qian-Sejnowski, 1988)	0.179	0.069852	0.069852	0.103576	0.116589	2.8505e-06	9.33574e-05	3,6,10,13,17,20	0.3852	0.555965
JMD_N_TMD_N-Pattern(N,5,8,11)-CIDH920102	Polarity	Hydrophobicity	Hydrophobicity	Normalized hydrophobicity scales for beta-proteins (Cid et al., 1992)	0.142	0.070908	-0.070908	0.135389	0.144272	0.000189508	0.00106184	5,8,11	0.3844	0.570074
JMD_N_TMD_N-Pattern(N,5,8,11)-BIGC670101	ASA/Volume	Volume	Volume	Residue volume (Bigelow, 1967)	0.143	0.067181	-0.067181	0.141579	0.135502	0.000183972	0.00104494	5,8,11	0.382	0.675082
JMD_N_TMD_N-Segment(5,15)-FAUJ880101	Shape	Steric parameter	Shape Index	Graph shape index (Fauchere et al., 1988)	0.156	0.093808	-0.093808	0.157361	0.1688	4.17879e-05	0.000458202	6	0.3796	0.843756
JMD_N_TMD_N-Segment(2,6)-MEIH800101	Shape	Reduced distance	Reduced distance (C-α)	Average reduced distance for C-alpha (Meirovitch et al., 1980)	0.149	0.075519	0.075519	0.131494	0.155207	9.07177e-05	0.000715203	4,5,6	0.376	0.526004
TMD-Pattern(C,4,7)-QIAN880134	Conformation	Coil	Coil	Weights for coil at the window position of 1 (Qian-Sejnowski, 1988)	0.176	0.056675	-0.056675	0.099355	0.114698	3.9455e-06	0.000112927	24,27	0.372	0.88227
TMD_C_JMD_C-Segment(7,10)-CHAM820102	Polarity	Hydrophobicity (interface)	Free energy (interface)	Free energy of solution in water, kcal/mole (Charton-Charton, 1982)	0.154	0.0823	-0.0823	0.136264	0.177551	4.95998e-05	0.0005078	33,34	0.3668	0.691767
JMD_N_TMD_N-Segment(3,10)-RICJ880111	Conformation	π-helix	α-helix	Relative preference value at C4 (Richardson-Richardson, 1988)	0.143	0.069574	-0.069574	0.126051	0.15934	0.000173495	0.00100716	5,6	0.3632	0.32626
TMD_C_JMD_C-Pattern(C,2,6,10)-QIAN880138	Conformation	Coil (C-term)	Coil (C-terminal)	Weights for coil at the window position of 5 (Qian-Sejnowski, 1988)	0.137	0.065719	-0.065719	0.114425	0.146722	0.000311889	0.00140435	31,35,39	0.3608	0.882718
TMD_C_JMD_C-Pattern(N,5,9,12)-ANDN920101	Structure-Activity	Backbone-dynamics (-CH)	α-CH chemical shifts (backbone-dynamics)	alpha-CH chemical shifts (Andersen et al., 1992)	0.18	0.096784	-0.096784	0.15126	0.170153	2.3896e-06	8.36741e-05	25,29,32	0.3568	0.617224
JMD_N_TMD_N-Pattern(N,1,5,8,11)-HUTJ700102	Energy	Entropy	Entropy	Absolute entropy (Hutchens, 1970)	0.138	0.061121	-0.061121	0.128877	0.124138	0.000304349	0.00138653	1,5,8,11	0.3524	0.457395
JMD_N_TMD_N-Pattern(N,3,6,9,13)-RICJ880107	Conformation	π-helix	α-helix	Relative preference value at N4 (Richardson-Richardson, 1988)	0.155	0.066867	-0.066867	0.105803	0.12943	4.72622e-05	0.000496215	3,6,9,13	0.3352	0.649905
TMD_C_JMD_C-Pattern(C,1,4,8)-MITS020101	Polarity	Amphiphilicity	Amphiphilicity	Amphiphilicity index (Mitaku et al., 2002)	0.14	0.066859	0.066859	0.130397	0.147129	0.000228507	0.00118476	33,37,40	0.3348	0.63264
TMD-Pattern(N,2,5,8,11)-RACS820101	Conformation	β-sheet (N-term)	α-helix with flat 4-Cα structure (i)	Average relative fractional occurrence in A0(i) (Rackovsky-Scheraga, 1982)	0.153	0.062678	-0.062678	0.109868	0.123054	6.11557e-05	0.000570238	12,15,18,21	0.3336	0.598524
TMD_C_JMD_C-Pattern(C,4,8,11)-EISD860101	Polarity	Hydrophobicity	Solvation free energy	Solvation free energy (Eisenberg-McLachlan, 1986)	0.162	0.083936	-0.083936	0.143338	0.147948	2.07737e-05	0.000303896	30,33,37	0.3304	0.377566
TMD_C_JMD_C-Pattern(C,8,11,15)-LINS030106	ASA/Volume	Accessible surface area (ASA)	Hydrophilic ASA (folded proteins)	Hydrophilic median accessible surfaces of whole residues from folded proteins, expressed in Å² (Lins et al., 2003)	0.151	0.071208	0.071208	0.136279	0.155749	7.75388e-05	0.000656934	26,30,33	0.3264	0.451202
TMD_C_JMD_C-Segment(2,5)-ANDN920101	Structure-Activity	Backbone-dynamics (-CH)	α-CH chemical shifts (backbone-dynamics)	alpha-CH chemical shifts (Andersen et al., 1992)	0.147	0.079575	-0.079575	0.14562	0.1602	0.000114588	0.000810742	25,26,27,28	0.322	0.559943
JMD_N_TMD_N-Pattern(N,7,11,14)-BIOV880101	ASA/Volume	Buried	Buriability	Information value for accessibility; average fraction 35% (Biou et al., 1988)	0.13	0.067433	-0.067433	0.133237	0.146065	0.000642001	0.00213019	7,11,14	0.3068	0.574245
TMD_C_JMD_C-Segment(2,3)-PRAM820102	Shape	Shape and Surface	Slope in Regression	Slope in Regression analysis x 1.0E1 (Prabhakaran-Ponnuswamy, 1982)	0.172	0.056268	-0.056268	0.074692	0.093571	6.1288e-06	0.000151357	27,28,29,30,31,32,33	0.3036	0.618242
TMD_C_JMD_C-Segment(4,8)-MEIH800101	Shape	Reduced distance	Reduced distance (C-α)	Average reduced distance for C-alpha (Meirovitch et al., 1980)	0.137	0.07297	-0.07297	0.120345	0.157741	0.000342043	0.0015015	28,29,30	0.298	1.0614
TMD_C_JMD_C-Segment(6,9)-PALJ810113	Conformation	α-helix (left-handed)	β-turn (α class)	Normalized frequency of turn in all-alpha class (Palau et al., 1981)	0.135	0.072992	-0.072992	0.138972	0.165851	0.000412386	0.0016665	32,33	0.2924	0.546994
TMD_C_JMD_C-Pattern(C,1,4,8)-JANJ780101	ASA/Volume	Accessible surface area (ASA)	ASA (folded protein)	Average accessible surface area (Janin et al., 1978)	0.155	0.110281	0.110281	0.178578	0.202098	4.60794e-05	0.000486123	33,37,40	0.2724	0.623809
TMD-Pattern(N,1,4,7)-RADA880106	ASA/Volume	Volume	Accessible surface area (ASA)	Accessible surface area (Radzicka-Wolfenden, 1988)	0.135	0.058024	-0.058024	0.115415	0.124556	0.000384583	0.00161033	11,14,17	0.2444	0.503183
TMD_C_JMD_C-Pattern(C,4,8)-FINA910104	Conformation	α-helix (C-cap)	α-helix termination	Helix termination parameter at position j+1 (Finkelstein et al., 1991)	0.159	0.103808	0.103808	0.140977	0.179008	1.39525e-05	0.000247572	33,37	0.2332	0.593921
JMD_N_TMD_N-Segment(7,9)-BURA740102	Conformation	β-strand	Extended	Normalized frequency of extended structure (Burgess et al., 1974)	0.132	0.056043	0.056043	0.119813	0.123454	0.000561618	0.00198131	14,15	0.2316	0.356019
TMD-Pattern(C,3,7,11,15)-ANDN920101	Structure-Activity	Backbone-dynamics (-CH)	α-CH chemical shifts (backbone-dynamics)	alpha-CH chemical shifts (Andersen et al., 1992)	0.182	0.098529	-0.098529	0.141641	0.162412	1.807e-06	7.15931e-05	16,20,24,28	0.2212	0.51924
JMD_N_TMD_N-Segment(2,6)-RACS770103	ASA/Volume	Accessible surface area (ASA)	Side chain orientation	Side chain orientational preference (Rackovsky-Scheraga, 1977)	0.138	0.069674	0.069674	0.151437	0.14309	0.000308158	0.00139807	4,5,6	0.2144	0.501327
JMD_N_TMD_N-Pattern(N,6,10,14)-BAEK050101	Conformation	β-strand	Linker index (negative linker propensity, 10-100 AA long region)	Linker index (Bae et al., 2005)	0.142	0.058743	-0.058743	0.117342	0.120311	0.000187097	0.00105631	6,10,14	0.1972	0.344958
JMD_N_TMD_N-Segment(3,8)-FAUJ880101	Shape	Steric parameter	Shape Index	Graph shape index (Fauchere et al., 1988)	0.152	0.070636	-0.070636	0.127109	0.13452	7.07716e-05	0.000626195	6,7	0.1848	0.448866
TMD_C_JMD_C-Pattern(C,8,11,15)-MONM990101	Conformation	β-turn (TM helix)	β-turn (TM helix)	Turn propensity scale for transmembrane helices (Monne et al., 1999)	0.137	0.073116	0.073116	0.13732	0.169283	0.000297172	0.00137283	26,30,33	0.1804	0.297153
TMD_C_JMD_C-Pattern(N,10,14)-HUTJ700102	Energy	Entropy	Entropy	Absolute entropy (Hutchens, 1970)	0.14	0.086678	0.086678	0.145086	0.183353	0.000250491	0.00125172	30,34	0.1628	0.333317
JMD_N_TMD_N-Pattern(N,4,8,11)-VASM830102	Energy	Non-bonded energy	Free energy (Extended)	Relative population of conformational state C (Vasquez et al., 1983)	0.129	0.077724	0.077724	0.148907	0.164954	0.000708301	0.00224711	4,8,11	0.1604	0.302939
TMD_C_JMD_C-Pattern(C,8,11,15)-FINA910104	Conformation	α-helix (C-cap)	α-helix termination	Helix termination parameter at position j+1 (Finkelstein et al., 1991)	0.184	0.062096	0.062096	0.078809	0.091271	2.028e-07	1.73381e-05	26,30,33	0.1472	0.345306
JMD_N_TMD_N-Segment(2,4)-QIAN880114	Conformation	β-sheet (N-term)	β-sheet (N-terminal)	Weights for beta-sheet at the window position of -6 (Qian-Sejnowski, 1988)	0.13	0.05821	0.05821	0.127516	0.112411	0.000633145	0.00211144	6,7,8,9,10	0.1408	0.376807
TMD_C_JMD_C-Pattern(N,10,14)-KLEP840101	Energy	Charge	Charge	Net charge (Klein et al., 1984)	0.168	0.086323	0.086323	0.121405	0.138577	4.536e-07	2.95648e-05	30,34	0.1404	0.391229
JMD_N_TMD_N-Segment(2,3)-CHAM830105	Shape	Side chain length	n atoms in side chain (3+1)	The number of atoms in the side chain labelled 3+1 (Charton-Charton, 1983)	0.128	0.05714	-0.05714	0.128493	0.130946	0.000672113	0.00218711	7,8,9,10,11,12,13	0.1216	0.273037
JMD_N_TMD_N-Pattern(C,6,9,12)-RICJ880111	Conformation	π-helix	α-helix	Relative preference value at C4 (Richardson-Richardson, 1988)	0.133	0.054446	-0.054446	0.113232	0.124195	0.000466097	0.00178464	9,12,15	0.1132	0.232615
JMD_N_TMD_N-Pattern(C,6,9,12,15)-BROC820101	Polarity	Hydrophobicity	Hydrophobicity (retention coefficient)	Retention Coefficient in TFA (Browne et al., 1982)	0.148	0.067069	-0.067069	0.120409	0.137261	0.000102914	0.000768138	6,9,12,15	0.1064	0.249766
TMD_C_JMD_C-Segment(3,4)-FINA910104	Conformation	α-helix (C-cap)	α-helix termination	Helix termination parameter at position j+1 (Finkelstein et al., 1991)	0.243	0.085064	0.085064	0.098774	0.096946	1e-10	2.19433e-07	31,32,33,34,35	0	0
TMD_C_JMD_C-Segment(6,9)-RADA880106	ASA/Volume	Volume	Accessible surface area (ASA)	Accessible surface area (Radzicka-Wolfenden, 1988)	0.223	0.095071	0.095071	0.114758	0.132829	5.1e-09	1.76702e-06	32,33	0	0
TMD_C_JMD_C-Segment(2,3)-KLEP840101	Energy	Charge	Charge	Net charge (Klein et al., 1984)	0.222	0.058671	0.058671	0.064895	0.069547	1.1e-09	9.05162e-07	27,28,29,30,31,32,33	0	0
TMD_C_JMD_C-Segment(3,4)-JANJ790102	Energy	Free energy (unfolding)	Transfer free energy (TFE) to inside	Transfer free energy (Janin, 1979)	0.206	0.111462	-0.111462	0.159718	0.144989	6.68e-08	8.79489e-06	31,32,33,34,35	0	0
TMD_C_JMD_C-Segment(6,9)-CHOC760103	ASA/Volume	Buried	Buried	Proportion of residues 95% buried (Chothia, 1976)	0.205	0.125868	-0.125868	0.172165	0.188333	7.73e-08	9.39472e-06	32,33	0	0
TMD_C_JMD_C-Segment(6,9)-DESM900102	Polarity	Amphiphilicity (α-helix)	Membrane preference	Average membrane preference: AMP07 (Degli Esposti et al., 1990)	0.2	0.132693	-0.132693	0.184359	0.209008	1.546e-07	1.47497e-05	32,33	0	0
TMD-Pattern(C,4,7)-RADA880104	Energy	Free energy (unfolding)	Transfer free energy (TFE) to inside	Transfer free energy from chx to oct (Radzicka-Wolfenden, 1988)	0.195	0.060096	0.060096	0.050818	0.095039	2.96e-07	2.31972e-05	24,27	0	0
TMD_C_JMD_C-Segment(4,5)-RADA880106	ASA/Volume	Volume	Accessible surface area (ASA)	Accessible surface area (Radzicka-Wolfenden, 1988)	0.193	0.07677	0.07677	0.092804	0.11415	3.895e-07	2.72774e-05	33,34,35,36	0	0
TMD_C_JMD_C-Segment(4,6)-FAUJ880109	Energy	Isoelectric point	Number hydrogen bond donors	Number of hydrogen bond donors (Fauchere et al., 1988)	0.192	0.125521	0.125521	0.188795	0.177163	3.988e-07	2.73469e-05	31,32,33	0	0
TMD_C_JMD_C-Segment(6,9)-TANS770106	Conformation	β-turn (TM helix)	β-turn in double bend	Normalized frequency of chain reversal D (Tanaka-Scheraga, 1977)	0.189	0.093759	0.093759	0.136715	0.13732	6.932e-07	3.93391e-05	32,33	0	0
TMD_C_JMD_C-Segment(4,5)-CHOC760103	ASA/Volume	Buried	Buried	Proportion of residues 95% buried (Chothia, 1976)	0.185	0.105474	-0.105474	0.157535	0.163039	1.2886e-06	5.93207e-05	33,34,35,36	0	0
TMD_C_JMD_C-Segment(6,9)-MITS020101	Polarity	Amphiphilicity	Amphiphilicity	Amphiphilicity index (Mitaku et al., 2002)	0.185	0.101798	0.101798	0.145676	0.155096	1.1162e-06	5.36346e-05	32,33	0	0
JMD_N_TMD_N-Segment(2,4)-CIDH920102	Polarity	Hydrophobicity	Hydrophobicity	Normalized hydrophobicity scales for beta-proteins (Cid et al., 1992)	0.182	0.066394	-0.066394	0.097857	0.103426	1.722e-06	6.99749e-05	6,7,8,9,10	0	0
TMD_C_JMD_C-Segment(2,3)-JANJ780101	ASA/Volume	Accessible surface area (ASA)	ASA (folded protein)	Average accessible surface area (Janin et al., 1978)	0.182	0.063819	0.063819	0.101691	0.105987	1.7753e-06	7.09448e-05	27,28,29,30,31,32,33	0	0
TMD_C_JMD_C-Segment(4,5)-TANS770106	Conformation	β-turn (TM helix)	β-turn in double bend	Normalized frequency of chain reversal D (Tanaka-Scheraga, 1977)	0.175	0.07802	0.07802	0.113536	0.125285	4.6933e-06	0.000129145	33,34,35,36	0	0
TMD_C_JMD_C-Segment(4,5)-YUTK870103	Energy	Free energy (unfolding)	Free energy (unfolding)	Activation Gibbs energy of unfolding, pH7.0 (Yutani et al., 1987)	0.174	0.123237	-0.123237	0.192743	0.197652	4.983e-06	0.00013389	33,34,35,36	0	0
JMD_N_TMD_N-PeriodicPattern(C,i+3/4,3)-QIAN880138	Conformation	Coil (C-term)	Coil (C-terminal)	Weights for coil at the window position of 5 (Qian-Sejnowski, 1988)	0.174	0.067216	0.067216	0.105047	0.116197	4.9002e-06	0.000133298	1,4,8,11,15,18	0	0
TMD_C_JMD_C-Segment(2,3)-HUTJ700102	Energy	Entropy	Entropy	Absolute entropy (Hutchens, 1970)	0.17	0.057307	0.057307	0.087801	0.097929	7.8011e-06	0.000175272	27,28,29,30,31,32,33	0	0
TMD_C_JMD_C-Segment(2,3)-JANJ790102	Energy	Free energy (unfolding)	Transfer free energy (TFE) to inside	Transfer free energy (Janin, 1979)	0.169	0.054819	-0.054819	0.095746	0.100423	9.7895e-06	0.000201388	27,28,29,30,31,32,33	0	0
TMD_C_JMD_C-Segment(4,5)-DESM900102	Polarity	Amphiphilicity (α-helix)	Membrane preference	Average membrane preference: AMP07 (Degli Esposti et al., 1990)	0.168	0.10644	-0.10644	0.168586	0.175701	1.10887e-05	0.000215967	33,34,35,36	0	0
TMD_C_JMD_C-Pattern(N,5,8)-VELV850101	Energy	Electron-ion interaction pot.	Electron-ion interaction potential	Electron-ion interaction potential (Veljkovic et al., 1985)	0.165	0.119568	-0.119568	0.14356	0.205817	1.43922e-05	0.000253057	25,28	0	0
TMD-Pattern(C,5,9,12)-HUTJ700102	Energy	Entropy	Entropy	Absolute entropy (Hutchens, 1970)	0.165	0.063134	-0.063134	0.104624	0.113955	1.50078e-05	0.000257954	19,22,26	0	0
TMD-Pattern(C,4,7,11)-QIAN880130	Conformation	Coil	Coil	Weights for coil at the window position of -3 (Qian-Sejnowski, 1988)	0.161	0.068424	-0.068424	0.096915	0.126975	2.44554e-05	0.000331595	20,24,27	0	0
JMD_N_TMD_N-Segment(2,4)-BIOV880101	ASA/Volume	Buried	Buriability	Information value for accessibility; average fraction 35% (Biou et al., 1988)	0.161	0.058976	-0.058976	0.096823	0.114647	2.47639e-05	0.000334745	6,7,8,9,10	0	0
TMD_C_JMD_C-Segment(3,4)-MONM990101	Conformation	β-turn (TM helix)	β-turn (TM helix)	Turn propensity scale for transmembrane helices (Monne et al., 1999)	0.157	0.09348	0.09348	0.163797	0.179896	3.92738e-05	0.000448853	31,32,33,34,35	0	0
JMD_N_TMD_N-Pattern(C,6,9,12)-FINA770101	Structure-Activity	Stability (helix-coil)	Stability (helix-coil)	Helix-coil equilibrium constant (Finkelstein-Ptitsyn, 1977)	0.155	0.087029	-0.087029	0.163718	0.162392	4.89002e-05	0.0005078	9,12,15	0	0
JMD_N_TMD_N-Segment(2,4)-MEIH800101	Shape	Reduced distance	Reduced distance (C-α)	Average reduced distance for C-alpha (Meirovitch et al., 1980)	0.151	0.060954	0.060954	0.09901	0.121406	7.21707e-05	0.000630945	6,7,8,9,10	0	0
JMD_N_TMD_N-Pattern(C,2,5,8,11)-RACS820101	Conformation	β-sheet (N-term)	α-helix with flat 4-Cα structure (i)	Average relative fractional occurrence in A0(i) (Rackovsky-Scheraga, 1982)	0.149	0.063073	-0.063073	0.107731	0.126806	9.08744e-05	0.000715582	10,13,16,19	0	0
TMD_C_JMD_C-Pattern(C,4,8)-MEIH800101	Shape	Reduced distance	Reduced distance (C-α)	Average reduced distance for C-alpha (Meirovitch et al., 1980)	0.144	0.101763	0.101763	0.16129	0.209898	0.000156388	0.000950604	33,37	0	0
TMD-Pattern(C,4,8,11)-FINA770101	Structure-Activity	Stability (helix-coil)	Stability (helix-coil)	Helix-coil equilibrium constant (Finkelstein-Ptitsyn, 1977)	0.14	0.070899	0.070899	0.135187	0.153279	0.000233321	0.00120373	20,23,27	0	0
TMD_C_JMD_C-Segment(2,3)-YUTK870103	Energy	Free energy (unfolding)	Free energy (unfolding)	Activation Gibbs energy of unfolding, pH7.0 (Yutani et al., 1987)	0.135	0.067074	-0.067074	0.127768	0.106936	0.000409114	0.00166247	27,28,29,30,31,32,33	0	0
JMD_N_TMD_N-Pattern(N,6,10,14)-QIAN880134	Conformation	Coil	Coil	Weights for coil at the window position of 1 (Qian-Sejnowski, 1988)	0.133	0.07102	0.07102	0.161372	0.138873	0.000490765	0.00183563	6,10,14	0	0
TMD_C_JMD_C-Pattern(N,3,7)-MAXF760105	Conformation	α-helix (left-handed)	α-helix (left-handed)	Normalized frequency of zeta L (Maxfield-Scheraga, 1976)	0.129	0.071374	0.071374	0.180851	0.152571	0.000726728	0.00228486	23,27	0	0

## Sheet: Dataset1_PH
feature	category	subcategory	scale_name	scale_description	abs_auc	abs_mean_dif	mean_dif	std_test	std_ref	p_val_mann_whitney	p_val_fdr_bh	positions	feat_importance	feat_importance_std
TMD_C_JMD_C-Segment(3,4)-KLEP840101	Energy	Charge	Charge	Net charge (Klein et al., 1984)	0.287	0.113776	0.113776	0.086779	0.111634	0	0	31,32,33,34,35	8.2964	7.96456
TMD_C_JMD_C-Pattern(N,10,14)-GEIM800106	Conformation	β-strand	β-strand	Beta-strand indices for beta-proteins (Geisow-Roberts, 1980)	0.148	0.070705	0.070705	0.08089	0.143314	6.95233e-05	0.000586759	30,34	4.436	3.71245
TMD_C_JMD_C-Pattern(C,3,7,10)-AURR980110	Conformation	α-helix	α-helix (middle)	Normalized positional residue frequency at helix termini N5 (Aurora-Rose, 1998)	0.149	0.086136	0.086136	0.136012	0.171354	6.7546e-05	0.000578978	31,34,38	3.4856	3.36939
TMD_C_JMD_C-Segment(5,7)-MITS020101	Polarity	Amphiphilicity	Amphiphilicity	Amphiphilicity index (Mitaku et al., 2002)	0.211	0.104459	0.104459	0.122499	0.144166	1.41e-08	1.22132e-06	32,33,34	3.4332	3.24263
TMD_C_JMD_C-Segment(7,10)-LEVM760105	Shape	Side chain length	Side chain length	Radius of gyration of side chain (Levitt, 1976)	0.252	0.165202	0.165202	0.153288	0.194136	0	0	33,34	3.3336	3.52878
TMD_C_JMD_C-Segment(4,5)-AURR980110	Conformation	α-helix	α-helix (middle)	Normalized positional residue frequency at helix termini N5 (Aurora-Rose, 1998)	0.213	0.109803	0.109803	0.116701	0.150661	1.08e-08	9.73923e-07	33,34,35,36	3.23	3.12354
TMD_C_JMD_C-Segment(6,9)-AURR980110	Conformation	α-helix	α-helix (middle)	Normalized positional residue frequency at helix termini N5 (Aurora-Rose, 1998)	0.199	0.11709	0.11709	0.146425	0.181692	9.98e-08	6.25698e-06	32,33	2.9304	2.41692
JMD_N_TMD_N-Segment(1,2)-KARP850101	Structure-Activity	Flexibility	Flexibility (0 rigid neighbors)	Flexibility parameter for no rigid neighbors (Karplus-Schulz, 1985)	0.201	0.067449	0.067449	0.087689	0.091628	6.75e-08	4.48841e-06	1,2,3,4,5,6,7,8,9,10	2.7656	2.90555
TMD_C_JMD_C-Pattern(C,4,7,10)-TANS770106	Conformation	β-turn (TM helix)	β-turn in double bend	Normalized frequency of chain reversal D (Tanaka-Scheraga, 1977)	0.171	0.070801	0.070801	0.120047	0.135417	4.4346e-06	9.44756e-05	31,34,37	2.5528	2.44925
TMD-Pattern(C,4,7,10,13)-CRAJ730102	Conformation	β-sheet	β-sheet	Normalized frequency of beta-sheet (Crawford et al., 1973)	0.173	0.080267	0.080267	0.107579	0.133754	3.4693e-06	8.15657e-05	18,21,24,27	2.4888	2.11926
TMD_C_JMD_C-Segment(4,5)-FINA770101	Structure-Activity	Stability (helix-coil)	Stability (helix-coil)	Helix-coil equilibrium constant (Finkelstein-Ptitsyn, 1977)	0.162	0.060799	0.060799	0.0841	0.11817	1.42158e-05	0.000210298	33,34,35,36	2.3888	2.39981
TMD_C_JMD_C-Segment(4,6)-LEVM760105	Shape	Side chain length	Side chain length	Radius of gyration of side chain (Levitt, 1976)	0.204	0.095653	0.095653	0.118158	0.141456	4.4e-08	3.19848e-06	31,32,33	2.3392	2.26602
TMD_C_JMD_C-Segment(3,4)-JANJ780101	ASA/Volume	Accessible surface area (ASA)	ASA (folded protein)	Average accessible surface area (Janin et al., 1978)	0.256	0.132577	0.132577	0.137756	0.138682	0	0	31,32,33,34,35	2.3328	3.12424
TMD-Pattern(C,3,7)-QIAN880134	Conformation	Coil	Coil	Weights for coil at the window position of 1 (Qian-Sejnowski, 1988)	0.187	0.062258	-0.062258	0.093082	0.117997	5.015e-07	2.00522e-05	24,28	2.2636	2.21371
TMD_C_JMD_C-Pattern(C,4,7,10)-CHOC760103	ASA/Volume	Buried	Buried	Proportion of residues 95% buried (Chothia, 1976)	0.185	0.10007	-0.10007	0.127546	0.167449	6.909e-07	2.49901e-05	31,34,37	2.198	2.21535
TMD-Pattern(C,4,7)-QIAN880109	Conformation	α-helix	α-helix	Weights for alpha-helix at the window position of 2 (Qian-Sejnowski, 1988)	0.175	0.060264	0.060264	0.095041	0.105248	2.7039e-06	6.7169e-05	24,27	2.122	2.08005
TMD_C_JMD_C-Segment(2,3)-AURR980110	Conformation	α-helix	α-helix (middle)	Normalized positional residue frequency at helix termini N5 (Aurora-Rose, 1998)	0.189	0.067061	0.067061	0.088908	0.102455	3.951e-07	1.70731e-05	27,28,29,30,31,32,33	1.8928	2.12451
TMD-Pattern(C,3,7,10,13)-COHE430101	ASA/Volume	Partial specific volume	Partial specific volume	Partial specific volume (Cohn-Edsall, 1943)	0.172	0.097956	0.097956	0.142604	0.161761	3.9323e-06	8.71594e-05	18,21,24,28	1.8904	2.19327
TMD_C_JMD_C-Segment(5,7)-WILM950103	Polarity	Hydrophobicity (interface)	Hydrophobicity (interface)	Hydrophobicity Coefficient in RP-HPLC, C4 with 0.1%TFA/MeCN/H2O (Wilce et al., 1995)	0.197	0.110799	-0.110799	0.136432	0.173705	1.328e-07	7.73648e-06	32,33,34	1.7384	1.52054
TMD_C_JMD_C-Segment(8,10)-LEVM760103	Shape	Steric parameter	Side chain angle (theta)	Side chain angle theta(AAR) (Levitt, 1976)	0.137	0.056764	0.056764	0.086835	0.171258	0.000224242	0.00126386	35,36	1.668	1.99063
TMD_C_JMD_C-Pattern(N,10,14)-KLEP840101	Energy	Charge	Charge	Net charge (Klein et al., 1984)	0.172	0.093678	0.093678	0.109325	0.145158	1.756e-07	9.55351e-06	30,34	1.6124	1.79293
TMD-Pattern(C,3,7,10,13)-ISOY800105	Conformation	β-sheet (C-term)	β-sheet (C-terminal)	Normalized relative frequency of bend S (Isogai et al., 1980)	0.16	0.059231	-0.059231	0.113342	0.124265	1.71643e-05	0.000241703	18,21,24,28	1.5924	1.24871
TMD_C_JMD_C-Segment(4,5)-RACS820109	Conformation	α-helix (left-handed)	α-helix (left-handed)	Average relative fractional occurrence in AL(i-1) (Rackovsky-Scheraga, 1982)	0.164	0.059036	-0.059036	0.073491	0.117282	4.9498e-06	0.000101827	33,34,35,36	1.5476	1.45549
JMD_N_TMD_N-Segment(2,5)-ZHOH040101	Structure-Activity	Stability	Stability	The stability scale from the knowledge-based atom-atom potential (Zhou-Zhou, 2004)	0.17	0.067752	-0.067752	0.090481	0.118727	4.8706e-06	0.000100832	5,6,7,8	1.4984	1.66304
TMD-Pattern(C,3,7)-RADA880104	Energy	Free energy (unfolding)	Transfer free energy (TFE) to inside	Transfer free energy from chx to oct (Radzicka-Wolfenden, 1988)	0.183	0.061051	0.061051	0.067773	0.111355	8.59e-07	2.96063e-05	24,28	1.4596	2.00443
TMD-Pattern(C,3,7,11,15)-QIAN880130	Conformation	Coil	Coil	Weights for coil at the window position of -3 (Qian-Sejnowski, 1988)	0.183	0.065441	-0.065441	0.100171	0.114791	9.592e-07	3.1415e-05	16,20,24,28	1.4028	2.58633
TMD_C_JMD_C-Pattern(N,10,14)-HUTJ700102	Energy	Entropy	Entropy	Absolute entropy (Hutchens, 1970)	0.193	0.115011	0.115011	0.121355	0.178553	2.243e-07	1.12715e-05	30,34	1.394	1.80014
TMD_C_JMD_C-Segment(4,5)-TANS770106	Conformation	β-turn (TM helix)	β-turn in double bend	Normalized frequency of chain reversal D (Tanaka-Scheraga, 1977)	0.206	0.093791	0.093791	0.118938	0.120506	3.23e-08	2.53132e-06	33,34,35,36	1.3616	2.07558
TMD_C_JMD_C-Segment(4,5)-QIAN880138	Conformation	Coil (C-term)	Coil (C-terminal)	Weights for coil at the window position of 5 (Qian-Sejnowski, 1988)	0.16	0.065032	-0.065032	0.086484	0.12118	1.70408e-05	0.000240729	33,34,35,36	1.354	1.94266
TMD-Pattern(C,3,7,10,13)-RACS820101	Conformation	β-sheet (N-term)	α-helix with flat 4-Cα structure (i)	Average relative fractional occurrence in A0(i) (Rackovsky-Scheraga, 1982)	0.155	0.062435	-0.062435	0.094284	0.115652	3.03761e-05	0.00035055	18,21,24,28	1.3432	1.59748
TMD_C_JMD_C-Pattern(C,4,7,11)-EISD860101	Polarity	Hydrophobicity	Solvation free energy	Solvation free energy (Eisenberg-McLachlan, 1986)	0.169	0.073777	-0.073777	0.114234	0.14104	5.6424e-06	0.000112929	30,34,37	1.3392	1.49729
TMD_C_JMD_C-Segment(3,6)-CRAJ730102	Conformation	β-sheet	β-sheet	Normalized frequency of beta-sheet (Crawford et al., 1973)	0.151	0.068157	0.068157	0.111855	0.139091	5.25202e-05	0.000497913	27,28,29,30	1.3004	1.38373
JMD_N_TMD_N-PeriodicPattern(N,i+3/3,2)-ZHOH040101	Structure-Activity	Stability	Stability	The stability scale from the knowledge-based atom-atom potential (Zhou-Zhou, 2004)	0.172	0.051723	-0.051723	0.08079	0.091773	4.0369e-06	8.88793e-05	2,5,8,11,14,17,20	1.2172	1.06954
TMD_C_JMD_C-Pattern(C,3,6,9)-RADA880106	ASA/Volume	Volume	Accessible surface area (ASA)	Accessible surface area (Radzicka-Wolfenden, 1988)	0.162	0.074542	0.074542	0.109316	0.138558	1.33484e-05	0.000202939	32,35,38	1.1832	1.29088
TMD-Pattern(C,4,7)-QIAN880130	Conformation	Coil	Coil	Weights for coil at the window position of -3 (Qian-Sejnowski, 1988)	0.151	0.078106	-0.078106	0.14102	0.160964	5.16971e-05	0.000494613	24,27	1.1824	1.10384
TMD-Pattern(C,4,7,11)-COHE430101	ASA/Volume	Partial specific volume	Partial specific volume	Partial specific volume (Cohn-Edsall, 1943)	0.136	0.087998	0.087998	0.155043	0.189842	0.000256519	0.00137804	20,24,27	1.1492	0.977679
TMD_C_JMD_C-Pattern(N,10,14)-FAUJ880109	Energy	Isoelectric point	Number hydrogen bond donors	Number of hydrogen bond donors (Fauchere et al., 1988)	0.163	0.114197	0.114197	0.186839	0.194575	7.9623e-06	0.000140083	30,34	1.1336	1.14475
TMD_C_JMD_C-Pattern(C,9,12)-PRAM820102	Shape	Shape and Surface	Slope in Regression	Slope in Regression analysis x 1.0E1 (Prabhakaran-Ponnuswamy, 1982)	0.174	0.093957	-0.093957	0.111741	0.160024	3.0584e-06	7.37875e-05	29,32	1.0196	1.00722
JMD_N_TMD_N-PeriodicPattern(C,i+4/4,1)-QIAN880138	Conformation	Coil (C-term)	Coil (C-terminal)	Weights for coil at the window position of 5 (Qian-Sejnowski, 1988)	0.168	0.066951	0.066951	0.104162	0.122788	6.2417e-06	0.00012085	4,8,12,16,20	1.0172	1.04335
TMD_C_JMD_C-Segment(7,10)-CHOP780212	Conformation	β-sheet (C-term)	β-turn (1st residue)	Frequency of the 1st residue in turn (Chou-Fasman, 1978b)	0.152	0.095798	-0.095798	0.133183	0.192439	4.68732e-05	0.000464708	33,34	1.0132	1.158
JMD_N_TMD_N-Segment(2,4)-CIDH920102	Polarity	Hydrophobicity	Hydrophobicity	Normalized hydrophobicity scales for beta-proteins (Cid et al., 1992)	0.17	0.059075	-0.059075	0.090403	0.10016	4.8708e-06	0.000100832	6,7,8,9,10	0.9544	1.30147
TMD_C_JMD_C-Segment(3,6)-QIAN880130	Conformation	Coil	Coil	Weights for coil at the window position of -3 (Qian-Sejnowski, 1988)	0.183	0.078267	-0.078267	0.117846	0.136993	9.074e-07	3.08688e-05	27,28,29,30	0.9416	1.03357
JMD_N_TMD_N-Segment(2,6)-CIDH920105	Polarity	Hydrophobicity	Hydrophobicity	Normalized average hydrophobicity scales (Cid et al., 1992)	0.141	0.07793	-0.07793	0.143465	0.161845	0.00014843	0.00096936	4,5,6	0.8748	0.932511
JMD_N_TMD_N-Segment(3,8)-FAUJ880101	Shape	Steric parameter	Shape Index	Graph shape index (Fauchere et al., 1988)	0.152	0.070753	-0.070753	0.145157	0.146943	4.7092e-05	0.000465475	6,7	0.8636	1.10862
TMD_C_JMD_C-Pattern(C,4,8,11,15)-RICJ880113	Conformation	α-helix (C-cap)	α-helix (C-terminal, inside)	Relative preference value at C2 (Richardson-Richardson, 1988)	0.177	0.079478	0.079478	0.130864	0.143229	1.9981e-06	5.43533e-05	26,30,33,37	0.784	0.984829
JMD_N_TMD_N-PeriodicPattern(N,i+3/3,2)-CHAM830104	Shape	Side chain length	n atoms in side chain (2+1)	The number of atoms in the side chain labelled 2+1 (Charton-Charton, 1983)	0.166	0.085293	-0.085293	0.133169	0.143517	7.6553e-06	0.000137908	2,5,8,11,14,17,20	0.782	1.04621
TMD-Pattern(C,3,6,9,13)-FAUJ880108	Energy	Electron-ion interaction pot.	Electrical Effect	Localized Electrical Effect (Fauchere et al., 1988)	0.16	0.060398	-0.060398	0.075353	0.112637	1.66073e-05	0.000235616	18,22,25,28	0.7276	0.859648
TMD_C_JMD_C-Pattern(C,4,8)-MITS020101	Polarity	Amphiphilicity	Amphiphilicity	Amphiphilicity index (Mitaku et al., 2002)	0.138	0.07577	0.07577	0.157978	0.177478	0.000185975	0.00111196	33,37	0.7264	0.806647
TMD_C_JMD_C-Pattern(C,4,8)-FINA910104	Conformation	α-helix (C-cap)	α-helix termination	Helix termination parameter at position j+1 (Finkelstein et al., 1991)	0.137	0.088336	0.088336	0.150884	0.184468	0.000131755	0.000896944	33,37	0.69	0.965078
TMD_C_JMD_C-Segment(7,10)-TANS770108	Conformation	β/α-bridge	β/α-bridge	Normalized frequency of zeta R (Tanaka-Scheraga, 1977)	0.199	0.108812	0.108812	0.150464	0.15805	9.87e-08	6.24752e-06	33,34	0.6752	0.938037
TMD_C_JMD_C-Segment(8,10)-KLEP840101	Energy	Charge	Charge	Net charge (Klein et al., 1984)	0.15	0.115024	0.115024	0.192139	0.194516	1.56008e-05	0.000225528	35,36	0.6488	1.32095
JMD_N_TMD_N-Pattern(N,6,10,14)-ZHOH040101	Structure-Activity	Stability	Stability	The stability scale from the knowledge-based atom-atom potential (Zhou-Zhou, 2004)	0.15	0.07407	-0.07407	0.116632	0.137686	5.64787e-05	0.0005244	6,10,14	0.5856	0.746877
TMD-Pattern(N,1,4,7)-RADA880106	ASA/Volume	Volume	Accessible surface area (ASA)	Accessible surface area (Radzicka-Wolfenden, 1988)	0.155	0.073308	-0.073308	0.129656	0.125736	3.33721e-05	0.00037381	11,14,17	0.5008	0.389121
TMD_C_JMD_C-Segment(6,8)-ROSM880103	Structure-Activity	Backbone-dynamics (-CH)	Loss of hydropathy by α-helix formation	Loss of Side chain hydropathy by helix formation (Roseman, 1988)	0.174	0.073549	-0.073549	0.097215	0.138452	2.8225e-06	6.98516e-05	33,34,35	0.48	0.473667
TMD-Pattern(N,4,7)-PRAM820101	Shape	Reduced distance	Intercept in regression	Intercept in regression analysis (Prabhakaran-Ponnuswamy, 1982)	0.168	0.075282	0.075282	0.116314	0.137713	6.7704e-06	0.000126565	14,17	0.4796	0.61588
JMD_N_TMD_N-Pattern(C,5,9)-AURR980116	Conformation	α-helix (C-cap)	α-helix (C-terminal, C-cap)	Normalized positional residue frequency at helix termini Cc (Aurora-Rose, 1998)	0.163	0.103413	-0.103413	0.167805	0.186863	1.21618e-05	0.000191534	12,16	0.4604	0.562569
JMD_N_TMD_N-PeriodicPattern(N,i+4/4,2)-ANDN920101	Structure-Activity	Backbone-dynamics (-CH)	α-CH chemical shifts (backbone-dynamics)	alpha-CH chemical shifts (Andersen et al., 1992)	0.152	0.067102	-0.067102	0.121444	0.130519	4.29807e-05	0.000436639	2,6,10,14,18	0.4384	0.520574
TMD-Pattern(N,4,7)-OOBM770105	Energy	Non-bonded energy	Non-bonded energy per residue	Short and medium range non-bonded energy per residue (Oobatake-Ooi, 1977)	0.158	0.082769	0.082769	0.146897	0.158023	2.33811e-05	0.000293177	14,17	0.4376	0.69856
TMD_C_JMD_C-Pattern(C,8,11,15)-JANJ780101	ASA/Volume	Accessible surface area (ASA)	ASA (folded protein)	Average accessible surface area (Janin et al., 1978)	0.145	0.065602	0.065602	0.131737	0.129277	9.49578e-05	0.000716866	26,30,33	0.4112	0.473103
TMD_C_JMD_C-Pattern(C,4,8,11,15)-RADA880104	Energy	Free energy (unfolding)	Transfer free energy (TFE) to inside	Transfer free energy from chx to oct (Radzicka-Wolfenden, 1988)	0.156	0.066876	-0.066876	0.124318	0.120264	2.74642e-05	0.000326348	26,30,33,37	0.3968	0.629017
TMD_C_JMD_C-Segment(8,12)-ROSM880103	Structure-Activity	Backbone-dynamics (-CH)	Loss of hydropathy by α-helix formation	Loss of Side chain hydropathy by helix formation (Roseman, 1988)	0.166	0.069874	-0.069874	0.115266	0.149458	7.2832e-06	0.000132644	32,33	0.388	0.473641
TMD_C_JMD_C-Pattern(C,9,13)-FINA910104	Conformation	α-helix (C-cap)	α-helix termination	Helix termination parameter at position j+1 (Finkelstein et al., 1991)	0.143	0.063588	0.063588	0.09853	0.124138	2.20386e-05	0.000281709	28,32	0.3708	0.717083
TMD_C_JMD_C-Segment(6,9)-QIAN880138	Conformation	Coil (C-term)	Coil (C-terminal)	Weights for coil at the window position of 5 (Qian-Sejnowski, 1988)	0.137	0.058547	-0.058547	0.098339	0.13034	0.000245832	0.00134077	32,33	0.3668	0.467313
JMD_N_TMD_N-PeriodicPattern(C,i+4/4,1)-RICJ880111	Conformation	π-helix	α-helix	Relative preference value at C4 (Richardson-Richardson, 1988)	0.161	0.050878	-0.050878	0.081467	0.095219	1.59898e-05	0.000228332	4,8,12,16,20	0.318	0.515279
JMD_N_TMD_N-Pattern(C,5,9,12,15)-OOBM770105	Energy	Non-bonded energy	Non-bonded energy per residue	Short and medium range non-bonded energy per residue (Oobatake-Ooi, 1977)	0.148	0.056508	0.056508	0.101674	0.110447	7.18074e-05	0.000599776	6,9,12,16	0.2788	0.442333
JMD_N_TMD_N-Pattern(C,6,9,12,15)-BIGC670101	ASA/Volume	Volume	Volume	Residue volume (Bigelow, 1967)	0.141	0.055292	-0.055292	0.099524	0.12124	0.00015246	0.000986652	6,9,12,15	0.25	0.314439
TMD-Pattern(N,3,7)-QIAN880138	Conformation	Coil (C-term)	Coil (C-terminal)	Weights for coil at the window position of 5 (Qian-Sejnowski, 1988)	0.139	0.088305	0.088305	0.186647	0.197128	0.000189017	0.00112219	13,17	0.2348	0.388856
TMD_C_JMD_C-Segment(6,9)-CHAM820102	Polarity	Hydrophobicity (interface)	Free energy (interface)	Free energy of solution in water, kcal/mole (Charton-Charton, 1982)	0.163	0.064746	-0.064746	0.121382	0.137756	1.16973e-05	0.000185998	32,33	0.1932	0.299262
TMD-Segment(5,15)-KARS160114	Shape	Side chain length	Eccentricity (average)	Average weighted eccentricity based on the atomic number (Kakraba-Knisley, 2016)	0.138	0.073189	-0.073189	0.133624	0.160047	0.00021091	0.00122163	16	0.1728	0.199349
TMD_C_JMD_C-Pattern(C,8,12)-HUTJ700102	Energy	Entropy	Entropy	Absolute entropy (Hutchens, 1970)	0.157	0.098974	0.098974	0.133381	0.181927	2.50825e-05	0.000307958	29,33	0.1628	0.260546
TMD_C_JMD_C-Segment(3,4)-MONM990101	Conformation	β-turn (TM helix)	β-turn (TM helix)	Turn propensity scale for transmembrane helices (Monne et al., 1999)	0.184	0.100079	0.100079	0.145196	0.160967	8.232e-07	2.86726e-05	31,32,33,34,35	0.1556	0.287334
JMD_N_TMD_N-Segment(9,11)-PRAM820101	Shape	Reduced distance	Intercept in regression	Intercept in regression analysis (Prabhakaran-Ponnuswamy, 1982)	0.144	0.069149	0.069149	0.127279	0.136049	0.000114047	0.000809892	15,16	0.1232	0.335651
TMD-Pattern(C,3,7,11)-VELV850101	Energy	Electron-ion interaction pot.	Electron-ion interaction potential	Electron-ion interaction potential (Veljkovic et al., 1985)	0.136	0.078267	-0.078267	0.152573	0.169178	0.000273678	0.0014367	20,24,28	0.1136	0.209072
TMD-PeriodicPattern(N,i+4/3,2)-VELV850101	Energy	Electron-ion interaction pot.	Electron-ion interaction potential	Electron-ion interaction potential (Veljkovic et al., 1985)	0.152	0.054761	-0.054761	0.090001	0.112689	4.77195e-05	0.000470971	12,16,19,23,26,30	0.1	0.153362
TMD_C_JMD_C-Segment(3,4)-FINA910104	Conformation	α-helix (C-cap)	α-helix termination	Helix termination parameter at position j+1 (Finkelstein et al., 1991)	0.277	0.094532	0.094532	0.073367	0.096942	0	0	31,32,33,34,35	0	0
TMD_C_JMD_C-Segment(7,10)-RADA880106	ASA/Volume	Volume	Accessible surface area (ASA)	Accessible surface area (Radzicka-Wolfenden, 1988)	0.252	0.121488	0.121488	0.100485	0.149179	0	0	33,34	0	0
TMD_C_JMD_C-Segment(3,4)-HUTJ700102	Energy	Entropy	Entropy	Absolute entropy (Hutchens, 1970)	0.251	0.10295	0.10295	0.093919	0.122524	0	0	31,32,33,34,35	0	0
TMD_C_JMD_C-Segment(3,4)-FAUJ880109	Energy	Isoelectric point	Number hydrogen bond donors	Number of hydrogen bond donors (Fauchere et al., 1988)	0.25	0.136322	0.136322	0.148014	0.145012	0	0	31,32,33,34,35	0	0
TMD_C_JMD_C-Segment(3,4)-JANJ790102	Energy	Free energy (unfolding)	Transfer free energy (TFE) to inside	Transfer free energy (Janin, 1979)	0.247	0.119297	-0.119297	0.132229	0.129345	0	0	31,32,33,34,35	0	0
TMD_C_JMD_C-Segment(3,4)-PRAM820102	Shape	Shape and Surface	Slope in Regression	Slope in Regression analysis x 1.0E1 (Prabhakaran-Ponnuswamy, 1982)	0.222	0.080379	-0.080379	0.078852	0.108139	2.7e-09	2.96235e-07	31,32,33,34,35	0	0
TMD_C_JMD_C-Segment(2,3)-KLEP840101	Energy	Charge	Charge	Net charge (Klein et al., 1984)	0.214	0.052914	0.052914	0.057657	0.067004	4.4e-09	4.45618e-07	27,28,29,30,31,32,33	0	0
TMD_C_JMD_C-Segment(3,4)-RICJ880113	Conformation	α-helix (C-cap)	α-helix (C-terminal, inside)	Relative preference value at C2 (Richardson-Richardson, 1988)	0.209	0.103581	0.103581	0.134377	0.137721	2.08e-08	1.69045e-06	31,32,33,34,35	0	0
TMD_C_JMD_C-Segment(6,9)-CHOC760103	ASA/Volume	Buried	Buried	Proportion of residues 95% buried (Chothia, 1976)	0.205	0.125024	-0.125024	0.161036	0.178962	3.89e-08	2.94343e-06	32,33	0	0
TMD_C_JMD_C-Segment(3,4)-EISD860101	Polarity	Hydrophobicity	Solvation free energy	Solvation free energy (Eisenberg-McLachlan, 1986)	0.202	0.092129	-0.092129	0.125038	0.116629	6.09e-08	4.17609e-06	31,32,33,34,35	0	0
TMD_C_JMD_C-Segment(3,4)-YUTK870103	Energy	Free energy (unfolding)	Free energy (unfolding)	Activation Gibbs energy of unfolding, pH7.0 (Yutani et al., 1987)	0.199	0.128718	-0.128718	0.181582	0.159141	8.87e-08	5.66905e-06	31,32,33,34,35	0	0
TMD_C_JMD_C-Segment(4,5)-CHOC760103	ASA/Volume	Buried	Buried	Proportion of residues 95% buried (Chothia, 1976)	0.198	0.112108	-0.112108	0.158933	0.158252	1.026e-07	6.37185e-06	33,34,35,36	0	0
TMD_C_JMD_C-Segment(6,9)-TANS770106	Conformation	β-turn (TM helix)	β-turn in double bend	Normalized frequency of chain reversal D (Tanaka-Scheraga, 1977)	0.195	0.096068	0.096068	0.142227	0.136531	1.573e-07	8.85048e-06	32,33	0	0
TMD_C_JMD_C-Segment(9,14)-RADA880106	ASA/Volume	Volume	Accessible surface area (ASA)	Accessible surface area (Radzicka-Wolfenden, 1988)	0.191	0.121934	0.121934	0.128388	0.195998	2.58e-07	1.23972e-05	32	0	0
TMD_C_JMD_C-Segment(2,3)-JANJ780101	ASA/Volume	Accessible surface area (ASA)	ASA (folded protein)	Average accessible surface area (Janin et al., 1978)	0.17	0.054578	0.054578	0.089224	0.096573	5.3744e-06	0.000108861	27,28,29,30,31,32,33	0	0
TMD_C_JMD_C-Pattern(N,10,14)-FINA910104	Conformation	α-helix (C-cap)	α-helix termination	Helix termination parameter at position j+1 (Finkelstein et al., 1991)	0.169	0.074487	0.074487	0.093627	0.127266	6.496e-07	2.389e-05	30,34	0	0
TMD_C_JMD_C-Segment(2,3)-FAUJ880109	Energy	Isoelectric point	Number hydrogen bond donors	Number of hydrogen bond donors (Fauchere et al., 1988)	0.169	0.054515	0.054515	0.093058	0.095875	5.6439e-06	0.000112929	27,28,29,30,31,32,33	0	0
TMD-Pattern(C,3,7)-CORJ870107	Polarity	Amphiphilicity (α-helix)	Amphiphilicity (α-helix)	TOTFT index (Cornette et al., 1987)	0.161	0.100581	0.100581	0.147546	0.188345	1.47623e-05	0.000216437	24,28	0	0
TMD_C_JMD_C-Pattern(C,4,7)-RADA880104	Energy	Free energy (unfolding)	Transfer free energy (TFE) to inside	Transfer free energy from chx to oct (Radzicka-Wolfenden, 1988)	0.16	0.110187	-0.110187	0.192659	0.225965	1.84031e-05	0.000253447	34,37	0	0
TMD_C_JMD_C-Pattern(N,10,14)-PRAM820102	Shape	Shape and Surface	Slope in Regression	Slope in Regression analysis x 1.0E1 (Prabhakaran-Ponnuswamy, 1982)	0.153	0.088377	-0.088377	0.1166	0.170002	4.00955e-05	0.000415642	30,34	0	0
TMD_C_JMD_C-Pattern(C,3,6,9,12)-LEVM760105	Shape	Side chain length	Side chain length	Radius of gyration of side chain (Levitt, 1976)	0.153	0.072749	0.072749	0.128187	0.137465	4.2755e-05	0.000435017	29,32,35,38	0	0
JMD_N_TMD_N-Segment(2,4)-BIOV880101	ASA/Volume	Buried	Buriability	Information value for accessibility; average fraction 35% (Biou et al., 1988)	0.147	0.051087	-0.051087	0.087442	0.110389	7.70171e-05	0.000626704	6,7,8,9,10	0	0
TMD_C_JMD_C-Pattern(C,4,7,11)-LINS030106	ASA/Volume	Accessible surface area (ASA)	Hydrophilic ASA (folded proteins)	Hydrophilic median accessible surfaces of whole residues from folded proteins, expressed in Å² (Lins et al., 2003)	0.146	0.098827	0.098827	0.177264	0.197463	9.43451e-05	0.00071472	30,34,37	0	0
TMD-Pattern(C,3,7)-MEIH800101	Shape	Reduced distance	Reduced distance (C-α)	Average reduced distance for C-alpha (Meirovitch et al., 1980)	0.143	0.094943	-0.094943	0.152543	0.197132	0.000122137	0.000848129	24,28	0	0
TMD_C_JMD_C-Segment(8,10)-FINA910104	Conformation	α-helix (C-cap)	α-helix termination	Helix termination parameter at position j+1 (Finkelstein et al., 1991)	0.142	0.09435	0.09435	0.167315	0.184693	8.71066e-05	0.00067541	35,36	0	0
JMD_N_TMD_N-Segment(2,4)-MEIH800101	Shape	Reduced distance	Reduced distance (C-α)	Average reduced distance for C-alpha (Meirovitch et al., 1980)	0.137	0.052871	0.052871	0.089681	0.116147	0.000244438	0.00133427	6,7,8,9,10	0	0

## Sheet: Dataset2_UP
feature	category	subcategory	scale_name	scale_description	abs_auc	abs_mean_dif	mean_dif	std_test	std_ref	p_val_mann_whitney	p_val_fdr_bh	positions	feat_importance	feat_importance_std
TMD_C_JMD_C-Segment(2,2)-FINA910104	Conformation	α-helix (C-cap)	α-helix termination	Helix termination parameter at position j+1 (Finkelstein et al., 1991)	0.24	0.06147	0.06147	0.057336	0.073273	1e-10	1.82861e-08	31,32,33,34,35,36,37,38,39,40	3.4756	4.3326
TMD-Pattern(C,10,13)-LEVM760103	Shape	Steric parameter	Side chain angle (theta)	Side chain angle theta(AAR) (Levitt, 1976)	0.111	0.054783	0.054783	0.140692	0.205123	0.00257939	0.00558005	18,21	3.314	4.14953
TMD_C_JMD_C-Segment(5,7)-HUTJ700102	Energy	Entropy	Entropy	Absolute entropy (Hutchens, 1970)	0.254	0.153421	0.153421	0.137224	0.166465	0	0	32,33,34	3.268	4.9462
TMD_C_JMD_C-Segment(5,7)-LEVM760105	Shape	Side chain length	Side chain length	Radius of gyration of side chain (Levitt, 1976)	0.251	0.150369	0.150369	0.139368	0.16881	0	0	32,33,34	3.0372	4.75155
TMD_C_JMD_C-Pattern(C,3,7,11)-LINS030106	ASA/Volume	Accessible surface area (ASA)	Hydrophilic ASA (folded proteins)	Hydrophilic median accessible surfaces of whole residues from folded proteins, expressed in Å² (Lins et al., 2003)	0.187	0.106417	0.106417	0.157258	0.192833	3.747e-07	1.40151e-05	30,34,38	3.0096	3.7335
JMD_N_TMD_N-Pattern(C,2,6,10)-PALJ810113	Conformation	α-helix (left-handed)	β-turn (α class)	Normalized frequency of turn in all-alpha class (Palau et al., 1981)	0.107	0.06783	-0.06783	0.186825	0.206963	0.00359023	0.00702781	11,15,19	2.7136	2.81781
TMD_C_JMD_C-Segment(5,7)-FINA910104	Conformation	α-helix (C-cap)	α-helix termination	Helix termination parameter at position j+1 (Finkelstein et al., 1991)	0.269	0.14085	0.14085	0.128001	0.132549	0	0	32,33,34	2.6084	3.52466
TMD_C_JMD_C-Segment(4,7)-CRAJ730102	Conformation	β-sheet	β-sheet	Normalized frequency of beta-sheet (Crawford et al., 1973)	0.151	0.07716	0.07716	0.104882	0.148661	4.16335e-05	0.000360623	29,30,31	2.1272	2.92236
TMD_C_JMD_C-Segment(5,7)-AURR980110	Conformation	α-helix	α-helix (middle)	Normalized positional residue frequency at helix termini N5 (Aurora-Rose, 1998)	0.206	0.124632	0.124632	0.170167	0.168519	2.01e-08	1.43824e-06	32,33,34	2.0748	3.15409
JMD_N_TMD_N-Pattern(N,1,4,7)-KARP850101	Structure-Activity	Flexibility	Flexibility (0 rigid neighbors)	Flexibility parameter for no rigid neighbors (Karplus-Schulz, 1985)	0.139	0.08414	0.08414	0.16827	0.175207	0.000161947	0.000878166	1,4,7	2.036	3.11508
TMD_C_JMD_C-Pattern(C,8,11)-RADA880106	ASA/Volume	Volume	Accessible surface area (ASA)	Accessible surface area (Radzicka-Wolfenden, 1988)	0.158	0.079006	0.079006	0.122999	0.147444	1.73895e-05	0.000196693	30,33	1.786	2.8698
TMD_C_JMD_C-Segment(4,5)-RICJ880113	Conformation	α-helix (C-cap)	α-helix (C-terminal, inside)	Relative preference value at C2 (Richardson-Richardson, 1988)	0.223	0.144356	0.144356	0.1748	0.184027	1.3e-09	1.6147e-07	33,34,35,36	1.7424	3.12349
TMD_C_JMD_C-Pattern(N,11,15)-RADA880106	ASA/Volume	Volume	Accessible surface area (ASA)	Accessible surface area (Radzicka-Wolfenden, 1988)	0.147	0.068017	0.068017	0.110269	0.144819	6.24085e-05	0.000466206	31,35	1.6668	1.74427
TMD_C_JMD_C-Pattern(C,4,8,12)-JANJ780101	ASA/Volume	Accessible surface area (ASA)	ASA (folded protein)	Average accessible surface area (Janin et al., 1978)	0.153	0.091311	0.091311	0.151935	0.171122	3.16044e-05	0.000298068	29,33,37	1.4988	2.51436
TMD_C_JMD_C-Pattern(N,11,15)-AURR980110	Conformation	α-helix	α-helix (middle)	Normalized positional residue frequency at helix termini N5 (Aurora-Rose, 1998)	0.132	0.081825	0.081825	0.155646	0.185443	0.00032583	0.00137761	31,35	1.4896	2.46534
TMD_C_JMD_C-Segment(10,14)-FINA770101	Structure-Activity	Stability (helix-coil)	Stability (helix-coil)	Helix-coil equilibrium constant (Finkelstein-Ptitsyn, 1977)	0.121	0.06942	0.06942	0.103671	0.162935	0.000978444	0.00284293	33,34	1.4072	2.47549
TMD_C_JMD_C-Segment(2,2)-CHOC760103	ASA/Volume	Buried	Buried	Proportion of residues 95% buried (Chothia, 1976)	0.189	0.062452	-0.062452	0.084806	0.100668	2.751e-07	1.11103e-05	31,32,33,34,35,36,37,38,39,40	1.3576	1.85333
TMD_C_JMD_C-Segment(5,7)-TANS770108	Conformation	β/α-bridge	β/α-bridge	Normalized frequency of zeta R (Tanaka-Scheraga, 1977)	0.2	0.095208	0.095208	0.131868	0.130405	4.88e-08	2.74573e-06	32,33,34	1.334	2.05602
TMD_C_JMD_C-Segment(8,8)-QIAN880114	Conformation	β-sheet (N-term)	β-sheet (N-terminal)	Weights for beta-sheet at the window position of -6 (Qian-Sejnowski, 1988)	0.102	0.052064	0.052064	0.160355	0.156813	0.00529341	0.00921135	38,39,40	1.2692	1.89023
TMD_C_JMD_C-Segment(2,2)-KARS160114	Shape	Side chain length	Eccentricity (average)	Average weighted eccentricity based on the atomic number (Kakraba-Knisley, 2016)	0.18	0.056467	0.056467	0.066286	0.095418	9.593e-07	2.78197e-05	31,32,33,34,35,36,37,38,39,40	1.2528	1.30811
TMD_C_JMD_C-Pattern(N,11,15)-WILM950103	Polarity	Hydrophobicity (interface)	Hydrophobicity (interface)	Hydrophobicity Coefficient in RP-HPLC, C4 with 0.1%TFA/MeCN/H2O (Wilce et al., 1995)	0.137	0.084407	-0.084407	0.139385	0.18632	0.000189931	0.000969013	31,35	1.2208	1.6149
TMD_C_JMD_C-Segment(2,2)-RICJ880113	Conformation	α-helix (C-cap)	α-helix (C-terminal, inside)	Relative preference value at C2 (Richardson-Richardson, 1988)	0.203	0.075825	0.075825	0.091771	0.111592	3.13e-08	2.00047e-06	31,32,33,34,35,36,37,38,39,40	1.2164	2.21681
TMD_C_JMD_C-Pattern(C,4,8,12)-RADA880104	Energy	Free energy (unfolding)	Transfer free energy (TFE) to inside	Transfer free energy from chx to oct (Radzicka-Wolfenden, 1988)	0.15	0.081899	-0.081899	0.153554	0.151254	4.18532e-05	0.000361569	29,33,37	1.2148	1.5925
TMD_C_JMD_C-Segment(3,4)-PRAM820102	Shape	Shape and Surface	Slope in Regression	Slope in Regression analysis x 1.0E1 (Prabhakaran-Ponnuswamy, 1982)	0.222	0.089496	-0.089496	0.079237	0.117206	1.5e-09	1.73237e-07	31,32,33,34,35	1.1684	2.05386
TMD_C_JMD_C-Segment(5,7)-TANS770106	Conformation	β-turn (TM helix)	β-turn in double bend	Normalized frequency of chain reversal D (Tanaka-Scheraga, 1977)	0.203	0.108306	0.108306	0.157888	0.137629	3.06e-08	1.99445e-06	32,33,34	1.0636	1.4559
JMD_N_TMD_N-Segment(2,5)-ZHOH040101	Structure-Activity	Stability	Stability	The stability scale from the knowledge-based atom-atom potential (Zhou-Zhou, 2004)	0.156	0.065175	-0.065175	0.102013	0.125835	2.20166e-05	0.000232644	5,6,7,8	1.0472	1.45835
JMD_N_TMD_N-Segment(3,10)-YUTK870101	Energy	Free energy (unfolding)	Free energy (unfolding)	Unfolding Gibbs energy in water, pH7.0 (Yutani et al., 1987)	0.128	0.06063	-0.06063	0.112487	0.137393	0.000507644	0.00184021	5,6	1.0208	1.20385
TMD_C_JMD_C-Pattern(C,1,4,7)-QIAN880138	Conformation	Coil (C-term)	Coil (C-terminal)	Weights for coil at the window position of 5 (Qian-Sejnowski, 1988)	0.131	0.062673	-0.062673	0.129622	0.149489	0.000371472	0.00149792	34,37,40	1.0044	1.40207
TMD_C_JMD_C-Segment(8,10)-CHAM820102	Polarity	Hydrophobicity (interface)	Free energy (interface)	Free energy of solution in water, kcal/mole (Charton-Charton, 1982)	0.104	0.057885	-0.057885	0.141862	0.174673	0.00452713	0.00828756	35,36	0.9968	1.50008
TMD_C_JMD_C-Segment(2,2)-FAUJ880111	Energy	Charge (positive)	Charge (positive)	Positive charge (Fauchere et al., 1988)	0.241	0.119117	0.119117	0.108235	0.140737	0	0	31,32,33,34,35,36,37,38,39,40	0.9772	1.45992
TMD_C_JMD_C-Pattern(C,1,5,9)-QIAN880127	Conformation	Coil (N-term)	Coil (N-terminal)	Weights for coil at the window position of -6 (Qian-Sejnowski, 1988)	0.135	0.073562	-0.073562	0.164437	0.154335	0.000249198	0.00115334	32,36,40	0.9736	1.98821
JMD_N_TMD_N-Segment(5,15)-BAEK050101	Conformation	β-strand	Linker index (negative linker propensity, 10-100 AA long region)	Linker index (Bae et al., 2005)	0.145	0.094776	-0.094776	0.147163	0.209378	7.37147e-05	0.000514009	6	0.9248	1.61892
TMD_C_JMD_C-Segment(8,14)-FAUJ880102	Shape	Steric parameter	Steric parameter	Smoothed upsilon steric parameter (Fauchere et al., 1988)	0.109	0.049828	0.049828	0.088176	0.132608	0.00289612	0.00605702	31	0.9148	2.14547
JMD_N_TMD_N-Pattern(C,9,13)-KARP850101	Structure-Activity	Flexibility	Flexibility (0 rigid neighbors)	Flexibility parameter for no rigid neighbors (Karplus-Schulz, 1985)	0.102	0.05837	0.05837	0.169627	0.20332	0.00550312	0.00950841	8,12	0.9132	1.04085
TMD_C_JMD_C-Segment(2,2)-EISD860101	Polarity	Hydrophobicity	Solvation free energy	Solvation free energy (Eisenberg-McLachlan, 1986)	0.207	0.061247	-0.061247	0.078704	0.092765	1.85e-08	1.36838e-06	31,32,33,34,35,36,37,38,39,40	0.912	1.28865
TMD_C_JMD_C-Segment(10,14)-CHOP780212	Conformation	β-sheet (C-term)	β-turn (1st residue)	Frequency of the 1st residue in turn (Chou-Fasman, 1978b)	0.154	0.099258	-0.099258	0.152289	0.200741	2.59873e-05	0.000262384	33,34	0.8792	1.52399
TMD_C_JMD_C-Segment(5,7)-WILM950103	Polarity	Hydrophobicity (interface)	Hydrophobicity (interface)	Hydrophobicity Coefficient in RP-HPLC, C4 with 0.1%TFA/MeCN/H2O (Wilce et al., 1995)	0.222	0.125264	-0.125264	0.163402	0.178239	1.6e-09	1.816e-07	32,33,34	0.8692	1.84064
TMD_C_JMD_C-Segment(5,7)-CHOC760103	ASA/Volume	Buried	Buried	Proportion of residues 95% buried (Chothia, 1976)	0.239	0.168009	-0.168009	0.186281	0.200465	1e-10	1.82861e-08	32,33,34	0.8316	2.08532
TMD_C_JMD_C-Segment(5,7)-CHAM820102	Polarity	Hydrophobicity (interface)	Free energy (interface)	Free energy of solution in water, kcal/mole (Charton-Charton, 1982)	0.188	0.087086	-0.087086	0.125915	0.152907	3.012e-07	1.18731e-05	32,33,34	0.7956	1.40651
JMD_N_TMD_N-Pattern(C,5,9,12)-PRAM820102	Shape	Shape and Surface	Slope in Regression	Slope in Regression analysis x 1.0E1 (Prabhakaran-Ponnuswamy, 1982)	0.12	0.062779	0.062779	0.154317	0.158397	0.00106213	0.00300861	9,12,16	0.788	1.43935
TMD_C_JMD_C-Pattern(C,3,7)-LINS030117	ASA/Volume	Hydrophobic ASA	Hydrophobic ASA (folded β-strand)	Hydrophobic median accessible surfaces of whole residues in beta-strands, expressed in Å² (Lins et al., 2003)	0.113	0.062939	0.062939	0.1967	0.217379	0.00209031	0.0048032	34,38	0.7696	1.79934
TMD-Pattern(C,3,6,9,13)-CRAJ730102	Conformation	β-sheet	β-sheet	Normalized frequency of beta-sheet (Crawford et al., 1973)	0.122	0.056293	0.056293	0.118215	0.136664	0.000885503	0.00266298	18,22,25,28	0.7676	1.17814
TMD_C_JMD_C-Segment(5,7)-MITS020101	Polarity	Amphiphilicity	Amphiphilicity	Amphiphilicity index (Mitaku et al., 2002)	0.205	0.115839	0.115839	0.137126	0.159711	2.28e-08	1.53156e-06	32,33,34	0.7468	1.65088
JMD_N_TMD_N-PeriodicPattern(C,i+4/3,1)-KARP850101	Structure-Activity	Flexibility	Flexibility (0 rigid neighbors)	Flexibility parameter for no rigid neighbors (Karplus-Schulz, 1985)	0.135	0.055184	0.055184	0.109016	0.116944	0.000249045	0.00115334	2,6,9,13,16,20	0.7368	1.18462
JMD_N_TMD_N-PeriodicPattern(C,i+4/4,4)-OOBM770105	Energy	Non-bonded energy	Non-bonded energy per residue	Short and medium range non-bonded energy per residue (Oobatake-Ooi, 1977)	0.127	0.050789	0.050789	0.112939	0.099894	0.000528337	0.00189436	1,5,9,13,17	0.7352	1.01608
TMD_C_JMD_C-Segment(2,3)-CHOP780212	Conformation	β-sheet (C-term)	β-turn (1st residue)	Frequency of the 1st residue in turn (Chou-Fasman, 1978b)	0.174	0.053907	-0.053907	0.078658	0.096738	2.1687e-06	4.93998e-05	27,28,29,30,31,32,33	0.7256	1.51526
JMD_N_TMD_N-PeriodicPattern(C,i+4/4,1)-RICJ880107	Conformation	π-helix	α-helix	Relative preference value at N4 (Richardson-Richardson, 1988)	0.134	0.052951	-0.052951	0.104812	0.121381	0.000251682	0.00116105	4,8,12,16,20	0.7184	1.04142
TMD_C_JMD_C-Segment(2,2)-MONM990101	Conformation	β-turn (TM helix)	β-turn (TM helix)	Turn propensity scale for transmembrane helices (Monne et al., 1999)	0.173	0.074713	0.074713	0.100614	0.133135	2.3348e-06	5.23237e-05	31,32,33,34,35,36,37,38,39,40	0.7148	1.33405
TMD_C_JMD_C-Segment(2,3)-AURR980110	Conformation	α-helix	α-helix (middle)	Normalized positional residue frequency at helix termini N5 (Aurora-Rose, 1998)	0.155	0.053262	0.053262	0.095123	0.104444	2.57279e-05	0.000260564	27,28,29,30,31,32,33	0.6892	1.29327
TMD_C_JMD_C-Segment(3,4)-JANJ780101	ASA/Volume	Accessible surface area (ASA)	ASA (folded protein)	Average accessible surface area (Janin et al., 1978)	0.243	0.14103	0.14103	0.152161	0.161153	0	0	31,32,33,34,35	0.6836	1.64335
JMD_N_TMD_N-Segment(2,2)-ANDN920101	Structure-Activity	Backbone-dynamics (-CH)	α-CH chemical shifts (backbone-dynamics)	alpha-CH chemical shifts (Andersen et al., 1992)	0.135	0.05072	-0.05072	0.09771	0.112405	0.000226204	0.00109332	11,12,13,14,15,16,17,18,19,20	0.6484	0.823916
TMD-Pattern(C,3,6,9,13)-CHOP780212	Conformation	β-sheet (C-term)	β-turn (1st residue)	Frequency of the 1st residue in turn (Chou-Fasman, 1978b)	0.141	0.051054	-0.051054	0.076836	0.104875	0.000127369	0.000745983	18,22,25,28	0.63	0.773356
TMD_C_JMD_C-Pattern(N,10,13)-WILM950103	Polarity	Hydrophobicity (interface)	Hydrophobicity (interface)	Hydrophobicity Coefficient in RP-HPLC, C4 with 0.1%TFA/MeCN/H2O (Wilce et al., 1995)	0.144	0.078499	-0.078499	0.137797	0.176301	8.88324e-05	0.000587811	30,33	0.6204	1.17596
TMD_C_JMD_C-Segment(5,7)-ROSM880103	Structure-Activity	Backbone-dynamics (-CH)	Loss of hydropathy by α-helix formation	Loss of Side chain hydropathy by helix formation (Roseman, 1988)	0.184	0.06813	-0.06813	0.097336	0.123422	5.024e-07	1.74068e-05	32,33,34	0.6096	1.0529
TMD_C_JMD_C-Pattern(C,4,7)-LIFS790102	Conformation	β-strand	β-strand	Conformational preference for parallel beta-strands (Lifson-Sander, 1979)	0.121	0.060439	-0.060439	0.105689	0.163833	0.000979025	0.00284293	34,37	0.6052	0.879105
JMD_N_TMD_N-Pattern(N,1,4,7,11)-BIGC670101	ASA/Volume	Volume	Volume	Residue volume (Bigelow, 1967)	0.128	0.051917	-0.051917	0.10585	0.11615	0.000472674	0.0017432	1,4,7,11	0.6004	0.849736
JMD_N_TMD_N-PeriodicPattern(C,i+4/3,1)-ZHOH040101	Structure-Activity	Stability	Stability	The stability scale from the knowledge-based atom-atom potential (Zhou-Zhou, 2004)	0.149	0.051673	-0.051673	0.090835	0.106009	4.84948e-05	0.000393639	2,6,9,13,16,20	0.5764	1.08608
TMD_C_JMD_C-Pattern(C,8,11)-PRAM820102	Shape	Shape and Surface	Slope in Regression	Slope in Regression analysis x 1.0E1 (Prabhakaran-Ponnuswamy, 1982)	0.186	0.095528	-0.095528	0.108574	0.161405	3.848e-07	1.43115e-05	30,33	0.572	1.0884
TMD_C_JMD_C-Segment(3,4)-YUTK870103	Energy	Free energy (unfolding)	Free energy (unfolding)	Activation Gibbs energy of unfolding, pH7.0 (Yutani et al., 1987)	0.188	0.108302	-0.108302	0.158248	0.151235	3.095e-07	1.20558e-05	31,32,33,34,35	0.5688	2.12472
TMD-Pattern(N,7,10,14)-RACS820101	Conformation	β-sheet (N-term)	α-helix with flat 4-Cα structure (i)	Average relative fractional occurrence in A0(i) (Rackovsky-Scheraga, 1982)	0.151	0.067834	-0.067834	0.09858	0.136088	3.84684e-05	0.000339006	17,20,24	0.5616	0.915632
TMD-Pattern(C,8,12,15)-RACS820101	Conformation	β-sheet (N-term)	α-helix with flat 4-Cα structure (i)	Average relative fractional occurrence in A0(i) (Rackovsky-Scheraga, 1982)	0.138	0.061547	-0.061547	0.115342	0.137023	0.000172174	0.000915514	16,19,23	0.5492	0.819912
JMD_N_TMD_N-Pattern(N,1,4,7,11)-QIAN880128	Conformation	Coil (N-term)	Coil (N-terminal)	Weights for coil at the window position of -5 (Qian-Sejnowski, 1988)	0.119	0.050519	-0.050519	0.111392	0.128717	0.00114324	0.00317015	1,4,7,11	0.548	1.00907
TMD_C_JMD_C-Pattern(C,2,6,9,13)-BHAR880101	Structure-Activity	Flexibility	Flexibility	Average flexibility indices (Bhaskaran-Ponnuswamy, 1988)	0.181	0.087986	0.087986	0.121213	0.146518	8.438e-07	2.54783e-05	28,32,35,39	0.5468	0.930053
JMD_N_TMD_N-Pattern(N,6,9)-PARS000102	Structure-Activity	Flexibility	Flexibility	p-Values of thermophilic proteins based on the distributions of B values (Parthasarathy-Murthy, 2000)	0.154	0.062717	0.062717	0.11426	0.130269	2.8412e-05	0.000280835	6,9	0.5448	0.772907
JMD_N_TMD_N-Pattern(N,1,4)-OOBM770105	Energy	Non-bonded energy	Non-bonded energy per residue	Short and medium range non-bonded energy per residue (Oobatake-Ooi, 1977)	0.114	0.052615	0.052615	0.133004	0.140816	0.00189795	0.00448787	1,4	0.536	0.881839
TMD_C_JMD_C-Segment(8,10)-TANS770106	Conformation	β-turn (TM helix)	β-turn in double bend	Normalized frequency of chain reversal D (Tanaka-Scheraga, 1977)	0.115	0.076644	0.076644	0.184845	0.176944	0.00169317	0.00413893	35,36	0.528	0.714104
JMD_N_TMD_N-Pattern(N,1,4,7)-PRAM820102	Shape	Shape and Surface	Slope in Regression	Slope in Regression analysis x 1.0E1 (Prabhakaran-Ponnuswamy, 1982)	0.101	0.051383	0.051383	0.139565	0.146299	0.00584921	0.00996773	1,4,7	0.5272	0.817721
TMD_C_JMD_C-Pattern(N,10,14)-FAUJ880101	Shape	Steric parameter	Shape Index	Graph shape index (Fauchere et al., 1988)	0.108	0.055588	0.055588	0.126827	0.153693	0.0033649	0.00673696	30,34	0.5128	0.731319
JMD_N_TMD_N-Segment(2,5)-QIAN880114	Conformation	β-sheet (N-term)	β-sheet (N-terminal)	Weights for beta-sheet at the window position of -6 (Qian-Sejnowski, 1988)	0.115	0.054334	0.054334	0.136229	0.138994	0.00182318	0.00435329	5,6,7,8	0.512	0.775866
JMD_N_TMD_N-Segment(8,9)-OOBM770105	Energy	Non-bonded energy	Non-bonded energy per residue	Short and medium range non-bonded energy per residue (Oobatake-Ooi, 1977)	0.127	0.070724	0.070724	0.133053	0.146615	0.000526697	0.00189054	16,17	0.4976	0.581785
TMD_C_JMD_C-Pattern(C,2,5,9)-MAXF760104	Conformation	α-helix (left-handed)	α-helix (left-handed)	Normalized frequency of left-handed alpha-helix (Maxfield-Scheraga, 1976)	0.133	0.057081	0.057081	0.142491	0.118093	0.000302982	0.00130843	32,36,39	0.4936	0.904172
JMD_N_TMD_N-Segment(5,11)-RADA880106	ASA/Volume	Volume	Accessible surface area (ASA)	Accessible surface area (Radzicka-Wolfenden, 1988)	0.102	0.056954	-0.056954	0.159779	0.172956	0.00567815	0.00974687	8,9	0.4888	0.864807
JMD_N_TMD_N-Pattern(C,2,6,10)-FAUJ880101	Shape	Steric parameter	Shape Index	Graph shape index (Fauchere et al., 1988)	0.111	0.064014	0.064014	0.189303	0.188426	0.00247977	0.00543208	11,15,19	0.4868	1.02018
JMD_N_TMD_N-Pattern(N,1,5,9)-QIAN880126	Conformation	β-sheet (C-term)	β-sheet (C-terminal)	Weights for beta-sheet at the window position of 6 (Qian-Sejnowski, 1988)	0.115	0.065197	0.065197	0.176983	0.168673	0.00177836	0.00428043	1,5,9	0.4828	0.780044
JMD_N_TMD_N-Segment(4,7)-VELV850101	Energy	Electron-ion interaction pot.	Electron-ion interaction potential	Electron-ion interaction potential (Veljkovic et al., 1985)	0.116	0.067974	-0.067974	0.142864	0.174041	0.00151545	0.00383996	9,10,11	0.4644	0.915585
JMD_N_TMD_N-Pattern(C,6,10)-TANS770106	Conformation	β-turn (TM helix)	β-turn in double bend	Normalized frequency of chain reversal D (Tanaka-Scheraga, 1977)	0.111	0.054006	-0.054006	0.144796	0.138769	0.00250291	0.00546035	11,15	0.446	0.657547
JMD_N_TMD_N-Pattern(C,1,5,8,12)-OOBM770105	Energy	Non-bonded energy	Non-bonded energy per residue	Short and medium range non-bonded energy per residue (Oobatake-Ooi, 1977)	0.16	0.059275	0.059275	0.107822	0.108839	1.35003e-05	0.000163971	9,13,16,20	0.444	0.696649
TMD_C_JMD_C-Pattern(C,4,8)-BAEK050101	Conformation	β-strand	Linker index (negative linker propensity, 10-100 AA long region)	Linker index (Bae et al., 2005)	0.105	0.059228	-0.059228	0.141268	0.164791	0.0042726	0.00795433	33,37	0.4432	0.61175
TMD_C_JMD_C-Pattern(N,6,9,12,15)-AURR980110	Conformation	α-helix	α-helix (middle)	Normalized positional residue frequency at helix termini N5 (Aurora-Rose, 1998)	0.149	0.067862	0.067862	0.113553	0.134704	4.94673e-05	0.000400053	26,29,32,35	0.4336	0.700005
TMD_C_JMD_C-Segment(7,10)-RACS820109	Conformation	α-helix (left-handed)	α-helix (left-handed)	Average relative fractional occurrence in AL(i-1) (Rackovsky-Scheraga, 1982)	0.135	0.071853	-0.071853	0.072292	0.15687	1.97962e-05	0.000216377	33,34	0.4308	0.958035
JMD_N_TMD_N-Segment(2,2)-CHAM830108	Energy	Charge	Charge (donor)	A parameter of charge transfer donor capability (Charton-Charton, 1983)	0.14	0.054966	-0.054966	0.112752	0.136121	9.74013e-05	0.000624177	11,12,13,14,15,16,17,18,19,20	0.4108	0.766962
TMD_C_JMD_C-Pattern(N,6,9,12,15)-CHOP780212	Conformation	β-sheet (C-term)	β-turn (1st residue)	Frequency of the 1st residue in turn (Chou-Fasman, 1978b)	0.119	0.051827	-0.051827	0.092819	0.12279	0.00115162	0.003184	26,29,32,35	0.406	0.710819
JMD_N_TMD_N-Pattern(N,6,9,13)-BAEK050101	Conformation	β-strand	Linker index (negative linker propensity, 10-100 AA long region)	Linker index (Bae et al., 2005)	0.133	0.055543	-0.055543	0.108834	0.122211	0.000299624	0.00129765	6,9,13	0.3968	0.816533
JMD_N_TMD_N-Pattern(C,6,10)-MAXF760105	Conformation	α-helix (left-handed)	α-helix (left-handed)	Normalized frequency of zeta L (Maxfield-Scheraga, 1976)	0.114	0.049229	-0.049229	0.13577	0.191542	0.00191978	0.00452486	11,15	0.396	0.755079
TMD_C_JMD_C-Pattern(N,8,12,15)-FINA770101	Structure-Activity	Stability (helix-coil)	Stability (helix-coil)	Helix-coil equilibrium constant (Finkelstein-Ptitsyn, 1977)	0.123	0.056607	0.056607	0.11752	0.140678	0.000831321	0.00255185	28,32,35	0.3908	0.564574
TMD_C_JMD_C-Segment(2,3)-PRAM820102	Shape	Shape and Surface	Slope in Regression	Slope in Regression analysis x 1.0E1 (Prabhakaran-Ponnuswamy, 1982)	0.153	0.052997	-0.052997	0.077192	0.099822	3.1166e-05	0.000294764	27,28,29,30,31,32,33	0.382	0.780569
TMD_C_JMD_C-Segment(4,5)-MEIH800101	Shape	Reduced distance	Reduced distance (C-α)	Average reduced distance for C-alpha (Meirovitch et al., 1980)	0.165	0.093135	0.093135	0.150397	0.159529	7.07e-06	0.000106018	33,34,35,36	0.376	0.661834
TMD_C_JMD_C-Pattern(N,6,9)-VELV850101	Energy	Electron-ion interaction pot.	Electron-ion interaction potential	Electron-ion interaction potential (Veljkovic et al., 1985)	0.121	0.096272	-0.096272	0.142407	0.214946	0.000964443	0.00281549	26,29	0.3616	0.611514
TMD-Pattern(C,3,6,9,13)-FAUJ880108	Energy	Electron-ion interaction pot.	Electrical Effect	Localized Electrical Effect (Fauchere et al., 1988)	0.125	0.049353	-0.049353	0.075258	0.110333	0.000664022	0.0021922	18,22,25,28	0.3604	0.60342
TMD_C_JMD_C-Pattern(C,5,8,11)-AURR980110	Conformation	α-helix	α-helix (middle)	Normalized positional residue frequency at helix termini N5 (Aurora-Rose, 1998)	0.1	0.054942	0.054942	0.13955	0.159952	0.0065248	0.0107409	30,33,36	0.3592	0.463413
JMD_N_TMD_N-Pattern(N,6,9)-MEIH800101	Shape	Reduced distance	Reduced distance (C-α)	Average reduced distance for C-alpha (Meirovitch et al., 1980)	0.119	0.088648	0.088648	0.165982	0.218774	0.00119452	0.00327509	6,9	0.3552	0.586543
TMD-Pattern(N,10,14)-ISOY800105	Conformation	β-sheet (C-term)	β-sheet (C-terminal)	Normalized relative frequency of bend S (Isogai et al., 1980)	0.151	0.054055	-0.054055	0.173498	0.170165	3.82389e-05	0.000337888	20,24	0.3292	0.656615
TMD_C_JMD_C-Segment(3,3)-RACS820101	Conformation	β-sheet (N-term)	α-helix with flat 4-Cα structure (i)	Average relative fractional occurrence in A0(i) (Rackovsky-Scheraga, 1982)	0.102	0.054568	0.054568	0.141811	0.141851	0.00572097	0.00979994	34,35,36,37,38,39,40	0.326	0.63774
JMD_N_TMD_N-Pattern(C,1,4,8,11)-VELV850101	Energy	Electron-ion interaction pot.	Electron-ion interaction potential	Electron-ion interaction potential (Veljkovic et al., 1985)	0.149	0.072987	-0.072987	0.116719	0.144329	4.79946e-05	0.000392971	10,13,17,20	0.3256	0.776155
TMD_C_JMD_C-Pattern(C,8,11,15)-JANJ780101	ASA/Volume	Accessible surface area (ASA)	ASA (folded protein)	Average accessible surface area (Janin et al., 1978)	0.158	0.07693	0.07693	0.138704	0.13358	1.78971e-05	0.000201052	26,30,33	0.3248	0.509715
TMD_C_JMD_C-Pattern(N,11,15)-OOBM850105	Structure-Activity	Flexibility	Side chain interaction	Optimized side chain interaction parameter (Oobatake et al., 1985)	0.131	0.060888	0.060888	0.11818	0.158349	0.000377894	0.00151312	31,35	0.3224	0.70747
TMD-Segment(3,7)-VELV850101	Energy	Electron-ion interaction pot.	Electron-ion interaction potential	Electron-ion interaction potential (Veljkovic et al., 1985)	0.098	0.057076	-0.057076	0.131373	0.168097	0.00780404	0.0122728	16,17,18	0.32	0.561092
TMD_C_JMD_C-Pattern(N,11,15)-MITS020101	Polarity	Amphiphilicity	Amphiphilicity	Amphiphilicity index (Mitaku et al., 2002)	0.104	0.051162	0.051162	0.181418	0.201607	0.00364827	0.00710759	31,35	0.3148	0.718416
TMD_C_JMD_C-Segment(5,7)-RICJ880116	Conformation	α-helix (C-term, out)	α-helix (C-terminal, outside)	Relative preference value at C' (Richardson-Richardson, 1988)	0.184	0.071041	0.071041	0.096802	0.119339	5.464e-07	1.82586e-05	32,33,34	0.314	0.681962
TMD_C_JMD_C-Pattern(C,4,7,11)-RADA880104	Energy	Free energy (unfolding)	Transfer free energy (TFE) to inside	Transfer free energy from chx to oct (Radzicka-Wolfenden, 1988)	0.176	0.097982	-0.097982	0.160907	0.150639	1.6974e-06	4.2166e-05	30,34,37	0.3116	0.608938
TMD_C_JMD_C-Pattern(C,4,8)-TANS770106	Conformation	β-turn (TM helix)	β-turn in double bend	Normalized frequency of chain reversal D (Tanaka-Scheraga, 1977)	0.135	0.073639	0.073639	0.163579	0.160046	0.000227016	0.00109563	33,37	0.3108	0.605527
JMD_N_TMD_N-Pattern(C,4,7,10,13)-QIAN880138	Conformation	Coil (C-term)	Coil (C-terminal)	Weights for coil at the window position of 5 (Qian-Sejnowski, 1988)	0.128	0.062364	0.062364	0.150161	0.144336	0.000485181	0.00178035	8,11,14,17	0.2968	0.477432
TMD_C_JMD_C-Pattern(C,2,6,9)-MEIH800101	Shape	Reduced distance	Reduced distance (C-α)	Average reduced distance for C-alpha (Meirovitch et al., 1980)	0.127	0.077105	0.077105	0.162757	0.180769	0.000558677	0.00196357	32,35,39	0.2948	0.568887
TMD_C_JMD_C-Pattern(C,5,8,11)-TANS770108	Conformation	β/α-bridge	β/α-bridge	Normalized frequency of zeta R (Tanaka-Scheraga, 1977)	0.117	0.049618	0.049618	0.127033	0.129012	0.00144651	0.00371097	30,33,36	0.2884	0.392221
JMD_N_TMD_N-Pattern(N,1,4,7,11)-ZHOH040101	Structure-Activity	Stability	Stability	The stability scale from the knowledge-based atom-atom potential (Zhou-Zhou, 2004)	0.135	0.055547	-0.055547	0.1027	0.122277	0.000226205	0.00109332	1,4,7,11	0.274	0.669967
JMD_N_TMD_N-Segment(5,14)-QIAN880127	Conformation	Coil (N-term)	Coil (N-terminal)	Weights for coil at the window position of -6 (Qian-Sejnowski, 1988)	0.12	0.053377	-0.053377	0.135307	0.164486	0.00105961	0.00300409	6,7	0.2712	0.507774
TMD-Segment(3,7)-LIFS790102	Conformation	β-strand	β-strand	Conformational preference for parallel beta-strands (Lifson-Sander, 1979)	0.118	0.071241	0.071241	0.178658	0.181048	0.00132551	0.00350576	16,17,18	0.2688	0.321948
JMD_N_TMD_N-Segment(4,13)-CHOP780202	Conformation	β-sheet	β-sheet	Normalized frequency of beta-sheet (Chou-Fasman, 1978b)	0.143	0.107739	-0.107739	0.187537	0.20024	9.81559e-05	0.00062572	5,6	0.2592	0.430097
TMD_C_JMD_C-Pattern(C,5,8)-ROSM880103	Structure-Activity	Backbone-dynamics (-CH)	Loss of hydropathy by α-helix formation	Loss of Side chain hydropathy by helix formation (Roseman, 1988)	0.142	0.068698	-0.068698	0.128857	0.156775	0.000105073	0.000655014	33,36	0.2508	0.311999
JMD_N_TMD_N-Pattern(N,1,5,9,12)-RICJ880111	Conformation	π-helix	α-helix	Relative preference value at C4 (Richardson-Richardson, 1988)	0.137	0.053324	-0.053324	0.102867	0.116042	0.000195126	0.000987466	1,5,9,12	0.2496	0.50709
JMD_N_TMD_N-Segment(5,11)-RICJ880111	Conformation	π-helix	α-helix	Relative preference value at C4 (Richardson-Richardson, 1988)	0.099	0.05239	-0.05239	0.132438	0.164741	0.00675283	0.0110171	8,9	0.2488	0.508372
JMD_N_TMD_N-Segment(2,5)-MEIH800101	Shape	Reduced distance	Reduced distance (C-α)	Average reduced distance for C-alpha (Meirovitch et al., 1980)	0.129	0.068584	0.068584	0.131255	0.151126	0.00042315	0.00162805	5,6,7,8	0.248	0.609354
TMD_C_JMD_C-Pattern(N,5,8,12,15)-QIAN880126	Conformation	β-sheet (C-term)	β-sheet (C-terminal)	Weights for beta-sheet at the window position of 6 (Qian-Sejnowski, 1988)	0.107	0.054335	-0.054335	0.135491	0.139992	0.003566	0.0069991	25,28,32,35	0.2332	0.290857
JMD_N_TMD_N-Pattern(C,2,6,10,14)-LIFS790102	Conformation	β-strand	β-strand	Conformational preference for parallel beta-strands (Lifson-Sander, 1979)	0.105	0.062144	0.062144	0.191587	0.162891	0.00414204	0.0077912	7,11,15,19	0.2316	0.558288
TMD_C_JMD_C-Pattern(C,4,8,12,15)-WILM950103	Polarity	Hydrophobicity (interface)	Hydrophobicity (interface)	Hydrophobicity Coefficient in RP-HPLC, C4 with 0.1%TFA/MeCN/H2O (Wilce et al., 1995)	0.147	0.054867	-0.054867	0.104267	0.113107	6.58285e-05	0.000479899	26,29,33,37	0.2312	0.324473
JMD_N_TMD_N-Pattern(N,6,9,13)-LINS030107	ASA/Volume	Accessible surface area (ASA)	ASA (folded protein)	% total accessible surfaces vs win3 of whole residues from folded proteins (Lins et al., 2003)	0.113	0.063882	0.063882	0.139339	0.168825	0.00212688	0.00485816	6,9,13	0.2172	0.396399
JMD_N_TMD_N-Pattern(C,1,5,8,12)-RADA880106	ASA/Volume	Volume	Accessible surface area (ASA)	Accessible surface area (Radzicka-Wolfenden, 1988)	0.151	0.057642	-0.057642	0.107656	0.107753	4.11228e-05	0.000357611	9,13,16,20	0.2136	0.385683
JMD_N_TMD_N-Segment(4,7)-TANS770106	Conformation	β-turn (TM helix)	β-turn in double bend	Normalized frequency of chain reversal D (Tanaka-Scheraga, 1977)	0.111	0.04974	-0.04974	0.115519	0.134233	0.00243667	0.00537373	9,10,11	0.2096	0.381769
JMD_N_TMD_N-Segment(2,5)-LINS030107	ASA/Volume	Accessible surface area (ASA)	ASA (folded protein)	% total accessible surfaces vs win3 of whole residues from folded proteins (Lins et al., 2003)	0.138	0.075766	0.075766	0.149761	0.155103	0.00017633	0.000925663	5,6,7,8	0.1872	0.420138
TMD_C_JMD_C-Segment(4,7)-CHAM830103	Shape	Steric parameter	n atoms in side chain (1+1)	The number of atoms in the side chain labelled 1+1 (Charton-Charton, 1983)	0.099	0.054509	0.054509	0.151911	0.16125	0.00483078	0.00867222	29,30,31	0.1872	0.427238
TMD_C_JMD_C-Pattern(C,4,8)-CHAM820102	Polarity	Hydrophobicity (interface)	Free energy (interface)	Free energy of solution in water, kcal/mole (Charton-Charton, 1982)	0.135	0.073612	-0.073612	0.11684	0.16554	0.000246195	0.00114478	33,37	0.1812	0.322668
TMD-Segment(3,7)-ANDN920101	Structure-Activity	Backbone-dynamics (-CH)	α-CH chemical shifts (backbone-dynamics)	alpha-CH chemical shifts (Andersen et al., 1992)	0.137	0.079612	-0.079612	0.155113	0.176293	0.000197711	0.000997341	16,17,18	0.1784	0.364348
TMD_C_JMD_C-Pattern(N,11,15)-VINM940104	Structure-Activity	Flexibility (2 rigid neighbors)	Flexibility (2 rigid neighbors)	Normalized flexibility parameters (B-values) for each residue surrounded by two rigid neighbours (Vihinen et al., 1994)	0.124	0.081793	0.081793	0.171863	0.169568	0.000725925	0.00233092	31,35	0.1756	0.366105
JMD_N_TMD_N-Pattern(N,9,12)-MITS020101	Polarity	Amphiphilicity	Amphiphilicity	Amphiphilicity index (Mitaku et al., 2002)	0.106	0.06926	-0.06926	0.105272	0.180826	0.000729055	0.00233546	9,12	0.1624	0.383586
TMD_C_JMD_C-Pattern(C,4,8)-TANS770108	Conformation	β/α-bridge	β/α-bridge	Normalized frequency of zeta R (Tanaka-Scheraga, 1977)	0.146	0.075419	0.075419	0.140031	0.168416	7.2619e-05	0.000510738	33,37	0.1616	0.415217
TMD_C_JMD_C-Pattern(C,5,8,11,15)-YUTK870103	Energy	Free energy (unfolding)	Free energy (unfolding)	Activation Gibbs energy of unfolding, pH7.0 (Yutani et al., 1987)	0.109	0.065027	-0.065027	0.14948	0.130021	0.00313428	0.00639187	26,30,33,36	0.1604	0.404915
TMD-Segment(2,6)-QIAN880138	Conformation	Coil (C-term)	Coil (C-terminal)	Weights for coil at the window position of 5 (Qian-Sejnowski, 1988)	0.121	0.058511	0.058511	0.129649	0.147543	0.00102224	0.00293733	14,15,16	0.1584	0.264737
TMD_C_JMD_C-Pattern(C,2,5)-FAUJ880101	Shape	Steric parameter	Shape Index	Graph shape index (Fauchere et al., 1988)	0.109	0.05735	-0.05735	0.180151	0.158326	0.0030963	0.00634541	36,39	0.1468	0.350208
JMD_N_TMD_N-Pattern(C,1,4,8)-PRAM820101	Shape	Reduced distance	Intercept in regression	Intercept in regression analysis (Prabhakaran-Ponnuswamy, 1982)	0.127	0.051568	0.051568	0.1135	0.119338	0.000571706	0.00198919	13,17,20	0.1336	0.3274
TMD_C_JMD_C-Segment(6,12)-MAXF760106	Conformation	α-helix (C-term, out)	α region	Normalized frequency of alpha region (Maxfield-Scheraga, 1976)	0.117	0.051528	-0.051528	0.112868	0.114677	0.00149578	0.00380456	29,30	0.1304	0.218641
TMD_C_JMD_C-Pattern(C,5,8,11)-MITS020101	Polarity	Amphiphilicity	Amphiphilicity	Amphiphilicity index (Mitaku et al., 2002)	0.103	0.062296	0.062296	0.18521	0.166095	0.00493006	0.00878101	30,33,36	0.1168	0.291352
JMD_N_TMD_N-Segment(3,10)-RICJ880111	Conformation	π-helix	α-helix	Relative preference value at C4 (Richardson-Richardson, 1988)	0.112	0.053327	-0.053327	0.147403	0.159259	0.00223005	0.0050302	5,6	0.116	0.236068
TMD-Pattern(N,7,10)-QIAN880138	Conformation	Coil (C-term)	Coil (C-terminal)	Weights for coil at the window position of 5 (Qian-Sejnowski, 1988)	0.098	0.060669	0.060669	0.18484	0.201801	0.00777224	0.0122316	17,20	0.116	0.226627
JMD_N_TMD_N-Pattern(C,6,10)-QIAN880127	Conformation	Coil (N-term)	Coil (N-terminal)	Weights for coil at the window position of -6 (Qian-Sejnowski, 1988)	0.105	0.051763	0.051763	0.129829	0.126134	0.00408463	0.00770683	11,15	0.0884	0.244552
TMD-Segment(3,15)-QIAN880126	Conformation	β-sheet (C-term)	β-sheet (C-terminal)	Weights for beta-sheet at the window position of 6 (Qian-Sejnowski, 1988)	0.103	0.067888	0.067888	0.189265	0.209684	0.00512295	0.00900758	13,14	0.0872	0.221387
JMD_N_TMD_N-Pattern(N,6,9)-MAXF760106	Conformation	α-helix (C-term, out)	α region	Normalized frequency of alpha region (Maxfield-Scheraga, 1976)	0.107	0.068717	0.068717	0.176301	0.179677	0.00348317	0.00688787	6,9	0.0836	0.134577
TMD_C_JMD_C-Pattern(C,4,8)-MITS020101	Polarity	Amphiphilicity	Amphiphilicity	Amphiphilicity index (Mitaku et al., 2002)	0.142	0.083346	0.083346	0.160591	0.186105	8.92246e-05	0.000588543	33,37	0.0796	0.276702
TMD_C_JMD_C-Pattern(C,4,8)-KRIW710101	Structure-Activity	Flexibility	Side chain interaction	Side chain interaction parameter (Krigbaum-Rubin, 1971)	0.129	0.071122	0.071122	0.157109	0.176609	0.000456362	0.00171279	33,37	0.0748	0.188385
JMD_N_TMD_N-Pattern(C,4,8,11)-JANJ780101	ASA/Volume	Accessible surface area (ASA)	ASA (folded protein)	Average accessible surface area (Janin et al., 1978)	0.166	0.053533	-0.053533	0.0856	0.107718	6.554e-06	0.00010079	10,13,17	0.0668	0.246653
TMD-Segment(4,10)-TANS770102	Conformation	α-helix (C-term, out)	α-helix (C-terminal, outside)	Normalized frequency of isolated helix (Tanaka-Scheraga, 1977)	0.124	0.064514	-0.064514	0.141283	0.162287	0.000731348	0.00234008	17,18	0.0476	0.129654
TMD-Segment(9,13)-TANS770102	Conformation	α-helix (C-term, out)	α-helix (C-terminal, outside)	Normalized frequency of isolated helix (Tanaka-Scheraga, 1977)	0.109	0.062324	0.062324	0.126059	0.161538	0.002863	0.00600036	23	0.0416	0.147314
TMD_C_JMD_C-Segment(14,15)-OOBM770105	Energy	Non-bonded energy	Non-bonded energy per residue	Short and medium range non-bonded energy per residue (Oobatake-Ooi, 1977)	0.099	0.058771	-0.058771	0.15105	0.191965	0.0067789	0.0110459	38	0.0388	0.107492
TMD_C_JMD_C-Segment(5,7)-KLEP840101	Energy	Charge	Charge	Net charge (Klein et al., 1984)	0.268	0.166383	0.166383	0.150988	0.148874	0	0	32,33,34	0	0
TMD_C_JMD_C-Segment(5,7)-DESM900102	Polarity	Amphiphilicity (α-helix)	Membrane preference	Average membrane preference: AMP07 (Degli Esposti et al., 1990)	0.236	0.178948	-0.178948	0.189874	0.214062	1e-10	1.82861e-08	32,33,34	0	0
TMD_C_JMD_C-Segment(5,7)-RADA880106	ASA/Volume	Volume	Accessible surface area (ASA)	Accessible surface area (Radzicka-Wolfenden, 1988)	0.236	0.101801	0.101801	0.09116	0.127279	1e-10	1.82861e-08	32,33,34	0	0
TMD_C_JMD_C-Segment(3,4)-JANJ790102	Energy	Free energy (unfolding)	Transfer free energy (TFE) to inside	Transfer free energy (Janin, 1979)	0.233	0.126838	-0.126838	0.147127	0.150439	2e-10	3.55838e-08	31,32,33,34,35	0	0
TMD_C_JMD_C-Segment(5,7)-KRIW710101	Structure-Activity	Flexibility	Side chain interaction	Side chain interaction parameter (Krigbaum-Rubin, 1971)	0.209	0.113097	0.113097	0.146968	0.170711	1.31e-08	1.00276e-06	32,33,34	0	0
TMD_C_JMD_C-Segment(5,7)-BAEK050101	Conformation	β-strand	Linker index (negative linker propensity, 10-100 AA long region)	Linker index (Bae et al., 2005)	0.183	0.089577	-0.089577	0.136306	0.15213	6.653e-07	2.13642e-05	32,33,34	0	0
TMD_C_JMD_C-Pattern(C,8,11,15)-JANJ790102	Energy	Free energy (unfolding)	Transfer free energy (TFE) to inside	Transfer free energy (Janin, 1979)	0.149	0.069262	-0.069262	0.135215	0.128745	4.86262e-05	0.000394146	26,30,33	0	0
JMD_N_TMD_N-Segment(2,5)-VINM940102	Structure-Activity	Flexibility	Flexibility (0 rigid neighbors)	Normalized flexibility parameters (B-values) for each residue surrounded by none rigid neighbours (Vihinen et al., 1994)	0.148	0.081949	0.081949	0.137633	0.151613	5.33879e-05	0.000417912	5,6,7,8	0	0

## Sheet: Dataset2_TM
feature	category	subcategory	scale_name	scale_description	abs_auc	abs_mean_dif	mean_dif	std_test	std_ref	p_val_mann_whitney	p_val_fdr_bh	positions	feat_importance	feat_importance_std
TMD_C_JMD_C-Segment(2,3)-CHOP780212	Conformation	β-sheet (C-term)	β-turn (1st residue)	Frequency of the 1st residue in turn (Chou-Fasman, 1978b)	0.199	0.065983	-0.065983	0.087814	0.105835	1.717e-07	1.59197e-05	27,28,29,30,31,32,33	7.0328	4.93651
TMD_C_JMD_C-Pattern(C,4,8)-JANJ790102	Energy	Free energy (unfolding)	Transfer free energy (TFE) to inside	Transfer free energy (Janin, 1979)	0.187	0.144354	-0.144354	0.181777	0.233103	9.487e-07	4.9331e-05	33,37	6.5276	4.17736
TMD_C_JMD_C-Segment(6,9)-AURR980110	Conformation	α-helix	α-helix (middle)	Normalized positional residue frequency at helix termini N5 (Aurora-Rose, 1998)	0.211	0.12535	0.12535	0.160819	0.174121	3.13e-08	5.28286e-06	32,33	4.9868	2.92039
TMD_C_JMD_C-Segment(6,9)-LEVM760105	Shape	Side chain length	Side chain length	Radius of gyration of side chain (Levitt, 1976)	0.233	0.137044	0.137044	0.161683	0.176964	1.1e-09	9.05162e-07	32,33	4.5828	3.77218
JMD_N_TMD_N-Pattern(N,4,7,11)-ARGP820101	Polarity	Hydrophobicity	Hydrophobicity	Hydrophobicity index (Argos et al., 1982)	0.154	0.092099	-0.092099	0.142836	0.171547	5.21087e-05	0.000519823	4,7,11	4.5596	3.18549
TMD_C_JMD_C-Segment(5,11)-LIFS790102	Conformation	β-strand	β-strand	Conformational preference for parallel beta-strands (Lifson-Sander, 1979)	0.189	0.125674	0.125674	0.183876	0.218813	6.912e-07	3.93391e-05	28,29	4.2736	3.39323
TMD_C_JMD_C-Pattern(N,1,5,8)-QIAN880130	Conformation	Coil	Coil	Weights for coil at the window position of -3 (Qian-Sejnowski, 1988)	0.162	0.070292	-0.070292	0.096915	0.128362	2.04605e-05	0.000302492	21,25,28	3.9376	2.65266
TMD_C_JMD_C-Segment(6,9)-RICJ880113	Conformation	α-helix (C-cap)	α-helix (C-terminal, inside)	Relative preference value at C2 (Richardson-Richardson, 1988)	0.198	0.138293	0.138293	0.172194	0.198814	1.997e-07	1.73381e-05	32,33	3.8248	2.14546
TMD_C_JMD_C-Pattern(N,4,8)-KANM800103	Conformation	α-helix	α-helix	Average relative probability of inner helix (Kanehisa-Tsong, 1980)	0.176	0.087846	0.087846	0.140464	0.157561	3.8894e-06	0.000112927	24,28	3.1104	2.10837
TMD_C_JMD_C-Segment(5,7)-TANS770108	Conformation	β/α-bridge	β/α-bridge	Normalized frequency of zeta R (Tanaka-Scheraga, 1977)	0.164	0.079708	0.079708	0.135324	0.13791	1.64685e-05	0.00027103	32,33,34	2.592	2.00029
TMD-Pattern(C,4,7)-VELV850101	Energy	Electron-ion interaction pot.	Electron-ion interaction potential	Electron-ion interaction potential (Veljkovic et al., 1985)	0.165	0.12121	-0.12121	0.14356	0.207767	1.45812e-05	0.000253869	24,27	2.3668	2.11168
TMD_C_JMD_C-Pattern(N,5,8)-RADA880104	Energy	Free energy (unfolding)	Transfer free energy (TFE) to inside	Transfer free energy from chx to oct (Radzicka-Wolfenden, 1988)	0.197	0.060758	0.060758	0.050818	0.095267	2.307e-07	1.89837e-05	25,28	2.3168	1.71288
TMD-Pattern(C,3,7,11,15)-ANDN920101	Structure-Activity	Backbone-dynamics (-CH)	α-CH chemical shifts (backbone-dynamics)	alpha-CH chemical shifts (Andersen et al., 1992)	0.182	0.098529	-0.098529	0.141641	0.162412	1.807e-06	7.15931e-05	16,20,24,28	2.2464	1.35462
JMD_N_TMD_N-Segment(2,4)-ZHOH040101	Structure-Activity	Stability	Stability	The stability scale from the knowledge-based atom-atom potential (Zhou-Zhou, 2004)	0.183	0.063902	-0.063902	0.090842	0.101427	1.6199e-06	6.79223e-05	6,7,8,9,10	2.2076	1.76046
JMD_N_TMD_N-Segment(2,6)-MEIH800101	Shape	Reduced distance	Reduced distance (C-α)	Average reduced distance for C-alpha (Meirovitch et al., 1980)	0.149	0.075519	0.075519	0.131494	0.155207	9.07177e-05	0.000715203	4,5,6	2.0536	1.35699
JMD_N_TMD_N-Segment(1,2)-KARP850101	Structure-Activity	Flexibility	Flexibility (0 rigid neighbors)	Flexibility parameter for no rigid neighbors (Karplus-Schulz, 1985)	0.196	0.062671	0.062671	0.083456	0.090427	2.875e-07	2.28026e-05	1,2,3,4,5,6,7,8,9,10	2.0228	1.46628
JMD_N_TMD_N-Pattern(N,1,5,8,11)-PRAM820103	Shape	Shape and Surface	Correlation coefficient in regression	Correlation coefficient in regression analysis (Prabhakaran-Ponnuswamy, 1982)	0.161	0.057828	0.057828	0.088362	0.106085	2.37223e-05	0.000328075	1,5,8,11	1.9916	1.00285
TMD_C_JMD_C-Segment(4,5)-AURR980110	Conformation	α-helix	α-helix (middle)	Normalized positional residue frequency at helix termini N5 (Aurora-Rose, 1998)	0.166	0.081797	0.081797	0.12117	0.149555	1.31061e-05	0.000238636	33,34,35,36	1.9836	1.96877
TMD_C_JMD_C-Segment(4,5)-MITS020101	Polarity	Amphiphilicity	Amphiphilicity	Amphiphilicity index (Mitaku et al., 2002)	0.167	0.080568	0.080568	0.128898	0.128726	1.1378e-05	0.000218371	33,34,35,36	1.888	1.53784
TMD_C_JMD_C-Segment(3,4)-KLEP840101	Energy	Charge	Charge	Net charge (Klein et al., 1984)	0.244	0.103666	0.103666	0.106692	0.110506	0	0	31,32,33,34,35	1.8432	1.54634
TMD_C_JMD_C-Segment(2,2)-FAUJ880109	Energy	Isoelectric point	Number hydrogen bond donors	Number of hydrogen bond donors (Fauchere et al., 1988)	0.18	0.067391	0.067391	0.098544	0.113033	2.1674e-06	7.95684e-05	31,32,33,34,35,36,37,38,39,40	1.8092	1.53669
JMD_N_TMD_N-Segment(4,13)-ZHOH040101	Structure-Activity	Stability	Stability	The stability scale from the knowledge-based atom-atom potential (Zhou-Zhou, 2004)	0.157	0.127895	-0.127895	0.151304	0.258491	3.5062e-05	0.00041966	5,6	1.7676	1.39415
TMD_C_JMD_C-Segment(5,11)-QIAN880134	Conformation	Coil	Coil	Weights for coil at the window position of 1 (Qian-Sejnowski, 1988)	0.181	0.057287	-0.057287	0.072234	0.106512	1.9427e-06	7.56733e-05	28,29	1.6408	1.72724
TMD_C_JMD_C-Segment(5,7)-ROSM880103	Structure-Activity	Backbone-dynamics (-CH)	Loss of hydropathy by α-helix formation	Loss of Side chain hydropathy by helix formation (Roseman, 1988)	0.16	0.059281	-0.059281	0.100693	0.120806	2.74312e-05	0.000359081	32,33,34	1.5356	1.33602
TMD_C_JMD_C-Pattern(N,1,4,8,12)-FINA770101	Structure-Activity	Stability (helix-coil)	Stability (helix-coil)	Helix-coil equilibrium constant (Finkelstein-Ptitsyn, 1977)	0.167	0.070129	0.070129	0.114947	0.126566	1.17927e-05	0.000223079	21,24,28,32	1.4636	0.868801
TMD_C_JMD_C-Segment(7,10)-WILM950103	Polarity	Hydrophobicity (interface)	Hydrophobicity (interface)	Hydrophobicity Coefficient in RP-HPLC, C4 with 0.1%TFA/MeCN/H2O (Wilce et al., 1995)	0.212	0.141305	-0.141305	0.168603	0.217235	2.61e-08	5.20655e-06	33,34	1.348	1.02512
TMD_C_JMD_C-Pattern(N,1,4,8,12)-FAUJ880108	Energy	Electron-ion interaction pot.	Electrical Effect	Localized Electrical Effect (Fauchere et al., 1988)	0.176	0.064253	-0.064253	0.092619	0.113588	3.6995e-06	0.000112749	21,24,28,32	1.328	1.07044
TMD_C_JMD_C-Segment(4,5)-FAUJ880109	Energy	Isoelectric point	Number hydrogen bond donors	Number of hydrogen bond donors (Fauchere et al., 1988)	0.215	0.146661	0.146661	0.174609	0.188034	1.39e-08	3.66015e-06	33,34,35,36	1.3096	1.14442
TMD_C_JMD_C-Pattern(N,5,9,12)-ANDN920101	Structure-Activity	Backbone-dynamics (-CH)	α-CH chemical shifts (backbone-dynamics)	alpha-CH chemical shifts (Andersen et al., 1992)	0.18	0.096784	-0.096784	0.15126	0.170153	2.3896e-06	8.36741e-05	25,29,32	1.2628	1.0938
TMD-Pattern(C,3,7,11,14)-TANS770102	Conformation	α-helix (C-term, out)	α-helix (C-terminal, outside)	Normalized frequency of isolated helix (Tanaka-Scheraga, 1977)	0.15	0.056439	-0.056439	0.09452	0.108682	8.37637e-05	0.000685373	17,20,24,28	1.2344	1.09118
TMD-Pattern(C,5,9,12)-PRAM820102	Shape	Shape and Surface	Slope in Regression	Slope in Regression analysis x 1.0E1 (Prabhakaran-Ponnuswamy, 1982)	0.167	0.077343	0.077343	0.13534	0.134263	1.20974e-05	0.000227535	19,22,26	1.0868	0.677234
TMD_C_JMD_C-Pattern(C,3,7,10)-LEVM760105	Shape	Side chain length	Side chain length	Radius of gyration of side chain (Levitt, 1976)	0.149	0.073526	0.073526	0.133612	0.157088	8.99274e-05	0.000714394	31,34,38	1.0252	0.936218
JMD_N_TMD_N-Segment(5,15)-FAUJ880101	Shape	Steric parameter	Shape Index	Graph shape index (Fauchere et al., 1988)	0.156	0.093808	-0.093808	0.157361	0.1688	4.17879e-05	0.000458202	6	1.014	1.04591
JMD_N_TMD_N-Pattern(C,6,9,12,15)-CHAM830104	Shape	Side chain length	n atoms in side chain (2+1)	The number of atoms in the side chain labelled 2+1 (Charton-Charton, 1983)	0.179	0.115042	-0.115042	0.151938	0.189623	1.6073e-06	6.79223e-05	6,9,12,15	0.958	0.684006
TMD-PeriodicPattern(C,i+4/3,4)-VELV850101	Energy	Electron-ion interaction pot.	Electron-ion interaction potential	Electron-ion interaction potential (Veljkovic et al., 1985)	0.18	0.069277	-0.069277	0.094949	0.119524	2.3025e-06	8.19317e-05	13,16,20,23,27	0.9412	0.993251
TMD_C_JMD_C-Pattern(N,5,8,11)-QIAN880122	Conformation	β-strand	β-sheet	Weights for beta-sheet at the window position of 2 (Qian-Sejnowski, 1988)	0.173	0.056328	0.056328	0.067428	0.094795	5.8159e-06	0.00014669	25,28,31	0.898	0.713622
TMD-PeriodicPattern(C,i+3/3,1)-COHE430101	ASA/Volume	Partial specific volume	Partial specific volume	Partial specific volume (Cohn-Edsall, 1943)	0.164	0.058745	0.058745	0.092103	0.106413	1.68844e-05	0.000275508	12,15,18,21,24,27,30	0.8852	0.606275
JMD_N_TMD_N-Pattern(N,3,6,9,13)-RICJ880107	Conformation	π-helix	α-helix	Relative preference value at N4 (Richardson-Richardson, 1988)	0.155	0.066867	-0.066867	0.105803	0.12943	4.72622e-05	0.000496215	3,6,9,13	0.8536	0.629316
TMD-Pattern(C,4,7)-LIFS790102	Conformation	β-strand	β-strand	Conformational preference for parallel beta-strands (Lifson-Sander, 1979)	0.176	0.120892	0.120892	0.198986	0.21603	3.7411e-06	0.000112927	24,27	0.846	0.664096
JMD_N_TMD_N-Pattern(C,6,10)-AURR980116	Conformation	α-helix (C-cap)	α-helix (C-terminal, C-cap)	Normalized positional residue frequency at helix termini Cc (Aurora-Rose, 1998)	0.184	0.112728	-0.112728	0.166431	0.1838	1.3451e-06	6.07371e-05	11,15	0.7868	0.622882
TMD-Pattern(N,2,5,8,11)-RACS820101	Conformation	β-sheet (N-term)	α-helix with flat 4-Cα structure (i)	Average relative fractional occurrence in A0(i) (Rackovsky-Scheraga, 1982)	0.153	0.062678	-0.062678	0.109868	0.123054	6.11557e-05	0.000570238	12,15,18,21	0.7836	0.512491
TMD-Pattern(C,4,7)-QIAN880134	Conformation	Coil	Coil	Weights for coil at the window position of 1 (Qian-Sejnowski, 1988)	0.176	0.056675	-0.056675	0.099355	0.114698	3.9455e-06	0.000112927	24,27	0.7684	0.593974
TMD_C_JMD_C-Segment(7,10)-CHAM820102	Polarity	Hydrophobicity (interface)	Free energy (interface)	Free energy of solution in water, kcal/mole (Charton-Charton, 1982)	0.154	0.0823	-0.0823	0.136264	0.177551	4.95998e-05	0.0005078	33,34	0.7472	0.644897
TMD_C_JMD_C-Segment(2,3)-WILM950103	Polarity	Hydrophobicity (interface)	Hydrophobicity (interface)	Hydrophobicity Coefficient in RP-HPLC, C4 with 0.1%TFA/MeCN/H2O (Wilce et al., 1995)	0.175	0.055597	-0.055597	0.0891	0.105827	4.5091e-06	0.000126312	27,28,29,30,31,32,33	0.7468	0.525872
JMD_N_TMD_N-Pattern(C,6,9,12,15)-RADA880106	ASA/Volume	Volume	Accessible surface area (ASA)	Accessible surface area (Radzicka-Wolfenden, 1988)	0.155	0.059593	-0.059593	0.104862	0.110749	4.95233e-05	0.0005078	6,9,12,15	0.702	0.812054
TMD-Pattern(C,3,7,11,15)-LIFS790102	Conformation	β-strand	β-strand	Conformational preference for parallel beta-strands (Lifson-Sander, 1979)	0.182	0.096246	0.096246	0.160859	0.159538	1.7044e-06	6.99749e-05	16,20,24,28	0.6304	0.589002
TMD-Pattern(N,1,4,7)-FINA770101	Structure-Activity	Stability (helix-coil)	Stability (helix-coil)	Helix-coil equilibrium constant (Finkelstein-Ptitsyn, 1977)	0.158	0.089108	-0.089108	0.164444	0.163909	3.4943e-05	0.000419655	11,14,17	0.6064	0.570466
TMD-Pattern(N,4,7)-AURR980116	Conformation	α-helix (C-cap)	α-helix (C-terminal, C-cap)	Normalized positional residue frequency at helix termini Cc (Aurora-Rose, 1998)	0.181	0.118349	-0.118349	0.169282	0.185522	2.0612e-06	7.79821e-05	14,17	0.5688	0.53759
TMD_C_JMD_C-Segment(2,3)-PRAM820102	Shape	Shape and Surface	Slope in Regression	Slope in Regression analysis x 1.0E1 (Prabhakaran-Ponnuswamy, 1982)	0.172	0.056268	-0.056268	0.074692	0.093571	6.1288e-06	0.000151357	27,28,29,30,31,32,33	0.556	0.535403
TMD_C_JMD_C-Pattern(C,8,12,15)-WILM950103	Polarity	Hydrophobicity (interface)	Hydrophobicity (interface)	Hydrophobicity Coefficient in RP-HPLC, C4 with 0.1%TFA/MeCN/H2O (Wilce et al., 1995)	0.153	0.069595	-0.069595	0.107314	0.134698	5.98446e-05	0.000565753	26,29,33	0.5432	0.537689
TMD_C_JMD_C-Pattern(C,4,8,11)-EISD860101	Polarity	Hydrophobicity	Solvation free energy	Solvation free energy (Eisenberg-McLachlan, 1986)	0.162	0.083936	-0.083936	0.143338	0.147948	2.07737e-05	0.000303896	30,33,37	0.5328	0.543452
JMD_N_TMD_N-PeriodicPattern(N,i+3/3,2)-CHAM830104	Shape	Side chain length	n atoms in side chain (2+1)	The number of atoms in the side chain labelled 2+1 (Charton-Charton, 1983)	0.172	0.08747	-0.08747	0.135114	0.144731	5.2004e-06	0.000136937	2,5,8,11,14,17,20	0.4748	0.37114
TMD_C_JMD_C-Pattern(C,8,11,15)-YUTK870101	Energy	Free energy (unfolding)	Free energy (unfolding)	Unfolding Gibbs energy in water, pH7.0 (Yutani et al., 1987)	0.171	0.074769	-0.074769	0.122674	0.130394	6.9912e-06	0.000163783	26,30,33	0.4184	0.43865
JMD_N_TMD_N-PeriodicPattern(N,i+3/4,3)-QIAN880138	Conformation	Coil (C-term)	Coil (C-terminal)	Weights for coil at the window position of 5 (Qian-Sejnowski, 1988)	0.179	0.069852	0.069852	0.103576	0.116589	2.8505e-06	9.33574e-05	3,6,10,13,17,20	0.3872	0.315069
JMD_N_TMD_N-Pattern(N,4,7,11)-QIAN880127	Conformation	Coil (N-term)	Coil (N-terminal)	Weights for coil at the window position of -6 (Qian-Sejnowski, 1988)	0.168	0.07177	-0.07177	0.116934	0.123667	1.1141e-05	0.000216346	4,7,11	0.3708	0.481746
TMD_C_JMD_C-Pattern(C,4,8)-FINA910104	Conformation	α-helix (C-cap)	α-helix termination	Helix termination parameter at position j+1 (Finkelstein et al., 1991)	0.159	0.103808	0.103808	0.140977	0.179008	1.39525e-05	0.000247572	33,37	0.3416	0.415073
TMD_C_JMD_C-Pattern(C,8,11,15)-LINS030106	ASA/Volume	Accessible surface area (ASA)	Hydrophilic ASA (folded proteins)	Hydrophilic median accessible surfaces of whole residues from folded proteins, expressed in Å² (Lins et al., 2003)	0.151	0.071208	0.071208	0.136279	0.155749	7.75388e-05	0.000656934	26,30,33	0.2604	0.379605
TMD_C_JMD_C-Pattern(C,8,11,15)-FINA910104	Conformation	α-helix (C-cap)	α-helix termination	Helix termination parameter at position j+1 (Finkelstein et al., 1991)	0.184	0.062096	0.062096	0.078809	0.091271	2.028e-07	1.73381e-05	26,30,33	0.1208	0.213278
TMD_C_JMD_C-Pattern(N,10,14)-KLEP840101	Energy	Charge	Charge	Net charge (Klein et al., 1984)	0.168	0.086323	0.086323	0.121405	0.138577	4.536e-07	2.95648e-05	30,34	0.0996	0.316866
TMD_C_JMD_C-Segment(3,4)-FINA910104	Conformation	α-helix (C-cap)	α-helix termination	Helix termination parameter at position j+1 (Finkelstein et al., 1991)	0.243	0.085064	0.085064	0.098774	0.096946	1e-10	2.19433e-07	31,32,33,34,35	0	0
TMD_C_JMD_C-Segment(3,4)-HUTJ700102	Energy	Entropy	Entropy	Absolute entropy (Hutchens, 1970)	0.229	0.098224	0.098224	0.106865	0.124608	1.8e-09	9.8745e-07	31,32,33,34,35	0	0
TMD_C_JMD_C-Segment(6,9)-RADA880106	ASA/Volume	Volume	Accessible surface area (ASA)	Accessible surface area (Radzicka-Wolfenden, 1988)	0.223	0.095071	0.095071	0.114758	0.132829	5.1e-09	1.76702e-06	32,33	0	0
TMD_C_JMD_C-Segment(2,3)-KLEP840101	Energy	Charge	Charge	Net charge (Klein et al., 1984)	0.222	0.058671	0.058671	0.064895	0.069547	1.1e-09	9.05162e-07	27,28,29,30,31,32,33	0	0
TMD_C_JMD_C-Segment(3,4)-JANJ780101	ASA/Volume	Accessible surface area (ASA)	ASA (folded protein)	Average accessible surface area (Janin et al., 1978)	0.215	0.124317	0.124317	0.166309	0.153364	1.66e-08	4.04733e-06	31,32,33,34,35	0	0
TMD_C_JMD_C-Segment(2,3)-AURR980110	Conformation	α-helix	α-helix (middle)	Normalized positional residue frequency at helix termini N5 (Aurora-Rose, 1998)	0.211	0.077355	0.077355	0.102965	0.107453	3.12e-08	5.28286e-06	27,28,29,30,31,32,33	0	0
TMD_C_JMD_C-Segment(3,4)-JANJ790102	Energy	Free energy (unfolding)	Transfer free energy (TFE) to inside	Transfer free energy (Janin, 1979)	0.206	0.111462	-0.111462	0.159718	0.144989	6.68e-08	8.79489e-06	31,32,33,34,35	0	0
TMD_C_JMD_C-Segment(6,9)-CHOC760103	ASA/Volume	Buried	Buried	Proportion of residues 95% buried (Chothia, 1976)	0.205	0.125868	-0.125868	0.172165	0.188333	7.73e-08	9.39472e-06	32,33	0	0
TMD_C_JMD_C-Segment(4,5)-LEVM760105	Shape	Side chain length	Side chain length	Radius of gyration of side chain (Levitt, 1976)	0.204	0.105513	0.105513	0.132849	0.145219	8.29e-08	9.39472e-06	33,34,35,36	0	0
TMD_C_JMD_C-Segment(6,9)-DESM900102	Polarity	Amphiphilicity (α-helix)	Membrane preference	Average membrane preference: AMP07 (Degli Esposti et al., 1990)	0.2	0.132693	-0.132693	0.184359	0.209008	1.546e-07	1.47497e-05	32,33	0	0
TMD_C_JMD_C-Segment(3,4)-PRAM820102	Shape	Shape and Surface	Slope in Regression	Slope in Regression analysis x 1.0E1 (Prabhakaran-Ponnuswamy, 1982)	0.199	0.073023	-0.073023	0.087336	0.10775	1.873e-07	1.68904e-05	31,32,33,34,35	0	0
TMD-Pattern(C,4,7)-RADA880104	Energy	Free energy (unfolding)	Transfer free energy (TFE) to inside	Transfer free energy from chx to oct (Radzicka-Wolfenden, 1988)	0.195	0.060096	0.060096	0.050818	0.095039	2.96e-07	2.31972e-05	24,27	0	0
TMD_C_JMD_C-Segment(4,5)-RADA880106	ASA/Volume	Volume	Accessible surface area (ASA)	Accessible surface area (Radzicka-Wolfenden, 1988)	0.193	0.07677	0.07677	0.092804	0.11415	3.895e-07	2.72774e-05	33,34,35,36	0	0
TMD_C_JMD_C-Segment(4,6)-FAUJ880109	Energy	Isoelectric point	Number hydrogen bond donors	Number of hydrogen bond donors (Fauchere et al., 1988)	0.192	0.125521	0.125521	0.188795	0.177163	3.988e-07	2.73469e-05	31,32,33	0	0
TMD_C_JMD_C-Segment(6,9)-TANS770106	Conformation	β-turn (TM helix)	β-turn in double bend	Normalized frequency of chain reversal D (Tanaka-Scheraga, 1977)	0.189	0.093759	0.093759	0.136715	0.13732	6.932e-07	3.93391e-05	32,33	0	0
TMD_C_JMD_C-Segment(4,5)-CHOC760103	ASA/Volume	Buried	Buried	Proportion of residues 95% buried (Chothia, 1976)	0.185	0.105474	-0.105474	0.157535	0.163039	1.2886e-06	5.93207e-05	33,34,35,36	0	0
TMD_C_JMD_C-Segment(6,9)-MITS020101	Polarity	Amphiphilicity	Amphiphilicity	Amphiphilicity index (Mitaku et al., 2002)	0.185	0.101798	0.101798	0.145676	0.155096	1.1162e-06	5.36346e-05	32,33	0	0
TMD_C_JMD_C-Segment(4,5)-RICJ880113	Conformation	α-helix (C-cap)	α-helix (C-terminal, inside)	Relative preference value at C2 (Richardson-Richardson, 1988)	0.182	0.121315	0.121315	0.147184	0.184212	1.7192e-06	6.99749e-05	33,34,35,36	0	0
JMD_N_TMD_N-Segment(2,4)-CIDH920102	Polarity	Hydrophobicity	Hydrophobicity	Normalized hydrophobicity scales for beta-proteins (Cid et al., 1992)	0.182	0.066394	-0.066394	0.097857	0.103426	1.722e-06	6.99749e-05	6,7,8,9,10	0	0
TMD_C_JMD_C-Segment(2,3)-JANJ780101	ASA/Volume	Accessible surface area (ASA)	ASA (folded protein)	Average accessible surface area (Janin et al., 1978)	0.182	0.063819	0.063819	0.101691	0.105987	1.7753e-06	7.09448e-05	27,28,29,30,31,32,33	0	0
TMD_C_JMD_C-Segment(4,5)-TANS770106	Conformation	β-turn (TM helix)	β-turn in double bend	Normalized frequency of chain reversal D (Tanaka-Scheraga, 1977)	0.175	0.07802	0.07802	0.113536	0.125285	4.6933e-06	0.000129145	33,34,35,36	0	0
TMD_C_JMD_C-Segment(4,5)-YUTK870103	Energy	Free energy (unfolding)	Free energy (unfolding)	Activation Gibbs energy of unfolding, pH7.0 (Yutani et al., 1987)	0.174	0.123237	-0.123237	0.192743	0.197652	4.983e-06	0.00013389	33,34,35,36	0	0
JMD_N_TMD_N-PeriodicPattern(C,i+3/4,3)-QIAN880138	Conformation	Coil (C-term)	Coil (C-terminal)	Weights for coil at the window position of 5 (Qian-Sejnowski, 1988)	0.174	0.067216	0.067216	0.105047	0.116197	4.9002e-06	0.000133298	1,4,8,11,15,18	0	0
TMD_C_JMD_C-Segment(2,3)-HUTJ700102	Energy	Entropy	Entropy	Absolute entropy (Hutchens, 1970)	0.17	0.057307	0.057307	0.087801	0.097929	7.8011e-06	0.000175272	27,28,29,30,31,32,33	0	0
TMD_C_JMD_C-Segment(2,3)-JANJ790102	Energy	Free energy (unfolding)	Transfer free energy (TFE) to inside	Transfer free energy (Janin, 1979)	0.169	0.054819	-0.054819	0.095746	0.100423	9.7895e-06	0.000201388	27,28,29,30,31,32,33	0	0
TMD_C_JMD_C-Segment(4,5)-DESM900102	Polarity	Amphiphilicity (α-helix)	Membrane preference	Average membrane preference: AMP07 (Degli Esposti et al., 1990)	0.168	0.10644	-0.10644	0.168586	0.175701	1.10887e-05	0.000215967	33,34,35,36	0	0
TMD_C_JMD_C-Segment(2,2)-RICJ880113	Conformation	α-helix (C-cap)	α-helix (C-terminal, inside)	Relative preference value at C2 (Richardson-Richardson, 1988)	0.168	0.067627	0.067627	0.098469	0.110321	1.07946e-05	0.000214685	31,32,33,34,35,36,37,38,39,40	0	0
TMD_C_JMD_C-Pattern(N,5,8)-VELV850101	Energy	Electron-ion interaction pot.	Electron-ion interaction potential	Electron-ion interaction potential (Veljkovic et al., 1985)	0.165	0.119568	-0.119568	0.14356	0.205817	1.43922e-05	0.000253057	25,28	0	0
TMD-Pattern(C,5,9,12)-HUTJ700102	Energy	Entropy	Entropy	Absolute entropy (Hutchens, 1970)	0.165	0.063134	-0.063134	0.104624	0.113955	1.50078e-05	0.000257954	19,22,26	0	0
TMD_C_JMD_C-Pattern(N,4,8,12)-CHOP780212	Conformation	β-sheet (C-term)	β-turn (1st residue)	Frequency of the 1st residue in turn (Chou-Fasman, 1978b)	0.164	0.076207	-0.076207	0.125506	0.147002	1.6155e-05	0.000267207	24,28,32	0	0
TMD-Pattern(C,5,9,12,15)-OOBM770105	Energy	Non-bonded energy	Non-bonded energy per residue	Short and medium range non-bonded energy per residue (Oobatake-Ooi, 1977)	0.164	0.056983	0.056983	0.099221	0.102039	1.67136e-05	0.000274378	16,19,22,26	0	0
TMD-Pattern(C,4,7)-ANDN920101	Structure-Activity	Backbone-dynamics (-CH)	α-CH chemical shifts (backbone-dynamics)	alpha-CH chemical shifts (Andersen et al., 1992)	0.163	0.128817	-0.128817	0.184672	0.22778	1.95608e-05	0.000292656	24,27	0	0
TMD-Pattern(C,4,7,11)-QIAN880130	Conformation	Coil	Coil	Weights for coil at the window position of -3 (Qian-Sejnowski, 1988)	0.161	0.068424	-0.068424	0.096915	0.126975	2.44554e-05	0.000331595	20,24,27	0	0
JMD_N_TMD_N-Segment(2,4)-BIOV880101	ASA/Volume	Buried	Buriability	Information value for accessibility; average fraction 35% (Biou et al., 1988)	0.161	0.058976	-0.058976	0.096823	0.114647	2.47639e-05	0.000334745	6,7,8,9,10	0	0
TMD_C_JMD_C-Segment(3,4)-MONM990101	Conformation	β-turn (TM helix)	β-turn (TM helix)	Turn propensity scale for transmembrane helices (Monne et al., 1999)	0.157	0.09348	0.09348	0.163797	0.179896	3.92738e-05	0.000448853	31,32,33,34,35	0	0
TMD_C_JMD_C-Pattern(C,1,4,8)-JANJ780101	ASA/Volume	Accessible surface area (ASA)	ASA (folded protein)	Average accessible surface area (Janin et al., 1978)	0.155	0.110281	0.110281	0.178578	0.202098	4.60794e-05	0.000486123	33,37,40	0	0
JMD_N_TMD_N-Pattern(C,6,9,12)-FINA770101	Structure-Activity	Stability (helix-coil)	Stability (helix-coil)	Helix-coil equilibrium constant (Finkelstein-Ptitsyn, 1977)	0.155	0.087029	-0.087029	0.163718	0.162392	4.89002e-05	0.0005078	9,12,15	0	0
TMD-Pattern(C,5,9,12)-MAXF760105	Conformation	α-helix (left-handed)	α-helix (left-handed)	Normalized frequency of zeta L (Maxfield-Scheraga, 1976)	0.154	0.062226	0.062226	0.144085	0.119863	5.67243e-05	0.000547531	19,22,26	0	0
TMD_C_JMD_C-Pattern(C,4,8,11)-BIOV880101	ASA/Volume	Buried	Buriability	Information value for accessibility; average fraction 35% (Biou et al., 1988)	0.153	0.085041	-0.085041	0.135864	0.161279	5.89434e-05	0.000560816	30,33,37	0	0
JMD_N_TMD_N-Segment(3,8)-FAUJ880101	Shape	Steric parameter	Shape Index	Graph shape index (Fauchere et al., 1988)	0.152	0.070636	-0.070636	0.127109	0.13452	7.07716e-05	0.000626195	6,7	0	0
JMD_N_TMD_N-Segment(2,4)-MEIH800101	Shape	Reduced distance	Reduced distance (C-α)	Average reduced distance for C-alpha (Meirovitch et al., 1980)	0.151	0.060954	0.060954	0.09901	0.121406	7.21707e-05	0.000630945	6,7,8,9,10	0	0

## Sheet: Dataset2_PH
feature	category	subcategory	scale_name	scale_description	abs_auc	abs_mean_dif	mean_dif	std_test	std_ref	p_val_mann_whitney	p_val_fdr_bh	positions	feat_importance	feat_importance_std
TMD_C_JMD_C-Segment(9,14)-RADA880106	ASA/Volume	Volume	Accessible surface area (ASA)	Accessible surface area (Radzicka-Wolfenden, 1988)	0.191	0.121934	0.121934	0.128388	0.195998	2.58e-07	1.23972e-05	32	8.3028	5.03096
TMD_C_JMD_C-Segment(3,4)-KLEP840101	Energy	Charge	Charge	Net charge (Klein et al., 1984)	0.287	0.113776	0.113776	0.086779	0.111634	0	0	31,32,33,34,35	5.7632	5.11964
TMD_C_JMD_C-Pattern(N,10,14)-GEIM800106	Conformation	β-strand	β-strand	Beta-strand indices for beta-proteins (Geisow-Roberts, 1980)	0.148	0.070705	0.070705	0.08089	0.143314	6.95233e-05	0.000586759	30,34	4.474	3.22211
TMD_C_JMD_C-Segment(4,5)-AURR980110	Conformation	α-helix	α-helix (middle)	Normalized positional residue frequency at helix termini N5 (Aurora-Rose, 1998)	0.213	0.109803	0.109803	0.116701	0.150661	1.08e-08	9.73923e-07	33,34,35,36	3.7148	3.01656
TMD_C_JMD_C-Segment(4,6)-LEVM760105	Shape	Side chain length	Side chain length	Radius of gyration of side chain (Levitt, 1976)	0.204	0.095653	0.095653	0.118158	0.141456	4.4e-08	3.19848e-06	31,32,33	3.4	3.148
TMD_C_JMD_C-Segment(2,3)-AURR980110	Conformation	α-helix	α-helix (middle)	Normalized positional residue frequency at helix termini N5 (Aurora-Rose, 1998)	0.189	0.067061	0.067061	0.088908	0.102455	3.951e-07	1.70731e-05	27,28,29,30,31,32,33	3.192	3.14169
TMD-Pattern(C,3,7,10,13)-COHE430101	ASA/Volume	Partial specific volume	Partial specific volume	Partial specific volume (Cohn-Edsall, 1943)	0.172	0.097956	0.097956	0.142604	0.161761	3.9323e-06	8.71594e-05	18,21,24,28	3.0668	2.22497
JMD_N_TMD_N-Segment(1,2)-KARP850101	Structure-Activity	Flexibility	Flexibility (0 rigid neighbors)	Flexibility parameter for no rigid neighbors (Karplus-Schulz, 1985)	0.201	0.067449	0.067449	0.087689	0.091628	6.75e-08	4.48841e-06	1,2,3,4,5,6,7,8,9,10	3.0592	3.50569
TMD-Pattern(C,3,7)-RADA880104	Energy	Free energy (unfolding)	Transfer free energy (TFE) to inside	Transfer free energy from chx to oct (Radzicka-Wolfenden, 1988)	0.183	0.061051	0.061051	0.067773	0.111355	8.59e-07	2.96063e-05	24,28	2.8132	2.20967
TMD_C_JMD_C-Segment(7,10)-LEVM760105	Shape	Side chain length	Side chain length	Radius of gyration of side chain (Levitt, 1976)	0.252	0.165202	0.165202	0.153288	0.194136	0	0	33,34	2.5748	3.05502
TMD_C_JMD_C-Segment(6,9)-AURR980110	Conformation	α-helix	α-helix (middle)	Normalized positional residue frequency at helix termini N5 (Aurora-Rose, 1998)	0.199	0.11709	0.11709	0.146425	0.181692	9.98e-08	6.25698e-06	32,33	2.5536	2.49285
TMD_C_JMD_C-Segment(4,5)-RACS820109	Conformation	α-helix (left-handed)	α-helix (left-handed)	Average relative fractional occurrence in AL(i-1) (Rackovsky-Scheraga, 1982)	0.164	0.059036	-0.059036	0.073491	0.117282	4.9498e-06	0.000101827	33,34,35,36	2.4916	2.70366
TMD_C_JMD_C-Pattern(C,4,7,10)-CHOC760103	ASA/Volume	Buried	Buried	Proportion of residues 95% buried (Chothia, 1976)	0.185	0.10007	-0.10007	0.127546	0.167449	6.909e-07	2.49901e-05	31,34,37	2.3424	2.22203
TMD_C_JMD_C-Pattern(C,4,7,10)-TANS770106	Conformation	β-turn (TM helix)	β-turn in double bend	Normalized frequency of chain reversal D (Tanaka-Scheraga, 1977)	0.171	0.070801	0.070801	0.120047	0.135417	4.4346e-06	9.44756e-05	31,34,37	2.224	1.9228
TMD_C_JMD_C-Segment(4,5)-QIAN880138	Conformation	Coil (C-term)	Coil (C-terminal)	Weights for coil at the window position of 5 (Qian-Sejnowski, 1988)	0.16	0.065032	-0.065032	0.086484	0.12118	1.70408e-05	0.000240729	33,34,35,36	2.0348	1.6404
TMD_C_JMD_C-Pattern(C,3,7,10)-AURR980110	Conformation	α-helix	α-helix (middle)	Normalized positional residue frequency at helix termini N5 (Aurora-Rose, 1998)	0.149	0.086136	0.086136	0.136012	0.171354	6.7546e-05	0.000578978	31,34,38	1.9292	1.86316
TMD_C_JMD_C-Segment(5,7)-MITS020101	Polarity	Amphiphilicity	Amphiphilicity	Amphiphilicity index (Mitaku et al., 2002)	0.211	0.104459	0.104459	0.122499	0.144166	1.41e-08	1.22132e-06	32,33,34	1.744	2.17823
TMD_C_JMD_C-Segment(4,5)-TANS770106	Conformation	β-turn (TM helix)	β-turn in double bend	Normalized frequency of chain reversal D (Tanaka-Scheraga, 1977)	0.206	0.093791	0.093791	0.118938	0.120506	3.23e-08	2.53132e-06	33,34,35,36	1.7232	1.72703
TMD-Pattern(C,3,7,10,13)-RACS820101	Conformation	β-sheet (N-term)	α-helix with flat 4-Cα structure (i)	Average relative fractional occurrence in A0(i) (Rackovsky-Scheraga, 1982)	0.155	0.062435	-0.062435	0.094284	0.115652	3.03761e-05	0.00035055	18,21,24,28	1.7224	1.87442
TMD_C_JMD_C-Pattern(C,9,12)-PRAM820102	Shape	Shape and Surface	Slope in Regression	Slope in Regression analysis x 1.0E1 (Prabhakaran-Ponnuswamy, 1982)	0.174	0.093957	-0.093957	0.111741	0.160024	3.0584e-06	7.37875e-05	29,32	1.666	1.58859
TMD_C_JMD_C-Segment(3,6)-CRAJ730102	Conformation	β-sheet	β-sheet	Normalized frequency of beta-sheet (Crawford et al., 1973)	0.151	0.068157	0.068157	0.111855	0.139091	5.25202e-05	0.000497913	27,28,29,30	1.666	1.73643
TMD_C_JMD_C-Segment(7,10)-CHOP780212	Conformation	β-sheet (C-term)	β-turn (1st residue)	Frequency of the 1st residue in turn (Chou-Fasman, 1978b)	0.152	0.095798	-0.095798	0.133183	0.192439	4.68732e-05	0.000464708	33,34	1.482	1.48041
TMD_C_JMD_C-Segment(5,7)-WILM950103	Polarity	Hydrophobicity (interface)	Hydrophobicity (interface)	Hydrophobicity Coefficient in RP-HPLC, C4 with 0.1%TFA/MeCN/H2O (Wilce et al., 1995)	0.197	0.110799	-0.110799	0.136432	0.173705	1.328e-07	7.73648e-06	32,33,34	1.4696	1.73923
TMD-Pattern(C,4,7,10,13)-CRAJ730102	Conformation	β-sheet	β-sheet	Normalized frequency of beta-sheet (Crawford et al., 1973)	0.173	0.080267	0.080267	0.107579	0.133754	3.4693e-06	8.15657e-05	18,21,24,27	1.444	1.44777
JMD_N_TMD_N-PeriodicPattern(N,i+3/3,2)-ZHOH040101	Structure-Activity	Stability	Stability	The stability scale from the knowledge-based atom-atom potential (Zhou-Zhou, 2004)	0.172	0.051723	-0.051723	0.08079	0.091773	4.0369e-06	8.88793e-05	2,5,8,11,14,17,20	1.3232	1.46454
TMD_C_JMD_C-Segment(6,8)-ROSM880103	Structure-Activity	Backbone-dynamics (-CH)	Loss of hydropathy by α-helix formation	Loss of Side chain hydropathy by helix formation (Roseman, 1988)	0.174	0.073549	-0.073549	0.097215	0.138452	2.8225e-06	6.98516e-05	33,34,35	1.2996	1.05066
TMD-Pattern(C,3,7)-QIAN880134	Conformation	Coil	Coil	Weights for coil at the window position of 1 (Qian-Sejnowski, 1988)	0.187	0.062258	-0.062258	0.093082	0.117997	5.015e-07	2.00522e-05	24,28	1.2628	1.40101
JMD_N_TMD_N-Segment(2,5)-ZHOH040101	Structure-Activity	Stability	Stability	The stability scale from the knowledge-based atom-atom potential (Zhou-Zhou, 2004)	0.17	0.067752	-0.067752	0.090481	0.118727	4.8706e-06	0.000100832	5,6,7,8	1.1748	1.10676
TMD_C_JMD_C-Segment(3,6)-QIAN880130	Conformation	Coil	Coil	Weights for coil at the window position of -3 (Qian-Sejnowski, 1988)	0.183	0.078267	-0.078267	0.117846	0.136993	9.074e-07	3.08688e-05	27,28,29,30	1.1508	1.10161
TMD_C_JMD_C-Segment(8,10)-LEVM760103	Shape	Steric parameter	Side chain angle (theta)	Side chain angle theta(AAR) (Levitt, 1976)	0.137	0.056764	0.056764	0.086835	0.171258	0.000224242	0.00126386	35,36	1.128	1.40739
TMD-Pattern(C,3,7,11,15)-QIAN880130	Conformation	Coil	Coil	Weights for coil at the window position of -3 (Qian-Sejnowski, 1988)	0.183	0.065441	-0.065441	0.100171	0.114791	9.592e-07	3.1415e-05	16,20,24,28	1.0764	1.39217
TMD_C_JMD_C-Pattern(N,10,14)-HUTJ700102	Energy	Entropy	Entropy	Absolute entropy (Hutchens, 1970)	0.193	0.115011	0.115011	0.121355	0.178553	2.243e-07	1.12715e-05	30,34	1.0568	1.03274
TMD_C_JMD_C-Pattern(C,4,7,11)-EISD860101	Polarity	Hydrophobicity	Solvation free energy	Solvation free energy (Eisenberg-McLachlan, 1986)	0.169	0.073777	-0.073777	0.114234	0.14104	5.6424e-06	0.000112929	30,34,37	1.0548	1.04902
TMD-Pattern(C,3,7,10,13)-ISOY800105	Conformation	β-sheet (C-term)	β-sheet (C-terminal)	Normalized relative frequency of bend S (Isogai et al., 1980)	0.16	0.059231	-0.059231	0.113342	0.124265	1.71643e-05	0.000241703	18,21,24,28	0.9908	1.29955
JMD_N_TMD_N-Pattern(N,6,10,14)-ZHOH040101	Structure-Activity	Stability	Stability	The stability scale from the knowledge-based atom-atom potential (Zhou-Zhou, 2004)	0.15	0.07407	-0.07407	0.116632	0.137686	5.64787e-05	0.0005244	6,10,14	0.9448	0.908485
TMD_C_JMD_C-Pattern(N,10,14)-KLEP840101	Energy	Charge	Charge	Net charge (Klein et al., 1984)	0.172	0.093678	0.093678	0.109325	0.145158	1.756e-07	9.55351e-06	30,34	0.9268	0.987529
TMD_C_JMD_C-Segment(4,5)-FINA770101	Structure-Activity	Stability (helix-coil)	Stability (helix-coil)	Helix-coil equilibrium constant (Finkelstein-Ptitsyn, 1977)	0.162	0.060799	0.060799	0.0841	0.11817	1.42158e-05	0.000210298	33,34,35,36	0.8928	0.94611
TMD_C_JMD_C-Pattern(N,10,14)-FAUJ880109	Energy	Isoelectric point	Number hydrogen bond donors	Number of hydrogen bond donors (Fauchere et al., 1988)	0.163	0.114197	0.114197	0.186839	0.194575	7.9623e-06	0.000140083	30,34	0.8736	0.945651
TMD-Pattern(C,4,7)-QIAN880130	Conformation	Coil	Coil	Weights for coil at the window position of -3 (Qian-Sejnowski, 1988)	0.151	0.078106	-0.078106	0.14102	0.160964	5.16971e-05	0.000494613	24,27	0.8376	0.867987
TMD-Pattern(C,3,7,11)-VELV850101	Energy	Electron-ion interaction pot.	Electron-ion interaction potential	Electron-ion interaction potential (Veljkovic et al., 1985)	0.136	0.078267	-0.078267	0.152573	0.169178	0.000273678	0.0014367	20,24,28	0.8232	0.937058
TMD-Pattern(N,1,4,7)-RADA880106	ASA/Volume	Volume	Accessible surface area (ASA)	Accessible surface area (Radzicka-Wolfenden, 1988)	0.155	0.073308	-0.073308	0.129656	0.125736	3.33721e-05	0.00037381	11,14,17	0.7964	0.914728
JMD_N_TMD_N-Segment(2,6)-CIDH920105	Polarity	Hydrophobicity	Hydrophobicity	Normalized average hydrophobicity scales (Cid et al., 1992)	0.141	0.07793	-0.07793	0.143465	0.161845	0.00014843	0.00096936	4,5,6	0.7828	0.812525
TMD-Pattern(C,4,7)-QIAN880109	Conformation	α-helix	α-helix	Weights for alpha-helix at the window position of 2 (Qian-Sejnowski, 1988)	0.175	0.060264	0.060264	0.095041	0.105248	2.7039e-06	6.7169e-05	24,27	0.7812	0.786569
JMD_N_TMD_N-PeriodicPattern(N,i+3/3,2)-CHAM830104	Shape	Side chain length	n atoms in side chain (2+1)	The number of atoms in the side chain labelled 2+1 (Charton-Charton, 1983)	0.166	0.085293	-0.085293	0.133169	0.143517	7.6553e-06	0.000137908	2,5,8,11,14,17,20	0.7332	0.764574
JMD_N_TMD_N-Pattern(C,5,9)-AURR980116	Conformation	α-helix (C-cap)	α-helix (C-terminal, C-cap)	Normalized positional residue frequency at helix termini Cc (Aurora-Rose, 1998)	0.163	0.103413	-0.103413	0.167805	0.186863	1.21618e-05	0.000191534	12,16	0.7208	0.845032
TMD_C_JMD_C-Segment(2,3)-JANJ780101	ASA/Volume	Accessible surface area (ASA)	ASA (folded protein)	Average accessible surface area (Janin et al., 1978)	0.17	0.054578	0.054578	0.089224	0.096573	5.3744e-06	0.000108861	27,28,29,30,31,32,33	0.7032	0.856447
TMD-Pattern(C,4,7,11)-COHE430101	ASA/Volume	Partial specific volume	Partial specific volume	Partial specific volume (Cohn-Edsall, 1943)	0.136	0.087998	0.087998	0.155043	0.189842	0.000256519	0.00137804	20,24,27	0.6756	1.05166
JMD_N_TMD_N-Pattern(C,5,9,12,15)-OOBM770105	Energy	Non-bonded energy	Non-bonded energy per residue	Short and medium range non-bonded energy per residue (Oobatake-Ooi, 1977)	0.148	0.056508	0.056508	0.101674	0.110447	7.18074e-05	0.000599776	6,9,12,16	0.6744	0.655549
TMD-Pattern(N,4,7)-OOBM770105	Energy	Non-bonded energy	Non-bonded energy per residue	Short and medium range non-bonded energy per residue (Oobatake-Ooi, 1977)	0.158	0.082769	0.082769	0.146897	0.158023	2.33811e-05	0.000293177	14,17	0.6656	0.716659
TMD-Pattern(C,3,6,9,13)-FAUJ880108	Energy	Electron-ion interaction pot.	Electrical Effect	Localized Electrical Effect (Fauchere et al., 1988)	0.16	0.060398	-0.060398	0.075353	0.112637	1.66073e-05	0.000235616	18,22,25,28	0.6644	1.20229
JMD_N_TMD_N-Segment(2,4)-CIDH920102	Polarity	Hydrophobicity	Hydrophobicity	Normalized hydrophobicity scales for beta-proteins (Cid et al., 1992)	0.17	0.059075	-0.059075	0.090403	0.10016	4.8708e-06	0.000100832	6,7,8,9,10	0.6496	0.881047
JMD_N_TMD_N-Segment(3,8)-FAUJ880101	Shape	Steric parameter	Shape Index	Graph shape index (Fauchere et al., 1988)	0.152	0.070753	-0.070753	0.145157	0.146943	4.7092e-05	0.000465475	6,7	0.6412	0.695087
JMD_N_TMD_N-PeriodicPattern(C,i+4/4,1)-QIAN880138	Conformation	Coil (C-term)	Coil (C-terminal)	Weights for coil at the window position of 5 (Qian-Sejnowski, 1988)	0.168	0.066951	0.066951	0.104162	0.122788	6.2417e-06	0.00012085	4,8,12,16,20	0.6184	0.863878
TMD-Pattern(N,4,7)-PRAM820101	Shape	Reduced distance	Intercept in regression	Intercept in regression analysis (Prabhakaran-Ponnuswamy, 1982)	0.168	0.075282	0.075282	0.116314	0.137713	6.7704e-06	0.000126565	14,17	0.612	0.642009
TMD_C_JMD_C-Segment(6,9)-CHAM820102	Polarity	Hydrophobicity (interface)	Free energy (interface)	Free energy of solution in water, kcal/mole (Charton-Charton, 1982)	0.163	0.064746	-0.064746	0.121382	0.137756	1.16973e-05	0.000185998	32,33	0.59	0.472195
JMD_N_TMD_N-Pattern(C,6,9,12,15)-BIGC670101	ASA/Volume	Volume	Volume	Residue volume (Bigelow, 1967)	0.141	0.055292	-0.055292	0.099524	0.12124	0.00015246	0.000986652	6,9,12,15	0.5492	0.567788
TMD_C_JMD_C-Segment(3,4)-MONM990101	Conformation	β-turn (TM helix)	β-turn (TM helix)	Turn propensity scale for transmembrane helices (Monne et al., 1999)	0.184	0.100079	0.100079	0.145196	0.160967	8.232e-07	2.86726e-05	31,32,33,34,35	0.5336	0.636376
TMD_C_JMD_C-Segment(8,12)-ROSM880103	Structure-Activity	Backbone-dynamics (-CH)	Loss of hydropathy by α-helix formation	Loss of Side chain hydropathy by helix formation (Roseman, 1988)	0.166	0.069874	-0.069874	0.115266	0.149458	7.2832e-06	0.000132644	32,33	0.4396	0.566791
JMD_N_TMD_N-Segment(9,11)-PRAM820101	Shape	Reduced distance	Intercept in regression	Intercept in regression analysis (Prabhakaran-Ponnuswamy, 1982)	0.144	0.069149	0.069149	0.127279	0.136049	0.000114047	0.000809892	15,16	0.4248	0.404941
TMD_C_JMD_C-Segment(6,9)-QIAN880138	Conformation	Coil (C-term)	Coil (C-terminal)	Weights for coil at the window position of 5 (Qian-Sejnowski, 1988)	0.137	0.058547	-0.058547	0.098339	0.13034	0.000245832	0.00134077	32,33	0.404	0.553281
TMD_C_JMD_C-Segment(7,10)-TANS770108	Conformation	β/α-bridge	β/α-bridge	Normalized frequency of zeta R (Tanaka-Scheraga, 1977)	0.199	0.108812	0.108812	0.150464	0.15805	9.87e-08	6.24752e-06	33,34	0.3884	0.619327
TMD_C_JMD_C-Pattern(C,4,8,11,15)-RICJ880113	Conformation	α-helix (C-cap)	α-helix (C-terminal, inside)	Relative preference value at C2 (Richardson-Richardson, 1988)	0.177	0.079478	0.079478	0.130864	0.143229	1.9981e-06	5.43533e-05	26,30,33,37	0.3492	0.354377
TMD_C_JMD_C-Pattern(C,8,12)-HUTJ700102	Energy	Entropy	Entropy	Absolute entropy (Hutchens, 1970)	0.157	0.098974	0.098974	0.133381	0.181927	2.50825e-05	0.000307958	29,33	0.3272	0.349188
TMD_C_JMD_C-Pattern(C,3,6,9)-RADA880106	ASA/Volume	Volume	Accessible surface area (ASA)	Accessible surface area (Radzicka-Wolfenden, 1988)	0.162	0.074542	0.074542	0.109316	0.138558	1.33484e-05	0.000202939	32,35,38	0.314	0.508118
TMD_C_JMD_C-Segment(8,10)-KLEP840101	Energy	Charge	Charge	Net charge (Klein et al., 1984)	0.15	0.115024	0.115024	0.192139	0.194516	1.56008e-05	0.000225528	35,36	0.3108	0.63576
TMD_C_JMD_C-Pattern(C,9,13)-FINA910104	Conformation	α-helix (C-cap)	α-helix termination	Helix termination parameter at position j+1 (Finkelstein et al., 1991)	0.143	0.063588	0.063588	0.09853	0.124138	2.20386e-05	0.000281709	28,32	0.2824	0.545625
TMD-PeriodicPattern(N,i+4/3,2)-VELV850101	Energy	Electron-ion interaction pot.	Electron-ion interaction potential	Electron-ion interaction potential (Veljkovic et al., 1985)	0.152	0.054761	-0.054761	0.090001	0.112689	4.77195e-05	0.000470971	12,16,19,23,26,30	0.2732	0.290086
JMD_N_TMD_N-PeriodicPattern(C,i+4/4,1)-RICJ880111	Conformation	π-helix	α-helix	Relative preference value at C4 (Richardson-Richardson, 1988)	0.161	0.050878	-0.050878	0.081467	0.095219	1.59898e-05	0.000228332	4,8,12,16,20	0.238	0.334485
TMD_C_JMD_C-Pattern(C,4,8,11,15)-RADA880104	Energy	Free energy (unfolding)	Transfer free energy (TFE) to inside	Transfer free energy from chx to oct (Radzicka-Wolfenden, 1988)	0.156	0.066876	-0.066876	0.124318	0.120264	2.74642e-05	0.000326348	26,30,33,37	0.2224	0.314811
TMD_C_JMD_C-Pattern(C,8,11,15)-JANJ780101	ASA/Volume	Accessible surface area (ASA)	ASA (folded protein)	Average accessible surface area (Janin et al., 1978)	0.145	0.065602	0.065602	0.131737	0.129277	9.49578e-05	0.000716866	26,30,33	0.2084	0.277426
TMD_C_JMD_C-Pattern(C,4,8)-FINA910104	Conformation	α-helix (C-cap)	α-helix termination	Helix termination parameter at position j+1 (Finkelstein et al., 1991)	0.137	0.088336	0.088336	0.150884	0.184468	0.000131755	0.000896944	33,37	0.1908	0.312435
TMD-Segment(5,15)-KARS160114	Shape	Side chain length	Eccentricity (average)	Average weighted eccentricity based on the atomic number (Kakraba-Knisley, 2016)	0.138	0.073189	-0.073189	0.133624	0.160047	0.00021091	0.00122163	16	0.186	0.26539
JMD_N_TMD_N-PeriodicPattern(N,i+4/4,2)-ANDN920101	Structure-Activity	Backbone-dynamics (-CH)	α-CH chemical shifts (backbone-dynamics)	alpha-CH chemical shifts (Andersen et al., 1992)	0.152	0.067102	-0.067102	0.121444	0.130519	4.29807e-05	0.000436639	2,6,10,14,18	0.1544	0.195081
TMD-Pattern(N,3,7)-QIAN880138	Conformation	Coil (C-term)	Coil (C-terminal)	Weights for coil at the window position of 5 (Qian-Sejnowski, 1988)	0.139	0.088305	0.088305	0.186647	0.197128	0.000189017	0.00112219	13,17	0.1396	0.15374
TMD_C_JMD_C-Pattern(C,4,8)-MITS020101	Polarity	Amphiphilicity	Amphiphilicity	Amphiphilicity index (Mitaku et al., 2002)	0.138	0.07577	0.07577	0.157978	0.177478	0.000185975	0.00111196	33,37	0.084	0.211755
TMD_C_JMD_C-Segment(3,4)-FINA910104	Conformation	α-helix (C-cap)	α-helix termination	Helix termination parameter at position j+1 (Finkelstein et al., 1991)	0.277	0.094532	0.094532	0.073367	0.096942	0	0	31,32,33,34,35	0	0
TMD_C_JMD_C-Segment(3,4)-JANJ780101	ASA/Volume	Accessible surface area (ASA)	ASA (folded protein)	Average accessible surface area (Janin et al., 1978)	0.256	0.132577	0.132577	0.137756	0.138682	0	0	31,32,33,34,35	0	0
TMD_C_JMD_C-Segment(7,10)-RADA880106	ASA/Volume	Volume	Accessible surface area (ASA)	Accessible surface area (Radzicka-Wolfenden, 1988)	0.252	0.121488	0.121488	0.100485	0.149179	0	0	33,34	0	0
TMD_C_JMD_C-Segment(3,4)-HUTJ700102	Energy	Entropy	Entropy	Absolute entropy (Hutchens, 1970)	0.251	0.10295	0.10295	0.093919	0.122524	0	0	31,32,33,34,35	0	0
TMD_C_JMD_C-Segment(3,4)-FAUJ880109	Energy	Isoelectric point	Number hydrogen bond donors	Number of hydrogen bond donors (Fauchere et al., 1988)	0.25	0.136322	0.136322	0.148014	0.145012	0	0	31,32,33,34,35	0	0
TMD_C_JMD_C-Segment(3,4)-JANJ790102	Energy	Free energy (unfolding)	Transfer free energy (TFE) to inside	Transfer free energy (Janin, 1979)	0.247	0.119297	-0.119297	0.132229	0.129345	0	0	31,32,33,34,35	0	0
TMD_C_JMD_C-Segment(3,4)-PRAM820102	Shape	Shape and Surface	Slope in Regression	Slope in Regression analysis x 1.0E1 (Prabhakaran-Ponnuswamy, 1982)	0.222	0.080379	-0.080379	0.078852	0.108139	2.7e-09	2.96235e-07	31,32,33,34,35	0	0
TMD_C_JMD_C-Segment(2,3)-KLEP840101	Energy	Charge	Charge	Net charge (Klein et al., 1984)	0.214	0.052914	0.052914	0.057657	0.067004	4.4e-09	4.45618e-07	27,28,29,30,31,32,33	0	0
TMD_C_JMD_C-Segment(3,4)-RICJ880113	Conformation	α-helix (C-cap)	α-helix (C-terminal, inside)	Relative preference value at C2 (Richardson-Richardson, 1988)	0.209	0.103581	0.103581	0.134377	0.137721	2.08e-08	1.69045e-06	31,32,33,34,35	0	0
TMD_C_JMD_C-Segment(6,9)-CHOC760103	ASA/Volume	Buried	Buried	Proportion of residues 95% buried (Chothia, 1976)	0.205	0.125024	-0.125024	0.161036	0.178962	3.89e-08	2.94343e-06	32,33	0	0
TMD_C_JMD_C-Segment(3,4)-EISD860101	Polarity	Hydrophobicity	Solvation free energy	Solvation free energy (Eisenberg-McLachlan, 1986)	0.202	0.092129	-0.092129	0.125038	0.116629	6.09e-08	4.17609e-06	31,32,33,34,35	0	0
TMD_C_JMD_C-Segment(3,4)-YUTK870103	Energy	Free energy (unfolding)	Free energy (unfolding)	Activation Gibbs energy of unfolding, pH7.0 (Yutani et al., 1987)	0.199	0.128718	-0.128718	0.181582	0.159141	8.87e-08	5.66905e-06	31,32,33,34,35	0	0
TMD_C_JMD_C-Segment(4,5)-CHOC760103	ASA/Volume	Buried	Buried	Proportion of residues 95% buried (Chothia, 1976)	0.198	0.112108	-0.112108	0.158933	0.158252	1.026e-07	6.37185e-06	33,34,35,36	0	0
TMD_C_JMD_C-Segment(6,9)-TANS770106	Conformation	β-turn (TM helix)	β-turn in double bend	Normalized frequency of chain reversal D (Tanaka-Scheraga, 1977)	0.195	0.096068	0.096068	0.142227	0.136531	1.573e-07	8.85048e-06	32,33	0	0
TMD_C_JMD_C-Pattern(N,10,14)-FINA910104	Conformation	α-helix (C-cap)	α-helix termination	Helix termination parameter at position j+1 (Finkelstein et al., 1991)	0.169	0.074487	0.074487	0.093627	0.127266	6.496e-07	2.389e-05	30,34	0	0
TMD_C_JMD_C-Segment(2,3)-FAUJ880109	Energy	Isoelectric point	Number hydrogen bond donors	Number of hydrogen bond donors (Fauchere et al., 1988)	0.169	0.054515	0.054515	0.093058	0.095875	5.6439e-06	0.000112929	27,28,29,30,31,32,33	0	0
TMD-Pattern(C,3,7)-CORJ870107	Polarity	Amphiphilicity (α-helix)	Amphiphilicity (α-helix)	TOTFT index (Cornette et al., 1987)	0.161	0.100581	0.100581	0.147546	0.188345	1.47623e-05	0.000216437	24,28	0	0
TMD_C_JMD_C-Pattern(C,4,7)-RADA880104	Energy	Free energy (unfolding)	Transfer free energy (TFE) to inside	Transfer free energy from chx to oct (Radzicka-Wolfenden, 1988)	0.16	0.110187	-0.110187	0.192659	0.225965	1.84031e-05	0.000253447	34,37	0	0
TMD_C_JMD_C-Pattern(N,10,14)-PRAM820102	Shape	Shape and Surface	Slope in Regression	Slope in Regression analysis x 1.0E1 (Prabhakaran-Ponnuswamy, 1982)	0.153	0.088377	-0.088377	0.1166	0.170002	4.00955e-05	0.000415642	30,34	0	0
TMD_C_JMD_C-Pattern(C,3,6,9,12)-LEVM760105	Shape	Side chain length	Side chain length	Radius of gyration of side chain (Levitt, 1976)	0.153	0.072749	0.072749	0.128187	0.137465	4.2755e-05	0.000435017	29,32,35,38	0	0
JMD_N_TMD_N-Segment(2,4)-BIOV880101	ASA/Volume	Buried	Buriability	Information value for accessibility; average fraction 35% (Biou et al., 1988)	0.147	0.051087	-0.051087	0.087442	0.110389	7.70171e-05	0.000626704	6,7,8,9,10	0	0
TMD_C_JMD_C-Pattern(C,4,7,11)-LINS030106	ASA/Volume	Accessible surface area (ASA)	Hydrophilic ASA (folded proteins)	Hydrophilic median accessible surfaces of whole residues from folded proteins, expressed in Å² (Lins et al., 2003)	0.146	0.098827	0.098827	0.177264	0.197463	9.43451e-05	0.00071472	30,34,37	0	0
TMD-Pattern(C,3,7)-MEIH800101	Shape	Reduced distance	Reduced distance (C-α)	Average reduced distance for C-alpha (Meirovitch et al., 1980)	0.143	0.094943	-0.094943	0.152543	0.197132	0.000122137	0.000848129	24,28	0	0
TMD_C_JMD_C-Segment(8,10)-FINA910104	Conformation	α-helix (C-cap)	α-helix termination	Helix termination parameter at position j+1 (Finkelstein et al., 1991)	0.142	0.09435	0.09435	0.167315	0.184693	8.71066e-05	0.00067541	35,36	0	0
JMD_N_TMD_N-Segment(2,4)-MEIH800101	Shape	Reduced distance	Reduced distance (C-α)	Average reduced distance for C-alpha (Meirovitch et al., 1980)	0.137	0.052871	0.052871	0.089681	0.116147	0.000244438	0.00133427	6,7,8,9,10	0	0
