# Supplementary material for: Charting γ-secretase substrates by explainable AI
Source: Nat Commun. 2025 Jul 1;16:5428. doi: 10.1038/s41467-025-60638-z (PMC12219630; doi:10.1038/s41467-025-60638-z)
Supplement: Supplementary file 3 — Supplementary Data 1–23 [file 41467_2025_60638_MOESM3_ESM.zip › Breimann et al_Supplementary Data/Supplementary Data 9_CPP feature settings.xlsx]

## Sheet: KEY
Table	Explanation
ovXX_corYY	Top 100 CPP features based on UniProt (UP) annotation using max overlap=XX and max correlation=YY
Column
feature	Name of feature following strict naming convention (Part-Split-Scale)
category	Category of scale (from AAontology)
subcategory	Subcategory of scale (from AAontology)
scale_name	Name of scale derived from scale_description (from AAontology)
scale_description	Description of scale (from AAontology)
abs_auc	Absolute value of adjusted area under the curve (AUC) measure for test versus reference set
abs_mean_dif	Absolute value of mean difference between test and reference set
mean_dif	Mean difference between test and reference set
std_test	Standard deviation in test set
std_ref	Standard deviation in reference set
p_val_mann_whitney	P-value from two-sided Mann-Whitney-U test comparing test and reference set (0 means <1E-10)
p_val_fdr_bh	Benjamini-Hochberg adjusted p-value
positions	Residue position of feature for a standard sequence (length JMDs=10, length TMD=20)
Remark
ovXX_corYY	For XX and YY, all combinations for values of 0.25, 0.5, and 0.75 were tested

## Sheet: ov0.25_cor0.25
feature	category	subcategory	scale_name	scale_description	abs_auc	abs_mean_dif	mean_dif	std_test	std_ref	p_val_mann_whitney	p_val_fdr_bh	positions
TMD_C_JMD_C-Segment(5,7)-FINA910104	Conformation	α-helix (C-cap)	α-helix termination	Helix termination parameter at position j+1 (Finkelstein et al., 1991)	0.269	0.14085	0.14085	0.128001	0.132549	0	0	32,33,34
TMD_C_JMD_C-Segment(5,7)-KLEP840101	Energy	Charge	Charge	Net charge (Klein et al., 1984)	0.268	0.166383	0.166383	0.150988	0.148874	0	0	32,33,34
TMD_C_JMD_C-Segment(5,7)-LEVM760105	Shape	Side chain length	Side chain length	Radius of gyration of side chain (Levitt, 1976)	0.251	0.150369	0.150369	0.139368	0.16881	0	0	32,33,34
TMD_C_JMD_C-Segment(3,4)-JANJ780101	ASA/Volume	Accessible surface area (ASA)	ASA (folded protein)	Average accessible surface area (Janin et al., 1978)	0.243	0.14103	0.14103	0.152161	0.161153	0	0	31,32,33,34,35
TMD_C_JMD_C-Segment(5,7)-CHOC760103	ASA/Volume	Buried	Buried	Proportion of residues 95% buried (Chothia, 1976)	0.239	0.168009	-0.168009	0.186281	0.200465	1e-10	1.82861e-08	32,33,34
TMD_C_JMD_C-Segment(5,7)-DESM900102	Polarity	Amphiphilicity (α-helix)	Membrane preference	Average membrane preference: AMP07 (Degli Esposti et al., 1990)	0.236	0.178948	-0.178948	0.189874	0.214062	1e-10	1.82861e-08	32,33,34
TMD_C_JMD_C-Segment(3,4)-JANJ790102	Energy	Free energy (unfolding)	Transfer free energy (TFE) to inside	Transfer free energy (Janin, 1979)	0.233	0.126838	-0.126838	0.147127	0.150439	2e-10	3.55838e-08	31,32,33,34,35
TMD_C_JMD_C-Segment(3,4)-PRAM820102	Shape	Shape and Surface	Slope in Regression	Slope in Regression analysis x 1.0E1 (Prabhakaran-Ponnuswamy, 1982)	0.222	0.089496	-0.089496	0.079237	0.117206	1.5e-09	1.73237e-07	31,32,33,34,35
TMD_C_JMD_C-Segment(5,7)-KRIW710101	Structure-Activity	Flexibility	Side chain interaction	Side chain interaction parameter (Krigbaum-Rubin, 1971)	0.209	0.113097	0.113097	0.146968	0.170711	1.31e-08	1.00276e-06	32,33,34
TMD_C_JMD_C-Segment(5,7)-MITS020101	Polarity	Amphiphilicity	Amphiphilicity	Amphiphilicity index (Mitaku et al., 2002)	0.205	0.115839	0.115839	0.137126	0.159711	2.28e-08	1.53156e-06	32,33,34
TMD_C_JMD_C-Segment(5,7)-TANS770108	Conformation	β/α-bridge	β/α-bridge	Normalized frequency of zeta R (Tanaka-Scheraga, 1977)	0.2	0.095208	0.095208	0.131868	0.130405	4.88e-08	2.74573e-06	32,33,34
TMD_C_JMD_C-Segment(5,7)-BIGC670101	ASA/Volume	Volume	Volume	Residue volume (Bigelow, 1967)	0.194	0.085277	0.085277	0.089715	0.134742	1.282e-07	6.07152e-06	32,33,34
TMD_C_JMD_C-Segment(5,7)-RICJ880116	Conformation	α-helix (C-term, out)	α-helix (C-terminal, outside)	Relative preference value at C' (Richardson-Richardson, 1988)	0.184	0.071041	0.071041	0.096802	0.119339	5.464e-07	1.82586e-05	32,33,34
TMD_C_JMD_C-Segment(5,7)-ROSM880103	Structure-Activity	Backbone-dynamics (-CH)	Loss of hydropathy by α-helix formation	Loss of Side chain hydropathy by helix formation (Roseman, 1988)	0.184	0.06813	-0.06813	0.097336	0.123422	5.024e-07	1.74068e-05	32,33,34
TMD_C_JMD_C-Segment(5,7)-BAEK050101	Conformation	β-strand	Linker index (negative linker propensity, 10-100 AA long region)	Linker index (Bae et al., 2005)	0.183	0.089577	-0.089577	0.136306	0.15213	6.653e-07	2.13642e-05	32,33,34
TMD_C_JMD_C-Segment(2,3)-CHOP780212	Conformation	β-sheet (C-term)	β-turn (1st residue)	Frequency of the 1st residue in turn (Chou-Fasman, 1978b)	0.174	0.053907	-0.053907	0.078658	0.096738	2.1687e-06	4.93998e-05	27,28,29,30,31,32,33
JMD_N_TMD_N-Segment(2,5)-CIDH920102	Polarity	Hydrophobicity	Hydrophobicity	Normalized hydrophobicity scales for beta-proteins (Cid et al., 1992)	0.163	0.071454	-0.071454	0.116482	0.126635	8.6096e-06	0.000120829	5,6,7,8
JMD_N_TMD_N-Pattern(C,1,5,8,12)-OOBM770105	Energy	Non-bonded energy	Non-bonded energy per residue	Short and medium range non-bonded energy per residue (Oobatake-Ooi, 1977)	0.16	0.059275	0.059275	0.107822	0.108839	1.35003e-05	0.000163971	9,13,16,20
JMD_N_TMD_N-Segment(2,5)-ZHOH040101	Structure-Activity	Stability	Stability	The stability scale from the knowledge-based atom-atom potential (Zhou-Zhou, 2004)	0.156	0.065175	-0.065175	0.102013	0.125835	2.20166e-05	0.000232644	5,6,7,8
TMD_C_JMD_C-Segment(10,14)-CHOP780212	Conformation	β-sheet (C-term)	β-turn (1st residue)	Frequency of the 1st residue in turn (Chou-Fasman, 1978b)	0.154	0.099258	-0.099258	0.152289	0.200741	2.59873e-05	0.000262384	33,34
JMD_N_TMD_N-Pattern(N,6,9)-PARS000102	Structure-Activity	Flexibility	Flexibility	p-Values of thermophilic proteins based on the distributions of B values (Parthasarathy-Murthy, 2000)	0.154	0.062717	0.062717	0.11426	0.130269	2.8412e-05	0.000280835	6,9
JMD_N_TMD_N-Segment(4,13)-BIOV880101	ASA/Volume	Buried	Buriability	Information value for accessibility; average fraction 35% (Biou et al., 1988)	0.152	0.111069	-0.111069	0.195208	0.221429	3.58053e-05	0.000323772	5,6
JMD_N_TMD_N-Pattern(C,1,4,8,11)-VELV850101	Energy	Electron-ion interaction pot.	Electron-ion interaction potential	Electron-ion interaction potential (Veljkovic et al., 1985)	0.149	0.072987	-0.072987	0.116719	0.144329	4.79946e-05	0.000392971	10,13,17,20
JMD_N_TMD_N-PeriodicPattern(C,i+4/3,1)-ZHOH040101	Structure-Activity	Stability	Stability	The stability scale from the knowledge-based atom-atom potential (Zhou-Zhou, 2004)	0.149	0.051673	-0.051673	0.090835	0.106009	4.84948e-05	0.000393639	2,6,9,13,16,20
JMD_N_TMD_N-Segment(5,15)-BAEK050101	Conformation	β-strand	Linker index (negative linker propensity, 10-100 AA long region)	Linker index (Bae et al., 2005)	0.145	0.094776	-0.094776	0.147163	0.209378	7.37147e-05	0.000514009	6
JMD_N_TMD_N-Segment(4,4)-KARS160114	Shape	Side chain length	Eccentricity (average)	Average weighted eccentricity based on the atomic number (Kakraba-Knisley, 2016)	0.142	0.051777	-0.051777	0.092413	0.103394	0.000112457	0.000688604	16,17,18,19,20
JMD_N_TMD_N-Segment(2,5)-LINS030107	ASA/Volume	Accessible surface area (ASA)	ASA (folded protein)	% total accessible surfaces vs win3 of whole residues from folded proteins (Lins et al., 2003)	0.138	0.075766	0.075766	0.149761	0.155103	0.00017633	0.000925663	5,6,7,8
TMD-Segment(3,7)-ANDN920101	Structure-Activity	Backbone-dynamics (-CH)	α-CH chemical shifts (backbone-dynamics)	alpha-CH chemical shifts (Andersen et al., 1992)	0.137	0.079612	-0.079612	0.155113	0.176293	0.000197711	0.000997341	16,17,18
JMD_N_TMD_N-Pattern(N,1,5,9)-RICJ880111	Conformation	π-helix	α-helix	Relative preference value at C4 (Richardson-Richardson, 1988)	0.132	0.057452	-0.057452	0.123739	0.131801	0.000337985	0.00140642	1,5,9
JMD_N_TMD_N-Segment(6,6)-RACS820101	Conformation	β-sheet (N-term)	α-helix with flat 4-Cα structure (i)	Average relative fractional occurrence in A0(i) (Rackovsky-Scheraga, 1982)	0.132	0.054765	-0.054765	0.099696	0.120808	0.000314692	0.00134645	17,18,19,20
TMD_C_JMD_C-Pattern(C,2,5,8,11)-RADA880104	Energy	Free energy (unfolding)	Transfer free energy (TFE) to inside	Transfer free energy from chx to oct (Radzicka-Wolfenden, 1988)	0.131	0.06357	-0.06357	0.135111	0.144102	0.000379508	0.0015178	30,33,36,39
JMD_N_TMD_N-Segment(2,5)-MEIH800101	Shape	Reduced distance	Reduced distance (C-α)	Average reduced distance for C-alpha (Meirovitch et al., 1980)	0.129	0.068584	0.068584	0.131255	0.151126	0.00042315	0.00162805	5,6,7,8
JMD_N_TMD_N-Pattern(C,1,4,8)-PRAM820101	Shape	Reduced distance	Intercept in regression	Intercept in regression analysis (Prabhakaran-Ponnuswamy, 1982)	0.127	0.051568	0.051568	0.1135	0.119338	0.000571706	0.00198919	13,17,20
TMD-Segment(3,9)-AURR980116	Conformation	α-helix (C-cap)	α-helix (C-terminal, C-cap)	Normalized positional residue frequency at helix termini Cc (Aurora-Rose, 1998)	0.126	0.062359	-0.062359	0.134652	0.154116	0.000629643	0.00211915	15,16
TMD-Pattern(N,1,4,7,10)-ROBB760107	Conformation	Coil (C-term)	Coil (C-terminal)	Information measure for extended without H-bond (Robson-Suzuki, 1976)	0.125	0.059696	0.059696	0.127686	0.129091	0.000696501	0.00226535	11,14,17,20
TMD_C_JMD_C-Segment(8,12)-PALJ810113	Conformation	α-helix (left-handed)	β-turn (α class)	Normalized frequency of turn in all-alpha class (Palau et al., 1981)	0.124	0.08978	-0.08978	0.162174	0.211911	0.000715601	0.00230695	32,33
TMD_C_JMD_C-Segment(8,14)-CRAJ730102	Conformation	β-sheet	β-sheet	Normalized frequency of beta-sheet (Crawford et al., 1973)	0.123	0.077152	0.077152	0.18053	0.190868	0.000793203	0.00247589	31
JMD_N_TMD_N-Pattern(C,6,10)-ISOY800105	Conformation	β-sheet (C-term)	β-sheet (C-terminal)	Normalized relative frequency of bend S (Isogai et al., 1980)	0.119	0.070568	-0.070568	0.159381	0.208951	0.00114178	0.00316951	11,15
JMD_N_TMD_N-Pattern(N,1,5,8,11)-BHAR880101	Structure-Activity	Flexibility	Flexibility	Average flexibility indices (Bhaskaran-Ponnuswamy, 1988)	0.118	0.053665	0.053665	0.131396	0.14322	0.00135761	0.00355823	1,5,8,11
JMD_N_TMD_N-Segment(5,11)-HUTJ700102	Energy	Entropy	Entropy	Absolute entropy (Hutchens, 1970)	0.115	0.071381	-0.071381	0.17266	0.189028	0.00172055	0.00418257	8,9
TMD-Segment(4,10)-OOBM770105	Energy	Non-bonded energy	Non-bonded energy per residue	Short and medium range non-bonded energy per residue (Oobatake-Ooi, 1977)	0.113	0.061686	0.061686	0.151562	0.147528	0.00207865	0.00478677	17,18
TMD_C_JMD_C-Segment(8,14)-CIDH920102	Polarity	Hydrophobicity	Hydrophobicity	Normalized hydrophobicity scales for beta-proteins (Cid et al., 1992)	0.113	0.061534	0.061534	0.153981	0.167795	0.00214714	0.00489595	31
JMD_N_TMD_N-Segment(3,10)-RACS820101	Conformation	β-sheet (N-term)	α-helix with flat 4-Cα structure (i)	Average relative fractional occurrence in A0(i) (Rackovsky-Scheraga, 1982)	0.111	0.074595	0.074595	0.19586	0.204914	0.00260719	0.00561436	5,6
JMD_N_TMD_N-Segment(8,9)-HUTJ700102	Energy	Entropy	Entropy	Absolute entropy (Hutchens, 1970)	0.109	0.060623	-0.060623	0.153361	0.150243	0.00308751	0.00633376	16,17
TMD_C_JMD_C-Segment(8,14)-FAUJ880102	Shape	Steric parameter	Steric parameter	Smoothed upsilon steric parameter (Fauchere et al., 1988)	0.109	0.049828	0.049828	0.088176	0.132608	0.00289612	0.00605702	31
TMD_C_JMD_C-Segment(10,14)-KANM800101	Conformation	α-helix	α-helix	Average relative probability of helix (Kanehisa-Tsong, 1980)	0.106	0.060955	0.060955	0.12419	0.151692	0.00375804	0.00726341	33,34
JMD_N_TMD_N-Segment(13,15)-RADA880106	ASA/Volume	Volume	Accessible surface area (ASA)	Accessible surface area (Radzicka-Wolfenden, 1988)	0.105	0.052695	-0.052695	0.17079	0.19112	0.00419727	0.00785631	17
JMD_N_TMD_N-Pattern(N,6,9)-QIAN880137	Conformation	Coil (C-term)	Coil (C-terminal)	Weights for coil at the window position of 4 (Qian-Sejnowski, 1988)	0.103	0.060665	0.060665	0.191162	0.169277	0.00484532	0.00869052	6,9
JMD_N_TMD_N-Segment(5,11)-RADA880106	ASA/Volume	Volume	Accessible surface area (ASA)	Accessible surface area (Radzicka-Wolfenden, 1988)	0.102	0.056954	-0.056954	0.159779	0.172956	0.00567815	0.00974687	8,9
JMD_N_TMD_N-Segment(6,11)-JANJ790101	ASA/Volume	Buried	Buried	Ratio of buried and accessible molar fractions (Janin, 1979)	0.101	0.060914	0.060914	0.168831	0.193227	0.00577206	0.00985667	10
TMD-Segment(14,15)-QIAN880111	Conformation	α-helix (C-term)	α-helix (C-terminal)	Weights for alpha-helix at the window position of 4 (Qian-Sejnowski, 1988)	0.1	0.056002	0.056002	0.156097	0.189222	0.0059218	0.0100706	28
TMD_C_JMD_C-Segment(14,15)-OOBM770105	Energy	Non-bonded energy	Non-bonded energy per residue	Short and medium range non-bonded energy per residue (Oobatake-Ooi, 1977)	0.099	0.058771	-0.058771	0.15105	0.191965	0.0067789	0.0110459	38
JMD_N_TMD_N-Segment(3,13)-OOBM770105	Energy	Non-bonded energy	Non-bonded energy per residue	Short and medium range non-bonded energy per residue (Oobatake-Ooi, 1977)	0.098	0.055867	0.055867	0.163717	0.192265	0.0072732	0.0116495	4
JMD_N_TMD_N-Segment(4,9)-CHAM830103	Shape	Steric parameter	n atoms in side chain (1+1)	The number of atoms in the side chain labelled 1+1 (Charton-Charton, 1983)	0.094	0.075107	0.075107	0.199796	0.206969	0.00558803	0.00962207	7,8
TMD-Segment(4,10)-ARGP820103	ASA/Volume	Buried	Buried	Membrane-buried preference parameters (Argos et al., 1982)	0.094	0.069408	-0.069408	0.157652	0.198074	0.010159	0.0148846	17,18
TMD_C_JMD_C-Segment(8,14)-KARP850101	Structure-Activity	Flexibility	Flexibility (0 rigid neighbors)	Flexibility parameter for no rigid neighbors (Karplus-Schulz, 1985)	0.093	0.055916	-0.055916	0.17467	0.183657	0.0117419	0.0165341	31
JMD_N_TMD_N-Segment(11,14)-QIAN880127	Conformation	Coil (N-term)	Coil (N-terminal)	Weights for coil at the window position of -6 (Qian-Sejnowski, 1988)	0.093	0.052362	0.052362	0.173515	0.175564	0.00993997	0.014655	15
JMD_N_TMD_N-Segment(6,11)-JANJ790102	Energy	Free energy (unfolding)	Transfer free energy (TFE) to inside	Transfer free energy (Janin, 1979)	0.092	0.07376	0.07376	0.194594	0.235143	0.0119533	0.0167494	10
TMD-Segment(14,15)-VELV850101	Energy	Electron-ion interaction pot.	Electron-ion interaction potential	Electron-ion interaction potential (Veljkovic et al., 1985)	0.089	0.109329	-0.109329	0.198398	0.296697	0.0136387	0.0185006	28
JMD_N_TMD_N-Segment(4,13)-FAUJ880101	Shape	Steric parameter	Shape Index	Graph shape index (Fauchere et al., 1988)	0.088	0.051957	-0.051957	0.162776	0.176802	0.0169486	0.021847	5,6
TMD-Segment(5,13)-AURR980116	Conformation	α-helix (C-cap)	α-helix (C-terminal, C-cap)	Normalized positional residue frequency at helix termini Cc (Aurora-Rose, 1998)	0.086	0.058793	-0.058793	0.199732	0.201945	0.0193976	0.024235	17
TMD_C_JMD_C-Segment(11,15)-ZHOH040101	Structure-Activity	Stability	Stability	The stability scale from the knowledge-based atom-atom potential (Zhou-Zhou, 2004)	0.083	0.08395	-0.08395	0.178636	0.247464	0.0227274	0.0275584	34
JMD_N_TMD_N-Segment(5,13)-BUNA790101	Structure-Activity	Backbone-dynamics (-NH)	α-NH chemical shifts (backbone-dynamics)	alpha-NH chemical shifts (Bundi-Wuthrich, 1979)	0.083	0.053053	0.053053	0.10059	0.243196	0.0229627	0.027775	7
JMD_N_TMD_N-Segment(5,11)-QIAN880128	Conformation	Coil (N-term)	Coil (N-terminal)	Weights for coil at the window position of -5 (Qian-Sejnowski, 1988)	0.082	0.051628	-0.051628	0.177781	0.183204	0.0247142	0.0294149	8,9
TMD_C_JMD_C-Segment(10,12)-FINA910104	Conformation	α-helix (C-cap)	α-helix termination	Helix termination parameter at position j+1 (Finkelstein et al., 1991)	0.077	0.054698	0.054698	0.192109	0.180826	0.0299443	0.0344201	36
JMD_N_TMD_N-Segment(7,15)-PRAM820103	Shape	Shape and Surface	Correlation coefficient in regression	Correlation coefficient in regression analysis (Prabhakaran-Ponnuswamy, 1982)	0.076	0.06169	0.06169	0.157987	0.209615	0.0373411	0.0412806	9
TMD_C_JMD_C-Segment(13,15)-COHE430101	ASA/Volume	Partial specific volume	Partial specific volume	Partial specific volume (Cohn-Edsall, 1943)	0.076	0.057049	-0.057049	0.177032	0.21295	0.0388015	0.0426784	37
JMD_N_TMD_N-Segment(6,12)-DESM900102	Polarity	Amphiphilicity (α-helix)	Membrane preference	Average membrane preference: AMP07 (Degli Esposti et al., 1990)	0.076	0.055138	0.055138	0.181107	0.204237	0.0382861	0.042182	9,10
TMD_C_JMD_C-Segment(14,15)-BUNA790103	Structure-Activity	Backbone-dynamics (-NH)	Spin-spin coupling	Spin-spin coupling constants 3JHalpha-NH (Bundi-Wuthrich, 1979)	0.075	0.060733	0.060733	0.118852	0.208365	0.0366225	0.0406553	38
TMD_C_JMD_C-Segment(9,13)-ROBB760107	Conformation	Coil (C-term)	Coil (C-terminal)	Information measure for extended without H-bond (Robson-Suzuki, 1976)	0.073	0.053366	-0.053366	0.175265	0.200462	0.0475291	0.0510664	33
TMD_C_JMD_C-Segment(13,15)-YUTK870101	Energy	Free energy (unfolding)	Free energy (unfolding)	Unfolding Gibbs energy in water, pH7.0 (Yutani et al., 1987)	0.071	0.056822	-0.056822	0.18196	0.182244	0.05209	0.0554688	37
JMD_N_TMD_N-Segment(7,15)-FINA910104	Conformation	α-helix (C-cap)	α-helix termination	Helix termination parameter at position j+1 (Finkelstein et al., 1991)	0.067	0.055537	-0.055537	0.178251	0.22136	0.0346428	0.0387582	9
TMD_C_JMD_C-Segment(10,12)-MEIH800101	Shape	Reduced distance	Reduced distance (C-α)	Average reduced distance for C-alpha (Meirovitch et al., 1980)	0.062	0.055615	0.055615	0.195134	0.232501	0.0907621	0.0927774	36
TMD_C_JMD_C-Segment(4,12)-ANDN920101	Structure-Activity	Backbone-dynamics (-CH)	α-CH chemical shifts (backbone-dynamics)	alpha-CH chemical shifts (Andersen et al., 1992)	0.061	0.052506	-0.052506	0.187866	0.214432	0.0980878	0.0999245	26
TMD_C_JMD_C-Segment(6,14)-COHE430101	ASA/Volume	Partial specific volume	Partial specific volume	Partial specific volume (Cohn-Edsall, 1943)	0.06	0.056758	0.056758	0.194502	0.234884	0.102764	0.10443	28
JMD_N_TMD_N-Segment(7,15)-MITS020101	Polarity	Amphiphilicity	Amphiphilicity	Amphiphilicity index (Mitaku et al., 2002)	0.056	0.066234	-0.066234	0.174144	0.248789	0.0690885	0.0717479	9
JMD_N_TMD_N-Segment(7,15)-TANS770108	Conformation	β/α-bridge	β/α-bridge	Normalized frequency of zeta R (Tanaka-Scheraga, 1977)	0.053	0.050802	-0.050802	0.185478	0.234336	0.144935	0.146066	9
TMD-Segment(5,15)-VELV850101	Energy	Electron-ion interaction pot.	Electron-ion interaction potential	Electron-ion interaction potential (Veljkovic et al., 1985)	0.052	0.053149	-0.053149	0.197644	0.219539	0.158441	0.159507	16
JMD_N_TMD_N-Segment(7,13)-FAUJ880112	Energy	Charge (negative)	Charge (negative)	Negative charge (Fauchere et al., 1988)	0.027	0.058233	-0.058233	0.133775	0.269045	0.108871	0.110431	10

## Sheet: ov0.25_cor0.5
feature	category	subcategory	scale_name	scale_description	abs_auc	abs_mean_dif	mean_dif	std_test	std_ref	p_val_mann_whitney	p_val_fdr_bh	positions
TMD_C_JMD_C-Segment(5,7)-FINA910104	Conformation	α-helix (C-cap)	α-helix termination	Helix termination parameter at position j+1 (Finkelstein et al., 1991)	0.269	0.14085	0.14085	0.128001	0.132549	0	0	32,33,34
TMD_C_JMD_C-Segment(5,7)-KLEP840101	Energy	Charge	Charge	Net charge (Klein et al., 1984)	0.268	0.166383	0.166383	0.150988	0.148874	0	0	32,33,34
TMD_C_JMD_C-Segment(5,7)-HUTJ700102	Energy	Entropy	Entropy	Absolute entropy (Hutchens, 1970)	0.254	0.153421	0.153421	0.137224	0.166465	0	0	32,33,34
TMD_C_JMD_C-Segment(5,7)-LEVM760105	Shape	Side chain length	Side chain length	Radius of gyration of side chain (Levitt, 1976)	0.251	0.150369	0.150369	0.139368	0.16881	0	0	32,33,34
TMD_C_JMD_C-Segment(3,4)-JANJ780101	ASA/Volume	Accessible surface area (ASA)	ASA (folded protein)	Average accessible surface area (Janin et al., 1978)	0.243	0.14103	0.14103	0.152161	0.161153	0	0	31,32,33,34,35
TMD_C_JMD_C-Segment(5,7)-CHOC760103	ASA/Volume	Buried	Buried	Proportion of residues 95% buried (Chothia, 1976)	0.239	0.168009	-0.168009	0.186281	0.200465	1e-10	1.82861e-08	32,33,34
TMD_C_JMD_C-Segment(5,7)-DESM900102	Polarity	Amphiphilicity (α-helix)	Membrane preference	Average membrane preference: AMP07 (Degli Esposti et al., 1990)	0.236	0.178948	-0.178948	0.189874	0.214062	1e-10	1.82861e-08	32,33,34
TMD_C_JMD_C-Segment(3,4)-FAUJ880109	Energy	Isoelectric point	Number hydrogen bond donors	Number of hydrogen bond donors (Fauchere et al., 1988)	0.236	0.133012	0.133012	0.143862	0.158148	1e-10	1.82861e-08	31,32,33,34,35
TMD_C_JMD_C-Segment(5,7)-RADA880106	ASA/Volume	Volume	Accessible surface area (ASA)	Accessible surface area (Radzicka-Wolfenden, 1988)	0.236	0.101801	0.101801	0.09116	0.127279	1e-10	1.82861e-08	32,33,34
TMD_C_JMD_C-Segment(3,4)-JANJ790102	Energy	Free energy (unfolding)	Transfer free energy (TFE) to inside	Transfer free energy (Janin, 1979)	0.233	0.126838	-0.126838	0.147127	0.150439	2e-10	3.55838e-08	31,32,33,34,35
TMD_C_JMD_C-Segment(4,5)-RICJ880113	Conformation	α-helix (C-cap)	α-helix (C-terminal, inside)	Relative preference value at C2 (Richardson-Richardson, 1988)	0.223	0.144356	0.144356	0.1748	0.184027	1.3e-09	1.6147e-07	33,34,35,36
TMD_C_JMD_C-Segment(5,7)-WILM950103	Polarity	Hydrophobicity (interface)	Hydrophobicity (interface)	Hydrophobicity Coefficient in RP-HPLC, C4 with 0.1%TFA/MeCN/H2O (Wilce et al., 1995)	0.222	0.125264	-0.125264	0.163402	0.178239	1.6e-09	1.816e-07	32,33,34
TMD_C_JMD_C-Segment(3,4)-PRAM820102	Shape	Shape and Surface	Slope in Regression	Slope in Regression analysis x 1.0E1 (Prabhakaran-Ponnuswamy, 1982)	0.222	0.089496	-0.089496	0.079237	0.117206	1.5e-09	1.73237e-07	31,32,33,34,35
TMD_C_JMD_C-Segment(5,7)-KRIW710101	Structure-Activity	Flexibility	Side chain interaction	Side chain interaction parameter (Krigbaum-Rubin, 1971)	0.209	0.113097	0.113097	0.146968	0.170711	1.31e-08	1.00276e-06	32,33,34
TMD_C_JMD_C-Segment(5,7)-AURR980110	Conformation	α-helix	α-helix (middle)	Normalized positional residue frequency at helix termini N5 (Aurora-Rose, 1998)	0.206	0.124632	0.124632	0.170167	0.168519	2.01e-08	1.43824e-06	32,33,34
TMD_C_JMD_C-Segment(5,7)-MITS020101	Polarity	Amphiphilicity	Amphiphilicity	Amphiphilicity index (Mitaku et al., 2002)	0.205	0.115839	0.115839	0.137126	0.159711	2.28e-08	1.53156e-06	32,33,34
TMD_C_JMD_C-Segment(5,7)-TANS770106	Conformation	β-turn (TM helix)	β-turn in double bend	Normalized frequency of chain reversal D (Tanaka-Scheraga, 1977)	0.203	0.108306	0.108306	0.157888	0.137629	3.06e-08	1.99445e-06	32,33,34
TMD_C_JMD_C-Segment(5,7)-TANS770108	Conformation	β/α-bridge	β/α-bridge	Normalized frequency of zeta R (Tanaka-Scheraga, 1977)	0.2	0.095208	0.095208	0.131868	0.130405	4.88e-08	2.74573e-06	32,33,34
TMD_C_JMD_C-Segment(3,4)-YUTK870103	Energy	Free energy (unfolding)	Free energy (unfolding)	Activation Gibbs energy of unfolding, pH7.0 (Yutani et al., 1987)	0.188	0.108302	-0.108302	0.158248	0.151235	3.095e-07	1.20558e-05	31,32,33,34,35
TMD_C_JMD_C-Segment(5,7)-CHAM820102	Polarity	Hydrophobicity (interface)	Free energy (interface)	Free energy of solution in water, kcal/mole (Charton-Charton, 1982)	0.188	0.087086	-0.087086	0.125915	0.152907	3.012e-07	1.18731e-05	32,33,34
TMD_C_JMD_C-Segment(5,7)-RICJ880116	Conformation	α-helix (C-term, out)	α-helix (C-terminal, outside)	Relative preference value at C' (Richardson-Richardson, 1988)	0.184	0.071041	0.071041	0.096802	0.119339	5.464e-07	1.82586e-05	32,33,34
TMD_C_JMD_C-Segment(5,7)-ROSM880103	Structure-Activity	Backbone-dynamics (-CH)	Loss of hydropathy by α-helix formation	Loss of Side chain hydropathy by helix formation (Roseman, 1988)	0.184	0.06813	-0.06813	0.097336	0.123422	5.024e-07	1.74068e-05	32,33,34
TMD_C_JMD_C-Segment(5,7)-BAEK050101	Conformation	β-strand	Linker index (negative linker propensity, 10-100 AA long region)	Linker index (Bae et al., 2005)	0.183	0.089577	-0.089577	0.136306	0.15213	6.653e-07	2.13642e-05	32,33,34
TMD_C_JMD_C-Segment(2,3)-CHOP780212	Conformation	β-sheet (C-term)	β-turn (1st residue)	Frequency of the 1st residue in turn (Chou-Fasman, 1978b)	0.174	0.053907	-0.053907	0.078658	0.096738	2.1687e-06	4.93998e-05	27,28,29,30,31,32,33
TMD_C_JMD_C-Segment(4,5)-BROC820101	Polarity	Hydrophobicity	Hydrophobicity (retention coefficient)	Retention Coefficient in TFA (Browne et al., 1982)	0.17	0.077547	-0.077547	0.115966	0.148196	3.8028e-06	7.42844e-05	33,34,35,36
TMD_C_JMD_C-Segment(4,5)-MEIH800101	Shape	Reduced distance	Reduced distance (C-α)	Average reduced distance for C-alpha (Meirovitch et al., 1980)	0.165	0.093135	0.093135	0.150397	0.159529	7.07e-06	0.000106018	33,34,35,36
JMD_N_TMD_N-Pattern(C,1,5,8,12)-OOBM770105	Energy	Non-bonded energy	Non-bonded energy per residue	Short and medium range non-bonded energy per residue (Oobatake-Ooi, 1977)	0.16	0.059275	0.059275	0.107822	0.108839	1.35003e-05	0.000163971	9,13,16,20
JMD_N_TMD_N-Segment(2,5)-ZHOH040101	Structure-Activity	Stability	Stability	The stability scale from the knowledge-based atom-atom potential (Zhou-Zhou, 2004)	0.156	0.065175	-0.065175	0.102013	0.125835	2.20166e-05	0.000232644	5,6,7,8
TMD_C_JMD_C-Segment(10,14)-CHOP780212	Conformation	β-sheet (C-term)	β-turn (1st residue)	Frequency of the 1st residue in turn (Chou-Fasman, 1978b)	0.154	0.099258	-0.099258	0.152289	0.200741	2.59873e-05	0.000262384	33,34
JMD_N_TMD_N-Pattern(N,6,9)-PARS000102	Structure-Activity	Flexibility	Flexibility	p-Values of thermophilic proteins based on the distributions of B values (Parthasarathy-Murthy, 2000)	0.154	0.062717	0.062717	0.11426	0.130269	2.8412e-05	0.000280835	6,9
JMD_N_TMD_N-Segment(4,13)-BIOV880101	ASA/Volume	Buried	Buriability	Information value for accessibility; average fraction 35% (Biou et al., 1988)	0.152	0.111069	-0.111069	0.195208	0.221429	3.58053e-05	0.000323772	5,6
TMD_C_JMD_C-Segment(4,7)-CRAJ730102	Conformation	β-sheet	β-sheet	Normalized frequency of beta-sheet (Crawford et al., 1973)	0.151	0.07716	0.07716	0.104882	0.148661	4.16335e-05	0.000360623	29,30,31
JMD_N_TMD_N-Pattern(C,1,4,8,11)-VELV850101	Energy	Electron-ion interaction pot.	Electron-ion interaction potential	Electron-ion interaction potential (Veljkovic et al., 1985)	0.149	0.072987	-0.072987	0.116719	0.144329	4.79946e-05	0.000392971	10,13,17,20
TMD_C_JMD_C-Segment(5,7)-RACS820109	Conformation	α-helix (left-handed)	α-helix (left-handed)	Average relative fractional occurrence in AL(i-1) (Rackovsky-Scheraga, 1982)	0.149	0.057621	-0.057621	0.079566	0.124459	1.06637e-05	0.000139839	32,33,34
JMD_N_TMD_N-PeriodicPattern(C,i+4/3,1)-ZHOH040101	Structure-Activity	Stability	Stability	The stability scale from the knowledge-based atom-atom potential (Zhou-Zhou, 2004)	0.149	0.051673	-0.051673	0.090835	0.106009	4.84948e-05	0.000393639	2,6,9,13,16,20
JMD_N_TMD_N-Segment(5,15)-BAEK050101	Conformation	β-strand	Linker index (negative linker propensity, 10-100 AA long region)	Linker index (Bae et al., 2005)	0.145	0.094776	-0.094776	0.147163	0.209378	7.37147e-05	0.000514009	6
JMD_N_TMD_N-Segment(4,4)-KARS160114	Shape	Side chain length	Eccentricity (average)	Average weighted eccentricity based on the atomic number (Kakraba-Knisley, 2016)	0.142	0.051777	-0.051777	0.092413	0.103394	0.000112457	0.000688604	16,17,18,19,20
JMD_N_TMD_N-Segment(2,5)-LINS030107	ASA/Volume	Accessible surface area (ASA)	ASA (folded protein)	% total accessible surfaces vs win3 of whole residues from folded proteins (Lins et al., 2003)	0.138	0.075766	0.075766	0.149761	0.155103	0.00017633	0.000925663	5,6,7,8
TMD-Segment(3,7)-ANDN920101	Structure-Activity	Backbone-dynamics (-CH)	α-CH chemical shifts (backbone-dynamics)	alpha-CH chemical shifts (Andersen et al., 1992)	0.137	0.079612	-0.079612	0.155113	0.176293	0.000197711	0.000997341	16,17,18
TMD_C_JMD_C-Pattern(C,1,5,9)-QIAN880127	Conformation	Coil (N-term)	Coil (N-terminal)	Weights for coil at the window position of -6 (Qian-Sejnowski, 1988)	0.135	0.073562	-0.073562	0.164437	0.154335	0.000249198	0.00115334	32,36,40
TMD_C_JMD_C-Pattern(C,2,5,8,11)-FAUJ880109	Energy	Isoelectric point	Number hydrogen bond donors	Number of hydrogen bond donors (Fauchere et al., 1988)	0.132	0.068937	0.068937	0.149393	0.155275	0.000290401	0.00127309	30,33,36,39
JMD_N_TMD_N-Pattern(N,1,5,9)-RICJ880111	Conformation	π-helix	α-helix	Relative preference value at C4 (Richardson-Richardson, 1988)	0.132	0.057452	-0.057452	0.123739	0.131801	0.000337985	0.00140642	1,5,9
JMD_N_TMD_N-Segment(6,6)-RACS820101	Conformation	β-sheet (N-term)	α-helix with flat 4-Cα structure (i)	Average relative fractional occurrence in A0(i) (Rackovsky-Scheraga, 1982)	0.132	0.054765	-0.054765	0.099696	0.120808	0.000314692	0.00134645	17,18,19,20
TMD_C_JMD_C-Pattern(C,2,5,8,11)-RADA880104	Energy	Free energy (unfolding)	Transfer free energy (TFE) to inside	Transfer free energy from chx to oct (Radzicka-Wolfenden, 1988)	0.131	0.06357	-0.06357	0.135111	0.144102	0.000379508	0.0015178	30,33,36,39
TMD_C_JMD_C-Pattern(C,1,4,7)-QIAN880138	Conformation	Coil (C-term)	Coil (C-terminal)	Weights for coil at the window position of 5 (Qian-Sejnowski, 1988)	0.131	0.062673	-0.062673	0.129622	0.149489	0.000371472	0.00149792	34,37,40
JMD_N_TMD_N-Pattern(C,1,4,8)-PRAM820101	Shape	Reduced distance	Intercept in regression	Intercept in regression analysis (Prabhakaran-Ponnuswamy, 1982)	0.127	0.051568	0.051568	0.1135	0.119338	0.000571706	0.00198919	13,17,20
JMD_N_TMD_N-Segment(4,13)-LIFS790102	Conformation	β-strand	β-strand	Conformational preference for parallel beta-strands (Lifson-Sander, 1979)	0.126	0.064699	-0.064699	0.140901	0.178161	0.000597858	0.00204771	5,6
JMD_N_TMD_N-Pattern(N,6,9)-KOEP990102	Conformation	β-sheet (N-term)	Extended (designed β-sheet)	Beta-sheet propensity derived from designed sequences (Koehl-Levitt, 1999)	0.125	0.094238	0.094238	0.195141	0.221105	0.000663337	0.00219104	6,9
TMD-Segment(4,10)-TANS770102	Conformation	α-helix (C-term, out)	α-helix (C-terminal, outside)	Normalized frequency of isolated helix (Tanaka-Scheraga, 1977)	0.124	0.064514	-0.064514	0.141283	0.162287	0.000731348	0.00234008	17,18
TMD-Segment(5,15)-AURR980116	Conformation	α-helix (C-cap)	α-helix (C-terminal, C-cap)	Normalized positional residue frequency at helix termini Cc (Aurora-Rose, 1998)	0.123	0.080732	-0.080732	0.174951	0.194837	0.000812303	0.00251405	16
JMD_N_TMD_N-Segment(2,5)-DESM900102	Polarity	Amphiphilicity (α-helix)	Membrane preference	Average membrane preference: AMP07 (Degli Esposti et al., 1990)	0.123	0.065323	-0.065323	0.154075	0.155354	0.000787201	0.00246183	5,6,7,8
JMD_N_TMD_N-Pattern(C,6,10)-ISOY800105	Conformation	β-sheet (C-term)	β-sheet (C-terminal)	Normalized relative frequency of bend S (Isogai et al., 1980)	0.119	0.070568	-0.070568	0.159381	0.208951	0.00114178	0.00316951	11,15
JMD_N_TMD_N-Pattern(N,1,5,8,11)-BHAR880101	Structure-Activity	Flexibility	Flexibility	Average flexibility indices (Bhaskaran-Ponnuswamy, 1988)	0.118	0.053665	0.053665	0.131396	0.14322	0.00135761	0.00355823	1,5,8,11
JMD_N_TMD_N-Segment(4,10)-ARGP820101	Polarity	Hydrophobicity	Hydrophobicity	Hydrophobicity index (Argos et al., 1982)	0.117	0.083002	-0.083002	0.195298	0.211542	0.00143552	0.00369285	7,8
TMD_C_JMD_C-Segment(6,12)-MAXF760106	Conformation	α-helix (C-term, out)	α region	Normalized frequency of alpha region (Maxfield-Scheraga, 1976)	0.117	0.051528	-0.051528	0.112868	0.114677	0.00149578	0.00380456	29,30
JMD_N_TMD_N-Segment(5,11)-HUTJ700102	Energy	Entropy	Entropy	Absolute entropy (Hutchens, 1970)	0.115	0.071381	-0.071381	0.17266	0.189028	0.00172055	0.00418257	8,9
TMD-Segment(4,10)-AURR980116	Conformation	α-helix (C-cap)	α-helix (C-terminal, C-cap)	Normalized positional residue frequency at helix termini Cc (Aurora-Rose, 1998)	0.114	0.069578	-0.069578	0.156106	0.187889	0.00191904	0.00452474	17,18
TMD-Segment(4,10)-OOBM770105	Energy	Non-bonded energy	Non-bonded energy per residue	Short and medium range non-bonded energy per residue (Oobatake-Ooi, 1977)	0.113	0.061686	0.061686	0.151562	0.147528	0.00207865	0.00478677	17,18
TMD_C_JMD_C-Segment(8,14)-CIDH920102	Polarity	Hydrophobicity	Hydrophobicity	Normalized hydrophobicity scales for beta-proteins (Cid et al., 1992)	0.113	0.061534	0.061534	0.153981	0.167795	0.00214714	0.00489595	31
TMD_C_JMD_C-Pattern(N,6,10,14)-ANDN920101	Structure-Activity	Backbone-dynamics (-CH)	α-CH chemical shifts (backbone-dynamics)	alpha-CH chemical shifts (Andersen et al., 1992)	0.112	0.072869	-0.072869	0.165703	0.174186	0.00238789	0.00528934	26,30,34
JMD_N_TMD_N-Segment(8,9)-RADA880106	ASA/Volume	Volume	Accessible surface area (ASA)	Accessible surface area (Radzicka-Wolfenden, 1988)	0.112	0.055808	-0.055808	0.130219	0.140284	0.00223268	0.00503347	16,17
JMD_N_TMD_N-Segment(3,10)-RACS820101	Conformation	β-sheet (N-term)	α-helix with flat 4-Cα structure (i)	Average relative fractional occurrence in A0(i) (Rackovsky-Scheraga, 1982)	0.111	0.074595	0.074595	0.19586	0.204914	0.00260719	0.00561436	5,6
JMD_N_TMD_N-Pattern(C,2,6,10)-FAUJ880101	Shape	Steric parameter	Shape Index	Graph shape index (Fauchere et al., 1988)	0.111	0.064014	0.064014	0.189303	0.188426	0.00247977	0.00543208	11,15,19
TMD-Segment(5,15)-QIAN880113	Conformation	π-helix	α-helix (C-terminal)	Weights for alpha-helix at the window position of 6 (Qian-Sejnowski, 1988)	0.111	0.05431	-0.05431	0.121916	0.160047	0.0024963	0.00545072	16
TMD-Segment(9,13)-TANS770102	Conformation	α-helix (C-term, out)	α-helix (C-terminal, outside)	Normalized frequency of isolated helix (Tanaka-Scheraga, 1977)	0.109	0.062324	0.062324	0.126059	0.161538	0.002863	0.00600036	23
TMD-Segment(3,9)-QIAN880138	Conformation	Coil (C-term)	Coil (C-terminal)	Weights for coil at the window position of 5 (Qian-Sejnowski, 1988)	0.109	0.061676	0.061676	0.148618	0.16975	0.00289647	0.00605702	15,16
JMD_N_TMD_N-Pattern(C,10,14)-QIAN880128	Conformation	Coil (N-term)	Coil (N-terminal)	Weights for coil at the window position of -5 (Qian-Sejnowski, 1988)	0.109	0.06081	-0.06081	0.151186	0.1756	0.00307645	0.00632093	7,11
JMD_N_TMD_N-Segment(8,9)-HUTJ700102	Energy	Entropy	Entropy	Absolute entropy (Hutchens, 1970)	0.109	0.060623	-0.060623	0.153361	0.150243	0.00308751	0.00633376	16,17
TMD_C_JMD_C-Segment(8,14)-FAUJ880102	Shape	Steric parameter	Steric parameter	Smoothed upsilon steric parameter (Fauchere et al., 1988)	0.109	0.049828	0.049828	0.088176	0.132608	0.00289612	0.00605702	31
TMD_C_JMD_C-Pattern(N,10,14)-FAUJ880101	Shape	Steric parameter	Shape Index	Graph shape index (Fauchere et al., 1988)	0.108	0.055588	0.055588	0.126827	0.153693	0.0033649	0.00673696	30,34
TMD_C_JMD_C-Segment(11,15)-LIFS790102	Conformation	β-strand	β-strand	Conformational preference for parallel beta-strands (Lifson-Sander, 1979)	0.107	0.069977	-0.069977	0.137953	0.221763	0.00330545	0.00665437	34
JMD_N_TMD_N-Segment(4,12)-FAUJ880101	Shape	Steric parameter	Shape Index	Graph shape index (Fauchere et al., 1988)	0.104	0.074129	-0.074129	0.178202	0.220233	0.00436908	0.00809731	6
TMD-Segment(3,15)-QIAN880126	Conformation	β-sheet (C-term)	β-sheet (C-terminal)	Weights for beta-sheet at the window position of 6 (Qian-Sejnowski, 1988)	0.103	0.067888	0.067888	0.189265	0.209684	0.00512295	0.00900758	13,14
JMD_N_TMD_N-Pattern(C,2,6,10)-COHE430101	ASA/Volume	Partial specific volume	Partial specific volume	Partial specific volume (Cohn-Edsall, 1943)	0.102	0.065693	0.065693	0.194987	0.196862	0.00539711	0.00935717	11,15,19
JMD_N_TMD_N-Segment(5,11)-RADA880106	ASA/Volume	Volume	Accessible surface area (ASA)	Accessible surface area (Radzicka-Wolfenden, 1988)	0.102	0.056954	-0.056954	0.159779	0.172956	0.00567815	0.00974687	8,9
JMD_N_TMD_N-Segment(6,11)-JANJ790101	ASA/Volume	Buried	Buried	Ratio of buried and accessible molar fractions (Janin, 1979)	0.101	0.060914	0.060914	0.168831	0.193227	0.00577206	0.00985667	10
JMD_N_TMD_N-Segment(6,11)-BAEK050101	Conformation	β-strand	Linker index (negative linker propensity, 10-100 AA long region)	Linker index (Bae et al., 2005)	0.1	0.056111	0.056111	0.189594	0.194757	0.00650757	0.0107289	10
TMD-Segment(14,15)-QIAN880111	Conformation	α-helix (C-term)	α-helix (C-terminal)	Weights for alpha-helix at the window position of 4 (Qian-Sejnowski, 1988)	0.1	0.056002	0.056002	0.156097	0.189222	0.0059218	0.0100706	28
TMD_C_JMD_C-Segment(14,15)-OOBM770105	Energy	Non-bonded energy	Non-bonded energy per residue	Short and medium range non-bonded energy per residue (Oobatake-Ooi, 1977)	0.099	0.058771	-0.058771	0.15105	0.191965	0.0067789	0.0110459	38
JMD_N_TMD_N-Segment(9,13)-RADA880106	ASA/Volume	Volume	Accessible surface area (ASA)	Accessible surface area (Radzicka-Wolfenden, 1988)	0.099	0.05813	-0.05813	0.196887	0.207828	0.00685216	0.0111325	13
JMD_N_TMD_N-Segment(9,13)-KARS160101	Shape	Side chain length	Graph (order)	Number of vertices (order of the graph) (Kakraba-Knisley, 2016)	0.099	0.057883	-0.057883	0.190008	0.210482	0.00561556	0.00965959	13
JMD_N_TMD_N-Segment(3,13)-OOBM770105	Energy	Non-bonded energy	Non-bonded energy per residue	Short and medium range non-bonded energy per residue (Oobatake-Ooi, 1977)	0.098	0.055867	0.055867	0.163717	0.192265	0.0072732	0.0116495	4
TMD_C_JMD_C-Pattern(N,4,8,12)-KOEP990102	Conformation	β-sheet (N-term)	Extended (designed β-sheet)	Beta-sheet propensity derived from designed sequences (Koehl-Levitt, 1999)	0.096	0.051305	-0.051305	0.134976	0.149843	0.00931277	0.0139522	24,28,32
JMD_N_TMD_N-Segment(4,9)-CHAM830103	Shape	Steric parameter	n atoms in side chain (1+1)	The number of atoms in the side chain labelled 1+1 (Charton-Charton, 1983)	0.094	0.075107	0.075107	0.199796	0.206969	0.00558803	0.00962207	7,8
TMD_C_JMD_C-Segment(8,15)-KOEP990102	Conformation	β-sheet (N-term)	Extended (designed β-sheet)	Beta-sheet propensity derived from designed sequences (Koehl-Levitt, 1999)	0.094	0.055137	-0.055137	0.130501	0.16484	0.0100606	0.0147898	30
JMD_N_TMD_N-Segment(5,11)-PRAM820102	Shape	Shape and Surface	Slope in Regression	Slope in Regression analysis x 1.0E1 (Prabhakaran-Ponnuswamy, 1982)	0.093	0.056862	0.056862	0.173994	0.183242	0.01174	0.0165341	8,9
TMD_C_JMD_C-Segment(8,14)-KARP850101	Structure-Activity	Flexibility	Flexibility (0 rigid neighbors)	Flexibility parameter for no rigid neighbors (Karplus-Schulz, 1985)	0.093	0.055916	-0.055916	0.17467	0.183657	0.0117419	0.0165341	31
TMD-Segment(13,14)-MAXF760106	Conformation	α-helix (C-term, out)	α region	Normalized frequency of alpha region (Maxfield-Scheraga, 1976)	0.093	0.053676	-0.053676	0.135449	0.162943	0.0108042	0.0155428	28
JMD_N_TMD_N-Segment(6,11)-JANJ790102	Energy	Free energy (unfolding)	Transfer free energy (TFE) to inside	Transfer free energy (Janin, 1979)	0.092	0.07376	0.07376	0.194594	0.235143	0.0119533	0.0167494	10
TMD_C_JMD_C-Pattern(C,2,5)-TANS770102	Conformation	α-helix (C-term, out)	α-helix (C-terminal, outside)	Normalized frequency of isolated helix (Tanaka-Scheraga, 1977)	0.092	0.052503	-0.052503	0.174191	0.168021	0.0117967	0.0165865	36,39
TMD-Segment(14,15)-VELV850101	Energy	Electron-ion interaction pot.	Electron-ion interaction potential	Electron-ion interaction potential (Veljkovic et al., 1985)	0.089	0.109329	-0.109329	0.198398	0.296697	0.0136387	0.0185006	28
JMD_N_TMD_N-Segment(7,14)-TANS770108	Conformation	β/α-bridge	β/α-bridge	Normalized frequency of zeta R (Tanaka-Scheraga, 1977)	0.085	0.054893	-0.054893	0.152157	0.177239	0.0200517	0.0248822	9,10
TMD_C_JMD_C-Segment(11,15)-ZHOH040101	Structure-Activity	Stability	Stability	The stability scale from the knowledge-based atom-atom potential (Zhou-Zhou, 2004)	0.083	0.08395	-0.08395	0.178636	0.247464	0.0227274	0.0275584	34
JMD_N_TMD_N-Segment(5,13)-BUNA790101	Structure-Activity	Backbone-dynamics (-NH)	α-NH chemical shifts (backbone-dynamics)	alpha-NH chemical shifts (Bundi-Wuthrich, 1979)	0.083	0.053053	0.053053	0.10059	0.243196	0.0229627	0.027775	7
JMD_N_TMD_N-Segment(5,11)-MITS020101	Polarity	Amphiphilicity	Amphiphilicity	Amphiphilicity index (Mitaku et al., 2002)	0.083	0.051327	-0.051327	0.129485	0.173398	0.0148623	0.0197374	8,9
JMD_N_TMD_N-Segment(4,13)-QIAN880134	Conformation	Coil	Coil	Weights for coil at the window position of 1 (Qian-Sejnowski, 1988)	0.083	0.049216	0.049216	0.186729	0.194027	0.02355	0.0283108	5,6
JMD_N_TMD_N-Segment(5,11)-QIAN880128	Conformation	Coil (N-term)	Coil (N-terminal)	Weights for coil at the window position of -5 (Qian-Sejnowski, 1988)	0.082	0.051628	-0.051628	0.177781	0.183204	0.0247142	0.0294149	8,9
JMD_N_TMD_N-Segment(5,12)-BIOV880101	ASA/Volume	Buried	Buriability	Information value for accessibility; average fraction 35% (Biou et al., 1988)	0.081	0.0579	-0.0579	0.197981	0.210618	0.027505	0.032081	7,8
TMD_C_JMD_C-Segment(13,15)-TANS770106	Conformation	β-turn (TM helix)	β-turn in double bend	Normalized frequency of chain reversal D (Tanaka-Scheraga, 1977)	0.079	0.050105	0.050105	0.169215	0.176692	0.0315089	0.035874	37
JMD_N_TMD_N-Segment(3,8)-COHE430101	ASA/Volume	Partial specific volume	Partial specific volume	Partial specific volume (Cohn-Edsall, 1943)	0.078	0.054634	-0.054634	0.194537	0.210782	0.0336438	0.0378053	6,7

## Sheet: ov0.25_cor0.75
feature	category	subcategory	scale_name	scale_description	abs_auc	abs_mean_dif	mean_dif	std_test	std_ref	p_val_mann_whitney	p_val_fdr_bh	positions
TMD_C_JMD_C-Segment(5,7)-FINA910104	Conformation	α-helix (C-cap)	α-helix termination	Helix termination parameter at position j+1 (Finkelstein et al., 1991)	0.269	0.14085	0.14085	0.128001	0.132549	0	0	32,33,34
TMD_C_JMD_C-Segment(5,7)-KLEP840101	Energy	Charge	Charge	Net charge (Klein et al., 1984)	0.268	0.166383	0.166383	0.150988	0.148874	0	0	32,33,34
TMD_C_JMD_C-Segment(5,7)-HUTJ700102	Energy	Entropy	Entropy	Absolute entropy (Hutchens, 1970)	0.254	0.153421	0.153421	0.137224	0.166465	0	0	32,33,34
TMD_C_JMD_C-Segment(5,7)-LEVM760105	Shape	Side chain length	Side chain length	Radius of gyration of side chain (Levitt, 1976)	0.251	0.150369	0.150369	0.139368	0.16881	0	0	32,33,34
TMD_C_JMD_C-Segment(4,5)-FINA910103	Conformation	α-helix (C-cap)	α-helix (C-terminal, inside)	Helix termination parameter at position j-2,j-1,j (Finkelstein et al., 1991)	0.25	0.169747	0.169747	0.187422	0.180346	0	0	33,34,35,36
TMD_C_JMD_C-Segment(3,4)-JANJ780101	ASA/Volume	Accessible surface area (ASA)	ASA (folded protein)	Average accessible surface area (Janin et al., 1978)	0.243	0.14103	0.14103	0.152161	0.161153	0	0	31,32,33,34,35
TMD_C_JMD_C-Segment(3,4)-FAUJ880111	Energy	Charge (positive)	Charge (positive)	Positive charge (Fauchere et al., 1988)	0.241	0.181564	0.181564	0.180863	0.202853	0	0	31,32,33,34,35
TMD_C_JMD_C-Segment(5,7)-CHOC760103	ASA/Volume	Buried	Buried	Proportion of residues 95% buried (Chothia, 1976)	0.239	0.168009	-0.168009	0.186281	0.200465	1e-10	1.82861e-08	32,33,34
TMD_C_JMD_C-Segment(5,7)-DESM900102	Polarity	Amphiphilicity (α-helix)	Membrane preference	Average membrane preference: AMP07 (Degli Esposti et al., 1990)	0.236	0.178948	-0.178948	0.189874	0.214062	1e-10	1.82861e-08	32,33,34
TMD_C_JMD_C-Segment(3,4)-FAUJ880109	Energy	Isoelectric point	Number hydrogen bond donors	Number of hydrogen bond donors (Fauchere et al., 1988)	0.236	0.133012	0.133012	0.143862	0.158148	1e-10	1.82861e-08	31,32,33,34,35
TMD_C_JMD_C-Segment(5,7)-RADA880106	ASA/Volume	Volume	Accessible surface area (ASA)	Accessible surface area (Radzicka-Wolfenden, 1988)	0.236	0.101801	0.101801	0.09116	0.127279	1e-10	1.82861e-08	32,33,34
TMD_C_JMD_C-Segment(3,4)-JANJ790102	Energy	Free energy (unfolding)	Transfer free energy (TFE) to inside	Transfer free energy (Janin, 1979)	0.233	0.126838	-0.126838	0.147127	0.150439	2e-10	3.55838e-08	31,32,33,34,35
TMD_C_JMD_C-Segment(5,7)-EISD860101	Polarity	Hydrophobicity	Solvation free energy	Solvation free energy (Eisenberg-McLachlan, 1986)	0.225	0.156931	-0.156931	0.191902	0.181146	9e-10	1.23431e-07	32,33,34
TMD_C_JMD_C-Segment(4,5)-RICJ880113	Conformation	α-helix (C-cap)	α-helix (C-terminal, inside)	Relative preference value at C2 (Richardson-Richardson, 1988)	0.223	0.144356	0.144356	0.1748	0.184027	1.3e-09	1.6147e-07	33,34,35,36
TMD_C_JMD_C-Segment(5,7)-WILM950103	Polarity	Hydrophobicity (interface)	Hydrophobicity (interface)	Hydrophobicity Coefficient in RP-HPLC, C4 with 0.1%TFA/MeCN/H2O (Wilce et al., 1995)	0.222	0.125264	-0.125264	0.163402	0.178239	1.6e-09	1.816e-07	32,33,34
TMD_C_JMD_C-Segment(3,4)-PRAM820102	Shape	Shape and Surface	Slope in Regression	Slope in Regression analysis x 1.0E1 (Prabhakaran-Ponnuswamy, 1982)	0.222	0.089496	-0.089496	0.079237	0.117206	1.5e-09	1.73237e-07	31,32,33,34,35
TMD_C_JMD_C-Segment(5,7)-KRIW710101	Structure-Activity	Flexibility	Side chain interaction	Side chain interaction parameter (Krigbaum-Rubin, 1971)	0.209	0.113097	0.113097	0.146968	0.170711	1.31e-08	1.00276e-06	32,33,34
TMD_C_JMD_C-Segment(5,7)-VINM940104	Structure-Activity	Flexibility (2 rigid neighbors)	Flexibility (2 rigid neighbors)	Normalized flexibility parameters (B-values) for each residue surrounded by two rigid neighbours (Vihinen et al., 1994)	0.206	0.151476	0.151476	0.199432	0.184809	1.9e-08	1.38974e-06	32,33,34
TMD_C_JMD_C-Segment(5,7)-AURR980110	Conformation	α-helix	α-helix (middle)	Normalized positional residue frequency at helix termini N5 (Aurora-Rose, 1998)	0.206	0.124632	0.124632	0.170167	0.168519	2.01e-08	1.43824e-06	32,33,34
TMD_C_JMD_C-Segment(9,13)-LEVM760103	Shape	Steric parameter	Side chain angle (theta)	Side chain angle theta(AAR) (Levitt, 1976)	0.206	0.053206	0.053206	0.015211	0.136241	2.16e-08	1.46591e-06	33
TMD_C_JMD_C-Segment(5,7)-MITS020101	Polarity	Amphiphilicity	Amphiphilicity	Amphiphilicity index (Mitaku et al., 2002)	0.205	0.115839	0.115839	0.137126	0.159711	2.28e-08	1.53156e-06	32,33,34
TMD_C_JMD_C-Segment(5,7)-TANS770106	Conformation	β-turn (TM helix)	β-turn in double bend	Normalized frequency of chain reversal D (Tanaka-Scheraga, 1977)	0.203	0.108306	0.108306	0.157888	0.137629	3.06e-08	1.99445e-06	32,33,34
TMD_C_JMD_C-Segment(5,7)-ARGP820103	ASA/Volume	Buried	Buried	Membrane-buried preference parameters (Argos et al., 1982)	0.201	0.111942	-0.111942	0.128088	0.17553	4.25e-08	2.45419e-06	32,33,34
TMD_C_JMD_C-Segment(5,7)-TANS770108	Conformation	β/α-bridge	β/α-bridge	Normalized frequency of zeta R (Tanaka-Scheraga, 1977)	0.2	0.095208	0.095208	0.131868	0.130405	4.88e-08	2.74573e-06	32,33,34
TMD_C_JMD_C-Segment(5,7)-YUTK870101	Energy	Free energy (unfolding)	Free energy (unfolding)	Unfolding Gibbs energy in water, pH7.0 (Yutani et al., 1987)	0.193	0.127717	-0.127717	0.177939	0.158688	1.498e-07	6.99385e-06	32,33,34
TMD_C_JMD_C-Segment(4,5)-BHAR880101	Structure-Activity	Flexibility	Flexibility	Average flexibility indices (Bhaskaran-Ponnuswamy, 1988)	0.189	0.105839	0.105839	0.143825	0.163656	2.486e-07	1.04906e-05	33,34,35,36
TMD_C_JMD_C-Segment(5,7)-CHOP780205	Conformation	α-helix (C-term)	α-helix (C-terminal)	Normalized frequency of C-terminal helix (Chou-Fasman, 1978b)	0.189	0.083631	0.083631	0.139472	0.133182	2.514e-07	1.04995e-05	32,33,34
TMD_C_JMD_C-Segment(3,4)-YUTK870103	Energy	Free energy (unfolding)	Free energy (unfolding)	Activation Gibbs energy of unfolding, pH7.0 (Yutani et al., 1987)	0.188	0.108302	-0.108302	0.158248	0.151235	3.095e-07	1.20558e-05	31,32,33,34,35
TMD_C_JMD_C-Segment(5,7)-CHAM820102	Polarity	Hydrophobicity (interface)	Free energy (interface)	Free energy of solution in water, kcal/mole (Charton-Charton, 1982)	0.188	0.087086	-0.087086	0.125915	0.152907	3.012e-07	1.18731e-05	32,33,34
TMD_C_JMD_C-Segment(5,7)-AURR980116	Conformation	α-helix (C-cap)	α-helix (C-terminal, C-cap)	Normalized positional residue frequency at helix termini Cc (Aurora-Rose, 1998)	0.187	0.096558	0.096558	0.156018	0.169099	3.394e-07	1.29605e-05	32,33,34
TMD_C_JMD_C-Segment(5,7)-RICJ880116	Conformation	α-helix (C-term, out)	α-helix (C-terminal, outside)	Relative preference value at C' (Richardson-Richardson, 1988)	0.184	0.071041	0.071041	0.096802	0.119339	5.464e-07	1.82586e-05	32,33,34
TMD_C_JMD_C-Segment(5,7)-ROSM880103	Structure-Activity	Backbone-dynamics (-CH)	Loss of hydropathy by α-helix formation	Loss of Side chain hydropathy by helix formation (Roseman, 1988)	0.184	0.06813	-0.06813	0.097336	0.123422	5.024e-07	1.74068e-05	32,33,34
TMD_C_JMD_C-Segment(5,7)-BAEK050101	Conformation	β-strand	Linker index (negative linker propensity, 10-100 AA long region)	Linker index (Bae et al., 2005)	0.183	0.089577	-0.089577	0.136306	0.15213	6.653e-07	2.13642e-05	32,33,34
TMD_C_JMD_C-Segment(3,4)-MONM990101	Conformation	β-turn (TM helix)	β-turn (TM helix)	Turn propensity scale for transmembrane helices (Monne et al., 1999)	0.179	0.114678	0.114678	0.159734	0.193376	1.073e-06	3.08452e-05	31,32,33,34,35
TMD_C_JMD_C-Segment(3,4)-LINS030117	ASA/Volume	Hydrophobic ASA	Hydrophobic ASA (folded β-strand)	Hydrophobic median accessible surfaces of whole residues in beta-strands, expressed in Å² (Lins et al., 2003)	0.178	0.085002	0.085002	0.138591	0.123249	1.3072e-06	3.52661e-05	31,32,33,34,35
TMD_C_JMD_C-Segment(2,3)-CHOP780212	Conformation	β-sheet (C-term)	β-turn (1st residue)	Frequency of the 1st residue in turn (Chou-Fasman, 1978b)	0.174	0.053907	-0.053907	0.078658	0.096738	2.1687e-06	4.93998e-05	27,28,29,30,31,32,33
TMD_C_JMD_C-Segment(5,7)-QIAN880113	Conformation	π-helix	α-helix (C-terminal)	Weights for alpha-helix at the window position of 6 (Qian-Sejnowski, 1988)	0.169	0.102235	0.102235	0.160202	0.163587	4.1864e-06	7.84589e-05	32,33,34
TMD-Pattern(N,10,14)-RACS820101	Conformation	β-sheet (N-term)	α-helix with flat 4-Cα structure (i)	Average relative fractional occurrence in A0(i) (Rackovsky-Scheraga, 1982)	0.168	0.080576	-0.080576	0.11822	0.163757	4.7992e-06	8.38336e-05	20,24
TMD_C_JMD_C-Segment(4,5)-MEIH800101	Shape	Reduced distance	Reduced distance (C-α)	Average reduced distance for C-alpha (Meirovitch et al., 1980)	0.165	0.093135	0.093135	0.150397	0.159529	7.07e-06	0.000106018	33,34,35,36
JMD_N_TMD_N-Segment(2,5)-CIDH920102	Polarity	Hydrophobicity	Hydrophobicity	Normalized hydrophobicity scales for beta-proteins (Cid et al., 1992)	0.163	0.071454	-0.071454	0.116482	0.126635	8.6096e-06	0.000120829	5,6,7,8
JMD_N_TMD_N-Pattern(C,1,5,8,12)-OOBM770105	Energy	Non-bonded energy	Non-bonded energy per residue	Short and medium range non-bonded energy per residue (Oobatake-Ooi, 1977)	0.16	0.059275	0.059275	0.107822	0.108839	1.35003e-05	0.000163971	9,13,16,20
JMD_N_TMD_N-Segment(2,5)-ZHOH040101	Structure-Activity	Stability	Stability	The stability scale from the knowledge-based atom-atom potential (Zhou-Zhou, 2004)	0.156	0.065175	-0.065175	0.102013	0.125835	2.20166e-05	0.000232644	5,6,7,8
TMD_C_JMD_C-Segment(10,14)-CHOP780212	Conformation	β-sheet (C-term)	β-turn (1st residue)	Frequency of the 1st residue in turn (Chou-Fasman, 1978b)	0.154	0.099258	-0.099258	0.152289	0.200741	2.59873e-05	0.000262384	33,34
JMD_N_TMD_N-Pattern(N,6,9)-PARS000102	Structure-Activity	Flexibility	Flexibility	p-Values of thermophilic proteins based on the distributions of B values (Parthasarathy-Murthy, 2000)	0.154	0.062717	0.062717	0.11426	0.130269	2.8412e-05	0.000280835	6,9
JMD_N_TMD_N-Segment(4,13)-BIOV880101	ASA/Volume	Buried	Buriability	Information value for accessibility; average fraction 35% (Biou et al., 1988)	0.152	0.111069	-0.111069	0.195208	0.221429	3.58053e-05	0.000323772	5,6
JMD_N_TMD_N-Segment(4,13)-ARGP820103	ASA/Volume	Buried	Buried	Membrane-buried preference parameters (Argos et al., 1982)	0.151	0.098891	-0.098891	0.176733	0.215925	3.98926e-05	0.000349219	5,6
TMD_C_JMD_C-Segment(4,7)-CRAJ730102	Conformation	β-sheet	β-sheet	Normalized frequency of beta-sheet (Crawford et al., 1973)	0.151	0.07716	0.07716	0.104882	0.148661	4.16335e-05	0.000360623	29,30,31
TMD-Pattern(N,10,14)-ISOY800105	Conformation	β-sheet (C-term)	β-sheet (C-terminal)	Normalized relative frequency of bend S (Isogai et al., 1980)	0.151	0.054055	-0.054055	0.173498	0.170165	3.82389e-05	0.000337888	20,24
JMD_N_TMD_N-Segment(2,5)-BROC820101	Polarity	Hydrophobicity	Hydrophobicity (retention coefficient)	Retention Coefficient in TFA (Browne et al., 1982)	0.15	0.073012	-0.073012	0.124025	0.139772	4.50888e-05	0.000379565	5,6,7,8
TMD_C_JMD_C-Segment(9,14)-GARJ730101	Polarity	Amphiphilicity	Partition coefficient	Partition Coefficient (Garel et al., 1973)	0.15	0.051088	-0.051088	0.138936	0.20027	4.08396e-05	0.000356089	32
JMD_N_TMD_N-Pattern(C,1,4,8,11)-VELV850101	Energy	Electron-ion interaction pot.	Electron-ion interaction potential	Electron-ion interaction potential (Veljkovic et al., 1985)	0.149	0.072987	-0.072987	0.116719	0.144329	4.79946e-05	0.000392971	10,13,17,20
JMD_N_TMD_N-PeriodicPattern(C,i+4/3,1)-ZHOH040101	Structure-Activity	Stability	Stability	The stability scale from the knowledge-based atom-atom potential (Zhou-Zhou, 2004)	0.149	0.051673	-0.051673	0.090835	0.106009	4.84948e-05	0.000393639	2,6,9,13,16,20
JMD_N_TMD_N-Pattern(N,6,9,13)-GEIM800106	Conformation	β-strand	β-strand	Beta-strand indices for beta-proteins (Geisow-Roberts, 1980)	0.148	0.067196	-0.067196	0.129036	0.143803	5.68296e-05	0.000434995	6,9,13
TMD_C_JMD_C-Segment(3,4)-CHAM830108	Energy	Charge	Charge (donor)	A parameter of charge transfer donor capability (Charton-Charton, 1983)	0.147	0.127437	0.127437	0.192262	0.235749	3.75869e-05	0.00033392	31,32,33,34,35
TMD_C_JMD_C-Segment(5,7)-ISOY800102	Conformation	β-strand	Extended	Normalized relative frequency of extended structure (Isogai et al., 1980)	0.147	0.084799	-0.084799	0.162239	0.178164	6.30752e-05	0.00046918	32,33,34
JMD_N_TMD_N-Segment(5,15)-BAEK050101	Conformation	β-strand	Linker index (negative linker propensity, 10-100 AA long region)	Linker index (Bae et al., 2005)	0.145	0.094776	-0.094776	0.147163	0.209378	7.37147e-05	0.000514009	6
JMD_N_TMD_N-Segment(4,4)-KARS160114	Shape	Side chain length	Eccentricity (average)	Average weighted eccentricity based on the atomic number (Kakraba-Knisley, 2016)	0.142	0.051777	-0.051777	0.092413	0.103394	0.000112457	0.000688604	16,17,18,19,20
JMD_N_TMD_N-Pattern(N,6,9)-PALJ810111	Conformation	β-sheet	β-sheet	Normalized frequency of beta-sheet in alpha+beta class (Palau et al., 1981)	0.139	0.078513	-0.078513	0.136766	0.166155	0.000157442	0.000860119	6,9
JMD_N_TMD_N-Segment(3,10)-KRIW710101	Structure-Activity	Flexibility	Side chain interaction	Side chain interaction parameter (Krigbaum-Rubin, 1971)	0.139	0.061576	0.061576	0.117104	0.144414	0.000152801	0.000843078	5,6
JMD_N_TMD_N-Pattern(C,1,5,8,11)-FAUJ880108	Energy	Electron-ion interaction pot.	Electrical Effect	Localized Electrical Effect (Fauchere et al., 1988)	0.139	0.051872	-0.051872	0.098081	0.114268	0.000154213	0.000848726	10,13,16,20
JMD_N_TMD_N-Segment(2,5)-ZIMJ680101	Polarity	Hydrophobicity	Hydrophobicity	Hydrophobicity (Zimmerman et al., 1968)	0.138	0.077444	-0.077444	0.147427	0.160554	0.000178872	0.000932315	5,6,7,8
JMD_N_TMD_N-Segment(2,5)-LINS030107	ASA/Volume	Accessible surface area (ASA)	ASA (folded protein)	% total accessible surfaces vs win3 of whole residues from folded proteins (Lins et al., 2003)	0.138	0.075766	0.075766	0.149761	0.155103	0.00017633	0.000925663	5,6,7,8
TMD_C_JMD_C-Pattern(N,3,6,10,14)-COHE430101	ASA/Volume	Partial specific volume	Partial specific volume	Partial specific volume (Cohn-Edsall, 1943)	0.138	0.074351	0.074351	0.121168	0.160121	0.000167921	0.000900264	23,26,30,34
TMD-Segment(3,7)-ANDN920101	Structure-Activity	Backbone-dynamics (-CH)	α-CH chemical shifts (backbone-dynamics)	alpha-CH chemical shifts (Andersen et al., 1992)	0.137	0.079612	-0.079612	0.155113	0.176293	0.000197711	0.000997341	16,17,18
JMD_N_TMD_N-Pattern(N,1,5,9,12)-RICJ880111	Conformation	π-helix	α-helix	Relative preference value at C4 (Richardson-Richardson, 1988)	0.137	0.053324	-0.053324	0.102867	0.116042	0.000195126	0.000987466	1,5,9,12
TMD_C_JMD_C-Segment(11,15)-WIMW960101	Polarity	Hydrophobicity	Transfer free energy (TFE) to outside	Free energies of transfer of AcWl-X-LL peptides from bilayer interface to water (Wimley-White, 1996)	0.136	0.055039	-0.055039	0.123273	0.15563	0.000190034	0.000969013	34
TMD_C_JMD_C-Pattern(C,1,5,9)-QIAN880127	Conformation	Coil (N-term)	Coil (N-terminal)	Weights for coil at the window position of -6 (Qian-Sejnowski, 1988)	0.135	0.073562	-0.073562	0.164437	0.154335	0.000249198	0.00115334	32,36,40
JMD_N_TMD_N-Pattern(N,1,4,7,11)-CHAM830104	Shape	Side chain length	n atoms in side chain (2+1)	The number of atoms in the side chain labelled 2+1 (Charton-Charton, 1983)	0.134	0.07694	-0.07694	0.15944	0.167417	0.000183431	0.000948004	1,4,7,11
JMD_N_TMD_N-Segment(2,4)-KARP850101	Structure-Activity	Flexibility	Flexibility (0 rigid neighbors)	Flexibility parameter for no rigid neighbors (Karplus-Schulz, 1985)	0.134	0.061588	0.061588	0.131288	0.133616	0.000278413	0.00123837	6,7,8,9,10
JMD_N_TMD_N-PeriodicPattern(C,i+4/4,1)-RICJ880107	Conformation	π-helix	α-helix	Relative preference value at N4 (Richardson-Richardson, 1988)	0.134	0.052951	-0.052951	0.104812	0.121381	0.000251682	0.00116105	4,8,12,16,20
TMD_C_JMD_C-Pattern(C,2,5,8,11)-FAUJ880111	Energy	Charge (positive)	Charge (positive)	Positive charge (Fauchere et al., 1988)	0.133	0.100333	0.100333	0.196614	0.208127	0.000110667	0.000682777	30,33,36,39
TMD_C_JMD_C-Segment(5,7)-CHOP780207	Conformation	Coil	Non helical region (C-terminal)	Normalized frequency of C-terminal non helical region (Chou-Fasman, 1978b)	0.133	0.057578	0.057578	0.134988	0.139992	0.000290858	0.00127309	32,33,34
TMD-Pattern(C,2,6,10,13)-QIAN880130	Conformation	Coil	Coil	Weights for coil at the window position of -3 (Qian-Sejnowski, 1988)	0.133	0.052	-0.052	0.096439	0.118304	0.000302892	0.00130843	18,21,25,29
TMD_C_JMD_C-Pattern(C,2,5,8,11)-FAUJ880109	Energy	Isoelectric point	Number hydrogen bond donors	Number of hydrogen bond donors (Fauchere et al., 1988)	0.132	0.068937	0.068937	0.149393	0.155275	0.000290401	0.00127309	30,33,36,39
TMD-Pattern(C,3,6,9,13)-COHE430101	ASA/Volume	Partial specific volume	Partial specific volume	Partial specific volume (Cohn-Edsall, 1943)	0.131	0.069293	0.069293	0.133626	0.159135	0.000343546	0.00142147	18,22,25,28
TMD_C_JMD_C-Pattern(C,1,4,7)-QIAN880138	Conformation	Coil (C-term)	Coil (C-terminal)	Weights for coil at the window position of 5 (Qian-Sejnowski, 1988)	0.131	0.062673	-0.062673	0.129622	0.149489	0.000371472	0.00149792	34,37,40
TMD_C_JMD_C-Segment(4,7)-GEIM800111	Conformation	Coil	Aperiodic indices	Aperiodic indices for alpha/beta-proteins (Geisow-Roberts, 1980)	0.131	0.055371	-0.055371	0.090683	0.118191	0.000377201	0.00151225	29,30,31
TMD_C_JMD_C-Segment(10,15)-RACS820109	Conformation	α-helix (left-handed)	α-helix (left-handed)	Average relative fractional occurrence in AL(i-1) (Rackovsky-Scheraga, 1982)	0.128	0.071994	-0.071994	0.072292	0.161941	4.24119e-05	0.000363538	33
JMD_N_TMD_N-Segment(3,10)-YUTK870101	Energy	Free energy (unfolding)	Free energy (unfolding)	Unfolding Gibbs energy in water, pH7.0 (Yutani et al., 1987)	0.128	0.06063	-0.06063	0.112487	0.137393	0.000507644	0.00184021	5,6
JMD_N_TMD_N-Pattern(C,1,4,8)-PRAM820101	Shape	Reduced distance	Intercept in regression	Intercept in regression analysis (Prabhakaran-Ponnuswamy, 1982)	0.127	0.051568	0.051568	0.1135	0.119338	0.000571706	0.00198919	13,17,20
JMD_N_TMD_N-Segment(4,13)-LIFS790102	Conformation	β-strand	β-strand	Conformational preference for parallel beta-strands (Lifson-Sander, 1979)	0.126	0.064699	-0.064699	0.140901	0.178161	0.000597858	0.00204771	5,6
TMD-Segment(3,9)-AURR980116	Conformation	α-helix (C-cap)	α-helix (C-terminal, C-cap)	Normalized positional residue frequency at helix termini Cc (Aurora-Rose, 1998)	0.126	0.062359	-0.062359	0.134652	0.154116	0.000629643	0.00211915	15,16
JMD_N_TMD_N-Pattern(N,6,9)-KOEP990102	Conformation	β-sheet (N-term)	Extended (designed β-sheet)	Beta-sheet propensity derived from designed sequences (Koehl-Levitt, 1999)	0.125	0.094238	0.094238	0.195141	0.221105	0.000663337	0.00219104	6,9
TMD-Pattern(N,1,4,7,10)-ROBB760107	Conformation	Coil (C-term)	Coil (C-terminal)	Information measure for extended without H-bond (Robson-Suzuki, 1976)	0.125	0.059696	0.059696	0.127686	0.129091	0.000696501	0.00226535	11,14,17,20
TMD_C_JMD_C-Segment(8,12)-PALJ810113	Conformation	α-helix (left-handed)	β-turn (α class)	Normalized frequency of turn in all-alpha class (Palau et al., 1981)	0.124	0.08978	-0.08978	0.162174	0.211911	0.000715601	0.00230695	32,33
TMD-Segment(4,10)-TANS770102	Conformation	α-helix (C-term, out)	α-helix (C-terminal, outside)	Normalized frequency of isolated helix (Tanaka-Scheraga, 1977)	0.124	0.064514	-0.064514	0.141283	0.162287	0.000731348	0.00234008	17,18
TMD_C_JMD_C-Segment(5,7)-RACS820105	Conformation	β-sheet	Extended	Average relative fractional occurrence in E0(i) (Rackovsky-Scheraga, 1982)	0.124	0.060277	-0.060277	0.148281	0.152052	0.000758045	0.00239683	32,33,34
JMD_N_TMD_N-Segment(2,5)-DESM900102	Polarity	Amphiphilicity (α-helix)	Membrane preference	Average membrane preference: AMP07 (Degli Esposti et al., 1990)	0.123	0.065323	-0.065323	0.154075	0.155354	0.000787201	0.00246183	5,6,7,8
TMD_C_JMD_C-Segment(6,9)-FINA770101	Structure-Activity	Stability (helix-coil)	Stability (helix-coil)	Helix-coil equilibrium constant (Finkelstein-Ptitsyn, 1977)	0.123	0.057874	0.057874	0.103664	0.13714	0.000777972	0.00244458	32,33
JMD_N_TMD_N-Pattern(C,2,6,10)-ISOY800105	Conformation	β-sheet (C-term)	β-sheet (C-terminal)	Normalized relative frequency of bend S (Isogai et al., 1980)	0.121	0.061997	-0.061997	0.144141	0.180429	0.000994376	0.00287609	11,15,19
TMD_C_JMD_C-Segment(4,7)-MEIH800101	Shape	Reduced distance	Reduced distance (C-α)	Average reduced distance for C-alpha (Meirovitch et al., 1980)	0.119	0.06418	-0.06418	0.137157	0.155504	0.00116829	0.00321928	29,30,31
JMD_N_TMD_N-Pattern(N,1,5,9,13)-QIAN880126	Conformation	β-sheet (C-term)	β-sheet (C-terminal)	Weights for beta-sheet at the window position of 6 (Qian-Sejnowski, 1988)	0.119	0.063878	0.063878	0.144829	0.143392	0.00123103	0.003338	1,5,9,13
JMD_N_TMD_N-Pattern(N,1,4,7,11)-QIAN880128	Conformation	Coil (N-term)	Coil (N-terminal)	Weights for coil at the window position of -5 (Qian-Sejnowski, 1988)	0.119	0.050519	-0.050519	0.111392	0.128717	0.00114324	0.00317015	1,4,7,11
JMD_N_TMD_N-Pattern(C,6,9)-BURA740102	Conformation	β-strand	Extended	Normalized frequency of extended structure (Burgess et al., 1974)	0.118	0.065478	0.065478	0.131893	0.164926	0.00125793	0.00337999	12,15
TMD_C_JMD_C-Segment(8,15)-BEGF750102	Conformation	β-sheet	β-sheet	Conformational parameter of beta-structure (Beghin-Dirkx, 1975)	0.117	0.09038	0.09038	0.162641	0.205709	0.001249	0.00336666	30
TMD_C_JMD_C-Segment(6,12)-MAXF760106	Conformation	α-helix (C-term, out)	α region	Normalized frequency of alpha region (Maxfield-Scheraga, 1976)	0.117	0.051528	-0.051528	0.112868	0.114677	0.00149578	0.00380456	29,30
JMD_N_TMD_N-Segment(5,11)-HUTJ700102	Energy	Entropy	Entropy	Absolute entropy (Hutchens, 1970)	0.115	0.071381	-0.071381	0.17266	0.189028	0.00172055	0.00418257	8,9
JMD_N_TMD_N-Segment(2,5)-QIAN880114	Conformation	β-sheet (N-term)	β-sheet (N-terminal)	Weights for beta-sheet at the window position of -6 (Qian-Sejnowski, 1988)	0.115	0.054334	0.054334	0.136229	0.138994	0.00182318	0.00435329	5,6,7,8
TMD_C_JMD_C-Pattern(C,1,4,7)-BURA740102	Conformation	β-strand	Extended	Normalized frequency of extended structure (Burgess et al., 1974)	0.114	0.054596	-0.054596	0.112227	0.133593	0.00197126	0.00461808	34,37,40
JMD_N_TMD_N-Pattern(C,6,10)-MAXF760105	Conformation	α-helix (left-handed)	α-helix (left-handed)	Normalized frequency of zeta L (Maxfield-Scheraga, 1976)	0.114	0.049229	-0.049229	0.13577	0.191542	0.00191978	0.00452486	11,15

## Sheet: ov0.5_cor0.25
feature	category	subcategory	scale_name	scale_description	abs_auc	abs_mean_dif	mean_dif	std_test	std_ref	p_val_mann_whitney	p_val_fdr_bh	positions
TMD_C_JMD_C-Segment(5,7)-FINA910104	Conformation	α-helix (C-cap)	α-helix termination	Helix termination parameter at position j+1 (Finkelstein et al., 1991)	0.269	0.14085	0.14085	0.128001	0.132549	0	0	32,33,34
TMD_C_JMD_C-Segment(5,7)-KLEP840101	Energy	Charge	Charge	Net charge (Klein et al., 1984)	0.268	0.166383	0.166383	0.150988	0.148874	0	0	32,33,34
TMD_C_JMD_C-Segment(5,7)-LEVM760105	Shape	Side chain length	Side chain length	Radius of gyration of side chain (Levitt, 1976)	0.251	0.150369	0.150369	0.139368	0.16881	0	0	32,33,34
TMD_C_JMD_C-Segment(3,4)-JANJ780101	ASA/Volume	Accessible surface area (ASA)	ASA (folded protein)	Average accessible surface area (Janin et al., 1978)	0.243	0.14103	0.14103	0.152161	0.161153	0	0	31,32,33,34,35
TMD_C_JMD_C-Segment(2,2)-FAUJ880111	Energy	Charge (positive)	Charge (positive)	Positive charge (Fauchere et al., 1988)	0.241	0.119117	0.119117	0.108235	0.140737	0	0	31,32,33,34,35,36,37,38,39,40
TMD_C_JMD_C-Segment(2,2)-FINA910104	Conformation	α-helix (C-cap)	α-helix termination	Helix termination parameter at position j+1 (Finkelstein et al., 1991)	0.24	0.06147	0.06147	0.057336	0.073273	1e-10	1.82861e-08	31,32,33,34,35,36,37,38,39,40
TMD_C_JMD_C-Segment(5,7)-CHOC760103	ASA/Volume	Buried	Buried	Proportion of residues 95% buried (Chothia, 1976)	0.239	0.168009	-0.168009	0.186281	0.200465	1e-10	1.82861e-08	32,33,34
TMD_C_JMD_C-Segment(5,7)-DESM900102	Polarity	Amphiphilicity (α-helix)	Membrane preference	Average membrane preference: AMP07 (Degli Esposti et al., 1990)	0.236	0.178948	-0.178948	0.189874	0.214062	1e-10	1.82861e-08	32,33,34
TMD_C_JMD_C-Segment(3,4)-JANJ790102	Energy	Free energy (unfolding)	Transfer free energy (TFE) to inside	Transfer free energy (Janin, 1979)	0.233	0.126838	-0.126838	0.147127	0.150439	2e-10	3.55838e-08	31,32,33,34,35
TMD_C_JMD_C-Segment(3,4)-PRAM820102	Shape	Shape and Surface	Slope in Regression	Slope in Regression analysis x 1.0E1 (Prabhakaran-Ponnuswamy, 1982)	0.222	0.089496	-0.089496	0.079237	0.117206	1.5e-09	1.73237e-07	31,32,33,34,35
TMD_C_JMD_C-Segment(5,7)-KRIW710101	Structure-Activity	Flexibility	Side chain interaction	Side chain interaction parameter (Krigbaum-Rubin, 1971)	0.209	0.113097	0.113097	0.146968	0.170711	1.31e-08	1.00276e-06	32,33,34
TMD_C_JMD_C-Segment(2,2)-EISD860101	Polarity	Hydrophobicity	Solvation free energy	Solvation free energy (Eisenberg-McLachlan, 1986)	0.207	0.061247	-0.061247	0.078704	0.092765	1.85e-08	1.36838e-06	31,32,33,34,35,36,37,38,39,40
TMD_C_JMD_C-Segment(5,7)-MITS020101	Polarity	Amphiphilicity	Amphiphilicity	Amphiphilicity index (Mitaku et al., 2002)	0.205	0.115839	0.115839	0.137126	0.159711	2.28e-08	1.53156e-06	32,33,34
TMD_C_JMD_C-Segment(5,7)-TANS770108	Conformation	β/α-bridge	β/α-bridge	Normalized frequency of zeta R (Tanaka-Scheraga, 1977)	0.2	0.095208	0.095208	0.131868	0.130405	4.88e-08	2.74573e-06	32,33,34
TMD_C_JMD_C-Segment(5,7)-BIGC670101	ASA/Volume	Volume	Volume	Residue volume (Bigelow, 1967)	0.194	0.085277	0.085277	0.089715	0.134742	1.282e-07	6.07152e-06	32,33,34
TMD_C_JMD_C-Segment(2,2)-CHOC760103	ASA/Volume	Buried	Buried	Proportion of residues 95% buried (Chothia, 1976)	0.189	0.062452	-0.062452	0.084806	0.100668	2.751e-07	1.11103e-05	31,32,33,34,35,36,37,38,39,40
TMD_C_JMD_C-Pattern(C,3,7,11)-LINS030106	ASA/Volume	Accessible surface area (ASA)	Hydrophilic ASA (folded proteins)	Hydrophilic median accessible surfaces of whole residues from folded proteins, expressed in Å² (Lins et al., 2003)	0.187	0.106417	0.106417	0.157258	0.192833	3.747e-07	1.40151e-05	30,34,38
TMD_C_JMD_C-Pattern(C,8,11)-PRAM820102	Shape	Shape and Surface	Slope in Regression	Slope in Regression analysis x 1.0E1 (Prabhakaran-Ponnuswamy, 1982)	0.186	0.095528	-0.095528	0.108574	0.161405	3.848e-07	1.43115e-05	30,33
TMD_C_JMD_C-Segment(5,7)-RICJ880116	Conformation	α-helix (C-term, out)	α-helix (C-terminal, outside)	Relative preference value at C' (Richardson-Richardson, 1988)	0.184	0.071041	0.071041	0.096802	0.119339	5.464e-07	1.82586e-05	32,33,34
TMD_C_JMD_C-Segment(5,7)-ROSM880103	Structure-Activity	Backbone-dynamics (-CH)	Loss of hydropathy by α-helix formation	Loss of Side chain hydropathy by helix formation (Roseman, 1988)	0.184	0.06813	-0.06813	0.097336	0.123422	5.024e-07	1.74068e-05	32,33,34
TMD_C_JMD_C-Segment(5,7)-BAEK050101	Conformation	β-strand	Linker index (negative linker propensity, 10-100 AA long region)	Linker index (Bae et al., 2005)	0.183	0.089577	-0.089577	0.136306	0.15213	6.653e-07	2.13642e-05	32,33,34
TMD_C_JMD_C-Pattern(C,2,6,9,13)-BHAR880101	Structure-Activity	Flexibility	Flexibility	Average flexibility indices (Bhaskaran-Ponnuswamy, 1988)	0.181	0.087986	0.087986	0.121213	0.146518	8.438e-07	2.54783e-05	28,32,35,39
TMD_C_JMD_C-Segment(2,2)-KARS160114	Shape	Side chain length	Eccentricity (average)	Average weighted eccentricity based on the atomic number (Kakraba-Knisley, 2016)	0.18	0.056467	0.056467	0.066286	0.095418	9.593e-07	2.78197e-05	31,32,33,34,35,36,37,38,39,40
TMD_C_JMD_C-Pattern(C,4,7,11)-RADA880104	Energy	Free energy (unfolding)	Transfer free energy (TFE) to inside	Transfer free energy from chx to oct (Radzicka-Wolfenden, 1988)	0.176	0.097982	-0.097982	0.160907	0.150639	1.6974e-06	4.2166e-05	30,34,37
TMD_C_JMD_C-Segment(2,3)-CHOP780212	Conformation	β-sheet (C-term)	β-turn (1st residue)	Frequency of the 1st residue in turn (Chou-Fasman, 1978b)	0.174	0.053907	-0.053907	0.078658	0.096738	2.1687e-06	4.93998e-05	27,28,29,30,31,32,33
JMD_N_TMD_N-Pattern(C,4,8,11)-JANJ780101	ASA/Volume	Accessible surface area (ASA)	ASA (folded protein)	Average accessible surface area (Janin et al., 1978)	0.166	0.053533	-0.053533	0.0856	0.107718	6.554e-06	0.00010079	10,13,17
JMD_N_TMD_N-Pattern(C,1,5,8,12)-OOBM770105	Energy	Non-bonded energy	Non-bonded energy per residue	Short and medium range non-bonded energy per residue (Oobatake-Ooi, 1977)	0.16	0.059275	0.059275	0.107822	0.108839	1.35003e-05	0.000163971	9,13,16,20
TMD_C_JMD_C-Pattern(C,8,11,15)-JANJ780101	ASA/Volume	Accessible surface area (ASA)	ASA (folded protein)	Average accessible surface area (Janin et al., 1978)	0.158	0.07693	0.07693	0.138704	0.13358	1.78971e-05	0.000201052	26,30,33
JMD_N_TMD_N-Segment(2,5)-ZHOH040101	Structure-Activity	Stability	Stability	The stability scale from the knowledge-based atom-atom potential (Zhou-Zhou, 2004)	0.156	0.065175	-0.065175	0.102013	0.125835	2.20166e-05	0.000232644	5,6,7,8
TMD_C_JMD_C-Segment(10,14)-CHOP780212	Conformation	β-sheet (C-term)	β-turn (1st residue)	Frequency of the 1st residue in turn (Chou-Fasman, 1978b)	0.154	0.099258	-0.099258	0.152289	0.200741	2.59873e-05	0.000262384	33,34
JMD_N_TMD_N-Pattern(N,6,9)-PARS000102	Structure-Activity	Flexibility	Flexibility	p-Values of thermophilic proteins based on the distributions of B values (Parthasarathy-Murthy, 2000)	0.154	0.062717	0.062717	0.11426	0.130269	2.8412e-05	0.000280835	6,9
TMD_C_JMD_C-Pattern(C,4,8,12)-JANJ780101	ASA/Volume	Accessible surface area (ASA)	ASA (folded protein)	Average accessible surface area (Janin et al., 1978)	0.153	0.091311	0.091311	0.151935	0.171122	3.16044e-05	0.000298068	29,33,37
TMD_C_JMD_C-Segment(2,3)-PRAM820102	Shape	Shape and Surface	Slope in Regression	Slope in Regression analysis x 1.0E1 (Prabhakaran-Ponnuswamy, 1982)	0.153	0.052997	-0.052997	0.077192	0.099822	3.1166e-05	0.000294764	27,28,29,30,31,32,33
TMD_C_JMD_C-Segment(4,7)-CRAJ730102	Conformation	β-sheet	β-sheet	Normalized frequency of beta-sheet (Crawford et al., 1973)	0.151	0.07716	0.07716	0.104882	0.148661	4.16335e-05	0.000360623	29,30,31
TMD-Pattern(N,7,10,14)-RACS820101	Conformation	β-sheet (N-term)	α-helix with flat 4-Cα structure (i)	Average relative fractional occurrence in A0(i) (Rackovsky-Scheraga, 1982)	0.151	0.067834	-0.067834	0.09858	0.136088	3.84684e-05	0.000339006	17,20,24
TMD_C_JMD_C-Pattern(C,4,8,12)-RADA880104	Energy	Free energy (unfolding)	Transfer free energy (TFE) to inside	Transfer free energy from chx to oct (Radzicka-Wolfenden, 1988)	0.15	0.081899	-0.081899	0.153554	0.151254	4.18532e-05	0.000361569	29,33,37
JMD_N_TMD_N-Pattern(C,1,4,8,11)-VELV850101	Energy	Electron-ion interaction pot.	Electron-ion interaction potential	Electron-ion interaction potential (Veljkovic et al., 1985)	0.149	0.072987	-0.072987	0.116719	0.144329	4.79946e-05	0.000392971	10,13,17,20
TMD_C_JMD_C-Pattern(C,8,11,15)-JANJ790102	Energy	Free energy (unfolding)	Transfer free energy (TFE) to inside	Transfer free energy (Janin, 1979)	0.149	0.069262	-0.069262	0.135215	0.128745	4.86262e-05	0.000394146	26,30,33
JMD_N_TMD_N-PeriodicPattern(C,i+4/3,1)-ZHOH040101	Structure-Activity	Stability	Stability	The stability scale from the knowledge-based atom-atom potential (Zhou-Zhou, 2004)	0.149	0.051673	-0.051673	0.090835	0.106009	4.84948e-05	0.000393639	2,6,9,13,16,20
JMD_N_TMD_N-Segment(4,13)-MEIH800101	Shape	Reduced distance	Reduced distance (C-α)	Average reduced distance for C-alpha (Meirovitch et al., 1980)	0.148	0.101367	0.101367	0.198255	0.228746	5.26087e-05	0.000414479	5,6
JMD_N_TMD_N-Segment(2,5)-VINM940102	Structure-Activity	Flexibility	Flexibility (0 rigid neighbors)	Normalized flexibility parameters (B-values) for each residue surrounded by none rigid neighbours (Vihinen et al., 1994)	0.148	0.081949	0.081949	0.137633	0.151613	5.33879e-05	0.000417912	5,6,7,8
TMD_C_JMD_C-Pattern(C,4,8)-TANS770108	Conformation	β/α-bridge	β/α-bridge	Normalized frequency of zeta R (Tanaka-Scheraga, 1977)	0.146	0.075419	0.075419	0.140031	0.168416	7.2619e-05	0.000510738	33,37
JMD_N_TMD_N-Segment(5,15)-BAEK050101	Conformation	β-strand	Linker index (negative linker propensity, 10-100 AA long region)	Linker index (Bae et al., 2005)	0.145	0.094776	-0.094776	0.147163	0.209378	7.37147e-05	0.000514009	6
JMD_N_TMD_N-Segment(4,13)-CHOP780202	Conformation	β-sheet	β-sheet	Normalized frequency of beta-sheet (Chou-Fasman, 1978b)	0.143	0.107739	-0.107739	0.187537	0.20024	9.81559e-05	0.00062572	5,6
TMD_C_JMD_C-Pattern(C,4,8)-MITS020101	Polarity	Amphiphilicity	Amphiphilicity	Amphiphilicity index (Mitaku et al., 2002)	0.142	0.083346	0.083346	0.160591	0.186105	8.92246e-05	0.000588543	33,37
JMD_N_TMD_N-Pattern(C,5,8,12)-RADA880106	ASA/Volume	Volume	Accessible surface area (ASA)	Accessible surface area (Radzicka-Wolfenden, 1988)	0.142	0.064726	-0.064726	0.134079	0.129164	0.000113923	0.000693349	9,13,16
TMD-Pattern(C,3,6,9,13)-CHOP780212	Conformation	β-sheet (C-term)	β-turn (1st residue)	Frequency of the 1st residue in turn (Chou-Fasman, 1978b)	0.141	0.051054	-0.051054	0.076836	0.104875	0.000127369	0.000745983	18,22,25,28
JMD_N_TMD_N-PeriodicPattern(C,i+4/4,1)-BIGC670101	ASA/Volume	Volume	Volume	Residue volume (Bigelow, 1967)	0.14	0.05065	-0.05065	0.105715	0.117448	0.000139814	0.00079826	4,8,12,16,20
JMD_N_TMD_N-Pattern(N,1,4,7)-KARP850101	Structure-Activity	Flexibility	Flexibility (0 rigid neighbors)	Flexibility parameter for no rigid neighbors (Karplus-Schulz, 1985)	0.139	0.08414	0.08414	0.16827	0.175207	0.000161947	0.000878166	1,4,7
JMD_N_TMD_N-Segment(2,5)-LINS030107	ASA/Volume	Accessible surface area (ASA)	ASA (folded protein)	% total accessible surfaces vs win3 of whole residues from folded proteins (Lins et al., 2003)	0.138	0.075766	0.075766	0.149761	0.155103	0.00017633	0.000925663	5,6,7,8
TMD-Pattern(C,8,12,15)-RACS820101	Conformation	β-sheet (N-term)	α-helix with flat 4-Cα structure (i)	Average relative fractional occurrence in A0(i) (Rackovsky-Scheraga, 1982)	0.138	0.061547	-0.061547	0.115342	0.137023	0.000172174	0.000915514	16,19,23
TMD-Segment(3,7)-ANDN920101	Structure-Activity	Backbone-dynamics (-CH)	α-CH chemical shifts (backbone-dynamics)	alpha-CH chemical shifts (Andersen et al., 1992)	0.137	0.079612	-0.079612	0.155113	0.176293	0.000197711	0.000997341	16,17,18
JMD_N_TMD_N-Pattern(N,1,4,7,11)-ZHOH040101	Structure-Activity	Stability	Stability	The stability scale from the knowledge-based atom-atom potential (Zhou-Zhou, 2004)	0.135	0.055547	-0.055547	0.1027	0.122277	0.000226205	0.00109332	1,4,7,11
JMD_N_TMD_N-PeriodicPattern(C,i+4/3,1)-KARP850101	Structure-Activity	Flexibility	Flexibility (0 rigid neighbors)	Flexibility parameter for no rigid neighbors (Karplus-Schulz, 1985)	0.135	0.055184	0.055184	0.109016	0.116944	0.000249045	0.00115334	2,6,9,13,16,20
JMD_N_TMD_N-Segment(2,2)-ANDN920101	Structure-Activity	Backbone-dynamics (-CH)	α-CH chemical shifts (backbone-dynamics)	alpha-CH chemical shifts (Andersen et al., 1992)	0.135	0.05072	-0.05072	0.09771	0.112405	0.000226204	0.00109332	11,12,13,14,15,16,17,18,19,20
JMD_N_TMD_N-PeriodicPattern(C,i+4/4,1)-RICJ880107	Conformation	π-helix	α-helix	Relative preference value at N4 (Richardson-Richardson, 1988)	0.134	0.052951	-0.052951	0.104812	0.121381	0.000251682	0.00116105	4,8,12,16,20
JMD_N_TMD_N-Pattern(N,1,5,9)-RICJ880111	Conformation	π-helix	α-helix	Relative preference value at C4 (Richardson-Richardson, 1988)	0.132	0.057452	-0.057452	0.123739	0.131801	0.000337985	0.00140642	1,5,9
TMD_C_JMD_C-Pattern(N,11,15)-OOBM850105	Structure-Activity	Flexibility	Side chain interaction	Optimized side chain interaction parameter (Oobatake et al., 1985)	0.131	0.060888	0.060888	0.11818	0.158349	0.000377894	0.00151312	31,35
TMD_C_JMD_C-Pattern(C,4,8)-KRIW710101	Structure-Activity	Flexibility	Side chain interaction	Side chain interaction parameter (Krigbaum-Rubin, 1971)	0.129	0.071122	0.071122	0.157109	0.176609	0.000456362	0.00171279	33,37
JMD_N_TMD_N-Pattern(C,4,7,10,13)-QIAN880138	Conformation	Coil (C-term)	Coil (C-terminal)	Weights for coil at the window position of 5 (Qian-Sejnowski, 1988)	0.128	0.062364	0.062364	0.150161	0.144336	0.000485181	0.00178035	8,11,14,17
JMD_N_TMD_N-Segment(3,10)-YUTK870101	Energy	Free energy (unfolding)	Free energy (unfolding)	Unfolding Gibbs energy in water, pH7.0 (Yutani et al., 1987)	0.128	0.06063	-0.06063	0.112487	0.137393	0.000507644	0.00184021	5,6
JMD_N_TMD_N-Pattern(N,1,4,7,11)-BIGC670101	ASA/Volume	Volume	Volume	Residue volume (Bigelow, 1967)	0.128	0.051917	-0.051917	0.10585	0.11615	0.000472674	0.0017432	1,4,7,11
JMD_N_TMD_N-Segment(8,9)-OOBM770105	Energy	Non-bonded energy	Non-bonded energy per residue	Short and medium range non-bonded energy per residue (Oobatake-Ooi, 1977)	0.127	0.070724	0.070724	0.133053	0.146615	0.000526697	0.00189054	16,17
JMD_N_TMD_N-Pattern(C,1,4,8)-PRAM820101	Shape	Reduced distance	Intercept in regression	Intercept in regression analysis (Prabhakaran-Ponnuswamy, 1982)	0.127	0.051568	0.051568	0.1135	0.119338	0.000571706	0.00198919	13,17,20
JMD_N_TMD_N-PeriodicPattern(C,i+4/4,4)-OOBM770105	Energy	Non-bonded energy	Non-bonded energy per residue	Short and medium range non-bonded energy per residue (Oobatake-Ooi, 1977)	0.127	0.050789	0.050789	0.112939	0.099894	0.000528337	0.00189436	1,5,9,13,17
JMD_N_TMD_N-Pattern(N,2,6,9)-BAEK050101	Conformation	β-strand	Linker index (negative linker propensity, 10-100 AA long region)	Linker index (Bae et al., 2005)	0.126	0.057858	-0.057858	0.120286	0.129171	0.000610709	0.0020809	2,6,9
TMD_C_JMD_C-Pattern(N,3,6,10,13)-CHOP780212	Conformation	β-sheet (C-term)	β-turn (1st residue)	Frequency of the 1st residue in turn (Chou-Fasman, 1978b)	0.126	0.049442	-0.049442	0.08438	0.114658	0.000622574	0.00210628	23,26,30,33
TMD_C_JMD_C-Pattern(C,8,11)-BIGC670101	ASA/Volume	Volume	Volume	Residue volume (Bigelow, 1967)	0.125	0.076246	0.076246	0.140662	0.16729	0.000647332	0.00215353	30,33
TMD_C_JMD_C-Pattern(C,2,5,9)-MEIH800101	Shape	Reduced distance	Reduced distance (C-α)	Average reduced distance for C-alpha (Meirovitch et al., 1980)	0.125	0.073278	0.073278	0.169079	0.172473	0.000674295	0.00221391	32,36,39
TMD-Pattern(C,3,6,9,13)-FAUJ880108	Energy	Electron-ion interaction pot.	Electrical Effect	Localized Electrical Effect (Fauchere et al., 1988)	0.125	0.049353	-0.049353	0.075258	0.110333	0.000664022	0.0021922	18,22,25,28
TMD_C_JMD_C-Segment(8,12)-PALJ810113	Conformation	α-helix (left-handed)	β-turn (α class)	Normalized frequency of turn in all-alpha class (Palau et al., 1981)	0.124	0.08978	-0.08978	0.162174	0.211911	0.000715601	0.00230695	32,33
TMD-Segment(4,10)-TANS770102	Conformation	α-helix (C-term, out)	α-helix (C-terminal, outside)	Normalized frequency of isolated helix (Tanaka-Scheraga, 1977)	0.124	0.064514	-0.064514	0.141283	0.162287	0.000731348	0.00234008	17,18
TMD_C_JMD_C-Pattern(C,4,7)-MEIH800101	Shape	Reduced distance	Reduced distance (C-α)	Average reduced distance for C-alpha (Meirovitch et al., 1980)	0.122	0.089576	0.089576	0.185788	0.216495	0.000850043	0.00259668	34,37
TMD_C_JMD_C-Pattern(N,6,9)-VELV850101	Energy	Electron-ion interaction pot.	Electron-ion interaction potential	Electron-ion interaction potential (Veljkovic et al., 1985)	0.121	0.096272	-0.096272	0.142407	0.214946	0.000964443	0.00281549	26,29
TMD-Segment(2,6)-QIAN880138	Conformation	Coil (C-term)	Coil (C-terminal)	Weights for coil at the window position of 5 (Qian-Sejnowski, 1988)	0.121	0.058511	0.058511	0.129649	0.147543	0.00102224	0.00293733	14,15,16
TMD_C_JMD_C-Pattern(N,10,14)-PALJ810113	Conformation	α-helix (left-handed)	β-turn (α class)	Normalized frequency of turn in all-alpha class (Palau et al., 1981)	0.119	0.085701	-0.085701	0.199136	0.22002	0.00122975	0.003338	30,34
TMD_C_JMD_C-Segment(4,5)-ZHOH040101	Structure-Activity	Stability	Stability	The stability scale from the knowledge-based atom-atom potential (Zhou-Zhou, 2004)	0.119	0.051434	-0.051434	0.10863	0.129401	0.00118776	0.00326472	33,34,35,36
JMD_N_TMD_N-Pattern(N,1,4,7,11)-QIAN880128	Conformation	Coil (N-term)	Coil (N-terminal)	Weights for coil at the window position of -5 (Qian-Sejnowski, 1988)	0.119	0.050519	-0.050519	0.111392	0.128717	0.00114324	0.00317015	1,4,7,11
JMD_N_TMD_N-Pattern(C,6,9)-BURA740102	Conformation	β-strand	Extended	Normalized frequency of extended structure (Burgess et al., 1974)	0.118	0.065478	0.065478	0.131893	0.164926	0.00125793	0.00337999	12,15
TMD_C_JMD_C-Pattern(C,5,8,11)-TANS770108	Conformation	β/α-bridge	β/α-bridge	Normalized frequency of zeta R (Tanaka-Scheraga, 1977)	0.117	0.049618	0.049618	0.127033	0.129012	0.00144651	0.00371097	30,33,36
JMD_N_TMD_N-Segment(4,7)-VELV850101	Energy	Electron-ion interaction pot.	Electron-ion interaction potential	Electron-ion interaction potential (Veljkovic et al., 1985)	0.116	0.067974	-0.067974	0.142864	0.174041	0.00151545	0.00383996	9,10,11
JMD_N_TMD_N-Segment(2,5)-QIAN880114	Conformation	β-sheet (N-term)	β-sheet (N-terminal)	Weights for beta-sheet at the window position of -6 (Qian-Sejnowski, 1988)	0.115	0.054334	0.054334	0.136229	0.138994	0.00182318	0.00435329	5,6,7,8
JMD_N_TMD_N-Pattern(N,1,4)-OOBM770105	Energy	Non-bonded energy	Non-bonded energy per residue	Short and medium range non-bonded energy per residue (Oobatake-Ooi, 1977)	0.114	0.052615	0.052615	0.133004	0.140816	0.00189795	0.00448787	1,4
JMD_N_TMD_N-Pattern(N,6,9,13)-LINS030107	ASA/Volume	Accessible surface area (ASA)	ASA (folded protein)	% total accessible surfaces vs win3 of whole residues from folded proteins (Lins et al., 2003)	0.113	0.063882	0.063882	0.139339	0.168825	0.00212688	0.00485816	6,9,13
JMD_N_TMD_N-Segment(9,10)-PRAM820101	Shape	Reduced distance	Intercept in regression	Intercept in regression analysis (Prabhakaran-Ponnuswamy, 1982)	0.11	0.054111	0.054111	0.142815	0.141105	0.00269632	0.00575361	17,18
JMD_N_TMD_N-Pattern(N,6,10)-BURA740102	Conformation	β-strand	Extended	Normalized frequency of extended structure (Burgess et al., 1974)	0.11	0.051881	-0.051881	0.130345	0.14002	0.00269722	0.00575366	6,10
TMD_C_JMD_C-Pattern(N,5,8,12)-ZHOH040101	Structure-Activity	Stability	Stability	The stability scale from the knowledge-based atom-atom potential (Zhou-Zhou, 2004)	0.11	0.049185	0.049185	0.12401	0.139128	0.0027957	0.00590065	25,28,32
JMD_N_TMD_N-Segment(3,7)-QIAN880128	Conformation	Coil (N-term)	Coil (N-terminal)	Weights for coil at the window position of -5 (Qian-Sejnowski, 1988)	0.108	0.061351	-0.061351	0.150765	0.154757	0.0031872	0.00647772	6,7,8
TMD_C_JMD_C-Pattern(N,9,12,15)-CHOP780212	Conformation	β-sheet (C-term)	β-turn (1st residue)	Frequency of the 1st residue in turn (Chou-Fasman, 1978b)	0.108	0.055968	-0.055968	0.117678	0.148519	0.00316671	0.00644204	29,32,35
JMD_N_TMD_N-Pattern(N,2,5,9)-RACS820101	Conformation	β-sheet (N-term)	α-helix with flat 4-Cα structure (i)	Average relative fractional occurrence in A0(i) (Rackovsky-Scheraga, 1982)	0.107	0.06082	0.06082	0.176433	0.171759	0.00354271	0.00697001	2,5,9
JMD_N_TMD_N-Pattern(N,9,12)-MITS020101	Polarity	Amphiphilicity	Amphiphilicity	Amphiphilicity index (Mitaku et al., 2002)	0.106	0.06926	-0.06926	0.105272	0.180826	0.000729055	0.00233546	9,12
TMD_C_JMD_C-Segment(10,14)-KANM800101	Conformation	α-helix	α-helix	Average relative probability of helix (Kanehisa-Tsong, 1980)	0.106	0.060955	0.060955	0.12419	0.151692	0.00375804	0.00726341	33,34
TMD_C_JMD_C-Pattern(C,4,8)-BAEK050101	Conformation	β-strand	Linker index (negative linker propensity, 10-100 AA long region)	Linker index (Bae et al., 2005)	0.105	0.059228	-0.059228	0.141268	0.164791	0.0042726	0.00795433	33,37
TMD_C_JMD_C-Segment(8,10)-CHAM820102	Polarity	Hydrophobicity (interface)	Free energy (interface)	Free energy of solution in water, kcal/mole (Charton-Charton, 1982)	0.104	0.057885	-0.057885	0.141862	0.174673	0.00452713	0.00828756	35,36
JMD_N_TMD_N-Pattern(C,2,6,10,14)-PALJ810113	Conformation	α-helix (left-handed)	β-turn (α class)	Normalized frequency of turn in all-alpha class (Palau et al., 1981)	0.104	0.057626	-0.057626	0.155959	0.175866	0.00477489	0.00860239	7,11,15,19
JMD_N_TMD_N-Pattern(N,1,5,9)-MEIH800101	Shape	Reduced distance	Reduced distance (C-α)	Average reduced distance for C-alpha (Meirovitch et al., 1980)	0.104	0.056534	0.056534	0.187284	0.17906	0.00455711	0.00832267	1,5,9
JMD_N_TMD_N-Pattern(N,6,9)-QIAN880137	Conformation	Coil (C-term)	Coil (C-terminal)	Weights for coil at the window position of 4 (Qian-Sejnowski, 1988)	0.103	0.060665	0.060665	0.191162	0.169277	0.00484532	0.00869052	6,9
JMD_N_TMD_N-Pattern(C,9,13)-KARP850101	Structure-Activity	Flexibility	Flexibility (0 rigid neighbors)	Flexibility parameter for no rigid neighbors (Karplus-Schulz, 1985)	0.102	0.05837	0.05837	0.169627	0.20332	0.00550312	0.00950841	8,12
JMD_N_TMD_N-Segment(5,11)-RADA880106	ASA/Volume	Volume	Accessible surface area (ASA)	Accessible surface area (Radzicka-Wolfenden, 1988)	0.102	0.056954	-0.056954	0.159779	0.172956	0.00567815	0.00974687	8,9
TMD_C_JMD_C-Pattern(N,8,11,15)-BIGC670101	ASA/Volume	Volume	Volume	Residue volume (Bigelow, 1967)	0.102	0.05092	0.05092	0.112039	0.136971	0.00526434	0.00918261	28,31,35

## Sheet: ov0.5_cor0.5
feature	category	subcategory	scale_name	scale_description	abs_auc	abs_mean_dif	mean_dif	std_test	std_ref	p_val_mann_whitney	p_val_fdr_bh	positions
TMD_C_JMD_C-Segment(5,7)-FINA910104	Conformation	α-helix (C-cap)	α-helix termination	Helix termination parameter at position j+1 (Finkelstein et al., 1991)	0.269	0.14085	0.14085	0.128001	0.132549	0	0	32,33,34
TMD_C_JMD_C-Segment(5,7)-KLEP840101	Energy	Charge	Charge	Net charge (Klein et al., 1984)	0.268	0.166383	0.166383	0.150988	0.148874	0	0	32,33,34
TMD_C_JMD_C-Segment(5,7)-HUTJ700102	Energy	Entropy	Entropy	Absolute entropy (Hutchens, 1970)	0.254	0.153421	0.153421	0.137224	0.166465	0	0	32,33,34
TMD_C_JMD_C-Segment(5,7)-LEVM760105	Shape	Side chain length	Side chain length	Radius of gyration of side chain (Levitt, 1976)	0.251	0.150369	0.150369	0.139368	0.16881	0	0	32,33,34
TMD_C_JMD_C-Segment(3,4)-JANJ780101	ASA/Volume	Accessible surface area (ASA)	ASA (folded protein)	Average accessible surface area (Janin et al., 1978)	0.243	0.14103	0.14103	0.152161	0.161153	0	0	31,32,33,34,35
TMD_C_JMD_C-Segment(2,2)-FAUJ880111	Energy	Charge (positive)	Charge (positive)	Positive charge (Fauchere et al., 1988)	0.241	0.119117	0.119117	0.108235	0.140737	0	0	31,32,33,34,35,36,37,38,39,40
TMD_C_JMD_C-Segment(2,2)-FINA910104	Conformation	α-helix (C-cap)	α-helix termination	Helix termination parameter at position j+1 (Finkelstein et al., 1991)	0.24	0.06147	0.06147	0.057336	0.073273	1e-10	1.82861e-08	31,32,33,34,35,36,37,38,39,40
TMD_C_JMD_C-Segment(5,7)-CHOC760103	ASA/Volume	Buried	Buried	Proportion of residues 95% buried (Chothia, 1976)	0.239	0.168009	-0.168009	0.186281	0.200465	1e-10	1.82861e-08	32,33,34
TMD_C_JMD_C-Segment(5,7)-DESM900102	Polarity	Amphiphilicity (α-helix)	Membrane preference	Average membrane preference: AMP07 (Degli Esposti et al., 1990)	0.236	0.178948	-0.178948	0.189874	0.214062	1e-10	1.82861e-08	32,33,34
TMD_C_JMD_C-Segment(5,7)-RADA880106	ASA/Volume	Volume	Accessible surface area (ASA)	Accessible surface area (Radzicka-Wolfenden, 1988)	0.236	0.101801	0.101801	0.09116	0.127279	1e-10	1.82861e-08	32,33,34
TMD_C_JMD_C-Segment(3,4)-JANJ790102	Energy	Free energy (unfolding)	Transfer free energy (TFE) to inside	Transfer free energy (Janin, 1979)	0.233	0.126838	-0.126838	0.147127	0.150439	2e-10	3.55838e-08	31,32,33,34,35
TMD_C_JMD_C-Segment(4,5)-RICJ880113	Conformation	α-helix (C-cap)	α-helix (C-terminal, inside)	Relative preference value at C2 (Richardson-Richardson, 1988)	0.223	0.144356	0.144356	0.1748	0.184027	1.3e-09	1.6147e-07	33,34,35,36
TMD_C_JMD_C-Segment(5,7)-WILM950103	Polarity	Hydrophobicity (interface)	Hydrophobicity (interface)	Hydrophobicity Coefficient in RP-HPLC, C4 with 0.1%TFA/MeCN/H2O (Wilce et al., 1995)	0.222	0.125264	-0.125264	0.163402	0.178239	1.6e-09	1.816e-07	32,33,34
TMD_C_JMD_C-Segment(3,4)-PRAM820102	Shape	Shape and Surface	Slope in Regression	Slope in Regression analysis x 1.0E1 (Prabhakaran-Ponnuswamy, 1982)	0.222	0.089496	-0.089496	0.079237	0.117206	1.5e-09	1.73237e-07	31,32,33,34,35
TMD_C_JMD_C-Segment(5,7)-KRIW710101	Structure-Activity	Flexibility	Side chain interaction	Side chain interaction parameter (Krigbaum-Rubin, 1971)	0.209	0.113097	0.113097	0.146968	0.170711	1.31e-08	1.00276e-06	32,33,34
TMD_C_JMD_C-Segment(2,2)-EISD860101	Polarity	Hydrophobicity	Solvation free energy	Solvation free energy (Eisenberg-McLachlan, 1986)	0.207	0.061247	-0.061247	0.078704	0.092765	1.85e-08	1.36838e-06	31,32,33,34,35,36,37,38,39,40
TMD_C_JMD_C-Segment(5,7)-AURR980110	Conformation	α-helix	α-helix (middle)	Normalized positional residue frequency at helix termini N5 (Aurora-Rose, 1998)	0.206	0.124632	0.124632	0.170167	0.168519	2.01e-08	1.43824e-06	32,33,34
TMD_C_JMD_C-Segment(5,7)-MITS020101	Polarity	Amphiphilicity	Amphiphilicity	Amphiphilicity index (Mitaku et al., 2002)	0.205	0.115839	0.115839	0.137126	0.159711	2.28e-08	1.53156e-06	32,33,34
TMD_C_JMD_C-Segment(5,7)-TANS770106	Conformation	β-turn (TM helix)	β-turn in double bend	Normalized frequency of chain reversal D (Tanaka-Scheraga, 1977)	0.203	0.108306	0.108306	0.157888	0.137629	3.06e-08	1.99445e-06	32,33,34
TMD_C_JMD_C-Segment(2,2)-RICJ880113	Conformation	α-helix (C-cap)	α-helix (C-terminal, inside)	Relative preference value at C2 (Richardson-Richardson, 1988)	0.203	0.075825	0.075825	0.091771	0.111592	3.13e-08	2.00047e-06	31,32,33,34,35,36,37,38,39,40
TMD_C_JMD_C-Segment(5,7)-TANS770108	Conformation	β/α-bridge	β/α-bridge	Normalized frequency of zeta R (Tanaka-Scheraga, 1977)	0.2	0.095208	0.095208	0.131868	0.130405	4.88e-08	2.74573e-06	32,33,34
TMD_C_JMD_C-Segment(2,2)-CHOC760103	ASA/Volume	Buried	Buried	Proportion of residues 95% buried (Chothia, 1976)	0.189	0.062452	-0.062452	0.084806	0.100668	2.751e-07	1.11103e-05	31,32,33,34,35,36,37,38,39,40
TMD_C_JMD_C-Segment(3,4)-YUTK870103	Energy	Free energy (unfolding)	Free energy (unfolding)	Activation Gibbs energy of unfolding, pH7.0 (Yutani et al., 1987)	0.188	0.108302	-0.108302	0.158248	0.151235	3.095e-07	1.20558e-05	31,32,33,34,35
TMD_C_JMD_C-Segment(5,7)-CHAM820102	Polarity	Hydrophobicity (interface)	Free energy (interface)	Free energy of solution in water, kcal/mole (Charton-Charton, 1982)	0.188	0.087086	-0.087086	0.125915	0.152907	3.012e-07	1.18731e-05	32,33,34
TMD_C_JMD_C-Pattern(C,3,7,11)-LINS030106	ASA/Volume	Accessible surface area (ASA)	Hydrophilic ASA (folded proteins)	Hydrophilic median accessible surfaces of whole residues from folded proteins, expressed in Å² (Lins et al., 2003)	0.187	0.106417	0.106417	0.157258	0.192833	3.747e-07	1.40151e-05	30,34,38
TMD_C_JMD_C-Pattern(C,8,11)-PRAM820102	Shape	Shape and Surface	Slope in Regression	Slope in Regression analysis x 1.0E1 (Prabhakaran-Ponnuswamy, 1982)	0.186	0.095528	-0.095528	0.108574	0.161405	3.848e-07	1.43115e-05	30,33
TMD_C_JMD_C-Segment(5,7)-RICJ880116	Conformation	α-helix (C-term, out)	α-helix (C-terminal, outside)	Relative preference value at C' (Richardson-Richardson, 1988)	0.184	0.071041	0.071041	0.096802	0.119339	5.464e-07	1.82586e-05	32,33,34
TMD_C_JMD_C-Segment(5,7)-ROSM880103	Structure-Activity	Backbone-dynamics (-CH)	Loss of hydropathy by α-helix formation	Loss of Side chain hydropathy by helix formation (Roseman, 1988)	0.184	0.06813	-0.06813	0.097336	0.123422	5.024e-07	1.74068e-05	32,33,34
TMD_C_JMD_C-Segment(5,7)-BAEK050101	Conformation	β-strand	Linker index (negative linker propensity, 10-100 AA long region)	Linker index (Bae et al., 2005)	0.183	0.089577	-0.089577	0.136306	0.15213	6.653e-07	2.13642e-05	32,33,34
TMD_C_JMD_C-Pattern(C,2,6,9,13)-BHAR880101	Structure-Activity	Flexibility	Flexibility	Average flexibility indices (Bhaskaran-Ponnuswamy, 1988)	0.181	0.087986	0.087986	0.121213	0.146518	8.438e-07	2.54783e-05	28,32,35,39
TMD_C_JMD_C-Segment(2,2)-KARS160114	Shape	Side chain length	Eccentricity (average)	Average weighted eccentricity based on the atomic number (Kakraba-Knisley, 2016)	0.18	0.056467	0.056467	0.066286	0.095418	9.593e-07	2.78197e-05	31,32,33,34,35,36,37,38,39,40
TMD_C_JMD_C-Pattern(C,4,7,11)-RADA880104	Energy	Free energy (unfolding)	Transfer free energy (TFE) to inside	Transfer free energy from chx to oct (Radzicka-Wolfenden, 1988)	0.176	0.097982	-0.097982	0.160907	0.150639	1.6974e-06	4.2166e-05	30,34,37
TMD_C_JMD_C-Segment(2,3)-CHOP780212	Conformation	β-sheet (C-term)	β-turn (1st residue)	Frequency of the 1st residue in turn (Chou-Fasman, 1978b)	0.174	0.053907	-0.053907	0.078658	0.096738	2.1687e-06	4.93998e-05	27,28,29,30,31,32,33
TMD_C_JMD_C-Segment(2,2)-MONM990101	Conformation	β-turn (TM helix)	β-turn (TM helix)	Turn propensity scale for transmembrane helices (Monne et al., 1999)	0.173	0.074713	0.074713	0.100614	0.133135	2.3348e-06	5.23237e-05	31,32,33,34,35,36,37,38,39,40
JMD_N_TMD_N-Pattern(C,4,8,11)-JANJ780101	ASA/Volume	Accessible surface area (ASA)	ASA (folded protein)	Average accessible surface area (Janin et al., 1978)	0.166	0.053533	-0.053533	0.0856	0.107718	6.554e-06	0.00010079	10,13,17
TMD_C_JMD_C-Segment(4,5)-MEIH800101	Shape	Reduced distance	Reduced distance (C-α)	Average reduced distance for C-alpha (Meirovitch et al., 1980)	0.165	0.093135	0.093135	0.150397	0.159529	7.07e-06	0.000106018	33,34,35,36
JMD_N_TMD_N-Pattern(C,1,5,8,12)-OOBM770105	Energy	Non-bonded energy	Non-bonded energy per residue	Short and medium range non-bonded energy per residue (Oobatake-Ooi, 1977)	0.16	0.059275	0.059275	0.107822	0.108839	1.35003e-05	0.000163971	9,13,16,20
TMD_C_JMD_C-Pattern(C,8,11)-RADA880106	ASA/Volume	Volume	Accessible surface area (ASA)	Accessible surface area (Radzicka-Wolfenden, 1988)	0.158	0.079006	0.079006	0.122999	0.147444	1.73895e-05	0.000196693	30,33
TMD_C_JMD_C-Pattern(C,8,11,15)-JANJ780101	ASA/Volume	Accessible surface area (ASA)	ASA (folded protein)	Average accessible surface area (Janin et al., 1978)	0.158	0.07693	0.07693	0.138704	0.13358	1.78971e-05	0.000201052	26,30,33
JMD_N_TMD_N-Segment(2,5)-ZHOH040101	Structure-Activity	Stability	Stability	The stability scale from the knowledge-based atom-atom potential (Zhou-Zhou, 2004)	0.156	0.065175	-0.065175	0.102013	0.125835	2.20166e-05	0.000232644	5,6,7,8
TMD_C_JMD_C-Segment(2,3)-AURR980110	Conformation	α-helix	α-helix (middle)	Normalized positional residue frequency at helix termini N5 (Aurora-Rose, 1998)	0.155	0.053262	0.053262	0.095123	0.104444	2.57279e-05	0.000260564	27,28,29,30,31,32,33
TMD_C_JMD_C-Segment(10,14)-CHOP780212	Conformation	β-sheet (C-term)	β-turn (1st residue)	Frequency of the 1st residue in turn (Chou-Fasman, 1978b)	0.154	0.099258	-0.099258	0.152289	0.200741	2.59873e-05	0.000262384	33,34
JMD_N_TMD_N-Pattern(N,6,9)-PARS000102	Structure-Activity	Flexibility	Flexibility	p-Values of thermophilic proteins based on the distributions of B values (Parthasarathy-Murthy, 2000)	0.154	0.062717	0.062717	0.11426	0.130269	2.8412e-05	0.000280835	6,9
TMD_C_JMD_C-Pattern(C,4,8,12)-JANJ780101	ASA/Volume	Accessible surface area (ASA)	ASA (folded protein)	Average accessible surface area (Janin et al., 1978)	0.153	0.091311	0.091311	0.151935	0.171122	3.16044e-05	0.000298068	29,33,37
TMD_C_JMD_C-Segment(2,3)-PRAM820102	Shape	Shape and Surface	Slope in Regression	Slope in Regression analysis x 1.0E1 (Prabhakaran-Ponnuswamy, 1982)	0.153	0.052997	-0.052997	0.077192	0.099822	3.1166e-05	0.000294764	27,28,29,30,31,32,33
TMD_C_JMD_C-Segment(4,7)-CRAJ730102	Conformation	β-sheet	β-sheet	Normalized frequency of beta-sheet (Crawford et al., 1973)	0.151	0.07716	0.07716	0.104882	0.148661	4.16335e-05	0.000360623	29,30,31
TMD-Pattern(N,7,10,14)-RACS820101	Conformation	β-sheet (N-term)	α-helix with flat 4-Cα structure (i)	Average relative fractional occurrence in A0(i) (Rackovsky-Scheraga, 1982)	0.151	0.067834	-0.067834	0.09858	0.136088	3.84684e-05	0.000339006	17,20,24
JMD_N_TMD_N-Pattern(C,1,5,8,12)-RADA880106	ASA/Volume	Volume	Accessible surface area (ASA)	Accessible surface area (Radzicka-Wolfenden, 1988)	0.151	0.057642	-0.057642	0.107656	0.107753	4.11228e-05	0.000357611	9,13,16,20
TMD-Pattern(N,10,14)-ISOY800105	Conformation	β-sheet (C-term)	β-sheet (C-terminal)	Normalized relative frequency of bend S (Isogai et al., 1980)	0.151	0.054055	-0.054055	0.173498	0.170165	3.82389e-05	0.000337888	20,24
TMD_C_JMD_C-Pattern(C,4,8,12)-RADA880104	Energy	Free energy (unfolding)	Transfer free energy (TFE) to inside	Transfer free energy from chx to oct (Radzicka-Wolfenden, 1988)	0.15	0.081899	-0.081899	0.153554	0.151254	4.18532e-05	0.000361569	29,33,37
JMD_N_TMD_N-Pattern(C,1,4,8,11)-VELV850101	Energy	Electron-ion interaction pot.	Electron-ion interaction potential	Electron-ion interaction potential (Veljkovic et al., 1985)	0.149	0.072987	-0.072987	0.116719	0.144329	4.79946e-05	0.000392971	10,13,17,20
TMD_C_JMD_C-Pattern(C,8,11,15)-JANJ790102	Energy	Free energy (unfolding)	Transfer free energy (TFE) to inside	Transfer free energy (Janin, 1979)	0.149	0.069262	-0.069262	0.135215	0.128745	4.86262e-05	0.000394146	26,30,33
TMD_C_JMD_C-Pattern(N,6,9,12,15)-AURR980110	Conformation	α-helix	α-helix (middle)	Normalized positional residue frequency at helix termini N5 (Aurora-Rose, 1998)	0.149	0.067862	0.067862	0.113553	0.134704	4.94673e-05	0.000400053	26,29,32,35
JMD_N_TMD_N-PeriodicPattern(C,i+4/3,1)-ZHOH040101	Structure-Activity	Stability	Stability	The stability scale from the knowledge-based atom-atom potential (Zhou-Zhou, 2004)	0.149	0.051673	-0.051673	0.090835	0.106009	4.84948e-05	0.000393639	2,6,9,13,16,20
JMD_N_TMD_N-Segment(2,5)-VINM940102	Structure-Activity	Flexibility	Flexibility (0 rigid neighbors)	Normalized flexibility parameters (B-values) for each residue surrounded by none rigid neighbours (Vihinen et al., 1994)	0.148	0.081949	0.081949	0.137633	0.151613	5.33879e-05	0.000417912	5,6,7,8
TMD_C_JMD_C-Pattern(N,11,15)-RADA880106	ASA/Volume	Volume	Accessible surface area (ASA)	Accessible surface area (Radzicka-Wolfenden, 1988)	0.147	0.068017	0.068017	0.110269	0.144819	6.24085e-05	0.000466206	31,35
TMD_C_JMD_C-Pattern(C,4,8,12,15)-WILM950103	Polarity	Hydrophobicity (interface)	Hydrophobicity (interface)	Hydrophobicity Coefficient in RP-HPLC, C4 with 0.1%TFA/MeCN/H2O (Wilce et al., 1995)	0.147	0.054867	-0.054867	0.104267	0.113107	6.58285e-05	0.000479899	26,29,33,37
TMD_C_JMD_C-Pattern(C,4,8)-TANS770108	Conformation	β/α-bridge	β/α-bridge	Normalized frequency of zeta R (Tanaka-Scheraga, 1977)	0.146	0.075419	0.075419	0.140031	0.168416	7.2619e-05	0.000510738	33,37
JMD_N_TMD_N-Segment(5,15)-BAEK050101	Conformation	β-strand	Linker index (negative linker propensity, 10-100 AA long region)	Linker index (Bae et al., 2005)	0.145	0.094776	-0.094776	0.147163	0.209378	7.37147e-05	0.000514009	6
TMD_C_JMD_C-Pattern(N,10,13)-WILM950103	Polarity	Hydrophobicity (interface)	Hydrophobicity (interface)	Hydrophobicity Coefficient in RP-HPLC, C4 with 0.1%TFA/MeCN/H2O (Wilce et al., 1995)	0.144	0.078499	-0.078499	0.137797	0.176301	8.88324e-05	0.000587811	30,33
JMD_N_TMD_N-Segment(4,13)-CHOP780202	Conformation	β-sheet	β-sheet	Normalized frequency of beta-sheet (Chou-Fasman, 1978b)	0.143	0.107739	-0.107739	0.187537	0.20024	9.81559e-05	0.00062572	5,6
TMD_C_JMD_C-Pattern(C,4,8)-MITS020101	Polarity	Amphiphilicity	Amphiphilicity	Amphiphilicity index (Mitaku et al., 2002)	0.142	0.083346	0.083346	0.160591	0.186105	8.92246e-05	0.000588543	33,37
TMD_C_JMD_C-Pattern(C,5,8)-ROSM880103	Structure-Activity	Backbone-dynamics (-CH)	Loss of hydropathy by α-helix formation	Loss of Side chain hydropathy by helix formation (Roseman, 1988)	0.142	0.068698	-0.068698	0.128857	0.156775	0.000105073	0.000655014	33,36
TMD-Pattern(C,3,6,9,13)-CHOP780212	Conformation	β-sheet (C-term)	β-turn (1st residue)	Frequency of the 1st residue in turn (Chou-Fasman, 1978b)	0.141	0.051054	-0.051054	0.076836	0.104875	0.000127369	0.000745983	18,22,25,28
JMD_N_TMD_N-Segment(2,2)-CHAM830108	Energy	Charge	Charge (donor)	A parameter of charge transfer donor capability (Charton-Charton, 1983)	0.14	0.054966	-0.054966	0.112752	0.136121	9.74013e-05	0.000624177	11,12,13,14,15,16,17,18,19,20
JMD_N_TMD_N-Pattern(N,1,4,7)-KARP850101	Structure-Activity	Flexibility	Flexibility (0 rigid neighbors)	Flexibility parameter for no rigid neighbors (Karplus-Schulz, 1985)	0.139	0.08414	0.08414	0.16827	0.175207	0.000161947	0.000878166	1,4,7
JMD_N_TMD_N-Segment(2,5)-LINS030107	ASA/Volume	Accessible surface area (ASA)	ASA (folded protein)	% total accessible surfaces vs win3 of whole residues from folded proteins (Lins et al., 2003)	0.138	0.075766	0.075766	0.149761	0.155103	0.00017633	0.000925663	5,6,7,8
TMD-Pattern(C,8,12,15)-RACS820101	Conformation	β-sheet (N-term)	α-helix with flat 4-Cα structure (i)	Average relative fractional occurrence in A0(i) (Rackovsky-Scheraga, 1982)	0.138	0.061547	-0.061547	0.115342	0.137023	0.000172174	0.000915514	16,19,23
TMD_C_JMD_C-Pattern(N,11,15)-WILM950103	Polarity	Hydrophobicity (interface)	Hydrophobicity (interface)	Hydrophobicity Coefficient in RP-HPLC, C4 with 0.1%TFA/MeCN/H2O (Wilce et al., 1995)	0.137	0.084407	-0.084407	0.139385	0.18632	0.000189931	0.000969013	31,35
TMD-Segment(3,7)-ANDN920101	Structure-Activity	Backbone-dynamics (-CH)	α-CH chemical shifts (backbone-dynamics)	alpha-CH chemical shifts (Andersen et al., 1992)	0.137	0.079612	-0.079612	0.155113	0.176293	0.000197711	0.000997341	16,17,18
JMD_N_TMD_N-Pattern(N,1,5,9,12)-RICJ880111	Conformation	π-helix	α-helix	Relative preference value at C4 (Richardson-Richardson, 1988)	0.137	0.053324	-0.053324	0.102867	0.116042	0.000195126	0.000987466	1,5,9,12
TMD_C_JMD_C-Pattern(C,4,8)-TANS770106	Conformation	β-turn (TM helix)	β-turn in double bend	Normalized frequency of chain reversal D (Tanaka-Scheraga, 1977)	0.135	0.073639	0.073639	0.163579	0.160046	0.000227016	0.00109563	33,37
TMD_C_JMD_C-Pattern(C,4,8)-CHAM820102	Polarity	Hydrophobicity (interface)	Free energy (interface)	Free energy of solution in water, kcal/mole (Charton-Charton, 1982)	0.135	0.073612	-0.073612	0.11684	0.16554	0.000246195	0.00114478	33,37
TMD_C_JMD_C-Pattern(C,1,5,9)-QIAN880127	Conformation	Coil (N-term)	Coil (N-terminal)	Weights for coil at the window position of -6 (Qian-Sejnowski, 1988)	0.135	0.073562	-0.073562	0.164437	0.154335	0.000249198	0.00115334	32,36,40
TMD_C_JMD_C-Segment(7,10)-RACS820109	Conformation	α-helix (left-handed)	α-helix (left-handed)	Average relative fractional occurrence in AL(i-1) (Rackovsky-Scheraga, 1982)	0.135	0.071853	-0.071853	0.072292	0.15687	1.97962e-05	0.000216377	33,34
JMD_N_TMD_N-Pattern(N,1,4,7,11)-ZHOH040101	Structure-Activity	Stability	Stability	The stability scale from the knowledge-based atom-atom potential (Zhou-Zhou, 2004)	0.135	0.055547	-0.055547	0.1027	0.122277	0.000226205	0.00109332	1,4,7,11
JMD_N_TMD_N-PeriodicPattern(C,i+4/3,1)-KARP850101	Structure-Activity	Flexibility	Flexibility (0 rigid neighbors)	Flexibility parameter for no rigid neighbors (Karplus-Schulz, 1985)	0.135	0.055184	0.055184	0.109016	0.116944	0.000249045	0.00115334	2,6,9,13,16,20
JMD_N_TMD_N-Segment(2,2)-ANDN920101	Structure-Activity	Backbone-dynamics (-CH)	α-CH chemical shifts (backbone-dynamics)	alpha-CH chemical shifts (Andersen et al., 1992)	0.135	0.05072	-0.05072	0.09771	0.112405	0.000226204	0.00109332	11,12,13,14,15,16,17,18,19,20
JMD_N_TMD_N-PeriodicPattern(C,i+4/4,1)-RICJ880107	Conformation	π-helix	α-helix	Relative preference value at N4 (Richardson-Richardson, 1988)	0.134	0.052951	-0.052951	0.104812	0.121381	0.000251682	0.00116105	4,8,12,16,20
TMD_C_JMD_C-Pattern(C,2,5,9)-MAXF760104	Conformation	α-helix (left-handed)	α-helix (left-handed)	Normalized frequency of left-handed alpha-helix (Maxfield-Scheraga, 1976)	0.133	0.057081	0.057081	0.142491	0.118093	0.000302982	0.00130843	32,36,39
JMD_N_TMD_N-Pattern(N,6,9,13)-BAEK050101	Conformation	β-strand	Linker index (negative linker propensity, 10-100 AA long region)	Linker index (Bae et al., 2005)	0.133	0.055543	-0.055543	0.108834	0.122211	0.000299624	0.00129765	6,9,13
TMD_C_JMD_C-Pattern(N,11,15)-AURR980110	Conformation	α-helix	α-helix (middle)	Normalized positional residue frequency at helix termini N5 (Aurora-Rose, 1998)	0.132	0.081825	0.081825	0.155646	0.185443	0.00032583	0.00137761	31,35
TMD_C_JMD_C-Pattern(C,1,4,7)-QIAN880138	Conformation	Coil (C-term)	Coil (C-terminal)	Weights for coil at the window position of 5 (Qian-Sejnowski, 1988)	0.131	0.062673	-0.062673	0.129622	0.149489	0.000371472	0.00149792	34,37,40
TMD_C_JMD_C-Pattern(N,11,15)-OOBM850105	Structure-Activity	Flexibility	Side chain interaction	Optimized side chain interaction parameter (Oobatake et al., 1985)	0.131	0.060888	0.060888	0.11818	0.158349	0.000377894	0.00151312	31,35
TMD_C_JMD_C-Pattern(C,4,8)-KRIW710101	Structure-Activity	Flexibility	Side chain interaction	Side chain interaction parameter (Krigbaum-Rubin, 1971)	0.129	0.071122	0.071122	0.157109	0.176609	0.000456362	0.00171279	33,37
JMD_N_TMD_N-Segment(2,5)-MEIH800101	Shape	Reduced distance	Reduced distance (C-α)	Average reduced distance for C-alpha (Meirovitch et al., 1980)	0.129	0.068584	0.068584	0.131255	0.151126	0.00042315	0.00162805	5,6,7,8
JMD_N_TMD_N-Pattern(C,4,7,10,13)-QIAN880138	Conformation	Coil (C-term)	Coil (C-terminal)	Weights for coil at the window position of 5 (Qian-Sejnowski, 1988)	0.128	0.062364	0.062364	0.150161	0.144336	0.000485181	0.00178035	8,11,14,17
JMD_N_TMD_N-Segment(3,10)-YUTK870101	Energy	Free energy (unfolding)	Free energy (unfolding)	Unfolding Gibbs energy in water, pH7.0 (Yutani et al., 1987)	0.128	0.06063	-0.06063	0.112487	0.137393	0.000507644	0.00184021	5,6
JMD_N_TMD_N-Pattern(N,1,4,7,11)-BIGC670101	ASA/Volume	Volume	Volume	Residue volume (Bigelow, 1967)	0.128	0.051917	-0.051917	0.10585	0.11615	0.000472674	0.0017432	1,4,7,11
TMD_C_JMD_C-Pattern(C,2,6,9)-MEIH800101	Shape	Reduced distance	Reduced distance (C-α)	Average reduced distance for C-alpha (Meirovitch et al., 1980)	0.127	0.077105	0.077105	0.162757	0.180769	0.000558677	0.00196357	32,35,39
JMD_N_TMD_N-Segment(8,9)-OOBM770105	Energy	Non-bonded energy	Non-bonded energy per residue	Short and medium range non-bonded energy per residue (Oobatake-Ooi, 1977)	0.127	0.070724	0.070724	0.133053	0.146615	0.000526697	0.00189054	16,17
JMD_N_TMD_N-Pattern(C,1,4,8)-PRAM820101	Shape	Reduced distance	Intercept in regression	Intercept in regression analysis (Prabhakaran-Ponnuswamy, 1982)	0.127	0.051568	0.051568	0.1135	0.119338	0.000571706	0.00198919	13,17,20
JMD_N_TMD_N-PeriodicPattern(C,i+4/4,4)-OOBM770105	Energy	Non-bonded energy	Non-bonded energy per residue	Short and medium range non-bonded energy per residue (Oobatake-Ooi, 1977)	0.127	0.050789	0.050789	0.112939	0.099894	0.000528337	0.00189436	1,5,9,13,17
TMD-Pattern(C,3,6,9,13)-FAUJ880108	Energy	Electron-ion interaction pot.	Electrical Effect	Localized Electrical Effect (Fauchere et al., 1988)	0.125	0.049353	-0.049353	0.075258	0.110333	0.000664022	0.0021922	18,22,25,28
TMD_C_JMD_C-Pattern(N,11,15)-VINM940104	Structure-Activity	Flexibility (2 rigid neighbors)	Flexibility (2 rigid neighbors)	Normalized flexibility parameters (B-values) for each residue surrounded by two rigid neighbours (Vihinen et al., 1994)	0.124	0.081793	0.081793	0.171863	0.169568	0.000725925	0.00233092	31,35
TMD-Segment(4,10)-TANS770102	Conformation	α-helix (C-term, out)	α-helix (C-terminal, outside)	Normalized frequency of isolated helix (Tanaka-Scheraga, 1977)	0.124	0.064514	-0.064514	0.141283	0.162287	0.000731348	0.00234008	17,18
TMD_C_JMD_C-Pattern(N,8,12,15)-FINA770101	Structure-Activity	Stability (helix-coil)	Stability (helix-coil)	Helix-coil equilibrium constant (Finkelstein-Ptitsyn, 1977)	0.123	0.056607	0.056607	0.11752	0.140678	0.000831321	0.00255185	28,32,35
TMD-Pattern(C,3,6,9,13)-CRAJ730102	Conformation	β-sheet	β-sheet	Normalized frequency of beta-sheet (Crawford et al., 1973)	0.122	0.056293	0.056293	0.118215	0.136664	0.000885503	0.00266298	18,22,25,28
TMD_C_JMD_C-Pattern(N,6,9)-VELV850101	Energy	Electron-ion interaction pot.	Electron-ion interaction potential	Electron-ion interaction potential (Veljkovic et al., 1985)	0.121	0.096272	-0.096272	0.142407	0.214946	0.000964443	0.00281549	26,29
TMD_C_JMD_C-Segment(10,14)-FINA770101	Structure-Activity	Stability (helix-coil)	Stability (helix-coil)	Helix-coil equilibrium constant (Finkelstein-Ptitsyn, 1977)	0.121	0.06942	0.06942	0.103671	0.162935	0.000978444	0.00284293	33,34

## Sheet: ov0.5_cor0.75
feature	category	subcategory	scale_name	scale_description	abs_auc	abs_mean_dif	mean_dif	std_test	std_ref	p_val_mann_whitney	p_val_fdr_bh	positions
TMD_C_JMD_C-Segment(5,7)-FINA910104	Conformation	α-helix (C-cap)	α-helix termination	Helix termination parameter at position j+1 (Finkelstein et al., 1991)	0.269	0.14085	0.14085	0.128001	0.132549	0	0	32,33,34
TMD_C_JMD_C-Segment(5,7)-KLEP840101	Energy	Charge	Charge	Net charge (Klein et al., 1984)	0.268	0.166383	0.166383	0.150988	0.148874	0	0	32,33,34
TMD_C_JMD_C-Segment(5,7)-HUTJ700102	Energy	Entropy	Entropy	Absolute entropy (Hutchens, 1970)	0.254	0.153421	0.153421	0.137224	0.166465	0	0	32,33,34
TMD_C_JMD_C-Segment(5,7)-LEVM760105	Shape	Side chain length	Side chain length	Radius of gyration of side chain (Levitt, 1976)	0.251	0.150369	0.150369	0.139368	0.16881	0	0	32,33,34
TMD_C_JMD_C-Segment(4,5)-FINA910103	Conformation	α-helix (C-cap)	α-helix (C-terminal, inside)	Helix termination parameter at position j-2,j-1,j (Finkelstein et al., 1991)	0.25	0.169747	0.169747	0.187422	0.180346	0	0	33,34,35,36
TMD_C_JMD_C-Segment(3,4)-JANJ780101	ASA/Volume	Accessible surface area (ASA)	ASA (folded protein)	Average accessible surface area (Janin et al., 1978)	0.243	0.14103	0.14103	0.152161	0.161153	0	0	31,32,33,34,35
TMD_C_JMD_C-Segment(3,4)-FAUJ880111	Energy	Charge (positive)	Charge (positive)	Positive charge (Fauchere et al., 1988)	0.241	0.181564	0.181564	0.180863	0.202853	0	0	31,32,33,34,35
TMD_C_JMD_C-Segment(2,2)-FINA910104	Conformation	α-helix (C-cap)	α-helix termination	Helix termination parameter at position j+1 (Finkelstein et al., 1991)	0.24	0.06147	0.06147	0.057336	0.073273	1e-10	1.82861e-08	31,32,33,34,35,36,37,38,39,40
TMD_C_JMD_C-Segment(5,7)-CHOC760103	ASA/Volume	Buried	Buried	Proportion of residues 95% buried (Chothia, 1976)	0.239	0.168009	-0.168009	0.186281	0.200465	1e-10	1.82861e-08	32,33,34
TMD_C_JMD_C-Segment(5,7)-DESM900102	Polarity	Amphiphilicity (α-helix)	Membrane preference	Average membrane preference: AMP07 (Degli Esposti et al., 1990)	0.236	0.178948	-0.178948	0.189874	0.214062	1e-10	1.82861e-08	32,33,34
TMD_C_JMD_C-Segment(3,4)-FAUJ880109	Energy	Isoelectric point	Number hydrogen bond donors	Number of hydrogen bond donors (Fauchere et al., 1988)	0.236	0.133012	0.133012	0.143862	0.158148	1e-10	1.82861e-08	31,32,33,34,35
TMD_C_JMD_C-Segment(5,7)-RADA880106	ASA/Volume	Volume	Accessible surface area (ASA)	Accessible surface area (Radzicka-Wolfenden, 1988)	0.236	0.101801	0.101801	0.09116	0.127279	1e-10	1.82861e-08	32,33,34
TMD_C_JMD_C-Segment(3,4)-JANJ790102	Energy	Free energy (unfolding)	Transfer free energy (TFE) to inside	Transfer free energy (Janin, 1979)	0.233	0.126838	-0.126838	0.147127	0.150439	2e-10	3.55838e-08	31,32,33,34,35
TMD_C_JMD_C-Segment(5,7)-EISD860101	Polarity	Hydrophobicity	Solvation free energy	Solvation free energy (Eisenberg-McLachlan, 1986)	0.225	0.156931	-0.156931	0.191902	0.181146	9e-10	1.23431e-07	32,33,34
TMD_C_JMD_C-Segment(4,5)-RICJ880113	Conformation	α-helix (C-cap)	α-helix (C-terminal, inside)	Relative preference value at C2 (Richardson-Richardson, 1988)	0.223	0.144356	0.144356	0.1748	0.184027	1.3e-09	1.6147e-07	33,34,35,36
TMD_C_JMD_C-Segment(5,7)-WILM950103	Polarity	Hydrophobicity (interface)	Hydrophobicity (interface)	Hydrophobicity Coefficient in RP-HPLC, C4 with 0.1%TFA/MeCN/H2O (Wilce et al., 1995)	0.222	0.125264	-0.125264	0.163402	0.178239	1.6e-09	1.816e-07	32,33,34
TMD_C_JMD_C-Segment(3,4)-PRAM820102	Shape	Shape and Surface	Slope in Regression	Slope in Regression analysis x 1.0E1 (Prabhakaran-Ponnuswamy, 1982)	0.222	0.089496	-0.089496	0.079237	0.117206	1.5e-09	1.73237e-07	31,32,33,34,35
TMD_C_JMD_C-Segment(2,2)-KLEP840101	Energy	Charge	Charge	Net charge (Klein et al., 1984)	0.218	0.05892	0.05892	0.06181	0.078725	1.7e-09	1.8968e-07	31,32,33,34,35,36,37,38,39,40
TMD_C_JMD_C-Segment(2,2)-FINA910103	Conformation	α-helix (C-cap)	α-helix (C-terminal, inside)	Helix termination parameter at position j-2,j-1,j (Finkelstein et al., 1991)	0.217	0.080481	0.080481	0.08567	0.10765	3.5e-09	3.20007e-07	31,32,33,34,35,36,37,38,39,40
TMD_C_JMD_C-Segment(5,7)-KRIW710101	Structure-Activity	Flexibility	Side chain interaction	Side chain interaction parameter (Krigbaum-Rubin, 1971)	0.209	0.113097	0.113097	0.146968	0.170711	1.31e-08	1.00276e-06	32,33,34
TMD_C_JMD_C-Segment(2,2)-EISD860101	Polarity	Hydrophobicity	Solvation free energy	Solvation free energy (Eisenberg-McLachlan, 1986)	0.207	0.061247	-0.061247	0.078704	0.092765	1.85e-08	1.36838e-06	31,32,33,34,35,36,37,38,39,40
TMD_C_JMD_C-Segment(5,7)-VINM940104	Structure-Activity	Flexibility (2 rigid neighbors)	Flexibility (2 rigid neighbors)	Normalized flexibility parameters (B-values) for each residue surrounded by two rigid neighbours (Vihinen et al., 1994)	0.206	0.151476	0.151476	0.199432	0.184809	1.9e-08	1.38974e-06	32,33,34
TMD_C_JMD_C-Segment(5,7)-AURR980110	Conformation	α-helix	α-helix (middle)	Normalized positional residue frequency at helix termini N5 (Aurora-Rose, 1998)	0.206	0.124632	0.124632	0.170167	0.168519	2.01e-08	1.43824e-06	32,33,34
TMD_C_JMD_C-Segment(9,13)-LEVM760103	Shape	Steric parameter	Side chain angle (theta)	Side chain angle theta(AAR) (Levitt, 1976)	0.206	0.053206	0.053206	0.015211	0.136241	2.16e-08	1.46591e-06	33
TMD_C_JMD_C-Segment(7,10)-LEVM760103	Shape	Steric parameter	Side chain angle (theta)	Side chain angle theta(AAR) (Levitt, 1976)	0.206	0.052632	0.052632	0.015244	0.132447	2.11e-08	1.44689e-06	33,34
TMD_C_JMD_C-Segment(5,7)-MITS020101	Polarity	Amphiphilicity	Amphiphilicity	Amphiphilicity index (Mitaku et al., 2002)	0.205	0.115839	0.115839	0.137126	0.159711	2.28e-08	1.53156e-06	32,33,34
TMD_C_JMD_C-Segment(5,7)-TANS770106	Conformation	β-turn (TM helix)	β-turn in double bend	Normalized frequency of chain reversal D (Tanaka-Scheraga, 1977)	0.203	0.108306	0.108306	0.157888	0.137629	3.06e-08	1.99445e-06	32,33,34
TMD_C_JMD_C-Segment(2,2)-RICJ880113	Conformation	α-helix (C-cap)	α-helix (C-terminal, inside)	Relative preference value at C2 (Richardson-Richardson, 1988)	0.203	0.075825	0.075825	0.091771	0.111592	3.13e-08	2.00047e-06	31,32,33,34,35,36,37,38,39,40
TMD_C_JMD_C-Segment(5,7)-ARGP820103	ASA/Volume	Buried	Buried	Membrane-buried preference parameters (Argos et al., 1982)	0.201	0.111942	-0.111942	0.128088	0.17553	4.25e-08	2.45419e-06	32,33,34
TMD_C_JMD_C-Segment(5,7)-TANS770108	Conformation	β/α-bridge	β/α-bridge	Normalized frequency of zeta R (Tanaka-Scheraga, 1977)	0.2	0.095208	0.095208	0.131868	0.130405	4.88e-08	2.74573e-06	32,33,34
TMD_C_JMD_C-Pattern(C,8,11)-HUTJ700102	Energy	Entropy	Entropy	Absolute entropy (Hutchens, 1970)	0.194	0.110823	0.110823	0.133663	0.174732	1.185e-07	5.69405e-06	30,33
TMD_C_JMD_C-Segment(5,7)-YUTK870101	Energy	Free energy (unfolding)	Free energy (unfolding)	Unfolding Gibbs energy in water, pH7.0 (Yutani et al., 1987)	0.193	0.127717	-0.127717	0.177939	0.158688	1.498e-07	6.99385e-06	32,33,34
TMD_C_JMD_C-Segment(4,5)-BHAR880101	Structure-Activity	Flexibility	Flexibility	Average flexibility indices (Bhaskaran-Ponnuswamy, 1988)	0.189	0.105839	0.105839	0.143825	0.163656	2.486e-07	1.04906e-05	33,34,35,36
TMD_C_JMD_C-Segment(5,7)-CHOP780205	Conformation	α-helix (C-term)	α-helix (C-terminal)	Normalized frequency of C-terminal helix (Chou-Fasman, 1978b)	0.189	0.083631	0.083631	0.139472	0.133182	2.514e-07	1.04995e-05	32,33,34
TMD_C_JMD_C-Segment(2,2)-CHOC760103	ASA/Volume	Buried	Buried	Proportion of residues 95% buried (Chothia, 1976)	0.189	0.062452	-0.062452	0.084806	0.100668	2.751e-07	1.11103e-05	31,32,33,34,35,36,37,38,39,40
TMD_C_JMD_C-Segment(3,4)-YUTK870103	Energy	Free energy (unfolding)	Free energy (unfolding)	Activation Gibbs energy of unfolding, pH7.0 (Yutani et al., 1987)	0.188	0.108302	-0.108302	0.158248	0.151235	3.095e-07	1.20558e-05	31,32,33,34,35
TMD_C_JMD_C-Segment(5,7)-CHAM820102	Polarity	Hydrophobicity (interface)	Free energy (interface)	Free energy of solution in water, kcal/mole (Charton-Charton, 1982)	0.188	0.087086	-0.087086	0.125915	0.152907	3.012e-07	1.18731e-05	32,33,34
TMD_C_JMD_C-Pattern(C,3,7,11)-LINS030106	ASA/Volume	Accessible surface area (ASA)	Hydrophilic ASA (folded proteins)	Hydrophilic median accessible surfaces of whole residues from folded proteins, expressed in Å² (Lins et al., 2003)	0.187	0.106417	0.106417	0.157258	0.192833	3.747e-07	1.40151e-05	30,34,38
TMD_C_JMD_C-Segment(5,7)-AURR980116	Conformation	α-helix (C-cap)	α-helix (C-terminal, C-cap)	Normalized positional residue frequency at helix termini Cc (Aurora-Rose, 1998)	0.187	0.096558	0.096558	0.156018	0.169099	3.394e-07	1.29605e-05	32,33,34
TMD_C_JMD_C-Pattern(C,8,11)-PRAM820102	Shape	Shape and Surface	Slope in Regression	Slope in Regression analysis x 1.0E1 (Prabhakaran-Ponnuswamy, 1982)	0.186	0.095528	-0.095528	0.108574	0.161405	3.848e-07	1.43115e-05	30,33
TMD_C_JMD_C-Segment(5,7)-RICJ880116	Conformation	α-helix (C-term, out)	α-helix (C-terminal, outside)	Relative preference value at C' (Richardson-Richardson, 1988)	0.184	0.071041	0.071041	0.096802	0.119339	5.464e-07	1.82586e-05	32,33,34
TMD_C_JMD_C-Segment(5,7)-ROSM880103	Structure-Activity	Backbone-dynamics (-CH)	Loss of hydropathy by α-helix formation	Loss of Side chain hydropathy by helix formation (Roseman, 1988)	0.184	0.06813	-0.06813	0.097336	0.123422	5.024e-07	1.74068e-05	32,33,34
TMD_C_JMD_C-Segment(5,7)-BAEK050101	Conformation	β-strand	Linker index (negative linker propensity, 10-100 AA long region)	Linker index (Bae et al., 2005)	0.183	0.089577	-0.089577	0.136306	0.15213	6.653e-07	2.13642e-05	32,33,34
TMD_C_JMD_C-Pattern(C,2,6,9,13)-BHAR880101	Structure-Activity	Flexibility	Flexibility	Average flexibility indices (Bhaskaran-Ponnuswamy, 1988)	0.181	0.087986	0.087986	0.121213	0.146518	8.438e-07	2.54783e-05	28,32,35,39
TMD_C_JMD_C-Segment(2,2)-KARS160114	Shape	Side chain length	Eccentricity (average)	Average weighted eccentricity based on the atomic number (Kakraba-Knisley, 2016)	0.18	0.056467	0.056467	0.066286	0.095418	9.593e-07	2.78197e-05	31,32,33,34,35,36,37,38,39,40
TMD_C_JMD_C-Segment(3,4)-MONM990101	Conformation	β-turn (TM helix)	β-turn (TM helix)	Turn propensity scale for transmembrane helices (Monne et al., 1999)	0.179	0.114678	0.114678	0.159734	0.193376	1.073e-06	3.08452e-05	31,32,33,34,35
TMD_C_JMD_C-Pattern(C,4,8,11,15)-FAUJ880111	Energy	Charge (positive)	Charge (positive)	Positive charge (Fauchere et al., 1988)	0.178	0.118178	0.118178	0.163882	0.166755	1.055e-07	5.26141e-06	26,30,33,37
TMD_C_JMD_C-Segment(3,4)-LINS030117	ASA/Volume	Hydrophobic ASA	Hydrophobic ASA (folded β-strand)	Hydrophobic median accessible surfaces of whole residues in beta-strands, expressed in Å² (Lins et al., 2003)	0.178	0.085002	0.085002	0.138591	0.123249	1.3072e-06	3.52661e-05	31,32,33,34,35
TMD_C_JMD_C-Segment(2,2)-HUTJ700102	Energy	Entropy	Entropy	Absolute entropy (Hutchens, 1970)	0.178	0.057427	0.057427	0.069178	0.094107	1.3125e-06	3.52661e-05	31,32,33,34,35,36,37,38,39,40
TMD_C_JMD_C-Pattern(C,4,8,11)-FAUJ880109	Energy	Isoelectric point	Number hydrogen bond donors	Number of hydrogen bond donors (Fauchere et al., 1988)	0.176	0.106659	0.106659	0.170462	0.163626	1.2541e-06	3.47765e-05	30,33,37
TMD_C_JMD_C-Segment(2,3)-CHOP780212	Conformation	β-sheet (C-term)	β-turn (1st residue)	Frequency of the 1st residue in turn (Chou-Fasman, 1978b)	0.174	0.053907	-0.053907	0.078658	0.096738	2.1687e-06	4.93998e-05	27,28,29,30,31,32,33
TMD_C_JMD_C-Pattern(C,1,4,7)-JANJ790102	Energy	Free energy (unfolding)	Transfer free energy (TFE) to inside	Transfer free energy (Janin, 1979)	0.169	0.102364	-0.102364	0.158505	0.187836	4.103e-06	7.76134e-05	34,37,40
TMD_C_JMD_C-Segment(5,7)-QIAN880113	Conformation	π-helix	α-helix (C-terminal)	Weights for alpha-helix at the window position of 6 (Qian-Sejnowski, 1988)	0.169	0.102235	0.102235	0.160202	0.163587	4.1864e-06	7.84589e-05	32,33,34
TMD-Pattern(N,10,14)-RACS820101	Conformation	β-sheet (N-term)	α-helix with flat 4-Cα structure (i)	Average relative fractional occurrence in A0(i) (Rackovsky-Scheraga, 1982)	0.168	0.080576	-0.080576	0.11822	0.163757	4.7992e-06	8.38336e-05	20,24
TMD_C_JMD_C-Pattern(C,8,11)-CHOP780205	Conformation	α-helix (C-term)	α-helix (C-terminal)	Normalized frequency of C-terminal helix (Chou-Fasman, 1978b)	0.168	0.062968	0.062968	0.130955	0.127051	4.9494e-06	8.38336e-05	30,33
TMD_C_JMD_C-Segment(2,2)-DESM900102	Polarity	Amphiphilicity (α-helix)	Membrane preference	Average membrane preference: AMP07 (Degli Esposti et al., 1990)	0.168	0.060687	-0.060687	0.090031	0.111075	4.8945e-06	8.38336e-05	31,32,33,34,35,36,37,38,39,40
JMD_N_TMD_N-Pattern(C,4,8,11)-JANJ780101	ASA/Volume	Accessible surface area (ASA)	ASA (folded protein)	Average accessible surface area (Janin et al., 1978)	0.166	0.053533	-0.053533	0.0856	0.107718	6.554e-06	0.00010079	10,13,17
TMD_C_JMD_C-Segment(4,5)-MEIH800101	Shape	Reduced distance	Reduced distance (C-α)	Average reduced distance for C-alpha (Meirovitch et al., 1980)	0.165	0.093135	0.093135	0.150397	0.159529	7.07e-06	0.000106018	33,34,35,36
JMD_N_TMD_N-Pattern(C,4,8)-LINS030117	ASA/Volume	Hydrophobic ASA	Hydrophobic ASA (folded β-strand)	Hydrophobic median accessible surfaces of whole residues in beta-strands, expressed in Å² (Lins et al., 2003)	0.162	0.050906	-0.050906	0.091653	0.104723	9.0158e-06	0.000125083	13,17
JMD_N_TMD_N-Pattern(C,1,5,8,12)-OOBM770105	Energy	Non-bonded energy	Non-bonded energy per residue	Short and medium range non-bonded energy per residue (Oobatake-Ooi, 1977)	0.16	0.059275	0.059275	0.107822	0.108839	1.35003e-05	0.000163971	9,13,16,20
TMD_C_JMD_C-Pattern(C,8,11)-RADA880106	ASA/Volume	Volume	Accessible surface area (ASA)	Accessible surface area (Radzicka-Wolfenden, 1988)	0.158	0.079006	0.079006	0.122999	0.147444	1.73895e-05	0.000196693	30,33
TMD_C_JMD_C-Pattern(C,8,11,15)-JANJ780101	ASA/Volume	Accessible surface area (ASA)	ASA (folded protein)	Average accessible surface area (Janin et al., 1978)	0.158	0.07693	0.07693	0.138704	0.13358	1.78971e-05	0.000201052	26,30,33
JMD_N_TMD_N-Segment(2,5)-ZHOH040101	Structure-Activity	Stability	Stability	The stability scale from the knowledge-based atom-atom potential (Zhou-Zhou, 2004)	0.156	0.065175	-0.065175	0.102013	0.125835	2.20166e-05	0.000232644	5,6,7,8
TMD_C_JMD_C-PeriodicPattern(C,i+4/4,3)-FAUJ880109	Energy	Isoelectric point	Number hydrogen bond donors	Number of hydrogen bond donors (Fauchere et al., 1988)	0.156	0.052032	0.052032	0.090976	0.101816	1.91278e-05	0.000211272	22,26,30,34,38
TMD_C_JMD_C-Segment(2,2)-AURR980116	Conformation	α-helix (C-cap)	α-helix (C-terminal, C-cap)	Normalized positional residue frequency at helix termini Cc (Aurora-Rose, 1998)	0.156	0.049713	0.049713	0.066747	0.091756	2.09251e-05	0.000224348	31,32,33,34,35,36,37,38,39,40
TMD_C_JMD_C-Segment(2,3)-AURR980110	Conformation	α-helix	α-helix (middle)	Normalized positional residue frequency at helix termini N5 (Aurora-Rose, 1998)	0.155	0.053262	0.053262	0.095123	0.104444	2.57279e-05	0.000260564	27,28,29,30,31,32,33
TMD_C_JMD_C-Segment(2,2)-VINM940104	Structure-Activity	Flexibility (2 rigid neighbors)	Flexibility (2 rigid neighbors)	Normalized flexibility parameters (B-values) for each residue surrounded by two rigid neighbours (Vihinen et al., 1994)	0.155	0.052151	0.052151	0.091633	0.101708	2.42704e-05	0.00024971	31,32,33,34,35,36,37,38,39,40
TMD_C_JMD_C-Segment(10,14)-CHOP780212	Conformation	β-sheet (C-term)	β-turn (1st residue)	Frequency of the 1st residue in turn (Chou-Fasman, 1978b)	0.154	0.099258	-0.099258	0.152289	0.200741	2.59873e-05	0.000262384	33,34
TMD_C_JMD_C-Pattern(C,4,8,12)-JANJ780101	ASA/Volume	Accessible surface area (ASA)	ASA (folded protein)	Average accessible surface area (Janin et al., 1978)	0.153	0.091311	0.091311	0.151935	0.171122	3.16044e-05	0.000298068	29,33,37
TMD_C_JMD_C-Segment(2,3)-PRAM820102	Shape	Shape and Surface	Slope in Regression	Slope in Regression analysis x 1.0E1 (Prabhakaran-Ponnuswamy, 1982)	0.153	0.052997	-0.052997	0.077192	0.099822	3.1166e-05	0.000294764	27,28,29,30,31,32,33
JMD_N_TMD_N-Segment(4,13)-ARGP820103	ASA/Volume	Buried	Buried	Membrane-buried preference parameters (Argos et al., 1982)	0.151	0.098891	-0.098891	0.176733	0.215925	3.98926e-05	0.000349219	5,6
TMD_C_JMD_C-Segment(4,7)-CRAJ730102	Conformation	β-sheet	β-sheet	Normalized frequency of beta-sheet (Crawford et al., 1973)	0.151	0.07716	0.07716	0.104882	0.148661	4.16335e-05	0.000360623	29,30,31
JMD_N_TMD_N-Pattern(C,1,5,8,12)-RADA880106	ASA/Volume	Volume	Accessible surface area (ASA)	Accessible surface area (Radzicka-Wolfenden, 1988)	0.151	0.057642	-0.057642	0.107656	0.107753	4.11228e-05	0.000357611	9,13,16,20
TMD-Pattern(N,10,14)-ISOY800105	Conformation	β-sheet (C-term)	β-sheet (C-terminal)	Normalized relative frequency of bend S (Isogai et al., 1980)	0.151	0.054055	-0.054055	0.173498	0.170165	3.82389e-05	0.000337888	20,24
TMD_C_JMD_C-Pattern(C,1,4,7,10)-TANS770106	Conformation	β-turn (TM helix)	β-turn in double bend	Normalized frequency of chain reversal D (Tanaka-Scheraga, 1977)	0.15	0.056872	0.056872	0.09368	0.120088	4.45817e-05	0.000376741	31,34,37,40
TMD_C_JMD_C-Segment(9,14)-GARJ730101	Polarity	Amphiphilicity	Partition coefficient	Partition Coefficient (Garel et al., 1973)	0.15	0.051088	-0.051088	0.138936	0.20027	4.08396e-05	0.000356089	32
TMD_C_JMD_C-Pattern(N,9,13)-JANJ790102	Energy	Free energy (unfolding)	Transfer free energy (TFE) to inside	Transfer free energy (Janin, 1979)	0.149	0.096197	-0.096197	0.17442	0.177595	4.83224e-05	0.000393639	29,33
JMD_N_TMD_N-Pattern(C,1,4,8,11)-VELV850101	Energy	Electron-ion interaction pot.	Electron-ion interaction potential	Electron-ion interaction potential (Veljkovic et al., 1985)	0.149	0.072987	-0.072987	0.116719	0.144329	4.79946e-05	0.000392971	10,13,17,20
TMD_C_JMD_C-Pattern(N,6,9,12,15)-AURR980110	Conformation	α-helix	α-helix (middle)	Normalized positional residue frequency at helix termini N5 (Aurora-Rose, 1998)	0.149	0.067862	0.067862	0.113553	0.134704	4.94673e-05	0.000400053	26,29,32,35
JMD_N_TMD_N-PeriodicPattern(C,i+4/3,1)-ZHOH040101	Structure-Activity	Stability	Stability	The stability scale from the knowledge-based atom-atom potential (Zhou-Zhou, 2004)	0.149	0.051673	-0.051673	0.090835	0.106009	4.84948e-05	0.000393639	2,6,9,13,16,20
JMD_N_TMD_N-Segment(2,5)-VINM940102	Structure-Activity	Flexibility	Flexibility (0 rigid neighbors)	Normalized flexibility parameters (B-values) for each residue surrounded by none rigid neighbours (Vihinen et al., 1994)	0.148	0.081949	0.081949	0.137633	0.151613	5.33879e-05	0.000417912	5,6,7,8
JMD_N_TMD_N-Pattern(N,6,9,13)-GEIM800106	Conformation	β-strand	β-strand	Beta-strand indices for beta-proteins (Geisow-Roberts, 1980)	0.148	0.067196	-0.067196	0.129036	0.143803	5.68296e-05	0.000434995	6,9,13
TMD_C_JMD_C-Pattern(C,4,8,12,15)-FAUJ880109	Energy	Isoelectric point	Number hydrogen bond donors	Number of hydrogen bond donors (Fauchere et al., 1988)	0.148	0.065284	0.065284	0.122277	0.125038	4.83245e-05	0.000393639	26,29,33,37
TMD_C_JMD_C-Segment(3,4)-CHAM830108	Energy	Charge	Charge (donor)	A parameter of charge transfer donor capability (Charton-Charton, 1983)	0.147	0.127437	0.127437	0.192262	0.235749	3.75869e-05	0.00033392	31,32,33,34,35
TMD_C_JMD_C-Segment(5,7)-ISOY800102	Conformation	β-strand	Extended	Normalized relative frequency of extended structure (Isogai et al., 1980)	0.147	0.084799	-0.084799	0.162239	0.178164	6.30752e-05	0.00046918	32,33,34
TMD_C_JMD_C-Pattern(C,4,8,12,15)-YUTK870103	Energy	Free energy (unfolding)	Free energy (unfolding)	Activation Gibbs energy of unfolding, pH7.0 (Yutani et al., 1987)	0.147	0.071111	-0.071111	0.149929	0.124649	6.63023e-05	0.000480692	26,29,33,37
TMD_C_JMD_C-Pattern(N,11,15)-RADA880106	ASA/Volume	Volume	Accessible surface area (ASA)	Accessible surface area (Radzicka-Wolfenden, 1988)	0.147	0.068017	0.068017	0.110269	0.144819	6.24085e-05	0.000466206	31,35
TMD_C_JMD_C-Pattern(C,4,8,12,15)-WILM950103	Polarity	Hydrophobicity (interface)	Hydrophobicity (interface)	Hydrophobicity Coefficient in RP-HPLC, C4 with 0.1%TFA/MeCN/H2O (Wilce et al., 1995)	0.147	0.054867	-0.054867	0.104267	0.113107	6.58285e-05	0.000479899	26,29,33,37
TMD_C_JMD_C-PeriodicPattern(N,i+3/3,3)-QIAN880113	Conformation	π-helix	α-helix (C-terminal)	Weights for alpha-helix at the window position of 6 (Qian-Sejnowski, 1988)	0.147	0.052412	0.052412	0.101754	0.095195	6.32771e-05	0.000469931	23,26,29,32,35,38
TMD_C_JMD_C-Pattern(C,4,8)-TANS770108	Conformation	β/α-bridge	β/α-bridge	Normalized frequency of zeta R (Tanaka-Scheraga, 1977)	0.146	0.075419	0.075419	0.140031	0.168416	7.2619e-05	0.000510738	33,37
JMD_N_TMD_N-Segment(5,15)-BAEK050101	Conformation	β-strand	Linker index (negative linker propensity, 10-100 AA long region)	Linker index (Bae et al., 2005)	0.145	0.094776	-0.094776	0.147163	0.209378	7.37147e-05	0.000514009	6
JMD_N_TMD_N-Segment(2,5)-ARGP820101	Polarity	Hydrophobicity	Hydrophobicity	Hydrophobicity index (Argos et al., 1982)	0.145	0.072197	-0.072197	0.132051	0.143527	7.53484e-05	0.000521028	5,6,7,8
TMD_C_JMD_C-PeriodicPattern(N,i+3/3,3)-FAUJ880111	Energy	Charge (positive)	Charge (positive)	Positive charge (Fauchere et al., 1988)	0.145	0.069425	0.069425	0.114508	0.133869	3.55739e-05	0.00032298	23,26,29,32,35,38
TMD_C_JMD_C-Pattern(N,10,13)-WILM950103	Polarity	Hydrophobicity (interface)	Hydrophobicity (interface)	Hydrophobicity Coefficient in RP-HPLC, C4 with 0.1%TFA/MeCN/H2O (Wilce et al., 1995)	0.144	0.078499	-0.078499	0.137797	0.176301	8.88324e-05	0.000587811	30,33
JMD_N_TMD_N-Segment(4,13)-CHOP780202	Conformation	β-sheet	β-sheet	Normalized frequency of beta-sheet (Chou-Fasman, 1978b)	0.143	0.107739	-0.107739	0.187537	0.20024	9.81559e-05	0.00062572	5,6
TMD_C_JMD_C-Pattern(C,4,7,11)-MONM990101	Conformation	β-turn (TM helix)	β-turn (TM helix)	Turn propensity scale for transmembrane helices (Monne et al., 1999)	0.143	0.101631	0.101631	0.198039	0.202033	9.80968e-05	0.00062572	30,34,37
TMD_C_JMD_C-Pattern(C,8,11)-LINS030117	ASA/Volume	Hydrophobic ASA	Hydrophobic ASA (folded β-strand)	Hydrophobic median accessible surfaces of whole residues in beta-strands, expressed in Å² (Lins et al., 2003)	0.143	0.081791	0.081791	0.178889	0.155304	0.000100575	0.000633826	30,33
JMD_N_TMD_N-Pattern(N,2,6,9,12)-BHAR880101	Structure-Activity	Flexibility	Flexibility	Average flexibility indices (Bhaskaran-Ponnuswamy, 1988)	0.143	0.074021	0.074021	0.127918	0.146875	9.77202e-05	0.000625162	2,6,9,12
TMD_C_JMD_C-Pattern(N,11,15)-CHOP780205	Conformation	α-helix (C-term)	α-helix (C-terminal)	Normalized frequency of C-terminal helix (Chou-Fasman, 1978b)	0.143	0.059505	0.059505	0.13086	0.135614	0.00010085	0.000634092	31,35
TMD_C_JMD_C-Pattern(C,4,8)-MITS020101	Polarity	Amphiphilicity	Amphiphilicity	Amphiphilicity index (Mitaku et al., 2002)	0.142	0.083346	0.083346	0.160591	0.186105	8.92246e-05	0.000588543	33,37

## Sheet: ov0.75_cor0.25
feature	category	subcategory	scale_name	scale_description	abs_auc	abs_mean_dif	mean_dif	std_test	std_ref	p_val_mann_whitney	p_val_fdr_bh	positions
TMD_C_JMD_C-Segment(5,7)-FINA910104	Conformation	α-helix (C-cap)	α-helix termination	Helix termination parameter at position j+1 (Finkelstein et al., 1991)	0.269	0.14085	0.14085	0.128001	0.132549	0	0	32,33,34
TMD_C_JMD_C-Segment(5,7)-KLEP840101	Energy	Charge	Charge	Net charge (Klein et al., 1984)	0.268	0.166383	0.166383	0.150988	0.148874	0	0	32,33,34
TMD_C_JMD_C-Segment(3,4)-KLEP840101	Energy	Charge	Charge	Net charge (Klein et al., 1984)	0.267	0.106027	0.106027	0.093043	0.104965	0	0	31,32,33,34,35
TMD_C_JMD_C-Segment(3,4)-FINA910104	Conformation	α-helix (C-cap)	α-helix termination	Helix termination parameter at position j+1 (Finkelstein et al., 1991)	0.262	0.087823	0.087823	0.079092	0.09369	0	0	31,32,33,34,35
TMD_C_JMD_C-Segment(5,7)-LEVM760105	Shape	Side chain length	Side chain length	Radius of gyration of side chain (Levitt, 1976)	0.251	0.150369	0.150369	0.139368	0.16881	0	0	32,33,34
TMD_C_JMD_C-Segment(4,5)-FINA910103	Conformation	α-helix (C-cap)	α-helix (C-terminal, inside)	Helix termination parameter at position j-2,j-1,j (Finkelstein et al., 1991)	0.25	0.169747	0.169747	0.187422	0.180346	0	0	33,34,35,36
TMD_C_JMD_C-Segment(4,5)-KLEP840101	Energy	Charge	Charge	Net charge (Klein et al., 1984)	0.245	0.125687	0.125687	0.127628	0.135169	0	0	33,34,35,36
TMD_C_JMD_C-Segment(3,4)-JANJ780101	ASA/Volume	Accessible surface area (ASA)	ASA (folded protein)	Average accessible surface area (Janin et al., 1978)	0.243	0.14103	0.14103	0.152161	0.161153	0	0	31,32,33,34,35
TMD_C_JMD_C-Segment(2,2)-FAUJ880111	Energy	Charge (positive)	Charge (positive)	Positive charge (Fauchere et al., 1988)	0.241	0.119117	0.119117	0.108235	0.140737	0	0	31,32,33,34,35,36,37,38,39,40
TMD_C_JMD_C-Segment(2,2)-FINA910104	Conformation	α-helix (C-cap)	α-helix termination	Helix termination parameter at position j+1 (Finkelstein et al., 1991)	0.24	0.06147	0.06147	0.057336	0.073273	1e-10	1.82861e-08	31,32,33,34,35,36,37,38,39,40
TMD_C_JMD_C-Segment(5,7)-CHOC760103	ASA/Volume	Buried	Buried	Proportion of residues 95% buried (Chothia, 1976)	0.239	0.168009	-0.168009	0.186281	0.200465	1e-10	1.82861e-08	32,33,34
TMD_C_JMD_C-Segment(5,7)-DESM900102	Polarity	Amphiphilicity (α-helix)	Membrane preference	Average membrane preference: AMP07 (Degli Esposti et al., 1990)	0.236	0.178948	-0.178948	0.189874	0.214062	1e-10	1.82861e-08	32,33,34
TMD_C_JMD_C-Segment(4,5)-JANJ780101	ASA/Volume	Accessible surface area (ASA)	ASA (folded protein)	Average accessible surface area (Janin et al., 1978)	0.236	0.17025	0.17025	0.190217	0.196363	1e-10	1.82861e-08	33,34,35,36
TMD_C_JMD_C-Segment(6,8)-LEVM760105	Shape	Side chain length	Side chain length	Radius of gyration of side chain (Levitt, 1976)	0.236	0.15846	0.15846	0.155371	0.198851	1e-10	1.82861e-08	33,34,35
TMD_C_JMD_C-Segment(3,4)-JANJ790102	Energy	Free energy (unfolding)	Transfer free energy (TFE) to inside	Transfer free energy (Janin, 1979)	0.233	0.126838	-0.126838	0.147127	0.150439	2e-10	3.55838e-08	31,32,33,34,35
TMD_C_JMD_C-Segment(3,4)-LEVM760105	Shape	Side chain length	Side chain length	Radius of gyration of side chain (Levitt, 1976)	0.231	0.105349	0.105349	0.105206	0.137094	3e-10	5.06385e-08	31,32,33,34,35
TMD_C_JMD_C-Segment(4,5)-JANJ790102	Energy	Free energy (unfolding)	Transfer free energy (TFE) to inside	Transfer free energy (Janin, 1979)	0.23	0.156147	-0.156147	0.180438	0.183663	4e-10	6.42244e-08	33,34,35,36
TMD_C_JMD_C-Segment(2,2)-JANJ780101	ASA/Volume	Accessible surface area (ASA)	ASA (folded protein)	Average accessible surface area (Janin et al., 1978)	0.223	0.08297	0.08297	0.084752	0.113654	1.4e-09	1.7067e-07	31,32,33,34,35,36,37,38,39,40
TMD_C_JMD_C-Segment(3,4)-PRAM820102	Shape	Shape and Surface	Slope in Regression	Slope in Regression analysis x 1.0E1 (Prabhakaran-Ponnuswamy, 1982)	0.222	0.089496	-0.089496	0.079237	0.117206	1.5e-09	1.73237e-07	31,32,33,34,35
TMD_C_JMD_C-Segment(2,2)-RADA880104	Energy	Free energy (unfolding)	Transfer free energy (TFE) to inside	Transfer free energy from chx to oct (Radzicka-Wolfenden, 1988)	0.221	0.074014	-0.074014	0.086408	0.103674	1.9e-09	2.05044e-07	31,32,33,34,35,36,37,38,39,40
TMD_C_JMD_C-Segment(4,5)-EISD860101	Polarity	Hydrophobicity	Solvation free energy	Solvation free energy (Eisenberg-McLachlan, 1986)	0.217	0.125707	-0.125707	0.158564	0.158502	3.6e-09	3.24641e-07	33,34,35,36
TMD_C_JMD_C-Segment(4,5)-CHOC760103	ASA/Volume	Buried	Buried	Proportion of residues 95% buried (Chothia, 1976)	0.211	0.130318	-0.130318	0.159266	0.173796	9.2e-09	7.3858e-07	33,34,35,36
TMD_C_JMD_C-Segment(5,7)-KRIW710101	Structure-Activity	Flexibility	Side chain interaction	Side chain interaction parameter (Krigbaum-Rubin, 1971)	0.209	0.113097	0.113097	0.146968	0.170711	1.31e-08	1.00276e-06	32,33,34
TMD_C_JMD_C-Segment(2,2)-EISD860101	Polarity	Hydrophobicity	Solvation free energy	Solvation free energy (Eisenberg-McLachlan, 1986)	0.207	0.061247	-0.061247	0.078704	0.092765	1.85e-08	1.36838e-06	31,32,33,34,35,36,37,38,39,40
TMD_C_JMD_C-Segment(5,7)-MITS020101	Polarity	Amphiphilicity	Amphiphilicity	Amphiphilicity index (Mitaku et al., 2002)	0.205	0.115839	0.115839	0.137126	0.159711	2.28e-08	1.53156e-06	32,33,34
TMD_C_JMD_C-Segment(5,7)-TANS770108	Conformation	β/α-bridge	β/α-bridge	Normalized frequency of zeta R (Tanaka-Scheraga, 1977)	0.2	0.095208	0.095208	0.131868	0.130405	4.88e-08	2.74573e-06	32,33,34
TMD_C_JMD_C-Segment(4,5)-VINM940104	Structure-Activity	Flexibility (2 rigid neighbors)	Flexibility (2 rigid neighbors)	Normalized flexibility parameters (B-values) for each residue surrounded by two rigid neighbours (Vihinen et al., 1994)	0.195	0.121479	0.121479	0.170955	0.165989	1.147e-07	5.61262e-06	33,34,35,36
TMD_C_JMD_C-Segment(5,7)-BIGC670101	ASA/Volume	Volume	Volume	Residue volume (Bigelow, 1967)	0.194	0.085277	0.085277	0.089715	0.134742	1.282e-07	6.07152e-06	32,33,34
TMD_C_JMD_C-Segment(3,4)-VINM940104	Structure-Activity	Flexibility (2 rigid neighbors)	Flexibility (2 rigid neighbors)	Normalized flexibility parameters (B-values) for each residue surrounded by two rigid neighbours (Vihinen et al., 1994)	0.19	0.097925	0.097925	0.139769	0.135313	2.371e-07	1.00699e-05	31,32,33,34,35
TMD_C_JMD_C-Segment(6,8)-MITS020101	Polarity	Amphiphilicity	Amphiphilicity	Amphiphilicity index (Mitaku et al., 2002)	0.189	0.128428	0.128428	0.178478	0.186047	2.005e-07	8.79928e-06	33,34,35
TMD_C_JMD_C-Segment(2,2)-CHOC760103	ASA/Volume	Buried	Buried	Proportion of residues 95% buried (Chothia, 1976)	0.189	0.062452	-0.062452	0.084806	0.100668	2.751e-07	1.11103e-05	31,32,33,34,35,36,37,38,39,40
TMD_C_JMD_C-Pattern(C,8,11)-PRAM820102	Shape	Shape and Surface	Slope in Regression	Slope in Regression analysis x 1.0E1 (Prabhakaran-Ponnuswamy, 1982)	0.186	0.095528	-0.095528	0.108574	0.161405	3.848e-07	1.43115e-05	30,33
TMD_C_JMD_C-Segment(5,7)-RICJ880116	Conformation	α-helix (C-term, out)	α-helix (C-terminal, outside)	Relative preference value at C' (Richardson-Richardson, 1988)	0.184	0.071041	0.071041	0.096802	0.119339	5.464e-07	1.82586e-05	32,33,34
TMD_C_JMD_C-Segment(5,7)-ROSM880103	Structure-Activity	Backbone-dynamics (-CH)	Loss of hydropathy by α-helix formation	Loss of Side chain hydropathy by helix formation (Roseman, 1988)	0.184	0.06813	-0.06813	0.097336	0.123422	5.024e-07	1.74068e-05	32,33,34
TMD_C_JMD_C-Segment(6,8)-TANS770108	Conformation	β/α-bridge	β/α-bridge	Normalized frequency of zeta R (Tanaka-Scheraga, 1977)	0.183	0.104113	0.104113	0.152015	0.159749	6.018e-07	1.97097e-05	33,34,35
TMD_C_JMD_C-Segment(5,7)-BAEK050101	Conformation	β-strand	Linker index (negative linker propensity, 10-100 AA long region)	Linker index (Bae et al., 2005)	0.183	0.089577	-0.089577	0.136306	0.15213	6.653e-07	2.13642e-05	32,33,34
TMD_C_JMD_C-Pattern(C,2,6,9,13)-BHAR880101	Structure-Activity	Flexibility	Flexibility	Average flexibility indices (Bhaskaran-Ponnuswamy, 1988)	0.181	0.087986	0.087986	0.121213	0.146518	8.438e-07	2.54783e-05	28,32,35,39
TMD_C_JMD_C-Segment(2,2)-KARS160114	Shape	Side chain length	Eccentricity (average)	Average weighted eccentricity based on the atomic number (Kakraba-Knisley, 2016)	0.18	0.056467	0.056467	0.066286	0.095418	9.593e-07	2.78197e-05	31,32,33,34,35,36,37,38,39,40
TMD_C_JMD_C-Segment(3,4)-MONM990101	Conformation	β-turn (TM helix)	β-turn (TM helix)	Turn propensity scale for transmembrane helices (Monne et al., 1999)	0.179	0.114678	0.114678	0.159734	0.193376	1.073e-06	3.08452e-05	31,32,33,34,35
TMD_C_JMD_C-Segment(3,4)-BIGC670101	ASA/Volume	Volume	Volume	Residue volume (Bigelow, 1967)	0.175	0.064841	0.064841	0.083152	0.110385	1.7865e-06	4.37194e-05	31,32,33,34,35
TMD_C_JMD_C-Segment(2,3)-CHOP780212	Conformation	β-sheet (C-term)	β-turn (1st residue)	Frequency of the 1st residue in turn (Chou-Fasman, 1978b)	0.174	0.053907	-0.053907	0.078658	0.096738	2.1687e-06	4.93998e-05	27,28,29,30,31,32,33
TMD_C_JMD_C-Segment(2,2)-MONM990101	Conformation	β-turn (TM helix)	β-turn (TM helix)	Turn propensity scale for transmembrane helices (Monne et al., 1999)	0.173	0.074713	0.074713	0.100614	0.133135	2.3348e-06	5.23237e-05	31,32,33,34,35,36,37,38,39,40
TMD_C_JMD_C-Pattern(C,2,5,9,13)-BHAR880101	Structure-Activity	Flexibility	Flexibility	Average flexibility indices (Bhaskaran-Ponnuswamy, 1988)	0.172	0.077082	0.077082	0.122938	0.141573	2.7401e-06	5.88675e-05	28,32,36,39
TMD_C_JMD_C-Segment(4,5)-BAEK050101	Conformation	β-strand	Linker index (negative linker propensity, 10-100 AA long region)	Linker index (Bae et al., 2005)	0.169	0.074906	-0.074906	0.11488	0.134029	4.1145e-06	7.76134e-05	33,34,35,36
TMD_C_JMD_C-Segment(4,5)-PRAM820102	Shape	Shape and Surface	Slope in Regression	Slope in Regression analysis x 1.0E1 (Prabhakaran-Ponnuswamy, 1982)	0.168	0.07342	-0.07342	0.10722	0.128164	4.5126e-06	8.0944e-05	33,34,35,36
TMD_C_JMD_C-Segment(6,8)-ROSM880103	Structure-Activity	Backbone-dynamics (-CH)	Loss of hydropathy by α-helix formation	Loss of Side chain hydropathy by helix formation (Roseman, 1988)	0.167	0.071463	-0.071463	0.107915	0.147124	5.1523e-06	8.56505e-05	33,34,35
JMD_N_TMD_N-Segment(1,2)-KARP850101	Structure-Activity	Flexibility	Flexibility (0 rigid neighbors)	Flexibility parameter for no rigid neighbors (Karplus-Schulz, 1985)	0.164	0.056601	0.056601	0.089763	0.095504	7.5527e-06	0.000110488	1,2,3,4,5,6,7,8,9,10
TMD_C_JMD_C-Segment(3,4)-MITS020101	Polarity	Amphiphilicity	Amphiphilicity	Amphiphilicity index (Mitaku et al., 2002)	0.16	0.079001	0.079001	0.129123	0.130928	1.33905e-05	0.00016324	31,32,33,34,35
JMD_N_TMD_N-Pattern(C,1,5,8,12)-OOBM770105	Energy	Non-bonded energy	Non-bonded energy per residue	Short and medium range non-bonded energy per residue (Oobatake-Ooi, 1977)	0.16	0.059275	0.059275	0.107822	0.108839	1.35003e-05	0.000163971	9,13,16,20
TMD_C_JMD_C-Pattern(C,7,10,14)-PRAM820102	Shape	Shape and Surface	Slope in Regression	Slope in Regression analysis x 1.0E1 (Prabhakaran-Ponnuswamy, 1982)	0.159	0.07161	-0.07161	0.142066	0.144567	1.41537e-05	0.000170648	27,31,34
TMD_C_JMD_C-Pattern(C,8,11,14)-PRAM820102	Shape	Shape and Surface	Slope in Regression	Slope in Regression analysis x 1.0E1 (Prabhakaran-Ponnuswamy, 1982)	0.157	0.073356	-0.073356	0.102221	0.140286	1.81178e-05	0.000202839	27,30,33
JMD_N_TMD_N-Segment(2,5)-ZHOH040101	Structure-Activity	Stability	Stability	The stability scale from the knowledge-based atom-atom potential (Zhou-Zhou, 2004)	0.156	0.065175	-0.065175	0.102013	0.125835	2.20166e-05	0.000232644	5,6,7,8
TMD_C_JMD_C-Pattern(N,8,11,14)-PRAM820102	Shape	Shape and Surface	Slope in Regression	Slope in Regression analysis x 1.0E1 (Prabhakaran-Ponnuswamy, 1982)	0.154	0.07049	-0.07049	0.0998	0.139024	2.8091e-05	0.00027808	28,31,34
TMD_C_JMD_C-Segment(3,4)-TANS770108	Conformation	β/α-bridge	β/α-bridge	Normalized frequency of zeta R (Tanaka-Scheraga, 1977)	0.153	0.053832	0.053832	0.096648	0.101318	3.25101e-05	0.00030443	31,32,33,34,35
TMD_C_JMD_C-Segment(2,3)-PRAM820102	Shape	Shape and Surface	Slope in Regression	Slope in Regression analysis x 1.0E1 (Prabhakaran-Ponnuswamy, 1982)	0.153	0.052997	-0.052997	0.077192	0.099822	3.1166e-05	0.000294764	27,28,29,30,31,32,33
TMD_C_JMD_C-Pattern(N,7,10,14)-ROSM880103	Structure-Activity	Backbone-dynamics (-CH)	Loss of hydropathy by α-helix formation	Loss of Side chain hydropathy by helix formation (Roseman, 1988)	0.152	0.051649	-0.051649	0.074063	0.103472	3.54771e-05	0.00032298	27,30,34
TMD_C_JMD_C-Segment(4,7)-CRAJ730102	Conformation	β-sheet	β-sheet	Normalized frequency of beta-sheet (Crawford et al., 1973)	0.151	0.07716	0.07716	0.104882	0.148661	4.16335e-05	0.000360623	29,30,31
TMD_C_JMD_C-Pattern(C,8,12)-BIGC670101	ASA/Volume	Volume	Volume	Residue volume (Bigelow, 1967)	0.149	0.078806	0.078806	0.135511	0.161738	4.68118e-05	0.000387778	29,33
JMD_N_TMD_N-Pattern(C,1,4,8,11)-VELV850101	Energy	Electron-ion interaction pot.	Electron-ion interaction potential	Electron-ion interaction potential (Veljkovic et al., 1985)	0.149	0.072987	-0.072987	0.116719	0.144329	4.79946e-05	0.000392971	10,13,17,20
TMD_C_JMD_C-Segment(5,7)-RACS820109	Conformation	α-helix (left-handed)	α-helix (left-handed)	Average relative fractional occurrence in AL(i-1) (Rackovsky-Scheraga, 1982)	0.149	0.057621	-0.057621	0.079566	0.124459	1.06637e-05	0.000139839	32,33,34
JMD_N_TMD_N-PeriodicPattern(C,i+4/3,1)-ZHOH040101	Structure-Activity	Stability	Stability	The stability scale from the knowledge-based atom-atom potential (Zhou-Zhou, 2004)	0.149	0.051673	-0.051673	0.090835	0.106009	4.84948e-05	0.000393639	2,6,9,13,16,20
JMD_N_TMD_N-PeriodicPattern(C,i+4/4,1)-ZHOH040101	Structure-Activity	Stability	Stability	The stability scale from the knowledge-based atom-atom potential (Zhou-Zhou, 2004)	0.148	0.058326	-0.058326	0.103186	0.122512	5.45343e-05	0.000424349	4,8,12,16,20
TMD_C_JMD_C-Pattern(N,8,12,15)-PRAM820102	Shape	Shape and Surface	Slope in Regression	Slope in Regression analysis x 1.0E1 (Prabhakaran-Ponnuswamy, 1982)	0.147	0.069318	-0.069318	0.133725	0.145231	6.3319e-05	0.000469931	28,32,35
TMD_C_JMD_C-Pattern(C,4,8)-TANS770108	Conformation	β/α-bridge	β/α-bridge	Normalized frequency of zeta R (Tanaka-Scheraga, 1977)	0.146	0.075419	0.075419	0.140031	0.168416	7.2619e-05	0.000510738	33,37
JMD_N_TMD_N-Pattern(C,1,5,9,13)-OOBM770105	Energy	Non-bonded energy	Non-bonded energy per residue	Short and medium range non-bonded energy per residue (Oobatake-Ooi, 1977)	0.146	0.05417	0.05417	0.101971	0.114155	6.80534e-05	0.000488978	8,12,16,20
TMD_C_JMD_C-Pattern(C,8,12,15)-ROSM880103	Structure-Activity	Backbone-dynamics (-CH)	Loss of hydropathy by α-helix formation	Loss of Side chain hydropathy by helix formation (Roseman, 1988)	0.144	0.049271	-0.049271	0.080675	0.104508	8.90122e-05	0.000588321	26,29,33
TMD_C_JMD_C-Pattern(C,4,8)-MITS020101	Polarity	Amphiphilicity	Amphiphilicity	Amphiphilicity index (Mitaku et al., 2002)	0.142	0.083346	0.083346	0.160591	0.186105	8.92246e-05	0.000588543	33,37
JMD_N_TMD_N-Pattern(N,6,9)-BAEK050101	Conformation	β-strand	Linker index (negative linker propensity, 10-100 AA long region)	Linker index (Bae et al., 2005)	0.142	0.075273	-0.075273	0.122762	0.155131	0.000110235	0.00068075	6,9
JMD_N_TMD_N-Pattern(C,1,4,8)-OOBM770105	Energy	Non-bonded energy	Non-bonded energy per residue	Short and medium range non-bonded energy per residue (Oobatake-Ooi, 1977)	0.14	0.065201	0.065201	0.12332	0.128341	0.000141296	0.000802987	13,17,20
JMD_N_TMD_N-Pattern(C,1,5,8,12)-BIGC670101	ASA/Volume	Volume	Volume	Residue volume (Bigelow, 1967)	0.14	0.060868	-0.060868	0.128881	0.125749	0.000138946	0.00079607	9,13,16,20
JMD_N_TMD_N-PeriodicPattern(C,i+4/4,1)-BIGC670101	ASA/Volume	Volume	Volume	Residue volume (Bigelow, 1967)	0.14	0.05065	-0.05065	0.105715	0.117448	0.000139814	0.00079826	4,8,12,16,20
TMD_C_JMD_C-Pattern(C,8,12)-TANS770108	Conformation	β/α-bridge	β/α-bridge	Normalized frequency of zeta R (Tanaka-Scheraga, 1977)	0.139	0.074368	0.074368	0.145953	0.158534	0.000150552	0.000837772	29,33
JMD_N_TMD_N-Segment(2,6)-ZHOH040101	Structure-Activity	Stability	Stability	The stability scale from the knowledge-based atom-atom potential (Zhou-Zhou, 2004)	0.139	0.066455	-0.066455	0.105522	0.143796	0.000156169	0.000856003	4,5,6
JMD_N_TMD_N-Pattern(C,1,5,8,11)-FAUJ880108	Energy	Electron-ion interaction pot.	Electrical Effect	Localized Electrical Effect (Fauchere et al., 1988)	0.139	0.051872	-0.051872	0.098081	0.114268	0.000154213	0.000848726	10,13,16,20
TMD_C_JMD_C-Segment(3,4)-BAEK050101	Conformation	β-strand	Linker index (negative linker propensity, 10-100 AA long region)	Linker index (Bae et al., 2005)	0.139	0.051036	-0.051036	0.103353	0.113344	0.000161022	0.000874592	31,32,33,34,35
TMD_C_JMD_C-Pattern(C,4,7)-CHOP780202	Conformation	β-sheet	β-sheet	Normalized frequency of beta-sheet (Chou-Fasman, 1978b)	0.138	0.072154	-0.072154	0.12951	0.162251	0.000173119	0.000916424	34,37
TMD-Segment(3,7)-ANDN920101	Structure-Activity	Backbone-dynamics (-CH)	α-CH chemical shifts (backbone-dynamics)	alpha-CH chemical shifts (Andersen et al., 1992)	0.137	0.079612	-0.079612	0.155113	0.176293	0.000197711	0.000997341	16,17,18
TMD_C_JMD_C-Pattern(C,1,4,8)-TANS770108	Conformation	β/α-bridge	β/α-bridge	Normalized frequency of zeta R (Tanaka-Scheraga, 1977)	0.137	0.055514	0.055514	0.115081	0.139148	0.00018665	0.000959934	33,37,40
JMD_N_TMD_N-Pattern(N,1,5,9,12)-RICJ880111	Conformation	π-helix	α-helix	Relative preference value at C4 (Richardson-Richardson, 1988)	0.137	0.053324	-0.053324	0.102867	0.116042	0.000195126	0.000987466	1,5,9,12
JMD_N_TMD_N-Pattern(N,6,9,13)-BEGF750102	Conformation	β-sheet	β-sheet	Conformational parameter of beta-structure (Beghin-Dirkx, 1975)	0.136	0.084969	-0.084969	0.170486	0.194218	0.000220788	0.00107663	6,9,13
TMD-Pattern(N,7,10,14)-LIFS790102	Conformation	β-strand	β-strand	Conformational preference for parallel beta-strands (Lifson-Sander, 1979)	0.135	0.07956	0.07956	0.162425	0.176331	0.000234823	0.00111613	17,20,24
TMD_C_JMD_C-Pattern(C,1,5,9)-QIAN880127	Conformation	Coil (N-term)	Coil (N-terminal)	Weights for coil at the window position of -6 (Qian-Sejnowski, 1988)	0.135	0.073562	-0.073562	0.164437	0.154335	0.000249198	0.00115334	32,36,40
TMD_C_JMD_C-Pattern(C,1,5,8)-MITS020101	Polarity	Amphiphilicity	Amphiphilicity	Amphiphilicity index (Mitaku et al., 2002)	0.135	0.065958	0.065958	0.149223	0.148719	0.000236376	0.00111873	33,36,40
JMD_N_TMD_N-Segment(4,4)-ANDN920101	Structure-Activity	Backbone-dynamics (-CH)	α-CH chemical shifts (backbone-dynamics)	alpha-CH chemical shifts (Andersen et al., 1992)	0.135	0.060784	-0.060784	0.113001	0.139003	0.000230833	0.00110274	16,17,18,19,20
JMD_N_TMD_N-Pattern(N,1,4,7,11)-ZHOH040101	Structure-Activity	Stability	Stability	The stability scale from the knowledge-based atom-atom potential (Zhou-Zhou, 2004)	0.135	0.055547	-0.055547	0.1027	0.122277	0.000226205	0.00109332	1,4,7,11
TMD_C_JMD_C-Segment(4,5)-BIGC670101	ASA/Volume	Volume	Volume	Residue volume (Bigelow, 1967)	0.135	0.053	0.053	0.09378	0.120773	0.000238722	0.00112492	33,34,35,36
JMD_N_TMD_N-Segment(2,2)-ANDN920101	Structure-Activity	Backbone-dynamics (-CH)	α-CH chemical shifts (backbone-dynamics)	alpha-CH chemical shifts (Andersen et al., 1992)	0.135	0.05072	-0.05072	0.09771	0.112405	0.000226204	0.00109332	11,12,13,14,15,16,17,18,19,20
JMD_N_TMD_N-PeriodicPattern(C,i+4/4,1)-RICJ880107	Conformation	π-helix	α-helix	Relative preference value at N4 (Richardson-Richardson, 1988)	0.134	0.052951	-0.052951	0.104812	0.121381	0.000251682	0.00116105	4,8,12,16,20
JMD_N_TMD_N-Pattern(N,1,5,9,13)-RICJ880111	Conformation	π-helix	α-helix	Relative preference value at C4 (Richardson-Richardson, 1988)	0.134	0.052168	-0.052168	0.114947	0.111391	0.000266149	0.00120334	1,5,9,13
TMD_C_JMD_C-Pattern(C,1,4,8)-MITS020101	Polarity	Amphiphilicity	Amphiphilicity	Amphiphilicity index (Mitaku et al., 2002)	0.133	0.064086	0.064086	0.139406	0.14612	0.000290736	0.00127309	33,37,40
JMD_N_TMD_N-Pattern(N,6,9,12)-BAEK050101	Conformation	β-strand	Linker index (negative linker propensity, 10-100 AA long region)	Linker index (Bae et al., 2005)	0.133	0.059231	-0.059231	0.10927	0.118784	0.000295589	0.00128695	6,9,12
TMD-Pattern(C,2,6,10,13)-QIAN880130	Conformation	Coil	Coil	Weights for coil at the window position of -3 (Qian-Sejnowski, 1988)	0.133	0.052	-0.052	0.096439	0.118304	0.000302892	0.00130843	18,21,25,29
TMD_C_JMD_C-Pattern(N,8,11,14)-BIGC670101	ASA/Volume	Volume	Volume	Residue volume (Bigelow, 1967)	0.132	0.063099	0.063099	0.135706	0.137401	0.000336622	0.0014047	28,31,34
TMD_C_JMD_C-Pattern(N,3,6,10,14)-FAUJ880108	Energy	Electron-ion interaction pot.	Electrical Effect	Localized Electrical Effect (Fauchere et al., 1988)	0.132	0.049157	-0.049157	0.068767	0.109285	0.000319577	0.00136167	23,26,30,34
TMD_C_JMD_C-Pattern(C,1,5,8,11)-PRAM820102	Shape	Shape and Surface	Slope in Regression	Slope in Regression analysis x 1.0E1 (Prabhakaran-Ponnuswamy, 1982)	0.13	0.055099	-0.055099	0.115771	0.127362	0.000394055	0.00155426	30,33,36,40
JMD_N_TMD_N-Segment(2,5)-MEIH800101	Shape	Reduced distance	Reduced distance (C-α)	Average reduced distance for C-alpha (Meirovitch et al., 1980)	0.129	0.068584	0.068584	0.131255	0.151126	0.00042315	0.00162805	5,6,7,8
TMD_C_JMD_C-Pattern(C,4,8,12)-CHAM820102	Polarity	Hydrophobicity (interface)	Free energy (interface)	Free energy of solution in water, kcal/mole (Charton-Charton, 1982)	0.129	0.055568	-0.055568	0.083178	0.128462	0.00046532	0.00172867	29,33,37
JMD_N_TMD_N-Pattern(C,4,8,12)-OOBM770105	Energy	Non-bonded energy	Non-bonded energy per residue	Short and medium range non-bonded energy per residue (Oobatake-Ooi, 1977)	0.128	0.065321	0.065321	0.144782	0.128088	0.000502919	0.00183228	9,13,17
JMD_N_TMD_N-Pattern(N,1,4,7,11)-BIGC670101	ASA/Volume	Volume	Volume	Residue volume (Bigelow, 1967)	0.128	0.051917	-0.051917	0.10585	0.11615	0.000472674	0.0017432	1,4,7,11
TMD_C_JMD_C-Pattern(C,2,6,9)-MEIH800101	Shape	Reduced distance	Reduced distance (C-α)	Average reduced distance for C-alpha (Meirovitch et al., 1980)	0.127	0.077105	0.077105	0.162757	0.180769	0.000558677	0.00196357	32,35,39

## Sheet: ov0.75_cor0.5
feature	category	subcategory	scale_name	scale_description	abs_auc	abs_mean_dif	mean_dif	std_test	std_ref	p_val_mann_whitney	p_val_fdr_bh	positions
TMD_C_JMD_C-Segment(5,7)-FINA910104	Conformation	α-helix (C-cap)	α-helix termination	Helix termination parameter at position j+1 (Finkelstein et al., 1991)	0.269	0.14085	0.14085	0.128001	0.132549	0	0	32,33,34
TMD_C_JMD_C-Segment(5,7)-KLEP840101	Energy	Charge	Charge	Net charge (Klein et al., 1984)	0.268	0.166383	0.166383	0.150988	0.148874	0	0	32,33,34
TMD_C_JMD_C-Segment(3,4)-KLEP840101	Energy	Charge	Charge	Net charge (Klein et al., 1984)	0.267	0.106027	0.106027	0.093043	0.104965	0	0	31,32,33,34,35
TMD_C_JMD_C-Segment(3,4)-FINA910104	Conformation	α-helix (C-cap)	α-helix termination	Helix termination parameter at position j+1 (Finkelstein et al., 1991)	0.262	0.087823	0.087823	0.079092	0.09369	0	0	31,32,33,34,35
TMD_C_JMD_C-Segment(5,7)-HUTJ700102	Energy	Entropy	Entropy	Absolute entropy (Hutchens, 1970)	0.254	0.153421	0.153421	0.137224	0.166465	0	0	32,33,34
TMD_C_JMD_C-Segment(5,7)-LEVM760105	Shape	Side chain length	Side chain length	Radius of gyration of side chain (Levitt, 1976)	0.251	0.150369	0.150369	0.139368	0.16881	0	0	32,33,34
TMD_C_JMD_C-Segment(4,5)-FINA910103	Conformation	α-helix (C-cap)	α-helix (C-terminal, inside)	Helix termination parameter at position j-2,j-1,j (Finkelstein et al., 1991)	0.25	0.169747	0.169747	0.187422	0.180346	0	0	33,34,35,36
TMD_C_JMD_C-Segment(4,5)-KLEP840101	Energy	Charge	Charge	Net charge (Klein et al., 1984)	0.245	0.125687	0.125687	0.127628	0.135169	0	0	33,34,35,36
TMD_C_JMD_C-Segment(3,4)-JANJ780101	ASA/Volume	Accessible surface area (ASA)	ASA (folded protein)	Average accessible surface area (Janin et al., 1978)	0.243	0.14103	0.14103	0.152161	0.161153	0	0	31,32,33,34,35
TMD_C_JMD_C-Segment(2,2)-FAUJ880111	Energy	Charge (positive)	Charge (positive)	Positive charge (Fauchere et al., 1988)	0.241	0.119117	0.119117	0.108235	0.140737	0	0	31,32,33,34,35,36,37,38,39,40
TMD_C_JMD_C-Segment(2,2)-FINA910104	Conformation	α-helix (C-cap)	α-helix termination	Helix termination parameter at position j+1 (Finkelstein et al., 1991)	0.24	0.06147	0.06147	0.057336	0.073273	1e-10	1.82861e-08	31,32,33,34,35,36,37,38,39,40
TMD_C_JMD_C-Segment(5,7)-CHOC760103	ASA/Volume	Buried	Buried	Proportion of residues 95% buried (Chothia, 1976)	0.239	0.168009	-0.168009	0.186281	0.200465	1e-10	1.82861e-08	32,33,34
TMD_C_JMD_C-Segment(5,7)-DESM900102	Polarity	Amphiphilicity (α-helix)	Membrane preference	Average membrane preference: AMP07 (Degli Esposti et al., 1990)	0.236	0.178948	-0.178948	0.189874	0.214062	1e-10	1.82861e-08	32,33,34
TMD_C_JMD_C-Segment(4,5)-JANJ780101	ASA/Volume	Accessible surface area (ASA)	ASA (folded protein)	Average accessible surface area (Janin et al., 1978)	0.236	0.17025	0.17025	0.190217	0.196363	1e-10	1.82861e-08	33,34,35,36
TMD_C_JMD_C-Segment(6,8)-LEVM760105	Shape	Side chain length	Side chain length	Radius of gyration of side chain (Levitt, 1976)	0.236	0.15846	0.15846	0.155371	0.198851	1e-10	1.82861e-08	33,34,35
TMD_C_JMD_C-Segment(5,7)-RADA880106	ASA/Volume	Volume	Accessible surface area (ASA)	Accessible surface area (Radzicka-Wolfenden, 1988)	0.236	0.101801	0.101801	0.09116	0.127279	1e-10	1.82861e-08	32,33,34
TMD_C_JMD_C-Segment(3,4)-JANJ790102	Energy	Free energy (unfolding)	Transfer free energy (TFE) to inside	Transfer free energy (Janin, 1979)	0.233	0.126838	-0.126838	0.147127	0.150439	2e-10	3.55838e-08	31,32,33,34,35
TMD_C_JMD_C-Segment(3,4)-LEVM760105	Shape	Side chain length	Side chain length	Radius of gyration of side chain (Levitt, 1976)	0.231	0.105349	0.105349	0.105206	0.137094	3e-10	5.06385e-08	31,32,33,34,35
TMD_C_JMD_C-Segment(4,5)-JANJ790102	Energy	Free energy (unfolding)	Transfer free energy (TFE) to inside	Transfer free energy (Janin, 1979)	0.23	0.156147	-0.156147	0.180438	0.183663	4e-10	6.42244e-08	33,34,35,36
TMD_C_JMD_C-Segment(2,2)-JANJ780101	ASA/Volume	Accessible surface area (ASA)	ASA (folded protein)	Average accessible surface area (Janin et al., 1978)	0.223	0.08297	0.08297	0.084752	0.113654	1.4e-09	1.7067e-07	31,32,33,34,35,36,37,38,39,40
TMD_C_JMD_C-Segment(5,7)-WILM950103	Polarity	Hydrophobicity (interface)	Hydrophobicity (interface)	Hydrophobicity Coefficient in RP-HPLC, C4 with 0.1%TFA/MeCN/H2O (Wilce et al., 1995)	0.222	0.125264	-0.125264	0.163402	0.178239	1.6e-09	1.816e-07	32,33,34
TMD_C_JMD_C-Segment(3,4)-PRAM820102	Shape	Shape and Surface	Slope in Regression	Slope in Regression analysis x 1.0E1 (Prabhakaran-Ponnuswamy, 1982)	0.222	0.089496	-0.089496	0.079237	0.117206	1.5e-09	1.73237e-07	31,32,33,34,35
TMD_C_JMD_C-Segment(2,2)-RADA880104	Energy	Free energy (unfolding)	Transfer free energy (TFE) to inside	Transfer free energy from chx to oct (Radzicka-Wolfenden, 1988)	0.221	0.074014	-0.074014	0.086408	0.103674	1.9e-09	2.05044e-07	31,32,33,34,35,36,37,38,39,40
TMD_C_JMD_C-Segment(6,8)-RADA880106	ASA/Volume	Volume	Accessible surface area (ASA)	Accessible surface area (Radzicka-Wolfenden, 1988)	0.22	0.110462	0.110462	0.108298	0.151613	2.1e-09	2.19433e-07	33,34,35
TMD_C_JMD_C-Segment(3,4)-RADA880106	ASA/Volume	Volume	Accessible surface area (ASA)	Accessible surface area (Radzicka-Wolfenden, 1988)	0.218	0.074234	0.074234	0.072536	0.104328	3.2e-09	3.09788e-07	31,32,33,34,35
TMD_C_JMD_C-Segment(4,5)-EISD860101	Polarity	Hydrophobicity	Solvation free energy	Solvation free energy (Eisenberg-McLachlan, 1986)	0.217	0.125707	-0.125707	0.158564	0.158502	3.6e-09	3.24641e-07	33,34,35,36
TMD_C_JMD_C-Segment(3,4)-RICJ880113	Conformation	α-helix (C-cap)	α-helix (C-terminal, inside)	Relative preference value at C2 (Richardson-Richardson, 1988)	0.212	0.111134	0.111134	0.132443	0.146001	7.4e-09	6.24541e-07	31,32,33,34,35
TMD_C_JMD_C-Segment(4,5)-CHOC760103	ASA/Volume	Buried	Buried	Proportion of residues 95% buried (Chothia, 1976)	0.211	0.130318	-0.130318	0.159266	0.173796	9.2e-09	7.3858e-07	33,34,35,36
TMD_C_JMD_C-Segment(5,7)-KRIW710101	Structure-Activity	Flexibility	Side chain interaction	Side chain interaction parameter (Krigbaum-Rubin, 1971)	0.209	0.113097	0.113097	0.146968	0.170711	1.31e-08	1.00276e-06	32,33,34
TMD_C_JMD_C-Segment(2,2)-EISD860101	Polarity	Hydrophobicity	Solvation free energy	Solvation free energy (Eisenberg-McLachlan, 1986)	0.207	0.061247	-0.061247	0.078704	0.092765	1.85e-08	1.36838e-06	31,32,33,34,35,36,37,38,39,40
TMD_C_JMD_C-Segment(5,7)-AURR980110	Conformation	α-helix	α-helix (middle)	Normalized positional residue frequency at helix termini N5 (Aurora-Rose, 1998)	0.206	0.124632	0.124632	0.170167	0.168519	2.01e-08	1.43824e-06	32,33,34
TMD_C_JMD_C-Segment(5,7)-MITS020101	Polarity	Amphiphilicity	Amphiphilicity	Amphiphilicity index (Mitaku et al., 2002)	0.205	0.115839	0.115839	0.137126	0.159711	2.28e-08	1.53156e-06	32,33,34
TMD_C_JMD_C-Segment(5,7)-TANS770106	Conformation	β-turn (TM helix)	β-turn in double bend	Normalized frequency of chain reversal D (Tanaka-Scheraga, 1977)	0.203	0.108306	0.108306	0.157888	0.137629	3.06e-08	1.99445e-06	32,33,34
TMD_C_JMD_C-Segment(2,2)-RICJ880113	Conformation	α-helix (C-cap)	α-helix (C-terminal, inside)	Relative preference value at C2 (Richardson-Richardson, 1988)	0.203	0.075825	0.075825	0.091771	0.111592	3.13e-08	2.00047e-06	31,32,33,34,35,36,37,38,39,40
TMD_C_JMD_C-Segment(5,7)-TANS770108	Conformation	β/α-bridge	β/α-bridge	Normalized frequency of zeta R (Tanaka-Scheraga, 1977)	0.2	0.095208	0.095208	0.131868	0.130405	4.88e-08	2.74573e-06	32,33,34
TMD_C_JMD_C-Segment(4,5)-VINM940104	Structure-Activity	Flexibility (2 rigid neighbors)	Flexibility (2 rigid neighbors)	Normalized flexibility parameters (B-values) for each residue surrounded by two rigid neighbours (Vihinen et al., 1994)	0.195	0.121479	0.121479	0.170955	0.165989	1.147e-07	5.61262e-06	33,34,35,36
TMD_C_JMD_C-Segment(3,4)-VINM940104	Structure-Activity	Flexibility (2 rigid neighbors)	Flexibility (2 rigid neighbors)	Normalized flexibility parameters (B-values) for each residue surrounded by two rigid neighbours (Vihinen et al., 1994)	0.19	0.097925	0.097925	0.139769	0.135313	2.371e-07	1.00699e-05	31,32,33,34,35
TMD_C_JMD_C-Segment(6,8)-MITS020101	Polarity	Amphiphilicity	Amphiphilicity	Amphiphilicity index (Mitaku et al., 2002)	0.189	0.128428	0.128428	0.178478	0.186047	2.005e-07	8.79928e-06	33,34,35
TMD_C_JMD_C-Segment(4,5)-WILM950103	Polarity	Hydrophobicity (interface)	Hydrophobicity (interface)	Hydrophobicity Coefficient in RP-HPLC, C4 with 0.1%TFA/MeCN/H2O (Wilce et al., 1995)	0.189	0.092996	-0.092996	0.139589	0.15671	2.738e-07	1.11103e-05	33,34,35,36
TMD_C_JMD_C-Segment(2,2)-CHOC760103	ASA/Volume	Buried	Buried	Proportion of residues 95% buried (Chothia, 1976)	0.189	0.062452	-0.062452	0.084806	0.100668	2.751e-07	1.11103e-05	31,32,33,34,35,36,37,38,39,40
TMD_C_JMD_C-Segment(5,7)-CHAM820102	Polarity	Hydrophobicity (interface)	Free energy (interface)	Free energy of solution in water, kcal/mole (Charton-Charton, 1982)	0.188	0.087086	-0.087086	0.125915	0.152907	3.012e-07	1.18731e-05	32,33,34
TMD_C_JMD_C-Pattern(C,8,11)-PRAM820102	Shape	Shape and Surface	Slope in Regression	Slope in Regression analysis x 1.0E1 (Prabhakaran-Ponnuswamy, 1982)	0.186	0.095528	-0.095528	0.108574	0.161405	3.848e-07	1.43115e-05	30,33
TMD_C_JMD_C-Segment(3,4)-AURR980110	Conformation	α-helix	α-helix (middle)	Normalized positional residue frequency at helix termini N5 (Aurora-Rose, 1998)	0.186	0.080158	0.080158	0.112333	0.12966	4.403e-07	1.55868e-05	31,32,33,34,35
TMD_C_JMD_C-Segment(5,7)-RICJ880116	Conformation	α-helix (C-term, out)	α-helix (C-terminal, outside)	Relative preference value at C' (Richardson-Richardson, 1988)	0.184	0.071041	0.071041	0.096802	0.119339	5.464e-07	1.82586e-05	32,33,34
TMD_C_JMD_C-Segment(5,7)-ROSM880103	Structure-Activity	Backbone-dynamics (-CH)	Loss of hydropathy by α-helix formation	Loss of Side chain hydropathy by helix formation (Roseman, 1988)	0.184	0.06813	-0.06813	0.097336	0.123422	5.024e-07	1.74068e-05	32,33,34
TMD_C_JMD_C-Segment(3,4)-TANS770106	Conformation	β-turn (TM helix)	β-turn in double bend	Normalized frequency of chain reversal D (Tanaka-Scheraga, 1977)	0.184	0.064895	0.064895	0.095753	0.101001	5.749e-07	1.90179e-05	31,32,33,34,35
TMD_C_JMD_C-Segment(6,8)-TANS770108	Conformation	β/α-bridge	β/α-bridge	Normalized frequency of zeta R (Tanaka-Scheraga, 1977)	0.183	0.104113	0.104113	0.152015	0.159749	6.018e-07	1.97097e-05	33,34,35
TMD_C_JMD_C-Segment(5,7)-BAEK050101	Conformation	β-strand	Linker index (negative linker propensity, 10-100 AA long region)	Linker index (Bae et al., 2005)	0.183	0.089577	-0.089577	0.136306	0.15213	6.653e-07	2.13642e-05	32,33,34
TMD_C_JMD_C-Pattern(C,2,6,9,13)-BHAR880101	Structure-Activity	Flexibility	Flexibility	Average flexibility indices (Bhaskaran-Ponnuswamy, 1988)	0.181	0.087986	0.087986	0.121213	0.146518	8.438e-07	2.54783e-05	28,32,35,39
TMD_C_JMD_C-Segment(4,5)-TANS770106	Conformation	β-turn (TM helix)	β-turn in double bend	Normalized frequency of chain reversal D (Tanaka-Scheraga, 1977)	0.181	0.084429	0.084429	0.131038	0.121177	8.904e-07	2.62848e-05	33,34,35,36
TMD_C_JMD_C-Segment(2,2)-KARS160114	Shape	Side chain length	Eccentricity (average)	Average weighted eccentricity based on the atomic number (Kakraba-Knisley, 2016)	0.18	0.056467	0.056467	0.066286	0.095418	9.593e-07	2.78197e-05	31,32,33,34,35,36,37,38,39,40
TMD_C_JMD_C-Segment(3,4)-MONM990101	Conformation	β-turn (TM helix)	β-turn (TM helix)	Turn propensity scale for transmembrane helices (Monne et al., 1999)	0.179	0.114678	0.114678	0.159734	0.193376	1.073e-06	3.08452e-05	31,32,33,34,35
TMD_C_JMD_C-Segment(2,3)-CHOP780212	Conformation	β-sheet (C-term)	β-turn (1st residue)	Frequency of the 1st residue in turn (Chou-Fasman, 1978b)	0.174	0.053907	-0.053907	0.078658	0.096738	2.1687e-06	4.93998e-05	27,28,29,30,31,32,33
TMD_C_JMD_C-Segment(2,2)-MONM990101	Conformation	β-turn (TM helix)	β-turn (TM helix)	Turn propensity scale for transmembrane helices (Monne et al., 1999)	0.173	0.074713	0.074713	0.100614	0.133135	2.3348e-06	5.23237e-05	31,32,33,34,35,36,37,38,39,40
TMD_C_JMD_C-Pattern(C,2,5,9,13)-BHAR880101	Structure-Activity	Flexibility	Flexibility	Average flexibility indices (Bhaskaran-Ponnuswamy, 1988)	0.172	0.077082	0.077082	0.122938	0.141573	2.7401e-06	5.88675e-05	28,32,36,39
TMD_C_JMD_C-Segment(3,4)-WILM950103	Polarity	Hydrophobicity (interface)	Hydrophobicity (interface)	Hydrophobicity Coefficient in RP-HPLC, C4 with 0.1%TFA/MeCN/H2O (Wilce et al., 1995)	0.172	0.071559	-0.071559	0.12116	0.13548	2.893e-06	6.14343e-05	31,32,33,34,35
TMD_C_JMD_C-Segment(4,5)-BAEK050101	Conformation	β-strand	Linker index (negative linker propensity, 10-100 AA long region)	Linker index (Bae et al., 2005)	0.169	0.074906	-0.074906	0.11488	0.134029	4.1145e-06	7.76134e-05	33,34,35,36
TMD-Pattern(N,10,14)-RACS820101	Conformation	β-sheet (N-term)	α-helix with flat 4-Cα structure (i)	Average relative fractional occurrence in A0(i) (Rackovsky-Scheraga, 1982)	0.168	0.080576	-0.080576	0.11822	0.163757	4.7992e-06	8.38336e-05	20,24
TMD_C_JMD_C-Pattern(C,8,12)-RADA880106	ASA/Volume	Volume	Accessible surface area (ASA)	Accessible surface area (Radzicka-Wolfenden, 1988)	0.168	0.07733	0.07733	0.119556	0.143316	4.8741e-06	8.38336e-05	29,33
TMD_C_JMD_C-Segment(4,5)-PRAM820102	Shape	Shape and Surface	Slope in Regression	Slope in Regression analysis x 1.0E1 (Prabhakaran-Ponnuswamy, 1982)	0.168	0.07342	-0.07342	0.10722	0.128164	4.5126e-06	8.0944e-05	33,34,35,36
TMD_C_JMD_C-Segment(6,8)-ROSM880103	Structure-Activity	Backbone-dynamics (-CH)	Loss of hydropathy by α-helix formation	Loss of Side chain hydropathy by helix formation (Roseman, 1988)	0.167	0.071463	-0.071463	0.107915	0.147124	5.1523e-06	8.56505e-05	33,34,35
TMD_C_JMD_C-Segment(4,5)-CHAM820102	Polarity	Hydrophobicity (interface)	Free energy (interface)	Free energy of solution in water, kcal/mole (Charton-Charton, 1982)	0.166	0.068745	-0.068745	0.107794	0.132824	6.0514e-06	9.53023e-05	33,34,35,36
TMD_C_JMD_C-Segment(4,5)-MEIH800101	Shape	Reduced distance	Reduced distance (C-α)	Average reduced distance for C-alpha (Meirovitch et al., 1980)	0.165	0.093135	0.093135	0.150397	0.159529	7.07e-06	0.000106018	33,34,35,36
TMD_C_JMD_C-Segment(4,5)-AURR980110	Conformation	α-helix	α-helix (middle)	Normalized positional residue frequency at helix termini N5 (Aurora-Rose, 1998)	0.165	0.085163	0.085163	0.154647	0.148373	7.1584e-06	0.000106974	33,34,35,36
JMD_N_TMD_N-Segment(1,2)-KARP850101	Structure-Activity	Flexibility	Flexibility (0 rigid neighbors)	Flexibility parameter for no rigid neighbors (Karplus-Schulz, 1985)	0.164	0.056601	0.056601	0.089763	0.095504	7.5527e-06	0.000110488	1,2,3,4,5,6,7,8,9,10
TMD_C_JMD_C-Pattern(C,4,7)-TANS770106	Conformation	β-turn (TM helix)	β-turn in double bend	Normalized frequency of chain reversal D (Tanaka-Scheraga, 1977)	0.163	0.08995	0.08995	0.145844	0.167334	9.1882e-06	0.000126564	34,37
TMD_C_JMD_C-Segment(5,7)-MEIH800101	Shape	Reduced distance	Reduced distance (C-α)	Average reduced distance for C-alpha (Meirovitch et al., 1980)	0.162	0.105455	0.105455	0.176438	0.181962	1.04506e-05	0.000138702	32,33,34
TMD_C_JMD_C-Segment(3,4)-MITS020101	Polarity	Amphiphilicity	Amphiphilicity	Amphiphilicity index (Mitaku et al., 2002)	0.16	0.079001	0.079001	0.129123	0.130928	1.33905e-05	0.00016324	31,32,33,34,35
TMD_C_JMD_C-Pattern(C,3,7,10)-RADA880106	ASA/Volume	Volume	Accessible surface area (ASA)	Accessible surface area (Radzicka-Wolfenden, 1988)	0.16	0.07057	0.07057	0.081534	0.13506	1.25425e-05	0.000156674	31,34,38
JMD_N_TMD_N-Pattern(C,1,5,8,12)-OOBM770105	Energy	Non-bonded energy	Non-bonded energy per residue	Short and medium range non-bonded energy per residue (Oobatake-Ooi, 1977)	0.16	0.059275	0.059275	0.107822	0.108839	1.35003e-05	0.000163971	9,13,16,20
TMD_C_JMD_C-Pattern(C,7,10,14)-PRAM820102	Shape	Shape and Surface	Slope in Regression	Slope in Regression analysis x 1.0E1 (Prabhakaran-Ponnuswamy, 1982)	0.159	0.07161	-0.07161	0.142066	0.144567	1.41537e-05	0.000170648	27,31,34
TMD_C_JMD_C-Pattern(C,8,11)-RADA880106	ASA/Volume	Volume	Accessible surface area (ASA)	Accessible surface area (Radzicka-Wolfenden, 1988)	0.158	0.079006	0.079006	0.122999	0.147444	1.73895e-05	0.000196693	30,33
TMD_C_JMD_C-Pattern(N,3,6,9,13)-AURR980110	Conformation	α-helix	α-helix (middle)	Normalized positional residue frequency at helix termini N5 (Aurora-Rose, 1998)	0.158	0.069973	0.069973	0.118634	0.129557	1.60615e-05	0.000186478	23,26,29,33
TMD_C_JMD_C-Pattern(C,8,11,14)-PRAM820102	Shape	Shape and Surface	Slope in Regression	Slope in Regression analysis x 1.0E1 (Prabhakaran-Ponnuswamy, 1982)	0.157	0.073356	-0.073356	0.102221	0.140286	1.81178e-05	0.000202839	27,30,33
TMD_C_JMD_C-Pattern(C,3,7,10,14)-RADA880106	ASA/Volume	Volume	Accessible surface area (ASA)	Accessible surface area (Radzicka-Wolfenden, 1988)	0.157	0.05733	0.05733	0.077114	0.110741	1.92686e-05	0.000212471	27,31,34,38
JMD_N_TMD_N-Segment(2,5)-ZHOH040101	Structure-Activity	Stability	Stability	The stability scale from the knowledge-based atom-atom potential (Zhou-Zhou, 2004)	0.156	0.065175	-0.065175	0.102013	0.125835	2.20166e-05	0.000232644	5,6,7,8
TMD_C_JMD_C-Segment(2,3)-AURR980110	Conformation	α-helix	α-helix (middle)	Normalized positional residue frequency at helix termini N5 (Aurora-Rose, 1998)	0.155	0.053262	0.053262	0.095123	0.104444	2.57279e-05	0.000260564	27,28,29,30,31,32,33
TMD_C_JMD_C-Segment(10,14)-CHOP780212	Conformation	β-sheet (C-term)	β-turn (1st residue)	Frequency of the 1st residue in turn (Chou-Fasman, 1978b)	0.154	0.099258	-0.099258	0.152289	0.200741	2.59873e-05	0.000262384	33,34
TMD_C_JMD_C-Pattern(N,8,11,14)-PRAM820102	Shape	Shape and Surface	Slope in Regression	Slope in Regression analysis x 1.0E1 (Prabhakaran-Ponnuswamy, 1982)	0.154	0.07049	-0.07049	0.0998	0.139024	2.8091e-05	0.00027808	28,31,34
TMD_C_JMD_C-Segment(3,4)-TANS770108	Conformation	β/α-bridge	β/α-bridge	Normalized frequency of zeta R (Tanaka-Scheraga, 1977)	0.153	0.053832	0.053832	0.096648	0.101318	3.25101e-05	0.00030443	31,32,33,34,35
TMD_C_JMD_C-Segment(2,3)-PRAM820102	Shape	Shape and Surface	Slope in Regression	Slope in Regression analysis x 1.0E1 (Prabhakaran-Ponnuswamy, 1982)	0.153	0.052997	-0.052997	0.077192	0.099822	3.1166e-05	0.000294764	27,28,29,30,31,32,33
TMD_C_JMD_C-Pattern(N,7,10,14)-ROSM880103	Structure-Activity	Backbone-dynamics (-CH)	Loss of hydropathy by α-helix formation	Loss of Side chain hydropathy by helix formation (Roseman, 1988)	0.152	0.051649	-0.051649	0.074063	0.103472	3.54771e-05	0.00032298	27,30,34
TMD_C_JMD_C-Segment(4,7)-CRAJ730102	Conformation	β-sheet	β-sheet	Normalized frequency of beta-sheet (Crawford et al., 1973)	0.151	0.07716	0.07716	0.104882	0.148661	4.16335e-05	0.000360623	29,30,31
TMD-Pattern(N,7,10,14)-RACS820101	Conformation	β-sheet (N-term)	α-helix with flat 4-Cα structure (i)	Average relative fractional occurrence in A0(i) (Rackovsky-Scheraga, 1982)	0.151	0.067834	-0.067834	0.09858	0.136088	3.84684e-05	0.000339006	17,20,24
TMD_C_JMD_C-Pattern(N,6,10,13)-WILM950103	Polarity	Hydrophobicity (interface)	Hydrophobicity (interface)	Hydrophobicity Coefficient in RP-HPLC, C4 with 0.1%TFA/MeCN/H2O (Wilce et al., 1995)	0.151	0.065144	-0.065144	0.103	0.136473	3.82923e-05	0.000337906	26,30,33
JMD_N_TMD_N-Pattern(C,1,5,8,12)-RADA880106	ASA/Volume	Volume	Accessible surface area (ASA)	Accessible surface area (Radzicka-Wolfenden, 1988)	0.151	0.057642	-0.057642	0.107656	0.107753	4.11228e-05	0.000357611	9,13,16,20
TMD-Pattern(N,10,14)-ISOY800105	Conformation	β-sheet (C-term)	β-sheet (C-terminal)	Normalized relative frequency of bend S (Isogai et al., 1980)	0.151	0.054055	-0.054055	0.173498	0.170165	3.82389e-05	0.000337888	20,24
TMD_C_JMD_C-Pattern(C,1,4,7,10)-TANS770106	Conformation	β-turn (TM helix)	β-turn in double bend	Normalized frequency of chain reversal D (Tanaka-Scheraga, 1977)	0.15	0.056872	0.056872	0.09368	0.120088	4.45817e-05	0.000376741	31,34,37,40
JMD_N_TMD_N-Pattern(C,1,4,8,11)-VELV850101	Energy	Electron-ion interaction pot.	Electron-ion interaction potential	Electron-ion interaction potential (Veljkovic et al., 1985)	0.149	0.072987	-0.072987	0.116719	0.144329	4.79946e-05	0.000392971	10,13,17,20
TMD_C_JMD_C-Segment(5,7)-RACS820109	Conformation	α-helix (left-handed)	α-helix (left-handed)	Average relative fractional occurrence in AL(i-1) (Rackovsky-Scheraga, 1982)	0.149	0.057621	-0.057621	0.079566	0.124459	1.06637e-05	0.000139839	32,33,34
JMD_N_TMD_N-PeriodicPattern(C,i+4/3,1)-ZHOH040101	Structure-Activity	Stability	Stability	The stability scale from the knowledge-based atom-atom potential (Zhou-Zhou, 2004)	0.149	0.051673	-0.051673	0.090835	0.106009	4.84948e-05	0.000393639	2,6,9,13,16,20
JMD_N_TMD_N-Pattern(N,6,9,13)-GEIM800106	Conformation	β-strand	β-strand	Beta-strand indices for beta-proteins (Geisow-Roberts, 1980)	0.148	0.067196	-0.067196	0.129036	0.143803	5.68296e-05	0.000434995	6,9,13
JMD_N_TMD_N-PeriodicPattern(C,i+4/4,1)-ZHOH040101	Structure-Activity	Stability	Stability	The stability scale from the knowledge-based atom-atom potential (Zhou-Zhou, 2004)	0.148	0.058326	-0.058326	0.103186	0.122512	5.45343e-05	0.000424349	4,8,12,16,20
TMD_C_JMD_C-Segment(3,4)-CHAM830108	Energy	Charge	Charge (donor)	A parameter of charge transfer donor capability (Charton-Charton, 1983)	0.147	0.127437	0.127437	0.192262	0.235749	3.75869e-05	0.00033392	31,32,33,34,35
TMD_C_JMD_C-Pattern(N,8,12,15)-PRAM820102	Shape	Shape and Surface	Slope in Regression	Slope in Regression analysis x 1.0E1 (Prabhakaran-Ponnuswamy, 1982)	0.147	0.069318	-0.069318	0.133725	0.145231	6.3319e-05	0.000469931	28,32,35
TMD_C_JMD_C-Pattern(C,4,8,12,15)-WILM950103	Polarity	Hydrophobicity (interface)	Hydrophobicity (interface)	Hydrophobicity Coefficient in RP-HPLC, C4 with 0.1%TFA/MeCN/H2O (Wilce et al., 1995)	0.147	0.054867	-0.054867	0.104267	0.113107	6.58285e-05	0.000479899	26,29,33,37
TMD_C_JMD_C-Pattern(C,4,8)-TANS770108	Conformation	β/α-bridge	β/α-bridge	Normalized frequency of zeta R (Tanaka-Scheraga, 1977)	0.146	0.075419	0.075419	0.140031	0.168416	7.2619e-05	0.000510738	33,37
TMD_C_JMD_C-Pattern(N,9,12,15)-AURR980110	Conformation	α-helix	α-helix (middle)	Normalized positional residue frequency at helix termini N5 (Aurora-Rose, 1998)	0.146	0.074166	0.074166	0.135652	0.161127	6.81138e-05	0.000488978	29,32,35
JMD_N_TMD_N-Pattern(C,1,5,9,13)-OOBM770105	Energy	Non-bonded energy	Non-bonded energy per residue	Short and medium range non-bonded energy per residue (Oobatake-Ooi, 1977)	0.146	0.05417	0.05417	0.101971	0.114155	6.80534e-05	0.000488978	8,12,16,20
TMD_C_JMD_C-Pattern(C,4,7,10,14)-TANS770106	Conformation	β-turn (TM helix)	β-turn in double bend	Normalized frequency of chain reversal D (Tanaka-Scheraga, 1977)	0.146	0.053537	0.053537	0.10346	0.110743	7.37977e-05	0.000514009	27,31,34,37

## Sheet: ov0.75_cor0.75
feature	category	subcategory	scale_name	scale_description	abs_auc	abs_mean_dif	mean_dif	std_test	std_ref	p_val_mann_whitney	p_val_fdr_bh	positions
TMD_C_JMD_C-Segment(5,7)-FINA910104	Conformation	α-helix (C-cap)	α-helix termination	Helix termination parameter at position j+1 (Finkelstein et al., 1991)	0.269	0.14085	0.14085	0.128001	0.132549	0	0	32,33,34
TMD_C_JMD_C-Segment(5,7)-KLEP840101	Energy	Charge	Charge	Net charge (Klein et al., 1984)	0.268	0.166383	0.166383	0.150988	0.148874	0	0	32,33,34
TMD_C_JMD_C-Segment(3,4)-KLEP840101	Energy	Charge	Charge	Net charge (Klein et al., 1984)	0.267	0.106027	0.106027	0.093043	0.104965	0	0	31,32,33,34,35
TMD_C_JMD_C-Segment(3,4)-FINA910104	Conformation	α-helix (C-cap)	α-helix termination	Helix termination parameter at position j+1 (Finkelstein et al., 1991)	0.262	0.087823	0.087823	0.079092	0.09369	0	0	31,32,33,34,35
TMD_C_JMD_C-Segment(5,7)-HUTJ700102	Energy	Entropy	Entropy	Absolute entropy (Hutchens, 1970)	0.254	0.153421	0.153421	0.137224	0.166465	0	0	32,33,34
TMD_C_JMD_C-Segment(5,7)-LEVM760105	Shape	Side chain length	Side chain length	Radius of gyration of side chain (Levitt, 1976)	0.251	0.150369	0.150369	0.139368	0.16881	0	0	32,33,34
TMD_C_JMD_C-Segment(4,5)-FINA910103	Conformation	α-helix (C-cap)	α-helix (C-terminal, inside)	Helix termination parameter at position j-2,j-1,j (Finkelstein et al., 1991)	0.25	0.169747	0.169747	0.187422	0.180346	0	0	33,34,35,36
TMD_C_JMD_C-Segment(4,5)-KLEP840101	Energy	Charge	Charge	Net charge (Klein et al., 1984)	0.245	0.125687	0.125687	0.127628	0.135169	0	0	33,34,35,36
TMD_C_JMD_C-Segment(3,4)-JANJ780101	ASA/Volume	Accessible surface area (ASA)	ASA (folded protein)	Average accessible surface area (Janin et al., 1978)	0.243	0.14103	0.14103	0.152161	0.161153	0	0	31,32,33,34,35
TMD_C_JMD_C-Segment(3,4)-FINA910103	Conformation	α-helix (C-cap)	α-helix (C-terminal, inside)	Helix termination parameter at position j-2,j-1,j (Finkelstein et al., 1991)	0.242	0.131081	0.131081	0.143499	0.14342	0	0	31,32,33,34,35
TMD_C_JMD_C-Segment(3,4)-FAUJ880111	Energy	Charge (positive)	Charge (positive)	Positive charge (Fauchere et al., 1988)	0.241	0.181564	0.181564	0.180863	0.202853	0	0	31,32,33,34,35
TMD_C_JMD_C-Segment(2,2)-FAUJ880111	Energy	Charge (positive)	Charge (positive)	Positive charge (Fauchere et al., 1988)	0.241	0.119117	0.119117	0.108235	0.140737	0	0	31,32,33,34,35,36,37,38,39,40
TMD_C_JMD_C-Segment(3,4)-HUTJ700102	Energy	Entropy	Entropy	Absolute entropy (Hutchens, 1970)	0.241	0.104146	0.104146	0.091949	0.132058	1e-10	1.82861e-08	31,32,33,34,35
TMD_C_JMD_C-Segment(4,5)-FINA910104	Conformation	α-helix (C-cap)	α-helix termination	Helix termination parameter at position j+1 (Finkelstein et al., 1991)	0.24	0.104841	0.104841	0.114279	0.121998	0	0	33,34,35,36
TMD_C_JMD_C-Segment(2,2)-FINA910104	Conformation	α-helix (C-cap)	α-helix termination	Helix termination parameter at position j+1 (Finkelstein et al., 1991)	0.24	0.06147	0.06147	0.057336	0.073273	1e-10	1.82861e-08	31,32,33,34,35,36,37,38,39,40
TMD_C_JMD_C-Segment(5,7)-CHOC760103	ASA/Volume	Buried	Buried	Proportion of residues 95% buried (Chothia, 1976)	0.239	0.168009	-0.168009	0.186281	0.200465	1e-10	1.82861e-08	32,33,34
TMD_C_JMD_C-Segment(5,7)-DESM900102	Polarity	Amphiphilicity (α-helix)	Membrane preference	Average membrane preference: AMP07 (Degli Esposti et al., 1990)	0.236	0.178948	-0.178948	0.189874	0.214062	1e-10	1.82861e-08	32,33,34
TMD_C_JMD_C-Segment(4,5)-JANJ780101	ASA/Volume	Accessible surface area (ASA)	ASA (folded protein)	Average accessible surface area (Janin et al., 1978)	0.236	0.17025	0.17025	0.190217	0.196363	1e-10	1.82861e-08	33,34,35,36
TMD_C_JMD_C-Segment(6,8)-LEVM760105	Shape	Side chain length	Side chain length	Radius of gyration of side chain (Levitt, 1976)	0.236	0.15846	0.15846	0.155371	0.198851	1e-10	1.82861e-08	33,34,35
TMD_C_JMD_C-Segment(3,4)-FAUJ880109	Energy	Isoelectric point	Number hydrogen bond donors	Number of hydrogen bond donors (Fauchere et al., 1988)	0.236	0.133012	0.133012	0.143862	0.158148	1e-10	1.82861e-08	31,32,33,34,35
TMD_C_JMD_C-Segment(5,7)-RADA880106	ASA/Volume	Volume	Accessible surface area (ASA)	Accessible surface area (Radzicka-Wolfenden, 1988)	0.236	0.101801	0.101801	0.09116	0.127279	1e-10	1.82861e-08	32,33,34
TMD_C_JMD_C-Segment(4,5)-FAUJ880109	Energy	Isoelectric point	Number hydrogen bond donors	Number of hydrogen bond donors (Fauchere et al., 1988)	0.235	0.168708	0.168708	0.191131	0.190907	1e-10	1.82861e-08	33,34,35,36
TMD_C_JMD_C-Segment(3,4)-JANJ790102	Energy	Free energy (unfolding)	Transfer free energy (TFE) to inside	Transfer free energy (Janin, 1979)	0.233	0.126838	-0.126838	0.147127	0.150439	2e-10	3.55838e-08	31,32,33,34,35
TMD_C_JMD_C-Segment(3,4)-LEVM760105	Shape	Side chain length	Side chain length	Radius of gyration of side chain (Levitt, 1976)	0.231	0.105349	0.105349	0.105206	0.137094	3e-10	5.06385e-08	31,32,33,34,35
TMD_C_JMD_C-Segment(4,5)-JANJ790102	Energy	Free energy (unfolding)	Transfer free energy (TFE) to inside	Transfer free energy (Janin, 1979)	0.23	0.156147	-0.156147	0.180438	0.183663	4e-10	6.42244e-08	33,34,35,36
TMD_C_JMD_C-Segment(2,2)-FAUJ880109	Energy	Isoelectric point	Number hydrogen bond donors	Number of hydrogen bond donors (Fauchere et al., 1988)	0.226	0.081502	0.081502	0.088351	0.111309	7e-10	1.0473e-07	31,32,33,34,35,36,37,38,39,40
TMD_C_JMD_C-Segment(5,7)-EISD860101	Polarity	Hydrophobicity	Solvation free energy	Solvation free energy (Eisenberg-McLachlan, 1986)	0.225	0.156931	-0.156931	0.191902	0.181146	9e-10	1.23431e-07	32,33,34
TMD_C_JMD_C-Segment(4,5)-RICJ880113	Conformation	α-helix (C-cap)	α-helix (C-terminal, inside)	Relative preference value at C2 (Richardson-Richardson, 1988)	0.223	0.144356	0.144356	0.1748	0.184027	1.3e-09	1.6147e-07	33,34,35,36
TMD_C_JMD_C-Segment(2,2)-JANJ780101	ASA/Volume	Accessible surface area (ASA)	ASA (folded protein)	Average accessible surface area (Janin et al., 1978)	0.223	0.08297	0.08297	0.084752	0.113654	1.4e-09	1.7067e-07	31,32,33,34,35,36,37,38,39,40
TMD_C_JMD_C-Segment(5,7)-WILM950103	Polarity	Hydrophobicity (interface)	Hydrophobicity (interface)	Hydrophobicity Coefficient in RP-HPLC, C4 with 0.1%TFA/MeCN/H2O (Wilce et al., 1995)	0.222	0.125264	-0.125264	0.163402	0.178239	1.6e-09	1.816e-07	32,33,34
TMD_C_JMD_C-Segment(3,4)-PRAM820102	Shape	Shape and Surface	Slope in Regression	Slope in Regression analysis x 1.0E1 (Prabhakaran-Ponnuswamy, 1982)	0.222	0.089496	-0.089496	0.079237	0.117206	1.5e-09	1.73237e-07	31,32,33,34,35
TMD_C_JMD_C-Segment(2,2)-RADA880104	Energy	Free energy (unfolding)	Transfer free energy (TFE) to inside	Transfer free energy from chx to oct (Radzicka-Wolfenden, 1988)	0.221	0.074014	-0.074014	0.086408	0.103674	1.9e-09	2.05044e-07	31,32,33,34,35,36,37,38,39,40
TMD_C_JMD_C-Segment(6,8)-RADA880106	ASA/Volume	Volume	Accessible surface area (ASA)	Accessible surface area (Radzicka-Wolfenden, 1988)	0.22	0.110462	0.110462	0.108298	0.151613	2.1e-09	2.19433e-07	33,34,35
TMD_C_JMD_C-Segment(3,4)-RADA880106	ASA/Volume	Volume	Accessible surface area (ASA)	Accessible surface area (Radzicka-Wolfenden, 1988)	0.218	0.074234	0.074234	0.072536	0.104328	3.2e-09	3.09788e-07	31,32,33,34,35
TMD_C_JMD_C-Segment(2,2)-KLEP840101	Energy	Charge	Charge	Net charge (Klein et al., 1984)	0.218	0.05892	0.05892	0.06181	0.078725	1.7e-09	1.8968e-07	31,32,33,34,35,36,37,38,39,40
TMD_C_JMD_C-Segment(4,5)-EISD860101	Polarity	Hydrophobicity	Solvation free energy	Solvation free energy (Eisenberg-McLachlan, 1986)	0.217	0.125707	-0.125707	0.158564	0.158502	3.6e-09	3.24641e-07	33,34,35,36
TMD_C_JMD_C-Segment(2,2)-FINA910103	Conformation	α-helix (C-cap)	α-helix (C-terminal, inside)	Helix termination parameter at position j-2,j-1,j (Finkelstein et al., 1991)	0.217	0.080481	0.080481	0.08567	0.10765	3.5e-09	3.20007e-07	31,32,33,34,35,36,37,38,39,40
TMD_C_JMD_C-Segment(3,4)-RICJ880113	Conformation	α-helix (C-cap)	α-helix (C-terminal, inside)	Relative preference value at C2 (Richardson-Richardson, 1988)	0.212	0.111134	0.111134	0.132443	0.146001	7.4e-09	6.24541e-07	31,32,33,34,35
TMD_C_JMD_C-Segment(4,5)-CHOC760103	ASA/Volume	Buried	Buried	Proportion of residues 95% buried (Chothia, 1976)	0.211	0.130318	-0.130318	0.159266	0.173796	9.2e-09	7.3858e-07	33,34,35,36
TMD_C_JMD_C-Segment(5,7)-KRIW710101	Structure-Activity	Flexibility	Side chain interaction	Side chain interaction parameter (Krigbaum-Rubin, 1971)	0.209	0.113097	0.113097	0.146968	0.170711	1.31e-08	1.00276e-06	32,33,34
TMD_C_JMD_C-Segment(2,2)-EISD860101	Polarity	Hydrophobicity	Solvation free energy	Solvation free energy (Eisenberg-McLachlan, 1986)	0.207	0.061247	-0.061247	0.078704	0.092765	1.85e-08	1.36838e-06	31,32,33,34,35,36,37,38,39,40
TMD_C_JMD_C-Segment(5,7)-VINM940104	Structure-Activity	Flexibility (2 rigid neighbors)	Flexibility (2 rigid neighbors)	Normalized flexibility parameters (B-values) for each residue surrounded by two rigid neighbours (Vihinen et al., 1994)	0.206	0.151476	0.151476	0.199432	0.184809	1.9e-08	1.38974e-06	32,33,34
TMD_C_JMD_C-Segment(4,5)-DESM900102	Polarity	Amphiphilicity (α-helix)	Membrane preference	Average membrane preference: AMP07 (Degli Esposti et al., 1990)	0.206	0.137592	-0.137592	0.166453	0.188933	1.98e-08	1.43235e-06	33,34,35,36
TMD_C_JMD_C-Segment(5,7)-AURR980110	Conformation	α-helix	α-helix (middle)	Normalized positional residue frequency at helix termini N5 (Aurora-Rose, 1998)	0.206	0.124632	0.124632	0.170167	0.168519	2.01e-08	1.43824e-06	32,33,34
TMD_C_JMD_C-Segment(9,13)-LEVM760103	Shape	Steric parameter	Side chain angle (theta)	Side chain angle theta(AAR) (Levitt, 1976)	0.206	0.053206	0.053206	0.015211	0.136241	2.16e-08	1.46591e-06	33
TMD_C_JMD_C-Segment(7,10)-LEVM760103	Shape	Steric parameter	Side chain angle (theta)	Side chain angle theta(AAR) (Levitt, 1976)	0.206	0.052632	0.052632	0.015244	0.132447	2.11e-08	1.44689e-06	33,34
TMD_C_JMD_C-Segment(5,7)-MITS020101	Polarity	Amphiphilicity	Amphiphilicity	Amphiphilicity index (Mitaku et al., 2002)	0.205	0.115839	0.115839	0.137126	0.159711	2.28e-08	1.53156e-06	32,33,34
TMD_C_JMD_C-Segment(5,7)-TANS770106	Conformation	β-turn (TM helix)	β-turn in double bend	Normalized frequency of chain reversal D (Tanaka-Scheraga, 1977)	0.203	0.108306	0.108306	0.157888	0.137629	3.06e-08	1.99445e-06	32,33,34
TMD_C_JMD_C-Segment(2,2)-RICJ880113	Conformation	α-helix (C-cap)	α-helix (C-terminal, inside)	Relative preference value at C2 (Richardson-Richardson, 1988)	0.203	0.075825	0.075825	0.091771	0.111592	3.13e-08	2.00047e-06	31,32,33,34,35,36,37,38,39,40
TMD_C_JMD_C-Segment(5,7)-ARGP820103	ASA/Volume	Buried	Buried	Membrane-buried preference parameters (Argos et al., 1982)	0.201	0.111942	-0.111942	0.128088	0.17553	4.25e-08	2.45419e-06	32,33,34
TMD_C_JMD_C-Segment(5,7)-TANS770108	Conformation	β/α-bridge	β/α-bridge	Normalized frequency of zeta R (Tanaka-Scheraga, 1977)	0.2	0.095208	0.095208	0.131868	0.130405	4.88e-08	2.74573e-06	32,33,34
TMD_C_JMD_C-Segment(8,12)-LEVM760103	Shape	Steric parameter	Side chain angle (theta)	Side chain angle theta(AAR) (Levitt, 1976)	0.199	0.050907	0.050907	0.015358	0.130734	5.73e-08	3.19666e-06	32,33
TMD_C_JMD_C-Segment(4,5)-VINM940104	Structure-Activity	Flexibility (2 rigid neighbors)	Flexibility (2 rigid neighbors)	Normalized flexibility parameters (B-values) for each residue surrounded by two rigid neighbours (Vihinen et al., 1994)	0.195	0.121479	0.121479	0.170955	0.165989	1.147e-07	5.61262e-06	33,34,35,36
TMD_C_JMD_C-Pattern(C,8,11)-HUTJ700102	Energy	Entropy	Entropy	Absolute entropy (Hutchens, 1970)	0.194	0.110823	0.110823	0.133663	0.174732	1.185e-07	5.69405e-06	30,33
TMD_C_JMD_C-Segment(4,5)-HUTJ700102	Energy	Entropy	Entropy	Absolute entropy (Hutchens, 1970)	0.194	0.104661	0.104661	0.1305	0.151055	1.202e-07	5.73389e-06	33,34,35,36
TMD_C_JMD_C-Segment(3,4)-DESM900102	Polarity	Amphiphilicity (α-helix)	Membrane preference	Average membrane preference: AMP07 (Degli Esposti et al., 1990)	0.192	0.103424	-0.103424	0.141621	0.156161	1.799e-07	8.06529e-06	31,32,33,34,35
TMD_C_JMD_C-Segment(3,4)-VINM940104	Structure-Activity	Flexibility (2 rigid neighbors)	Flexibility (2 rigid neighbors)	Normalized flexibility parameters (B-values) for each residue surrounded by two rigid neighbours (Vihinen et al., 1994)	0.19	0.097925	0.097925	0.139769	0.135313	2.371e-07	1.00699e-05	31,32,33,34,35
TMD_C_JMD_C-Segment(6,8)-MITS020101	Polarity	Amphiphilicity	Amphiphilicity	Amphiphilicity index (Mitaku et al., 2002)	0.189	0.128428	0.128428	0.178478	0.186047	2.005e-07	8.79928e-06	33,34,35
TMD_C_JMD_C-Segment(4,5)-BHAR880101	Structure-Activity	Flexibility	Flexibility	Average flexibility indices (Bhaskaran-Ponnuswamy, 1988)	0.189	0.105839	0.105839	0.143825	0.163656	2.486e-07	1.04906e-05	33,34,35,36
TMD_C_JMD_C-Segment(4,5)-WILM950103	Polarity	Hydrophobicity (interface)	Hydrophobicity (interface)	Hydrophobicity Coefficient in RP-HPLC, C4 with 0.1%TFA/MeCN/H2O (Wilce et al., 1995)	0.189	0.092996	-0.092996	0.139589	0.15671	2.738e-07	1.11103e-05	33,34,35,36
TMD_C_JMD_C-Segment(5,7)-CHOP780205	Conformation	α-helix (C-term)	α-helix (C-terminal)	Normalized frequency of C-terminal helix (Chou-Fasman, 1978b)	0.189	0.083631	0.083631	0.139472	0.133182	2.514e-07	1.04995e-05	32,33,34
TMD_C_JMD_C-Segment(2,2)-CHOC760103	ASA/Volume	Buried	Buried	Proportion of residues 95% buried (Chothia, 1976)	0.189	0.062452	-0.062452	0.084806	0.100668	2.751e-07	1.11103e-05	31,32,33,34,35,36,37,38,39,40
TMD_C_JMD_C-Segment(3,4)-YUTK870103	Energy	Free energy (unfolding)	Free energy (unfolding)	Activation Gibbs energy of unfolding, pH7.0 (Yutani et al., 1987)	0.188	0.108302	-0.108302	0.158248	0.151235	3.095e-07	1.20558e-05	31,32,33,34,35
TMD_C_JMD_C-Segment(5,7)-CHAM820102	Polarity	Hydrophobicity (interface)	Free energy (interface)	Free energy of solution in water, kcal/mole (Charton-Charton, 1982)	0.188	0.087086	-0.087086	0.125915	0.152907	3.012e-07	1.18731e-05	32,33,34
TMD_C_JMD_C-Segment(5,7)-AURR980116	Conformation	α-helix (C-cap)	α-helix (C-terminal, C-cap)	Normalized positional residue frequency at helix termini Cc (Aurora-Rose, 1998)	0.187	0.096558	0.096558	0.156018	0.169099	3.394e-07	1.29605e-05	32,33,34
TMD_C_JMD_C-Pattern(C,8,11)-PRAM820102	Shape	Shape and Surface	Slope in Regression	Slope in Regression analysis x 1.0E1 (Prabhakaran-Ponnuswamy, 1982)	0.186	0.095528	-0.095528	0.108574	0.161405	3.848e-07	1.43115e-05	30,33
TMD_C_JMD_C-Segment(3,4)-AURR980110	Conformation	α-helix	α-helix (middle)	Normalized positional residue frequency at helix termini N5 (Aurora-Rose, 1998)	0.186	0.080158	0.080158	0.112333	0.12966	4.403e-07	1.55868e-05	31,32,33,34,35
TMD_C_JMD_C-Segment(5,7)-RICJ880116	Conformation	α-helix (C-term, out)	α-helix (C-terminal, outside)	Relative preference value at C' (Richardson-Richardson, 1988)	0.184	0.071041	0.071041	0.096802	0.119339	5.464e-07	1.82586e-05	32,33,34
TMD_C_JMD_C-Segment(5,7)-ROSM880103	Structure-Activity	Backbone-dynamics (-CH)	Loss of hydropathy by α-helix formation	Loss of Side chain hydropathy by helix formation (Roseman, 1988)	0.184	0.06813	-0.06813	0.097336	0.123422	5.024e-07	1.74068e-05	32,33,34
TMD_C_JMD_C-Segment(3,4)-TANS770106	Conformation	β-turn (TM helix)	β-turn in double bend	Normalized frequency of chain reversal D (Tanaka-Scheraga, 1977)	0.184	0.064895	0.064895	0.095753	0.101001	5.749e-07	1.90179e-05	31,32,33,34,35
TMD_C_JMD_C-Segment(6,8)-TANS770108	Conformation	β/α-bridge	β/α-bridge	Normalized frequency of zeta R (Tanaka-Scheraga, 1977)	0.183	0.104113	0.104113	0.152015	0.159749	6.018e-07	1.97097e-05	33,34,35
TMD_C_JMD_C-Segment(5,7)-BAEK050101	Conformation	β-strand	Linker index (negative linker propensity, 10-100 AA long region)	Linker index (Bae et al., 2005)	0.183	0.089577	-0.089577	0.136306	0.15213	6.653e-07	2.13642e-05	32,33,34
TMD_C_JMD_C-Segment(5,7)-BHAR880101	Structure-Activity	Flexibility	Flexibility	Average flexibility indices (Bhaskaran-Ponnuswamy, 1988)	0.182	0.114522	0.114522	0.170769	0.1867	7.215e-07	2.25101e-05	32,33,34
TMD_C_JMD_C-Segment(4,5)-ARGP820103	ASA/Volume	Buried	Buried	Membrane-buried preference parameters (Argos et al., 1982)	0.181	0.088291	-0.088291	0.120446	0.147602	8.152e-07	2.48447e-05	33,34,35,36
TMD_C_JMD_C-Pattern(C,2,6,9,13)-BHAR880101	Structure-Activity	Flexibility	Flexibility	Average flexibility indices (Bhaskaran-Ponnuswamy, 1988)	0.181	0.087986	0.087986	0.121213	0.146518	8.438e-07	2.54783e-05	28,32,35,39
TMD_C_JMD_C-Segment(4,5)-TANS770106	Conformation	β-turn (TM helix)	β-turn in double bend	Normalized frequency of chain reversal D (Tanaka-Scheraga, 1977)	0.181	0.084429	0.084429	0.131038	0.121177	8.904e-07	2.62848e-05	33,34,35,36
TMD_C_JMD_C-Pattern(C,8,11,14)-HUTJ700102	Energy	Entropy	Entropy	Absolute entropy (Hutchens, 1970)	0.18	0.07947	0.07947	0.1183	0.138734	9.589e-07	2.78197e-05	27,30,33
TMD_C_JMD_C-Segment(2,2)-KARS160114	Shape	Side chain length	Eccentricity (average)	Average weighted eccentricity based on the atomic number (Kakraba-Knisley, 2016)	0.18	0.056467	0.056467	0.066286	0.095418	9.593e-07	2.78197e-05	31,32,33,34,35,36,37,38,39,40
TMD_C_JMD_C-Segment(3,4)-MONM990101	Conformation	β-turn (TM helix)	β-turn (TM helix)	Turn propensity scale for transmembrane helices (Monne et al., 1999)	0.179	0.114678	0.114678	0.159734	0.193376	1.073e-06	3.08452e-05	31,32,33,34,35
TMD_C_JMD_C-Segment(4,5)-KRIW710101	Structure-Activity	Flexibility	Side chain interaction	Side chain interaction parameter (Krigbaum-Rubin, 1971)	0.179	0.087371	0.087371	0.126676	0.149623	1.1043e-06	3.1607e-05	33,34,35,36
TMD_C_JMD_C-Segment(3,4)-LINS030117	ASA/Volume	Hydrophobic ASA	Hydrophobic ASA (folded β-strand)	Hydrophobic median accessible surfaces of whole residues in beta strands, expressed in Å² (Lins et al., 2003)	0.178	0.085002	0.085002	0.138591	0.123249	1.3072e-06	3.52661e-05	31,32,33,34,35
TMD_C_JMD_C-Segment(2,2)-HUTJ700102	Energy	Entropy	Entropy	Absolute entropy (Hutchens, 1970)	0.178	0.057427	0.057427	0.069178	0.094107	1.3125e-06	3.52661e-05	31,32,33,34,35,36,37,38,39,40
TMD_C_JMD_C-Segment(3,4)-CHOP780205	Conformation	α-helix (C-term)	α-helix (C-terminal)	Normalized frequency of C-terminal helix (Chou-Fasman, 1978b)	0.176	0.060598	0.060598	0.09188	0.09422	1.5761e-06	4.00597e-05	31,32,33,34,35
TMD_C_JMD_C-Segment(2,3)-CHOP780212	Conformation	β-sheet (C-term)	β-turn (1st residue)	Frequency of the 1st residue in turn (Chou-Fasman, 1978b)	0.174	0.053907	-0.053907	0.078658	0.096738	2.1687e-06	4.93998e-05	27,28,29,30,31,32,33
TMD_C_JMD_C-Segment(2,2)-MONM990101	Conformation	β-turn (TM helix)	β-turn (TM helix)	Turn propensity scale for transmembrane helices (Monne et al., 1999)	0.173	0.074713	0.074713	0.100614	0.133135	2.3348e-06	5.23237e-05	31,32,33,34,35,36,37,38,39,40
TMD_C_JMD_C-Pattern(C,2,5,9,13)-BHAR880101	Structure-Activity	Flexibility	Flexibility	Average flexibility indices (Bhaskaran-Ponnuswamy, 1988)	0.172	0.077082	0.077082	0.122938	0.141573	2.7401e-06	5.88675e-05	28,32,36,39
TMD_C_JMD_C-Segment(3,4)-WILM950103	Polarity	Hydrophobicity (interface)	Hydrophobicity (interface)	Hydrophobicity Coefficient in RP-HPLC, C4 with 0.1%TFA/MeCN/H2O (Wilce et al., 1995)	0.172	0.071559	-0.071559	0.12116	0.13548	2.893e-06	6.14343e-05	31,32,33,34,35
TMD_C_JMD_C-Segment(2,2)-YUTK870103	Energy	Free energy (unfolding)	Free energy (unfolding)	Activation Gibbs energy of unfolding, pH7.0 (Yutani et al., 1987)	0.17	0.064118	-0.064118	0.101371	0.108369	3.7816e-06	7.42844e-05	31,32,33,34,35,36,37,38,39,40
TMD_C_JMD_C-Segment(4,5)-RICJ880116	Conformation	α-helix (C-term, out)	α-helix (C-terminal, outside)	Relative preference value at C' (Richardson-Richardson, 1988)	0.17	0.05698	0.05698	0.086199	0.102157	3.5798e-06	7.18207e-05	33,34,35,36
TMD_C_JMD_C-Segment(5,7)-QIAN880113	Conformation	π-helix	α-helix (C-terminal)	Weights for alpha-helix at the window position of 6 (Qian-Sejnowski, 1988)	0.169	0.102235	0.102235	0.160202	0.163587	4.1864e-06	7.84589e-05	32,33,34
TMD_C_JMD_C-Segment(4,5)-BAEK050101	Conformation	β-strand	Linker index (negative linker propensity, 10-100 AA long region)	Linker index (Bae et al., 2005)	0.169	0.074906	-0.074906	0.11488	0.134029	4.1145e-06	7.76134e-05	33,34,35,36
TMD_C_JMD_C-Pattern(C,1,5,8)-QIAN880113	Conformation	π-helix	α-helix (C-terminal)	Weights for alpha-helix at the window position of 6 (Qian-Sejnowski, 1988)	0.168	0.094698	0.094698	0.152617	0.15907	4.5358e-06	8.09566e-05	33,36,40
TMD-Pattern(N,10,14)-RACS820101	Conformation	β-sheet (N-term)	α-helix with flat 4-Cα structure (i)	Average relative fractional occurrence in A0(i) (Rackovsky-Scheraga, 1982)	0.168	0.080576	-0.080576	0.11822	0.163757	4.7992e-06	8.38336e-05	20,24
TMD_C_JMD_C-Pattern(C,8,12)-RADA880106	ASA/Volume	Volume	Accessible surface area (ASA)	Accessible surface area (Radzicka-Wolfenden, 1988)	0.168	0.07733	0.07733	0.119556	0.143316	4.8741e-06	8.38336e-05	29,33
TMD_C_JMD_C-Segment(4,5)-PRAM820102	Shape	Shape and Surface	Slope in Regression	Slope in Regression analysis x 1.0E1 (Prabhakaran-Ponnuswamy, 1982)	0.168	0.07342	-0.07342	0.10722	0.128164	4.5126e-06	8.0944e-05	33,34,35,36
TMD_C_JMD_C-Pattern(C,8,11)-CHOP780205	Conformation	α-helix (C-term)	α-helix (C-terminal)	Normalized frequency of C-terminal helix (Chou-Fasman, 1978b)	0.168	0.062968	0.062968	0.130955	0.127051	4.9494e-06	8.38336e-05	30,33
TMD_C_JMD_C-Segment(2,2)-DESM900102	Polarity	Amphiphilicity (α-helix)	Membrane preference	Average membrane preference: AMP07 (Degli Esposti et al., 1990)	0.168	0.060687	-0.060687	0.090031	0.111075	4.8945e-06	8.38336e-05	31,32,33,34,35,36,37,38,39,40
TMD_C_JMD_C-Segment(6,8)-ROSM880103	Structure-Activity	Backbone-dynamics (-CH)	Loss of hydropathy by α-helix formation	Loss of Side chain hydropathy by helix formation (Roseman, 1988)	0.167	0.071463	-0.071463	0.107915	0.147124	5.1523e-06	8.56505e-05	33,34,35
TMD_C_JMD_C-Segment(4,5)-CHAM820102	Polarity	Hydrophobicity (interface)	Free energy (interface)	Free energy of solution in water, kcal/mole (Charton-Charton, 1982)	0.166	0.068745	-0.068745	0.107794	0.132824	6.0514e-06	9.53023e-05	33,34,35,36
TMD_C_JMD_C-Segment(4,5)-MEIH800101	Shape	Reduced distance	Reduced distance (C-α)	Average reduced distance for C-alpha (Meirovitch et al., 1980)	0.165	0.093135	0.093135	0.150397	0.159529	7.07e-06	0.000106018	33,34,35,36
