# Supplementary material for: Charting γ-secretase substrates by explainable AI
Source: Nat Commun. 2025 Jul 1;16:5428. doi: 10.1038/s41467-025-60638-z (PMC12219630; doi:10.1038/s41467-025-60638-z)
Supplement: Supplementary file 6 — Source Data [file 41467_2025_60638_MOESM6_ESM.zip]

Archive with 50 entries (49 files):
- Breimann et al_Source Data/
- __MACOSX/._Breimann et al_Source Data
- Breimann et al_Source Data/Source Data_Fig9.xlsx
- __MACOSX/Breimann et al_Source Data/._Source Data_Fig9.xlsx
- Breimann et al_Source Data/Source Data_SupFig10.xlsx
- __MACOSX/Breimann et al_Source Data/._Source Data_SupFig10.xlsx
- Breimann et al_Source Data/Source Data_Fig5.xlsx
- __MACOSX/Breimann et al_Source Data/._Source Data_Fig5.xlsx
- Breimann et al_Source Data/.DS_Store
- __MACOSX/Breimann et al_Source Data/._.DS_Store
- Breimann et al_Source Data/Source Data_Fig4.xlsx
- __MACOSX/Breimann et al_Source Data/._Source Data_Fig4.xlsx
- Breimann et al_Source Data/Source Data_SupFig3.xlsx
- __MACOSX/Breimann et al_Source Data/._Source Data_SupFig3.xlsx
- Breimann et al_Source Data/Source Data_SupFig11.xlsx
- __MACOSX/Breimann et al_Source Data/._Source Data_SupFig11.xlsx
- Breimann et al_Source Data/Source Data_Fig8.xlsx
- __MACOSX/Breimann et al_Source Data/._Source Data_Fig8.xlsx
- Breimann et al_Source Data/Source Data_SupFig4.xlsx
- __MACOSX/Breimann et al_Source Data/._Source Data_SupFig4.xlsx
- Breimann et al_Source Data/Source Data_Fig3.xlsx
- __MACOSX/Breimann et al_Source Data/._Source Data_Fig3.xlsx
- Breimann et al_Source Data/Source Data_SupFig9.xlsx
- __MACOSX/Breimann et al_Source Data/._Source Data_SupFig9.xlsx
- Breimann et al_Source Data/Source Data_Fig2.xlsx
- __MACOSX/Breimann et al_Source Data/._Source Data_Fig2.xlsx
- Breimann et al_Source Data/Source Data_SupFig5.xlsx
- __MACOSX/Breimann et al_Source Data/._Source Data_SupFig5.xlsx
- Breimann et al_Source Data/Source Data_Fig1.xlsx
- __MACOSX/Breimann et al_Source Data/._Source Data_Fig1.xlsx
- Breimann et al_Source Data/Source Data_SupFig6.xlsx
- __MACOSX/Breimann et al_Source Data/._Source Data_SupFig6.xlsx
- Breimann et al_Source Data/Source Data_SupFig14.xlsx
- __MACOSX/Breimann et al_Source Data/._Source Data_SupFig14.xlsx
- Breimann et al_Source Data/Source Data_SupFig15.xlsx
- __MACOSX/Breimann et al_Source Data/._Source Data_SupFig15.xlsx
- Breimann et al_Source Data/Source Data_SupFig7.xlsx
- __MACOSX/Breimann et al_Source Data/._Source Data_SupFig7.xlsx
- Breimann et al_Source Data/Source Data_Fig7.xlsx
- __MACOSX/Breimann et al_Source Data/._Source Data_Fig7.xlsx
- Breimann et al_Source Data/Source Data_SupFig12.xlsx
- __MACOSX/Breimann et al_Source Data/._Source Data_SupFig12.xlsx
- Breimann et al_Source Data/Source Data_Fig10.xlsx
- __MACOSX/Breimann et al_Source Data/._Source Data_Fig10.xlsx
- Breimann et al_Source Data/Source Data_SupFig13.xlsx
- __MACOSX/Breimann et al_Source Data/._Source Data_SupFig13.xlsx
- Breimann et al_Source Data/Source Data_SupFig1.xlsx
- __MACOSX/Breimann et al_Source Data/._Source Data_SupFig1.xlsx
- Breimann et al_Source Data/Source Data_Fig6.xlsx
- __MACOSX/Breimann et al_Source Data/._Source Data_Fig6.xlsx
