# Supplementary material for: Charting γ-secretase substrates by explainable AI
Source: Nat Commun. 2025 Jul 1;16:5428. doi: 10.1038/s41467-025-60638-z (PMC12219630; doi:10.1038/s41467-025-60638-z)
Supplement: Supplementary file 6 — Source Data [file 41467_2025_60638_MOESM6_ESM.zip › Breimann et al_Source Data/Source Data_Fig9.xlsx]

## Sheet: KEY
Display Item	Explanation for Source Data
Fig. 9a	Not applicable (workflow schematic only).
Fig. 9b	Counts of proteins from different datasets across the four confidence-based substrate classes (both color-coded) within the human N-out proteome, shown as a stacked bar chart.
Fig. 9c	Not applicable (all numerical values are shown in bar chart).
Fig. 9d	Enrichment scores (-log10 P values) for the top 6 semantic clusters per GO domain (biological process, molecular function, cellular component) for all HC substrates.
Fig. 9e	Enrichment scores (-log10 P values, Benjamini-Hochberg adjusted) for top pathway terms from Reactome, KEGG, and WikiPathways for known and new HC substrates.
Fig. 9f	Pathway term clusters (C1–C7) with associated sets of terms and genes, displayed as a network map.
Remarks:	Column headers of shown data are highlighted in blue (additional columns are included for clarity)
	See Supplementary Data 19 for a description of column headers in Fig. 9d, f.
	See Supplementary Data 18 for a description of column headers in Fig. 9e.

## Sheet: Fig9b
pred_class/dataset	New (predicted)	SUBEXPERT	SUBLIT	NONSUB
HC substrates	160	59	31	0
LC substrates	547	9	34	4
LC non-substrate	575	0	13	10
HC non-substrate	96	0	1	1

## Sheet: Fig9d
GO_domain	cluster	name	-log10_gmean_FDR	gene_count	n_terms	terms
BP	GO:0007155	cell adhesion	17.064	145	1	GO:0007155
BP	GO:0040011	locomotion	13.232	95	1	GO:0040011
BP	GO:0034330	cell junction organization	10.611	65	1	GO:0034330
BP	GO:0051674	localization of cell	9.886	80	1	GO:0051674
BP	GO:0032502	developmental process	9.819	155	1	GO:0032502
BP	GO:0032501	multicellular organismal process	8.051	163	1	GO:0032501
MF	GO:0050839	cell adhesion molecule binding	8.915	56	1	GO:0050839
MF	GO:0005509	calcium ion binding	7.773	60	1	GO:0005509
MF	GO:0060089	molecular transducer activity	5.935	97	1	GO:0060089
MF	GO:0045296	cadherin binding	4.298	38	3	GO:0045296,GO:0098632,GO:0098631
MF	GO:0043167	ion binding	3.721	98	1	GO:0043167
MF	GO:0042802	identical protein binding	2.757	70	2	GO:0042802,GO:0019899
CC	GO:0071944	cell periphery	19.614	228	1	GO:0071944
CC	GO:0030054	cell junction	8.956	91	1	GO:0030054
CC	GO:0098590	plasma membrane region	8.136	69	1	GO:0098590
CC	GO:0009986	cell surface	7.665	98	1	GO:0009986
CC	GO:0016342	catenin complex	6.891	18	2	GO:0016342,GO:0019897
CC	GO:0005576	extracellular region	6.123	109	1	GO:0005576

## Sheet: Fig9e
Dataset	GO.ID	name_scope	Description	p.Val	FDR	count_genes	count_genes_mod	Enriched_for_known_substrates	gene_names
Known substrates	REAC:R-HSA-418990	REAC	Adherens junctions interactions	8.04703e-08	8.04703e-08	8	4	1	CADM1,CDH1,CDH2,CDH5,CDH6,NECTIN1,NECTIN2,NECTIN3
Known substrates	REAC:R-HSA-2682334	REAC	EPH-Ephrin signaling	1.26065e-07	1.26065e-07	11	0	1	ADAM10,EFNB1,EFNB2,EPHA2,EPHA4,EPHA5,EPHA7,EPHB2,EPHB3,EPHB4,SDC2
Known substrates	REAC:R-HSA-5083630	REAC	Defective LFNG causes SCDO3	2.71541e-06	2.71541e-06	4	0	1	NOTCH1,NOTCH2,NOTCH3,NOTCH4
Known substrates	REAC:R-HSA-421270	REAC	Cell-cell junction organization	8.44965e-06	8.44965e-06	8	4	1	CADM1,CDH1,CDH2,CDH5,CDH6,NECTIN1,NECTIN2,NECTIN3
Known substrates	REAC:R-HSA-975634	REAC	Retinoid metabolism and transport	8.44965e-06	8.44965e-06	7	0	1	LDLR,LRP1,LRP2,LRP8,SDC1,SDC2,SDC3
Known substrates	REAC:R-HSA-6806667	REAC	Metabolism of fat-soluble vitamins	1.2918e-05	1.2918e-05	7	0	1	LDLR,LRP1,LRP2,LRP8,SDC1,SDC2,SDC3
Known substrates	KEGG:04514	KEGG	Cell adhesion molecules	3.40514e-19	3.40514e-19	24	5	1	CADM1,CD99,CDH1,CDH2,CDH5,GLG1,HLA-A,L1CAM,LRRC4B,NECTIN1,NECTIN2,NECTIN3,NEO1,NLGN1,NLGN2,NRXN1,NRXN2,NRXN3,PTPRF,PTPRM,SDC1,SDC2,SDC3,SPN
Known substrates	KEGG:04360	KEGG	Axon guidance	1.83691e-07	1.83691e-07	15	1	1	DCC,EFNB1,EFNB2,EPHA2,EPHA4,EPHA5,EPHA7,EPHB2,EPHB3,EPHB4,L1CAM,MET,NEO1,ROBO1,RYK
Known substrates	KEGG:04520	KEGG	Adherens junction	6.83121e-06	6.83121e-06	9	2	1	CDH1,IGF1R,INSR,MET,NECTIN1,NECTIN2,NECTIN3,PTPRF,PTPRM
Known substrates	KEGG:04010	KEGG	MAPK signaling pathway	6.69378e-05	6.69378e-05	15	0	1	CSF1,EPHA2,ERBB4,FGFR3,FGFR4,FLT1,FLT4,IGF1R,IL1R1,INSR,MET,NGFR,NTRK1,NTRK2,TNFRSF1A
Known substrates	KEGG:04151	KEGG	PI3K-Akt signaling pathway	0.000104302	0.000104302	16	1	1	CSF1,EPHA2,ERBB4,FGFR3,FGFR4,FLT1,FLT4,GHR,IFNAR2,IGF1R,IL6R,INSR,MET,NGFR,NTRK1,NTRK2
Known substrates	KEGG:05224	KEGG	Breast cancer	0.000196889	0.000196889	10	0	1	DLL1,FLT4,IGF1R,JAG1,JAG2,LRP6,NOTCH1,NOTCH2,NOTCH3,NOTCH4
Known substrates	KEGG:01522	KEGG	Endocrine resistance	0.000249782	0.000249782	8	0	1	DLL1,IGF1R,JAG1,JAG2,NOTCH1,NOTCH2,NOTCH3,NOTCH4
Known substrates	WP:WP4540	WP	Hippo signaling regulation pathways	4.00207e-10	4.00207e-10	15	3	1	CDH1,CDH2,CDH5,CDH6,EPHA2,FGFR3,FGFR4,FLT1,FLT4,IGF1R,INSR,MET,NGFR,NTRK1,NTRK2
Known substrates	WP:WP2064	WP	Neural crest differentiation	2.77457e-06	2.77457e-06	11	2	1	CDH1,CDH2,CDH6,DCT,DLL1,FGFR3,NOTCH1,NOTCH2,NOTCH3,NOTCH4,PRTG
Known substrates	WP:WP5087	WP	Malignant pleural mesothelioma	9.74362e-06	9.74362e-06	21	3	1	AGER,BTC,CD44,CDH1,CDH2,CDH5,CDH6,CSF1,EPHA2,FGFR3,FGFR4,FLT1,FLT4,IGF1R,INSR,LRP6,MET,NGFR,NTRK1,NTRK2,RYK
Known substrates	WP:WP4331	WP	Neovascularisation processes	1.93695e-05	1.93695e-05	7	0	1	EPHB2,EPHB4,FLT4,JAG1,NOTCH1,NOTCH3,NOTCH4
Known substrates	WP:WP268	WP	Notch signaling	5.72241e-05	5.72241e-05	7	0	1	DLL1,JAG1,JAG2,NOTCH1,NOTCH2,NOTCH3,NOTCH4
Known substrates	WP:WP4172	WP	PI3K-Akt signaling pathway	0.00062927	0.00062927	15	1	1	CSF1,EPHA2,FGFR3,FGFR4,FLT1,FLT4,GHR,IFNAR2,IGF1R,IL6R,INSR,MET,NGFR,NTRK1,NTRK2
New HC substrates	REAC:R-HSA-418990	REAC	Adherens junctions interactions	3.28736e-13	3.28736e-13	11	11	1	CDH10,CDH11,CDH12,CDH15,CDH17,CDH18,CDH24,CDH3,CDH4,CDH7,CDH9
New HC substrates	REAC:R-HSA-421270	REAC	Cell-cell junction organization	2.54531e-11	2.54531e-11	12	11	1	CDH10,CDH11,CDH12,CDH15,CDH17,CDH18,CDH24,CDH3,CDH4,CDH7,CDH9,CRB3
New HC substrates	REAC:R-HSA-446728	REAC	Cell junction organization	1.35276e-09	1.35276e-09	12	11	1	CDH10,CDH11,CDH12,CDH15,CDH17,CDH18,CDH24,CDH3,CDH4,CDH7,CDH9,CRB3
New HC substrates	REAC:R-HSA-399956	REAC	CRMPs in Sema3A signaling	0.00642042	0.00642042	3	3	0	PLXNA1,PLXNA2,PLXNA4
New HC substrates	REAC:R-HSA-399954	REAC	Sema3A PAK dependent Axon repulsion	0.00642042	0.00642042	3	3	0	PLXNA1,PLXNA2,PLXNA4
New HC substrates	REAC:R-HSA-6814848	REAC	Glycerophospholipid catabolism	0.0227755	0.0227755	2	0	0	PNPLA6,PNPLA7
New HC substrates	KEGG:04514	KEGG	Cell adhesion molecules	7.8284e-20	7.8284e-20	22	14	1	CD2,CD226,CD274,CD276,CD86,CDH15,CDH3,CDH4,HLA-DPB1,HLA-E,HLA-F,LRRC4,LRRC4C,NFASC,NLGN3,NLGN4X,NLGN4Y,SDC4,SELL,SELP,TIGIT,VSIR
New HC substrates	KEGG:04360	KEGG	Axon guidance	1.6869e-09	1.6869e-09	15	12	1	EPHA1,EPHB1,LRRC4,LRRC4C,PLXNA1,PLXNA2,PLXNA4,PLXNB1,ROBO2,ROBO3,SEMA4C,SEMA4F,UNC5A,UNC5B,UNC5C
New HC substrates	KEGG:05330	KEGG	Allograft rejection	0.000491919	0.000491919	5	3	0	CD86,FAS,HLA-DPB1,HLA-E,HLA-F
New HC substrates	KEGG:05332	KEGG	Graft-versus-host disease	0.000565835	0.000565835	5	3	0	CD86,FAS,HLA-DPB1,HLA-E,HLA-F
New HC substrates	KEGG:04940	KEGG	Type I diabetes mellitus	0.000668998	0.000668998	5	3	0	CD86,FAS,HLA-DPB1,HLA-E,HLA-F
New HC substrates	KEGG:05320	KEGG	Autoimmune thyroid disease	0.00151617	0.00151617	5	3	0	CD86,FAS,HLA-DPB1,HLA-E,HLA-F
New HC substrates	WP:WP4540	WP	Hippo signaling regulation pathways	1.48676e-11	1.48676e-11	14	11	1	CDH10,CDH11,CDH12,CDH15,CDH17,CDH18,CDH20,CDH22,CDH24,CDH3,CDH4,CDH7,CDH9,EGFR
New HC substrates	WP:WP5087	WP	Malignant pleural mesothelioma	7.0486e-06	7.0486e-06	17	12	1	AREG,CD274,CDH10,CDH11,CDH12,CDH15,CDH17,CDH18,CDH20,CDH22,CDH24,CDH3,CDH4,CDH7,CDH9,EGFR,KITLG
New HC substrates	WP:WP4146	WP	Macrophage markers	0.00190821	0.00190821	3	2	0	CD163,CD68,CD86
New HC substrates	WP:WP2431	WP	Spinal cord injury	0.00190821	0.00190821	7	5	1	EGFR,FCGR2A,LILRB2,LILRB3,PLXNA2,PTPRA,SELP
New HC substrates	WP:WP2328	WP	Allograft rejection	0.022868	0.022868	5	3	0	CD86,FAS,HLA-DPB1,HLA-E,HLA-F

## Sheet: Fig9f
cluster	name	-log10_gmean_FDR	n_terms	terms	gene_count	genes	gene_names
C1	Cell communication	10.055	4	REAC:R-HSA-1500931,REAC:R-HSA-418990,REAC:R-HSA-421270,REAC:R-HSA-446728	13	Q9Y6N8,P55287,P55289,P55291,Q12864,Q13634,Q86UP0,P22223,P55283,Q9ULB5,Q9ULB4,Q9BUF7,Q96J84	CDH10,CDH11,CDH12,CDH15,CDH17,CDH18,CDH24,CDH3,CDH4,CDH7,CDH9,CRB3,KIRREL1
C2	Hippo signaling	8.641	3	WP:WP4540,WP:WP4541,WP:WP5087	17	P15514,Q9NZQ7,Q9Y6N8,P55287,P55289,P55291,Q12864,Q13634,Q9HBT6,Q9UJ99,Q86UP0,P22223,P55283,Q9ULB5,Q9ULB4,P00533,P21583	AREG,CD274,CDH10,CDH11,CDH12,CDH15,CDH17,CDH18,CDH20,CDH22,CDH24,CDH3,CDH4,CDH7,CDH9,EGFR,KITLG
C3	Semaphorin interaction	2.602	5	REAC:R-HSA-373755,REAC:R-HSA-399954,REAC:R-HSA-399955,REAC:R-HSA-399956,REAC:R-HSA-416700	6	P04626,Q9UIW2,O75051,Q9HCM2,O43157,Q9Y4D7	ERBB2,PLXNA1,PLXNA2,PLXNA4,PLXNB1,PLXND1
C4	Immune diseases	2.536	7	KEGG:04672,KEGG:04940,KEGG:05320,KEGG:05330,KEGG:05332,KEGG:05416,WP:WP2328	7	P42081,P25445,P04440,P13747,P30511,P01833,Q96RJ3	CD86,FAS,HLA-DPB1,HLA-E,HLA-F,PIGR,TNFRSF13C
C5	EGFR in cancer	1.441	7	REAC:R-HSA-179812,REAC:R-HSA-180336,REAC:R-HSA-212718,REAC:R-HSA-2219530,REAC:R-HSA-5638302,REAC:R-HSA-5638303,REAC:R-HSA-8847993	4	P15514,P42081,P00533,P04626	AREG,CD86,EGFR,ERBB2
C6	Caspase activation	2.031	3	REAC:R-HSA-418886,REAC:R-HSA-418889,REAC:R-HSA-5357769	4	P25445,Q6ZN44,Q8IZJ1,O95185	FAS,UNC5A,UNC5B,UNC5C
C7	Immune regulation	3.409	4	KEGG:04145,KEGG:04662,REAC:R-HSA-1236977,REAC:R-HSA-198933	21	P29016,P20273,Q15762,P11912,P12318,P04440,P13747,P30511,Q8NHL6,Q8N423,O75022,O75023,P22897,Q9UBG0,Q9UKJ1,Q9UKJ0,P14151,O15389,O43699,Q96DU3,Q86YW5	CD1B,CD22,CD226,CD79A,FCGR2A,HLA-DPB1,HLA-E,HLA-F,LILRB1,LILRB2,LILRB3,LILRB5,MRC1,MRC2,PILRA,PILRB,SELL,SIGLEC5,SIGLEC6,SLAMF6,TREML1
