# Supplementary material for: Charting γ-secretase substrates by explainable AI
Source: Nat Commun. 2025 Jul 1;16:5428. doi: 10.1038/s41467-025-60638-z (PMC12219630; doi:10.1038/s41467-025-60638-z)
Supplement: Supplementary file 6 — Source Data [file 41467_2025_60638_MOESM6_ESM.zip › Breimann et al_Source Data/Source Data_SupFig10.xlsx]

## Sheet: KEY
Display Item	Explanation for Source Data
Sup. Fig. 10a	Not applicable (schematic comparison of labeling strategies only).
Sup. Fig. 10b	SHAP feature impact values for TREM2 with fuzzy labeling, visualized using SHAP force plots.
Sup. Fig. 10c	Ranked top 15 CPP features, including residue-wise positions, mean differences, and SHAP feature impact values for TREM2 with fuzzy labeling (used for CPP-SHAP ranking plot, generated via cpp_plot.ranking() from AAanalysis v1.0.0).
Sup. Fig. 10d	All CPP features with SHAP feature impact values for TREM2 with fuzzy labeling (used for CPP-SHAP profile, generated via cpp_plot.profile() from AAanalysis v1.0.0).
Sup. Fig. 10e	All CPP features with SHAP feature impact values for TREM2 without fuzzy labeling based on dataset 2 (used for CPP-SHAP profile, generated via cpp_plot.profile() from AAanalysis v1.0.0).
Remark:	Column headers of shown data are highlighted in blue (additional columns are included for clarity).
	See Supplementary Data 15 for a description of column headers.

## Sheet: SupFig10b
feature	category	subcategory	scale_name	scale_description	abs_auc	abs_mean_dif	mean_dif	std_test	std_ref	p_val_mann_whitney	p_val_fdr_bh	positions	amino_acids	feat_importance	feat_importance_std	TREM2_feat_impact	TREM2_feat_importance	TREM2_dif
TMD_C_JMD_C-Segment(3,4)-HUTJ700102	Energy	Entropy	Entropy	Absolute entropy (Hutchens, 1970)	0.229	0.098	0.098	0.107	0.125	1.8e-09	9.8745e-07	33,34,35,36,37	AAAWH	3.111	3.11	-3.749	3.749	-0.22
TMD_C_JMD_C-Pattern(N,4,8)-KANM800103	Conformation	α-helix	α-helix	Average relative probability of inner helix (Kanehisa-Tsong, 1980)	0.176	0.088	0.088	0.14	0.158	3.8894e-06	0.000112927	26,30	L-A	2.704	4.076	3.734	3.734	0.22
TMD_C_JMD_C-Segment(2,3)-AURR980110	Conformation	α-helix	α-helix (middle)	Normalized positional residue frequency at helix termini N5 (Aurora-Rose, 1998)	0.211	0.077	0.077	0.103	0.107	3.12e-08	5.28286e-06	30,31,32,33,34,35,36	ALWAAAW	3.049	3.624	3.595	3.595	0.21
TMD_C_JMD_C-Pattern(C,3,7,10)-LEVM760105	Shape	Side chain length	Side chain length	Radius of gyration of side chain (Levitt, 1976)	0.149	0.074	0.074	0.134	0.157	8.99274e-05	0.000714394	34,37,41	A-H-P	2.051	2.338	-3.455	3.455	-0.26
TMD_C_JMD_C-Segment(2,3)-CHOP780212	Conformation	β-sheet (C-term)	β-turn (1st residue)	Frequency of the 1st residue in turn (Chou-Fasman, 1978b)	0.199	0.066	-0.066	0.088	0.106	1.717e-07	1.59197e-05	30,31,32,33,34,35,36	ALWAAAW	4.106	5.237	3.43	3.43	-0.1
TMD_C_JMD_C-Segment(6,9)-LEVM760105	Shape	Side chain length	Side chain length	Radius of gyration of side chain (Levitt, 1976)	0.233	0.137	0.137	0.162	0.177	1.1e-09	9.05162e-07	34,35,36	AAW	1.555	2.11	-2.543	2.543	-0.28
TMD_C_JMD_C-Segment(4,5)-LEVM760105	Shape	Side chain length	Side chain length	Radius of gyration of side chain (Levitt, 1976)	0.204	0.106	0.106	0.133	0.145	8.29e-08	9.39472e-06	35,36,37,38	AWHG	1.992	2.929	-2.52	2.52	-0.22
TMD-PeriodicPattern(C,i+4/3,4)-VELV850101	Energy	Electron-ion interaction pot.	Electron-ion interaction potential	Electron-ion interaction potential (Veljkovic et al., 1985)	0.18	0.069	-0.069	0.095	0.12	2.3025e-06	8.19317e-05	12,16,19,23,26,30	S-L-C-I-L-A	1.818	2.308	-2.385	2.385	0.05
TMD_C_JMD_C-Segment(4,5)-AURR980110	Conformation	α-helix	α-helix (middle)	Normalized positional residue frequency at helix termini N5 (Aurora-Rose, 1998)	0.166	0.082	0.082	0.121	0.15	1.31061e-05	0.000238636	35,36,37,38	AWHG	1.295	2.225	-2.29	2.29	-0.19
TMD-Pattern(N,4,7)-AURR980116	Conformation	α-helix (C-cap)	α-helix (C-terminal, C-cap)	Normalized positional residue frequency at helix termini Cc (Aurora-Rose, 1998)	0.181	0.118	-0.118	0.169	0.186	2.0612e-06	7.79821e-05	14,17	L-L	1.226	1.511	-2.232	2.232	0.33
TMD_C_JMD_C-Segment(4,5)-FAUJ880109	Energy	Isoelectric point	Number hydrogen bond donors	Number of hydrogen bond donors (Fauchere et al., 1988)	0.215	0.147	0.147	0.175	0.188	1.39e-08	3.66015e-06	35,36,37,38	AWHG	1.032	1.511	-2.186	2.186	-0.26
TMD_C_JMD_C-Segment(3,4)-KLEP840101	Energy	Charge	Charge	Net charge (Klein et al., 1984)	0.244	0.104	0.104	0.107	0.111	0	0	33,34,35,36,37	AAAWH	0.97	1.439	-2.039	2.039	-0.14
TMD-PeriodicPattern(C,i+3/3,1)-COHE430101	ASA/Volume	Partial specific volume	Partial specific volume	Partial specific volume (Cohn-Edsall, 1943)	0.164	0.059	0.059	0.092	0.106	1.68844e-05	0.000275508	12,15,18,21,24,27,30,33	S-L-A-F-K-A-A-A	1.142	1.376	-1.97	1.97	-0.11
TMD_C_JMD_C-Pattern(C,4,8)-JANJ790102	Energy	Free energy (unfolding)	Transfer free energy (TFE) to inside	Transfer free energy (Janin, 1979)	0.187	0.144	-0.144	0.182	0.233	9.487e-07	4.9331e-05	36,40	W-K	2.834	3.641	1.94	1.94	-0.08
JMD_N_TMD_N-Segment(1,2)-KARP850101	Structure-Activity	Flexibility	Flexibility (0 rigid neighbors)	Flexibility parameter for no rigid neighbors (Karplus-Schulz, 1985)	0.196	0.063	0.063	0.083	0.09	2.875e-07	2.28026e-05	1,2,3,4,5,6,7,8,9,10,11	LLEGEIPFPPT	1.574	1.835	-1.715	1.715	-0.05
TMD_C_JMD_C-Segment(5,11)-COHE430101	ASA/Volume	Partial specific volume	Partial specific volume	Partial specific volume (Cohn-Edsall, 1943)	0.145	0.125	0.125	0.18	0.242	0.000144842	0.000911563	30,31	AL	1.741	2.317	1.657	1.657	0.11
TMD_C_JMD_C-Segment(4,5)-RICJ880113	Conformation	α-helix (C-cap)	α-helix (C-terminal, inside)	Relative preference value at C2 (Richardson-Richardson, 1988)	0.182	0.121	0.121	0.147	0.184	1.7192e-06	6.99749e-05	35,36,37,38	AWHG	0.865	1.553	-1.63	1.63	-0.22
TMD_C_JMD_C-Segment(6,9)-AURR980110	Conformation	α-helix	α-helix (middle)	Normalized positional residue frequency at helix termini N5 (Aurora-Rose, 1998)	0.211	0.125	0.125	0.161	0.174	3.13e-08	5.28286e-06	34,35,36	AAW	1.789	2.701	1.613	1.613	0.18
JMD_N_TMD_N-Segment(4,13)-ZHOH040101	Structure-Activity	Stability	Stability	The stability scale from the knowledge-based atom-atom potential (Zhou-Zhou, 2004)	0.157	0.128	-0.128	0.151	0.258	3.5062e-05	0.00041966	6	I	0.833	1.361	-1.553	1.553	0.33
TMD_C_JMD_C-Segment(2,2)-RICJ880113	Conformation	α-helix (C-cap)	α-helix (C-terminal, inside)	Relative preference value at C2 (Richardson-Richardson, 1988)	0.168	0.068	0.068	0.098	0.11	1.07946e-05	0.000214685	33,34,35,36,37,38,39,40,41,42,43	AAAWHGQKPGT	1.105	1.426	-1.486	1.486	-0.12
TMD_C_JMD_C-Segment(3,4)-JANJ780101	ASA/Volume	Accessible surface area (ASA)	ASA (folded protein)	Average accessible surface area (Janin et al., 1978)	0.215	0.124	0.124	0.166	0.153	1.66e-08	4.04733e-06	33,34,35,36,37	AAAWH	1.08	1.296	-1.446	1.446	-0.26
TMD_C_JMD_C-Segment(7,10)-BAEK050101	Conformation	β-strand	Linker index (negative linker propensity, 10-100 AA long region)	Linker index (Bae et al., 2005)	0.136	0.072	-0.072	0.142	0.174	0.000352417	0.00152679	35,36	AW	1.013	1.315	-1.433	1.433	0.17
TMD-Pattern(N,4,7)-QIAN880113	Conformation	π-helix	α-helix (C-terminal)	Weights for alpha-helix at the window position of 6 (Qian-Sejnowski, 1988)	0.141	0.071	-0.071	0.165	0.155	0.000216612	0.00115089	14,17	L-L	0.635	0.816	-1.352	1.352	0.34
TMD_C_JMD_C-Pattern(N,1,5,8)-QIAN880130	Conformation	Coil	Coil	Weights for coil at the window position of -3 (Qian-Sejnowski, 1988)	0.162	0.07	-0.07	0.097	0.128	2.04605e-05	0.000302492	23,27,30	I-A-A	1.528	2.419	1.35	1.35	-0.07
TMD_C_JMD_C-Segment(3,4)-PRAM820102	Shape	Shape and Surface	Slope in Regression	Slope in Regression analysis x 1.0E1 (Prabhakaran-Ponnuswamy, 1982)	0.199	0.073	-0.073	0.087	0.108	1.873e-07	1.68904e-05	33,34,35,36,37	AAAWH	0.616	0.848	-1.339	1.339	0.33
TMD_C_JMD_C-Segment(7,10)-WILM950103	Polarity	Hydrophobicity (interface)	Hydrophobicity (interface)	Hydrophobicity Coefficient in RP-HPLC, C4 with 0.1%TFA/MeCN/H2O (Wilce et al., 1995)	0.212	0.141	-0.141	0.169	0.217	2.61e-08	5.20655e-06	35,36	AW	1.747	2.151	-1.29	1.29	0.01
TMD_C_JMD_C-Segment(2,2)-FAUJ880109	Energy	Isoelectric point	Number hydrogen bond donors	Number of hydrogen bond donors (Fauchere et al., 1988)	0.18	0.067	0.067	0.099	0.113	2.1674e-06	7.95684e-05	33,34,35,36,37,38,39,40,41,42,43	AAAWHGQKPGT	0.635	1.205	-1.252	1.252	-0.18
TMD_C_JMD_C-Pattern(C,8,12,15)-WILM950103	Polarity	Hydrophobicity (interface)	Hydrophobicity (interface)	Hydrophobicity Coefficient in RP-HPLC, C4 with 0.1%TFA/MeCN/H2O (Wilce et al., 1995)	0.153	0.07	-0.07	0.107	0.135	5.98446e-05	0.000565753	29,32,36	S-W-W	0.771	1.299	-1.214	1.214	0.11
JMD_N_TMD_N-Pattern(N,4,7,11)-ARGP820101	Polarity	Hydrophobicity	Hydrophobicity	Hydrophobicity index (Argos et al., 1982)	0.154	0.092	-0.092	0.143	0.172	5.21087e-05	0.000519823	4,7,11	G-P-T	1.065	1.917	1.177	1.177	-0.12
TMD_C_JMD_C-Segment(6,9)-RICJ880113	Conformation	α-helix (C-cap)	α-helix (C-terminal, inside)	Relative preference value at C2 (Richardson-Richardson, 1988)	0.198	0.138	0.138	0.172	0.199	1.997e-07	1.73381e-05	34,35,36	AAW	0.832	1.384	-1.133	1.133	-0.18
TMD-Pattern(N,1,4,7)-FINA770101	Structure-Activity	Stability (helix-coil)	Stability (helix-coil)	Helix-coil equilibrium constant (Finkelstein-Ptitsyn, 1977)	0.158	0.089	-0.089	0.164	0.164	3.4943e-05	0.000419655	11,14,17	T-L-L	1.014	1.539	-1.123	1.123	0.12
JMD_N_TMD_N-PeriodicPattern(N,i+3/3,2)-CHAM830104	Shape	Side chain length	n atoms in side chain (2+1)	The number of atoms in the side chain labelled 2+1 (Charton-Charton, 1983)	0.172	0.087	-0.087	0.135	0.145	5.2004e-06	0.000136937	2,5,8,11,14,17,20	L-E-F-T-L-L-I	0.444	0.722	-1.053	1.053	0.31
TMD-Pattern(C,3,7,11,14)-TANS770102	Conformation	α-helix (C-term, out)	α-helix (C-terminal, outside)	Normalized frequency of isolated helix (Tanaka-Scheraga, 1977)	0.15	0.056	-0.056	0.095	0.109	8.37637e-05	0.000685373	20,23,27,31	I-I-A-L	0.684	0.942	-1.042	1.042	0.11
TMD_C_JMD_C-Pattern(N,6,9,13)-CHOP780212	Conformation	β-sheet (C-term)	β-turn (1st residue)	Frequency of the 1st residue in turn (Chou-Fasman, 1978b)	0.149	0.07	-0.07	0.113	0.144	9.33271e-05	0.000725351	28,31,35	A-L-A	0.843	1.314	1.016	1.016	-0.13
JMD_N_TMD_N-Pattern(C,6,9,12,15)-CHAM830104	Shape	Side chain length	n atoms in side chain (2+1)	The number of atoms in the side chain labelled 2+1 (Charton-Charton, 1983)	0.179	0.115	-0.115	0.152	0.19	1.6073e-06	6.79223e-05	8,11,14,17	F-T-L-L	0.648	1.061	-1	1	0.28
TMD_C_JMD_C-Pattern(N,4,8,12)-CHOP780212	Conformation	β-sheet (C-term)	β-turn (1st residue)	Frequency of the 1st residue in turn (Chou-Fasman, 1978b)	0.164	0.076	-0.076	0.126	0.147	1.6155e-05	0.000267207	26,30,34	L-A-A	1.096	1.576	1	1	-0.14
JMD_N_TMD_N-Pattern(C,6,10)-AURR980116	Conformation	α-helix (C-cap)	α-helix (C-terminal, C-cap)	Normalized positional residue frequency at helix termini Cc (Aurora-Rose, 1998)	0.184	0.113	-0.113	0.166	0.184	1.3451e-06	6.07371e-05	13,17	I-L	0.858	1.34	-0.996	0.996	0.06
TMD_C_JMD_C-Pattern(N,5,8,11)-QIAN880122	Conformation	β-strand	β-sheet	Weights for beta-sheet at the window position of 2 (Qian-Sejnowski, 1988)	0.173	0.056	0.056	0.067	0.095	5.8159e-06	0.00014669	27,30,33	A-A-A	0.483	0.913	-0.987	0.987	-0.16
JMD_N_TMD_N-Segment(3,9)-ISOY800102	Conformation	β-strand	Extended	Normalized relative frequency of extended structure (Isogai et al., 1980)	0.126	0.08	-0.08	0.169	0.183	0.000925503	0.00263553	5,6,7	EIP	1.002	1.075	-0.976	0.976	0.07
JMD_N_TMD_N-Pattern(N,1,5,8,11)-PRAM820103	Shape	Shape and Surface	Correlation coefficient in regression	Correlation coefficient in regression analysis (Prabhakaran-Ponnuswamy, 1982)	0.161	0.058	0.058	0.088	0.106	2.37223e-05	0.000328075	1,5,8,11	L-E-F-T	1.304	1.657	0.962	0.962	0.08
TMD_C_JMD_C-Pattern(N,1,4,8,12)-FINA770101	Structure-Activity	Stability (helix-coil)	Stability (helix-coil)	Helix-coil equilibrium constant (Finkelstein-Ptitsyn, 1977)	0.167	0.07	0.07	0.115	0.127	1.17927e-05	0.000223079	23,26,30,34	I-L-A-A	1.199	1.555	0.941	0.941	0.14
TMD_C_JMD_C-Segment(5,11)-QIAN880134	Conformation	Coil	Coil	Weights for coil at the window position of 1 (Qian-Sejnowski, 1988)	0.181	0.057	-0.057	0.072	0.107	1.9427e-06	7.56733e-05	30,31	AL	1.92	2.094	-0.922	0.922	-0.02
TMD_C_JMD_C-Pattern(N,1,4,8,12)-FAUJ880108	Energy	Electron-ion interaction pot.	Electrical Effect	Localized Electrical Effect (Fauchere et al., 1988)	0.176	0.064	-0.064	0.093	0.114	3.6995e-06	0.000112749	23,26,30,34	I-L-A-A	0.826	1.303	0.916	0.916	-0.19
TMD_C_JMD_C-Pattern(C,3,7,10)-TANS770106	Conformation	β-turn (TM helix)	β-turn in double bend	Normalized frequency of chain reversal D (Tanaka-Scheraga, 1977)	0.131	0.057	0.057	0.144	0.128	0.000596564	0.00204307	34,37,41	A-H-P	0.727	0.886	-0.897	0.897	-0.16
TMD_C_JMD_C-Pattern(N,4,8,12)-QIAN880114	Conformation	β-sheet (N-term)	β-sheet (N-terminal)	Weights for beta-sheet at the window position of -6 (Qian-Sejnowski, 1988)	0.138	0.071	-0.071	0.121	0.152	0.000309509	0.00139978	26,30,34	L-A-A	0.719	1.295	0.891	0.891	-0.14
TMD_C_JMD_C-Pattern(N,3,7)-OOBM770105	Energy	Non-bonded energy	Non-bonded energy per residue	Short and medium range non-bonded energy per residue (Oobatake-Ooi, 1977)	0.149	0.067	0.067	0.134	0.144	9.53087e-05	0.000731255	25,29	I-S	0.868	1.469	0.861	0.861	0.08
TMD-Pattern(C,4,7)-LIFS790102	Conformation	β-strand	β-strand	Conformational preference for parallel beta-strands (Lifson-Sander, 1979)	0.176	0.121	0.121	0.199	0.216	3.7411e-06	0.000112927	27,30	A-A	0.715	1.118	-0.835	0.835	-0.21
TMD_C_JMD_C-Segment(5,7)-ROSM880103	Structure-Activity	Backbone-dynamics (-CH)	Loss of hydropathy by α-helix formation	Loss of Side chain hydropathy by helix formation (Roseman, 1988)	0.16	0.059	-0.059	0.101	0.121	2.74312e-05	0.000359081	35,36,37	AWH	0.757	1.471	-0.823	0.823	0.12
TMD_C_JMD_C-Segment(2,3)-PRAM820102	Shape	Shape and Surface	Slope in Regression	Slope in Regression analysis x 1.0E1 (Prabhakaran-Ponnuswamy, 1982)	0.172	0.056	-0.056	0.075	0.094	6.1288e-06	0.000151357	30,31,32,33,34,35,36	ALWAAAW	0.304	0.618	-0.788	0.788	0.25
JMD_N_TMD_N-Segment(2,6)-ARGP820101	Polarity	Hydrophobicity	Hydrophobicity	Hydrophobicity index (Argos et al., 1982)	0.148	0.076	-0.076	0.141	0.148	0.000108237	0.000789975	4,5,6,7	GEIP	0.537	1.042	-0.788	0.788	0.12
JMD_N_TMD_N-Segment(5,15)-FAUJ880101	Shape	Steric parameter	Shape Index	Graph shape index (Fauchere et al., 1988)	0.156	0.094	-0.094	0.157	0.169	4.17879e-05	0.000458202	6,7	IP	0.38	0.844	-0.69	0.69	0.32
JMD_N_TMD_N-Segment(3,6)-VASM830102	Energy	Non-bonded energy	Free energy (Extended)	Relative population of conformational state C (Vasquez et al., 1983)	0.141	0.068	0.068	0.147	0.14	0.000224552	0.00117348	8,9,10,11	FPPT	0.485	0.833	0.688	0.688	0.17
JMD_N_TMD_N-Segment(7,8)-KARS160114	Shape	Side chain length	Eccentricity (average)	Average weighted eccentricity based on the the atomic number (Karkbara-Knisley, 2016)	0.137	0.056	-0.056	0.122	0.123	0.000322007	0.00143218	17,18,19	LAC	1.171	1.926	-0.679	0.679	0
JMD_N_TMD_N-Segment(3,9)-KOEP990102	Conformation	β-sheet (N-term)	Extended (designed β-sheet)	Beta-sheet propensity derived from designed sequences (Koehl-Levitt, 1999)	0.128	0.087	0.087	0.184	0.184	0.000768856	0.0023635	5,6,7	EIP	0.566	0.778	-0.671	0.671	-0.13
TMD_C_JMD_C-Segment(2,3)-WILM950103	Polarity	Hydrophobicity (interface)	Hydrophobicity (interface)	Hydrophobicity Coefficient in RP-HPLC, C4 with 0.1%TFA/MeCN/H2O (Wilce et al., 1995)	0.175	0.056	-0.056	0.089	0.106	4.5091e-06	0.000126312	30,31,32,33,34,35,36	ALWAAAW	0.664	1.09	0.67	0.67	-0.09
JMD_N_TMD_N-PeriodicPattern(N,i+3/4,3)-QIAN880138	Conformation	Coil (C-term)	Coil (C-terminal)	Weights for coil at the window position of 5 (Qian-Sejnowski, 1988)	0.179	0.07	0.07	0.104	0.117	2.8505e-06	9.33574e-05	3,6,10,13,17,20	E-I-P-I-L-I	0.385	0.556	0.669	0.669	0.27
JMD_N_TMD_N-Pattern(C,4,8,11)-ANDN920101	Structure-Activity	Backbone-dynamics (-CH)	α-CH chemical shifts (backbone-dynamics)	alpha-CH chemical shifts (Andersen et al., 1992)	0.13	0.088	-0.088	0.181	0.187	0.000673983	0.00219043	12,15,19	S-L-C	0.42	0.643	-0.666	0.666	0.26
JMD_N_TMD_N-Pattern(C,6,9,12,15)-RADA880106	ASA/Volume	Volume	Accessible surface area (ASA)	Accessible surface area (Radzicka-Wolfenden, 1988)	0.155	0.06	-0.06	0.105	0.111	4.95233e-05	0.0005078	8,11,14,17	F-T-L-L	0.482	0.672	-0.61	0.61	0.1
JMD_N_TMD_N-Pattern(N,5,8,11)-BIGC670101	ASA/Volume	Volume	Volume	Residue volume (Bigelow, 1967)	0.143	0.067	-0.067	0.142	0.136	0.000183972	0.00104494	5,8,11	E-F-T	0.382	0.675	-0.603	0.603	0.07
TMD_C_JMD_C-Pattern(C,4,8,11)-EISD860101	Polarity	Hydrophobicity	Solvation free energy	Solvation free energy (Eisenberg-McLachlan, 1986)	0.162	0.084	-0.084	0.143	0.148	2.07737e-05	0.000303896	33,36,40	A-W-K	0.33	0.378	-0.561	0.561	0.08
TMD-Pattern(C,4,7)-ANDN920101	Structure-Activity	Backbone-dynamics (-CH)	α-CH chemical shifts (backbone-dynamics)	alpha-CH chemical shifts (Andersen et al., 1992)	0.163	0.129	-0.129	0.185	0.228	1.95608e-05	0.000292656	27,30	A-A	0.873	1.063	-0.558	0.558	0.13
TMD_C_JMD_C-Segment(4,5)-MITS020101	Polarity	Amphiphilicity	Amphiphilicity	Amphiphilicity index (Mitaku et al., 2002)	0.167	0.081	0.081	0.129	0.129	1.1378e-05	0.000218371	35,36,37,38	AWHG	1.299	2.16	0.554	0.554	0.07
TMD_C_JMD_C-Pattern(C,8,11,15)-YUTK870101	Energy	Free energy (unfolding)	Free energy (unfolding)	Unfolding Gibbs energy in water, pH7.0 (Yutani et al., 1987)	0.171	0.075	-0.075	0.123	0.13	6.9912e-06	0.000163783	29,33,36	S-A-W	0.757	0.884	0.552	0.552	-0.11
TMD-Pattern(N,1,4,7,10)-QIAN880124	Conformation	β-sheet (C-term)	β-sheet (C-terminal)	Weights for beta-sheet at the window position of 4 (Qian-Sejnowski, 1988)	0.131	0.07	0.07	0.157	0.159	0.000580406	0.00200778	11,14,17,20	T-L-L-I	0.503	0.811	-0.539	0.539	-0.13
JMD_N_TMD_N-Segment(2,4)-ZHOH040101	Structure-Activity	Stability	Stability	The stability scale from the knowledge-based atom-atom potential (Zhou-Zhou, 2004)	0.183	0.064	-0.064	0.091	0.101	1.6199e-06	6.79223e-05	6,7,8,9,10,11	IPFPPT	0.823	1.405	-0.478	0.478	0.04
TMD_C_JMD_C-Pattern(C,2,6,10)-QIAN880138	Conformation	Coil (C-term)	Coil (C-terminal)	Weights for coil at the window position of 5 (Qian-Sejnowski, 1988)	0.137	0.066	-0.066	0.114	0.147	0.000311889	0.00140435	34,38,42	A-G-G	0.361	0.883	-0.478	0.478	0.04
TMD_C_JMD_C-Pattern(N,5,8)-RADA880104	Energy	Free energy (unfolding)	Transfer free energy (TFE) to inside	Transfer free energy from chx to oct (Radzicka-Wolfenden, 1988)	0.197	0.061	0.061	0.051	0.095	2.307e-07	1.89837e-05	27,30	A-A	1.659	3.422	-0.45	0.45	0
TMD_C_JMD_C-Segment(5,14)-ROSM880103	Structure-Activity	Backbone-dynamics (-CH)	Loss of hydropathy by α-helix formation	Loss of Side chain hydropathy by helix formation (Roseman, 1988)	0.136	0.081	-0.081	0.194	0.165	0.00014971	0.000932393	29	S	0.638	0.797	0.443	0.443	-0.06
TMD_C_JMD_C-Segment(2,5)-ANDN920101	Structure-Activity	Backbone-dynamics (-CH)	α-CH chemical shifts (backbone-dynamics)	alpha-CH chemical shifts (Andersen et al., 1992)	0.147	0.08	-0.08	0.146	0.16	0.000114588	0.000810742	27,28,29,30	AASA	0.322	0.56	-0.417	0.417	0.2
TMD-Pattern(C,5,9,12)-MAXF760105	Conformation	α-helix (left-handed)	α-helix (left-handed)	Normalized frequency of zeta L (Maxfield-Scheraga, 1976)	0.154	0.062	0.062	0.144	0.12	5.67243e-05	0.000547531	22,25,29	L-I-S	0.715	1.186	-0.408	0.408	-0.05
TMD_C_JMD_C-Pattern(C,8,11,15)-LINS030106	ASA/Volume	Accessible surface area (ASA)	Hydrophilic ASA (folded proteins)	Hydrophilic median accessible surfaces of whole residues from folded proteins, expressed in Å² (Lins et al., 2003)	0.151	0.071	0.071	0.136	0.156	7.75388e-05	0.000656934	29,33,36	S-A-W	0.326	0.451	-0.404	0.404	-0.07
TMD-Pattern(C,5,9,12)-PRAM820102	Shape	Shape and Surface	Slope in Regression	Slope in Regression analysis x 1.0E1 (Prabhakaran-Ponnuswamy, 1982)	0.167	0.077	0.077	0.135	0.134	1.20974e-05	0.000227535	22,25,29	L-I-S	1.302	1.697	-0.401	0.401	0.02
JMD_N_TMD_N-Pattern(N,1,5,8,11)-HUTJ700102	Energy	Entropy	Entropy	Absolute entropy (Hutchens, 1970)	0.138	0.061	-0.061	0.129	0.124	0.000304349	0.00138653	1,5,8,11	L-E-F-T	0.352	0.457	-0.391	0.391	0.02
TMD-Pattern(C,3,7,11,15)-LIFS790102	Conformation	β-strand	β-strand	Conformational preference for parallel beta-strands (Lifson-Sander, 1979)	0.182	0.096	0.096	0.161	0.16	1.7044e-06	6.99749e-05	19,23,27,31	C-I-A-L	0.508	0.739	-0.378	0.378	-0.03
TMD-Segment(3,8)-TANS770102	Conformation	α-helix (C-term, out)	α-helix (C-terminal, outside)	Normalized frequency of isolated helix (Tanaka-Scheraga, 1977)	0.132	0.056	-0.056	0.13	0.133	0.000558358	0.00197697	16,17,18	LLA	0.502	0.762	-0.376	0.376	0.08
TMD-Pattern(C,4,7)-QIAN880134	Conformation	Coil	Coil	Weights for coil at the window position of 1 (Qian-Sejnowski, 1988)	0.176	0.057	-0.057	0.099	0.115	3.9455e-06	0.000112927	27,30	A-A	0.372	0.882	-0.356	0.356	0.06
JMD_N_TMD_N-Segment(3,10)-CRAJ730102	Conformation	β-sheet	β-sheet	Normalized frequency of beta-sheet (Crawford et al., 1973)	0.134	0.097	-0.097	0.183	0.21	0.000461428	0.00177532	5,6	EI	0.486	0.793	-0.334	0.334	0.1
JMD_N_TMD_N-Segment(3,10)-RICJ880111	Conformation	π-helix	α-helix	Relative preference value at C4 (Richardson-Richardson, 1988)	0.143	0.07	-0.07	0.126	0.159	0.000173495	0.00100716	5,6	EI	0.363	0.326	-0.333	0.333	0.1
TMD_C_JMD_C-Pattern(C,4,8)-FINA910104	Conformation	α-helix (C-cap)	α-helix termination	Helix termination parameter at posision j+1 (Finkelstein et al., 1991)	0.159	0.104	0.104	0.141	0.179	1.39525e-05	0.000247572	36,40	W-K	0.233	0.594	0.286	0.286	0.08
TMD-Pattern(N,2,5,8,11)-RACS820101	Conformation	β-sheet (N-term)	α-helix with flat 4-Cα structure (i)	Average relative fractional occurrence in A0(i) (Rackovsky-Scheraga, 1982)	0.153	0.063	-0.063	0.11	0.123	6.11557e-05	0.000570238	12,15,18,21	S-L-A-F	0.334	0.599	-0.271	0.271	-0.01
JMD_N_TMD_N-Segment(3,8)-FAUJ880101	Shape	Steric parameter	Shape Index	Graph shape index (Fauchere et al., 1988)	0.152	0.071	-0.071	0.127	0.135	7.07716e-05	0.000626195	6,7,8	IPF	0.185	0.449	-0.27	0.27	0.28
JMD_N_TMD_N-Pattern(C,6,9,12,15)-BROC820101	Polarity	Hydrophobicity	Hydrophobicity (retention coefficient)	Retention Coefficient in TFA (Browne et al., 1982)	0.148	0.067	-0.067	0.12	0.137	0.000102914	0.000768138	8,11,14,17	F-T-L-L	0.106	0.25	-0.27	0.27	0.3
TMD_C_JMD_C-Pattern(C,1,4,8)-MITS020101	Polarity	Amphiphilicity	Amphiphilicity	Amphiphilicity index (Mitaku et al., 2002)	0.14	0.067	0.067	0.13	0.147	0.000228507	0.00118476	36,40,43	W-K-T	0.335	0.633	0.268	0.268	0.31
JMD_N_TMD_N-Pattern(N,3,6,9,13)-RICJ880107	Conformation	π-helix	α-helix	Relative preference value at N4 (Richardson-Richardson, 1988)	0.155	0.067	-0.067	0.106	0.129	4.72622e-05	0.000496215	3,6,9,13	E-I-P-I	0.335	0.65	0.26	0.26	-0.12
TMD_C_JMD_C-Segment(5,11)-LIFS790102	Conformation	β-strand	β-strand	Conformational preference for parallel beta-strands (Lifson-Sander, 1979)	0.189	0.126	0.126	0.184	0.219	6.912e-07	3.93391e-05	30,31	AL	4.729	4.777	0.248	0.248	-0.1
JMD_N_TMD_N-Pattern(N,5,8,11)-CIDH920102	Polarity	Hydrophobicity	Hydrophobicity	Normalized hydrophobicity scales for beta-proteins (Cid et al., 1992)	0.142	0.071	-0.071	0.135	0.144	0.000189508	0.00106184	5,8,11	E-F-T	0.384	0.57	0.239	0.239	-0.11
TMD-Pattern(N,1,4,7)-RADA880106	ASA/Volume	Volume	Accessible surface area (ASA)	Accessible surface area (Radzicka-Wolfenden, 1988)	0.135	0.058	-0.058	0.115	0.125	0.000384583	0.00161033	11,14,17	T-L-L	0.244	0.503	-0.238	0.238	0.04
TMD_C_JMD_C-Pattern(C,4,8,11)-BIOV880101	ASA/Volume	Buried	Buriability	Information value for accessibility; average fraction 35% (Biou et al., 1988)	0.153	0.085	-0.085	0.136	0.161	5.89434e-05	0.000560816	33,36,40	A-W-K	0.474	0.931	0.198	0.198	-0.06
TMD-Pattern(C,4,7)-VELV850101	Energy	Electron-ion interaction pot.	Electron-ion interaction potential	Electron-ion interaction potential (Veljkovic et al., 1985)	0.165	0.121	-0.121	0.144	0.208	1.45812e-05	0.000253869	27,30	A-A	1.302	1.467	0.194	0.194	0.05
JMD_N_TMD_N-Pattern(N,3,6,9)-ZHOH040101	Structure-Activity	Stability	Stability	The stability scale from the knowledge-based atom-atom potential (Zhou-Zhou, 2004)	0.135	0.063	-0.063	0.12	0.141	0.000395792	0.00163765	3,6,9	E-I-P	0.697	1.062	-0.192	0.192	0.01
TMD_C_JMD_C-Segment(7,10)-CHAM820102	Polarity	Hydrophobicity (interface)	Free energy (interface)	Free energy of solution in water, kcal/mole (Charton-Charton, 1982)	0.154	0.082	-0.082	0.136	0.178	4.95998e-05	0.0005078	35,36	AW	0.367	0.692	-0.183	0.183	0.01
TMD_C_JMD_C-Segment(4,8)-MEIH800101	Shape	Reduced distance	Reduced distance (C-α)	Average reduced distance for C-alpha (Meirovitch et al., 1980)	0.137	0.073	-0.073	0.12	0.158	0.000342043	0.0015015	30,31,32	ALW	0.298	1.061	-0.174	0.174	0.01
JMD_N_TMD_N-Segment(7,9)-BURA740102	Conformation	β-strand	Extended	Normalized frequency of extended structure (Burgess et al., 1974)	0.132	0.056	0.056	0.12	0.123	0.000561618	0.00198131	15,16,17	LLL	0.232	0.356	-0.162	0.162	0.04
TMD_C_JMD_C-Pattern(N,5,8,11)-TANS770102	Conformation	α-helix (C-term, out)	α-helix (C-terminal, outside)	Normalized frequency of isolated helix (Tanaka-Scheraga, 1977)	0.128	0.063	-0.063	0.114	0.123	0.000766676	0.00236219	27,30,33	A-A-A	0.407	0.687	-0.149	0.149	-0.01
JMD_N_TMD_N-Segment(2,4)-QIAN880114	Conformation	β-sheet (N-term)	β-sheet (N-terminal)	Weights for beta-sheet at the window position of -6 (Qian-Sejnowski, 1988)	0.13	0.058	0.058	0.128	0.112	0.000633145	0.00211144	6,7,8,9,10,11	IPFPPT	0.141	0.377	-0.147	0.147	-0.14
TMD_C_JMD_C-Segment(6,9)-PALJ810113	Conformation	α-helix (left-handed)	β-turn (α class)	Normalized frequency of turn in all-alpha class (Palau et al., 1981)	0.135	0.073	-0.073	0.139	0.166	0.000412386	0.0016665	34,35,36	AAW	0.292	0.547	0.14	0.14	-0.1
JMD_N_TMD_N-Pattern(N,4,8,11)-VASM830102	Energy	Non-bonded energy	Free energy (Extended)	Relative population of conformational state C (Vasquez et al., 1983)	0.129	0.078	0.078	0.149	0.165	0.000708301	0.00224711	4,8,11	G-F-T	0.16	0.303	-0.139	0.139	-0.04
JMD_N_TMD_N-Segment(2,6)-RACS770103	ASA/Volume	Accessible surface area (ASA)	Side chain orientation	Side chain orientational preference (Rackovsky-Scheraga, 1977)	0.138	0.07	0.07	0.151	0.143	0.000308158	0.00139807	4,5,6,7	GEIP	0.214	0.501	0.108	0.108	-0.01
JMD_N_TMD_N-Segment(2,3)-CHAM830105	Shape	Side chain length	n atoms in side chain (3+1)	The number of atoms in the side chain labelled 3+1 (Charton-Charton, 1983)	0.128	0.057	-0.057	0.128	0.131	0.000672113	0.00218711	8,9,10,11,12,13,14	FPPTSIL	0.122	0.273	0.099	0.099	-0.09
TMD_C_JMD_C-Pattern(C,8,11,15)-FINA910104	Conformation	α-helix (C-cap)	α-helix termination	Helix termination parameter at posision j+1 (Finkelstein et al., 1991)	0.184	0.062	0.062	0.079	0.091	2.028e-07	1.73381e-05	29,33,36	S-A-W	0.147	0.345	-0.097	0.097	-0.07
TMD_C_JMD_C-Pattern(N,5,9,12)-ANDN920101	Structure-Activity	Backbone-dynamics (-CH)	α-CH chemical shifts (backbone-dynamics)	alpha-CH chemical shifts (Andersen et al., 1992)	0.18	0.097	-0.097	0.151	0.17	2.3896e-06	8.36741e-05	27,31,34	A-L-A	0.357	0.617	-0.095	0.095	-0.03
JMD_N_TMD_N-Pattern(C,6,9,12)-RICJ880111	Conformation	π-helix	α-helix	Relative preference value at C4 (Richardson-Richardson, 1988)	0.133	0.054	-0.054	0.113	0.124	0.000466097	0.00178464	11,14,17	T-L-L	0.113	0.233	0.09	0.09	-0.06
TMD_C_JMD_C-Pattern(C,8,11,15)-MONM990101	Conformation	β-turn (TM helix)	β-turn (TM helix)	Turn propensity scale for transmembrane helices (Monne et al., 1999)	0.137	0.073	0.073	0.137	0.169	0.000297172	0.00137283	29,33,36	S-A-W	0.18	0.297	-0.09	0.09	-0.12
TMD_C_JMD_C-Pattern(N,5,8)-LINS030107	ASA/Volume	Accessible surface area (ASA)	ASA (folded protein)	% total accessible surfaces vs win3 of whole residues from folded proteins (Lins et al., 2003)	0.136	0.065	-0.065	0.078	0.132	0.000366586	0.001565	27,30	A-A	0.842	0.904	-0.09	0.09	0.04
TMD_C_JMD_C-Pattern(N,10,14)-HUTJ700102	Energy	Entropy	Entropy	Absolute entropy (Hutchens, 1970)	0.14	0.087	0.087	0.145	0.183	0.000250491	0.00125172	32,36	W-W	0.163	0.333	0.084	0.084	0.21
TMD_C_JMD_C-Pattern(N,10,14)-KLEP840101	Energy	Charge	Charge	Net charge (Klein et al., 1984)	0.168	0.086	0.086	0.121	0.139	4.536e-07	2.95648e-05	32,36	W-W	0.14	0.391	-0.083	0.083	-0.09
TMD-Pattern(C,3,7,11,15)-ANDN920101	Structure-Activity	Backbone-dynamics (-CH)	α-CH chemical shifts (backbone-dynamics)	alpha-CH chemical shifts (Andersen et al., 1992)	0.182	0.099	-0.099	0.142	0.162	1.807e-06	7.15931e-05	19,23,27,31	C-I-A-L	0.221	0.519	-0.072	0.072	0.07
JMD_N_TMD_N-Pattern(N,7,11,14)-BIOV880101	ASA/Volume	Buried	Buriability	Information value for accessibility; average fraction 35% (Biou et al., 1988)	0.13	0.067	-0.067	0.133	0.146	0.000642001	0.00213019	7,11,14	P-T-L	0.307	0.574	-0.07	0.07	-0.08
TMD_C_JMD_C-Pattern(C,1,4,8)-JANJ780101	ASA/Volume	Accessible surface area (ASA)	ASA (folded protein)	Average accessible surface area (Janin et al., 1978)	0.155	0.11	0.11	0.179	0.202	4.60794e-05	0.000486123	36,40,43	W-K-T	0.272	0.624	-0.069	0.069	0.02
TMD-Pattern(C,4,8,11)-RICJ880107	Conformation	π-helix	α-helix	Relative preference value at N4 (Richardson-Richardson, 1988)	0.146	0.069	0.069	0.131	0.14	0.000130864	0.000868427	23,26,30	I-L-A	0.697	1.056	0.059	0.059	0.03
TMD_C_JMD_C-Pattern(N,4,8)-CORJ870107	Polarity	Amphiphilicity (α-helix)	Amphiphilicity (α-helix)	TOTFT index (Cornette et al., 1987)	0.147	0.086	0.086	0.164	0.196	0.000111258	0.000798745	26,30	L-A	0.42	0.766	0.056	0.056	-0.03
JMD_N_TMD_N-Pattern(N,6,10,14)-BAEK050101	Conformation	β-strand	Linker index (negative linker propensity, 10-100 AA long region)	Linker index (Bae et al., 2005)	0.142	0.059	-0.059	0.117	0.12	0.000187097	0.00105631	6,10,14	I-P-L	0.197	0.345	-0.047	0.047	0.01
JMD_N_TMD_N-Segment(2,6)-MEIH800101	Shape	Reduced distance	Reduced distance (C-α)	Average reduced distance for C-alpha (Meirovitch et al., 1980)	0.149	0.076	0.076	0.131	0.155	9.07177e-05	0.000715203	4,5,6,7	GEIP	0.376	0.526	0.042	0.042	0
JMD_N_TMD_N-Pattern(N,4,7,11)-QIAN880127	Conformation	Coil (N-term)	Coil (N-terminal)	Weights for coil at the window position of -6 (Qian-Sejnowski, 1988)	0.168	0.072	-0.072	0.117	0.124	1.1141e-05	0.000216346	4,7,11	G-P-T	0.616	1.124	-0.041	0.041	0
TMD-Pattern(C,5,9,12,15)-OOBM770105	Energy	Non-bonded energy	Non-bonded energy per residue	Short and medium range non-bonded energy per residue (Oobatake-Ooi, 1977)	0.164	0.057	0.057	0.099	0.102	1.67136e-05	0.000274378	19,22,25,29	C-L-I-S	1.306	1.644	0.04	0.04	0.03
TMD_C_JMD_C-Segment(5,7)-TANS770108	Conformation	β-bridge	β-bridge	Normalized frequency of zeta R (Tanaka-Scheraga, 1977)	0.164	0.08	0.08	0.135	0.138	1.64685e-05	0.00027103	35,36,37	AWH	0.462	0.707	0.016	0.016	0.02
JMD_N_TMD_N-Segment(2,7)-ZHOH040101	Structure-Activity	Stability	Stability	The stability scale from the knowledge-based atom-atom potential (Zhou-Zhou, 2004)	0.139	0.07	-0.07	0.114	0.147	0.000259273	0.00127614	4,5,6	GEI	0.499	0.925	-0.013	0.013	-0.02

## Sheet: SupFig10c
feature	category	subcategory	scale_name	scale_description	abs_auc	abs_mean_dif	mean_dif	std_test	std_ref	p_val_mann_whitney	p_val_fdr_bh	positions	amino_acids	feat_importance	feat_importance_std	TREM2_feat_impact	TREM2_feat_importance	TREM2_dif
TMD_C_JMD_C-Segment(3,4)-HUTJ700102	Energy	Entropy	Entropy	Absolute entropy (Hutchens, 1970)	0.229	0.098	0.098	0.107	0.125	1.8e-09	9.8745e-07	33,34,35,36,37	AAAWH	3.111	3.11	-3.749	3.749	-0.22
TMD_C_JMD_C-Pattern(N,4,8)-KANM800103	Conformation	α-helix	α-helix	Average relative probability of inner helix (Kanehisa-Tsong, 1980)	0.176	0.088	0.088	0.14	0.158	3.8894e-06	0.000112927	26,30	L-A	2.704	4.076	3.734	3.734	0.22
TMD_C_JMD_C-Segment(2,3)-AURR980110	Conformation	α-helix	α-helix (middle)	Normalized positional residue frequency at helix termini N5 (Aurora-Rose, 1998)	0.211	0.077	0.077	0.103	0.107	3.12e-08	5.28286e-06	30,31,32,33,34,35,36	ALWAAAW	3.049	3.624	3.595	3.595	0.21
TMD_C_JMD_C-Pattern(C,3,7,10)-LEVM760105	Shape	Side chain length	Side chain length	Radius of gyration of side chain (Levitt, 1976)	0.149	0.074	0.074	0.134	0.157	8.99274e-05	0.000714394	34,37,41	A-H-P	2.051	2.338	-3.455	3.455	-0.26
TMD_C_JMD_C-Segment(2,3)-CHOP780212	Conformation	β-sheet (C-term)	β-turn (1st residue)	Frequency of the 1st residue in turn (Chou-Fasman, 1978b)	0.199	0.066	-0.066	0.088	0.106	1.717e-07	1.59197e-05	30,31,32,33,34,35,36	ALWAAAW	4.106	5.237	3.43	3.43	-0.1
TMD_C_JMD_C-Segment(6,9)-LEVM760105	Shape	Side chain length	Side chain length	Radius of gyration of side chain (Levitt, 1976)	0.233	0.137	0.137	0.162	0.177	1.1e-09	9.05162e-07	34,35,36	AAW	1.555	2.11	-2.543	2.543	-0.28
TMD_C_JMD_C-Segment(4,5)-LEVM760105	Shape	Side chain length	Side chain length	Radius of gyration of side chain (Levitt, 1976)	0.204	0.106	0.106	0.133	0.145	8.29e-08	9.39472e-06	35,36,37,38	AWHG	1.992	2.929	-2.52	2.52	-0.22
TMD-PeriodicPattern(C,i+4/3,4)-VELV850101	Energy	Electron-ion interaction pot.	Electron-ion interaction potential	Electron-ion interaction potential (Veljkovic et al., 1985)	0.18	0.069	-0.069	0.095	0.12	2.3025e-06	8.19317e-05	12,16,19,23,26,30	S-L-C-I-L-A	1.818	2.308	-2.385	2.385	0.05
TMD_C_JMD_C-Segment(4,5)-AURR980110	Conformation	α-helix	α-helix (middle)	Normalized positional residue frequency at helix termini N5 (Aurora-Rose, 1998)	0.166	0.082	0.082	0.121	0.15	1.31061e-05	0.000238636	35,36,37,38	AWHG	1.295	2.225	-2.29	2.29	-0.19
TMD-Pattern(N,4,7)-AURR980116	Conformation	α-helix (C-cap)	α-helix (C-terminal, C-cap)	Normalized positional residue frequency at helix termini Cc (Aurora-Rose, 1998)	0.181	0.118	-0.118	0.169	0.186	2.0612e-06	7.79821e-05	14,17	L-L	1.226	1.511	-2.232	2.232	0.33
TMD_C_JMD_C-Segment(4,5)-FAUJ880109	Energy	Isoelectric point	Number hydrogen bond donors	Number of hydrogen bond donors (Fauchere et al., 1988)	0.215	0.147	0.147	0.175	0.188	1.39e-08	3.66015e-06	35,36,37,38	AWHG	1.032	1.511	-2.186	2.186	-0.26
TMD_C_JMD_C-Segment(3,4)-KLEP840101	Energy	Charge	Charge	Net charge (Klein et al., 1984)	0.244	0.104	0.104	0.107	0.111	0	0	33,34,35,36,37	AAAWH	0.97	1.439	-2.039	2.039	-0.14
TMD-PeriodicPattern(C,i+3/3,1)-COHE430101	ASA/Volume	Partial specific volume	Partial specific volume	Partial specific volume (Cohn-Edsall, 1943)	0.164	0.059	0.059	0.092	0.106	1.68844e-05	0.000275508	12,15,18,21,24,27,30,33	S-L-A-F-K-A-A-A	1.142	1.376	-1.97	1.97	-0.11
TMD_C_JMD_C-Pattern(C,4,8)-JANJ790102	Energy	Free energy (unfolding)	Transfer free energy (TFE) to inside	Transfer free energy (Janin, 1979)	0.187	0.144	-0.144	0.182	0.233	9.487e-07	4.9331e-05	36,40	W-K	2.834	3.641	1.94	1.94	-0.08
JMD_N_TMD_N-Segment(1,2)-KARP850101	Structure-Activity	Flexibility	Flexibility (0 rigid neighbors)	Flexibility parameter for no rigid neighbors (Karplus-Schulz, 1985)	0.196	0.063	0.063	0.083	0.09	2.875e-07	2.28026e-05	1,2,3,4,5,6,7,8,9,10,11	LLEGEIPFPPT	1.574	1.835	-1.715	1.715	-0.05

## Sheet: SupFig10d
feature	category	subcategory	scale_name	scale_description	abs_auc	abs_mean_dif	mean_dif	std_test	std_ref	p_val_mann_whitney	p_val_fdr_bh	positions	amino_acids	feat_importance	feat_importance_std	TREM2_feat_impact	TREM2_feat_importance	TREM2_dif
TMD_C_JMD_C-Segment(3,4)-HUTJ700102	Energy	Entropy	Entropy	Absolute entropy (Hutchens, 1970)	0.229	0.098	0.098	0.107	0.125	1.8e-09	9.8745e-07	33,34,35,36,37	AAAWH	3.111	3.11	-3.749	3.749	-0.22
TMD_C_JMD_C-Pattern(N,4,8)-KANM800103	Conformation	α-helix	α-helix	Average relative probability of inner helix (Kanehisa-Tsong, 1980)	0.176	0.088	0.088	0.14	0.158	3.8894e-06	0.000112927	26,30	L-A	2.704	4.076	3.734	3.734	0.22
TMD_C_JMD_C-Segment(2,3)-AURR980110	Conformation	α-helix	α-helix (middle)	Normalized positional residue frequency at helix termini N5 (Aurora-Rose, 1998)	0.211	0.077	0.077	0.103	0.107	3.12e-08	5.28286e-06	30,31,32,33,34,35,36	ALWAAAW	3.049	3.624	3.595	3.595	0.21
TMD_C_JMD_C-Pattern(C,3,7,10)-LEVM760105	Shape	Side chain length	Side chain length	Radius of gyration of side chain (Levitt, 1976)	0.149	0.074	0.074	0.134	0.157	8.99274e-05	0.000714394	34,37,41	A-H-P	2.051	2.338	-3.455	3.455	-0.26
TMD_C_JMD_C-Segment(2,3)-CHOP780212	Conformation	β-sheet (C-term)	β-turn (1st residue)	Frequency of the 1st residue in turn (Chou-Fasman, 1978b)	0.199	0.066	-0.066	0.088	0.106	1.717e-07	1.59197e-05	30,31,32,33,34,35,36	ALWAAAW	4.106	5.237	3.43	3.43	-0.1
TMD_C_JMD_C-Segment(6,9)-LEVM760105	Shape	Side chain length	Side chain length	Radius of gyration of side chain (Levitt, 1976)	0.233	0.137	0.137	0.162	0.177	1.1e-09	9.05162e-07	34,35,36	AAW	1.555	2.11	-2.543	2.543	-0.28
TMD_C_JMD_C-Segment(4,5)-LEVM760105	Shape	Side chain length	Side chain length	Radius of gyration of side chain (Levitt, 1976)	0.204	0.106	0.106	0.133	0.145	8.29e-08	9.39472e-06	35,36,37,38	AWHG	1.992	2.929	-2.52	2.52	-0.22
TMD-PeriodicPattern(C,i+4/3,4)-VELV850101	Energy	Electron-ion interaction pot.	Electron-ion interaction potential	Electron-ion interaction potential (Veljkovic et al., 1985)	0.18	0.069	-0.069	0.095	0.12	2.3025e-06	8.19317e-05	12,16,19,23,26,30	S-L-C-I-L-A	1.818	2.308	-2.385	2.385	0.05
TMD_C_JMD_C-Segment(4,5)-AURR980110	Conformation	α-helix	α-helix (middle)	Normalized positional residue frequency at helix termini N5 (Aurora-Rose, 1998)	0.166	0.082	0.082	0.121	0.15	1.31061e-05	0.000238636	35,36,37,38	AWHG	1.295	2.225	-2.29	2.29	-0.19
TMD-Pattern(N,4,7)-AURR980116	Conformation	α-helix (C-cap)	α-helix (C-terminal, C-cap)	Normalized positional residue frequency at helix termini Cc (Aurora-Rose, 1998)	0.181	0.118	-0.118	0.169	0.186	2.0612e-06	7.79821e-05	14,17	L-L	1.226	1.511	-2.232	2.232	0.33
TMD_C_JMD_C-Segment(4,5)-FAUJ880109	Energy	Isoelectric point	Number hydrogen bond donors	Number of hydrogen bond donors (Fauchere et al., 1988)	0.215	0.147	0.147	0.175	0.188	1.39e-08	3.66015e-06	35,36,37,38	AWHG	1.032	1.511	-2.186	2.186	-0.26
TMD_C_JMD_C-Segment(3,4)-KLEP840101	Energy	Charge	Charge	Net charge (Klein et al., 1984)	0.244	0.104	0.104	0.107	0.111	0	0	33,34,35,36,37	AAAWH	0.97	1.439	-2.039	2.039	-0.14
TMD-PeriodicPattern(C,i+3/3,1)-COHE430101	ASA/Volume	Partial specific volume	Partial specific volume	Partial specific volume (Cohn-Edsall, 1943)	0.164	0.059	0.059	0.092	0.106	1.68844e-05	0.000275508	12,15,18,21,24,27,30,33	S-L-A-F-K-A-A-A	1.142	1.376	-1.97	1.97	-0.11
TMD_C_JMD_C-Pattern(C,4,8)-JANJ790102	Energy	Free energy (unfolding)	Transfer free energy (TFE) to inside	Transfer free energy (Janin, 1979)	0.187	0.144	-0.144	0.182	0.233	9.487e-07	4.9331e-05	36,40	W-K	2.834	3.641	1.94	1.94	-0.08
JMD_N_TMD_N-Segment(1,2)-KARP850101	Structure-Activity	Flexibility	Flexibility (0 rigid neighbors)	Flexibility parameter for no rigid neighbors (Karplus-Schulz, 1985)	0.196	0.063	0.063	0.083	0.09	2.875e-07	2.28026e-05	1,2,3,4,5,6,7,8,9,10,11	LLEGEIPFPPT	1.574	1.835	-1.715	1.715	-0.05
TMD_C_JMD_C-Segment(5,11)-COHE430101	ASA/Volume	Partial specific volume	Partial specific volume	Partial specific volume (Cohn-Edsall, 1943)	0.145	0.125	0.125	0.18	0.242	0.000144842	0.000911563	30,31	AL	1.741	2.317	1.657	1.657	0.11
TMD_C_JMD_C-Segment(4,5)-RICJ880113	Conformation	α-helix (C-cap)	α-helix (C-terminal, inside)	Relative preference value at C2 (Richardson-Richardson, 1988)	0.182	0.121	0.121	0.147	0.184	1.7192e-06	6.99749e-05	35,36,37,38	AWHG	0.865	1.553	-1.63	1.63	-0.22
TMD_C_JMD_C-Segment(6,9)-AURR980110	Conformation	α-helix	α-helix (middle)	Normalized positional residue frequency at helix termini N5 (Aurora-Rose, 1998)	0.211	0.125	0.125	0.161	0.174	3.13e-08	5.28286e-06	34,35,36	AAW	1.789	2.701	1.613	1.613	0.18
JMD_N_TMD_N-Segment(4,13)-ZHOH040101	Structure-Activity	Stability	Stability	The stability scale from the knowledge-based atom-atom potential (Zhou-Zhou, 2004)	0.157	0.128	-0.128	0.151	0.258	3.5062e-05	0.00041966	6	I	0.833	1.361	-1.553	1.553	0.33
TMD_C_JMD_C-Segment(2,2)-RICJ880113	Conformation	α-helix (C-cap)	α-helix (C-terminal, inside)	Relative preference value at C2 (Richardson-Richardson, 1988)	0.168	0.068	0.068	0.098	0.11	1.07946e-05	0.000214685	33,34,35,36,37,38,39,40,41,42,43	AAAWHGQKPGT	1.105	1.426	-1.486	1.486	-0.12
TMD_C_JMD_C-Segment(3,4)-JANJ780101	ASA/Volume	Accessible surface area (ASA)	ASA (folded protein)	Average accessible surface area (Janin et al., 1978)	0.215	0.124	0.124	0.166	0.153	1.66e-08	4.04733e-06	33,34,35,36,37	AAAWH	1.08	1.296	-1.446	1.446	-0.26
TMD_C_JMD_C-Segment(7,10)-BAEK050101	Conformation	β-strand	Linker index (negative linker propensity, 10-100 AA long region)	Linker index (Bae et al., 2005)	0.136	0.072	-0.072	0.142	0.174	0.000352417	0.00152679	35,36	AW	1.013	1.315	-1.433	1.433	0.17
TMD-Pattern(N,4,7)-QIAN880113	Conformation	π-helix	α-helix (C-terminal)	Weights for alpha-helix at the window position of 6 (Qian-Sejnowski, 1988)	0.141	0.071	-0.071	0.165	0.155	0.000216612	0.00115089	14,17	L-L	0.635	0.816	-1.352	1.352	0.34
TMD_C_JMD_C-Pattern(N,1,5,8)-QIAN880130	Conformation	Coil	Coil	Weights for coil at the window position of -3 (Qian-Sejnowski, 1988)	0.162	0.07	-0.07	0.097	0.128	2.04605e-05	0.000302492	23,27,30	I-A-A	1.528	2.419	1.35	1.35	-0.07
TMD_C_JMD_C-Segment(3,4)-PRAM820102	Shape	Shape and Surface	Slope in Regression	Slope in Regression analysis x 1.0E1 (Prabhakaran-Ponnuswamy, 1982)	0.199	0.073	-0.073	0.087	0.108	1.873e-07	1.68904e-05	33,34,35,36,37	AAAWH	0.616	0.848	-1.339	1.339	0.33
TMD_C_JMD_C-Segment(7,10)-WILM950103	Polarity	Hydrophobicity (interface)	Hydrophobicity (interface)	Hydrophobicity Coefficient in RP-HPLC, C4 with 0.1%TFA/MeCN/H2O (Wilce et al., 1995)	0.212	0.141	-0.141	0.169	0.217	2.61e-08	5.20655e-06	35,36	AW	1.747	2.151	-1.29	1.29	0.01
TMD_C_JMD_C-Segment(2,2)-FAUJ880109	Energy	Isoelectric point	Number hydrogen bond donors	Number of hydrogen bond donors (Fauchere et al., 1988)	0.18	0.067	0.067	0.099	0.113	2.1674e-06	7.95684e-05	33,34,35,36,37,38,39,40,41,42,43	AAAWHGQKPGT	0.635	1.205	-1.252	1.252	-0.18
TMD_C_JMD_C-Pattern(C,8,12,15)-WILM950103	Polarity	Hydrophobicity (interface)	Hydrophobicity (interface)	Hydrophobicity Coefficient in RP-HPLC, C4 with 0.1%TFA/MeCN/H2O (Wilce et al., 1995)	0.153	0.07	-0.07	0.107	0.135	5.98446e-05	0.000565753	29,32,36	S-W-W	0.771	1.299	-1.214	1.214	0.11
JMD_N_TMD_N-Pattern(N,4,7,11)-ARGP820101	Polarity	Hydrophobicity	Hydrophobicity	Hydrophobicity index (Argos et al., 1982)	0.154	0.092	-0.092	0.143	0.172	5.21087e-05	0.000519823	4,7,11	G-P-T	1.065	1.917	1.177	1.177	-0.12
TMD_C_JMD_C-Segment(6,9)-RICJ880113	Conformation	α-helix (C-cap)	α-helix (C-terminal, inside)	Relative preference value at C2 (Richardson-Richardson, 1988)	0.198	0.138	0.138	0.172	0.199	1.997e-07	1.73381e-05	34,35,36	AAW	0.832	1.384	-1.133	1.133	-0.18
TMD-Pattern(N,1,4,7)-FINA770101	Structure-Activity	Stability (helix-coil)	Stability (helix-coil)	Helix-coil equilibrium constant (Finkelstein-Ptitsyn, 1977)	0.158	0.089	-0.089	0.164	0.164	3.4943e-05	0.000419655	11,14,17	T-L-L	1.014	1.539	-1.123	1.123	0.12
JMD_N_TMD_N-PeriodicPattern(N,i+3/3,2)-CHAM830104	Shape	Side chain length	n atoms in side chain (2+1)	The number of atoms in the side chain labelled 2+1 (Charton-Charton, 1983)	0.172	0.087	-0.087	0.135	0.145	5.2004e-06	0.000136937	2,5,8,11,14,17,20	L-E-F-T-L-L-I	0.444	0.722	-1.053	1.053	0.31
TMD-Pattern(C,3,7,11,14)-TANS770102	Conformation	α-helix (C-term, out)	α-helix (C-terminal, outside)	Normalized frequency of isolated helix (Tanaka-Scheraga, 1977)	0.15	0.056	-0.056	0.095	0.109	8.37637e-05	0.000685373	20,23,27,31	I-I-A-L	0.684	0.942	-1.042	1.042	0.11
TMD_C_JMD_C-Pattern(N,6,9,13)-CHOP780212	Conformation	β-sheet (C-term)	β-turn (1st residue)	Frequency of the 1st residue in turn (Chou-Fasman, 1978b)	0.149	0.07	-0.07	0.113	0.144	9.33271e-05	0.000725351	28,31,35	A-L-A	0.843	1.314	1.016	1.016	-0.13
JMD_N_TMD_N-Pattern(C,6,9,12,15)-CHAM830104	Shape	Side chain length	n atoms in side chain (2+1)	The number of atoms in the side chain labelled 2+1 (Charton-Charton, 1983)	0.179	0.115	-0.115	0.152	0.19	1.6073e-06	6.79223e-05	8,11,14,17	F-T-L-L	0.648	1.061	-1	1	0.28
TMD_C_JMD_C-Pattern(N,4,8,12)-CHOP780212	Conformation	β-sheet (C-term)	β-turn (1st residue)	Frequency of the 1st residue in turn (Chou-Fasman, 1978b)	0.164	0.076	-0.076	0.126	0.147	1.6155e-05	0.000267207	26,30,34	L-A-A	1.096	1.576	1	1	-0.14
JMD_N_TMD_N-Pattern(C,6,10)-AURR980116	Conformation	α-helix (C-cap)	α-helix (C-terminal, C-cap)	Normalized positional residue frequency at helix termini Cc (Aurora-Rose, 1998)	0.184	0.113	-0.113	0.166	0.184	1.3451e-06	6.07371e-05	13,17	I-L	0.858	1.34	-0.996	0.996	0.06
TMD_C_JMD_C-Pattern(N,5,8,11)-QIAN880122	Conformation	β-strand	β-sheet	Weights for beta-sheet at the window position of 2 (Qian-Sejnowski, 1988)	0.173	0.056	0.056	0.067	0.095	5.8159e-06	0.00014669	27,30,33	A-A-A	0.483	0.913	-0.987	0.987	-0.16
JMD_N_TMD_N-Segment(3,9)-ISOY800102	Conformation	β-strand	Extended	Normalized relative frequency of extended structure (Isogai et al., 1980)	0.126	0.08	-0.08	0.169	0.183	0.000925503	0.00263553	5,6,7	EIP	1.002	1.075	-0.976	0.976	0.07
JMD_N_TMD_N-Pattern(N,1,5,8,11)-PRAM820103	Shape	Shape and Surface	Correlation coefficient in regression	Correlation coefficient in regression analysis (Prabhakaran-Ponnuswamy, 1982)	0.161	0.058	0.058	0.088	0.106	2.37223e-05	0.000328075	1,5,8,11	L-E-F-T	1.304	1.657	0.962	0.962	0.08
TMD_C_JMD_C-Pattern(N,1,4,8,12)-FINA770101	Structure-Activity	Stability (helix-coil)	Stability (helix-coil)	Helix-coil equilibrium constant (Finkelstein-Ptitsyn, 1977)	0.167	0.07	0.07	0.115	0.127	1.17927e-05	0.000223079	23,26,30,34	I-L-A-A	1.199	1.555	0.941	0.941	0.14
TMD_C_JMD_C-Segment(5,11)-QIAN880134	Conformation	Coil	Coil	Weights for coil at the window position of 1 (Qian-Sejnowski, 1988)	0.181	0.057	-0.057	0.072	0.107	1.9427e-06	7.56733e-05	30,31	AL	1.92	2.094	-0.922	0.922	-0.02
TMD_C_JMD_C-Pattern(N,1,4,8,12)-FAUJ880108	Energy	Electron-ion interaction pot.	Electrical Effect	Localized Electrical Effect (Fauchere et al., 1988)	0.176	0.064	-0.064	0.093	0.114	3.6995e-06	0.000112749	23,26,30,34	I-L-A-A	0.826	1.303	0.916	0.916	-0.19
TMD_C_JMD_C-Pattern(C,3,7,10)-TANS770106	Conformation	β-turn (TM helix)	β-turn in double bend	Normalized frequency of chain reversal D (Tanaka-Scheraga, 1977)	0.131	0.057	0.057	0.144	0.128	0.000596564	0.00204307	34,37,41	A-H-P	0.727	0.886	-0.897	0.897	-0.16
TMD_C_JMD_C-Pattern(N,4,8,12)-QIAN880114	Conformation	β-sheet (N-term)	β-sheet (N-terminal)	Weights for beta-sheet at the window position of -6 (Qian-Sejnowski, 1988)	0.138	0.071	-0.071	0.121	0.152	0.000309509	0.00139978	26,30,34	L-A-A	0.719	1.295	0.891	0.891	-0.14
TMD_C_JMD_C-Pattern(N,3,7)-OOBM770105	Energy	Non-bonded energy	Non-bonded energy per residue	Short and medium range non-bonded energy per residue (Oobatake-Ooi, 1977)	0.149	0.067	0.067	0.134	0.144	9.53087e-05	0.000731255	25,29	I-S	0.868	1.469	0.861	0.861	0.08
TMD-Pattern(C,4,7)-LIFS790102	Conformation	β-strand	β-strand	Conformational preference for parallel beta-strands (Lifson-Sander, 1979)	0.176	0.121	0.121	0.199	0.216	3.7411e-06	0.000112927	27,30	A-A	0.715	1.118	-0.835	0.835	-0.21
TMD_C_JMD_C-Segment(5,7)-ROSM880103	Structure-Activity	Backbone-dynamics (-CH)	Loss of hydropathy by α-helix formation	Loss of Side chain hydropathy by helix formation (Roseman, 1988)	0.16	0.059	-0.059	0.101	0.121	2.74312e-05	0.000359081	35,36,37	AWH	0.757	1.471	-0.823	0.823	0.12
TMD_C_JMD_C-Segment(2,3)-PRAM820102	Shape	Shape and Surface	Slope in Regression	Slope in Regression analysis x 1.0E1 (Prabhakaran-Ponnuswamy, 1982)	0.172	0.056	-0.056	0.075	0.094	6.1288e-06	0.000151357	30,31,32,33,34,35,36	ALWAAAW	0.304	0.618	-0.788	0.788	0.25
JMD_N_TMD_N-Segment(2,6)-ARGP820101	Polarity	Hydrophobicity	Hydrophobicity	Hydrophobicity index (Argos et al., 1982)	0.148	0.076	-0.076	0.141	0.148	0.000108237	0.000789975	4,5,6,7	GEIP	0.537	1.042	-0.788	0.788	0.12
JMD_N_TMD_N-Segment(5,15)-FAUJ880101	Shape	Steric parameter	Shape Index	Graph shape index (Fauchere et al., 1988)	0.156	0.094	-0.094	0.157	0.169	4.17879e-05	0.000458202	6,7	IP	0.38	0.844	-0.69	0.69	0.32
JMD_N_TMD_N-Segment(3,6)-VASM830102	Energy	Non-bonded energy	Free energy (Extended)	Relative population of conformational state C (Vasquez et al., 1983)	0.141	0.068	0.068	0.147	0.14	0.000224552	0.00117348	8,9,10,11	FPPT	0.485	0.833	0.688	0.688	0.17
JMD_N_TMD_N-Segment(7,8)-KARS160114	Shape	Side chain length	Eccentricity (average)	Average weighted eccentricity based on the the atomic number (Karkbara-Knisley, 2016)	0.137	0.056	-0.056	0.122	0.123	0.000322007	0.00143218	17,18,19	LAC	1.171	1.926	-0.679	0.679	0
JMD_N_TMD_N-Segment(3,9)-KOEP990102	Conformation	β-sheet (N-term)	Extended (designed β-sheet)	Beta-sheet propensity derived from designed sequences (Koehl-Levitt, 1999)	0.128	0.087	0.087	0.184	0.184	0.000768856	0.0023635	5,6,7	EIP	0.566	0.778	-0.671	0.671	-0.13
TMD_C_JMD_C-Segment(2,3)-WILM950103	Polarity	Hydrophobicity (interface)	Hydrophobicity (interface)	Hydrophobicity Coefficient in RP-HPLC, C4 with 0.1%TFA/MeCN/H2O (Wilce et al., 1995)	0.175	0.056	-0.056	0.089	0.106	4.5091e-06	0.000126312	30,31,32,33,34,35,36	ALWAAAW	0.664	1.09	0.67	0.67	-0.09
JMD_N_TMD_N-PeriodicPattern(N,i+3/4,3)-QIAN880138	Conformation	Coil (C-term)	Coil (C-terminal)	Weights for coil at the window position of 5 (Qian-Sejnowski, 1988)	0.179	0.07	0.07	0.104	0.117	2.8505e-06	9.33574e-05	3,6,10,13,17,20	E-I-P-I-L-I	0.385	0.556	0.669	0.669	0.27
JMD_N_TMD_N-Pattern(C,4,8,11)-ANDN920101	Structure-Activity	Backbone-dynamics (-CH)	α-CH chemical shifts (backbone-dynamics)	alpha-CH chemical shifts (Andersen et al., 1992)	0.13	0.088	-0.088	0.181	0.187	0.000673983	0.00219043	12,15,19	S-L-C	0.42	0.643	-0.666	0.666	0.26
JMD_N_TMD_N-Pattern(C,6,9,12,15)-RADA880106	ASA/Volume	Volume	Accessible surface area (ASA)	Accessible surface area (Radzicka-Wolfenden, 1988)	0.155	0.06	-0.06	0.105	0.111	4.95233e-05	0.0005078	8,11,14,17	F-T-L-L	0.482	0.672	-0.61	0.61	0.1
JMD_N_TMD_N-Pattern(N,5,8,11)-BIGC670101	ASA/Volume	Volume	Volume	Residue volume (Bigelow, 1967)	0.143	0.067	-0.067	0.142	0.136	0.000183972	0.00104494	5,8,11	E-F-T	0.382	0.675	-0.603	0.603	0.07
TMD_C_JMD_C-Pattern(C,4,8,11)-EISD860101	Polarity	Hydrophobicity	Solvation free energy	Solvation free energy (Eisenberg-McLachlan, 1986)	0.162	0.084	-0.084	0.143	0.148	2.07737e-05	0.000303896	33,36,40	A-W-K	0.33	0.378	-0.561	0.561	0.08
TMD-Pattern(C,4,7)-ANDN920101	Structure-Activity	Backbone-dynamics (-CH)	α-CH chemical shifts (backbone-dynamics)	alpha-CH chemical shifts (Andersen et al., 1992)	0.163	0.129	-0.129	0.185	0.228	1.95608e-05	0.000292656	27,30	A-A	0.873	1.063	-0.558	0.558	0.13
TMD_C_JMD_C-Segment(4,5)-MITS020101	Polarity	Amphiphilicity	Amphiphilicity	Amphiphilicity index (Mitaku et al., 2002)	0.167	0.081	0.081	0.129	0.129	1.1378e-05	0.000218371	35,36,37,38	AWHG	1.299	2.16	0.554	0.554	0.07
TMD_C_JMD_C-Pattern(C,8,11,15)-YUTK870101	Energy	Free energy (unfolding)	Free energy (unfolding)	Unfolding Gibbs energy in water, pH7.0 (Yutani et al., 1987)	0.171	0.075	-0.075	0.123	0.13	6.9912e-06	0.000163783	29,33,36	S-A-W	0.757	0.884	0.552	0.552	-0.11
TMD-Pattern(N,1,4,7,10)-QIAN880124	Conformation	β-sheet (C-term)	β-sheet (C-terminal)	Weights for beta-sheet at the window position of 4 (Qian-Sejnowski, 1988)	0.131	0.07	0.07	0.157	0.159	0.000580406	0.00200778	11,14,17,20	T-L-L-I	0.503	0.811	-0.539	0.539	-0.13
JMD_N_TMD_N-Segment(2,4)-ZHOH040101	Structure-Activity	Stability	Stability	The stability scale from the knowledge-based atom-atom potential (Zhou-Zhou, 2004)	0.183	0.064	-0.064	0.091	0.101	1.6199e-06	6.79223e-05	6,7,8,9,10,11	IPFPPT	0.823	1.405	-0.478	0.478	0.04
TMD_C_JMD_C-Pattern(C,2,6,10)-QIAN880138	Conformation	Coil (C-term)	Coil (C-terminal)	Weights for coil at the window position of 5 (Qian-Sejnowski, 1988)	0.137	0.066	-0.066	0.114	0.147	0.000311889	0.00140435	34,38,42	A-G-G	0.361	0.883	-0.478	0.478	0.04
TMD_C_JMD_C-Pattern(N,5,8)-RADA880104	Energy	Free energy (unfolding)	Transfer free energy (TFE) to inside	Transfer free energy from chx to oct (Radzicka-Wolfenden, 1988)	0.197	0.061	0.061	0.051	0.095	2.307e-07	1.89837e-05	27,30	A-A	1.659	3.422	-0.45	0.45	0
TMD_C_JMD_C-Segment(5,14)-ROSM880103	Structure-Activity	Backbone-dynamics (-CH)	Loss of hydropathy by α-helix formation	Loss of Side chain hydropathy by helix formation (Roseman, 1988)	0.136	0.081	-0.081	0.194	0.165	0.00014971	0.000932393	29	S	0.638	0.797	0.443	0.443	-0.06
TMD_C_JMD_C-Segment(2,5)-ANDN920101	Structure-Activity	Backbone-dynamics (-CH)	α-CH chemical shifts (backbone-dynamics)	alpha-CH chemical shifts (Andersen et al., 1992)	0.147	0.08	-0.08	0.146	0.16	0.000114588	0.000810742	27,28,29,30	AASA	0.322	0.56	-0.417	0.417	0.2
TMD-Pattern(C,5,9,12)-MAXF760105	Conformation	α-helix (left-handed)	α-helix (left-handed)	Normalized frequency of zeta L (Maxfield-Scheraga, 1976)	0.154	0.062	0.062	0.144	0.12	5.67243e-05	0.000547531	22,25,29	L-I-S	0.715	1.186	-0.408	0.408	-0.05
TMD_C_JMD_C-Pattern(C,8,11,15)-LINS030106	ASA/Volume	Accessible surface area (ASA)	Hydrophilic ASA (folded proteins)	Hydrophilic median accessible surfaces of whole residues from folded proteins, expressed in Å² (Lins et al., 2003)	0.151	0.071	0.071	0.136	0.156	7.75388e-05	0.000656934	29,33,36	S-A-W	0.326	0.451	-0.404	0.404	-0.07
TMD-Pattern(C,5,9,12)-PRAM820102	Shape	Shape and Surface	Slope in Regression	Slope in Regression analysis x 1.0E1 (Prabhakaran-Ponnuswamy, 1982)	0.167	0.077	0.077	0.135	0.134	1.20974e-05	0.000227535	22,25,29	L-I-S	1.302	1.697	-0.401	0.401	0.02
JMD_N_TMD_N-Pattern(N,1,5,8,11)-HUTJ700102	Energy	Entropy	Entropy	Absolute entropy (Hutchens, 1970)	0.138	0.061	-0.061	0.129	0.124	0.000304349	0.00138653	1,5,8,11	L-E-F-T	0.352	0.457	-0.391	0.391	0.02
TMD-Pattern(C,3,7,11,15)-LIFS790102	Conformation	β-strand	β-strand	Conformational preference for parallel beta-strands (Lifson-Sander, 1979)	0.182	0.096	0.096	0.161	0.16	1.7044e-06	6.99749e-05	19,23,27,31	C-I-A-L	0.508	0.739	-0.378	0.378	-0.03
TMD-Segment(3,8)-TANS770102	Conformation	α-helix (C-term, out)	α-helix (C-terminal, outside)	Normalized frequency of isolated helix (Tanaka-Scheraga, 1977)	0.132	0.056	-0.056	0.13	0.133	0.000558358	0.00197697	16,17,18	LLA	0.502	0.762	-0.376	0.376	0.08
TMD-Pattern(C,4,7)-QIAN880134	Conformation	Coil	Coil	Weights for coil at the window position of 1 (Qian-Sejnowski, 1988)	0.176	0.057	-0.057	0.099	0.115	3.9455e-06	0.000112927	27,30	A-A	0.372	0.882	-0.356	0.356	0.06
JMD_N_TMD_N-Segment(3,10)-CRAJ730102	Conformation	β-sheet	β-sheet	Normalized frequency of beta-sheet (Crawford et al., 1973)	0.134	0.097	-0.097	0.183	0.21	0.000461428	0.00177532	5,6	EI	0.486	0.793	-0.334	0.334	0.1
JMD_N_TMD_N-Segment(3,10)-RICJ880111	Conformation	π-helix	α-helix	Relative preference value at C4 (Richardson-Richardson, 1988)	0.143	0.07	-0.07	0.126	0.159	0.000173495	0.00100716	5,6	EI	0.363	0.326	-0.333	0.333	0.1
TMD_C_JMD_C-Pattern(C,4,8)-FINA910104	Conformation	α-helix (C-cap)	α-helix termination	Helix termination parameter at posision j+1 (Finkelstein et al., 1991)	0.159	0.104	0.104	0.141	0.179	1.39525e-05	0.000247572	36,40	W-K	0.233	0.594	0.286	0.286	0.08
TMD-Pattern(N,2,5,8,11)-RACS820101	Conformation	β-sheet (N-term)	α-helix with flat 4-Cα structure (i)	Average relative fractional occurrence in A0(i) (Rackovsky-Scheraga, 1982)	0.153	0.063	-0.063	0.11	0.123	6.11557e-05	0.000570238	12,15,18,21	S-L-A-F	0.334	0.599	-0.271	0.271	-0.01
JMD_N_TMD_N-Segment(3,8)-FAUJ880101	Shape	Steric parameter	Shape Index	Graph shape index (Fauchere et al., 1988)	0.152	0.071	-0.071	0.127	0.135	7.07716e-05	0.000626195	6,7,8	IPF	0.185	0.449	-0.27	0.27	0.28
JMD_N_TMD_N-Pattern(C,6,9,12,15)-BROC820101	Polarity	Hydrophobicity	Hydrophobicity (retention coefficient)	Retention Coefficient in TFA (Browne et al., 1982)	0.148	0.067	-0.067	0.12	0.137	0.000102914	0.000768138	8,11,14,17	F-T-L-L	0.106	0.25	-0.27	0.27	0.3
TMD_C_JMD_C-Pattern(C,1,4,8)-MITS020101	Polarity	Amphiphilicity	Amphiphilicity	Amphiphilicity index (Mitaku et al., 2002)	0.14	0.067	0.067	0.13	0.147	0.000228507	0.00118476	36,40,43	W-K-T	0.335	0.633	0.268	0.268	0.31
JMD_N_TMD_N-Pattern(N,3,6,9,13)-RICJ880107	Conformation	π-helix	α-helix	Relative preference value at N4 (Richardson-Richardson, 1988)	0.155	0.067	-0.067	0.106	0.129	4.72622e-05	0.000496215	3,6,9,13	E-I-P-I	0.335	0.65	0.26	0.26	-0.12
TMD_C_JMD_C-Segment(5,11)-LIFS790102	Conformation	β-strand	β-strand	Conformational preference for parallel beta-strands (Lifson-Sander, 1979)	0.189	0.126	0.126	0.184	0.219	6.912e-07	3.93391e-05	30,31	AL	4.729	4.777	0.248	0.248	-0.1
JMD_N_TMD_N-Pattern(N,5,8,11)-CIDH920102	Polarity	Hydrophobicity	Hydrophobicity	Normalized hydrophobicity scales for beta-proteins (Cid et al., 1992)	0.142	0.071	-0.071	0.135	0.144	0.000189508	0.00106184	5,8,11	E-F-T	0.384	0.57	0.239	0.239	-0.11
TMD-Pattern(N,1,4,7)-RADA880106	ASA/Volume	Volume	Accessible surface area (ASA)	Accessible surface area (Radzicka-Wolfenden, 1988)	0.135	0.058	-0.058	0.115	0.125	0.000384583	0.00161033	11,14,17	T-L-L	0.244	0.503	-0.238	0.238	0.04
TMD_C_JMD_C-Pattern(C,4,8,11)-BIOV880101	ASA/Volume	Buried	Buriability	Information value for accessibility; average fraction 35% (Biou et al., 1988)	0.153	0.085	-0.085	0.136	0.161	5.89434e-05	0.000560816	33,36,40	A-W-K	0.474	0.931	0.198	0.198	-0.06
TMD-Pattern(C,4,7)-VELV850101	Energy	Electron-ion interaction pot.	Electron-ion interaction potential	Electron-ion interaction potential (Veljkovic et al., 1985)	0.165	0.121	-0.121	0.144	0.208	1.45812e-05	0.000253869	27,30	A-A	1.302	1.467	0.194	0.194	0.05
JMD_N_TMD_N-Pattern(N,3,6,9)-ZHOH040101	Structure-Activity	Stability	Stability	The stability scale from the knowledge-based atom-atom potential (Zhou-Zhou, 2004)	0.135	0.063	-0.063	0.12	0.141	0.000395792	0.00163765	3,6,9	E-I-P	0.697	1.062	-0.192	0.192	0.01
TMD_C_JMD_C-Segment(7,10)-CHAM820102	Polarity	Hydrophobicity (interface)	Free energy (interface)	Free energy of solution in water, kcal/mole (Charton-Charton, 1982)	0.154	0.082	-0.082	0.136	0.178	4.95998e-05	0.0005078	35,36	AW	0.367	0.692	-0.183	0.183	0.01
TMD_C_JMD_C-Segment(4,8)-MEIH800101	Shape	Reduced distance	Reduced distance (C-α)	Average reduced distance for C-alpha (Meirovitch et al., 1980)	0.137	0.073	-0.073	0.12	0.158	0.000342043	0.0015015	30,31,32	ALW	0.298	1.061	-0.174	0.174	0.01
JMD_N_TMD_N-Segment(7,9)-BURA740102	Conformation	β-strand	Extended	Normalized frequency of extended structure (Burgess et al., 1974)	0.132	0.056	0.056	0.12	0.123	0.000561618	0.00198131	15,16,17	LLL	0.232	0.356	-0.162	0.162	0.04
TMD_C_JMD_C-Pattern(N,5,8,11)-TANS770102	Conformation	α-helix (C-term, out)	α-helix (C-terminal, outside)	Normalized frequency of isolated helix (Tanaka-Scheraga, 1977)	0.128	0.063	-0.063	0.114	0.123	0.000766676	0.00236219	27,30,33	A-A-A	0.407	0.687	-0.149	0.149	-0.01
JMD_N_TMD_N-Segment(2,4)-QIAN880114	Conformation	β-sheet (N-term)	β-sheet (N-terminal)	Weights for beta-sheet at the window position of -6 (Qian-Sejnowski, 1988)	0.13	0.058	0.058	0.128	0.112	0.000633145	0.00211144	6,7,8,9,10,11	IPFPPT	0.141	0.377	-0.147	0.147	-0.14
TMD_C_JMD_C-Segment(6,9)-PALJ810113	Conformation	α-helix (left-handed)	β-turn (α class)	Normalized frequency of turn in all-alpha class (Palau et al., 1981)	0.135	0.073	-0.073	0.139	0.166	0.000412386	0.0016665	34,35,36	AAW	0.292	0.547	0.14	0.14	-0.1
JMD_N_TMD_N-Pattern(N,4,8,11)-VASM830102	Energy	Non-bonded energy	Free energy (Extended)	Relative population of conformational state C (Vasquez et al., 1983)	0.129	0.078	0.078	0.149	0.165	0.000708301	0.00224711	4,8,11	G-F-T	0.16	0.303	-0.139	0.139	-0.04
JMD_N_TMD_N-Segment(2,6)-RACS770103	ASA/Volume	Accessible surface area (ASA)	Side chain orientation	Side chain orientational preference (Rackovsky-Scheraga, 1977)	0.138	0.07	0.07	0.151	0.143	0.000308158	0.00139807	4,5,6,7	GEIP	0.214	0.501	0.108	0.108	-0.01
JMD_N_TMD_N-Segment(2,3)-CHAM830105	Shape	Side chain length	n atoms in side chain (3+1)	The number of atoms in the side chain labelled 3+1 (Charton-Charton, 1983)	0.128	0.057	-0.057	0.128	0.131	0.000672113	0.00218711	8,9,10,11,12,13,14	FPPTSIL	0.122	0.273	0.099	0.099	-0.09
TMD_C_JMD_C-Pattern(C,8,11,15)-FINA910104	Conformation	α-helix (C-cap)	α-helix termination	Helix termination parameter at posision j+1 (Finkelstein et al., 1991)	0.184	0.062	0.062	0.079	0.091	2.028e-07	1.73381e-05	29,33,36	S-A-W	0.147	0.345	-0.097	0.097	-0.07
TMD_C_JMD_C-Pattern(N,5,9,12)-ANDN920101	Structure-Activity	Backbone-dynamics (-CH)	α-CH chemical shifts (backbone-dynamics)	alpha-CH chemical shifts (Andersen et al., 1992)	0.18	0.097	-0.097	0.151	0.17	2.3896e-06	8.36741e-05	27,31,34	A-L-A	0.357	0.617	-0.095	0.095	-0.03
JMD_N_TMD_N-Pattern(C,6,9,12)-RICJ880111	Conformation	π-helix	α-helix	Relative preference value at C4 (Richardson-Richardson, 1988)	0.133	0.054	-0.054	0.113	0.124	0.000466097	0.00178464	11,14,17	T-L-L	0.113	0.233	0.09	0.09	-0.06
TMD_C_JMD_C-Pattern(C,8,11,15)-MONM990101	Conformation	β-turn (TM helix)	β-turn (TM helix)	Turn propensity scale for transmembrane helices (Monne et al., 1999)	0.137	0.073	0.073	0.137	0.169	0.000297172	0.00137283	29,33,36	S-A-W	0.18	0.297	-0.09	0.09	-0.12
TMD_C_JMD_C-Pattern(N,5,8)-LINS030107	ASA/Volume	Accessible surface area (ASA)	ASA (folded protein)	% total accessible surfaces vs win3 of whole residues from folded proteins (Lins et al., 2003)	0.136	0.065	-0.065	0.078	0.132	0.000366586	0.001565	27,30	A-A	0.842	0.904	-0.09	0.09	0.04
TMD_C_JMD_C-Pattern(N,10,14)-HUTJ700102	Energy	Entropy	Entropy	Absolute entropy (Hutchens, 1970)	0.14	0.087	0.087	0.145	0.183	0.000250491	0.00125172	32,36	W-W	0.163	0.333	0.084	0.084	0.21
TMD_C_JMD_C-Pattern(N,10,14)-KLEP840101	Energy	Charge	Charge	Net charge (Klein et al., 1984)	0.168	0.086	0.086	0.121	0.139	4.536e-07	2.95648e-05	32,36	W-W	0.14	0.391	-0.083	0.083	-0.09
TMD-Pattern(C,3,7,11,15)-ANDN920101	Structure-Activity	Backbone-dynamics (-CH)	α-CH chemical shifts (backbone-dynamics)	alpha-CH chemical shifts (Andersen et al., 1992)	0.182	0.099	-0.099	0.142	0.162	1.807e-06	7.15931e-05	19,23,27,31	C-I-A-L	0.221	0.519	-0.072	0.072	0.07
JMD_N_TMD_N-Pattern(N,7,11,14)-BIOV880101	ASA/Volume	Buried	Buriability	Information value for accessibility; average fraction 35% (Biou et al., 1988)	0.13	0.067	-0.067	0.133	0.146	0.000642001	0.00213019	7,11,14	P-T-L	0.307	0.574	-0.07	0.07	-0.08
TMD_C_JMD_C-Pattern(C,1,4,8)-JANJ780101	ASA/Volume	Accessible surface area (ASA)	ASA (folded protein)	Average accessible surface area (Janin et al., 1978)	0.155	0.11	0.11	0.179	0.202	4.60794e-05	0.000486123	36,40,43	W-K-T	0.272	0.624	-0.069	0.069	0.02
TMD-Pattern(C,4,8,11)-RICJ880107	Conformation	π-helix	α-helix	Relative preference value at N4 (Richardson-Richardson, 1988)	0.146	0.069	0.069	0.131	0.14	0.000130864	0.000868427	23,26,30	I-L-A	0.697	1.056	0.059	0.059	0.03
TMD_C_JMD_C-Pattern(N,4,8)-CORJ870107	Polarity	Amphiphilicity (α-helix)	Amphiphilicity (α-helix)	TOTFT index (Cornette et al., 1987)	0.147	0.086	0.086	0.164	0.196	0.000111258	0.000798745	26,30	L-A	0.42	0.766	0.056	0.056	-0.03
JMD_N_TMD_N-Pattern(N,6,10,14)-BAEK050101	Conformation	β-strand	Linker index (negative linker propensity, 10-100 AA long region)	Linker index (Bae et al., 2005)	0.142	0.059	-0.059	0.117	0.12	0.000187097	0.00105631	6,10,14	I-P-L	0.197	0.345	-0.047	0.047	0.01
JMD_N_TMD_N-Segment(2,6)-MEIH800101	Shape	Reduced distance	Reduced distance (C-α)	Average reduced distance for C-alpha (Meirovitch et al., 1980)	0.149	0.076	0.076	0.131	0.155	9.07177e-05	0.000715203	4,5,6,7	GEIP	0.376	0.526	0.042	0.042	0
JMD_N_TMD_N-Pattern(N,4,7,11)-QIAN880127	Conformation	Coil (N-term)	Coil (N-terminal)	Weights for coil at the window position of -6 (Qian-Sejnowski, 1988)	0.168	0.072	-0.072	0.117	0.124	1.1141e-05	0.000216346	4,7,11	G-P-T	0.616	1.124	-0.041	0.041	0
TMD-Pattern(C,5,9,12,15)-OOBM770105	Energy	Non-bonded energy	Non-bonded energy per residue	Short and medium range non-bonded energy per residue (Oobatake-Ooi, 1977)	0.164	0.057	0.057	0.099	0.102	1.67136e-05	0.000274378	19,22,25,29	C-L-I-S	1.306	1.644	0.04	0.04	0.03
TMD_C_JMD_C-Segment(5,7)-TANS770108	Conformation	β-bridge	β-bridge	Normalized frequency of zeta R (Tanaka-Scheraga, 1977)	0.164	0.08	0.08	0.135	0.138	1.64685e-05	0.00027103	35,36,37	AWH	0.462	0.707	0.016	0.016	0.02
JMD_N_TMD_N-Segment(2,7)-ZHOH040101	Structure-Activity	Stability	Stability	The stability scale from the knowledge-based atom-atom potential (Zhou-Zhou, 2004)	0.139	0.07	-0.07	0.114	0.147	0.000259273	0.00127614	4,5,6	GEI	0.499	0.925	-0.013	0.013	-0.02

## Sheet: SupFig10e
feature	category	subcategory	scale_name	scale_description	abs_auc	abs_mean_dif	mean_dif	std_test	std_ref	p_val_mann_whitney	p_val_fdr_bh	positions	amino_acids	feat_importance	feat_importance_std	TREM2_feat_impact	TREM2_feat_import	TREM2_dif
TMD_C_JMD_C-Segment(6,9)-LEVM760105	Shape	Side chain length	Side chain length	Radius of gyration of side chain (Levitt, 1976)	0.233	0.137	0.137	0.162	0.177	1.1e-09	9.05162e-07	34,35,36	AAW	4.583	3.772	-8.031	8.031	-0.29
TMD_C_JMD_C-Pattern(C,4,8)-JANJ790102	Energy	Free energy (unfolding)	Transfer free energy (TFE) to inside	Transfer free energy (Janin, 1979)	0.187	0.144	-0.144	0.182	0.233	9.487e-07	4.9331e-05	36,40	W-K	6.528	4.177	8.022	8.022	-0.08
TMD_C_JMD_C-Segment(2,3)-CHOP780212	Conformation	β-sheet (C-term)	β-turn (1st residue)	Frequency of the 1st residue in turn (Chou-Fasman, 1978b)	0.199	0.066	-0.066	0.088	0.106	1.717e-07	1.59197e-05	30,31,32,33,34,35,36	ALWAAAW	7.033	4.937	7.244	7.244	-0.1
TMD_C_JMD_C-Segment(6,9)-AURR980110	Conformation	α-helix	α-helix (middle)	Normalized positional residue frequency at helix termini N5 (Aurora-Rose, 1998)	0.211	0.125	0.125	0.161	0.174	3.13e-08	5.28286e-06	34,35,36	AAW	4.987	2.92	6.287	6.287	0.18
JMD_N_TMD_N-Pattern(N,4,7,11)-ARGP820101	Polarity	Hydrophobicity	Hydrophobicity	Hydrophobicity index (Argos et al., 1982)	0.154	0.092	-0.092	0.143	0.172	5.21087e-05	0.000519823	4,7,11	G-P-T	4.56	3.185	6.003	6.003	-0.12
TMD_C_JMD_C-Pattern(N,1,5,8)-QIAN880130	Conformation	Coil	Coil	Weights for coil at the window position of -3 (Qian-Sejnowski, 1988)	0.162	0.07	-0.07	0.097	0.128	2.04605e-05	0.000302492	23,27,30	I-A-A	3.938	2.653	5.251	5.251	-0.07
TMD_C_JMD_C-Pattern(N,4,8)-KANM800103	Conformation	α-helix	α-helix	Average relative probability of inner helix (Kanehisa-Tsong, 1980)	0.176	0.088	0.088	0.14	0.158	3.8894e-06	0.000112927	26,30	L-A	3.11	2.108	5.145	5.145	0.22
TMD_C_JMD_C-Segment(4,5)-AURR980110	Conformation	α-helix	α-helix (middle)	Normalized positional residue frequency at helix termini N5 (Aurora-Rose, 1998)	0.166	0.082	0.082	0.121	0.15	1.31061e-05	0.000238636	35,36,37,38	AWHG	1.984	1.969	-3.345	3.345	-0.19
TMD_C_JMD_C-Segment(5,11)-LIFS790102	Conformation	β-strand	β-strand	Conformational preference for parallel beta-strands (Lifson-Sander, 1979)	0.189	0.126	0.126	0.184	0.219	6.912e-07	3.93391e-05	30,31	AL	4.274	3.393	2.92	2.92	-0.1
TMD_C_JMD_C-Segment(2,2)-FAUJ880109	Energy	Isoelectric point	Number hydrogen bond donors	Number of hydrogen bond donors (Fauchere et al., 1988)	0.18	0.067	0.067	0.099	0.113	2.1674e-06	7.95684e-05	33,34,35,36,37,38,39,40,41,42,43	AAAWHGQKPGT	1.809	1.537	-2.728	2.728	-0.18
TMD_C_JMD_C-Segment(3,4)-KLEP840101	Energy	Charge	Charge	Net charge (Klein et al., 1984)	0.244	0.104	0.104	0.107	0.111	0	0	33,34,35,36,37	AAAWH	1.843	1.546	-2.536	2.536	-0.14
TMD_C_JMD_C-Segment(4,5)-MITS020101	Polarity	Amphiphilicity	Amphiphilicity	Amphiphilicity index (Mitaku et al., 2002)	0.167	0.081	0.081	0.129	0.129	1.1378e-05	0.000218371	35,36,37,38	AWHG	1.888	1.538	2.388	2.388	0.07
TMD_C_JMD_C-Segment(5,7)-TANS770108	Conformation	β-bridge	β-bridge	Normalized frequency of zeta R (Tanaka-Scheraga, 1977)	0.164	0.08	0.08	0.135	0.138	1.64685e-05	0.00027103	35,36,37	AWH	2.592	2	2.257	2.257	0.02
JMD_N_TMD_N-Pattern(N,1,5,8,11)-PRAM820103	Shape	Shape and Surface	Correlation coefficient in regression	Correlation coefficient in regression analysis (Prabhakaran-Ponnuswamy, 1982)	0.161	0.058	0.058	0.088	0.106	2.37223e-05	0.000328075	1,5,8,11	L-E-F-T	1.992	1.003	2.07	2.07	0.08
JMD_N_TMD_N-Segment(5,15)-FAUJ880101	Shape	Steric parameter	Shape Index	Graph shape index (Fauchere et al., 1988)	0.156	0.094	-0.094	0.157	0.169	4.17879e-05	0.000458202	6,7	IP	1.014	1.046	-1.848	1.848	0.32
JMD_N_TMD_N-Segment(2,6)-MEIH800101	Shape	Reduced distance	Reduced distance (C-α)	Average reduced distance for C-alpha (Meirovitch et al., 1980)	0.149	0.076	0.076	0.131	0.155	9.07177e-05	0.000715203	4,5,6,7	GEIP	2.054	1.357	1.813	1.813	0
TMD-Pattern(C,4,7)-VELV850101	Energy	Electron-ion interaction pot.	Electron-ion interaction potential	Electron-ion interaction potential (Veljkovic et al., 1985)	0.165	0.121	-0.121	0.144	0.208	1.45812e-05	0.000253869	27,30	A-A	2.367	2.112	1.811	1.811	0.05
TMD_C_JMD_C-Segment(5,7)-ROSM880103	Structure-Activity	Backbone-dynamics (-CH)	Loss of hydropathy by α-helix formation	Loss of Side chain hydropathy by helix formation (Roseman, 1988)	0.16	0.059	-0.059	0.101	0.121	2.74312e-05	0.000359081	35,36,37	AWH	1.536	1.336	-1.781	1.781	0.12
TMD_C_JMD_C-Pattern(N,1,4,8,12)-FAUJ880108	Energy	Electron-ion interaction pot.	Electrical Effect	Localized Electrical Effect (Fauchere et al., 1988)	0.176	0.064	-0.064	0.093	0.114	3.6995e-06	0.000112749	23,26,30,34	I-L-A-A	1.328	1.07	1.665	1.665	-0.19
TMD_C_JMD_C-Segment(2,3)-PRAM820102	Shape	Shape and Surface	Slope in Regression	Slope in Regression analysis x 1.0E1 (Prabhakaran-Ponnuswamy, 1982)	0.172	0.056	-0.056	0.075	0.094	6.1288e-06	0.000151357	30,31,32,33,34,35,36	ALWAAAW	0.556	0.535	-1.635	1.635	0.25
TMD_C_JMD_C-Pattern(N,1,4,8,12)-FINA770101	Structure-Activity	Stability (helix-coil)	Stability (helix-coil)	Helix-coil equilibrium constant (Finkelstein-Ptitsyn, 1977)	0.167	0.07	0.07	0.115	0.127	1.17927e-05	0.000223079	23,26,30,34	I-L-A-A	1.464	0.869	1.607	1.607	0.14
JMD_N_TMD_N-Segment(4,13)-ZHOH040101	Structure-Activity	Stability	Stability	The stability scale from the knowledge-based atom-atom potential (Zhou-Zhou, 2004)	0.157	0.128	-0.128	0.151	0.258	3.5062e-05	0.00041966	6	I	1.768	1.394	-1.521	1.521	0.33
TMD-Pattern(N,4,7)-AURR980116	Conformation	α-helix (C-cap)	α-helix (C-terminal, C-cap)	Normalized positional residue frequency at helix termini Cc (Aurora-Rose, 1998)	0.181	0.118	-0.118	0.169	0.186	2.0612e-06	7.79821e-05	14,17	L-L	0.569	0.538	-1.459	1.459	0.34
TMD-Pattern(C,3,7,11,15)-ANDN920101	Structure-Activity	Backbone-dynamics (-CH)	α-CH chemical shifts (backbone-dynamics)	alpha-CH chemical shifts (Andersen et al., 1992)	0.182	0.099	-0.099	0.142	0.162	1.807e-06	7.15931e-05	19,23,27,31	C-I-A-L	2.246	1.355	1.455	1.455	0.07
TMD_C_JMD_C-Pattern(N,5,8,11)-QIAN880122	Conformation	β-strand	β-sheet	Weights for beta-sheet at the window position of 2 (Qian-Sejnowski, 1988)	0.173	0.056	0.056	0.067	0.095	5.8159e-06	0.00014669	27,30,33	A-A-A	0.898	0.714	-1.455	1.455	-0.16
JMD_N_TMD_N-Pattern(C,6,9,12,15)-CHAM830104	Shape	Side chain length	n atoms in side chain (2+1)	The number of atoms in the side chain labelled 2+1 (Charton-Charton, 1983)	0.179	0.115	-0.115	0.152	0.19	1.6073e-06	6.79223e-05	8,11,14,17	F-T-L-L	0.958	0.684	-1.395	1.395	0.28
TMD_C_JMD_C-Segment(4,5)-FAUJ880109	Energy	Isoelectric point	Number hydrogen bond donors	Number of hydrogen bond donors (Fauchere et al., 1988)	0.215	0.147	0.147	0.175	0.188	1.39e-08	3.66015e-06	35,36,37,38	AWHG	1.31	1.144	-1.343	1.343	-0.26
TMD-Pattern(C,3,7,11,14)-TANS770102	Conformation	α-helix (C-term, out)	α-helix (C-terminal, outside)	Normalized frequency of isolated helix (Tanaka-Scheraga, 1977)	0.15	0.056	-0.056	0.095	0.109	8.37637e-05	0.000685373	20,23,27,31	I-I-A-L	1.234	1.091	-1.226	1.226	0.11
TMD_C_JMD_C-Pattern(N,5,8)-RADA880104	Energy	Free energy (unfolding)	Transfer free energy (TFE) to inside	Transfer free energy from chx to oct (Radzicka-Wolfenden, 1988)	0.197	0.061	0.061	0.051	0.095	2.307e-07	1.89837e-05	27,30	A-A	2.317	1.713	1.152	1.152	0
JMD_N_TMD_N-Pattern(N,3,6,9,13)-RICJ880107	Conformation	π-helix	α-helix	Relative preference value at N4 (Richardson-Richardson, 1988)	0.155	0.067	-0.067	0.106	0.129	4.72622e-05	0.000496215	3,6,9,13	E-I-P-I	0.854	0.629	1.107	1.107	-0.12
JMD_N_TMD_N-PeriodicPattern(N,i+3/3,2)-CHAM830104	Shape	Side chain length	n atoms in side chain (2+1)	The number of atoms in the side chain labelled 2+1 (Charton-Charton, 1983)	0.172	0.087	-0.087	0.135	0.145	5.2004e-06	0.000136937	2,5,8,11,14,17,20	L-E-F-T-L-L-I	0.475	0.371	-0.956	0.956	0.31
TMD_C_JMD_C-Pattern(N,5,9,12)-ANDN920101	Structure-Activity	Backbone-dynamics (-CH)	α-CH chemical shifts (backbone-dynamics)	alpha-CH chemical shifts (Andersen et al., 1992)	0.18	0.097	-0.097	0.151	0.17	2.3896e-06	8.36741e-05	27,31,34	A-L-A	1.263	1.094	0.939	0.939	-0.03
TMD_C_JMD_C-Pattern(C,3,7,10)-LEVM760105	Shape	Side chain length	Side chain length	Radius of gyration of side chain (Levitt, 1976)	0.149	0.074	0.074	0.134	0.157	8.99274e-05	0.000714394	34,37,41	A-H-P	1.025	0.936	-0.896	0.896	-0.26
JMD_N_TMD_N-Pattern(C,6,9,12,15)-RADA880106	ASA/Volume	Volume	Accessible surface area (ASA)	Accessible surface area (Radzicka-Wolfenden, 1988)	0.155	0.06	-0.06	0.105	0.111	4.95233e-05	0.0005078	8,11,14,17	F-T-L-L	0.702	0.812	-0.86	0.86	0.1
TMD_C_JMD_C-Segment(2,3)-WILM950103	Polarity	Hydrophobicity (interface)	Hydrophobicity (interface)	Hydrophobicity Coefficient in RP-HPLC, C4 with 0.1%TFA/MeCN/H2O (Wilce et al., 1995)	0.175	0.056	-0.056	0.089	0.106	4.5091e-06	0.000126312	30,31,32,33,34,35,36	ALWAAAW	0.747	0.526	0.825	0.825	-0.09
TMD_C_JMD_C-Segment(6,9)-RICJ880113	Conformation	α-helix (C-cap)	α-helix (C-terminal, inside)	Relative preference value at C2 (Richardson-Richardson, 1988)	0.198	0.138	0.138	0.172	0.199	1.997e-07	1.73381e-05	34,35,36	AAW	3.825	2.145	0.81	0.81	-0.18
JMD_N_TMD_N-PeriodicPattern(N,i+3/4,3)-QIAN880138	Conformation	Coil (C-term)	Coil (C-terminal)	Weights for coil at the window position of 5 (Qian-Sejnowski, 1988)	0.179	0.07	0.07	0.104	0.117	2.8505e-06	9.33574e-05	3,6,10,13,17,20	E-I-P-I-L-I	0.387	0.315	0.692	0.692	0.27
TMD_C_JMD_C-Pattern(C,8,11,15)-YUTK870101	Energy	Free energy (unfolding)	Free energy (unfolding)	Unfolding Gibbs energy in water, pH7.0 (Yutani et al., 1987)	0.171	0.075	-0.075	0.123	0.13	6.9912e-06	0.000163783	29,33,36	S-A-W	0.418	0.439	0.547	0.547	-0.11
TMD-Pattern(C,5,9,12)-PRAM820102	Shape	Shape and Surface	Slope in Regression	Slope in Regression analysis x 1.0E1 (Prabhakaran-Ponnuswamy, 1982)	0.167	0.077	0.077	0.135	0.134	1.20974e-05	0.000227535	22,25,29	L-I-S	1.087	0.677	0.501	0.501	0.02
TMD_C_JMD_C-Segment(7,10)-CHAM820102	Polarity	Hydrophobicity (interface)	Free energy (interface)	Free energy of solution in water, kcal/mole (Charton-Charton, 1982)	0.154	0.082	-0.082	0.136	0.178	4.95998e-05	0.0005078	35,36	AW	0.747	0.645	0.494	0.494	0.01
TMD-Pattern(C,4,7)-LIFS790102	Conformation	β-strand	β-strand	Conformational preference for parallel beta-strands (Lifson-Sander, 1979)	0.176	0.121	0.121	0.199	0.216	3.7411e-06	0.000112927	27,30	A-A	0.846	0.664	-0.478	0.478	-0.21
JMD_N_TMD_N-Segment(1,2)-KARP850101	Structure-Activity	Flexibility	Flexibility (0 rigid neighbors)	Flexibility parameter for no rigid neighbors (Karplus-Schulz, 1985)	0.196	0.063	0.063	0.083	0.09	2.875e-07	2.28026e-05	1,2,3,4,5,6,7,8,9,10,11	LLEGEIPFPPT	2.023	1.466	-0.455	0.455	-0.05
TMD_C_JMD_C-Pattern(C,4,8)-FINA910104	Conformation	α-helix (C-cap)	α-helix termination	Helix termination parameter at posision j+1 (Finkelstein et al., 1991)	0.159	0.104	0.104	0.141	0.179	1.39525e-05	0.000247572	36,40	W-K	0.342	0.415	0.397	0.397	0.08
TMD-Pattern(N,1,4,7)-FINA770101	Structure-Activity	Stability (helix-coil)	Stability (helix-coil)	Helix-coil equilibrium constant (Finkelstein-Ptitsyn, 1977)	0.158	0.089	-0.089	0.164	0.164	3.4943e-05	0.000419655	11,14,17	T-L-L	0.606	0.57	-0.373	0.373	0.12
TMD-Pattern(C,3,7,11,15)-LIFS790102	Conformation	β-strand	β-strand	Conformational preference for parallel beta-strands (Lifson-Sander, 1979)	0.182	0.096	0.096	0.161	0.16	1.7044e-06	6.99749e-05	19,23,27,31	C-I-A-L	0.63	0.589	0.351	0.351	-0.03
TMD_C_JMD_C-Pattern(C,8,12,15)-WILM950103	Polarity	Hydrophobicity (interface)	Hydrophobicity (interface)	Hydrophobicity Coefficient in RP-HPLC, C4 with 0.1%TFA/MeCN/H2O (Wilce et al., 1995)	0.153	0.07	-0.07	0.107	0.135	5.98446e-05	0.000565753	29,32,36	S-W-W	0.543	0.538	-0.312	0.312	0.11
TMD-Pattern(C,4,7)-QIAN880134	Conformation	Coil	Coil	Weights for coil at the window position of 1 (Qian-Sejnowski, 1988)	0.176	0.057	-0.057	0.099	0.115	3.9455e-06	0.000112927	27,30	A-A	0.768	0.594	-0.312	0.312	0.06
JMD_N_TMD_N-Pattern(N,4,7,11)-QIAN880127	Conformation	Coil (N-term)	Coil (N-terminal)	Weights for coil at the window position of -6 (Qian-Sejnowski, 1988)	0.168	0.072	-0.072	0.117	0.124	1.1141e-05	0.000216346	4,7,11	G-P-T	0.371	0.482	0.271	0.271	0
JMD_N_TMD_N-Pattern(C,6,10)-AURR980116	Conformation	α-helix (C-cap)	α-helix (C-terminal, C-cap)	Normalized positional residue frequency at helix termini Cc (Aurora-Rose, 1998)	0.184	0.113	-0.113	0.166	0.184	1.3451e-06	6.07371e-05	13,17	I-L	0.787	0.623	-0.176	0.176	0.06
TMD-Pattern(N,2,5,8,11)-RACS820101	Conformation	β-sheet (N-term)	α-helix with flat 4-Cα structure (i)	Average relative fractional occurrence in A0(i) (Rackovsky-Scheraga, 1982)	0.153	0.063	-0.063	0.11	0.123	6.11557e-05	0.000570238	12,15,18,21	S-L-A-F	0.784	0.512	0.139	0.139	-0.01
TMD-PeriodicPattern(C,i+3/3,1)-COHE430101	ASA/Volume	Partial specific volume	Partial specific volume	Partial specific volume (Cohn-Edsall, 1943)	0.164	0.059	0.059	0.092	0.106	1.68844e-05	0.000275508	12,15,18,21,24,27,30,33	S-L-A-F-K-A-A-A	0.885	0.606	0.137	0.137	-0.11
TMD_C_JMD_C-Segment(7,10)-WILM950103	Polarity	Hydrophobicity (interface)	Hydrophobicity (interface)	Hydrophobicity Coefficient in RP-HPLC, C4 with 0.1%TFA/MeCN/H2O (Wilce et al., 1995)	0.212	0.141	-0.141	0.169	0.217	2.61e-08	5.20655e-06	35,36	AW	1.348	1.025	0.116	0.116	0.01
TMD_C_JMD_C-Pattern(C,4,8,11)-EISD860101	Polarity	Hydrophobicity	Solvation free energy	Solvation free energy (Eisenberg-McLachlan, 1986)	0.162	0.084	-0.084	0.143	0.148	2.07737e-05	0.000303896	33,36,40	A-W-K	0.533	0.543	-0.114	0.114	0.08
TMD-PeriodicPattern(C,i+4/3,4)-VELV850101	Energy	Electron-ion interaction pot.	Electron-ion interaction potential	Electron-ion interaction potential (Veljkovic et al., 1985)	0.18	0.069	-0.069	0.095	0.12	2.3025e-06	8.19317e-05	12,16,19,23,26,30	S-L-C-I-L-A	0.941	0.993	-0.095	0.095	0.05
TMD_C_JMD_C-Pattern(C,8,11,15)-FINA910104	Conformation	α-helix (C-cap)	α-helix termination	Helix termination parameter at posision j+1 (Finkelstein et al., 1991)	0.184	0.062	0.062	0.079	0.091	2.028e-07	1.73381e-05	29,33,36	S-A-W	0.121	0.213	-0.074	0.074	-0.07
TMD_C_JMD_C-Pattern(C,8,11,15)-LINS030106	ASA/Volume	Accessible surface area (ASA)	Hydrophilic ASA (folded proteins)	Hydrophilic median accessible surfaces of whole residues from folded proteins, expressed in Å² (Lins et al., 2003)	0.151	0.071	0.071	0.136	0.156	7.75388e-05	0.000656934	29,33,36	S-A-W	0.26	0.38	0.069	0.069	-0.07
JMD_N_TMD_N-Segment(2,4)-ZHOH040101	Structure-Activity	Stability	Stability	The stability scale from the knowledge-based atom-atom potential (Zhou-Zhou, 2004)	0.183	0.064	-0.064	0.091	0.101	1.6199e-06	6.79223e-05	6,7,8,9,10,11	IPFPPT	2.208	1.76	0.065	0.065	0.04
TMD_C_JMD_C-Segment(5,11)-QIAN880134	Conformation	Coil	Coil	Weights for coil at the window position of 1 (Qian-Sejnowski, 1988)	0.181	0.057	-0.057	0.072	0.107	1.9427e-06	7.56733e-05	30,31	AL	1.641	1.727	0.03	0.03	-0.02
