# Supplementary material for: Charting γ-secretase substrates by explainable AI
Source: Nat Commun. 2025 Jul 1;16:5428. doi: 10.1038/s41467-025-60638-z (PMC12219630; doi:10.1038/s41467-025-60638-z)
Supplement: Supplementary file 6 — Source Data [file 41467_2025_60638_MOESM6_ESM.zip › Breimann et al_Source Data/Source Data_Fig5.xlsx]

## Sheet: KEY
Display Item	Explanation for Source Data
Fig. 5a	Immunoblots from a cell-based cleavage assay (PS1/2 DKO cells) for substrate candidates.
Fig. 5b	Immunoblots from a cell-based cleavage assay (PS1/2 DKO cells) for non-substrate candidates.
Fig. 5c	Immunoblots from a cell-free cleavage assay (DAPT inhibitor) for known substrates and substrate candidates.
Fig. 5d	Immunoblots from a cell-free cleavage assay (DAPT inhibitor) for known non-substrate and non-substrate candidates.
Fig. 5e	Log2 fold-change values of CTF accumulation (inhibitor vs. control) and corresponding substrate prediction scores for individual proteins shown in the scatterplot.
Remark:	Column headers of shown data (for Fig. 5e) are highlighted in blue (additional columns are included for clarity).

## Sheet: Fig5e
Uniprot ID	Protein name	Log2FC	PRED_MEAN [%]	pred_class	class	Known/New	Evaluation
O75144	ICOSLG	5.76796	56.643	LC substrate	OTHERS	New	True Positive
O75509	TNFRSF21	5.76796	54.013	LC substrate	SUBLIT	Known	True Positive
Q9H2A7	CXCL16	5.76796	82.398	HC substrate	SUBLIT	Known	True Positive
P05067	APP	5.76796	93.404	HC substrate	SUBEXPERT	Known	True Positive
O15389	SIGLEC5	5.76796	86.31	HC substrate	SS_TYPE1	New	True Positive
Q08334	IL10RB	5.76796	41.275	LC non-substrate	OTHERS	New	False Positive
P15529	CD46	5.76796	65.843	LC substrate	OTHERS	New	True Positive
P40189	IL6ST	5.76796	74.324	LC substrate	OTHERS	New	True Positive
P78504	JAG1	5.76796	78.594	LC substrate	SS_TYPE1	Known	True Positive
Q2M385	MPEG1	5.76796	86.869	HC substrate	OTHERS	New	True Positive
Q13478	IL18R1	5.76796	24.125	LC non-substrate	SS_TYPE1	New	False Positive
Q07954	LRP1	5.67668	91.343	HC substrate	SUBEXPERT	Known	True Positive
Q13443	ADAM9	4.4532	47.105	LC non-substrate	OTHERS	New	False Positive
Q99523	SORT1	4.39133	82.959	HC substrate	SUBEXPERT	Known	True Positive
Q9C0C4	SEMA4C	4.37895	86.615	HC substrate	SS_TYPE1	New	True Positive
Q04771	ACVR1	4.33263	65.902	LC substrate	SS_TYPE1	New	True Positive
P04921	GYPC	4.26393	62.823	LC substrate	SS_TYPE3	New	True Positive
Q9Y624	F11R	3.85039	30.545	LC non-substrate	NONSUB	Known	False Positive
Q6UVK1	CSPG4	3.21369	89.433	HC substrate	SS_TYPE1	Known	True Positive
Q9UBG0	MRC2	3.15256	89.773	HC substrate	SS_TYPE1	New	True Positive
Q13740	ALCAM	3.0621	77.246	LC substrate	OTHERS	New	True Positive
Q14956	GPNMB	3.05162	75.549	LC substrate	OTHERS	Known	True Positive
P29317	EPHA2	3.04286	90.52	HC substrate	SUBLIT	Known	True Positive
Q9Y286	SIGLEC7	2.85864	63.928	LC substrate	SS_TYPE1	New	True Positive
P15509	CSF2RA	2.75592	62.424	LC substrate	OTHERS	New	True Positive
P01130	LDLR	2.643	86.12	HC substrate	SUBEXPERT	Known	True Positive
Q9BY67	CADM1	2.45496	67.26	LC substrate	SS_TYPE1	Known	True Positive
Q06481	APLP2	2.26962	93.363	HC substrate	SUBEXPERT	Known	True Positive
P49755	TMED10	2.11631	71.669	LC substrate	OTHERS	New	True Positive
P29323	EPHB2	2.01021	86.824	HC substrate	SS_TYPE1	Known	True Positive
P22897	MRC1	1.99139	89.482	HC substrate	SS_TYPE1	New	True Positive
Q96FE7	PIK3IP1	1.90337	66.4	LC substrate	OTHERS	New	True Positive
P12318	FCGR2A	1.84659	86.432	HC substrate	OTHERS	New	True Positive
P98172	EFNB1	1.84543	76.777	LC substrate	SS_TYPE1	Known	True Positive
Q96LC7	SIGLEC10	1.78825	44.018	LC non-substrate	OTHERS	New	False Positive
Q969Z4	RELT	1.75689	61.145	LC substrate	SS_TYPE1	New	True Positive
Q12866	MERTK	1.65141	90.955	HC substrate	SUBEXPERT	Known	True Positive
Q68D85	NCR3LG1	1.6403	56.319	LC substrate	OTHERS	New	True Positive
P54753	EPHB3	1.53808	90.513	HC substrate	SUBLIT	Known	True Positive
Q9Y279	VSIG4	1.49835	74.602	LC substrate	OTHERS	New	True Positive
Q86VB7	CD163	1.48738	92.773	HC substrate	OTHERS	New	True Positive
Q9UKQ2	ADAM28	1.39443	57.312	LC substrate	OTHERS	New	True Positive
P11717	IGF2R	1.29206	83.837	HC substrate	OTHERS	New	True Positive
P01833	PIGR	1.23405	86.389	HC substrate	OTHERS	New	True Positive
P04439	HLA-A	1.17448	92.263	HC substrate	SUBEXPERT	Known	True Positive
Q9NPH3	IL1RAP	1.15706	52.967	LC substrate	OTHERS	New	True Positive
P30530	AXL	1.15273	91.528	HC substrate	SUBEXPERT	Known	True Positive
Q6UX71	PLXDC2	1.07989	40.298	LC non-substrate	SUBLIT	Known	False Positive
P04843	RPN1	0.966823	25.612	LC non-substrate	OTHERS	New	Inconclusive
P07333	CSF1R	0.955313	68.737	LC substrate	OTHERS	Known	Inconclusive
Q8TDQ0	HAVCR2	0.853427	75.182	LC substrate	OTHERS	New	Inconclusive
P14209	CD99	0.849058	82.893	HC substrate	SUBLIT	Known	Inconclusive
P16150	SPN	0.825243	95.218	HC substrate	SUBEXPERT	Known	Inconclusive
Q9UN70	PCDHGC3	0.816676	67.302	LC substrate	SS_TYPE1	Known	Inconclusive
P17813	ENG	0.798772	46.596	LC non-substrate	SS_TYPE1	New	Inconclusive
Q9UGN4	CD300A	0.735791	44.008	LC non-substrate	SS_TYPE1	New	Inconclusive
P34910	EVI2B	0.734455	73.273	LC substrate	OTHERS	New	Inconclusive
P20333	TNFRSF1B	0.728495	44.208	LC non-substrate	OTHERS	New	Inconclusive
Q9H3N1	TMX1	0.690977	19.782	HC non-substrate	NONSUBPRED	New	Inconclusive
P27824	CANX	0.684979	40.237	LC non-substrate	OTHERS	New	Inconclusive
O43914	TYROBP	0.61832	26.656	LC non-substrate	NONSUB	New	Inconclusive
Q9P246	STIM2	0.595735	37.443	LC non-substrate	SS_TYPE1	New	Inconclusive
Q14242	SELPLG	0.533743	51.658	LC substrate	OTHERS	New	Inconclusive
Q8IUW5	RELL1	0.53105	50.692	LC substrate	NONSUB	New	Inconclusive
Q9UKJ1	PILRA	0.52325	88.507	HC substrate	OTHERS	New	Inconclusive
P19438	TNFRSF1A	0.498172	87.094	HC substrate	SUBEXPERT	Known	Inconclusive
Q86XL3	ANKLE2	0.455089	34.282	LC non-substrate	SS_TYPE3	New	Inconclusive
Q7Z4F1	LRP10	0.454054	24.736	LC non-substrate	SS_TYPE1	New	Inconclusive
P20645	M6PR	0.440818	40.521	LC non-substrate	OTHERS	New	Inconclusive
Q8TDQ1	CD300LF	0.431476	61.332	LC substrate	OTHERS	New	Inconclusive
P05107	ITGB2	0.425239	42.686	LC non-substrate	SS_TYPE1	New	Inconclusive
Q16827	PTPRO	0.420856	85.987	HC substrate	SS_TYPE1	New	Inconclusive
Q9Y320	TMX2	0.404206	20.833	LC non-substrate	NONSUBPRED	New	Inconclusive
Q7Z6M3	MILR1	0.396216	54.528	LC substrate	SS_TYPE1	New	Inconclusive
P36897	TGFBR1	0.354196	50.802	LC substrate	SS_TYPE1	New	Inconclusive
O60603	TLR2	0.347995	31.884	LC non-substrate	SS_TYPE1	New	Inconclusive
Q96KC8	DNAJC1	0.34447	38.702	LC non-substrate	OTHERS	New	Inconclusive
O14672	ADAM10	0.341666	32.471	LC non-substrate	SUBLIT	Known	Inconclusive
Q9ULC5	ACSL5	0.334476	21.059	LC non-substrate	SS_TYPE3	New	Inconclusive
O14786	NRP1	0.331197	16.971	HC non-substrate	OTHERS	New	Inconclusive
Q13586	STIM1	0.329453	44.974	LC non-substrate	OTHERS	New	Inconclusive
P06756	ITGAV	0.308216	52.431	LC substrate	SS_TYPE1	New	Inconclusive
Q6GTX8	LAIR1	0.303971	65.675	LC substrate	SS_TYPE1	New	Inconclusive
