# Supplementary material for: Charting γ-secretase substrates by explainable AI
Source: Nat Commun. 2025 Jul 1;16:5428. doi: 10.1038/s41467-025-60638-z (PMC12219630; doi:10.1038/s41467-025-60638-z)
Supplement: Supplementary file 6 — Source Data [file 41467_2025_60638_MOESM6_ESM.zip › Breimann et al_Source Data/Source Data_Fig4.xlsx]

## Sheet: KEY
Display Item	Explanation for Source Data
Fig. 4a	Substrate prediction scores (mean across six best models) for SUBEXPERT, SUBLIT, NONSUB, and NONSUBPRED datasets, used as input for histogram.
Fig. 4b	Substrate prediction scores (mean across six best models) for all human N-out membrane proteins (categorized by confidence-based substrate classes), used as input for histogram.
Fig. 4c	Substrate prediction scores (mean across six best models) for SUBEXPERT, NONSUB, NONSUBPRED, and all human N-out membrane proteins, used to compute cumulative fractions above prediction thresholds.
Fig. 4d	Substrate prediction scores (mean ± SD across six best models) for proteins in the SUBEXPERT dataset.
Fig. 4e	Substrate prediction scores (mean ± SD across six best models) for proteins in the SUBLIT dataset.
Fig. 4f	Substrate prediction scores (mean ± SD across six best models) for NONSUB and NONSUBPRED datasets.
Fig. 4g	Relevance scores composed of relevance factors (one-hot encoded) for the top 50 newly predicted high-confidence (HC) substrates.
Remarks:	Column headers of shown data are highlighted in blue (additional columns are included for clarity).
	See Supplementary Data 13 for a description of column headers in Fig. 4a-f.
	See Supplementary Data 17 for a description of column headers in Fig. 4g.

## Sheet: Fig4a
entry	name	gene_name	PRED_MEAN [%]	PRED_STD [%]	organism	dataset	pred_class	jmd_n	tmd	jmd_c
P16234	PGFRA_HUMAN	PDGFRA	55.912	13.634	HUMAN	NONSUB	LC substrate	PTLRSELTVA	AAVLVLLVIVIISLIVLVVIW	KQKPRYEIRW
P50895	BCAM_HUMAN	BCAM	54.927	14.818	HUMAN	NONSUB	LC substrate	GTVSPQTSQA	GVAVMAVAVSVGLLLLVVAVF	YCVRRKGGPC
P16066	ANPRA_HUMAN	NPR1	52.018	16.346	HUMAN	NONSUB	LC substrate	CNQDHLSTLE	VLALVGSLSLLGILIVSFFIY	RKMQLEKELA
Q8IUW5	RELL1_HUMAN	RELL1	50.692	16.093	HUMAN	NONSUB	LC substrate	SNDTGNGHPE	YIAYALVPVFFIMGLFGVLIC	HLLKKKGYRC
P05556	ITB1_HUMAN	ITGB1	48.512	20.627	HUMAN	NONSUB	LC non-substrate	ENPECPTGPD	IIPIVAGVVAGIVLIGLALLLIW	KLLMIIHDRR
Q9NPR2	SEM4B_HUMAN	SEMA4B	46.988	12.446	HUMAN	NONSUB	LC non-substrate	WGADRSYWKE	FLVMCTLFVLAVLLPVLFLLY	RHRNSMKVFL
P01135	TGFA_HUMAN	TGFA	36.322	15.909	HUMAN	NONSUB	LC non-substrate	AVVAASQKKQ	AITALVVVSIVALAVLIITCVLIHCC	QVRKHCEWCR
P49257	LMAN1_HUMAN	LMAN1	34.474	16.06	HUMAN	NONSUB	LC non-substrate	ELPPFPSCLS	TVHFIIFVVVQTVLFIGYIMY	RSQQEAAAKK
Q9Y624	JAM1_HUMAN	F11R	30.545	16.066	HUMAN	NONSUB	LC non-substrate	MEAVERNVGV	IVAAVLVTLILLGILVFGIWF	AYSRGHFDRT
Q14802	FXYD3_HUMAN	FXYD3	27.9	13.33	HUMAN	NONSUB	LC non-substrate	PFYYDWHSLQ	VGGLICAGVLCAMGIIIVMSA	KCKCKFGQKS
P53801	PTTG_HUMAN	PTTG1IP	27.241	20.923	HUMAN	NONSUB	LC non-substrate	RWGVCWVNFE	ALIITMSVVGGTLLLGIAICC	CCCCRRKRSR
O43914	TYOBP_HUMAN	TYROBP	26.656	16.385	HUMAN	NONSUB	LC non-substrate	SDCSCSTVSP	GVLAGIVMGDLVLTVLIALAV	YFLGRLVPRG
Q969W9	PMEPA_HUMAN	PMEPA1	24.967	8.978	HUMAN	NONSUB	LC non-substrate	FQSMEITELE	FVQIIIIVVVMMVMVVVITCLLS	HYKLSARSFI
Q86UE4	LYRIC_HUMAN	MTDH	21.366	12.057	HUMAN	NONSUB	LC non-substrate	DLGLEPKRYP	GWVILVGTGALGLLLLFLLGY	GWAAACAGAR
Q96JJ7	TMX3_HUMAN	TMX3	11.236	4.371	HUMAN	NONSUB	HC non-substrate	TIVSIFKSSP	LMGCFLFGLPLGVISIMCYGI	YTADTDGGYI
Q9H6B4	CLMP_HUMAN	CLMP	73.03	23.27	HUMAN	NONSUBPRED	LC substrate	QYVQSIGMVA	GAVTGIVAGALLIFLLVWLLI	RRKDKERYEE
O75882	ATRN_HUMAN	ATRN	55.512	21.338	HUMAN	NONSUBPRED	LC substrate	FSQHSNFMDL	VQFFVTFFSCFLSLLLVAAVV	WKIKQSCWAS
Q8N131	PORIM_HUMAN	TMEM123	49.584	29.008	HUMAN	NONSUBPRED	LC non-substrate	EAKKGSKFDT	GSFVGGIVLTLGVLSILYIGC	KMYYSRRGIR
Q8IZU9	KIRR3_HUMAN	KIRREL3	49.485	22.313	HUMAN	NONSUBPRED	LC non-substrate	GLEAESVPMA	VIIGVAVGAGVAFLVLMATIV	AFCCARSQRN
P26010	ITB7_HUMAN	ITGB7	48.405	27.607	HUMAN	NONSUBPRED	LC non-substrate	VRPQEKGADH	TQAIVLGCVGGIVAVGLGLVLAY	RLSVEIYDRR
P42082	CD86_MOUSE	Cd86	47.582	22.527	MOUSE	NONSUBPRED	LC non-substrate	EFPSPQTYWK	EITASVTVALLLVMLLIIVCH	KKPNQPSRPS
Q96AW1	VOPP1_HUMAN	VOPP1	45.289	16.949	HUMAN	NONSUBPRED	LC non-substrate	CVRALSIQRL	WYFWFLLMMGVLFCCGAGFFI	RRRMYPPPLI
Q96BF3	TMIG2_HUMAN	TMIGD2	41.563	23.756	HUMAN	NONSUBPRED	LC non-substrate	NRNRIASFPG	FLFVLLGVGSMGVAAIVWGAW	FWGRRSCQQR
Q8N6P7	I22R1_HUMAN	IL22RA1	39.595	21.646	HUMAN	NONSUBPRED	LC non-substrate	VKTLPDRTWT	YSFSGAFLFSMGFLVAVLCYL	SYRYVTKPPA
Q9EQS9	IGDC4_MOUSE	Igdcc4	38.668	27.722	MOUSE	NONSUBPRED	LC non-substrate	SDSLDVHAVT	GIIVGVCLGLLCLLACMCAGL	RRSSHREALP
A6NL88	SHSA7_HUMAN	SHISA7	38.416	8.452	HUMAN	NONSUBPRED	LC non-substrate	GGEGPGGSTA	YVVCGVISFALAVGVGAKVAF	SKASRAPRAH
P37173	TGFR2_HUMAN	TGFBR2	37.825	26.498	HUMAN	NONSUBPRED	LC non-substrate	NPDLLLVIFQ	VTGISLLPPLGVAISVIIIFY	CYRVNRQQKL
Q5VV43	K0319_HUMAN	KIAA0319	34.131	28.497	HUMAN	NONSUBPRED	LC non-substrate	WDGESNCEWS	IFYVTVLAFTLIVLTGGFTWL	CICCCKRQKR
Q8C7X2	EMC1_MOUSE	Emc1	32.89	15.29	MOUSE	NONSUBPRED	LC non-substrate	FDVLKDDYDY	VLISSVLFGLVFATMITKRLA	QVKLLNRAWR
Q9D2R4	TMD11_MOUSE	Tmed11	29.63	17.94	MOUSE	NONSUBPRED	LC non-substrate	ILKEQDYQRD	REENFRITSEDTNRNVLW	WAFAQILIFI
Q96FE5	LIGO1_HUMAN	LINGO1	29.379	12.54	HUMAN	NONSUBPRED	LC non-substrate	FDIKTLIIAT	TMGFISFLGVVLFCLVLLFLW	SRGKGNTKHN
Q13591	SEM5A_HUMAN	SEMA5A	28.116	18.739	HUMAN	NONSUBPRED	LC non-substrate	EEKRCGEFNM	FHMIAVGLSSSILGCLLTLLV	YTYCQRYQQQ
Q7TSN7	IGSF5_MOUSE	Igsf5	28.05	14.668	MOUSE	NONSUBPRED	LC non-substrate	EEGPALPTWA	IILLAVAFSLLLILIIVLIII	FCCCCASRRE
Q8TF66	LRC15_HUMAN	LRRC15	27.82	16.931	HUMAN	NONSUBPRED	LC non-substrate	VWGMTQAQSG	LAIAAIVIGIVALACSLAACV	GCCCCKKRSQ
P26006	ITA3_HUMAN	ITGA3	27.099	13.31	HUMAN	NONSUBPRED	LC non-substrate	LVEELPAEIE	LWLVLVAVGAGLLLLGLIILLLW	KCGFFKRART
Q3SXP7	SHSL1_HUMAN	SHISAL1	27.034	16.115	HUMAN	NONSUBPRED	LC non-substrate	SEGYMHNNYT	ALLGVWIYGFFVLMLLVLDLL	YYSAMNYDIC
Q9NZN1	IRPL1_HUMAN	IL1RAPL1	26.908	11.311	HUMAN	NONSUBPRED	LC non-substrate	LLHKRELMYT	VELAGGLGAILLLLVCLVTIY	KCYKIEIMLF
Q6ZU64	CFA65_HUMAN	CFAP65	25.976	8.586	HUMAN	NONSUBPRED	LC non-substrate	MKYRPPKTKF	FFTVIPQPIFLSPGITLTLPI	VFRPLEAKEY
Q8R534	ADM1B_MOUSE	Adam1b	25.743	10.944	MOUSE	NONSUBPRED	LC non-substrate	STEELILNLK	LIVLAVILVLMILLIIICIIS	AYTKSETASE
Q9H756	LRC19_HUMAN	LRRC19	24.133	17.685	HUMAN	NONSUBPRED	LC non-substrate	SEHEPLGKSW	AFLVGVVVTVLTTSLLIFIAI	KCPIWYNILL
P01732	CD8A_HUMAN	CD8A	23.39	13.901	HUMAN	NONSUBPRED	LC non-substrate	HTRGLDFACD	IYIWAPLAGTCGVLLLSLVIT	LYCNHRNRRR
Q01344	IL5RA_HUMAN	IL5RA	22.903	11.261	HUMAN	NONSUBPRED	LC non-substrate	NDEHKPLREW	FVIVIMATICFILLILSLIC	KICHLWIKLF
Q14CZ8	HECAM_HUMAN	HEPACAM	22.726	8.631	HUMAN	NONSUBPRED	LC non-substrate	VKITVYRRSS	LYIILSTGGIFLLVTLVTVCA	CWKPSKRKQK
Q99795	GPA33_HUMAN	GPA33	22.423	12.681	HUMAN	NONSUBPRED	LC non-substrate	VAVRSPSMNV	ALYVGIAVGVVAALIIIGIII	YCCCCRGKDD
Q6UWB1	I27RA_HUMAN	IL27RA	20.995	7.819	HUMAN	NONSUBPRED	LC non-substrate	HLPDNTLRWK	VLPGILFLWGLFLLGCGLSLA	TSGRCYHLRH
Q9Y320	TMX2_HUMAN	TMX2	20.833	10.762	HUMAN	NONSUBPRED	LC non-substrate	IFMFSKVANT	ILFFRLDIRMGLLYITLCIVFLM	TCKPPLYMGP
Q8VHS2	CRUM1_MOUSE	Crb1	20.597	8.763	MOUSE	NONSUBPRED	LC non-substrate	RCELDLADDR	LLGIFTAVGSGTLALFFILLL	AGVASLIASN
Q2I0M4	LRC26_HUMAN	LRRC26	20.554	12.919	HUMAN	NONSUBPRED	LC non-substrate	HCAQPLALRD	LAVVYTLGPASFLVSLASCLA	LGSGLTACRA
Q9NU53	GINM1_HUMAN	GINM1	19.961	14.467	HUMAN	NONSUBPRED	HC non-substrate	VFPVFFQFLN	IMVVGITGAAVVITILKVFFP	VSEYKGILQL
Q9H3N1	TMX1_HUMAN	TMX1	19.782	7.063	HUMAN	NONSUBPRED	HC non-substrate	EDLGLPVWGS	YTVFALATLFSGLLLGLCMIFVA	DCLCPSKRRR
Q9P2B2	FPRP_HUMAN	PTGFRN	17.552	6.819	HUMAN	NONSUBPRED	HC non-substrate	MDVLNAFKYP	LLIGVGLSTVIGLLSCLIGYC	SSHWCCKKEV
Q6R5N8	TLR13_MOUSE	Tlr13	16.674	5.504	MOUSE	NONSUBPRED	HC non-substrate	DAMCNFDLGK	VYFLCSFSMVLSTMVFSWFST	KMIASLWYGL
Q9BXS4	TMM59_HUMAN	TMEM59	14.812	6.164	HUMAN	NONSUBPRED	HC non-substrate	GFLRCLSLNS	GWILTTTLVLSVMVLLWICCA	TVATAVEQYV
Q60629	EPHA5_MOUSE	Epha5	14.729	6.29	MOUSE	NONSUBPRED	HC non-substrate	AASNDQSQIP	IIAVSVTVGVILLAVMIGFLL	SGSCCDCGCG
Q9HBL6	LRTM1_HUMAN	LRTM1	14.448	5.832	HUMAN	NONSUBPRED	HC non-substrate	PANLRHAIAT	VIITGVVCGIVCLMMLAAAIY	GCTYAAITAQ
P09693	CD3G_HUMAN	CD3G	13.905	5.088	HUMAN	NONSUBPRED	HC non-substrate	CIELNAATIS	GFLFAEIVSIFVLAVGVYFIA	GQDGVRQSRA
P58335	ANTR2_HUMAN	ANTXR2	13.348	4.387	HUMAN	NONSUBPRED	HC non-substrate	IVTATECSNG	IAAIIVILVLLLLLGIGLMWWFW	PLCCKVVIKD
Q9NPA0	EMC7_HUMAN	EMC7	13.102	3.562	HUMAN	NONSUBPRED	HC non-substrate	IKRESWGWTD	FLMNPMVMMMVLPLLIFVLLP	KVVNTSDPDM
Q9NYK1	TLR7_HUMAN	TLR7	12.976	4.095	HUMAN	NONSUBPRED	HC non-substrate	LYTCELDLTN	LILFSLSISVSLFLMVMMTAS	HLYFWDVWYI
Q9JK39	BTNLA_MOUSE	Btnl10	12.876	4.951	MOUSE	NONSUBPRED	HC non-substrate	KGQPVSAESH	FSVSASTGLVALLSIVT	PQDTAVGGLT
Q5SGD2	PPM1L_HUMAN	PPM1L	12.373	4.253	HUMAN	NONSUBPRED	HC non-substrate	MRYFLLRPET	LFLLCISLALWSYFFHT	DEVKTIVKSS
Q8TEM1	PO210_HUMAN	NUP210	12.275	6.116	HUMAN	NONSUBPRED	HC non-substrate	LFQHFLDSYQ	VMFFTLFALLAGTAVMIIAYH	TVCTPRDLAV
Q9EQU3	TLR9_MOUSE	Tlr9	12.169	5.231	MOUSE	NONSUBPRED	HC non-substrate	LCLDEVLSWD	CFGLSLLAVAVGMVVPILHHL	CGWDVWYCFH
Q9UQF0	SYCY1_HUMAN	ERVW-1	12.089	5.28	HUMAN	NONSUBPRED	HC non-substrate	NTGPWGLLSQ	WMPWILPFLGPLAAIILLLLF	GPCIFNLLVN
Q9NZJ5	E2AK3_HUMAN	EIF2AK3	11.903	3.454	HUMAN	NONSUBPRED	HC non-substrate	HYNKNIRKKD	PVLLLHWWKEIVATILFCIIA	TTFIVRRLFH
P0DPA2	VSIG8_HUMAN	VSIG8	11.827	4.364	HUMAN	NONSUBPRED	HC non-substrate	VKVSDSRRIG	VIIGIVLGSLLALGCLAVGIW	GLVCCCCGGS
Q5UCC4	EMC10_HUMAN	EMC10	11.599	3.474	HUMAN	NONSUBPRED	HC non-substrate	KAKNPQEQKS	FFAKYWMYIIPVVLFLMMSGA	PDTGGQGGGG
Q15399	TLR1_HUMAN	TLR1	10.51	3.658	HUMAN	NONSUBPRED	HC non-substrate	HMSELSCNIT	LLIVTIVATMLVLAVTVTSLC	SYLDLPWYLR
P16150	LEUK_HUMAN	SPN	95.218	2.015	HUMAN	SUBEXPERT	HC substrate	PFRNPDENSR	GMLPVAVLVALLAVIVLVALLLL	WRRRQKRRTG
Q9ERC8	DSCAM_MOUSE	Dscam	95.035	1.812	MOUSE	SUBEXPERT	HC substrate	EGLTTNEGLK	ILVTISCILVGVLLLFVLLLV	VRRRRREQRL
P28828	PTPRM_MOUSE	Ptprm	94.788	2.09	MOUSE	SUBEXPERT	HC substrate	PEKQTDHTVK	IAGVIAGILLFVIIFLGVVLVM	KKRKLAKKRK
P10586	PTPRF_HUMAN	PTPRF	94.639	2.027	HUMAN	SUBEXPERT	HC substrate	QQQEEPEMLW	VTGPVLAVILIILIVIAILLF	KRKRTHSPSS
Q06418	TYRO3_HUMAN	TYRO3	94.488	2.14	HUMAN	SUBEXPERT	HC substrate	QGPPHSRTSW	VPVVLGVLTALVTAAALALIL	LRKRRKETRF
P19022	CADH2_HUMAN	CDH2	94.374	2.471	HUMAN	SUBEXPERT	HC substrate	IVGAGLGTGA	IIAILLCIIILLILVLMFVVW	MKRRDKERQA
Q14118	DAG1_HUMAN	DAG1	94.243	2.125	HUMAN	SUBEXPERT	HC substrate	DPEKSSEDDV	YLHTVIPAVVVAAILLIAGIIAMICY	RKKRKGKLTL
O35516	NOTC2_MOUSE	Notch2	94.173	2.142	MOUSE	SUBEXPERT	HC substrate	SELESPRNAQ	LLYLLAVAVVIILFFILLGVI	MAKRKRKHGF
P09803	CADH1_MOUSE	Cdh1	94.145	2.213	MOUSE	SUBEXPERT	HC substrate	AGIVAAGLQV	PAILGILGGILALLILILLLLLFL	RRRTVVKEPL
P09603	CSF1_HUMAN	CSF1	94.074	2.424	HUMAN	SUBEXPERT	HC substrate	GSFSPQLQES	VFHLLVPSVILVLLAVGGLLF	YRWRRRSHQE
Q61982	NOTC3_MOUSE	Notch3	93.87	1.949	MOUSE	SUBEXPERT	HC substrate	PLEAPEQSVP	LLPLLVAGAVFLLIIFILGVM	VARRKREHST
P05067	A4_HUMAN	APP	93.404	2.535	HUMAN	SUBEXPERT	HC substrate	AEDVGSNKGA	IIGLMVGGVVIATVIVITLVM	LKKKQYTSIH
Q06481	APLP2_HUMAN	APLP2	93.363	2.719	HUMAN	SUBEXPERT	HC substrate	PLREDFSLSS	SALIGLLVIAVAIATVIVISLVML	RKRQYGTISH
Q9JKF6	NECT1_MOUSE	Nectin1	93.356	2.311	MOUSE	SUBEXPERT	HC substrate	GRRAGQMPTA	IIGGVAGSVLLVLIVVGGIIV	ALRRRRHTFK
P08581	MET_HUMAN	MET	93.156	2.608	HUMAN	SUBEXPERT	HC substrate	VIVQPDQNFT	GLIAGVVSISTALLLLLGFFLWL	KKRKQIKDLG
Q15303	ERBB4_HUMAN	ERBB4	92.769	3.787	HUMAN	SUBEXPERT	HC substrate	STLPQHARTP	LIAAGVIGGLFILVIVGLTFAVYV	RRKSIKKKRA
P14925	AMD_RAT	Pam	92.562	2.931	RAT	SUBEXPERT	HC substrate	QKLSTEPGSG	VSVVLITTLLVIPVLVLLAIVMFI	RWKKSRAFGD
P04439	HLAA_HUMAN	HLA-A	92.263	3.326	HUMAN	SUBEXPERT	HC substrate	ELSSQPTIPI	VGIIAGLVLLGAVITGAVVAAVMW	RRKSSDRKGG
Q63155	DCC_RAT	Dcc	92.241	3.465	RAT	SUBEXPERT	HC substrate	VTPQKNSNLL	VITVVTVGVLTVLVVVIVAVI	CTRRSSAQQR
D3ZZK3	D3ZZK3_RAT	Epha4	92.067	4.051	RAT	SUBEXPERT	HC substrate	RIIGDGANST	VLLVSVSGSVVLVVILIAAFVIS	RRRSKYSQAK
P16070	CD44_HUMAN	CD44	91.944	3.628	HUMAN	SUBEXPERT	HC substrate	GPIRTPQIPE	WLIILASLLALALILAVCIAV	NSRRRCGQKK
Q86YL7	PDPN_HUMAN	PDPN	91.869	3.609	HUMAN	SUBEXPERT	HC substrate	EKDGLSTVTL	VGIIVGVLLAIGFIGAIIVVV	MRKMSGRYSP
Q8BGV3	TACD2_MOUSE	Tacstd2	91.636	4.602	MOUSE	SUBEXPERT	HC substrate	QFSMKRLTAG	VIAVIAVVSVAVVAGVVVLVV	TKRRKSGKYK
P30530	UFO_HUMAN	AXL	91.528	2.388	HUMAN	SUBEXPERT	HC substrate	STPAFSWPWW	YVLLGAVVAAACVLILALFLV	HRRKKETRYG
Q07954	LRP1_HUMAN	LRP1	91.343	3.68	HUMAN	SUBEXPERT	HC substrate	EHVFSQQQPG	HIASILIPLLLLLLLVLVAGVVFWY	KRRVQGAKGF
Q13308	PTK7_HUMAN	PTK7	91.249	3.923	HUMAN	SUBEXPERT	HC substrate	SPPPYKMIQT	IGLSVGAAVAYIIAVLGLMFY	CKKRCKAKRL
P70180	ANPRC_MOUSE	Npr3	91.234	3.036	MOUSE	SUBEXPERT	HC substrate	KSSGGLEESA	VTGIVVGALLGAGLLMAFYFF	RKKYRITIER
P35590	TIE1_HUMAN	TIE1	91.223	3.479	HUMAN	SUBEXPERT	HC substrate	SRAAEEGLDQ	QLILAVVGSVSATCLTILAALLTLV	CIRRSCLHRR
O75056	SDC3_HUMAN	SDC3	91.137	3.158	HUMAN	SUBEXPERT	HC substrate	SILERKEVLV	AVIVGGVVGALFAAFLVTLLI	YRMKKKDEGS
Q03157	APLP1_MOUSE	Aplp1	91.099	3.199	MOUSE	SUBEXPERT	HC substrate	APSGTGVSRE	ALSGLLIMGAGGGSLIVLSLLLL	RKKKPYGTIS
Q12866	MERTK_HUMAN	MERTK	90.955	3.305	HUMAN	SUBEXPERT	HC substrate	PGNADPVLII	FGCFCGFILIGLILYISLAIR	KRVQETKFGN
Q01705	NOTC1_MOUSE	Notch1	90.953	3.235	MOUSE	SUBEXPERT	HC substrate	VEPPLPSQLH	LMYVAAAAFVLLFFVGCGVLL	SRKRRRQHGQ
P0CC10	LRC4B_RAT	Lrrc4b	90.881	2.777	RAT	SUBEXPERT	HC substrate	DLDDVMKTTK	IIIGCFVAITFMAAVMLVAFY	KLRKQHQLHK
P17948	VGFR1_HUMAN	FLT1	90.524	4.259	HUMAN	SUBEXPERT	HC substrate	QGTSDKSNLE	LITLTCTCVAATLFWLLLTLFI	RKMKRSSSEI
P78324	SHPS1_HUMAN	SIRPA	90.454	2.883	HUMAN	SUBEXPERT	HC substrate	NTGSNERNIY	IVVGVVCTLLVALLMAALYLV	RIRQKKAQGS
P35613	BASI_HUMAN	BSG	90.355	3.727	HUMAN	SUBEXPERT	HC substrate	ITLRVRSHLA	ALWPFLGIVAEVLVLVTIIFI	YEKRRKPEDV
Q9Y6N7	ROBO1_HUMAN	ROBO1	90.006	3.356	HUMAN	SUBEXPERT	HC substrate	QQISDVVKQP	AFIAGIGAACWIILMVFSIWL	YRHRKKRNGL
P08069	IGF1R_HUMAN	IGF1R	89.93	4.749	HUMAN	SUBEXPERT	HC substrate	AKTGYENFIH	LIIALPVAVLLIVGGLVIMLYVFH	RKRNNSRLGN
P27930	IL1R2_HUMAN	IL1R2	89.111	3.847	HUMAN	SUBEXPERT	HC substrate	FQTLRTTVKE	ASSTFSWGIVLAPLSLAFLVLGGIWM	HRRCKHRTGK
P78310	CXAR_HUMAN	CXADR	88.6	5.23	HUMAN	SUBEXPERT	HC substrate	NVVPPSNKAG	LIAGAIIGTLLALALIGLIIF	CCRKKRREEK
Q63373	NRX1B_RAT	Nrxn1	88.562	5.415	RAT	SUBEXPERT	HC substrate	AEVIRESSST	TGMVVGIVAAAALCILILLYAMY	KYRNRDEGSY
Q9H4D0	CSTN2_HUMAN	CLSTN2	88.367	4.634	HUMAN	SUBEXPERT	HC substrate	SIQHSSVVPS	IATVVIIISVCMLVFVVAMGV	YRVRIAHQHF
Q62765	NLGN1_RAT	Nlgn1	88.267	5.007	RAT	SUBEXPERT	HC substrate	DQRDYSTELS	VTIAVGASLLFLNILAFAALY	YKKDKRRHDV
P08138	TNR16_HUMAN	NGFR	88.236	4.996	HUMAN	SUBEXPERT	HC substrate	PVVTRGTTDN	LIPVYCSILAAVVVGLVAYIAF	KRWNSCKQNK
Q61483	DLL1_MOUSE	Dll1	87.924	4.671	MOUSE	SUBEXPERT	HC substrate	MESQGGPFPW	VAVCAGVVLVLLLLLGCAAVVVC	VRLKLQKHQP
Q9UEF7	KLOT_HUMAN	KL	87.492	1.932	HUMAN	SUBEXPERT	HC substrate	ECSFFHTRKS	LLAFIAFLFFASIISLSLIFY	YSKKGRRSYK
P11627	L1CAM_MOUSE	L1cam	87.343	5.073	MOUSE	SUBEXPERT	HC substrate	VSTTGSFASE	GWFIAFVSAIILLLLILLILCFI	KRSKGGKYSV
P19438	TNR1A_HUMAN	TNFRSF1A	87.094	4.255	HUMAN	SUBEXPERT	HC substrate	VKGTEDSGTT	VLLPLVIFFGLCLLSLLFIGL	MYRYQRWKSK
Q92673	SORL_HUMAN	SORL1	86.656	5.314	HUMAN	SUBEXPERT	HC substrate	TQAARSTDVA	AVVVPILFLILLSLGVGFAIL	YTKHRRLQSS
P54763	EPHB2_MOUSE	Ephb2	86.603	9.469	MOUSE	SUBEXPERT	HC substrate	QTSIKEKLPL	IVGSSAAGLVFLIAVVVIAIV	CNRRGFERAD
P15209	NTRK2_MOUSE	Ntrk2	86.389	5.073	MOUSE	SUBEXPERT	HC substrate	DVADQSNREH	LSVYAVVVIASVVGFCLLVMLLLL	KLARHSKFGM
Q924X6	LRP8_MOUSE	Lrp8	86.202	4.95	MOUSE	SUBEXPERT	HC substrate	GSQMGSTVTA	AVIGVIVPIVVIALLCMSGYLIW	RNWKRKNTKS
P01130	LDLR_HUMAN	LDLR	86.12	4.87	HUMAN	SUBEXPERT	HC substrate	GNEKKPSSVR	ALSIVLPIVLLVFLCLGVFLLW	KNWRLKNINS
P31695	NOTC4_MOUSE	Notch4	85.803	4.548	MOUSE	SUBEXPERT	HC substrate	TRPSANQLPW	PILCSPVVGVLLLALGALLVL	QLIRRRRREH
P15382	KCNE1_HUMAN	KCNE1	84.596	9.291	HUMAN	SUBEXPERT	HC substrate	SPRSSDGKLE	ALYVLMVLGFFGFFTLGIMLSYI	RSKKLEHSND
Q8CJ26	NRADD_MOUSE	Nradd	84.377	4.922	MOUSE	SUBEXPERT	HC substrate	PPEPPGASSN	IIPVYCALLATVILGLLAYVA	FKCWRSHKQR
O94985	CSTN1_HUMAN	CLSTN1	83.225	6.444	HUMAN	SUBEXPERT	HC substrate	PHPFAVVPST	ATVVIVVCVSFLVFMIILGVF	RIRAAHRRTM
Q99523	SORT_HUMAN	SORT1	82.959	6.85	HUMAN	SUBEXPERT	HC substrate	SPEKQNSKSN	SVPIILAIVGLMLVTVVAGVLIV	KKYVCGGRFL
O75581	LRP6_HUMAN	LRP6	81.729	7.145	HUMAN	SUBEXPERT	HC substrate	YPTEEPAPQA	TNTVGSVIGVIVTIFVSGTVYFI	CQRMLCPRMK
Q7M729	SCN4B_MOUSE	Scn4b	79.872	9.539	MOUSE	SUBEXPERT	LC substrate	VDKLEKVDNT	VTLIILAVVGGVIGLLVCILL	LKKLITFILK
Q9Y219	JAG2_HUMAN	JAG2	79.41	18.476	HUMAN	SUBEXPERT	LC substrate	ETVVTGGSST	GLLVPVLCGAFSVLWLACVVL	CVWWTRKRRK
Q02223	TNR17_HUMAN	TNFRSF17	79.024	15.3	HUMAN	SUBEXPERT	LC substrate	VTNSVKGTNA	ILWTCLGLSLIISLAVFVLMFLL	RKINSEPLKD
P15941	MUC1_HUMAN	MUC1	78.05	8.024	HUMAN	SUBEXPERT	LC substrate	SAQSGAGVPG	WGIALLVLVCVLVALAIVYLIAL	AVCQCRRKNY
Q6EMK4	VASN_HUMAN	VASN	76.669	12.502	HUMAN	SUBEXPERT	LC substrate	VTQAREGNLP	LLIAPALAAVLLAALAAVGAA	YCVRRGRAMA
P16882	GHR_MOUSE	Ghr	73.83	8.656	MOUSE	SUBEXPERT	LC substrate	ILEACEEDIQ	FPWFLIIIFGIFGVAVMLFVVIFS	KQQRIKMLIL
P35070	BTC_HUMAN	BTC	67.296	12.299	HUMAN	SUBEXPERT	LC substrate	LFYLRGDRGQ	ILVICLIAVMVVFIILVIGVC	TCCHPLRKRR
Q9Y6J6	KCNE2_HUMAN	KCNE2	67.268	14.417	HUMAN	SUBEXPERT	LC substrate	AKVDAENFYY	VILYLMVMIGMFSFIIVAILV	STVKSKRREH
P48551	INAR2_HUMAN	IFNAR2	61.382	11.9	HUMAN	SUBEXPERT	LC substrate	QESESAESAK	IGGIITVFLIALVLTSTIVTL	KWIGYICLRN
Q4VA61	DSCL1_MOUSE	Dscaml1	93.046	2.195	MOUSE	SUBLIT	HC substrate	AQGEGDDVKK	LFTIGCPVILATLGVALLFVV	RKKRKEKRLK
Q9NZR2	LRP1B_HUMAN	LRP1B	92.02	3.284	HUMAN	SUBLIT	HC substrate	KSDHISTRSI	AIIVPLVLLVTLITTLVIGLVLC	KRKRRTKTIR
P16422	EPCAM_HUMAN	EPCAM	91.812	4.855	HUMAN	SUBLIT	HC substrate	APEFSMQGLK	AGVIAVIVVVVIAVVAGIVVLVI	SRKKRMAKYE
Q15109	RAGE_HUMAN	AGER	90.964	3.747	HUMAN	SUBLIT	HC substrate	VGGSGLGTLA	LALGILGGLGTAALLIGVILW	QRRQRRGEER
P29317	EPHA2_HUMAN	EPHA2	90.52	4.457	HUMAN	SUBLIT	HC substrate	SPEGSGNLAV	IGGVAVGVVLLLVLAGVGFFI	HRRRKNQRAR
P54753	EPHB3_HUMAN	EPHB3	90.513	4.302	HUMAN	SUBLIT	HC substrate	AQQLQEQLPL	IVGSATAGLVFVVAVVVIAIV	CLRKQRHGSD
Q91XY5	Q91XY5_MOUSE	Pcdhga3	90.447	5.038	MOUSE	SUBLIT	HC substrate	HTPANPQNSD	LTLYLVVAVAVVSCIFLAFVIVLLAL	RLRRWYSSRL
Q92692	NECT2_HUMAN	NECTIN2	90.349	4.322	HUMAN	SUBLIT	HC substrate	NTAGAGATGG	IIGGIIAAIIATAVAATGILI	CRQQRKEQTL
Q92859	NEO1_HUMAN	NEO1	90.015	5.262	HUMAN	SUBLIT	HC substrate	PTSPLDSNML	LVIIVSVGVITIVVVVIIAVF	CTRRTTSHQK
Q62888	NLGN2_RAT	Nlgn2	89.876	4.021	RAT	SUBLIT	HC substrate	DSRDYSTELS	VTVAVGASLLFLNILAFAALY	YKRDRRQELR
Q8VHY0	CSPG4_MOUSE	Cspg4	89.74	4.279	MOUSE	SUBLIT	HC substrate	LGFLEANMFS	IIIPVCLILLLLALILPLLFY	LRKRNKTGKH
P34741	SDC2_HUMAN	SDC2	89.661	5.102	HUMAN	SUBLIT	HC substrate	HSDSLFKRTE	VLAAVIAGGVIGFLFAIFLILLLVY	RMRKKDEGSY
P32507	NECT2_MOUSE	Nectin2	89.227	5.718	MOUSE	SUBLIT	HC substrate	STAGAGATGG	IIGGIIAAIIATAVAGTGILI	CRQQRKEQRL
P33151	CADH5_HUMAN	CDH5	88.807	5.87	HUMAN	SUBLIT	HC substrate	MAAQVGVSIQ	AVVAILLCILTITVITLLIFL	RRRLRKQARA
P40967	PMEL_HUMAN	PMEL	88.766	6.196	HUMAN	SUBLIT	HC substrate	MPGQEAGLGQ	VPLIVGILLVLMAVVLASLIY	RRRLMKQDFS
P35822	PTPRK_MOUSE	Ptprk	88.506	5.366	MOUSE	SUBLIT	HC substrate	PAKQTDRVVK	IAGISAGILVFILLLLVVIVIV	KKSKLAKKRK
Q9HDB5	NRX3B_HUMAN	NRXN3	88.506	5.869	HUMAN	SUBLIT	HC substrate	EVIRESSSTT	GMVVGIVAAAALCILILLYAM	YKYRNRDEGS
Q63376	NRX2B_RAT	Nrxn2	88.291	6.158	RAT	SUBLIT	HC substrate	EVIRESSSTT	GMVVGIVAAAALCILILLYAM	YKYRNRDEGS
P08887	IL6RA_HUMAN	IL6R	86.693	6.74	HUMAN	SUBLIT	HC substrate	VQDSSSVPLP	TFLVAGGSLAFGTLLCIAIVL	RFKKTWKLRA
P18827	SDC1_HUMAN	SDC1	86.386	8.186	HUMAN	SUBLIT	HC substrate	GLLDRKEVLG	GVIAGGLVGLIFAVCLVGFML	YRMKKKDEGS
P52800	EFNB2_MOUSE	Efnb2	85.989	5.379	MOUSE	SUBLIT	HC substrate	LLGSEVALFA	GIASGCIIFIVIIITLVVLLL	KYRRRHRKHS
Q90762	CADH6_CHICK	CDH6	85.553	8.771	CHICK	SUBLIT	HC substrate	IHPTGLSTGA	LIAILLCIIILLVTVVLFAAL	RRQRKKEPLI
P29812	TYRP2_MOUSE	Dct	85.343	5.96	MOUSE	SUBLIT	HC substrate	EAPVWSTTLS	VVIGILGAFVLLLGLLAFL	QYRRLRKGYA
O15146	MUSK_HUMAN	MUSK	84.997	7.543	HUMAN	SUBLIT	HC substrate	FSVSPTYSMT	VIISIMSSFAIFVLLTITTLY	CCRRRKQWKN
P41217	OX2G_HUMAN	CD200	83.689	11.206	HUMAN	SUBLIT	HC substrate	TDFKQTVNKG	YWFSVPLLLSIVSLVILLVLISILLYW	KRHRNQDRGE
Q61851	FGFR3_MOUSE	Fgfr3	83.036	10.212	MOUSE	SUBLIT	HC substrate	TDEAGSVYAG	VLSYGVVFFLFILVVAAVILC	RLRSPPKKGL
P14209	CD99_HUMAN	CD99	82.893	13.559	HUMAN	SUBLIT	HC substrate	SHRKEGEEAD	APGVIPGIVGAVVVAVAGAISSFIA	YQKKKLCFKE
Q9H2A7	CXL16_HUMAN	CXCL16	82.398	17.61	HUMAN	SUBLIT	HC substrate	AGPTARTSAT	VPVLCLLAIIFILTAALSYVL	CKRRRGQSPQ
Q91XX1	Q91XX1_MOUSE	Pcdhgc3	82.324	8.444	MOUSE	SUBLIT	HC substrate	APREQNKNLT	FYLLLSLILVSVGFAVTVLGVIIFKVY	KWKRSRDLYR
Q9JLB9	NECT3_MOUSE	Nectin3	82.128	14.275	MOUSE	SUBLIT	HC substrate	ATLKDDTIGT	IIASVVGGALFLVLVSILAGV	FCYRRRRTFR
P54760	EPHB4_HUMAN	EPHB4	80.875	17.51	HUMAN	SUBLIT	HC substrate	ESEGWREQLA	LIAGTAVVGVVLVLVVIVVAV	LCLRKQSNGR
Q63722	JAG1_RAT	Jag1	78.986	13.552	RAT	SUBLIT	LC substrate	QRRPLKNRTD	FLVPLLSSVLTVAWVCCLVTAFYWCV	RKRRRKPSSH
Q62656	PTPRZ_RAT	Ptprz1	78.208	12.48	RAT	SUBLIT	LC substrate	LAEGLESEKK	AVIPLVIVSALTFICLVVLVGILIYW	RKCFQTAHFY
O60939	SCN2B_HUMAN	SCN2B	77.969	8.613	HUMAN	SUBLIT	LC substrate	EPPERDSTVA	VIVGASVGGFLAVVILVLMVV	KCVRRKKEQK
P56974	NRG2_MOUSE	Nrg2	77.527	13.949	MOUSE	SUBLIT	LC substrate	KEAEELYQKR	VLTITGICVALLVVGIVCVVA	YCKTKKQRRQ
Q8WY21	SORC1_HUMAN	SORCS1	77.404	15.741	HUMAN	SUBLIT	LC substrate	PLVDLTPTHS	GSAMLMLLSVVFVGLAVFVIY	KFKRRVALPS
P52795	EFNB1_MOUSE	Efnb1	76.887	21.258	MOUSE	SUBLIT	LC substrate	GDSDSFFNSK	VALFAAVGAGCVIFLLIIIFL	TVLLLKLRKR
P35916	VGFR3_HUMAN	FLT4	76.448	22.968	HUMAN	SUBLIT	LC substrate	EGSEDKGSME	IVILVGTGVIAVFFWVLLLLI	FCNMRRPAHA
P06213	INSR_HUMAN	INSR	75.263	16.573	HUMAN	SUBLIT	LC substrate	YLDVPSNIAK	IIIGPLIFVFLFSVVIGSIYLFL	RKRQPDGPLG
Q589G5	PRTG_CHICK	PRTG	74.146	15.093	CHICK	SUBLIT	LC substrate	YYHLDQKSMT	GIVVGVCIALTCILICILILI	YRSKARKTSA
Q14626	I11RA_HUMAN	IL11RA	72.42	17.726	HUMAN	SUBLIT	LC substrate	DSVEQVAVLA	SLGILSFLGLVAGALALGLWL	RLRRGGKDGS
Q9BQT9	CSTN3_HUMAN	CLSTN3	72.403	13.606	HUMAN	SUBLIT	LC substrate	SHRNSMIPSA	ATLIIVVCVGFLVLMVVLGLV	RIHSLHRRVS
Q810F0	PRIMA_MOUSE	Prima1	71.695	14.632	MOUSE	SUBLIT	LC substrate	CPAEDSWWSG	LVIIVAVVCASLVFLTVLVII	CYKAIKRKPL
P08F94	PKHD1_HUMAN	PKHD1	69.798	16.51	HUMAN	SUBLIT	LC substrate	LPVTRKEKST	IILAASLSSVASWLALSCLVC	CWLKRSKSRK
Q8R5M8	CADM1_MOUSE	Cadm1	68.946	16.939	MOUSE	SUBLIT	LC substrate	EEGTIGAVDH	AVIGGVVAVVVFAMLCLLIIL	GRYFARHKGT
Q15375	EPHA7_HUMAN	EPHA7	68.845	14.487	HUMAN	SUBLIT	LC substrate	TAVSSEQNPV	IIIAVVAVAGTIILVFMVFGF	IIGRRHCGYS
P98156	VLDLR_MOUSE	Vldlr	68.684	18.87	MOUSE	SUBLIT	LC substrate	EVSVPPKGTS	AAWAILPLLLLVMAAVGGYLMW	RNWQHKNMKS
Q9BYH1	SE6L1_HUMAN	SEZ6L	66.444	20.895	HUMAN	SUBLIT	LC substrate	ETSLEGGNMA	LAIFIPVLIISLLLGGAYIYI	TRCRYYSNLR
Q8BHK2	SCN3B_MOUSE	Scn3b	65.884	19.524	MOUSE	SUBLIT	LC substrate	GEDFTSVVSE	IMMYILLVFLTLWLFIEMIYC	YRKVSKAEEA
Q6PDJ1	CAHD1_MOUSE	Cachd1	65.519	19.936	MOUSE	SUBLIT	LC substrate	ITLNMIKSAP	VGPVAGGIMGCIMVLVLAVYA	YRHQIHRRSH
O15197	EPHB6_HUMAN	EPHB6	65.282	22.509	HUMAN	SUBLIT	LC substrate	LSSQLPERLS	LVIGSILGALAFLLLAAITVL	AVVFQRKRRG
P11117	PPAL_HUMAN	ACP2	63.668	22.963	HUMAN	SUBLIT	LC substrate	QLASGPADTE	VIVALAVCGSILFLLIVLLLT	VLFRMQAQPP
A2ARV4	LRP2_MOUSE	Lrp2	61.726	22.678	MOUSE	SUBLIT	LC substrate	LSRGIPPGTT	MALLLTFAMVIIVGALVLVGF	FHYRKTGSLL
Q9UIK5	TEFF2_HUMAN	TMEFF2	61.322	17.081	HUMAN	SUBLIT	LC substrate	VPGPVRFQYV	LIAAVIGTIQIAVICVVVLCI	TRKCPRSNRI
O43581	SYT7_HUMAN	SYT7	61.243	23.986	HUMAN	SUBLIT	LC substrate	AASPGAPSRD	VLLVSAIITVSLSVTVVLCGL	CHWCQRKLGK
Q767I8	PCDA4_RAT	Pcdha4	60.172	19.621	RAT	SUBLIT	LC substrate	NAEASLVDVN	VYLIIAICAVSSLLVLTLLLY	SALRCSTVPS
Q92896	GSLG1_HUMAN	GLG1	58.521	24.231	HUMAN	SUBLIT	LC substrate	MQVMTSPSKN	YILSVISGSICILFLIGLMCG	RITKRVTREL
Q01887	RYK_MOUSE	Ryk	56.2	21.736	MOUSE	SUBLIT	LC substrate	VHAAPTTSTR	VFYISVGVCCAVIFLVAIILAVLHLHSM	KRIELDDSIS
Q9NPG4	PCD12_HUMAN	PCDH12	55.97	27.035	HUMAN	SUBLIT	LC substrate	PGALSMSMLT	VICLAVLLGIFGLILALFMSI	CRTEKKDNRA
O75509	TNR21_HUMAN	TNFRSF21	54.013	22.274	HUMAN	SUBLIT	LC substrate	LHKHFDINEH	LPWMIVLFLLLVLVVIVVCSI	RKSSRTLKKG
Q8NFT8	DNER_HUMAN	DNER	53.304	20.905	HUMAN	SUBLIT	LC substrate	LTNMPRHSLY	IIIGALCVAFILMLIILIVGI	CRISRIEYQG
P04629	NTRK1_HUMAN	NTRK1	52.622	21.673	HUMAN	SUBLIT	LC substrate	TPFGVSVAVG	LAVFACLFLSTLLLVL	NKCGRRNKFG
P97952	SCN1B_MOUSE	Scn1b	52.452	21.294	MOUSE	SUBLIT	LC substrate	NRDMASIVSE	IMMYVLIVVLTIWLVAEMVYCY	KKIAAATEAA
P07147	TYRP1_MOUSE	Tyrp1	51.57	27.01	MOUSE	SUBLIT	LC substrate	WPGQEFTVSE	IITIAVVAALLLVAAIFGVASCLI	RSRSTKNEAN
P11344	TYRO_MOUSE	Tyr	48.999	24.99	MOUSE	SUBLIT	LC non-substrate	YLEQASRIWP	WLLGAALVGAVIAAALSGLSS	RLCLQKKKKK
Q6UXD5	SE6L2_HUMAN	SEZ6L2	48.921	25.995	HUMAN	SUBLIT	LC non-substrate	DPSRQLEGGN	LALAILLPLGLVIVLGSGVYI	YYTKLQGKSL
P22455	FGFR4_HUMAN	FGFR4	48.628	21.837	HUMAN	SUBLIT	LC non-substrate	AAAPEARYTD	IILYASGSLALAVLLLLAGLY	RGQALHGRHP
Q7TSK2	SEZ6_MOUSE	Sez6	45.32	27.486	MOUSE	SUBLIT	LC non-substrate	AASSALDAAH	LAAAIFLPLVAMVLLVGGVYL	YFSRFQGKSP
Q14126	DSG2_HUMAN	DSG2	42.168	23.493	HUMAN	SUBLIT	LC non-substrate	REAQHDSYVG	LGPAAIALMILAFLLLLLVPLLLLM	CHCGKGAKGF
Q6UX71	PXDC2_HUMAN	PLXDC2	40.298	22.269	HUMAN	SUBLIT	LC non-substrate	AEKKGGTLHA	GLIIGILILVLIVATAILVTV	YMYHHPTSAA
Q76MJ5	ERN2_HUMAN	ERN2	38.39	18.521	HUMAN	SUBLIT	LC non-substrate	TPDSYLGLGP	QDLLAASLTAVLLGGWILFVM	RQQQPQVVEK
Q9H3W5	LRRN3_HUMAN	LRRN3	36.337	21.531	HUMAN	SUBLIT	LC non-substrate	KEYEKNNTTT	LMACLGGLLGIIGVICLISCL	SPEMNCDGGH
Q9NZC2	TREM2_HUMAN	TREM2	35.801	20.391	HUMAN	SUBLIT	LC non-substrate	EGEIPFPPTS	ILLLLACIFLIKILAASALWA	AAWHGQKPGT
P14778	IL1R1_HUMAN	IL1R1	34.799	19.264	HUMAN	SUBLIT	LC non-substrate	LIYPVTNFQK	HMIGICVTLTVIIVCSVFIY	KIFKIDIVLW
O14672	ADA10_HUMAN	ADAM10	32.471	21.164	HUMAN	SUBLIT	LC non-substrate	SPELYENIAE	WIVAHWWAVLLMGIALIMLMA	GFIKICSVHT
P78423	X3CL1_HUMAN	CX3CL1	31.284	19.255	HUMAN	SUBLIT	LC non-substrate	PDAQAATRRQ	AVGLLAFLGLLFCLGVAMFTY	QSLQGCPRKM
O75460	ERN1_HUMAN	ERN1	28.171	17.407	HUMAN	SUBLIT	LC non-substrate	EAPVDSMLKD	MATIILSTFLLIGWVAFIITY	PLSMHQQQQL
P54756	EPHA5_HUMAN	EPHA5	24.53	14.803	HUMAN	SUBLIT	LC non-substrate	AASSDQSQIP	VIAVSVTVGVILLAVVIGVLL	SGSCCECGCG
P26342	TGBR3_RAT	Tgfbr3	21.792	15.67	RAT	SUBLIT	LC non-substrate	IFHGLDTLTV	MGIAFAAFVIGALLTGALWYIY	SHTGETARRQ

## Sheet: Fig4b
entry	name	gene_name	PRED_MEAN [%]	PRED_STD [%]	organism	dataset	class	pred_class	new_hc_substrate	substrate_homolog	human_n-out_proteome	topology	subcellular_location	sheddase	length	len_signal_pep	len_top_n	len_tmd	len_top_c	jmd_n	tmd	jmd_c	tmd_AN	len_tmd_AN
P16150	LEUK_HUMAN	SPN	95.218	2.015	HUMAN	SUBEXPERT	SS_TYPE1	HC substrate	0	1	1	N-out	Membrane		400	19	234	23	124	PFRNPDENSR	GMLPVAVLVALLAVIVLVALLLL	WRRRQKRRTG	UP	23
P28827	PTPRM_HUMAN	PTPRM	94.788	2.09	HUMAN	SUBEXPERT	SS_TYPE1	HC substrate	0	1	1	N-out	Membrane	BACE1	1452	20	722	22	688	PEKQTDHTVK	IAGVIAGILLFVIIFLGVVLVM	KKRKLAKKRK	UP	22
P10586	PTPRF_HUMAN	PTPRF	94.639	2.027	HUMAN	SUBEXPERT	SS_TYPE1	HC substrate	0	1	1	N-out	Membrane		1907	29	1234	21	623	QQQEEPEMLW	VTGPVLAVILIILIVIAILLF	KRKRTHSPSS	UP	21
Q06418	TYRO3_HUMAN	TYRO3	94.488	2.14	HUMAN	SUBEXPERT	SS_TYPE1	HC substrate	0	1	1	N-out	Membrane;PM		890	40	389	21	440	QGPPHSRTSW	VPVVLGVLTALVTAAALALIL	LRKRRKETRF	UP	21
P54764	EPHA4_HUMAN	EPHA4	94.39	2.26	HUMAN	SUBEXPERT	SS_TYPE1	HC substrate	0	1 (D3ZZK3_RAT)	1	N-out	Membrane;PM	ADAM10;BACE1	986	19	528	22	417	RIIGDGANST	VLLVSVSGSVVLVVILIAAFVI	SRRRSKYSKA	UP	22
P19022	CADH2_HUMAN	CDH2	94.374	2.471	HUMAN	SUBEXPERT	SS_TYPE1	HC substrate	0	1	1	N-out	Membrane;PM	ADAM10;BACE1	906	25	699	21	161	IVGAGLGTGA	IIAILLCIIILLILVLMFVVW	MKRRDKERQA	UP	21
O60469	DSCAM_HUMAN	DSCAM	94.34	1.961	HUMAN	SUBEXPERT	SS_TYPE1	HC substrate	0	1	1	N-out	Membrane;PM		2012	17	1578	21	396	GLTTNEGLKM	LVTISCILVGVLLLFVLLLVV	RRRRREQRLK	UP	21
Q14118	DAG1_HUMAN	DAG1	94.243	2.125	HUMAN	SUBEXPERT	SS_TYPE1	HC substrate	0	1	1	N-out	Membrane;PM;Secreted	BACE1	895	29	720	26	120	DPEKSSEDDV	YLHTVIPAVVVAAILLIAGIIAMICY	RKKRKGKLTL	UP	26
P09603	CSF1_HUMAN	CSF1	94.074	2.424	HUMAN	SUBEXPERT	SS_TYPE1	HC substrate	0	1	1	N-out	Membrane;PM;Secreted	ADAM17	554	32	464	21	37	GSFSPQLQES	VFHLLVPSVILVLLAVGGLLF	YRWRRRSHQE	UP	21
P23468	PTPRD_HUMAN	PTPRD	93.844	2.276	HUMAN		SS_TYPE1	HC substrate	1	0	1	N-out	Membrane		1912	20	1245	25	622	DPQPITDEEE	GLIWVVGPVLAVVFIICIVIAILLY	KRKRAESDSR	UP	25
Q9UM47	NOTC3_HUMAN	NOTCH3	93.757	2.372	HUMAN	SUBEXPERT	SS_TYPE1	HC substrate	0	1	1	N-out	Membrane;PM	ADAM10;ADAM17	2321	39	1604	21	657	LEPPEPSVPL	LPLLVAGAVLLLVILVLGVMV	ARRKREHSTL	UP	21
Q04721	NOTC2_HUMAN	NOTCH2	93.543	2.284	HUMAN	SUBEXPERT	SS_TYPE1	HC substrate	0	1	1	N-out	Membrane;PM	ADAM10;ADAM17	2471	25	1652	21	773	SESLTPERTQ	LLYLLAVAVVIILFIILLGVI	MAKRKRKHGS	UP	21
P05067	A4_HUMAN	APP	93.404	2.535	HUMAN	SUBEXPERT	SS_TYPE1	HC substrate	0	1	1	N-out	Cytoplasm;ER;Endosome;Golgi;Lysosome;Membrane;PM;Secreted	ADAM10;ADAM17;BACE1	770	17	684	21	48	AEDVGSNKGA	IIGLMVGGVVIATVIVITLVM	LKKKQYTSIH	UP	21
P12830	CADH1_HUMAN	CDH1	93.39	2.719	HUMAN	SUBEXPERT	SS_TYPE1	HC substrate	0	1	1	N-out	Cell junction;Membrane;PM	ADAM10;ADAM12;ADAM15	882	22	687	21	152	PVEAGLQIPA	ILGILGGILALLILILLLLLF	LRRRAVVKEP	UP	21
Q06481	APLP2_HUMAN	APLP2	93.363	2.719	HUMAN	SUBEXPERT	SS_TYPE1	HC substrate	0	1	1	N-out	Membrane;Nucleus;PM	BACE1	763	31	661	24	47	PLREDFSLSS	SALIGLLVIAVAIATVIVISLVML	RKRQYGTISH	UP	24
O14522	PTPRT_HUMAN	PTPRT	93.16	2.625	HUMAN		SS_TYPE1	HC substrate	1	0	1	N-out	Membrane		1441	25	722	21	673	EKQVDNTVKM	AGVIAGLLMFIIILLGVMLTI	KRRRNAYSYS	UP	21
P08581	MET_HUMAN	MET	93.156	2.608	HUMAN	SUBEXPERT	SS_TYPE1	HC substrate	0	1	1	N-out	Membrane	ADAM10;BACE1	1390	24	908	23	435	VIVQPDQNFT	GLIAGVVSISTALLLLLGFFLWL	KKRKQIKDLG	UP	23
P22223	CADH3_HUMAN	CDH3	92.913	2.477	HUMAN		SS_TYPE1	HC substrate	1	0	1	N-out	Membrane;PM		829	24	630	23	152	ETCPGPWKGG	FILPVLGAVLALLFLLLVLLLLV	RKKRKIKEPL	UP	23
Q86VB7	C163A_HUMAN	CD163	92.773	2.239	HUMAN	OTHERS	SS_TYPE1	HC substrate	1	0	1	N-out	Membrane;PM;Secreted	ADAM17	1156	41	1009	21	85	TTGRSSRQSS	FIAVGILGVVLLAIFVALFFL	TKKRRQRQRL	UP	21
Q15303	ERBB4_HUMAN	ERBB4	92.769	3.787	HUMAN	SUBEXPERT	SS_TYPE1	HC substrate	0	1	1	N-out	Membrane;PM	ADAM17	1308	25	626	24	633	STLPQHARTP	LIAAGVIGGLFILVIVGLTFAVYV	RRKSIKKKRA	UP	24
Q15223	NECT1_HUMAN	NECTIN1	92.734	2.791	HUMAN	SUBEXPERT	SS_TYPE1	HC substrate	0	1	1	N-out	Cell junction;Membrane;PM		517	30	325	21	141	GRRAGPVPTA	IIGGVAGSILLVLIVVGGIVV	ALRRRRHTFK	UP	21
Q9HCJ2	LRC4C_HUMAN	LRRC4C	92.505	2.58	HUMAN		SS_TYPE1	HC substrate	1	0	1	N-out	Cell junction;Membrane;PM		640	44	483	21	92	GIDEVMKTTK	IIIGCFVAITLMAAVMLVIFY	KMRKQHHRQN	UP	21
Q8TD84	DSCL1_HUMAN	DSCAML1	92.373	2.684	HUMAN	SUBLIT	SS_TYPE1	HC substrate	0	1	1	N-out	Cell junction;Membrane;PM		2053	18	1573	21	441	AQGEGDDVKK	LFTIGCPVILATLGVALLFIV	RKKRKEKRLK	UP	21
P04439	HLAA_HUMAN	HLA-A	92.263	3.326	HUMAN	SUBEXPERT	SS_TYPE1	HC substrate	0	1	1	N-out	ER;Membrane;PM	BACE1	365	24	284	24	33	ELSSQPTIPI	VGIIAGLVLLGAVITGAVVAAVMW	RRKSSDRKGG	UP	24
Q9NZR2	LRP1B_HUMAN	LRP1B	92.02	3.284	HUMAN	SUBLIT	SS_TYPE1	HC substrate	0	1	1	N-out	Membrane		4599	20	4424	23	132	KSDHISTRSI	AIIVPLVLLVTLITTLVIGLVLC	KRKRRTKTIR	UP	23
P16070	CD44_HUMAN	CD44	91.944	3.628	HUMAN	SUBEXPERT	SS_TYPE1	HC substrate	0	1	1	N-out	Membrane;PM	ADAM10;ADAM17	742	20	629	21	72	GPIRTPQIPE	WLIILASLLALALILAVCIAV	NSRRRCGQKK	UP	21
P17342	ANPRC_HUMAN	NPR3	91.883	2.615	HUMAN	SUBEXPERT	SS_TYPE1	HC substrate	0	1	1	N-out	Membrane		541	26	455	23	37	PCKSSGGLEE	SAVTGIVVGALLGAGLLMAFYFF	RKKYRITIER	UP	23
Q86YL7	PDPN_HUMAN	PDPN	91.869	3.609	HUMAN	SUBEXPERT	SS_TYPE1	HC substrate	0	1	1	N-out	Cell projection;Membrane		162	22	109	21	10	EKDGLSTVTL	VGIIVGVLLAIGFIGAIIVVV	MRKMSGRYSP	UP	21
P16422	EPCAM_HUMAN	EPCAM	91.812	4.855	HUMAN	SUBLIT	SS_TYPE1	HC substrate	0	1	1	N-out	Membrane;PM		314	23	242	23	26	APEFSMQGLK	AGVIAVIVVVVIAVVAGIVVLVI	SRKKRMAKYE	UP	23
P01893	HLAH_HUMAN	HLA-H	91.583	4.175	HUMAN		SS_NO_TYPE	HC substrate	1	0	1	N-out	Membrane;PM		362	24	284	24	30	EPSSQPTVPI	VGIVAGLVLLVAVVTGAVVAAVMW	RKKSSDRKGG	UP	24
P30530	UFO_HUMAN	AXL	91.528	2.388	HUMAN	SUBEXPERT	SS_TYPE1	HC substrate	0	1	1	N-out	Membrane;PM	ADAM10;ADAM17	894	25	426	21	422	STPAFSWPWW	YVLLGAVVAAACVLILALFLV	HRRKKETRYG	UP	21
P30511	HLAF_HUMAN	HLA-F	91.452	3.888	HUMAN		SS_TYPE1	HC substrate	1	0	1	N-out	Membrane;PM		346	21	284	24	17	EQSPQPTIPI	VGIVAGLVVLGAVVTGAVVAAVMW	RKKSSDRNRG	UP	24
P55283	CADH4_HUMAN	CDH4	91.374	4.016	HUMAN		SS_TYPE1	HC substrate	1	0	1	N-out	Membrane;PM		916	20	714	22	160	VAAAGLGTGA	IVAILICILILLTMVLLFVMWM	KRREKERHTK	UP	22
Q07954	LRP1_HUMAN	LRP1	91.343	3.68	HUMAN	SUBEXPERT	SS_TYPE1	HC substrate	0	1	1	N-out	Membrane;PM		4544	19	4400	25	100	EHVFSQQQPG	HIASILIPLLLLLLLVLVAGVVFWY	KRRVQGAKGF	UP	25
Q13308	PTK7_HUMAN	PTK7	91.249	3.923	HUMAN	SUBEXPERT	SS_TYPE1	HC substrate	0	1	1	N-out	Membrane		1070	30	674	21	345	SPPPYKMIQT	IGLSVGAAVAYIIAVLGLMFY	CKKRCKAKRL	UP	21
O60330	PCDGC_HUMAN	PCDHGA12	91.228	4.059	HUMAN		SS_TYPE1	HC substrate	1	0	1	N-out	Membrane;PM		932	29	663	21	219	NSETSDLTLY	LVVAVAAVSCVFLAFVILLLA	LRLRRWHKSR	UP	21
P35590	TIE1_HUMAN	TIE1	91.223	3.479	HUMAN	SUBEXPERT	SS_TYPE1	HC substrate	0	1	1	N-out	Membrane;PM		1138	21	738	25	354	SRAAEEGLDQ	QLILAVVGSVSATCLTILAALLTLV	CIRRSCLHRR	UP	25
Q8N423	LIRB2_HUMAN	LILRB2	91.184	4.199	HUMAN		SS_TYPE1	HC substrate	1	0	1	N-out	Membrane;PM		598	21	440	21	116	QSGLGRHLGV	VIGILVAVVLLLLLLLLLFLI	LRHRRQGKHW	UP	21
Q8NHL6	LIRB1_HUMAN	LILRB1	91.171	4.208	HUMAN		SS_TYPE1	HC substrate	1	0	1	N-out	Membrane;PM;Secreted		650	23	438	21	168	QSGLGRHLGV	VIGILVAVILLLLLLLLLFLI	LRHRRQGKHW	UP	21
O75056	SDC3_HUMAN	SDC3	91.137	3.158	HUMAN	SUBEXPERT	SS_TYPE1	HC substrate	0	1	1	N-out	Membrane;PM		442	0	387	21	34	SILERKEVLV	AVIVGGVVGALFAAFLVTLLI	YRMKKKDEGS	UP	21
Q9UK00	CC018_HUMAN	C3orf18	91.045	2.798	HUMAN		SS_NO_TYPE	HC substrate	1	0	1	N-out	Membrane		162	0	61	21	80	AAGGTAGVGT	MLLSFGIITVIGLAVALVLYI	RKKKRLEKLR	UP	21
P46531	NOTC1_HUMAN	NOTCH1	91.037	2.589	HUMAN	SUBEXPERT	SS_TYPE1	HC substrate	0	1	1	N-out	Membrane;PM	ADAM10;ADAM17	2555	18	1717	21	799	VEPPPPAQLH	FMYVAAAAFVLLFFVGCGVLL	SRKRRRQHGQ	UP	21
O75022	LIRB3_HUMAN	LILRB3	90.989	4.396	HUMAN	OTHERS	SS_TYPE1	HC substrate	1	0	1	N-out	Membrane;PM		631	23	420	21	167	STPGLGRYLE	VLIGVSVAFVLLLFLLLFLLL	RRQRHSKHRT	UP	21
Q15109	RAGE_HUMAN	AGER	90.964	3.747	HUMAN	SUBLIT	SS_TYPE1	HC substrate	0	1	1	N-out	Membrane;PM;Secreted		404	22	320	21	41	VGGSGLGTLA	LALGILGGLGTAALLIGVILW	QRRQRRGEER	UP	21
Q12866	MERTK_HUMAN	MERTK	90.955	3.305	HUMAN	SUBEXPERT	SS_TYPE1	HC substrate	0	1	1	N-out	Membrane	ADAM17	999	20	485	21	473	PGNADPVLII	FGCFCGFILIGLILYISLAIR	KRVQETKFGN	UP	21
Q9NT99	LRC4B_HUMAN	LRRC4B	90.881	2.777	HUMAN	SUBEXPERT	SS_NO_TYPE	HC substrate	0	1	1	N-out	Cell junction;Membrane;PM		713	35	541	21	116	DLDDVMKTTK	IIIGCFVAITFMAAVMLVAFY	KLRKQHQLHK	UP	21
P19021	AMD_HUMAN	PAM	90.855	3.571	HUMAN	SUBEXPERT	SS_TYPE1	HC substrate	0	1	1	N-out	Cytoplasm;Membrane	BACE1	973	20	843	24	86	QKLIKEPGSG	VPVVLITTLLVIPVVVLLAIAIFI	RWKKSRAFGD	UP	24
Q9BUF7	CRUM3_HUMAN	CRB3	90.608	4.204	HUMAN	OTHERS	SS_TYPE1	HC substrate	1	0	1	N-out	Membrane;PM		120	26	33	21	40	GNLRPEAITA	IIVVFSLLAALLLAVGLALLV	RKLREKRQTE	UP	21
Q9Y5H0	PCDG3_HUMAN	PCDHGA3	90.594	4.752	HUMAN	SUBLIT	SS_TYPE1	HC substrate	0	1 (Q91XY5_MOUSE)	1	N-out	Membrane;PM		932	29	663	21	219	KPNDSDLTLY	LVVAVAAVSCVFLAFVIVLLA	LRLRRWHKSR	UP	21
Q9HCM2	PLXA4_HUMAN	PLXNA4	90.56	3.821	HUMAN		SS_TYPE1	HC substrate	1	0	1	N-out	Membrane;PM		1894	23	1214	21	636	IAPDSPLSLP	AIVSIAVAGGLLIIFIVAVLI	AYKRKSRESD	UP	21
P17948	VGFR1_HUMAN	FLT1	90.524	4.259	HUMAN	SUBEXPERT	SS_TYPE1	HC substrate	0	1	1	N-out	Membrane;PM		1338	26	732	22	558	QGTSDKSNLE	LITLTCTCVAATLFWLLLTLFI	RKMKRSSSEI	UP	22
P29317	EPHA2_HUMAN	EPHA2	90.52	4.457	HUMAN	SUBLIT	SS_TYPE1	HC substrate	0	1	1	N-out	Cell projection;Membrane;PM	ADAM10;BACE1	976	23	514	21	418	SPEGSGNLAV	IGGVAVGVVLLLVLAGVGFFI	HRRRKNQRAR	UP	21
P54753	EPHB3_HUMAN	EPHB3	90.513	4.302	HUMAN	SUBLIT	SS_TYPE1	HC substrate	0	1	1	N-out	Cell projection;Membrane;PM		998	33	526	21	418	AQQLQEQLPL	IVGSATAGLVFVVAVVVIAIV	CLRKQRHGSD	UP	21
P78324	SHPS1_HUMAN	SIRPA	90.454	2.883	HUMAN	SUBEXPERT	SS_TYPE1	HC substrate	0	1	1	N-out	Membrane	ADAM10;ADAM17;BACE1	504	30	343	21	110	NTGSNERNIY	IVVGVVCTLLVALLMAALYLV	RIRQKKAQGS	UP	21
Q9HBW1	LRRC4_HUMAN	LRRC4	90.357	4.468	HUMAN		SS_TYPE1	HC substrate	1	0	1	N-out	Membrane		653	38	489	21	105	SLDEVMKTTK	IIIGCFVAVTLLAAAMLIVFY	KLRKRHQQRS	UP	21
P35613	BASI_HUMAN	BSG	90.355	3.727	HUMAN	SUBEXPERT	SS_TYPE1	HC substrate	0	1	1	N-out	Cell projection;ER;Membrane;PM	ADAM17;BACE1	385	21	302	21	41	ITLRVRSHLA	ALWPFLGIVAEVLVLVTIIFI	YEKRRKPEDV	UP	21
Q92692	NECT2_HUMAN	NECTIN2	90.349	4.322	HUMAN	SUBLIT	SS_TYPE1	HC substrate	0	1	1	N-out	Membrane;PM		538	31	329	21	157	NTAGAGATGG	IIGGIIAAIIATAVAATGILI	CRQQRKEQTL	UP	21
P51693	APLP1_HUMAN	APLP1	90.339	3.99	HUMAN	SUBEXPERT	SS_TYPE1	HC substrate	0	1	1	N-out	Membrane;PM	BACE1	650	38	542	23	47	APAGTGVSRE	AVSGLLIMGAGGGSLIVLSMLLL	RRKKPYGAIS	UP	23
P43146	DCC_HUMAN	DCC	90.324	4.799	HUMAN	SUBEXPERT	SS_TYPE1	HC substrate	0	1	1	N-out	Membrane		1447	25	1072	25	325	GSVTPQKNSN	LLVIIVVTVGVITVLVVVIVAVICT	RRSSAQQRKK	UP	25
Q50LG9	LRC24_HUMAN	LRRC24	90.194	4.223	HUMAN		SS_NO_TYPE	HC substrate	1	0	1	N-out	Membrane		513	20	385	21	87	FRALGVATQT	AIAAAIALLALTALLLVAMIC	RRRRRRKKAR	UP	21
P21709	EPHA1_HUMAN	EPHA1	90.11	4.336	HUMAN		SS_TYPE1	HC substrate	1	0	1	N-out	Membrane;PM		976	25	522	21	408	PVSRGLTGGE	IVAVIFGLLLGAALLLGILVF	RSRRAQRQRQ	UP	21
Q9Y5G9	PCDG4_HUMAN	PCDHGA4	90.089	4.812	HUMAN		SS_TYPE1	HC substrate	1	0	1	N-out	Membrane;PM		962	59	664	21	218	DPDDSGLTLY	LVVAVAAVSCVFLAFVTVLLA	LKLRRWHKSR	UP	21
Q92859	NEO1_HUMAN	NEO1	90.015	5.262	HUMAN	SUBLIT	SS_TYPE1	HC substrate	0	1	1	N-out	Membrane;PM	BACE1	1461	33	1072	21	335	PTSPLDSNML	LVIIVSVGVITIVVVVIIAVF	CTRRTTSHQK	UP	21
Q9Y6N7	ROBO1_HUMAN	ROBO1	90.006	3.356	HUMAN	SUBEXPERT	SS_TYPE1	HC substrate	0	1	1	N-out	Cell projection;ER;Golgi;Membrane;PM	BACE1	1651	25	872	21	733	QQISDVVKQP	AFIAGIGAACWIILMVFSIWL	YRHRKKRNGL	UP	21
Q8WWV6	FCAMR_HUMAN	FCAMR	89.96	5.223	HUMAN	OTHERS	SS_TYPE1	HC substrate	1	0	1	N-out	Membrane;PM		532	16	434	21	61	TFPEDESSSR	TLAPVSTMLALFMLMALVLLQ	RKLWRRRTSQ	UP	21
P08069	IGF1R_HUMAN	IGF1R	89.93	4.749	HUMAN	SUBEXPERT	SS_TYPE1	HC substrate	0	1	1	N-out	Membrane;PM		1367	30	905	24	408	AKTGYENFIH	LIIALPVAVLLIVGGLVIMLYVFH	RKRNNSRLGN	UP	24
Q8NFZ4	NLGN2_HUMAN	NLGN2	89.876	4.021	HUMAN	SUBLIT	SS_TYPE1	HC substrate	0	1	1	N-out	Membrane;PM	BACE1	835	14	663	21	137	DSRDYSTELS	VTVAVGASLLFLNILAFAALY	YKRDRRQELR	UP	21
Q9UBG0	MRC2_HUMAN	MRC2	89.773	4.793	HUMAN		SS_TYPE1	HC substrate	1	0	1	N-out	Membrane		1479	30	1384	21	44	PSALPENPAA	LVVVLMAVLLLLALLTAALIL	YRRRQSIERG	UP	21
Q9HD43	PTPRH_HUMAN	PTPRH	89.738	7.393	HUMAN		SS_TYPE1	HC substrate	1	0	1	N-out	Cell projection;Cytoplasm;Membrane;PM		1115	27	727	21	340	VVCHTESAGV	IAGAFVGILLFLILVGLLIFF	LKRRNKKKQQ	UP	21
P34741	SDC2_HUMAN	SDC2	89.661	5.102	HUMAN	SUBLIT	SS_TYPE1	HC substrate	0	1	1	N-out	Membrane		201	18	126	25	32	HSDSLFKRTE	VLAAVIAGGVIGFLFAIFLILLLVY	RMRKKDEGSY	UP	25
P22897	MRC1_HUMAN	MRC1	89.482	5.122	HUMAN		SS_TYPE1	HC substrate	1	0	1	N-out	Endosome;Membrane;PM		1456	18	1371	21	46	DPSKPSSNVA	GVVIIVILLILTGAGLAAYFF	YKKRRVHLPQ	UP	21
Q13291	SLAF1_HUMAN	SLAMF1	89.459	3.767	HUMAN	OTHERS	SS_TYPE1	HC substrate	1	0	1	N-out	Membrane;PM		335	20	217	21	77	CRTDPSETKP	WAVYAGLLGGVIMILIMVVIL	QLRRRGKTNH	UP	21
Q9Y5G8	PCDG5_HUMAN	PCDHGA5	89.441	4.155	HUMAN		SS_TYPE1	HC substrate	1	0	1	N-out	Membrane;PM	BACE1	931	29	663	21	218	DPEDLDLTLY	LVVAVAAVSCVFLAFVIVLLV	LRLRRWHKSR	UP	21
Q6UVK1	CSPG4_HUMAN	CSPG4	89.433	4.678	HUMAN	SUBLIT	SS_TYPE1	HC substrate	0	1	1	N-out	Cell projection;Membrane;PM	BACE1	2322	29	2195	21	77	LSFLEANMFS	VIIPMCLVLLLLALILPLLFY	LRKRNKTGKH	UP	21
Q685J3	MUC17_HUMAN	MUC17	89.4	4.931	HUMAN		SS_NO_TYPE	HC substrate	1	0	1	N-out	Membrane;PM;Secreted		4493	25	4368	21	79	QGTQKSLVYG	LVGAGVVLMLIILVALLMLVF	RSKREVKRQK	UP	21
P25092	GUC2C_HUMAN	GUCY2C	89.339	3.688	HUMAN	OTHERS	SS_TYPE1	HC substrate	1	0	1	N-out	ER;Membrane;PM		1073	23	407	24	619	PNDITGRGPQ	ILMIAVFTLTGAVVLLLLVALLML	RKYRKDYELR	UP	24
P27930	IL1R2_HUMAN	IL1R2	89.111	3.847	HUMAN	SUBEXPERT	SS_TYPE1	HC substrate	0	1	1	N-out	Membrane;PM;Secreted	ADAM17	398	13	330	26	29	FQTLRTTVKE	ASSTFSWGIVLAPLSLAFLVLGGIWM	HRRCKHRTGK	UP	26
P06729	CD2_HUMAN	CD2	89.087	4.288	HUMAN	OTHERS	SS_TYPE1	HC substrate	1	0	1	N-out	Membrane;PM		351	24	185	26	116	PVSCPEKGLD	IYLIIGICGGGSLLMVFVALLVFYIT	KRKKQRSRRN	UP	26
Q9Y5G5	PCDG8_HUMAN	PCDHGA8	88.961	6.43	HUMAN		SS_TYPE1	HC substrate	1	0	1	N-out	Membrane;PM	BACE1	932	29	663	21	219	DPNDSSLTLY	LVVAVAAISCVFLAFVAVLLG	LRLRRWHKSR	UP	21
P33151	CADH5_HUMAN	CDH5	88.807	5.87	HUMAN	SUBLIT	SS_TYPE1	HC substrate	0	1	1	N-out	Cell junction;Membrane;PM		784	25	574	21	164	MAAQVGVSIQ	AVVAILLCILTITVITLLIFL	RRRLRKQARA	UP	21
P40967	PMEL_HUMAN	PMEL	88.766	6.196	HUMAN	SUBLIT	SS_TYPE1	HC substrate	0	1	1	N-out	ER;Membrane;Secreted		661	24	571	21	45	MPGQEAGLGQ	VPLIVGILLVLMAVVLASLIY	RRRLMKQDFS	UP	21
Q9UGT4	SUSD2_HUMAN	SUSD2	88.761	4.963	HUMAN	OTHERS	SS_TYPE1	HC substrate	1	0	1	N-out	Membrane;PM		822	27	758	21	16	PKCQPGRSYA	VLLGIIFGGLAVVAAVALVYV	LLRRRKGNTH	UP	21
Q15262	PTPRK_HUMAN	PTPRK	88.702	5.191	HUMAN	SUBLIT	SS_TYPE1	HC substrate	0	1	1	N-out	Membrane		1439	26	726	22	665	PAKQTDRVVK	IAGISAGILVFILLLLVVILIV	KKSKLAKKRK	UP	22
P78310	CXAR_HUMAN	CXADR	88.6	5.23	HUMAN	SUBEXPERT	SS_TYPE1	HC substrate	0	1	1	N-out	Membrane;PM;Secreted	BACE1	365	19	218	21	107	NVVPPSNKAG	LIAGAIIGTLLALALIGLIIF	CCRKKRREEK	UP	21
O95754	SEM4F_HUMAN	SEMA4F	88.528	4.772	HUMAN		SS_TYPE1	HC substrate	1	0	1	N-out	Membrane;PM		770	34	625	21	90	RDAPSRAHTV	GAGLAGFFLGILAASLTLILI	GRRQQRRRQR	UP	21
A6BM72	MEG11_HUMAN	MEGF11	88.51	5.943	HUMAN	OTHERS	SS_TYPE1	HC substrate	1	0	1	N-out	Membrane;PM		1044	19	829	21	175	SPALGAERHS	VGAVTGIMLLLFLIVVLLGLF	AWHRRRQKEK	UP	21
Q9UKJ1	PILRA_HUMAN	PILRA	88.507	5.981	HUMAN	OTHERS	SS_TYPE1	HC substrate	1	0	1	N-out	Membrane		303	19	178	21	85	DSWHISLETA	VGVAVAVTVLGIMILGLICLL	RWRRRKGQQR	UP	21
Q9HDB5	NRX3B_HUMAN	NRXN3	88.506	5.869	HUMAN	SUBLIT	SS_TYPE1	HC substrate	0	1	1	N-out	Membrane		637	35	527	21	54	EVIRESSSTT	GMVVGIVAAAALCILILLYAM	YKYRNRDEGS	UP	21
Q9Y4C0	NRX3A_HUMAN	NRXN3	88.506	5.869	HUMAN	SUBLIT	SS_TYPE1	HC substrate	0	1	1	N-out	Membrane		1643	27	1541	21	54	EVIRESSSTT	GMVVGIVAAAALCILILLYAM	YKYRNRDEGS	UP	21
P58400	NRX1B_HUMAN	NRXN1	88.479	5.898	HUMAN	SUBEXPERT	SS_TYPE1	HC substrate	0	1 (NRX1B_RAT)	1	N-out	Cell junction;Membrane;PM		472	50	346	21	55	EVIRESSSTT	GMVVGIVAAAALCILILLYAM	YKYRNRDEGS	UP	21
Q9ULB1	NRX1A_HUMAN	NRXN1	88.479	5.898	HUMAN	SUBEXPERT	SS_TYPE1	HC substrate	0	1 (NRX1B_RAT)	1	N-out	Cell junction;Membrane;PM	BACE1	1477	30	1371	21	55	EVIRESSSTT	GMVVGIVAAAALCILILLYAM	YKYRNRDEGS	UP	21
P11912	CD79A_HUMAN	CD79A	88.426	4.674	HUMAN	OTHERS	SS_TYPE1	HC substrate	1	0	1	N-out	Membrane;PM		226	32	111	22	61	LDMGEGTKNR	IITAEGIILLFCAVVPGTLLLF	RKRWQNEKLG	UP	22
Q96PL5	ERMAP_HUMAN	ERMAP	88.403	6.088	HUMAN		SS_TYPE1	HC substrate	1	0	1	N-out	Cytoplasm;Membrane;PM		475	29	126	21	299	PSVGSLSPSA	VALAVILPVLVLLIMVCLCLI	WKQRRAKEKL	UP	21
Q9H4D0	CSTN2_HUMAN	CLSTN2	88.367	4.634	HUMAN	SUBEXPERT	SS_TYPE1	HC substrate	0	1	1	N-out	Membrane;PM		955	20	811	21	103	SIQHSSVVPS	IATVVIIISVCMLVFVVAMGV	YRVRIAHQHF	UP	21
P42081	CD86_HUMAN	CD86	88.3	5.237	HUMAN	OTHERS	SS_TYPE1	HC substrate	1	0	1	N-out	Membrane;PM		329	23	224	21	61	DPQPPPDHIP	WITAVLPTVIICVMVFCLILW	KWKKKKRPRN	UP	21
P58401	NRX2B_HUMAN	NRXN2	88.291	6.158	HUMAN	SUBLIT	SS_TYPE1	HC substrate	0	1 (NRX2B_RAT)	1	N-out	Membrane		666	50	540	21	55	EVIRESSSTT	GMVVGIVAAAALCILILLYAM	YKYRNRDEGS	UP	21
Q9P2S2	NRX2A_HUMAN	NRXN2	88.291	6.158	HUMAN	SUBLIT	SS_TYPE1	HC substrate	0	1 (NRX2B_RAT)	1	N-out	Membrane		1712	28	1608	21	55	EVIRESSSTT	GMVVGIVAAAALCILILLYAM	YKYRNRDEGS	UP	21
P37023	ACVL1_HUMAN	ACVRL1	88.29	4.998	HUMAN	OTHERS	SS_TYPE1	HC substrate	1	0	1	N-out	Membrane;PM		503	21	97	23	362	PSEQPGTDGQ	LALILGPVLALLALVALGVLGLW	HVRRRQEKQR	UP	23
Q8N2Q7	NLGN1_HUMAN	NLGN1	88.267	5.007	HUMAN	SUBEXPERT	SS_TYPE1	HC substrate	0	1	1	N-out	Membrane;PM	BACE1	863	45	672	21	125	DQRDYSTELS	VTIAVGASLLFLNILAFAALY	YKKDKRRHDV	UP	21
P08138	TNR16_HUMAN	NGFR	88.236	4.996	HUMAN	SUBEXPERT	SS_TYPE1	HC substrate	0	1	1	N-out	Cell projection;Membrane;PM		427	28	222	22	155	PVVTRGTTDN	LIPVYCSILAAVVVGLVAYIAF	KRWNSCKQNK	UP	22
Q6ZV29	PLPL7_HUMAN	PNPLA7	88.209	6.325	HUMAN		SS_TYPE3	HC substrate	1	0	1	N-out	ER;Membrane		1317	0	12	21	1284	EEKDDSPQLT	GIAVGALLALALVGVLILFMF	RRLRQFRQAQ	UP	21
O00548	DLL1_HUMAN	DLL1	88.177	4.406	HUMAN	SUBEXPERT	SS_TYPE1	HC substrate	0	1	1	N-out	Membrane;Nucleus;PM	ADAM9;ADAM10;ADAM12;ADAM17	723	17	528	23	155	LEGQGGPFPW	VAVCAGVILVLMLLLGCAAVVVC	VRLRLQKHRP	UP	23
P78325	ADAM8_HUMAN	ADAM8	88.059	4.65	HUMAN		SS_TYPE1	HC substrate	1	0	1	N-out	Membrane		824	16	639	21	148	EVHAASGSLP	VFVVVVLVLLAVVLVTLAGII	VYRKARSRIL	UP	21
Q12913	PTPRJ_HUMAN	PTPRJ	88.034	5.034	HUMAN	OTHERS	SS_TYPE1	HC substrate	1	0	1	N-out	Membrane;PM		1337	35	940	21	341	LPQDPGVICG	AVFGCIFGALVIVTVGGFIFW	RKKRKDAKNN	UP	21
Q96PQ0	SORC2_HUMAN	SORCS2	87.746	6.076	HUMAN	OTHERS	SS_TYPE1	HC substrate	1	0	1	N-out	Cell junction;Cell projection;Cytoplasm;Endosome;Membrane;PM		1159	50	1028	21	60	TGAEQLGGGG	GYWAVVVLFVIGLFAAGAFIL	YKFKRKRPGR	UP	21
Q30201	HFE_HUMAN	HFE	87.664	6.242	HUMAN		SS_TYPE1	HC substrate	1	0	1	N-out	Membrane;PM		348	22	284	24	18	WEPSPSGTLV	IGVISGIAVFVVILFIGILFIILR	KRQGSRGAMG	UP	24
O43184	ADA12_HUMAN	ADAM12	87.607	6.315	HUMAN	OTHERS	SS_TYPE1	HC substrate	1	0	1	N-out	Membrane		909	28	680	21	180	GPIRQADNQG	LTIGILVTILCLLAAGFVVYL	KRKTLIRLLF	UP	21
P18433	PTPRA_HUMAN	PTPRA	87.607	5.606	HUMAN	OTHERS	SS_TYPE1	HC substrate	1	0	1	N-out	Membrane;PM		802	19	132	23	628	DSKDRRDETP	IIAVMVALSSLLVIVFIIIVLYM	LRFKKYKQAG	UP	23
P00533	EGFR_HUMAN	EGFR	87.572	4.824	HUMAN	OTHERS	SS_TYPE1	HC substrate	1	0	1	N-out	ER;Golgi;Membrane;Nucleus;PM		1210	24	621	23	542	CPTNGPKIPS	IATGMVGALLLLLVVALGIGLFM	RRRHIVRKRT	UP	23
P31431	SDC4_HUMAN	SDC4	87.568	6.998	HUMAN		SS_TYPE1	HC substrate	1	0	1	N-out	Membrane	ADAM17;BACE1	198	18	127	25	28	QGSNIFERTE	VLAALIVGGIVGILFAVFLILLLMY	RMKKKDEGSY	UP	25
P04626	ERBB2_HUMAN	ERBB2	87.539	6.227	HUMAN	OTHERS	SS_TYPE1	HC substrate	1	0	1	N-out	Membrane;PM	ADAM10	1255	22	630	23	580	PAEQRASPLT	SIISAVVGILLVVVLGVVFGILI	KRRQQKIRKY	UP	23
Q9Y639	NPTN_HUMAN	NPTN	87.508	5.014	HUMAN		SS_TYPE1	HC substrate	1	0	1	N-out	Cell junction;Membrane;PM		398	28	311	21	38	VLRVRSHLAP	LWPFLGILAEIIILVVIIVVY	EKRKRPDEVP	UP	21
Q9UEF7	KLOT_HUMAN	KL	87.492	1.932	HUMAN	SUBEXPERT	SS_TYPE1	HC substrate	0	1	1	N-out	Membrane;PM;Secreted	ADAM10;ADAM17	1012	33	948	21	10	ECSFFHTRKS	LLAFIAFLFFASIISLSLIFY	YSKKGRRSYK	UP	21
Q12864	CAD17_HUMAN	CDH17	87.449	5.638	HUMAN		SS_TYPE1	HC substrate	1	0	1	N-out	Membrane;PM		832	22	765	21	24	HQTGIPTVGM	AVGILLTTLLVIGIILAVVFI	RIKKDKGKDN	UP	21
Q9Y5G6	PCDG7_HUMAN	PCDHGA7	87.359	5.034	HUMAN		SS_TYPE1	HC substrate	1	0	1	N-out	Membrane;PM		932	28	664	21	219	GPYNYDLTLY	LVVAVATVSCVFLAFVLVLLA	LRLRRWHKSR	UP	21
P51512	MMP16_HUMAN	MMP16	87.232	7.157	HUMAN	OTHERS	SS_TYPE1	HC substrate	1	0	1	N-out	Membrane;PM		607	31	533	21	22	LDNTASTVKA	IAIVIPCILALCLLVLVYTVF	QFKRKGTPRH	UP	21
P0C7U0	ELFN1_HUMAN	ELFN1	87.217	6.43	HUMAN	OTHERS	SS_TYPE1	HC substrate	1	0	1	N-out	Membrane		828	27	391	21	389	VPSPSTATHY	IMTILGCLFGMVLVLGAVYYC	LRRRRRQEEK	UP	21
P19438	TNR1A_HUMAN	TNFRSF1A	87.094	4.255	HUMAN	SUBEXPERT	SS_TYPE1	HC substrate	0	1	1	N-out	Golgi;Membrane;PM	ADAM8;ADAM17	455	29	182	21	223	VKGTEDSGTT	VLLPLVIFFGLCLLSLLFIGL	MYRYQRWKSK	UP	21
Q8TBP5	F174A_HUMAN	FAM174A	87.051	4.952	HUMAN	OTHERS	SS_TYPE1	HC substrate	1	0	1	N-out	Membrane		190	29	94	21	46	NPGDKPMTQR	ALTVLMVVSGAVLVYFVVRTV	RMRRRNRKTR	UP	21
Q6UXG8	BTNL9_HUMAN	BTNL9	86.897	5.953	HUMAN		SS_TYPE1	HC substrate	1	0	1	N-out	Membrane		535	34	222	21	258	VFVPGASAWK	SAFVATLPLLLVLAALALGVL	RKQRRSREKL	UP	21
P23469	PTPRE_HUMAN	PTPRE	86.897	6.054	HUMAN	OTHERS	SS_TYPE1	HC substrate	1	0	1	N-out	Cytoplasm;Membrane;PM		700	19	27	23	631	GPPDPGASQP	LLAWLLLPLLLLLLVLLLAAYFF	RFRKQRKAVV	UP	23
Q2M385	MPEG1_HUMAN	MPEG1	86.869	4.579	HUMAN	OTHERS	SS_TYPE1	HC substrate	1	0	1	N-out	Cytoplasm;Membrane		716	17	638	21	40	HGDGGGLSGG	AAAGVTVGVTTILAVVITLAI	YGTRKFKKKA	UP	21
P29323	EPHB2_HUMAN	EPHB2	86.824	9.287	HUMAN	SUBEXPERT	SS_TYPE1	HC substrate	0	1	1	N-out	Cell projection;Membrane;PM		1055	18	525	21	491	QTSIQEKLPL	IIGSSAAGLVFLIAVVVIAIV	CNRRGFERAD	UP	21
Q96DU3	SLAF6_HUMAN	SLAMF6	86.717	7.115	HUMAN	OTHERS	SS_TYPE1	HC substrate	1	0	1	N-out	Membrane;PM		332	21	205	21	85	VKIQYTDTKM	ILFMVSGICIVFGFIILLLLV	LRKRRDSLSL	UP	21
P08887	IL6RA_HUMAN	IL6R	86.693	6.74	HUMAN	SUBLIT	SS_TYPE1	HC substrate	0	1	1	N-out	Membrane;PM;Secreted	ADAM10;ADAM17	468	19	346	21	82	VQDSSSVPLP	TFLVAGGSLAFGTLLCIAIVL	RFKKTWKLRA	UP	21
Q92673	SORL_HUMAN	SORL1	86.656	5.314	HUMAN	SUBEXPERT	SS_TYPE1	HC substrate	0	1	1	N-out	Cytoplasm;ER;Endosome;Golgi;Membrane;Nucleus;PM	ADAM17;BACE1	2214	28	2109	21	56	TQAARSTDVA	AVVVPILFLILLSLGVGFAIL	YTKHRRLQSS	UP	21
Q9C0C4	SEM4C_HUMAN	SEMA4C	86.615	5.371	HUMAN		SS_TYPE1	HC substrate	1	0	1	N-out	Cell junction;Cytoplasm;Membrane	BACE1	833	20	643	21	149	EARAPLENLG	LVWLAVVALGAVCLVLLLLVL	SLRRRLREEL	UP	21
P25445	TNR6_HUMAN	FAS	86.532	4.773	HUMAN	OTHERS	SS_TYPE1	HC substrate	1	0	1	N-out	Membrane;PM		335	25	148	17	145	KCKEEGSRSN	LGWLCLLLLPIPLIVWV	KRKEVQKTCR	UP	17
Q9NZ94	NLGN3_HUMAN	NLGN3	86.488	6.596	HUMAN		SS_TYPE1	HC substrate	1	0	1	N-out	Membrane;PM		848	37	672	21	118	NPRDYSTELS	VTIAVGASLLFLNVLAFAALY	YRKDKRRQEP	UP	21
O43157	PLXB1_HUMAN	PLXNB1	86.469	6.715	HUMAN		SS_TYPE1	HC substrate	1	0	1	N-out	Membrane;PM		2135	19	1471	21	624	SPGAFPVAAQ	VGLGVGTSLLALGVIIIVLMY	RRKSKQALRD	UP	21
P12318	FCG2A_HUMAN	FCGR2A	86.432	7.653	HUMAN	OTHERS	SS_TYPE1	HC substrate	1	0	1	N-out	Membrane;PM		317	33	184	23	77	PSMGSSSPMG	IIVAVVIATAVAAIVAAVVALIY	CRKKRISANS	UP	23
P31995	FCG2C_HUMAN	FCGR2C	86.419	7.155	HUMAN		SS_TYPE1	HC substrate	1	0	1	N-out	Cytoplasm;Membrane;PM		323	42	181	23	77	VQAPSSSPMG	IIVAVVTGIAVAAIVAAVVALIY	CRKKRISANS	UP	23
P01833	PIGR_HUMAN	PIGR	86.389	4.844	HUMAN	OTHERS	SS_TYPE1	HC substrate	1	0	1	N-out	Membrane;PM;Secreted		764	18	620	23	103	SSEEQGGSSR	ALVSTLVPLGLVLAVGAVAVGVA	RARHRKNVDR	UP	23
P18827	SDC1_HUMAN	SDC1	86.386	8.186	HUMAN	SUBLIT	SS_TYPE1	HC substrate	0	1	1	N-out	Membrane	ADAM17	310	22	232	21	35	GLLDRKEVLG	GVIAGGLVGLIFAVCLVGFML	YRMKKKDEGS	UP	21
P14151	LYAM1_HUMAN	SELL	86.374	3.655	HUMAN	OTHERS	SS_TYPE1	HC substrate	1	0	1	N-out	Membrane;PM	ADAM8;ADAM10;ADAM17	372	28	304	23	17	FSMIKEGDYN	PLFIPVAVMVTAFSGLAFIIWLA	RRLKKGKKSK	UP	23
Q9UKJ0	PILRB_HUMAN	PILRB	86.359	5.802	HUMAN		SS_TYPE1	HC substrate	1	0	1	N-out	Membrane		227	19	172	21	15	WHLSLDTAIR	VALAVAVLKTVILGLLCLLLL	WWRRRKGSRA	UP	21
Q8N0W4	NLGNX_HUMAN	NLGN4X	86.352	7.301	HUMAN		SS_TYPE1	HC substrate	1	0	1	N-out	Cell junction;Membrane;PM		816	41	635	21	119	TKRDYSTELS	VTIAVGASLLFLNILAFAALY	YKKDKRRHET	UP	21
Q8NFZ3	NLGNY_HUMAN	NLGN4Y	86.352	7.301	HUMAN		SS_TYPE1	HC substrate	1	0	1	N-out	Cell junction;Membrane;PM	BACE1	816	43	633	21	119	TKRDYSTELS	VTIAVGASLLFLNILAFAALY	YKKDKRRHET	UP	21
P16109	LYAM3_HUMAN	SELP	86.337	5.69	HUMAN	OTHERS	SS_TYPE1	HC substrate	1	0	1	N-out	Membrane;PM		830	41	730	24	35	QAGPLTIQEA	LTYFGGAVASTIGLIMGGTLLALL	RKRFRQKDDG	UP	24
P55899	FCGRN_HUMAN	FCGRT	86.328	6.792	HUMAN	OTHERS	SS_TYPE1	HC substrate	1	0	1	N-out	Endosome;Membrane;PM		365	23	274	24	44	VELESPAKSS	VLVVGIVIGVLLLTAAAVGGALLW	RRMRSGLPAP	UP	24
P52799	EFNB2_HUMAN	EFNB2	86.315	5.156	HUMAN	SUBLIT	SS_TYPE1	HC substrate	0	1	1	N-out	Cell junction;Membrane;PM	ADAM8;ADAM10	333	27	202	21	83	ILGSEVALFA	GIASGCIIFIVIIITLVVLLL	KYRRRHRKHS	UP	21
O15389	SIGL5_HUMAN	SIGLEC5	86.31	5.774	HUMAN		SS_TYPE1	HC substrate	1	0	1	N-out	Membrane		551	16	425	21	89	LGTGVVPAAL	GGAGVMALLCICLCLIFFLIV	KARRKQAAGR	UP	21
Q8N8Z6	DCBD1_HUMAN	DCBLD1	86.286	4.796	HUMAN	OTHERS	SS_TYPE1	HC substrate	1	0	1	N-out	Membrane		715	34	425	21	235	TSTGINITTV	AIPLVLLVVLVFAGMGIFAAF	RKKKKKGSPY	UP	21
Q5R3F8	PPR29_HUMAN	ELFN2	86.283	7.562	HUMAN		SS_NO_TYPE	HC substrate	1	0	1	N-out	Membrane		820	22	375	21	402	APSTSTTTHY	IMTILGCLFGMVIVLGAVYYC	LRKRRMQEEK	UP	21
P55285	CADH6_HUMAN	CDH6	86.148	7.656	HUMAN	SUBLIT	SS_TYPE1	HC substrate	0	1	1	N-out	Membrane;PM		790	18	597	21	154	IHPTGLSTGA	LVAILLCIVILLVTVVLFAAL	RRQRKKEPLI	UP	21
Q96J84	KIRR1_HUMAN	KIRREL1	86.14	5.707	HUMAN	OTHERS	SS_TYPE1	HC substrate	1	0	1	N-out	Membrane;PM		757	16	483	21	237	REVLPVGIIA	GATIGASILLIFFFIALVFFL	YRRRKGSRKD	UP	21
P01130	LDLR_HUMAN	LDLR	86.12	4.87	HUMAN	SUBEXPERT	SS_TYPE1	HC substrate	0	1	1	N-out	Membrane;PM		860	21	767	22	50	GNEKKPSSVR	ALSIVLPIVLLVFLCLGVFLLW	KNWRLKNINS	UP	22
Q9H2U9	ADAM7_HUMAN	ADAM7	86.095	6.688	HUMAN	OTHERS	SS_TYPE1	HC substrate	1	0	1	N-out	Membrane		754	18	650	21	65	ACEETLHVTN	ITILVVVLVLVIVGIGVLILL	VRYRKCIKLK	UP	21
Q96KG7	MEG10_HUMAN	MEGF10	86.046	8.8	HUMAN	OTHERS	SS_TYPE1	HC substrate	1	0	1	N-out	Membrane;PM		1140	25	832	21	262	ALPADSYQIG	AIAGIIILVLVVLFLLALFII	YRHKQKGKES	UP	21
Q16827	PTPRO_HUMAN	PTPRO	85.987	6.08	HUMAN		SS_TYPE1	HC substrate	1	0	1	N-out	Membrane		1216	29	793	21	373	VTEMNPNVVV	ISVLAILSTLLIGLLLVTLII	LRKKHLQMAR	UP	21
P55287	CAD11_HUMAN	CDH11	85.971	7.793	HUMAN		SS_TYPE1	HC substrate	1	0	1	N-out	Membrane;PM		796	22	595	23	156	AYILNAGLST	GALIAILACIVILLVIVVLFVTL	RRQKKEPLIV	UP	23
O75023	LIRB5_HUMAN	LILRB5	85.818	5.479	HUMAN		SS_TYPE1	HC substrate	1	0	1	N-out	Membrane		590	23	435	21	111	PQSGLGRHLG	VVTGVSVAFVLLLFLLLFLLL	RHRHQSKHRT	UP	21
P13747	HLAE_HUMAN	HLA-E	85.441	7.512	HUMAN		SS_TYPE1	HC substrate	1	0	1	N-out	Golgi;Membrane;PM;Secreted		358	21	284	24	29	KPASQPTIPI	VGIIAGLVLLGSVVSGAVVAAVIW	RKKSSGGKGG	UP	24
Q6UXK5	LRRN1_HUMAN	LRRN1	85.421	4.916	HUMAN		SS_TYPE1	HC substrate	1	0	1	N-out	Membrane	BACE1	716	25	606	21	64	DISDQETSTA	LAAVMGSMFAVISLASIAVYF	AKRFKRKNYH	UP	21
Q9BRK3	MXRA8_HUMAN	MXRA8	85.395	6.505	HUMAN	OTHERS	SS_TYPE1	HC substrate	1	0	1	N-out	Membrane;PM		442	19	322	21	80	PESRAHFFQQ	LGYVLATLLLFILLLVTVLLA	ARRRRGGYEY	UP	21
Q9Y5G7	PCDG6_HUMAN	PCDHGA6	85.393	9.827	HUMAN		SS_TYPE1	HC substrate	1	0	1	N-out	Membrane;PM		932	29	663	21	219	KPNDSDLTLY	LVVAVAAVSCVFLAFVIVLLA	LRLQRWHKSR	UP	21
Q9Y5G4	PCDG9_HUMAN	PCDHGA9	85.393	7.022	HUMAN		SS_TYPE1	HC substrate	1	0	1	N-out	Membrane;PM		932	28	664	21	219	DLEASDLTLY	LVVAVAVVSCVFLTFVITLLA	LRLRHWHSSH	UP	21
P29016	CD1B_HUMAN	CD1B	85.26	8.313	HUMAN		SS_TYPE1	HC substrate	1	0	1	N-out	Endosome;Lysosome;Membrane;PM		333	17	286	21	9	IILYWRNPTS	IGSIVLAIIVPSLLLLLCLALWY	MRRRSYQNIP	TM	23
Q9NYJ7	DLL3_HUMAN	DLL3	85.092	6.043	HUMAN		SS_TYPE1	HC substrate	1	0	1	N-out	Membrane		618	26	466	21	105	LRPGDPQRYL	LPPALGLLVAAGVAGAALLLV	HVRRRGHSQD	UP	21
Q9UIW2	PLXA1_HUMAN	PLXNA1	85.033	6.891	HUMAN		SS_TYPE1	HC substrate	1	0	1	N-out	Membrane;PM		1896	26	1218	21	631	VYSDSLLTLP	AIVGIGGGGGLLLLVIVAVLI	AYKRKSRDAD	UP	21
O15146	MUSK_HUMAN	MUSK	84.997	7.543	HUMAN	SUBLIT	SS_TYPE1	HC substrate	0	1	1	N-out	Cell junction;Membrane;PM		869	23	472	21	353	FSVSPTYSMT	VIISIMSSFAIFVLLTITTLY	CCRRRKQWKN	UP	21
Q86T20	SIM29_HUMAN	SMIM29	84.981	7.557	HUMAN		SS_NO_TYPE	HC substrate	1	0	1	N-out	Membrane		102	0	20	21	61	QANSDSMVGY	VLGPFFLITLVGVVVAVVMYV	QKKKRVDRLR	UP	21
Q7Z408	CSMD2_HUMAN	CSMD2	84.847	6.619	HUMAN		SS_NO_TYPE	HC substrate	1	0	1	N-out	Membrane;PM		3487	0	3408	21	58	SIGRHFASNS	SSVAAAILVPFIALIIAGFVL	YLYKHRRRPK	UP	21
O75051	PLXA2_HUMAN	PLXNA2	84.797	6.854	HUMAN	OTHERS	SS_TYPE1	HC substrate	1	0	1	N-out	Membrane;PM		1894	34	1203	21	636	VISDSLLTLP	AIVSIAAGGSLLLIIVIIVLI	AYKRKSREND	UP	21
Q9BYE9	CDHR2_HUMAN	CDHR2	84.702	7.766	HUMAN	OTHERS	SS_TYPE1	HC substrate	1	0	1	N-out	Cell junction;Cell projection;Membrane;PM		1310	20	1134	21	135	ESDLSKQLIS	VIIGLGVALLLVLVIMTMAFV	CVRKSYNRKL	UP	21
Q14114	LRP8_HUMAN	LRP8	84.699	6.123	HUMAN	SUBEXPERT	SS_TYPE1	HC substrate	0	1	1	N-out	Membrane;PM		963	32	794	21	116	SKMGSTVTAA	VIGIIVPIVVIALLCMSGYLI	WRNWKRKNTK	UP	21
Q9H7M9	VISTA_HUMAN	VSIR	84.691	6.648	HUMAN	OTHERS	SS_TYPE1	HC substrate	1	0	1	N-out	Membrane;PM		311	32	162	21	96	SQDSENITAA	ALATGACIVGILCLPLILLLV	YKQRQAASNR	UP	21
Q86YW5	TRML1_HUMAN	TREML1	84.623	5.22	HUMAN		SS_TYPE1	HC substrate	1	0	1	N-out	Membrane;PM		311	15	147	21	128	EPSQDEKSIP	LIWGAVLLVGLLVAAVVLFAV	MAKRKQGNRL	UP	21
P15382	KCNE1_HUMAN	KCNE1	84.596	9.291	HUMAN	SUBEXPERT	SS_TYPE1	HC substrate	0	1	1	N-out	Membrane;PM		129	0	43	23	63	SPRSSDGKLE	ALYVLMVLGFFGFFTLGIMLSYI	RSKKLEHSND	UP	23
P32004	L1CAM_HUMAN	L1CAM	84.301	6.146	HUMAN	SUBEXPERT	SS_TYPE1	HC substrate	0	1	1	N-out	Membrane;PM	ADAM10;ADAM17;BACE1	1257	19	1101	23	114	RLPPAGFATE	GWFIGFVSAIILLLLVLLILCFI	KRSKGGKYSV	UP	23
Q16620	NTRK2_HUMAN	NTRK2	84.233	6.329	HUMAN	SUBEXPERT	SS_TYPE1	HC substrate	0	1	1	N-out	Endosome;Membrane;PM		822	31	399	24	368	DVTDKTGREH	LSVYAVVVIASVVGFCLLVMLFLL	KLARHSKFGM	UP	24
Q9NS68	TNR19_HUMAN	TNFRSF19	84.168	8.946	HUMAN		SS_TYPE1	HC substrate	1	0	1	N-out	Membrane;PM;Secreted		423	29	141	21	232	TASSPRDTAL	AAVICSALATVLLALLILCVI	YCKRQFMEKK	UP	21
Q8TDW7	FAT3_HUMAN	FAT3	84.146	7.355	HUMAN	OTHERS	SS_TYPE1	HC substrate	1	0	1	N-out	Membrane		4557	32	4122	21	382	AGHSYVGKEE	LIGIAVVLFVIFILVVLFIVF	RKKVFRKNYS	UP	21
Q6UXZ0	TMIG1_HUMAN	TMIGD1	84.129	11.556	HUMAN		SS_TYPE1	HC substrate	1	0	1	N-out	Cytoplasm;Membrane;PM		262	29	191	21	21	IVKDKTVGVP	IEPIIAACVVIFLTLCFGLIA	RRKKIMKLCM	UP	21
Q9HCK4	ROBO2_HUMAN	ROBO2	84.072	13.495	HUMAN		SS_TYPE1	HC substrate	1	0	1	N-out	Membrane	BACE1	1378	21	838	21	498	EQITDVVKQP	AFIAGIGGACWVILMGFSIWL	YWRRKKRKGL	UP	21
O75096	LRP4_HUMAN	LRP4	84.038	8.575	HUMAN	OTHERS	SS_TYPE1	HC substrate	1	0	1	N-out	Membrane;PM	BACE1	1905	20	1705	21	159	AAPGEGLHIS	YAIGGLLSILLILVVIAALML	YRHKKSKFTD	UP	21
Q99466	NOTC4_HUMAN	NOTCH4	84.014	5.005	HUMAN	SUBEXPERT	SS_TYPE1	HC substrate	0	1	1	N-out	Membrane;PM	ADAM10;ADAM17	2003	23	1424	21	535	TAPPANQLPW	PVLCSPVAGVILLALGALLVL	QLIRRRRREH	UP	21
Q9Y5H2	PCDGB_HUMAN	PCDHGA11	83.958	11.555	HUMAN		SS_TYPE1	HC substrate	1	0	1	N-out	Membrane;PM	BACE1	935	29	664	21	221	NSETSDLSLY	LVVAVAAVSCIFLVFVIVLLA	LRLWRWHKSR	UP	21
Q9Y5G0	PCDGH_HUMAN	PCDHGB5	83.951	9.622	HUMAN		SS_TYPE1	HC substrate	1	0	1	N-out	Membrane;PM		923	30	657	21	215	SDPQAELQFY	LVVALALISVLFLLAVILAVA	LRLRRSSSPA	UP	21
P40126	TYRP2_HUMAN	DCT	83.888	8.674	HUMAN	SUBLIT	SS_TYPE1	HC substrate	0	1	1	N-out	Membrane		519	23	449	21	26	VEETPGWPTT	LLVVMGTLVALVGLFVLLAFL	QYRRLRKGYT	UP	21
P11717	MPRI_HUMAN	IGF2R	83.837	7.909	HUMAN	OTHERS	SS_TYPE1	HC substrate	1	0	1	N-out	Endosome;Golgi;Membrane	BACE1	2491	40	2264	23	164	MHKGLSERSQ	AVGAVLSLLLVALTCCLLALLLY	KKERRETVIS	UP	23
Q8IZJ1	UNC5B_HUMAN	UNC5B	83.758	7.88	HUMAN	OTHERS	SS_TYPE1	HC substrate	1	0	1	N-out	Membrane;PM		945	26	351	21	547	LEASGDAALY	AGLVVAIFVVVAILMAVGVVV	YRRNCRDFDT	UP	21
O94856	NFASC_HUMAN	NFASC	83.738	6.714	HUMAN		SS_TYPE1	HC substrate	1	0	1	N-out	Membrane;PM		1347	24	1193	21	109	NQADIATQGW	FIGLMCAIALLVLILLIVCFI	KRSRGGKYPV	UP	21
Q9NZV1	CRIM1_HUMAN	CRIM1	83.691	7.041	HUMAN	OTHERS	SS_TYPE1	HC substrate	1	0	1	N-out	Membrane	BACE1	1036	34	905	21	76	HPSEDSSLDS	IASVVVPIIICLSIIIAFLFI	NQKKQWIPLL	UP	21
P41217	OX2G_HUMAN	CD200	83.689	11.206	HUMAN	SUBLIT	SS_TYPE1	HC substrate	0	1	1	N-out	Membrane;PM	ADAM28;BACE1	278	30	202	27	19	TDFKQTVNKG	YWFSVPLLLSIVSLVILLVLISILLYW	KRHRNQDRGE	UP	27
P15514	AREG_HUMAN	AREG	83.681	7.238	HUMAN		SS_NO_TYPE	HC substrate	1	0	1	N-out	Membrane		252	19	179	23	31	HSMIDSSLSK	IALAAIAAFMSAVILTAVAVITV	QLRRQYVRKY	UP	23
Q9Y5G3	PCDGD_HUMAN	PCDHGB1	83.384	10.784	HUMAN		SS_TYPE1	HC substrate	1	0	1	N-out	Membrane;PM		927	28	659	21	219	SDPQTELQFY	LVVALALISVLFLLAVILAIA	LRLRRSSSLD	UP	21
Q3MIP1	IPIL2_HUMAN	ITPRIPL2	83.365	6.379	HUMAN	OTHERS	SS_TYPE1	HC substrate	1	0	1	N-out	Membrane		535	38	5	21	471	GGARAEPADG	VDGGFPLLKVAVLLLLSYVLL	RCRHAVRQRF	UP	21
O94985	CSTN1_HUMAN	CLSTN1	83.225	6.444	HUMAN	SUBEXPERT	SS_TYPE1	HC substrate	0	1	1	N-out	Cell junction;Cell projection;ER;Golgi;Membrane;PM		981	28	831	21	101	PHPFAVVPST	ATVVIVVCVSFLVFMIILGVF	RIRAAHRRTM	UP	21
Q96RJ3	TR13C_HUMAN	TNFRSF13C	83.206	9.684	HUMAN		SS_TYPE3	HC substrate	1	0	1	N-out	Membrane		184	0	78	21	85	EAALPLPGLL	FGAPALLGLALVLALVLVGLV	SWRRRQRRLR	UP	21
Q96MS0	ROBO3_HUMAN	ROBO3	83.181	7.801	HUMAN		SS_TYPE1	HC substrate	1	0	1	N-out	Membrane		1386	20	871	21	474	VRLARVLREP	AFLAGSGAACGALLLGLCAAL	YWRRKQRKEL	UP	21
Q9UJ99	CAD22_HUMAN	CDH22	83.162	7.644	HUMAN		SS_TYPE1	HC substrate	1	0	1	N-out	Membrane;PM		828	34	590	21	183	AFVMAASLSP	GALIALLVCVLILVVLVLLIL	TLRRHHKSHL	UP	21
Q9HBT6	CAD20_HUMAN	CDH20	83.151	9.838	HUMAN		SS_TYPE1	HC substrate	1	0	1	N-out	Membrane;PM		801	34	585	21	161	AYMLPVSLSR	GALIAILACIFVLLVLVLLIL	SMRRHRKQPY	UP	21
P09758	TACD2_HUMAN	TACSTD2	83.018	7.248	HUMAN	SUBEXPERT	SS_TYPE1	HC substrate	0	1	1	N-out	Membrane		323	26	248	23	26	PPKFSMKRLT	AGLIAVIVVVVVALVAGMAVLVI	TNRRKSGKYK	UP	23
Q9Y5H3	PCDGA_HUMAN	PCDHGA10	82.997	6.454	HUMAN		SS_TYPE1	HC substrate	1	0	1	N-out	Membrane;PM		936	32	664	21	219	NSETSDLTLY	LVVAVAAVSCVFLAFVIVLLA	HRLRRWHKSR	UP	21
Q99523	SORT_HUMAN	SORT1	82.959	6.85	HUMAN	SUBEXPERT	SS_TYPE1	HC substrate	0	1	1	N-out	ER;Endosome;Golgi;Lysosome;Membrane;Nucleus;PM	BACE1	831	33	722	23	53	SPEKQNSKSN	SVPIILAIVGLMLVTVVAGVLIV	KKYVCGGRFL	UP	23
P14209	CD99_HUMAN	CD99	82.893	13.559	HUMAN	SUBLIT	SS_TYPE1	HC substrate	0	1	1	N-out	Membrane		185	22	100	25	38	SHRKEGEEAD	APGVIPGIVGAVVVAVAGAISSFIA	YQKKKLCFKE	UP	25
Q9ULB4	CADH9_HUMAN	CDH9	82.73	9.997	HUMAN		SS_TYPE1	HC substrate	1	0	1	N-out	Membrane;PM		789	21	594	21	153	ILSAGLSTGA	LVAILLCVLILLILVVLFAAL	KRQRKKEPLI	UP	21
O60896	RAMP3_HUMAN	RAMP3	82.712	6.263	HUMAN	OTHERS	SS_TYPE1	HC substrate	1	0	1	N-out	Membrane;PM		148	23	95	20	10	VHLEDPPDEV	LIPLIVIPVVLTVAMAGLVV	WRSKRTDTLL	UP	20
P21754	ZP3_HUMAN	ZP3	82.647	10.221	HUMAN	OTHERS	SS_TYPE1	HC substrate	1	0	1	N-out	Membrane;PM		424	22	365	21	16	QWALPSDTSV	VLLGVGLAVVVSLTLTAVILV	LTRRCRTASH	UP	21
Q9UQV4	LAMP3_HUMAN	LAMP3	82.609	7.293	HUMAN	OTHERS	SS_TYPE1	HC substrate	1	0	1	N-out	Cytoplasm;Endosome;Lysosome;Membrane		416	27	354	21	14	NVDECSSDYT	IVLPVIGAIVVGLCLMGMGVY	KIRLRCQSSG	UP	21
Q96D42	HAVR1_HUMAN	HAVCR1	82.591	7.827	HUMAN		SS_TYPE1	HC substrate	1	0	1	N-out	Membrane	ADAM10;ADAM17	364	20	275	21	48	SLLTANTTKG	IYAGVCISVLVLLALLGVIIA	KKYFFKKEVQ	UP	21
Q6UXC1	AEGP_HUMAN	MAMDC4	82.58	8.531	HUMAN		SS_TYPE1	HC substrate	1	0	1	N-out	Membrane		1216	22	1129	21	44	SPGNTAAPGS	VPAVVGSALLLLMLLVLLGLG	GRRWLQKKGS	UP	21
Q08345	DDR1_HUMAN	DDR1	82.578	5.935	HUMAN		SS_TYPE1	HC substrate	1	0	1	N-out	Membrane;PM		913	18	399	21	475	VAKAEGSPTA	ILIGCLVAIILLLLLIIALML	WRLHWRRLLS	UP	21
Q6ZN44	UNC5A_HUMAN	UNC5A	82.568	10.762	HUMAN		SS_TYPE1	HC substrate	1	0	1	N-out	Membrane;PM		842	25	281	21	515	ASGPEDVALY	VGLIAVAVCLVLLLLVLILVY	CRKKEGLDSD	UP	21
Q8IY17	PLPL6_HUMAN	PNPLA6	82.566	10.272	HUMAN		SS_TYPE3	HC substrate	1	0	1	N-out	ER;Membrane		1375	0	59	21	1295	QPVPFVPQVL	GVMIGAGVAVVVTAVLILLVV	RRLRVPKTPA	UP	21
Q9H2A7	CXL16_HUMAN	CXCL16	82.398	17.61	HUMAN	SUBLIT	SS_TYPE1	HC substrate	0	1	1	N-out	Membrane	ADAM10	254	29	176	21	28	AGPTARTSAT	VPVLCLLAIIFILTAALSYVL	CKRRRGQSPQ	UP	21
P26842	CD27_HUMAN	CD27	82.328	7.952	HUMAN	OTHERS	SS_TYPE1	HC substrate	1	0	1	N-out	Membrane		260	19	172	21	48	RSLCSSDFIR	ILVIFSGMFLVFTLAGALFLH	QRRKYRSNKG	UP	21
O95185	UNC5C_HUMAN	UNC5C	82.29	8.447	HUMAN		SS_TYPE1	HC substrate	1	0	1	N-out	Cell junction;Cell projection;Membrane;PM	BACE1	931	40	340	21	530	APDSDDVALY	VGIVIAVIVCLAISVVVALFV	YRKNHRDFES	UP	21
P11279	LAMP1_HUMAN	LAMP1	82.245	5.993	HUMAN		SS_TYPE1	HC substrate	1	0	1	N-out	Endosome;Lysosome;Membrane;PM	BACE1	417	28	354	23	12	EECLLDENSM	LIPIAVGGALAGLVLIVLIAYLV	GRKRSHAGYQ	UP	23
Q9Y6N8	CAD10_HUMAN	CDH10	82.174	9.019	HUMAN		SS_TYPE1	HC substrate	1	0	1	N-out	Membrane;PM		788	22	591	21	154	LLPAGLSTGA	LIAILLCIIILLVIVVLFAAL	KRQRKKEPLI	UP	21
Q495A1	TIGIT_HUMAN	TIGIT	82.037	8.089	HUMAN	OTHERS	SS_TYPE1	HC substrate	1	0	1	N-out	Membrane;PM		244	21	120	21	82	AEHGARFQIP	LLGAMAATLVVICTAVIVVVA	LTRKKKALRI	UP	21
O94826	TOM70_HUMAN	TOMM70	81.809	5.455	HUMAN		SS_NO_TYPE	HC substrate	1	0	1	N-out	Membrane;Mitochondrion		608	0	38	21	549	AGPGTGGLPR	WQLALAVGAPLLLGAGAIYLW	SRQQRRREAR	UP	21
Q9Y5F9	PCDGI_HUMAN	PCDHGB6	81.804	11.198	HUMAN		SS_TYPE1	HC substrate	1	0	1	N-out	Membrane;PM		930	30	661	21	218	SDPQAELQFY	LVVALALISVLFLLAVILAIA	LRLRRSLSPA	UP	21
Q9Y4D7	PLXD1_HUMAN	PLXND1	81.769	5.892	HUMAN		SS_NO_TYPE	HC substrate	1	0	1	N-out	Cell projection;Membrane;PM		1925	46	1225	21	633	TLQLGGSETA	IIVSIVICSVLLLLSVVALFV	FCTKSRRAER	UP	21
P54762	EPHB1_HUMAN	EPHB1	81.768	12.847	HUMAN		SS_TYPE1	HC substrate	1	0	1	N-out	Cell projection;Endosome;Membrane;PM		984	17	523	23	421	YKSELREQLP	LIAGSAAAGVVFVVSLVAISIVC	SRKRAYSKEA	UP	23
Q15762	CD226_HUMAN	CD226	81.762	8.139	HUMAN	OTHERS	SS_TYPE1	HC substrate	1	0	1	N-out	Membrane;PM		336	18	236	21	61	TDNQYTLFVA	GGTVLLLLFVISITTIIVIFL	NRRRRRERRD	UP	21
O75581	LRP6_HUMAN	LRP6	81.729	7.145	HUMAN	SUBEXPERT	SS_TYPE1	HC substrate	0	1	1	N-out	Membrane;PM		1613	19	1351	23	220	YPTEEPAPQA	TNTVGSVIGVIVTIFVSGTVYFI	CQRMLCPRMK	UP	23
P43121	MUC18_HUMAN	MCAM	81.505	7.024	HUMAN		SS_TYPE1	HC substrate	1	0	1	N-out	Membrane		646	23	536	24	63	RKLPEPESRG	VVIVAVIVCILVLAVLGAVLYFLY	KKGKLPCRRS	UP	24
O43699	SIGL6_HUMAN	SIGLEC6	81.434	7.852	HUMAN	OTHERS	SS_TYPE1	HC substrate	1	0	1	N-out	Membrane;PM;Secreted		453	26	321	21	85	WKPEGRAGGV	LGAVWGASITTLVFLCVCFIF	RVKTRRKKAA	UP	21
A6NMB1	SIG16_HUMAN	SIGLEC16	81.379	8.318	HUMAN		SS_TYPE1	HC substrate	1	0	1	N-out	Membrane		481	16	418	21	26	VHCKSGPMTG	VVLVAVGEVAMKILLLCLCLI	LLRVRSCRRK	UP	21
Q13634	CAD18_HUMAN	CDH18	81.297	9.69	HUMAN		SS_TYPE1	HC substrate	1	0	1	N-out	Membrane;PM		790	24	584	28	154	TCHAEAFLSS	AGLSTGALIAILLCVLILLAIVVLFITL	RRSKKEPLII	UP	28
P04440	DPB1_HUMAN	HLA-DPB1	81.241	10.784	HUMAN		SS_TYPE1	HC substrate	1	0	1	N-out	ER;Endosome;Golgi;Lysosome;Membrane;PM		258	29	196	21	12	KAQSDSARSK	TLTGAGGFVLGLIICGVGIFM	HRRSKKVQRG	UP	21
Q9ULX7	CAH14_HUMAN	CA14	81.036	13.809	HUMAN	OTHERS	SS_TYPE1	HC substrate	1	0	1	N-out	Membrane		337	15	275	21	26	AGSSYTTGEM	LSLGVGILVGCLCLLLAVYFI	ARKIRKKRLE	UP	21
O14669	TMG2_HUMAN	PRRG2	80.973	12.667	HUMAN	OTHERS	SS_TYPE1	HC substrate	1	0	1	N-out	Membrane;PM		202	23	86	21	72	GGRGRVDVAS	LAVGLTGGILLIVLAGLGAFW	YLRWRQHRGQ	UP	21
Q96PZ7	CSMD1_HUMAN	CSMD1	80.959	11.347	HUMAN	OTHERS	SS_TYPE1	HC substrate	1	0	1	N-out	Membrane		3564	26	3461	21	56	SHYHGTSSGS	VAAAILVPFFALILSGFAFYL	YKHRTRPKVQ	UP	21
Q5ZPR3	CD276_HUMAN	CD276	80.931	10.192	HUMAN	OTHERS	SS_TYPE1	HC substrate	1	0	1	N-out	Membrane	BACE1	534	28	438	21	47	GQPMTFPPEA	LWVTVGLSVCLIALLVALAFV	CWRKIKQSCE	UP	21
Q9NQS3	NECT3_HUMAN	NECTIN3	80.902	15.396	HUMAN	SUBLIT	SS_NO_TYPE	HC substrate	0	1	1	N-out	Cell junction;Membrane;PM		549	57	347	21	124	ATIKDDTIAT	IIASVVGGALFIVLVSVLAGI	FCYRRRRTFR	UP	21
O76095	JTB_HUMAN	JTB	80.876	8.203	HUMAN	OTHERS	SS_TYPE1	HC substrate	1	0	1	N-out	Membrane		146	30	75	21	20	CRSALMEQRL	FWKFEGAVVCVALIFACLVII	RQRQLDRKAL	UP	21
P54760	EPHB4_HUMAN	EPHB4	80.875	17.51	HUMAN	SUBLIT	SS_TYPE1	HC substrate	0	1	1	N-out	Membrane;PM	ADAM9;BACE1	987	15	524	21	427	ESEGWREQLA	LIAGTAVVGVVLVLVVIVVAV	LCLRKQSNGR	UP	21
Q96PX8	SLIK1_HUMAN	SLITRK1	80.85	8.107	HUMAN	OTHERS	SS_TYPE1	HC substrate	1	0	1	N-out	Cell junction;Membrane;Secreted		696	17	605	21	53	SRVSISVLVP	GLLLVFVTSAFTVVGMLVFIL	RNRKRSKRRD	UP	21
Q9HC56	PCDH9_HUMAN	PCDH9	80.808	10.3	HUMAN	OTHERS	SS_TYPE1	HC substrate	1	0	1	N-out	Membrane;PM		1237	23	791	21	402	QPYQNEDYLT	IMIAIIAGAMVVIVVIFVTVL	VRCRHASRFK	UP	21
P34810	CD68_HUMAN	CD68	80.789	11.552	HUMAN		SS_TYPE1	HC substrate	1	0	1	N-out	Endosome;Lysosome;Membrane;PM		354	21	298	25	10	QSFSCPSDRS	ILLPLIIGLILLGLLALVLIAFCII	RRRPSAYQAL	UP	25
P55289	CAD12_HUMAN	CDH12	80.734	9.042	HUMAN		SS_TYPE1	HC substrate	1	0	1	N-out	Membrane;PM		794	23	586	28	157	SCNVEAIFLP	VGLSTGALIAILLCIVILLAIVVLYVAL	RRQKKKDTLM	UP	28
Q9Y5H1	PCDG2_HUMAN	PCDHGA2	80.593	6.798	HUMAN		SS_TYPE1	HC substrate	1	0	1	N-out	Membrane;PM		932	28	664	21	219	IPNDSDLTLY	LVVAVAAVSCVFLAFVIVLLA	HRLRRWHKSR	UP	21
O00533	NCHL1_HUMAN	CHL1	80.56	7.362	HUMAN		SS_TYPE1	HC substrate	1	0	1	N-out	ECM;Membrane;PM;Secreted	BACE1	1208	24	1058	21	105	LYDDISTQGW	FIGLMCAIALLTLLLLTVCFV	KRNRGGKYSV	UP	21
Q6UWI2	PARM1_HUMAN	PARM1	80.556	11.168	HUMAN	OTHERS	SS_TYPE1	HC substrate	1	0	1	N-out	Endosome;Golgi;Membrane;PM		310	20	238	21	31	EVEHALSSGS	IAAITVTVIAVVLLVFGVAAY	LKIRHSSYGR	UP	21
P55291	CAD15_HUMAN	CDH15	80.55	11.557	HUMAN	OTHERS	SS_TYPE1	HC substrate	1	0	1	N-out	Membrane;PM		814	21	585	20	188	AGGTGLSLGA	LVIVLASALLLLVLVLLVAL	RARFWKQSRG	UP	20
Q8NFM7	I17RD_HUMAN	IL17RD	80.542	8.883	HUMAN	OTHERS	SS_TYPE1	HC substrate	1	0	1	N-out	Golgi;Membrane;PM		739	16	283	21	419	VHSPWAGPIR	AVAITVPLVVISAFATLFTVM	CRKKQQENIY	UP	21
Q86UP0	CAD24_HUMAN	CDH24	80.512	10.224	HUMAN		SS_TYPE1	HC substrate	1	0	1	N-out	Membrane;PM		819	19	622	21	157	LSAAGLSTGA	LLAIITCVGALLALVVLFVAL	RRQKQEALMV	UP	21
Q9UN71	PCDGG_HUMAN	PCDHGB4	80.483	10.114	HUMAN		SS_TYPE1	HC substrate	1	0	1	N-out	Membrane;PM		923	30	659	21	213	SDLQAELQFY	LVVALALISVLFLVAMILAIA	LRLRRSSSPA	UP	21
P20273	CD22_HUMAN	CD22	80.448	9.155	HUMAN	OTHERS	SS_TYPE1	HC substrate	1	0	1	N-out	Membrane;PM		847	19	668	19	141	YYSPETIGRR	VAVGLGSCLAILILAICGL	KLQRRWKRTQ	UP	19
Q9ULB5	CADH7_HUMAN	CDH7	80.444	9.324	HUMAN		SS_TYPE1	HC substrate	1	0	1	N-out	Membrane;PM		785	27	580	21	157	AYVLPAGLST	GALIAILACVLTLLVLILLIV	TMRRRKKEPL	UP	21
Q9BZA7	PC11X_HUMAN	PCDH11X	80.296	10.429	HUMAN		SS_TYPE1	HC substrate	1	0	1	N-out	Membrane;PM		1347	23	789	21	514	VSSPTSDYVK	ILVAAVAGTITVVVVIFITAV	VRCRQAPHLK	UP	21
Q9BZA8	PC11Y_HUMAN	PCDH11Y	80.296	10.429	HUMAN		SS_TYPE1	HC substrate	1	0	1	N-out	Membrane;PM		1340	28	816	21	475	VSSPTSDYVK	ILVAAVAGTITVVVVIFITAV	VRCRQAPHLK	UP	21
P21583	SCF_HUMAN	KITLG	80.267	8.666	HUMAN	OTHERS	SS_TYPE1	HC substrate	1	0	1	N-out	Cell projection;Cytoplasm;Membrane;PM;Secreted	ADAM8;ADAM12;ADAM17;ADAM33	273	25	189	23	36	KNPPGDSSLH	WAAMALPALFSLIIGFAFGALYW	KKRQPSLTRA	UP	23
Q9NZQ7	PD1L1_HUMAN	CD274	80.233	7.67	HUMAN		SS_TYPE1	HC substrate	1	0	1	N-out	Endosome;Membrane;PM		290	18	220	21	31	LPLAHPPNER	THLVILGAILLCLGVALTFIF	RLRKGRMMDV	UP	21
Q9Y5H4	PCDG1_HUMAN	PCDHGA1	80.151	7.302	HUMAN		SS_TYPE1	HC substrate	1	0	1	N-out	Membrane;PM		931	28	664	21	218	KPNDSDLTLY	LVVAAAAVSCVFLAFVIVLLA	HRLRRWHKSR	UP	21
P98164	LRP2_HUMAN	LRP2	80.108	11.589	HUMAN	SUBLIT	SS_TYPE1	HC substrate	0	1	1	N-out	Membrane;PM		4655	25	4398	23	209	FSKGISPGTT	AVAVLLTILLIVVIGALAIAGFF	HYRRTGSLLP	UP	23
Q08174	PCDH1_HUMAN	PCDH1	80.039	8.97	HUMAN		SS_TYPE1	HC substrate	1	0	1	N-out	Cell junction;Membrane;PM		1060	57	795	21	187	EYERSKQRGN	ILFGVVAGVVAVALLIALAVL	VRYCRQREAK	UP	21
Q5DID0	UROL1_HUMAN	UMODL1	79.971	8.994	HUMAN	OTHERS	SS_TYPE1	LC substrate	0	0	1	N-out	Membrane;PM		1318	21	1251	21	25	HAEAGLGAGY	VVLIVVAIFVLVAGTATLLIV	RYQRMNGRYN	UP	21
Q9H3T3	SEM6B_HUMAN	SEMA6B	79.966	9.237	HUMAN	OTHERS	SS_TYPE1	LC substrate	0	0	1	N-out	Membrane;PM		888	25	578	21	264	VSVNLLVTSS	VAAFVVGAVVSGFSVGWFVGL	RERRELARRK	UP	21
Q16655	MAR1_HUMAN	MLANA	79.792	9.931	HUMAN		SS_TYPE3	LC substrate	0	0	1	N-out	ER;Membrane		118	0	26	21	71	HGHSYTTAEE	AAGIGILTVILGVLLLIGCWY	CRRRNGYRAL	UP	21
Q13332	PTPRS_HUMAN	PTPRS	79.704	8.629	HUMAN		SS_TYPE1	LC substrate	0	0	1	N-out	Membrane;PM	BACE1	1948	29	1253	21	645	PQPIVDGEEG	LIWVIGPVLAVVFIICIVIAI	LLYKNKPDSK	UP	21
Q9Y219	JAG2_HUMAN	JAG2	79.41	18.476	HUMAN	SUBEXPERT	SS_TYPE1	LC substrate	0	1	1	N-out	Membrane		1238	23	1057	21	137	ETVVTGGSST	GLLVPVLCGAFSVLWLACVVL	CVWWTRKRRK	UP	21
P05538	DQB2_HUMAN	HLA-DQB2	79.355	9.978	HUMAN		SS_TYPE1	LC substrate	0	0	1	N-out	ER;Endosome;Golgi;Lysosome;Membrane;PM		268	32	197	21	18	RAQSESAQSK	MLSGIGGFVLGLIFLGLGLII	RHRGQKGPRG	UP	21
P22607	FGFR3_HUMAN	FGFR3	79.25	10.492	HUMAN	SUBLIT	SS_TYPE1	LC substrate	0	1	1	N-out	Membrane;PM		806	22	353	21	410	ADEAGSVYAG	ILSYGVGFFLFILVVAAVTLC	RLRSPPKKGL	UP	21
Q92823	NRCAM_HUMAN	NRCAM	79.179	7.881	HUMAN		SS_TYPE1	LC substrate	0	0	1	N-out	Membrane;PM		1304	24	1143	23	114	ASRQVDIATQ	GWFIGLMCAVALLILILLIVCFI	RRNKGGKYPV	UP	23
Q6UXV0	GFRAL_HUMAN	GFRAL	79.161	7.731	HUMAN		SS_NO_TYPE	LC substrate	0	0	1	N-out	Membrane;PM		394	18	333	20	23	TGFHSPFNGE	VIYAAMCMTVTCGILLLVMV	KLRTSRISSK	UP	20
P29322	EPHA8_HUMAN	EPHA8	79.058	10.042	HUMAN	OTHERS	SS_TYPE1	LC substrate	0	0	1	N-out	Membrane;PM		1005	27	515	21	442	KPRPRYDTRT	IVWICLTLITGLVVLLLLLIC	KKRHCGYSKA	UP	21
Q02223	TNR17_HUMAN	TNFRSF17	79.024	15.3	HUMAN	SUBEXPERT	SS_TYPE3	LC substrate	0	1	1	N-out	Membrane		184	0	54	23	107	VTNSVKGTNA	ILWTCLGLSLIISLAVFVLMFLL	RKINSEPLKD	UP	23
P19235	EPOR_HUMAN	EPOR	78.982	14.62	HUMAN	OTHERS	SS_TYPE1	LC substrate	0	0	1	N-out	Membrane;PM;Secreted		508	24	226	23	235	SLLTPSDLDP	LILTLSLILVVILVLLTVLALLS	HRRALKQKIW	UP	23
Q9Y5F8	PCDGJ_HUMAN	PCDHGB7	78.965	12.84	HUMAN		SS_TYPE1	LC substrate	0	0	1	N-out	Membrane;PM		929	30	661	21	217	SDSQAEMQFY	LVVALALISVLFLLAVILAIA	LRLRQSFSPT	UP	21
Q9ULT6	ZNRF3_HUMAN	ZNRF3	78.944	10.602	HUMAN	OTHERS	SS_TYPE1	LC substrate	0	0	1	N-out	Membrane;PM		936	55	164	21	696	PRQPTEYFDM	GIFLAFFVVVSLVCLILLVKI	KLKQRRSQNS	UP	21
A4D2H0	CTGEF_HUMAN	CTAGE15	78.943	8.814	HUMAN		SS_NO_TYPE	LC substrate	0	0	1	N-out	Membrane		777	0	38	21	718	SMRPDENPYG	FPSELVVCAAVIGFFVVLLFL	WRSFRSVRSR	UP	21
Q8IX94	CTGE4_HUMAN	CTAGE4	78.943	8.814	HUMAN		SS_NO_TYPE	LC substrate	0	0	1	N-out	Membrane		777	0	38	21	718	SMRPDENPYG	FPSELVVCAAVIGFFVVLLFL	WRSFRSVRSR	UP	21
Q86UF2	CTGE6_HUMAN	CTAGE6	78.943	8.814	HUMAN		SS_NO_TYPE	LC substrate	0	0	1	N-out	Membrane		777	0	38	21	718	SMRPDENPYG	FPSELVVCAAVIGFFVVLLFL	WRSFRSVRSR	UP	21
P0CG41	CTGE8_HUMAN	CTAGE8	78.943	8.814	HUMAN		SS_NO_TYPE	LC substrate	0	0	1	N-out	Membrane		777	0	38	21	718	SMRPDENPYG	FPSELVVCAAVIGFFVVLLFL	WRSFRSVRSR	UP	21
A4FU28	CTGE9_HUMAN	CTAGE9	78.943	8.814	HUMAN		SS_NO_TYPE	LC substrate	0	0	1	N-out	Membrane		777	0	38	21	718	SMRPDENPYG	FPSELVVCAAVIGFFVVLLFL	WRSFRSVRSR	UP	21
P78552	I13R1_HUMAN	IL13RA1	78.885	13.193	HUMAN		SS_TYPE1	LC substrate	0	0	1	N-out	Membrane		427	21	322	24	60	MSIGKKRNST	LYITMLLIVPVIVAGAIIVLLLYL	KRLKIIIFPP	UP	24
Q8TC27	ADA32_HUMAN	ADAM32	78.838	7.071	HUMAN	OTHERS	SS_TYPE1	LC substrate	0	0	1	N-out	Membrane		787	16	666	21	84	ERASGKTENT	WLLGFLIALPILIVTTAIVLA	RKQLKKWFAK	UP	21
Q19T08	ECSCR_HUMAN	ECSCR	78.634	10.321	HUMAN	OTHERS	SS_TYPE1	LC substrate	0	0	1	N-out	Cytoplasm;Membrane;PM		205	24	100	21	60	TSETVLTVAA	FGVISFIVILVVVVIILVGVV	SLRFKCRKSK	UP	21
Q02763	TIE2_HUMAN	TEK	78.595	11.751	HUMAN	OTHERS	SS_TYPE1	LC substrate	0	0	1	N-out	Membrane;PM	ADAM8;ADAM9;ADAM12;ADAM17	1124	22	726	21	355	ADLGGGKMLL	IAILGSAGMTCLTVLLAFLII	LQLKRANVQR	UP	21
P78504	JAG1_HUMAN	JAG1	78.594	13.028	HUMAN	SUBLIT	SS_TYPE1	LC substrate	0	1	1	N-out	Membrane	ADAM17;BACE1	1218	33	1034	26	125	QRRPLKNRTD	FLVPLLSSVLTVAWICCLVTAFYWCL	RKRRKPGSHT	UP	26
P50281	MMP14_HUMAN	MMP14	78.514	15.274	HUMAN		SS_TYPE1	LC substrate	0	0	1	N-out	Membrane		582	20	521	21	20	EGGGAVSAAA	VVLPVLLLLLVLAVGLAVFFF	RRHGTPRRLL	UP	21
O60245	PCDH7_HUMAN	PCDH7	78.505	11.189	HUMAN	OTHERS	SS_TYPE1	LC substrate	0	0	1	N-out	Membrane;PM	BACE1	1069	28	851	21	169	SYEISKQRLS	IVIGVVAGIMTVILIILIVVM	ARYCRSKNKN	UP	21
Q8WWG9	KCNE4_HUMAN	KCNE4	78.435	10.448	HUMAN		SS_NO_TYPE	LC substrate	0	0	1	N-out	Membrane		221	0	86	21	114	AGGGSGNGNE	YFYILVVMSFYGIFLIGIMLG	YMKSKRREKK	UP	21
A6NC97	F172B_HUMAN	FAM172BP	78.412	7.298	HUMAN		SS_NO_TYPE	LC substrate	0	0	1	N-out	Membrane		362	0	228	17	117	YFISKTEGKD	IAFIVHGYGGLVFMDLL	VRRRWEVMSK	UP	17
Q95460	HMR1_HUMAN	MR1	78.406	15.785	HUMAN		SS_TYPE1	LC substrate	0	0	1	N-out	ER;Endosome;Golgi;Membrane;PM		341	22	280	21	18	QESETIPLVM	KAVSGSIVLVIVLAGVGVLVW	RRRPREQNGA	UP	21
O94898	LRIG2_HUMAN	LRIG2	78.388	8.585	HUMAN		SS_TYPE1	LC substrate	0	0	1	N-out	Cytoplasm;Membrane;PM	BACE1	1065	40	767	21	237	HEDDGWTTVG	IVIIVVVCCVVGTSLIWVIVI	YHMRRKNEDY	UP	21
P14616	INSRR_HUMAN	INSRR	78.229	11.573	HUMAN		SS_TYPE1	LC substrate	0	0	1	N-out	Membrane		1297	26	895	22	354	PEEEDAGGLH	VLLTATPVGLTLLIVLAALGFF	YGKKRNRTLY	UP	22
P23471	PTPRZ_HUMAN	PTPRZ1	78.208	12.48	HUMAN	SUBLIT	SS_TYPE1	LC substrate	0	1	1	N-out	Membrane;PM		2315	24	1612	26	653	LAEGLESEKK	AVIPLVIVSALTFICLVVLVGILIYW	RKCFQTAHFY	UP	26
Q2VWP7	PRTG_HUMAN	PRTG	78.197	10.225	HUMAN	SUBLIT	SS_NO_TYPE	LC substrate	0	1	1	N-out	Membrane	BACE1	1150	35	914	21	180	YYHLDQKSMT	GIAVGVGIALTCILICVLILI	YRSKARKSSA	UP	21
Q9Y5G1	PCDGF_HUMAN	PCDHGB3	78.106	9.61	HUMAN		SS_TYPE1	LC substrate	0	0	1	N-out	Membrane;PM		929	30	661	21	217	SDPQAELQFH	LVVALALISVLFLLAVILAIS	LRLRCSSRPA	UP	21
P15941	MUC1_HUMAN	MUC1	78.05	8.024	HUMAN	SUBEXPERT	SS_TYPE1	LC substrate	0	1	1	N-out	Membrane;PM		1255	23	1135	23	74	SAQSGAGVPG	WGIALLVLVCVLVALAIVYLIAL	AVCQCRRKNY	UP	23
P58511	SIM11_HUMAN	SMIM11	78.044	4.594	HUMAN		SS_NO_TYPE	LC substrate	0	0	1	N-out	Membrane		58	0	9	23	26	NWKVLEHVPL	LLYILAAKTLILCLTFAGVKMY	QRKRLEAKQQ	PH	22
Q6UXZ4	UNC5D_HUMAN	UNC5D	77.988	10.278	HUMAN		SS_TYPE1	LC substrate	0	0	1	N-out	Membrane;PM		953	32	347	21	553	KPQSIENASD	IALYSGLGAAVVAVAVLVIGV	TLYRRSQSDY	UP	21
Q6IA17	SIGIR_HUMAN	SIGIRR	77.986	10.163	HUMAN		SS_TYPE3	LC substrate	0	0	1	N-out	Membrane		410	0	118	21	271	TLQRAGPTSH	VAAVLASLLVLLALLLAALLY	VKCRLNVLLW	UP	21
O14511	NRG2_HUMAN	NRG2	77.98	13.931	HUMAN	SUBLIT	SS_TYPE1	LC substrate	0	1	1	N-out	Membrane;PM;Secreted	ADAM17	850	0	405	21	424	QKAEELYQKR	VLTITGICVALLVVGIVCVVA	YCKTKKQRKQ	UP	21
O60939	SCN2B_HUMAN	SCN2B	77.969	8.613	HUMAN	SUBLIT	SS_TYPE1	LC substrate	0	1	1	N-out	Membrane		215	29	130	21	35	EPPERDSTVA	VIVGASVGGFLAVVILVLMVV	KCVRRKKEQK	UP	21
Q96PE5	OPALI_HUMAN	OPALIN	77.95	12.14	HUMAN	OTHERS	SS_TYPE1	LC substrate	0	0	1	N-out	Membrane;PM		141	0	29	21	91	GGKETDCGPS	LGLAAGIPLLVATALLVALLF	TLIHRRRSSI	UP	21
P01889	HLAB_HUMAN	HLA-B	77.817	12.733	HUMAN		SS_TYPE1	LC substrate	0	0	1	N-out	ER;Membrane;PM		362	24	285	24	29	PSSQSTVPIV	GIVAGLAVLAVVVIGAVVAAVMCR	RKSSGGKGGS	UP	24
Q02297	NRG1_HUMAN	NRG1	77.769	8.938	HUMAN		SS_TYPE1	LC substrate	0	0	1	N-out	Membrane;PM;Secreted		640	0	242	23	375	EKAEELYQKR	VLTITGICIALLVVGIMCVVAYC	KTKKQRKKLH	UP	23
Q9NQ25	SLAF7_HUMAN	SLAMF7	77.621	11.085	HUMAN		SS_TYPE1	LC substrate	0	0	1	N-out	Membrane		335	22	204	21	88	GAADDPDSSM	VLLCLLLVPLLLSLFVLGLFL	WFLKRERQEE	UP	21
Q6J9G0	STYK1_HUMAN	STYK1	77.59	10.435	HUMAN		SS_NO_TYPE	LC substrate	0	0	1	N-out	Membrane		422	0	25	21	376	LCVIQEKQYE	VIIVPTLLVTIFLILLGVILW	LFIREQRTQQ	UP	21
Q9BQ51	PD1L2_HUMAN	PDCD1LG2	77.57	10.483	HUMAN	OTHERS	SS_TYPE1	LC substrate	0	0	1	N-out	Membrane;PM		273	19	201	21	32	SQMEPRTHPT	WLLHIFIPFCIIAFIFIATVI	ALRKQLCQKL	UP	21
Q8WY21	SORC1_HUMAN	SORCS1	77.404	15.741	HUMAN	SUBLIT	SS_TYPE1	LC substrate	0	1	1	N-out	Membrane		1168	33	1066	21	48	PLVDLTPTHS	GSAMLMLLSVVFVGLAVFVIY	KFKRRVALPS	UP	21
Q13740	CD166_HUMAN	ALCAM	77.246	14.256	HUMAN	OTHERS	SS_TYPE1	LC substrate	0	0	1	N-out	Membrane;PM	ADAM17;BACE1	583	27	500	22	34	NREKVNDQAK	LIVGIVVGLLLAALVAGVVYWL	YMKKSKTASK	UP	22
Q96PJ5	FCRL4_HUMAN	FCRL4	77.204	11.412	HUMAN		SS_TYPE1	LC substrate	0	0	1	N-out	Membrane;PM		515	19	368	21	107	RETPGNRDGL	VAAGATGGLLSALLLAVALLF	HCWRRRKSGV	UP	21
O43506	ADA20_HUMAN	ADAM20	77.094	15.663	HUMAN	OTHERS	SS_TYPE1	LC substrate	0	0	1	N-out	Membrane		726	31	662	21	12	GLNVMGKLRY	LSLLCLLPLVAFLLFCLHVLF	KKRTKSKEDE	UP	21
Q96AP7	ESAM_HUMAN	ESAM	77.08	15.617	HUMAN		SS_TYPE1	LC substrate	0	0	1	N-out	Cell junction;Membrane;PM		390	29	219	21	121	LEVSTGPGAA	VVAGAVVGTLVGLGLLAGLVL	LYHRRGKALE	UP	21
Q9UPZ6	THS7A_HUMAN	THSD7A	77.048	11.658	HUMAN	OTHERS	SS_TYPE1	LC substrate	0	0	1	N-out	Membrane;PM		1657	47	1560	21	29	FGPDGRLKTW	VYGVAAGAFVLLIFIVSMIYL	ACKKPKKPQR	UP	21
Q16288	NTRK3_HUMAN	NTRK3	76.887	10.247	HUMAN		SS_TYPE1	LC substrate	0	0	1	N-out	Membrane		839	31	398	24	386	TVTHKPEEDT	FGVSIAVGLAAFACVLLVVLFVMI	NKYGRRSKFG	UP	24
O14917	PCD17_HUMAN	PCDH17	76.876	9.382	HUMAN		SS_TYPE1	LC substrate	0	0	1	N-out	Membrane;PM		1159	17	690	21	431	EQHHWDMSLP	LIVTLSTISIILLAAMITIAV	KCKRENKEIR	UP	21
P98172	EFNB1_HUMAN	EFNB1	76.777	21.357	HUMAN	SUBLIT	SS_TYPE1	LC substrate	0	1	1	N-out	Membrane;PM		346	27	210	21	88	GDPDGFFNSK	VALFAAVGAGCVIFLLIIIFL	TVLLLKLRKR	UP	21
Q9NR61	DLL4_HUMAN	DLL4	76.73	12.817	HUMAN		SS_TYPE1	LC substrate	0	0	1	N-out	Membrane;PM		685	26	503	21	135	PVGLPPSFPW	VAVSLGVGLAVLLVLLGMVAV	AVRQLRLRRP	UP	21
P16581	LYAM2_HUMAN	SELE	76.727	12.076	HUMAN	OTHERS	SS_TYPE1	LC substrate	0	0	1	N-out	Membrane;PM	ADAM8	610	21	535	22	32	CEAPTESNIP	LVAGLSAAGLSLLTLAPFLLWL	RKCLRKAKKF	UP	22
P51805	PLXA3_HUMAN	PLXNA3	76.68	10.071	HUMAN		SS_TYPE1	LC substrate	0	0	1	N-out	Membrane;PM		1871	19	1201	21	630	SAERALTLPA	MMGLAAGGGLLLLAITAVLVA	YKRKTQDADR	UP	21
Q6EMK4	VASN_HUMAN	VASN	76.669	12.502	HUMAN	SUBEXPERT	SS_TYPE1	LC substrate	0	1	1	N-out	Membrane		673	23	552	21	77	VTQAREGNLP	LLIAPALAAVLLAALAAVGAA	YCVRRGRAMA	UP	21
Q9Y5G2	PCDGE_HUMAN	PCDHGB2	76.65	10.331	HUMAN		SS_TYPE1	LC substrate	0	0	1	N-out	Membrane;PM		931	30	661	21	219	SDPQAKLQFY	LVVALALISVLFFLAVILAIS	LRLRLSSRSD	UP	21
P17927	CR1_HUMAN	CR1	76.503	10.861	HUMAN	OTHERS	SS_TYPE1	LC substrate	0	0	1	N-out	Membrane		2039	41	1930	25	43	LAKCTSRTHD	ALIVGTLSGTIFFILLIIFLSWIIL	KHRKGNNAHE	UP	25
Q9UPU3	SORC3_HUMAN	SORCS3	76.489	18.165	HUMAN		SS_TYPE1	LC substrate	0	0	1	N-out	Membrane		1222	33	1092	21	76	VDSSAGHSSS	AMLMLLSVVFVGLAVFLIYKF	KRKIPWINIY	UP	21
Q96CP6	ASTRA_HUMAN	GRAMD1A	76.481	14.988	HUMAN		SS_NO_TYPE	LC substrate	0	0	1	N-out	ER;Membrane;PM		724	0	609	21	94	PGAGIPSALV	LISIVICVSLIILIALNVLLF	YRLWSLERTA	UP	21
P35916	VGFR3_HUMAN	FLT4	76.448	22.968	HUMAN	SUBLIT	SS_TYPE1	LC substrate	0	1	1	N-out	Membrane;PM		1363	24	751	21	567	EGSEDKGSME	IVILVGTGVIAVFFWVLLLLI	FCNMRRPAHA	UP	21
O94991	SLIK5_HUMAN	SLITRK5	76.33	14.851	HUMAN		SS_TYPE1	LC substrate	0	0	1	N-out	Membrane		958	40	624	21	273	GGGASSVPLS	VLILSLLLVFIMSVFVAAGLF	VLVMKRRKKN	UP	21
Q12907	LMAN2_HUMAN	LMAN2	76.308	11.173	HUMAN	OTHERS	SS_TYPE1	LC substrate	0	0	1	N-out	Golgi;Membrane	BACE1	356	44	278	23	11	FRSGPLTGWR	VFLLLLCALLGIVVCAVVGAVVF	QKRQERNKRF	UP	23
Q86XK7	VSIG1_HUMAN	VSIG1	76.261	13.513	HUMAN	OTHERS	SS_TYPE1	LC substrate	0	0	1	N-out	Membrane		387	21	211	21	134	EIDLTSSHPE	VGIIVGALIGSLVGAAIIISV	VCFARNKAKA	UP	21
P28908	TNR8_HUMAN	TNFRSF8	76.165	15.077	HUMAN	OTHERS	SS_TYPE1	LC substrate	0	0	1	N-out	Membrane;PM		595	18	367	21	189	STGKPVLDAG	PVLFWVILVLVVVVGSSAFLL	CHRRACRKRI	UP	21
Q92729	PTPRU_HUMAN	PTPRU	76.059	18.442	HUMAN	OTHERS	SS_TYPE1	LC substrate	0	0	1	N-out	Cell junction;Membrane;PM	BACE1	1446	18	731	21	676	QRSEEMGLIL	GICAGGLAVLILLLGAIIVII	RKGRDHYAYS	UP	21
Q6UY09	CEA20_HUMAN	CEACAM20	75.999	12.335	HUMAN		SS_TYPE1	LC substrate	0	0	1	N-out	Cell projection;Membrane;PM		596	30	420	21	125	SSLSSGAIAG	IVIGILAVIAVASELGYFLCI	RNARRPSRKT	UP	21
Q9NPY3	C1QR1_HUMAN	CD93	75.958	25.943	HUMAN		SS_TYPE1	LC substrate	0	0	1	N-out	Membrane		652	21	559	21	51	QNNDGTDGQK	LLLFYILGTVVAILLLLALAL	GLLVYRKRRA	UP	21
P01589	IL2RA_HUMAN	IL2RA	75.891	11.351	HUMAN		SS_TYPE1	LC substrate	0	0	1	N-out	Membrane		272	21	219	19	13	ETSIFTTEYQ	VAVAGCVFLLISVLLLSGL	TWQRRQRKSR	UP	19
P13224	GP1BB_HUMAN	GP1BB	75.873	9.176	HUMAN		SS_TYPE1	LC substrate	0	0	1	N-out	Membrane		206	25	122	25	34	RAACAPGPLC	WGALAAQLALLGLGLLHALLLVLLL	CRLRRLRARA	UP	25
A8MVZ5	BTNLA_HUMAN	BTNL10	75.782	14.966	HUMAN	OTHERS	SS_TYPE1	LC substrate	0	0	1	N-out	Membrane		291	26	228	21	16	RSSQFTAWKA	ALPLILVAMGLVIAGGICIFW	KRQREKNKAS	UP	21
P98153	IDD_HUMAN	DGCR2	75.78	11.544	HUMAN	OTHERS	SS_TYPE1	LC substrate	0	0	1	N-out	Membrane		550	20	329	19	182	LFDSMASGMR	LVVSCISSFLILSLLLFMV	HRLRQRRRER	UP	19
P29376	LTK_HUMAN	LTK	75.735	9.922	HUMAN		SS_TYPE1	LC substrate	0	0	1	N-out	Membrane;PM		864	16	408	25	415	CMDLHKPPGP	LVLMVAVVATSTLSLLMVCGVLILV	KQKKWQGLQE	UP	25
A2A2V5	SRTM1_HUMAN	SERTM1	75.734	11.266	HUMAN		SS_NO_TYPE	LC substrate	0	0	1	N-out	Membrane		107	0	42	21	44	PSSGHLSNVY	IYVSIFLSLLAFLLLLLIIAL	QRLKNIISSS	UP	21
Q13445	TMED1_HUMAN	TMED1	75.643	14.544	HUMAN	OTHERS	SS_TYPE1	LC substrate	0	0	1	N-out	ER;Golgi;Membrane;PM		227	23	171	21	12	LQEGNLERVN	FWSAVNVAVLLLVAVLQVCTL	KRFFQDKRPV	UP	21
Q14956	GPNMB_HUMAN	GPNMB	75.549	11.181	HUMAN	OTHERS	SS_TYPE1	LC substrate	0	0	1	N-out	Endosome;Membrane;PM	ADAM10	572	22	476	21	53	DPASPLRMAN	SALISVGCLAIFVTVISLLVY	KKHKEYNPIE	UP	21
O00238	BMR1B_HUMAN	BMPR1B	75.522	11.153	HUMAN	OTHERS	SS_TYPE1	LC substrate	0	0	1	N-out	Membrane;PM		502	13	113	22	354	DFVDGPIHHR	ALLISVTVCSLLLVLIILFCYF	RYKRQETRPR	UP	22
O60667	FAIM3_HUMAN	FCMR	75.378	13.068	HUMAN		SS_NO_TYPE	LC substrate	0	0	1	N-out	Membrane		390	17	234	21	118	GSQSGREGQG	FHILIPTILGLFLLALLGLVV	KRAVERRKAL	UP	21
Q9BQS7	HEPH_HUMAN	HEPH	75.367	13.747	HUMAN	OTHERS	SS_TYPE1	LC substrate	0	0	1	N-out	Membrane	BACE1	1158	23	1087	21	27	PIKNVEMLAS	VLVAISVTLLLVVLALGGVVW	YQHRQRKLRR	UP	21
P06213	INSR_HUMAN	INSR	75.263	16.573	HUMAN	SUBLIT	SS_TYPE1	LC substrate	0	1	1	N-out	Membrane;PM		1382	27	929	23	403	YLDVPSNIAK	IIIGPLIFVFLFSVVIGSIYLFL	RKRQPDGPLG	UP	23
Q8TDQ0	HAVR2_HUMAN	HAVCR2	75.182	9.224	HUMAN	OTHERS	SS_TYPE1	LC substrate	0	0	1	N-out	Membrane;Secreted	ADAM10;ADAM17	301	21	181	21	78	RDSGATIRIG	IYIGAGICAGLALALIFGALI	FKWYSHSKEK	UP	21
Q9H156	SLIK2_HUMAN	SLITRK2	75.14	17.152	HUMAN	OTHERS	SS_TYPE1	LC substrate	0	0	1	N-out	Membrane;PM		845	21	600	21	203	LHTEVPLSVL	ILGLLVVFILSVCFGAGLFVF	VLKRRKGVPS	UP	21
Q9C0A0	CNTP4_HUMAN	CNTNAP4	75.079	9.654	HUMAN		SS_TYPE1	LC substrate	0	0	1	N-out	Cell junction;Membrane;PM		1308	25	1216	21	46	LANAIKSDSA	VIGGLIAVVIFILLCITAIAV	RIYQQKRLYK	UP	21
Q92637	FCGRB_HUMAN	FCGR1B	75.068	12.098	HUMAN		SS_TYPE1	LC substrate	0	0	1	N-out	Membrane;PM		280	15	183	21	61	LQLPTPVWFH	VLFYLAVGIMFLVNTVLWVTI	RKELKRKKKW	UP	21
Q8IYV9	IZUM1_HUMAN	IZUMO1	75.033	10.445	HUMAN	OTHERS	SS_TYPE1	LC substrate	0	0	1	N-out	Cytoplasm;Membrane;PM		350	21	271	21	37	LQPEKMLASR	LLGLLICGSLALITGLTFAIF	RRRKVIDFIK	UP	21
Q96JQ0	PCD16_HUMAN	DCHS1	74.964	11.613	HUMAN		SS_TYPE1	LC substrate	0	0	1	N-out	Membrane;PM		3298	42	2898	21	337	PDLNLLLVGA	VAASLGVVVVLALAALVLGLV	RARSRKAEAA	UP	21
Q9HCL0	PCD18_HUMAN	PCDH18	74.953	11.43	HUMAN	OTHERS	SS_TYPE1	LC substrate	0	0	1	N-out	Membrane;PM		1135	27	672	21	415	SVSQASLDVS	MIIIISLGAICAVLLVIMVLF	ATRCNREKKD	UP	21
P43489	TNR4_HUMAN	TNFRSF4	74.819	18.14	HUMAN		SS_TYPE1	LC substrate	0	0	1	N-out	Membrane		277	28	186	21	42	RPVEVPGGRA	VAAILGLGLVLGLLGPLAILL	ALYLLRRDQR	UP	21
P35968	VGFR2_HUMAN	KDR	74.8	12.035	HUMAN		SS_TYPE1	LC substrate	0	0	1	N-out	Membrane;PM;Secreted	ADAM8;ADAM9;ADAM10;ADAM12;ADAM17	1356	19	745	21	571	EGAQEKTNLE	IIILVGTAVIAMFFWLLLVII	LRTVKRANGG	UP	21
Q96A28	SLAF9_HUMAN	SLAMF9	74.762	14.253	HUMAN	OTHERS	SS_TYPE1	LC substrate	0	0	1	N-out	Membrane		289	18	218	21	32	SEKPSTAFCL	LAKGLLIFLLLVILAMGLWVI	RVQKRHKMPR	UP	21
Q5JZY3	EPHAA_HUMAN	EPHA10	74.756	13.04	HUMAN		SS_TYPE1	LC substrate	0	0	1	N-out	Membrane;PM;Secreted		1008	33	532	21	422	ASGSRDQSPA	IVVTVVTISALLVLGSVMSVL	AIWRRPCSYG	UP	21
P24394	IL4RA_HUMAN	IL4R	74.752	9.642	HUMAN	OTHERS	SS_TYPE1	LC substrate	0	0	1	N-out	Membrane;PM;Secreted		825	25	207	24	569	NSYREPFEQH	LLLGVSVSCIVILAVCLLCYVSIT	KIKKEWWDQI	UP	24
Q9UBV2	SE1L1_HUMAN	SEL1L	74.634	11.56	HUMAN	OTHERS	SS_TYPE1	LC substrate	0	0	1	N-out	ER;Membrane		794	21	717	21	35	MFTQLDMDQL	LGPEWDLYLMTIIALLLGTVI	AYRQRQHQDM	UP	21
Q9Y279	VSIG4_HUMAN	VSIG4	74.602	11.664	HUMAN	OTHERS	SS_TYPE1	LC substrate	0	0	1	N-out	Membrane		399	19	264	21	95	TSAGPGKSLP	VFAIILIISLCCMVVFTMAYI	MLCRKTSQQE	UP	21
Q14954	KI2S1_HUMAN	KIR2DS1	74.515	12.576	HUMAN		SS_TYPE1	LC substrate	0	0	1	N-out	Membrane;PM		304	21	224	19	40	SETGNPRHLH	VLIGTSVVKIPFTILLFFL	LHRWCSDKKN	UP	19
P11362	FGFR1_HUMAN	FGFR1	74.412	11.589	HUMAN	OTHERS	SS_TYPE1	LC substrate	0	0	1	N-out	Membrane;PM		822	21	355	21	425	AVMTSPLYLE	IIIYCTGAFLISCMVGSVIVY	KMKSGTKKSD	UP	21
P01920	DQB1_HUMAN	HLA-DQB1	74.342	9.941	HUMAN		SS_TYPE1	LC substrate	0	0	1	N-out	ER;Endosome;Golgi;Lysosome;Membrane;PM		261	32	198	21	10	RAQSESAQSK	MLSGIGGFVLGLIFLGLGLII	HHRSQKGLLH	UP	21
P12314	FCGR1_HUMAN	FCGR1A	74.326	11.813	HUMAN	OTHERS	SS_TYPE1	LC substrate	0	0	1	N-out	Membrane;PM		374	15	277	21	61	LQLPTPVWFH	VLFYLAVGIMFLVNTVLWVTI	RKELKRKKKW	UP	21
P40189	IL6RB_HUMAN	IL6ST	74.324	11.634	HUMAN	OTHERS	SS_TYPE1	LC substrate	0	0	1	N-out	Membrane;PM	BACE1	918	22	597	22	277	TPKFAQGEIE	AIVVPVCLAFLLTTLLGVLFCF	NKRDLIKKHI	UP	22
Q14953	KI2S5_HUMAN	KIR2DS5	74.31	12.421	HUMAN		SS_TYPE1	LC substrate	0	0	1	N-out	Membrane;PM		304	21	224	19	40	SETGNPRHLH	VLIGTSVVKLPFTILLFFL	LHRWCSNKKN	UP	19
Q9UM73	ALK_HUMAN	ALK	74.005	10.651	HUMAN	OTHERS	SS_TYPE1	LC substrate	0	0	1	N-out	Membrane;PM		1620	18	1020	21	561	PHLPLSLILS	VVTSALVAALVLAFSGIMIVY	RRKHQELQAM	UP	21
P43628	KI2L3_HUMAN	KIR2DL3	73.923	13.962	HUMAN		SS_TYPE1	LC substrate	0	0	1	N-out	Membrane;PM		341	21	224	20	76	SETGNPRHLH	VLIGTSVVIILFILLLFFLL	HRWCCNKKNA	UP	20
Q16790	CAH9_HUMAN	CA9	73.82	8.71	HUMAN	OTHERS	SS_TYPE1	LC substrate	0	0	1	N-out	Cell projection;Membrane;PM		459	37	377	21	24	QLNSCLAAGD	ILALVFGLLFAVTSVAFLVQM	RRQHRRGTKG	UP	21
Q96HA4	CA159_HUMAN	C1orf159	73.81	12.882	HUMAN		SS_NO_TYPE	LC substrate	0	0	1	N-out	Membrane		380	18	129	21	212	HPGAPRVAAS	LFLGTFFISSGLILSVAGFFY	LKRSSKLPRA	UP	21
O60486	PLXC1_HUMAN	PLXNC1	73.706	15.124	HUMAN		SS_TYPE1	LC substrate	0	0	1	N-out	Membrane		1568	34	910	21	603	YVEQESVPST	WYFLIVLPVLLVIVIFAAVGV	TRHKSKELSR	UP	21
Q8TDF5	NETO1_HUMAN	NETO1	73.703	10.586	HUMAN	OTHERS	SS_TYPE1	LC substrate	0	0	1	N-out	Membrane		533	22	322	21	168	LDQLTNTSGT	VIGVTSCIVIILIIISVIVQI	KQPRKKYVQR	UP	21
P01730	CD4_HUMAN	CD4	73.65	10.895	HUMAN	OTHERS	SS_TYPE1	LC substrate	0	0	1	N-out	Membrane;PM		458	25	371	22	40	LPTWSTPVQP	MALIVLGGVAGLLLFIGLGIFF	CVRCRHRRRQ	UP	22
Q9ULL4	PLXB3_HUMAN	PLXNB3	73.647	13.578	HUMAN		SS_TYPE1	LC substrate	0	0	1	N-out	Membrane;PM		1909	44	1211	21	633	PLSAFPVEAQ	AGVGMGAAVLIAAVLLLTLMY	RHKSKQALRD	UP	21
Q6UX15	LAYN_HUMAN	LAYN	73.636	12.175	HUMAN	OTHERS	SS_TYPE1	LC substrate	0	0	1	N-out	Membrane		382	21	214	21	126	SREAALNLAY	ILIPSIPLLLLLVVTTVVCWV	WICRKRKREQ	UP	21
P25942	TNR5_HUMAN	CD40	73.529	14.68	HUMAN	OTHERS	SS_TYPE1	LC substrate	0	0	1	N-out	Membrane;PM;Secreted	ADAM9;ADAM17	277	20	173	22	62	VVCGPQDRLR	ALVVIPIIFGILFAILLVLVFI	KKVAKKPTNK	UP	22
P16871	IL7RA_HUMAN	IL7R	73.509	12.247	HUMAN	OTHERS	SS_TYPE1	LC substrate	0	0	1	N-out	Membrane		459	20	219	25	195	EINNSSGEMD	PILLTISILSFFSVALLVILACVLW	KKRIKPIVWP	UP	25
Q9Y5E9	PCDBE_HUMAN	PCDHB14	73.5	13.071	HUMAN		SS_TYPE1	LC substrate	0	0	1	N-out	Membrane;PM		798	26	660	25	87	APAQAQADSL	TVYLVVALASVSSLFLFSVLLFVAV	RLCRRSRAAS	UP	25
Q9UMZ3	PTPRQ_HUMAN	PTPRQ	73.5	16.157	HUMAN	OTHERS	SS_TYPE1	LC substrate	0	0	1	N-out	Membrane		2332	35	1912	21	364	GEGLSERTVE	IILSVTLCILSIILLGTAIFA	FARIRQKQKE	UP	21
Q16849	PTPRN_HUMAN	PTPRN	73.458	16.475	HUMAN	OTHERS	SS_TYPE1	LC substrate	0	0	1	N-out	Cell junction;Cell projection;Cytoplasm;Membrane;Nucleus;PM		979	34	541	25	379	QTAHSTSPMR	SVLLTLVALAGVAGLLVALAVALCV	RQHARQQDKE	UP	25
P0DKB5	TPBGL_HUMAN	TPBGL	73.418	15.252	HUMAN		SS_TYPE1	LC substrate	0	0	1	N-out	Membrane		382	26	281	21	54	EAAGPELEAS	YVFFGLVLALIGLIFLMVLYL	NRRGIQRWMR	UP	21
Q9NPF0	CD320_HUMAN	CD320	73.328	15.243	HUMAN	OTHERS	SS_TYPE1	LC substrate	0	0	1	N-out	Membrane;PM		282	35	194	21	32	GDQSGSPTAY	GVIAAAAVLSASLVTATLLLL	SWLRAQERLR	UP	21
Q96RD9	FCRL5_HUMAN	FCRL5	73.324	17.253	HUMAN		SS_TYPE1	LC substrate	0	0	1	N-out	Membrane;PM		977	15	836	21	105	ANRSGPFATG	VAGGLLSIAGLAAGALLLYCW	LSRKAGRKPA	UP	21
P34910	EVI2B_HUMAN	EVI2B	73.273	11.578	HUMAN	OTHERS	SS_TYPE1	LC substrate	0	0	1	N-out	Membrane		448	21	181	24	222	QTPQKNNYNS	IAAILIGVLLTSMLVAIIIIVLWK	CLRKPVLNDQ	UP	24
Q6P1J6	PLB1_HUMAN	PLB1	73.236	20.329	HUMAN		SS_TYPE1	LC substrate	0	0	1	N-out	Membrane;PM		1458	21	1396	21	20	QAEEAPEVLY	WAVPVAAGVGLVVGIIGTVVW	RCRRGGRRED	UP	21
Q15363	TMED2_HUMAN	TMED2	73.202	14.54	HUMAN	OTHERS	SS_TYPE1	LC substrate	0	0	1	N-out	Cytoplasm;ER;Golgi;Membrane		201	20	148	21	12	RAINDNTNSR	VVLWSFFEALVLVAMTLGQIY	YLKRFFEVRR	UP	21
Q5T2D2	TRML2_HUMAN	TREML2	73.061	14.609	HUMAN	OTHERS	SS_TYPE1	LC substrate	0	0	1	N-out	Membrane;PM		321	18	250	21	32	PSIRHQDVYS	TVLGVVLTLLVLMLIMVYGFW	KKRHMASYSM	UP	21
Q9H6B4	CLMP_HUMAN	CLMP	73.03	23.27	HUMAN	OTHERS	SS_TYPE1	LC substrate	0	0	1	N-out	Cell junction;Membrane;PM		373	18	217	21	117	QYVQSIGMVA	GAVTGIVAGALLIFLLVWLLI	RRKDKERYEE	UP	21
Q9H5V8	CDCP1_HUMAN	CDCP1	72.966	13.173	HUMAN		SS_NO_TYPE	LC substrate	0	0	1	N-out	Membrane;PM		836	29	638	21	148	TLTPRTVDLT	VILIAAVGGGVLLLSALGLII	CCVKKKKKKT	UP	21
Q8IWV1	LAX1_HUMAN	LAX1	72.829	13.605	HUMAN		SS_TYPE3	LC substrate	0	0	1	N-out	Membrane;PM		398	0	37	21	340	LDRNKDQITN	IFSGFAGLLAILLVVAVFCIL	WNWNKRKKRQ	UP	21
Q14517	FAT1_HUMAN	FAT1	72.81	13.605	HUMAN	OTHERS	SS_TYPE1	LC substrate	0	0	1	N-out	Membrane;Nucleus;PM		4588	21	4160	21	386	STPWNIGLAE	GIGIVVFVAGIFLLVVVFVLC	RKMISRKKKH	UP	21
O95727	CRTAM_HUMAN	CRTAM	72.718	12.735	HUMAN	OTHERS	SS_TYPE1	LC substrate	0	0	1	N-out	Membrane;PM		393	17	270	21	85	YLGLARKKSG	ILLLTLVSFLIFILFIIVQLF	IMKLRKAHVI	UP	21
Q9H9K5	MER34_HUMAN	ERVMER34-1	72.702	11.912	HUMAN	OTHERS	SS_TYPE1	LC substrate	0	0	1	N-out	Membrane;PM		563	26	462	21	54	IFAKVGDWFR	SWGYVLLIVLFCLFIFVLIYV	RVFRKSRRSL	UP	21
O95866	G6B_HUMAN	MPIG6B	72.636	19.587	HUMAN	OTHERS	SS_TYPE1	LC substrate	0	0	1	N-out	Membrane;PM		241	17	125	21	78	GPTHGSVYPQ	LLIPLLGAGLVLGLGALGLVW	WLHRRLPPQP	UP	21
Q9BVV8	F174C_HUMAN	FAM174C	72.609	8.757	HUMAN	OTHERS	SS_TYPE1	LC substrate	0	0	1	N-out	Membrane		132	26	46	21	39	PGASGSALTR	SFYVILGFCGLTALYFLIRAF	RLKKPQRRRY	UP	21
P20594	ANPRB_HUMAN	NPR2	72.535	13.719	HUMAN		SS_TYPE1	LC substrate	0	0	1	N-out	Membrane;PM		1047	22	436	20	569	DKTPLSTLAI	VALGTGITFIMFGVSSFLIF	RKLMLEKELA	UP	20
Q86VZ4	LRP11_HUMAN	LRP11	72.44	16.8	HUMAN	OTHERS	SS_TYPE1	LC substrate	0	0	1	N-out	Membrane	BACE1	500	37	413	23	27	GGEHPAPETG	AVLPLALGLAITALLLLMVACRL	RLVKQKLKKA	UP	23
P07204	TRBM_HUMAN	THBD	72.439	9.719	HUMAN		SS_TYPE1	LC substrate	0	0	1	N-out	Membrane		575	18	497	24	36	TPPAVGLVHS	GLLIGISIASLCLVVALLALLCHL	RKKQGAARAK	UP	24
Q14626	I11RA_HUMAN	IL11RA	72.42	17.726	HUMAN	SUBLIT	SS_TYPE1	LC substrate	0	1	1	N-out	Membrane;Secreted	ADAM10	422	22	348	21	31	DSVEQVAVLA	SLGILSFLGLVAGALALGLWL	RLRRGGKDGS	UP	21
Q9BQT9	CSTN3_HUMAN	CLSTN3	72.403	13.606	HUMAN	SUBLIT	SS_TYPE1	LC substrate	0	1	1	N-out	Membrane;PM		956	19	828	21	88	SHRNSMIPSA	ATLIIVVCVGFLVLMVVLGLV	RIHSLHRRVS	UP	21
Q14952	KI2S3_HUMAN	KIR2DS3	72.362	14.434	HUMAN		SS_TYPE1	LC substrate	0	0	1	N-out	Membrane;PM		304	21	224	19	40	SKTGNPRHLH	VLIGTSVVKLPFTILLFFL	LHRWCSDKKN	UP	19
P28906	CD34_HUMAN	CD34	72.28	18.511	HUMAN	OTHERS	SS_TYPE1	LC substrate	0	0	1	N-out	Membrane		385	31	259	21	74	ASHQSYSQKT	LIALVTSGALLAVLGITGYFL	MNRRSWSPTG	UP	21
Q9H159	CAD19_HUMAN	CDH19	72.195	15.365	HUMAN	OTHERS	SS_TYPE1	LC substrate	0	0	1	N-out	Membrane;PM		772	21	575	21	155	LVLSMGFKTE	VIIAILICIMIIFGFIFLTLG	LKQRRKQILF	UP	21
Q9UKN1	MUC12_HUMAN	MUC12	72.003	17.19	HUMAN	OTHERS	SS_TYPE1	LC substrate	0	0	1	N-out	Membrane		5478	16	5364	21	77	EFNIAKSLVY	GIVGAVMAVLLLALIILIILF	SLSQRKRHRE	UP	21
Q86XX4	FRAS1_HUMAN	FRAS1	71.958	17.127	HUMAN		SS_TYPE1	LC substrate	0	0	1	N-out	Membrane;PM		4008	26	3875	21	86	AASLSQTGAS	IGSALAAIMLLLLVFLVACFI	NRKCQKQRKK	UP	21
O60279	SUSD5_HUMAN	SUSD5	71.808	15.783	HUMAN	OTHERS	SS_TYPE1	LC substrate	0	0	1	N-out	Membrane		629	35	539	21	34	DGCPGLSRGP	VIATIVTVLCLLLLLAGVGMV	WGYRKCQHKS	UP	21
P10747	CD28_HUMAN	CD28	71.75	15.797	HUMAN	OTHERS	SS_TYPE1	LC substrate	0	0	1	N-out	Membrane		220	18	134	27	41	SPLFPGPSKP	FWVLVVVGGVLACYSLLVTVAFIIFWV	RSKRSRLLHS	UP	27
A0A087WTH5	KCE1B_HUMAN	KCNE1B	71.735	18.322	HUMAN		SS_TYPE1	LC substrate	0	0	1	N-out	Membrane		132	0	46	21	65	SPRSGDGKLE	ALYVLMVLGFFGFFTLGIMLS	YIRSKKLEHS	UP	21
P49755	TMEDA_HUMAN	TMED10	71.669	15.081	HUMAN	OTHERS	SS_TYPE1	LC substrate	0	0	1	N-out	Cytoplasm;ER;Golgi;Membrane;PM		219	31	154	21	13	RDTNESTNTR	VLYFSIFSMFCLIGLATWQVF	YLRRFFKAKK	UP	21
Q9NS62	THSD1_HUMAN	THSD1	71.578	21.387	HUMAN	OTHERS	SS_TYPE1	LC substrate	0	0	1	N-out	Endosome;Membrane		852	24	389	21	418	QPQGPVKSNN	IVTVTGISLCLFIIIATVLIT	LWRRFGRPAK	UP	21
Q6DN72	FCRL6_HUMAN	FCRL6	71.232	11.435	HUMAN	OTHERS	SS_TYPE1	LC substrate	0	0	1	N-out	Membrane;PM		434	19	288	21	106	QVLFTPASNW	LVPWLPASLLGLMVIAAALLV	YVRSWRKAGP	UP	21
Q0VAQ4	SMAGP_HUMAN	SMAGP	71.232	13.249	HUMAN		SS_TYPE3	LC substrate	0	0	1	N-out	Cytoplasm;Membrane;PM		97	0	36	21	40	SPEDGASTAL	IAVVITVVFLTLLSVVILIFF	YLYKNKGSYV	UP	21
Q9BZD7	TMG3_HUMAN	PRRG3	71.136	12.01	HUMAN	OTHERS	SS_TYPE1	LC substrate	0	0	1	N-out	Membrane		231	0	78	23	130	SVRDPSQSSD	AMYVVVPLLGVALLIVIALFIIW	RCQLQKATRH	UP	23
A0A1B0GU29	SIM28_HUMAN	SMIM28	71.109	12.736	HUMAN		SS_NO_TYPE	LC substrate	0	0	1	N-out	Membrane		152	0	51	21	80	VSSTQEDVEP	FLCILLPATILLFLAFLLLFL	YRRCKSPPPQ	UP	21
Q96P31	FCRL3_HUMAN	FCRL3	71.106	14.829	HUMAN	OTHERS	SS_TYPE1	LC substrate	0	0	1	N-out	Membrane;PM		734	17	556	21	140	GTSRNRTGLT	AAGITGLVLSILVLAAAAALL	HYARARRKPG	UP	21
Q9NRJ7	PCDBG_HUMAN	PCDHB16	71.067	14.973	HUMAN		SS_TYPE1	LC substrate	0	0	1	N-out	Membrane		776	28	662	21	65	TQANSLTVYL	VVALASVSSLFLFSVLLFVAV	RLCRRSRAAS	UP	21
Q96NY8	NECT4_HUMAN	NECTIN4	71.056	12.16	HUMAN	OTHERS	SS_TYPE1	LC substrate	0	0	1	N-out	Cell junction;Membrane;PM		510	31	318	21	140	GKQVDLVSAS	VVVVGVIAALLFCLLVVVVVL	MSRYHRRKAQ	UP	21
P01911	DRB1_HUMAN	HLA-DRB1	70.997	15.996	HUMAN		SS_TYPE1	LC substrate	0	0	1	N-out	ER;Endosome;Lysosome;Membrane;PM		266	29	198	21	18	RARSESAQSK	MLSGVGGFVLGLLFLGAGLFI	YFRNQKGHSG	UP	21
P79483	DRB3_HUMAN	HLA-DRB3	70.997	15.996	HUMAN		SS_TYPE1	LC substrate	0	0	1	N-out	ER;Endosome;Lysosome;Membrane;PM		266	29	198	21	18	RARSESAQSK	MLSGVGGFVLGLLFLGAGLFI	YFRNQKGHSG	UP	21
Q86XR5	PRIMA_HUMAN	PRIMA1	70.991	14.487	HUMAN	SUBLIT	SS_TYPE1	LC substrate	0	1	1	N-out	Membrane;PM		153	35	57	21	40	CPTEESWWSG	LVIIIAVCCASLVFLTVLVII	CYKAIKRKPL	UP	21
P32942	ICAM3_HUMAN	ICAM3	70.846	19.976	HUMAN		SS_TYPE1	LC substrate	0	0	1	N-out	Membrane		547	29	456	25	37	VMDIEAGSSH	FVPVFVAVLLTLGVVTIVLALMYVF	REHQRSGSYH	UP	25
Q9BZ76	CNTP3_HUMAN	CNTNAP3	70.78	12.973	HUMAN	OTHERS	SS_TYPE1	LC substrate	0	0	1	N-out	Membrane;PM;Secreted		1288	25	1220	21	22	LVNADRRDSA	VIGGVIAVVIFILLCITAIAI	RIYQQRKLRK	UP	21
Q9P2E7	PCD10_HUMAN	PCDH10	70.654	13.27	HUMAN	OTHERS	SS_TYPE1	LC substrate	0	0	1	N-out	Membrane;PM		1040	18	697	21	304	GGGETSLDLT	LILIIALGSVSFIFLLAMIVL	AVRCQKEKKL	UP	21
P42702	LIFR_HUMAN	LIFR	70.389	27.865	HUMAN	OTHERS	SS_TYPE1	LC substrate	0	0	1	N-out	Membrane;PM;Secreted		1097	44	789	25	239	SMYVVTKENS	VGLIIAILIPVAVAVIVGVVTSILC	YRKREWIKET	UP	25
Q9UHC6	CNTP2_HUMAN	CNTNAP2	70.31	14.796	HUMAN		SS_TYPE1	LC substrate	0	0	1	N-out	Membrane		1331	27	1235	21	48	IRNGVNRNSA	IIGGVIAVVIFTILCTLVFLI	RYMFRHKGTY	UP	21
Q9NP84	TNR12_HUMAN	TNFRSF12A	70.227	13.494	HUMAN		SS_TYPE1	LC substrate	0	0	1	N-out	Membrane		129	27	53	21	28	PPAPFRLLWP	ILGGALSLTFVLGLLSGFLVW	RRCRRREKFT	UP	21
Q9Y5F2	PCDBB_HUMAN	PCDHB11	70.146	15.349	HUMAN		SS_TYPE1	LC substrate	0	0	1	N-out	Membrane;PM		797	26	664	21	86	AQADSLTVYL	VVALASVSSLFLFSVLLFVAV	RLCRRSRAAS	UP	21
Q9Y5E5	PCDB4_HUMAN	PCDHB4	70.146	15.349	HUMAN		SS_TYPE1	LC substrate	0	0	1	N-out	Membrane;PM		795	27	662	21	85	AQADSLTVYL	VVALASVSSLFLFSVLLFVAV	RLCRRSRAAS	UP	21
Q9Y5E4	PCDB5_HUMAN	PCDHB5	70.146	15.349	HUMAN		SS_TYPE1	LC substrate	0	0	1	N-out	Membrane;PM		795	30	659	21	85	AQADSLTVYL	VVALASVSSLFLFSVLLFVAV	RLCRRSRAAS	UP	21
Q9Y5E3	PCDB6_HUMAN	PCDHB6	70.146	15.349	HUMAN		SS_TYPE1	LC substrate	0	0	1	N-out	Membrane;PM		794	27	661	21	85	AQADSLTVYL	VVALASVSSLFLFSVLLFVAV	RLCRRSRAAS	UP	21
Q14761	PTCA_HUMAN	PTPRCAP	70.136	15.481	HUMAN		SS_NO_TYPE	LC substrate	0	0	1	N-out	Membrane		206	0	33	21	152	SAEDSVGSSS	VTVVLLLLLLLLLATGLALAW	RRLSRDSGGY	UP	21
Q3KPI0	CEA21_HUMAN	CEACAM21	70.133	12.135	HUMAN		SS_TYPE1	LC substrate	0	0	1	N-out	Membrane		293	34	206	21	32	TVKSDDNTLG	ILIGVLVGSLLVAALVCFLLL	RKTGRASDQS	UP	21
A8MVW5	HECA2_HUMAN	HEPACAM2	70.066	12.728	HUMAN	OTHERS	SS_TYPE1	LC substrate	0	0	1	N-out	Golgi;Membrane	BACE1	462	31	320	21	90	LAQKGKSLSP	LASITGISLFLIISMCLLFLW	KKYQPYKVIK	UP	21
P30203	CD6_HUMAN	CD6	70.063	14.234	HUMAN	OTHERS	SS_TYPE1	LC substrate	0	0	1	N-out	Membrane;PM		668	17	385	21	245	NKESRELMLL	IPSIVLGILLLGSLIFIAFIL	LRIKGKYALP	UP	21
Q8IW52	SLIK4_HUMAN	SLITRK4	70.016	15.601	HUMAN		SS_TYPE1	LC substrate	0	0	1	N-out	Membrane;PM		837	18	600	21	198	SPPGGPVPLS	ILILSILVVLILTVFVAFCLL	VFVLRRNKKP	UP	21
Q7KYR7	BT2A1_HUMAN	BTN2A1	69.934	18.19	HUMAN		SS_TYPE1	LC substrate	0	0	1	N-out	Membrane		527	28	220	21	258	SFMPSVSPCA	VALPIIVVILMIPIAVCIYWI	NKLQKEKKIL	UP	21
P08F94	PKHD1_HUMAN	PKHD1	69.798	16.51	HUMAN	SUBLIT	SS_TYPE1	LC substrate	0	1	1	N-out	Membrane;PM		4074	23	3835	21	195	LPVTRKEKST	IILAASLSSVASWLALSCLVC	CWLKRSKSRK	UP	21
Q96NI6	LRFN5_HUMAN	LRFN5	69.762	14.334	HUMAN		SS_TYPE1	LC substrate	0	0	1	N-out	Membrane		719	17	512	21	169	MQSQFLGGTM	IIIIGGIIVASVLVFIIILMI	RYKVCNNNGQ	UP	21
Q96JA1	LRIG1_HUMAN	LRIG1	69.567	12.889	HUMAN	OTHERS	SS_TYPE1	LC substrate	0	0	1	N-out	Membrane;PM	BACE1	1093	34	760	21	278	GCRKDGTTVG	IFTIAVVSSIVLTSLVWVCII	YQTRKKSEEY	UP	21
O94933	SLIK3_HUMAN	SLITRK3	69.55	14.414	HUMAN		SS_TYPE1	LC substrate	0	0	1	N-out	Membrane		977	26	628	21	302	SPPGGPVPLS	VLILSLLVLFFSAVFVAAGLF	AYVLRRRRKK	UP	21
P18627	LAG3_HUMAN	LAG3	69.449	10.977	HUMAN		SS_TYPE1	LC substrate	0	0	1	N-out	Membrane;PM	ADAM10;ADAM17	525	22	428	21	54	APGALPAGHL	LLFLILGVLSLLLLVTGAFGF	HLWRRQWRPR	UP	21
Q16832	DDR2_HUMAN	DDR2	69.412	14.582	HUMAN	OTHERS	SS_TYPE1	LC substrate	0	0	1	N-out	Membrane;PM		855	21	378	22	434	MLKVDDSNTR	ILIGCLVAIIFILLAIIVIILW	RQFWQKMLEK	UP	22
Q9UBS9	SUCO_HUMAN	SUCO	69.345	9.063	HUMAN	OTHERS	SS_TYPE1	LC substrate	0	0	1	N-out	ER;Membrane		1254	29	981	21	223	AELKREVSDR	QSYLVISLVLCVVLGLMLCMQ	RCRNTSQFDG	UP	21
O75264	SIM24_HUMAN	SMIM24	69.337	19.243	HUMAN		SS_NO_TYPE	LC substrate	0	0	1	N-out	Membrane		130	20	10	21	79	QQATEHRLKP	WLVGLAAVVGFLFIVYLVLLA	NRLWCSKARA	UP	21
P43631	KI2S2_HUMAN	KIR2DS2	69.325	16.958	HUMAN		SS_TYPE1	LC substrate	0	0	1	N-out	Membrane;PM		304	21	224	20	39	SKTGNPRHLH	VLIGTSVVKIPFTILLFFLL	HRWCSNKKNA	UP	20
Q6P9G4	TM154_HUMAN	TMEM154	69.294	14.77	HUMAN	OTHERS	SS_TYPE1	LC substrate	0	0	1	N-out	Membrane		183	22	53	21	87	NFAPDENQLE	FILMVLIPLILLVLLLLSVVF	LATYYKRKRT	UP	21
Q8NET5	NFAM1_HUMAN	NFAM1	69.26	16.068	HUMAN	OTHERS	SS_TYPE1	LC substrate	0	0	1	N-out	Membrane;PM		270	42	121	21	86	YREPPQSPQK	LLLFGFTGLLSVLSVVGTALL	LWNKKRMRGP	UP	21
I3L273	GFY_HUMAN	GFY	69.108	22.628	HUMAN		SS_TYPE1	LC substrate	0	0	1	N-out	Golgi;Membrane		518	19	390	21	88	GRPRGAAGGA	LCLFFAGTALLIGIFVLLWCL	YRRAARQRPF	UP	21
Q9UN66	PCDB8_HUMAN	PCDHB8	69.047	23.092	HUMAN		SS_TYPE1	LC substrate	0	0	1	N-out	Membrane;PM		801	29	662	19	91	GQADSLTVYL	VVALASVSSLFLFSVLLFV	AVLLCRRSRA	UP	19
Q8WVN6	SCTM1_HUMAN	SECTM1	68.982	12.002	HUMAN	OTHERS	SS_TYPE1	LC substrate	0	0	1	N-out	Membrane;PM;Secreted		248	28	117	21	82	AEPQSAPDTG	FWPVPAVVTAVFILLVALVMF	AWYRCRCSQQ	UP	21
O00453	LST1_HUMAN	LST1	68.866	7.9	HUMAN		SS_NO_TYPE	LC substrate	0	0	1	N-out	Membrane		97	0	7	21	69	LSRNDDICIY	GGLGLGGLLLLAVVLLSACLCWL	HRRVKRLERS	PH	23
P55286	CADH8_HUMAN	CDH8	68.86	14.688	HUMAN		SS_TYPE1	LC substrate	0	0	1	N-out	Membrane;PM		799	29	592	21	157	AYVLPIGLSM	GALIAILACIILLLVIVVLFV	TLRRHKNEPL	UP	21
Q15375	EPHA7_HUMAN	EPHA7	68.845	14.487	HUMAN	SUBLIT	SS_TYPE1	LC substrate	0	1	1	N-out	Membrane;PM	ADAM10;BACE1	998	27	528	21	422	TAVSSEQNPV	IIIAVVAVAGTIILVFMVFGF	IIGRRHCGYS	UP	21
P43632	KI2S4_HUMAN	KIR2DS4	68.832	17.001	HUMAN		SS_TYPE1	LC substrate	0	0	1	N-out	Membrane;PM		304	21	224	20	39	SKTGNPRHLH	VLIGTSVVKIPFTILLFFLL	HRWCSDKKNA	UP	20
Q92956	TNR14_HUMAN	TNFRSF14	68.773	23.73	HUMAN	OTHERS	SS_TYPE1	LC substrate	0	0	1	N-out	Membrane;PM		283	38	164	21	60	GAGTSSSHWV	WWFLSGSLVIVIVCSTVGLII	CVKRRKPRGD	UP	21
Q92932	PTPR2_HUMAN	PTPRN2	68.744	13.998	HUMAN	OTHERS	SS_TYPE1	LC substrate	0	0	1	N-out	Cytoplasm;Membrane	BACE1	1015	21	594	21	379	QAEQEDSTKF	IALTLVSLACILGVLLASGLI	YCLRHSSQHR	UP	21
O14763	TR10B_HUMAN	TNFRSF10B	68.74	12.654	HUMAN	OTHERS	SS_TYPE1	LC substrate	0	0	1	N-out	Membrane		440	55	155	21	209	SPGTPASPCS	LSGIIIGVTVAAVVLIVAVFV	CKSLLWKKVL	UP	21
P07333	CSF1R_HUMAN	CSF1R	68.737	15.871	HUMAN	OTHERS	SS_TYPE1	LC substrate	0	0	1	N-out	Membrane;PM	ADAM17	972	19	498	21	434	HPPDEFLFTP	VVVACMSIMALLLLLLLLLLY	KYKQKPKYQV	UP	21
Q8NCU8	MTLN_HUMAN	MTLN	68.732	11.303	HUMAN		SS_NO_TYPE	LC substrate	0	0	1	N-out	Membrane;Mitochondrion		56	0	9	18	29	ADVSERTLQL	SVLVAFASGVLLGWQANRL	RRRYLDWRKR	PH	19
P98155	VLDLR_HUMAN	VLDLR	68.684	18.87	HUMAN	SUBLIT	SS_TYPE1	LC substrate	0	1	1	N-out	Membrane		873	27	770	22	54	EVSVPPKGTS	AAWAILPLLLLVMAAVGGYLMW	RNWQHKNMKS	UP	22
Q9NRM6	I17RB_HUMAN	IL17RB	68.575	15.477	HUMAN		SS_TYPE1	LC substrate	0	0	1	N-out	Membrane;PM;Secreted		502	17	275	21	189	NKSKPGGWLP	LLLLSLLVATWVLVAGIYLMW	RHERIKKTSF	UP	21
O43819	SCO2_HUMAN	SCO2	68.572	13.83	HUMAN		SS_NO_TYPE	LC substrate	0	0	1	N-out	Membrane;Mitochondrion		266	0	60	18	188	QPQGPGLRTR	LLITGLFGAGLGGAWLAL	RAEKERLQQQ	UP	18
Q13641	TPBG_HUMAN	TPBG	68.564	14.728	HUMAN	OTHERS	SS_TYPE1	LC substrate	0	0	1	N-out	Membrane;PM		420	31	324	21	44	PILPPSLQTS	YVFLGIVLALIGAIFLLVLYL	NRKGIKKWMH	UP	21
Q9ULH4	LRFN2_HUMAN	LRFN2	68.488	17.569	HUMAN		SS_TYPE1	LC substrate	0	0	1	N-out	Cell junction;Membrane;PM		789	20	514	21	234	MHSQILGGTM	ILVIGGIIVATLLVFIVILMV	RYKVCNHEAP	UP	21
Q8N3J6	CADM2_HUMAN	CADM2	68.476	14.147	HUMAN		SS_TYPE1	LC substrate	0	0	1	N-out	Membrane;PM		435	24	343	21	47	ALAGQNGPDH	ALIGGIVAVVVFVTLCSIFLL	GRYLARHKGT	UP	21
O15031	PLXB2_HUMAN	PLXNB2	68.361	15.829	HUMAN	OTHERS	SS_TYPE1	LC substrate	0	0	1	N-out	Membrane;PM		1838	19	1178	21	620	EYDTRVSDVP	LSLILPLVIVPMVVVIAVSVY	CYWRKSQQAE	UP	21
P13765	DOB_HUMAN	HLA-DOB	68.271	12.522	HUMAN		SS_TYPE1	LC substrate	0	0	1	N-out	Endosome;Lysosome;Membrane		273	26	198	21	28	RAQSEYSWRK	MLSGIAAFLLGLIFLLVGIVI	QLRAQKGYVR	UP	21
Q9BZW8	CD244_HUMAN	CD244	68.27	22.304	HUMAN		SS_TYPE1	LC substrate	0	0	1	N-out	Membrane		370	21	208	21	120	NAHQEFRFWP	FLVIIVILSALFLGTLACFCV	WRRKRKEKQS	UP	21
Q8NEQ5	CA162_HUMAN	C1orf162	68.232	14.068	HUMAN		SS_NO_TYPE	LC substrate	0	0	1	N-out	Membrane		155	0	40	21	94	LSNHHNKKHL	ILAFCAGVLLTLLLIAFIFLI	IKSYRKYRRE	UP	21
Q4KMG0	CDON_HUMAN	CDON	68.14	20.365	HUMAN		SS_NO_TYPE	LC substrate	0	0	1	N-out	Membrane;PM		1287	25	938	21	303	PATSPARSSD	MLYLIVGCVLGVMVLILMVFI	AMCLWKNRQQ	UP	21
O43155	FLRT2_HUMAN	FLRT2	68.102	18.845	HUMAN		SS_NO_TYPE	LC substrate	0	0	1	N-out	Membrane;PM		660	35	506	21	98	TTSHSMGSPF	LLAGLIGGAVIFVLVVLLSVF	CWHMHKKGRY	UP	21
Q8N743	KI3L3_HUMAN	KIR3DL3	68.102	20.089	HUMAN		SS_TYPE1	LC substrate	0	0	1	N-out	Membrane;PM		410	25	297	21	67	VSVTGNSRHL	HVLIGTSVVIIPFAILLFFLL	HRWCANKKNA	UP	21
Q9H2B2	SYT4_HUMAN	SYT4	68.102	18.863	HUMAN		SS_NO_TYPE	LC substrate	0	0	1	N-out	Cytoplasm;Membrane		425	0	16	21	388	SREEFDEIPT	VVGIFSAFGLVFTVSLFAWIC	CQRKSSKSNK	UP	21
Q16671	AMHR2_HUMAN	AMHR2	68.036	12.664	HUMAN		SS_TYPE1	LC substrate	0	0	1	N-out	Membrane		573	17	132	21	403	APGESIWMAL	VLLGLFLLLLLLLGSIILALL	QRKNYRVRGE	UP	21
Q5IJ48	CRUM2_HUMAN	CRB2	67.937	15.248	HUMAN	OTHERS	SS_TYPE1	LC substrate	0	0	1	N-out	Membrane;PM		1285	28	1196	21	40	PLPLPFPLLE	VAVPAACACLLLLLLGLLSGI	LAARKRRQSE	UP	21
P20023	CR2_HUMAN	CR2	67.916	11.437	HUMAN	OTHERS	SS_TYPE1	LC substrate	0	0	1	N-out	Membrane;PM		1033	20	951	28	34	NPPLAVCRSR	SLAPVLCGIAAGLILLTFLIVITLYVIS	KHRARNYYTD	UP	28
Q6UW88	EPGN_HUMAN	EPGN	67.838	13.665	HUMAN	OTHERS	SS_TYPE1	LC substrate	0	0	1	N-out	Membrane	ADAM17	154	22	88	21	23	TSYAVDSYEK	YIAIGIGVGLLLSGFLVIFYC	YIRKRCLKLK	UP	21
P0DTU4	TRBR2_HUMAN	TRB	67.795	12.915	HUMAN		SS_NO_TYPE	LC substrate	0	0	1	N-out	Membrane;PM		315	21	260	23	11	ESYQQGVLSA	TILYEILLGKATLYAVLVSALVL	MAMVKRKDSR	UP	23
P0DSE2	TRBR1_HUMAN	TRB	67.795	12.915	HUMAN		SS_NO_TYPE	LC substrate	0	0	1	N-out	Membrane;PM		310	21	255	23	11	ESYQQGVLSA	TILYEILLGKATLYAVLVSALVL	MAMVKRKDSR	UP	23
A0A5B9	TRBC2_HUMAN	TRBC2	67.795	12.915	HUMAN		SS_NO_TYPE	LC substrate	0	0	1	N-out	Membrane;PM		178	0	144	23	11	ESYQQGVLSA	TILYEILLGKATLYAVLVSALVL	MAMVKRKDSR	UP	23
Q9BYF1	ACE2_HUMAN	ACE2	67.793	16.014	HUMAN		SS_TYPE1	LC substrate	0	0	1	N-out	Membrane;PM;Secreted		805	17	723	21	44	LGPPNQPPVS	IWLIVFGVVMGVIVVGIVILI	FTGIRDRKKK	UP	21
Q5SQ64	LY66F_HUMAN	LY6G6F	67.789	15.384	HUMAN	OTHERS	SS_TYPE1	LC substrate	0	0	1	N-out	Membrane;PM		297	16	219	21	41	APSTGWDMPW	ILMLLLTMGQGVVILALSIVL	WRQRVRGAPG	UP	21
O00299	CLIC1_HUMAN	CLIC1	67.788	12.475	HUMAN		SS_NO_TYPE	LC substrate	0	0	1	N-out	Cytoplasm;Membrane;Nucleus;PM		241	0	25	21	195	SDGAKIGNCP	FSQRLFMVLWLKGVTFNVTTV	DTKRRTETVQ	UP	21
Q9NNZ3	DNJC4_HUMAN	DNAJC4	67.746	17.674	HUMAN		SS_NO_TYPE	LC substrate	0	0	1	N-out	Membrane		241	0	155	20	66	RQQQHKQNKQ	VLGYCLLLMLAGMGLHYIAF	RKVKQMHLNF	UP	20
O95297	MPZL1_HUMAN	MPZL1	67.74	19.399	HUMAN		SS_TYPE1	LC substrate	0	0	1	N-out	Membrane	BACE1	269	35	127	21	86	YVVEKENLPV	FPVWVVVGIVTAVVLGLTLLI	SMILAVLYRR	UP	21
Q9UJ90	KCNE5_HUMAN	KCNE5	67.684	14.955	HUMAN		SS_TYPE1	LC substrate	0	0	1	N-out	Membrane		142	0	60	21	61	VTSAKGDDAY	LYILLIMIFYACLAGGLILAY	TRSRKLVEAK	UP	21
P16435	NCPR_HUMAN	POR	67.665	23.158	HUMAN		SS_NO_TYPE	LC substrate	0	0	1	N-out	Cytoplasm;ER;Membrane		677	0	21	21	635	VSEAVAEEVS	LFSMTDMILFSLIVGLLTYWF	LFRKKKEEVP	UP	21
Q9H3R2	MUC13_HUMAN	MUC13	67.606	15.202	HUMAN	OTHERS	SS_TYPE1	LC substrate	0	0	1	N-out	Membrane;PM		512	18	403	21	70	GLDCKDKFQL	ILTIVGTIAGIVILSMIIALI	VTARSNNKTK	UP	21
Q8NHJ6	LIRB4_HUMAN	LILRB4	67.558	16.385	HUMAN		SS_TYPE1	LC substrate	0	0	1	N-out	Membrane;PM		448	21	238	21	168	PHSGLRRHWE	VLIGVLVVSILLLSLLLFLLL	QHWRQGKHRT	UP	21
Q14703	MBTP1_HUMAN	MBTPS1	67.47	11.546	HUMAN	OTHERS	SS_TYPE1	LC substrate	0	0	1	N-out	ER;Golgi;Membrane	BACE1	1052	17	981	23	31	IMPGRYNQEV	GQTIPVFAFLGAMVVLAFFVVQI	NKAKSRPKRR	UP	23
O60894	RAMP1_HUMAN	RAMP1	67.468	6.863	HUMAN		SS_TYPE1	LC substrate	0	0	1	N-out	Membrane		148	26	91	21	10	GRAVRDPPGS	ILYPFIVVPITVTLLVTALVV	WQSKRTEGIV	UP	21
Q6NUJ2	CK087_HUMAN	C11orf87	67.369	16.665	HUMAN	OTHERS	SS_TYPE1	LC substrate	0	0	1	N-out	Membrane		197	23	38	21	115	QQLFQSFSST	LVLIVLVTLIFCLIVLSLSTF	HIHKRRMKKR	UP	21
Q3MIW9	MUCL3_HUMAN	MUCL3	67.304	11.281	HUMAN	OTHERS	SS_TYPE1	LC substrate	0	0	1	N-out	Cytoplasm;Membrane;PM		517	29	419	21	48	GENDSFPAWA	IVIVVLVAVILLLVFLGLIFL	VSYMMRTRRT	UP	21
Q9UN70	PCDGK_HUMAN	PCDHGC3	67.302	18.708	HUMAN	SUBLIT	SS_TYPE1	LC substrate	0	0	1	N-out	Membrane;PM	ADAM10;BACE1	934	31	662	21	220	REQKKNLTFY	LLLSLILVSVGFVVTVFGVII	FKVYKWKQSR	UP	21
P17643	TYRP1_HUMAN	TYRP1	67.3	23.839	HUMAN	SUBLIT	SS_TYPE1	LC substrate	0	1	1	N-out	Membrane		537	24	453	24	36	WPSREFSVPE	IIAIAVVGALLLVALIFGTASYLI	RARRSMDEAN	UP	24
P35070	BTC_HUMAN	BTC	67.296	12.299	HUMAN	SUBEXPERT	SS_TYPE1	LC substrate	0	1	1	N-out	Membrane;PM;Secreted	ADAM8;ADAM10;ADAM12;ADAM17;ADAM19	178	31	87	21	39	LFYLRGDRGQ	ILVICLIAVMVVFIILVIGVC	TCCHPLRKRR	UP	21
Q9Y6J6	KCNE2_HUMAN	KCNE2	67.268	14.417	HUMAN	SUBEXPERT	SS_TYPE1	LC substrate	0	1	1	N-out	Membrane;PM		123	0	48	21	54	AKVDAENFYY	VILYLMVMIGMFSFIIVAILV	STVKSKRREH	UP	21
P20036	DPA1_HUMAN	HLA-DPA1	67.261	13.553	HUMAN	OTHERS	SS_TYPE1	LC substrate	0	0	1	N-out	ER;Endosome;Golgi;Lysosome;Membrane;PM		260	28	194	23	15	EPIQMPETTE	TVLCALGLVLGLVGIIVGTVLII	KSLRSGHDPR	UP	23
Q9BY67	CADM1_HUMAN	CADM1	67.26	16.718	HUMAN	SUBLIT	SS_TYPE1	LC substrate	0	1	1	N-out	Cell junction;Membrane;PM	ADAM10;ADAM17	442	44	330	21	47	EEGSIRAVDH	AVIGGVVAVVVFAMLCLLIIL	GRYFARHKGT	UP	21
Q86Z14	KLOTB_HUMAN	KLB	67.202	11.666	HUMAN		SS_TYPE3	LC substrate	0	0	1	N-out	Membrane;PM		1044	0	996	21	27	VCLFLVQKKP	LIFLGCCFFSTLVLLLSIAIF	QRQKRRKFWK	UP	21
Q96NU0	CNT3B_HUMAN	CNTNAP3B	67.176	15.143	HUMAN		SS_TYPE1	LC substrate	0	0	1	N-out	Membrane		1288	25	1220	21	22	LVNADRRDSA	VIGGVIAVEIFILLCITAIAI	RIYQQRKLRK	UP	21
Q99075	HBEGF_HUMAN	HBEGF	67.145	13.998	HUMAN	OTHERS	SS_TYPE1	LC substrate	0	0	1	N-out	Membrane;PM	ADAM8;ADAM9;ADAM10;ADAM12;ADAM17;ADAM19	208	19	141	24	24	ENRLYTYDHT	TILAVVAVVLSSVCLLVIVGLLMF	RYHRRGGYDV	UP	24
P43626	KI2L1_HUMAN	KIR2DL1	67.074	19.442	HUMAN		SS_TYPE1	LC substrate	0	0	1	N-out	Membrane;PM		348	21	224	19	84	SKTGNPRHLH	ILIGTSVVIILFILLFFLL	HRWCSNKKNA	UP	19
P43627	KI2L2_HUMAN	KIR2DL2	67.074	19.442	HUMAN		SS_TYPE1	LC substrate	0	0	1	N-out	Membrane;PM		348	21	224	19	84	SKTGNPRHLH	ILIGTSVVIILFILLFFLL	HRWCSNKKNA	UP	19
Q96IQ7	VSIG2_HUMAN	VSIG2	67.06	17.431	HUMAN	OTHERS	SS_TYPE1	LC substrate	0	0	1	N-out	Membrane		327	23	220	21	63	VTEPSQGRVA	GALIGVLLGVLLLSVAAFCLV	RFQKERGKKP	UP	21
Q9BUR5	MIC26_HUMAN	APOO	66.934	14.551	HUMAN		SS_NO_TYPE	LC substrate	0	0	1	N-out	Membrane;Mitochondrion		198	25	82	21	70	DSYDYLQNAP	PGFFPRLGVIGFAGLIGLLLA	RGSKIKKLVY	UP	21
O43570	CAH12_HUMAN	CA12	66.897	20.296	HUMAN	OTHERS	SS_TYPE1	LC substrate	0	0	1	N-out	Membrane		354	24	277	21	32	VQVCTAAGLS	LGIILSLALAGILGICIVVVV	SIWLFRRKSI	UP	21
O00168	PLM_HUMAN	FXYD1	66.891	18.91	HUMAN		SS_TYPE1	LC substrate	0	0	1	N-out	Membrane;PM		92	20	15	21	36	HDPFTYDYQS	LQIGGLVIAGILFILGILIVL	SRRCRCKFNQ	UP	21
P13726	TF_HUMAN	F3	66.866	15.737	HUMAN	OTHERS	SS_TYPE1	LC substrate	0	0	1	N-out	Membrane		295	32	219	23	21	MGQEKGEFRE	IFYIIGAVVFVVIILVIILAISL	HKCRKAGVGQ	UP	23
Q6ZRP7	QSOX2_HUMAN	QSOX2	66.848	14.327	HUMAN		SS_NO_TYPE	LC substrate	0	0	1	N-out	Membrane		698	21	640	21	16	LGVDFSSLDM	SLCVVLYVASSLFLMVMYFFF	RVRSRRWKVK	UP	21
Q8IWB1	IPRI_HUMAN	ITPRIP	66.788	15.445	HUMAN	OTHERS	SS_TYPE1	LC substrate	0	0	1	N-out	Membrane;Nucleus;PM		547	15	68	17	447	EEGRQQNETR	VAWDLWSTLCMILFLMI	EVWRQDHQEG	UP	17
Q9HC73	CRLF2_HUMAN	CRLF2	66.721	13.804	HUMAN	OTHERS	SS_TYPE1	LC substrate	0	0	1	N-out	Membrane;PM;Secreted		371	22	209	21	119	PTPPKPKLSK	FILISSLAILLMVSLLLLSLW	KLWRVKKFLI	UP	21
Q30154	DRB5_HUMAN	HLA-DRB5	66.634	17.303	HUMAN		SS_TYPE1	LC substrate	0	0	1	N-out	ER;Endosome;Golgi;Lysosome;Membrane;PM		266	29	198	21	18	RAQSESAQSK	MLSGVGGFVLGLLFLGAGLFI	YFKNQKGHSG	UP	21
Q7L0X0	TRIL_HUMAN	TRIL	66.634	14.249	HUMAN		SS_TYPE1	LC substrate	0	0	1	N-out	Membrane		811	25	671	21	94	AGSRGGVDYQ	LLTLALLTVNALLVLLALAAW	ASRWLRRKLR	UP	21
Q9Y5E2	PCDB7_HUMAN	PCDHB7	66.63	16.932	HUMAN		SS_TYPE1	LC substrate	0	0	1	N-out	Membrane;PM		793	26	662	21	84	DQANSLTVYL	VVALASVSSLFLLSVLLFVAV	RLCRRSRAAP	UP	21
Q7Z5B4	RIC3_HUMAN	RIC3	66.578	14.75	HUMAN		SS_NO_TYPE	LC substrate	0	0	1	N-out	ER;Membrane		369	28	67	21	253	AGGGGSGRGL	MGQIIPIYGFGIFLYILYILF	KLSKGKTTAE	UP	21
Q9H7Z7	PGES2_HUMAN	PTGES2	66.572	9.242	HUMAN		SS_NO_TYPE	LC substrate	0	0	1	N-out	Golgi;Membrane		377	0	57	17	303	VAAARKGSPR	LLGAAALALGGALGLYH	TARWHLRAQD	UP	17
Q9BYH1	SE6L1_HUMAN	SEZ6L	66.444	20.895	HUMAN	SUBLIT	SS_TYPE1	LC substrate	0	1	1	N-out	ER;Membrane;PM	BACE1	1024	28	930	21	45	ETSLEGGNMA	LAIFIPVLIISLLLGGAYIYI	TRCRYYSNLR	UP	21
Q96FE7	P3IP1_HUMAN	PIK3IP1	66.4	12.891	HUMAN	OTHERS	SS_TYPE1	LC substrate	0	0	1	N-out	Membrane;PM		263	21	147	21	74	NSKEKKDLGT	LGYVLGITMMVIIIAIGAGII	LGYSYKRGKD	UP	21
P58549	FXYD7_HUMAN	FXYD7	66.349	14.899	HUMAN		SS_NO_TYPE	LC substrate	0	0	1	N-out	Membrane		80	0	23	23	34	EPDPFYYDYN	TVQTVGMTLATILFLLGILIVIS	KKVKCRKADS	UP	23
Q9NR16	C163B_HUMAN	CD163L1	66.34	16.034	HUMAN	OTHERS	SS_TYPE1	LC substrate	0	0	1	N-out	Membrane;PM;Secreted		1453	40	1319	21	73	LKSLNASSGH	LALILSSIFGLLLLVLFILFL	TWCRVQKQKH	UP	21
Q96RL6	SIG11_HUMAN	SIGLEC11	66.247	14.13	HUMAN		SS_TYPE1	LC substrate	0	0	1	N-out	Membrane		698	27	534	23	114	KLEHGGGLGL	GAALGAGVAALLAFCSCLVVFRV	KICRKEARKR	UP	23
Q8IVU1	IGDC3_HUMAN	IGDCC3	66.208	10.359	HUMAN	OTHERS	SS_TYPE1	LC substrate	0	0	1	N-out	Membrane		814	35	605	21	153	EAANQTSTTG	IVIGIHIGVTCIIFCVLFLLF	GQRGRVLLCK	UP	21
P43307	SSRA_HUMAN	SSR1	66.19	11.274	HUMAN	OTHERS	SS_TYPE1	LC substrate	0	0	1	N-out	ER;Membrane		286	18	189	21	58	EREDGLDGET	IFMYMFLAGLGLLVIVGLHQL	LESRKRKRPI	UP	21
Q96TA0	PCDBI_HUMAN	PCDHB18P	66.167	18.207	HUMAN		SS_NO_TYPE	LC substrate	0	0	1	N-out	Membrane;PM		734	0	637	21	76	AQADSLTVYL	VVALASVSSLFLFSVFLFVAV	RLCRRSRAAS	UP	21
P31994	FCG2B_HUMAN	FCGR2B	66.149	25.415	HUMAN		SS_TYPE1	LC substrate	0	0	1	N-out	Membrane;PM		310	42	175	23	70	KPVTITVQAP	SSSPMGIIVAVVTGIAVAAIVAA	VVALIYCRKK	UP	23
Q9HBG7	LY9_HUMAN	LY9	66.143	15.325	HUMAN	OTHERS	SS_TYPE1	LC substrate	0	0	1	N-out	Membrane;PM		655	47	407	22	179	ICSGPERNTK	LWIGLFLMVCLLCVGIFSWCIW	KRKGRCSVPA	UP	22
P54855	UDB15_HUMAN	UGT2B15	66.137	22.087	HUMAN		SS_NO_TYPE	LC substrate	0	0	1	N-out	ER;Membrane		530	23	471	21	15	TWIQYHSLDV	IAFLLACVATVIFIITKFCLF	CFRKLAKKGK	UP	21
Q6UWD8	CP054_HUMAN	C16orf54	66.057	15.873	HUMAN		SS_NO_TYPE	LC substrate	0	0	1	N-out	Membrane		224	0	31	21	172	PWPSLPCGPC	IPIMLVLATLAALFILTTAVL	AERLFRRALR	UP	21
Q6UWJ8	C16L2_HUMAN	CD164L2	66.038	17.796	HUMAN		SS_TYPE1	LC substrate	0	0	1	N-out	Membrane		174	29	112	21	12	AHSPGFDGAS	FIGGVVLVLSLQAVAFFVLHF	LKAKDSTYQT	UP	21
O43291	SPIT2_HUMAN	SPINT2	65.978	17.238	HUMAN		SS_TYPE1	LC substrate	0	0	1	N-out	Membrane	BACE1	252	27	170	21	34	ENPPLPLGSK	VVVLAGLFVMVLILFLGASMV	YLIRVARRNQ	UP	21
P23470	PTPRG_HUMAN	PTPRG	65.976	11.474	HUMAN	OTHERS	SS_TYPE1	LC substrate	0	0	1	N-out	Membrane		1445	19	717	26	683	ISRPAPGRME	WIIPLIVVSALTFVCLILLIAVLVYW	RGCNKIKSKG	UP	26
Q04771	ACVR1_HUMAN	ACVR1	65.902	18.692	HUMAN		SS_TYPE1	LC substrate	0	0	1	N-out	Membrane		509	20	103	23	363	FPGTQNFHLE	VGLIILSVVFAVCLLACLLGVAL	RKFKRRNQER	UP	23
Q9BZZ2	SN_HUMAN	SIGLEC1	65.886	18.384	HUMAN		SS_TYPE1	LC substrate	0	0	1	N-out	Membrane;PM;Secreted		1709	19	1622	21	47	ALHRLHQFQQ	LLWVLGLLVGLLLLLLGLGAC	YTWRRRRVCK	UP	21
Q9NY72	SCN3B_HUMAN	SCN3B	65.881	19.377	HUMAN	SUBLIT	SS_TYPE1	LC substrate	0	1	1	N-out	Membrane		215	22	137	21	35	GEDFTSVVSE	IMMYILLVFLTLWLLIEMIYC	YRKVSKAEEA	UP	21
O75197	LRP5_HUMAN	LRP5	65.872	17.323	HUMAN		SS_TYPE1	LC substrate	0	0	1	N-out	Membrane		1615	31	1353	23	208	PPSDDSPAHS	SAIGPVIGIILSLFVMGGVYFVC	QRVVCQRYAG	UP	23
Q16820	MEP1B_HUMAN	MEP1B	65.858	20.161	HUMAN	OTHERS	SS_TYPE1	LC substrate	0	0	1	N-out	Membrane;PM	ADAM10;ADAM17	701	22	630	21	28	CEKRGSTRDT	IVIAVSSTVAVFALMLIITLV	SVYCTRKKYR	UP	21
P15529	MCP_HUMAN	CD46	65.843	14.329	HUMAN	OTHERS	SS_TYPE1	LC substrate	0	0	1	N-out	Cytoplasm;Membrane;Secreted	ADAM10	392	34	309	23	26	PEEGILDSLD	VWVIAVIVIAIVVGVAVICVVPY	RYLQRRKKKG	UP	23
P40198	CEAM3_HUMAN	CEACAM3	65.714	12.303	HUMAN		SS_TYPE1	LC substrate	0	0	1	N-out	Membrane		252	34	121	21	76	PGLPVGAVAG	IVTGVLVGVALVAALVCFLLL	AKTGRTSIQR	UP	21
Q6GTX8	LAIR1_HUMAN	LAIR1	65.675	14.376	HUMAN		SS_TYPE1	LC substrate	0	0	1	N-out	Membrane;PM		287	21	144	21	101	SQGLKAEHLY	ILIGVSVVFLFCLLLLVLFCL	HRQNQIKQGP	UP	21
Q9UN67	PCDBA_HUMAN	PCDHB10	65.666	17.431	HUMAN		SS_TYPE1	LC substrate	0	0	1	N-out	Membrane;PM		800	26	666	21	87	AEADLLTVYL	VVALASVSSLFLLSVLLFVAV	RLCRRSRAAS	UP	21
P21802	FGFR2_HUMAN	FGFR2	65.657	20.921	HUMAN		SS_TYPE1	LC substrate	0	0	1	N-out	Membrane;PM	ADAM9;ADAM15	821	21	356	21	423	EITASPDYLE	IAIYCIGVFLIACMVVTVILC	RMKNTTKKPD	UP	21
O75880	SCO1_HUMAN	SCO1	65.587	13.791	HUMAN		SS_NO_TYPE	LC substrate	0	0	1	N-out	Membrane;Mitochondrion		301	0	92	19	190	DSTRPSKPGP	VSWKSLAITFAIGGALLAG	MKHVKKEKAE	UP	19
P20138	CD33_HUMAN	CD33	65.528	12.603	HUMAN		SS_TYPE1	LC substrate	0	0	1	N-out	Membrane;PM		364	17	242	23	82	KQETRAGVVH	GAIGGAGVTALLALCLCLIFFIV	KTHRRKAART	UP	23
Q5VU97	CAHD1_HUMAN	CACHD1	65.519	19.936	HUMAN	SUBLIT	SS_TYPE1	LC substrate	0	1	1	N-out	Membrane	BACE1	1274	35	1060	21	158	ITLNMIKSAP	VGPVAGGIMGCIMVLVLAVYA	YRHQIHRRSH	UP	21
Q9H5Y7	SLIK6_HUMAN	SLITRK6	65.457	20.997	HUMAN		SS_TYPE1	LC substrate	0	0	1	N-out	Membrane;PM		841	26	582	21	212	RSLTDAVPLS	VLILGLLIMFITIVFCAAGIV	VLVLHRRRRY	UP	21
Q9BTN0	LRFN3_HUMAN	LRFN3	65.442	15.148	HUMAN	OTHERS	SS_TYPE1	LC substrate	0	0	1	N-out	Cell junction;Cell projection;Membrane;PM		628	16	523	21	68	PHAPFLGGTM	IIALGGVIVASVLVFIFVLLM	RYKVHGGQPP	UP	21
Q96E16	SMI19_HUMAN	SMIM19	65.399	19.374	HUMAN		SS_NO_TYPE	LC substrate	0	0	1	N-out	Membrane		107	0	24	19	64	DYTVHEAWNE	ATNVYLIVILVSFGLFMYA	KRNKRRIMRI	UP	19
Q9Y6H6	KCNE3_HUMAN	KCNE3	65.332	14.634	HUMAN	OTHERS	SS_TYPE1	LC substrate	0	0	1	N-out	Membrane;PM		103	0	57	21	25	ASLPGRDDNS	YMYILFVMFLFAVTVGSLILG	YTRSRKVDKR	UP	21
P20916	MAG_HUMAN	MAG	65.314	14.187	HUMAN	OTHERS	SS_TYPE1	LC substrate	0	0	1	N-out	Membrane;PM		626	19	497	20	90	HRLMWAKIGP	VGAVVAFAILIAIVCYITQT	RRKKNVTESP	UP	20
P57087	JAM2_HUMAN	JAM2	65.301	19.591	HUMAN	OTHERS	SS_TYPE1	LC substrate	0	0	1	N-out	Membrane;PM		298	28	210	21	39	RMQVDDLNIS	GIIAAVVVVALVISVCGLGVC	YAQRKGYFSK	UP	21
O15197	EPHB6_HUMAN	EPHB6	65.282	22.509	HUMAN	SUBLIT	SS_TYPE1	LC substrate	0	1	1	N-out	Membrane;PM;Secreted		1021	31	563	21	406	LSSQLPERLS	LVIGSILGALAFLLLAAITVL	AVVFQRKRRG	UP	21
Q13505	MTX1_HUMAN	MTX1	65.226	20.228	HUMAN	OTHERS	SS_TYPE1	LC substrate	0	0	1	N-out	Membrane;Mitochondrion		466	0	420	21	25	EEEPYRRRNQ	ILSVLAGLAAMVGYALLSGIV	SIQRATPARA	UP	21
Q04900	MUC24_HUMAN	CD164	65.17	18.373	HUMAN	OTHERS	SS_TYPE1	LC substrate	0	0	1	N-out	Endosome;Lysosome;Membrane;PM		197	23	139	21	14	SQPVRKSTFD	AASFIGGIVLVLGVQAVIFFL	YKFCKSKERN	UP	21
Q14943	KI3S1_HUMAN	KIR3DS1	65.165	17.674	HUMAN		SS_TYPE1	LC substrate	0	0	1	N-out	Membrane;PM		382	21	319	20	22	SKSGNLRHLH	ILIGTSVVKIPFTILLFFLL	HRWCSNKKKC	UP	20
O95168	NDUB4_HUMAN	NDUFB4	65.072	12.505	HUMAN		SS_NO_TYPE	LC substrate	0	0	1	N-out	Membrane;Mitochondrion		129	0	87	18	24	PNFRPTPKNS	LMGALCGFGPLIFIYYII	KTERDRKEKL	UP	18
Q9BXM7	PINK1_HUMAN	PINK1	65.011	14.868	HUMAN		SS_NO_TYPE	LC substrate	0	0	1	N-out	Membrane;Mitochondrion		581	0	93	17	471	QFVVRAWGCA	GPCGRAVFLAFGLGLGL	IEEKQAESRR	UP	17
Q5DX21	IGS11_HUMAN	IGSF11	64.888	27.051	HUMAN		SS_TYPE1	LC substrate	0	0	1	N-out	Membrane;PM		431	22	219	21	169	VISPQPRNIG	LIAGAIGTGAVIIIFCIALIL	GAFFYWRSKN	UP	21
Q96CU9	FXRD1_HUMAN	FOXRED1	64.835	13.487	HUMAN		SS_NO_TYPE	LC substrate	0	0	1	N-out	Membrane;Mitochondrion		486	0	61	21	404	LLQDTSHLPP	EHSDVVIVGGGVLGLSVAYWL	KKLESRRGAI	UP	21
O75871	CEAM4_HUMAN	CEACAM4	64.72	13.391	HUMAN		SS_TYPE1	LC substrate	0	0	1	N-out	Membrane		244	35	120	21	68	PGLPVGAVAG	IVTGVLVGVALVAALVCFLLL	SRTGRASIQR	UP	21
Q9UG56	PISD_HUMAN	PISD	64.622	10.289	HUMAN		SS_NO_TYPE	LC substrate	0	0	1	N-out	Membrane;Mitochondrion		409	0	63	19	327	HTAPARTMFL	LRPLPILLVTGGGYAGYRQ	YEKYRERELE	UP	19
Q8N386	LRC25_HUMAN	LRRC25	64.53	14.686	HUMAN	OTHERS	SS_TYPE1	LC substrate	0	0	1	N-out	Cytoplasm;Membrane		305	20	145	21	119	SCAPGLASAT	IGAVVVSGCLLLGLAIAGPVL	AWRLWRCRVA	UP	21
P08574	CY1_HUMAN	CYC1	64.378	13.691	HUMAN		SS_NO_TYPE	LC substrate	0	0	1	N-out	Membrane;Mitochondrion		325	0	281	34	10	TFLRWASEPE	HDHRKRMGLKMLMMMALLVPLVYTIKRHKWSVLK	SRKLAYRPPK	UP	34
Q8N6Y1	PCD20_HUMAN	PCDH20	64.316	17.513	HUMAN	OTHERS	SS_TYPE1	LC substrate	0	0	1	N-out	Membrane;PM	BACE1	951	60	830	21	40	VESVSCMPTL	VALSVISLGSITLVTGMGIYI	CLRKGEKHPR	UP	21
Q13444	ADA15_HUMAN	ADAM15	64.221	15.809	HUMAN	OTHERS	SS_TYPE1	LC substrate	0	0	1	N-out	Membrane		863	17	679	21	146	QLKATSSLTT	GLLLSLLVLLVLVMLGASYWY	RARLHQRLCQ	UP	21
P15391	CD19_HUMAN	CD19	64.194	17.631	HUMAN	OTHERS	SS_TYPE1	LC substrate	0	0	1	N-out	Membrane;PM	BACE1	556	19	272	22	243	HWLLRTGGWK	VSAVTLAYLIFCLCSLVGILHL	QRALVLRRKR	UP	22
Q9Y5E8	PCDBF_HUMAN	PCDHB15	64.098	16.859	HUMAN		SS_TYPE1	LC substrate	0	0	1	N-out	Membrane;PM		787	26	664	21	76	AQADSLTVYL	VVALASVSSLFLFSVFLFVAV	RLCRRSRAAS	UP	21
Q9Y336	SIGL9_HUMAN	SIGLEC9	63.937	10.959	HUMAN		SS_TYPE1	LC substrate	0	0	1	N-out	Membrane		463	17	331	21	94	SKATSGVTQG	VVGGAGATALVFLSFCVIFVV	VRSCRKKSAR	UP	21
Q9Y286	SIGL7_HUMAN	SIGLEC7	63.928	17.112	HUMAN		SS_TYPE1	LC substrate	0	0	1	N-out	Membrane		467	18	335	23	91	KMRPVSGVLL	GAVGGAGATALVFLSFCVIFIVV	RSCRKKSARP	UP	23
Q8TCZ2	C99L2_HUMAN	CD99L2	63.919	23.185	HUMAN		SS_TYPE1	LC substrate	0	0	1	N-out	Membrane;PM		262	25	160	21	56	PGSGMVAEPG	TIAGVASALAMALIGAVSSYI	SYQQKKFCFS	UP	21
O60487	MPZL2_HUMAN	MPZL2	63.879	13.899	HUMAN	OTHERS	SS_TYPE1	LC substrate	0	0	1	N-out	Membrane		215	26	128	21	40	TVRFSEIHFL	ALAIGSACALMIIIVIVVVLF	QHYRKKRWAE	UP	21
Q04912	RON_HUMAN	MST1R	63.781	21.927	HUMAN	OTHERS	SS_TYPE1	LC substrate	0	0	1	N-out	Membrane		1400	24	933	21	422	PGPDGVPQST	LLGILLPLLLLVAALATALVF	SYWWRRKQLV	UP	21
P11117	PPAL_HUMAN	ACP2	63.668	22.963	HUMAN	SUBLIT	SS_NO_TYPE	LC substrate	0	1	1	N-out	Lysosome;Membrane		423	30	350	21	22	QLASGPADTE	VIVALAVCGSILFLLIVLLLT	VLFRMQAQPP	UP	21
O75078	ADA11_HUMAN	ADAM11	63.644	14.157	HUMAN		SS_TYPE1	LC substrate	0	0	1	N-out	Membrane		769	23	711	21	14	ERYKGPSGTN	IIIGSIAGAVLVAAIVLGGTG	WGFKNIRRGR	UP	21
P17301	ITA2_HUMAN	ITGA2	63.634	23.698	HUMAN		SS_TYPE1	LC substrate	0	0	1	N-out	Membrane		1181	29	1103	22	27	KPDEKAEVPT	GVIIGSIIAGILLLLALVAILW	KLGFFKRKYE	UP	22
P01133	EGF_HUMAN	EGF	63.629	21.792	HUMAN	OTHERS	SS_TYPE1	LC substrate	0	0	1	N-out	Membrane	ADAM8;ADAM9;ADAM10;ADAM12;ADAM17;ADAM19	1207	22	1010	21	154	RHAGHGQQQK	VIVVAVCVVVLVMLLLLSLWG	AHYYRTQKLL	UP	21
Q9Y5E1	PCDB9_HUMAN	PCDHB9	63.609	15.959	HUMAN		SS_TYPE1	LC substrate	0	0	1	N-out	Membrane;PM		797	26	664	21	86	AQADLLTVYL	VVALASVSSLFLLSVLLFVAV	RLCRRSRAAS	UP	21
Q9BX59	TPSNR_HUMAN	TAPBPL	63.573	18.169	HUMAN	OTHERS	SS_TYPE1	LC substrate	0	0	1	N-out	ER;Golgi;Membrane;PM		468	18	387	21	42	STQVVPPERR	TALGVIFASSLFLLALMFLGL	QRRQAPTGLG	UP	21
Q9P244	LRFN1_HUMAN	LRFN1	63.562	14.307	HUMAN		SS_TYPE1	LC substrate	0	0	1	N-out	Membrane		771	31	505	21	214	LRAHFLGGTM	IIAIGGVIVASVLVFIVLLMI	RYKVYGDGDS	UP	21
Q8IWT1	SCN4B_HUMAN	SCN4B	63.542	20.911	HUMAN	SUBEXPERT	SS_TYPE1	LC substrate	0	1	1	N-out	Membrane;PM	BACE1	228	30	132	21	45	DRLEEVDNTV	TLIILAVVGGVIGLLILILLI	KKLIIFILKK	UP	21
P56975	NRG3_HUMAN	NRG3	63.518	15.572	HUMAN		SS_TYPE1	LC substrate	0	0	1	N-out	Membrane;PM;Secreted		720	0	360	21	339	MESEEVYQRQ	VLSISCIIFGIVIVGMFCAAF	YFKSKKQAKQ	UP	21
Q8N4L4	SPEM1_HUMAN	SPEM1	63.394	20.593	HUMAN		SS_NO_TYPE	LC substrate	0	0	1	N-out	Cytoplasm;Membrane		309	0	28	21	260	SNSCQDLGNS	VLLLLGLIICINISINIVTLL	WSRFRGVLYQ	UP	21
Q6ZMC9	SIG15_HUMAN	SIGLEC15	63.219	15.042	HUMAN		SS_TYPE1	LC substrate	0	0	1	N-out	Membrane		328	19	244	21	44	RFHGASGAST	VALLLGALGFKALLLLGVLAA	RAARRRPEHL	UP	21
Q7Z7H5	TMED4_HUMAN	TMED4	63.185	17.13	HUMAN		SS_TYPE1	LC substrate	0	0	1	N-out	ER;Membrane		227	29	165	18	15	RLTSESTNQR	VLWWSIAQTVILILTGIW	QMRHLKSFFE	UP	18
Q9Y5F0	PCDBD_HUMAN	PCDHB13	63.146	16.221	HUMAN		SS_TYPE1	LC substrate	0	0	1	N-out	Membrane;PM		798	28	662	21	87	AQADLLTVYL	VVALASVSSLFLFSVLLFVAV	RLCRRSRAAS	UP	21
Q8WZ59	TM190_HUMAN	TMEM190	63.108	18.248	HUMAN	OTHERS	SS_TYPE1	LC substrate	0	0	1	N-out	Membrane		177	21	60	21	75	PDENVRRKHM	WALVWTCSGLLLLSCSICLFW	WAKRRDVLHM	UP	21
Q9Y5E7	PCDB2_HUMAN	PCDHB2	63.051	16.172	HUMAN		SS_TYPE1	LC substrate	0	0	1	N-out	Membrane;PM		798	30	662	21	85	AQADLLTVYL	VVALASVSSLFLFSVLLFVAV	RLCRRSRAAS	UP	21
Q9Y5E6	PCDB3_HUMAN	PCDHB3	63.051	16.172	HUMAN		SS_TYPE1	LC substrate	0	0	1	N-out	Membrane;PM		796	26	664	21	85	AQADLLTVYL	VVALASVSSLFLFSVLLFVAV	RLCRRSRAAS	UP	21
Q96PC5	MIA2_HUMAN	MIA2	63.026	16.036	HUMAN		SS_NO_TYPE	LC substrate	0	0	1	N-out	ER;Membrane		1412	19	627	21	745	GMRPDSNLYG	FPWELVICAAVVGFFAVLFFL	WRSFRSVRSR	UP	21
Q9Y696	CLIC4_HUMAN	CLIC4	62.932	14.398	HUMAN		SS_NO_TYPE	LC substrate	0	0	1	N-out	Cytoplasm;Membrane;Nucleus;PM		253	0	36	21	196	SDGESIGNCP	FSQRLFMILWLKGVVFSVTTV	DLKRKPADLQ	UP	21
P21860	ERBB3_HUMAN	ERBB3	62.931	14.371	HUMAN	OTHERS	SS_TYPE1	LC substrate	0	0	1	N-out	Membrane		1342	19	624	21	678	LVLIGKTHLT	MALTVIAGLVVIFMMLGGTFL	YWRGRRIQNK	UP	21
Q3KR37	ASTRB_HUMAN	GRAMD1B	62.918	18.736	HUMAN		SS_NO_TYPE	LC substrate	0	0	1	N-out	ER;Membrane;PM		738	0	622	21	95	NGFHLQSVSK	LLLVISCVICFSLVLLVILNM	MLFYKLWMLE	UP	21
Q8WYK1	CNTP5_HUMAN	CNTNAP5	62.876	14.079	HUMAN		SS_TYPE1	LC substrate	0	0	1	N-out	Membrane		1306	24	1213	21	48	PLTNAVRSDS	AVIGGVIAVVIFIIFCIIGIM	TRFLYQHKQS	UP	21
P40238	TPOR_HUMAN	MPL	62.872	20.489	HUMAN	OTHERS	SS_TYPE1	LC substrate	0	0	1	N-out	Golgi;Membrane;PM		635	25	466	22	122	RVETATETAW	ISLVTALHLVLGLSAVLGLLLL	RWQFPAHYRR	UP	22
P04921	GLPC_HUMAN	GYPC	62.823	17.954	HUMAN		SS_TYPE3	LC substrate	0	0	1	N-out	Membrane;PM		128	0	57	24	47	RMETSTPTIM	DIVVIAGVIAAVAIVLVSLLFVML	RYMYRHKGTY	UP	24
Q9NZA1	CLIC5_HUMAN	CLIC5	62.696	13.688	HUMAN		SS_NO_TYPE	LC substrate	0	0	1	N-out	Cytoplasm;Golgi;Membrane;PM		410	0	192	21	197	IDGESIGNCP	FSQRLFMILWLKGVVFNVTTV	DLKRKPADLH	UP	21
Q8N118	CP4X1_HUMAN	CYP4X1	62.634	23.293	HUMAN		SS_NO_TYPE	LC substrate	0	0	1	N-out	ER;Membrane		509	0	13	21	475	SWLETRWARP	FYLAFVFCLALGLLQAIKLYL	RRQRLLRDLR	UP	21
P01903	DRA_HUMAN	HLA-DRA	62.542	16.717	HUMAN	OTHERS	SS_TYPE1	LC substrate	0	0	1	N-out	ER;Endosome;Lysosome;Membrane;PM		254	25	191	23	15	APSPLPETTE	NVVCALGLTVGLVGIIIGTIFII	KGLRKSNAAE	UP	23
Q9Y5F1	PCDBC_HUMAN	PCDHB12	62.481	17.307	HUMAN		SS_TYPE1	LC substrate	0	0	1	N-out	Membrane;PM		795	26	664	21	84	AQADSLTVYL	VVALASVSSLFLFSVLLFVAV	RLCRRSRAAP	UP	21
P23467	PTPRB_HUMAN	PTPRB	62.48	26.072	HUMAN		SS_TYPE1	LC substrate	0	0	1	N-out	Membrane		1997	22	1599	21	355	ESEPLFGAIE	GVSAGLFLIGMLVAVVALLIC	RQKVSHGRER	UP	21
Q96QU1	PCD15_HUMAN	PCDH15	62.461	17.299	HUMAN	OTHERS	SS_TYPE1	LC substrate	0	0	1	N-out	Membrane;PM;Secreted		1955	26	1350	21	558	GESLGYTEGA	LLALAFIIILCCIPAILVVLV	SYRQFKVRQA	UP	21
Q96FB5	MT25B_HUMAN	METTL25B	62.437	19.245	HUMAN		SS_NO_TYPE	LC substrate	0	0	1	N-out	Membrane		475	0	405	21	49	LQAHVAQENR	VVAFFSLALLLAPLVETLILL	DRLLYLQEQG	UP	21
Q5TGI0	FAXC_HUMAN	FAXC	62.43	13.996	HUMAN		SS_NO_TYPE	LC substrate	0	0	1	N-out	Membrane		409	0	67	21	321	GSDPWWKKTL	YLTGGALLAAAAYLLHELLVI	RKQQEIDSKD	UP	21
P15509	CSF2R_HUMAN	CSF2RA	62.424	16.131	HUMAN	OTHERS	SS_TYPE1	LC substrate	0	0	1	N-out	Membrane		400	22	298	26	54	EAIEFGSDDG	NLGSVYIYVLLIVGTLVCGIVLGFLF	KRFLRIQRLF	UP	26
P05362	ICAM1_HUMAN	ICAM1	62.404	23.628	HUMAN	OTHERS	SS_TYPE1	LC substrate	0	0	1	N-out	Membrane	ADAM10;ADAM17	532	27	453	23	29	TVNVLSPRYE	IVIITVVAAAVIMGTAGLSTYLY	NRQRKIKKYR	UP	23
Q9NYL4	FKB11_HUMAN	FKBP11	62.383	15.991	HUMAN		SS_NO_TYPE	LC substrate	0	0	1	N-out	Membrane		201	27	128	21	25	ANYWLKLVKG	ILPLVGMAMVPALLGLIGYHL	YRKANRPKVS	UP	21
Q9NY15	STAB1_HUMAN	STAB1	62.377	24.596	HUMAN	OTHERS	SS_TYPE1	LC substrate	0	0	1	N-out	Membrane		2570	25	2453	21	71	LAPEAPPVAA	GVGAVLAAGALLGLVAGALYL	RARGKPMGFG	UP	21
Q9BY64	UDB28_HUMAN	UGT2B28	62.375	15.363	HUMAN		SS_NO_TYPE	LC substrate	0	0	1	N-out	Cytoplasm;ER;Membrane		529	24	470	23	12	WFQYHSLDVI	GFLLACVATVIFVVTKFCLFCFW	KFARKGKKGK	UP	23
Q9HBJ8	CLTRN_HUMAN	CLTRN	62.214	18.554	HUMAN		SS_TYPE1	LC substrate	0	0	1	N-out	Membrane;PM	BACE1	222	14	127	21	60	LAPPMDPSVP	IWIIIFGVIFCIIIVAIALLI	LSGIWQRRRK	UP	21
Q9NYQ8	FAT2_HUMAN	FAT2	62.131	22.008	HUMAN	OTHERS	SS_TYPE1	LC substrate	0	0	1	N-out	Membrane;PM		4349	18	4030	21	280	IQRGDWGQQE	LLIITVAVAFIIISTVGLLFY	CRRCKSHKPV	UP	21
Q5T7P8	SYT6_HUMAN	SYT6	62.13	18.878	HUMAN		SS_NO_TYPE	LC substrate	0	0	1	N-out	Cytoplasm;Membrane;PM		510	0	59	21	430	SAAGAGTSVS	LLAVVVIVCGVALVAVFLFLF	WKLCWMPWRN	UP	21
Q13705	AVR2B_HUMAN	ACVR2B	62	16.214	HUMAN		SS_TYPE1	LC substrate	0	0	1	N-out	Membrane;PM		512	18	119	21	354	PPPTAPTLLT	VLAYSLLPIGGLSLIVLLAFW	MYRHRKPPYG	UP	21
P48357	LEPR_HUMAN	LEPR	61.948	21.199	HUMAN	OTHERS	SS_TYPE1	LC substrate	0	0	1	N-out	Membrane;PM;Secreted	ADAM10	1165	21	818	23	303	QDDIEKHQSD	AGLYVIVPVIISSSILLLGTLLI	SHQRMKKLFW	UP	23
Q9UBK5	HCST_HUMAN	HCST	61.904	12.226	HUMAN		SS_TYPE1	LC substrate	0	0	1	N-out	Membrane		93	18	30	21	24	CSGCGSLSLP	LLAGLVAADAVASLLIVGAVF	LCARPRRSPA	UP	21
Q6Q8B3	MO2R2_HUMAN	CD200R1L	61.808	17.313	HUMAN	OTHERS	SS_TYPE1	LC substrate	0	0	1	N-out	Membrane		271	23	216	21	11	TSGSPALSLL	IILYVKLSLFVVILVTTGFVF	FQRINHVRKV	UP	21
Q8NBR0	P5I13_HUMAN	TP53I13	61.709	17.979	HUMAN	OTHERS	SS_TYPE1	LC substrate	0	0	1	N-out	Membrane;PM		393	27	282	21	63	ARGPTPRTEE	AAWAAMALTFLLVLLTLATLC	TRLHRNFRRG	UP	21
Q8IXH8	CAD26_HUMAN	CDH26	61.688	14.784	HUMAN	OTHERS	SS_TYPE1	LC substrate	0	0	1	N-out	Membrane;PM		832	27	587	21	197	ELADAEVGLH	VGALFPVCAAFVALAVALLFL	LRCYFVLEPK	UP	21
Q8NAN2	MIGA1_HUMAN	MIGA1	61.586	18.839	HUMAN		SS_NO_TYPE	LC substrate	0	0	1	N-out	Membrane;Mitochondrion		632	0	69	21	542	YYSLSQIKFS	PVAKKLFVVTAVSAISVIFLA	HHFKRKRGKK	UP	21
Q6UY11	DLK2_HUMAN	DLK2	61.548	12.324	HUMAN	OTHERS	SS_TYPE1	LC substrate	0	0	1	N-out	Membrane		383	26	280	21	56	RQEAGLGEPS	LVALVVFGALTAALVLATVLL	TLRAWRRGVC	UP	21
P48551	INAR2_HUMAN	IFNAR2	61.382	11.9	HUMAN	SUBEXPERT	SS_TYPE1	LC substrate	0	1	1	N-out	Membrane;PM;Secreted	ADAM17;BACE1	515	26	217	21	251	QESESAESAK	IGGIITVFLIALVLTSTIVTL	KWIGYICLRN	UP	21
O75795	UDB17_HUMAN	UGT2B17	61.38	21.158	HUMAN		SS_NO_TYPE	LC substrate	0	0	1	N-out	ER;Membrane		530	23	471	21	15	TWIQYHSLDV	IAFLLACVATMIFMITKCCLF	CFRKLAKTGK	UP	21
A1L1A6	IGS23_HUMAN	IGSF23	61.377	20.159	HUMAN		SS_NO_TYPE	LC substrate	0	0	1	N-out	Membrane		192	0	157	21	14	LSLSGGSAIG	LLAAGILGAGALIAGMCFIII	QSLRTDRQRI	UP	21
Q8N292	GAPT_HUMAN	GAPT	61.342	22.755	HUMAN		SS_NO_TYPE	LC substrate	0	0	1	N-out	Membrane;PM		157	0	10	21	126	MSKSCGNNLA	AISVGISLLLLLVVCGIGCVW	HWKHRVATRF	UP	21
Q8TDQ1	CLM1_HUMAN	CD300LF	61.332	19.378	HUMAN	OTHERS	SS_TYPE1	LC substrate	0	0	1	N-out	Membrane;PM		290	19	137	21	113	DNRHKLLKLS	VLLPLIFTILLLLLVAASLLA	WRMMKYQQKA	UP	21
Q9UIK5	TEFF2_HUMAN	TMEFF2	61.322	17.081	HUMAN	SUBLIT	SS_TYPE1	LC substrate	0	1	1	N-out	Membrane		374	40	280	21	33	VPGPVRFQYV	LIAAVIGTIQIAVICVVVLCI	TRKCPRSNRI	UP	21
Q9NZ45	CISD1_HUMAN	CISD1	61.302	20.803	HUMAN		SS_TYPE3	LC substrate	0	0	1	N-out	Membrane;Mitochondrion		108	0	13	18	77	TSSSSVRVEW	IAAVTIAAGTAAIGYLAY	KRFYVKDHRN	UP	18
O43581	SYT7_HUMAN	SYT7	61.243	23.986	HUMAN	SUBLIT	SS_NO_TYPE	LC substrate	0	1	1	N-out	Cell junction;Cytoplasm;Lysosome;Membrane;PM		403	0	16	21	366	AASPGAPSRD	VLLVSAIITVSLSVTVVLCGL	CHWCQRKLGK	UP	21
Q96RT6	CTGE2_HUMAN	CTAGE1	61.23	12.346	HUMAN		SS_NO_TYPE	LC substrate	0	0	1	N-out	Membrane		745	0	12	18	715	PDSHPYGFPW	ELVIRAAVAGFFAVLFLW	RSFRSVTSRL	UP	18
Q14392	LRC32_HUMAN	LRRC32	61.211	21.354	HUMAN	OTHERS	SS_TYPE1	LC substrate	0	0	1	N-out	Membrane;PM		662	19	608	21	14	CEKGGLKNIN	LIIILTFILVSAILLTTLAAC	CCVRRQKFNQ	UP	21
O95833	CLIC3_HUMAN	CLIC3	61.17	14.358	HUMAN		SS_NO_TYPE	LC substrate	0	0	1	N-out	Membrane;Nucleus		236	0	23	21	192	EDGESVGHCP	SCQRLFMVLLLKGVPFTLTTV	DTRRSPDVLK	UP	21
Q9UIB8	SLAF5_HUMAN	CD84	61.165	17.243	HUMAN	OTHERS	SS_TYPE1	LC substrate	0	0	1	N-out	Membrane;PM	ADAM10	345	21	204	21	99	AMGFRTHHTG	LLSVLAMFFLLVLILSSVFLF	RLFKRRQGRI	UP	21
A2RUT3	TMM89_HUMAN	TMEM89	61.152	27.686	HUMAN	OTHERS	SS_TYPE1	LC substrate	0	0	1	N-out	Membrane		159	24	39	23	73	CPGYWLGPGA	SRIYPVAAVMITTTMLMICRKIL	QGRRRSQATK	UP	23
Q969Z4	TR19L_HUMAN	RELT	61.145	14.687	HUMAN		SS_TYPE1	LC substrate	0	0	1	N-out	Cytoplasm;Membrane;PM		430	25	137	21	247	AGGPEETAAQ	YAVIAIVPVFCLMGLLGILVC	NLLKRKGYHC	UP	21
Q15116	PDCD1_HUMAN	PDCD1	61.117	18.298	HUMAN	OTHERS	SS_TYPE1	LC substrate	0	0	1	N-out	Membrane;PM		288	23	147	21	97	RPAGQFQTLV	VGVVGGLLGSLVLLVWVLAVI	CSRAARGTIG	UP	21
Q5T1S8	NCMAP_HUMAN	NCMAP	61.116	15.082	HUMAN	OTHERS	SS_TYPE1	LC substrate	0	0	1	N-out	Membrane;PM		102	0	30	21	51	GEDFLYKSSG	AIVAAVVVVVIIIFTVVLILL	KMYNRKMRTR	UP	21
Q3B7T3	BEAN1_HUMAN	BEAN1	60.976	14.087	HUMAN		SS_NO_TYPE	LC substrate	0	0	1	N-out	Membrane		259	0	35	21	203	SEHSHLLVSP	VLVASAVIGVVIILSCITIIV	GSIRRDRQAR	UP	21
Q6ZVL6	K154L_HUMAN	KIAA1549L	60.879	14.336	HUMAN		SS_NO_TYPE	LC substrate	0	0	1	N-out	Membrane		1849	0	1179	21	649	DPVVKNPPNN	LWIIAAVLAPIAVVTVIIIII	TAVLCRKNKN	UP	21
Q5SZK8	FREM2_HUMAN	FREM2	60.847	21.826	HUMAN	OTHERS	SS_TYPE1	LC substrate	0	0	1	N-out	Membrane;PM		3169	46	3067	21	35	SPSSAVSLVT	VVGGTTVGLLTICLTVIAVLM	CRGKESFRGK	UP	21
O43493	TGON2_HUMAN	TGOLN2	60.821	14.975	HUMAN	OTHERS	SS_TYPE1	LC substrate	0	0	1	N-out	Golgi;Membrane;PM	BACE1	437	21	360	21	35	PNGSGNGSAE	SSHFFAYLVTAAILVAVLYIA	HHNKRKIIAF	UP	21
Q96LA6	FCRL1_HUMAN	FCRL1	60.638	17.747	HUMAN	OTHERS	SS_TYPE1	LC substrate	0	0	1	N-out	Membrane;PM		429	16	291	21	101	TGARSNHLTS	GVIEGLLSTLGPATVALLFCY	GLKRKIGRRS	UP	21
Q5JXA9	SIRB2_HUMAN	SIRPB2	60.593	12.19	HUMAN	OTHERS	SS_TYPE1	LC substrate	0	0	1	N-out	Membrane		342	32	255	21	34	EPATEMSPTG	LLVVFAPVVLGLKAITLAALL	LALATSRRSP	UP	21
P12821	ACE_HUMAN	ACE	60.583	21.621	HUMAN	OTHERS	SS_TYPE1	LC substrate	0	0	1	N-out	Membrane;PM;Secreted		1306	29	1227	21	29	GLDLDAQQAR	VGQWLLLFLGIALLVATLGLS	QRLFSIRHRS	UP	21
Q12836	ZP4_HUMAN	ZP4	60.567	16.697	HUMAN	OTHERS	SS_TYPE1	LC substrate	0	0	1	N-out	Membrane;PM		540	18	487	21	14	EKLRVPVDSK	VLWVAGLSGTLILGALLVSYL	AVKKQKSCPD	UP	21
Q13145	BAMBI_HUMAN	BAMBI	60.549	21.252	HUMAN	OTHERS	SS_TYPE1	LC substrate	0	0	1	N-out	Membrane	BACE1	260	20	132	21	87	TSSKELWFRA	AVIAVPIAGGLILVLLIMLAL	RMLRSENKRL	UP	21
P43308	SSRB_HUMAN	SSR2	60.474	16.279	HUMAN	OTHERS	SS_TYPE1	LC substrate	0	0	1	N-out	ER;Membrane		183	17	132	20	14	DRRFSPHFLD	WAAFGVMTLPSIGIPLLLWY	SSKRKYDTPK	UP	20
Q9Y6Q6	TNR11_HUMAN	TNFRSF11A	60.238	20.109	HUMAN		SS_TYPE1	LC substrate	0	0	1	N-out	Membrane;PM		616	29	183	21	383	PPNEPHVYLP	GLIILLLFASVALVAAIIFGV	CYRKKGKALT	UP	21
Q9H6D8	FNDC4_HUMAN	FNDC4	60.225	16.813	HUMAN		SS_TYPE1	LC substrate	0	0	1	N-out	Membrane		234	44	123	21	46	GLDGERPLQT	GEVVIIVVVLLMWAAVIGLFC	RQYDIIKDND	UP	21
Q9H0Q3	FXYD6_HUMAN	FXYD6	60.213	18.886	HUMAN		SS_TYPE1	LC substrate	0	0	1	N-out	Membrane		95	18	17	23	37	EMDPFHYDYQ	TLRIGGLVFAVVLFSVGILLILS	RRCKCSFNQK	UP	23
Q9C091	GRB1L_HUMAN	GREB1L	60.124	16.767	HUMAN		SS_NO_TYPE	LC substrate	0	0	1	N-out	Membrane		1923	0	1842	20	61	RPHSSNVNCE	GVFFSGLLLYLCDSFVGADL	KKFKFLKGAT	UP	20
Q9P2J2	TUTLA_HUMAN	IGSF9	60.071	14.192	HUMAN	OTHERS	SS_TYPE1	LC substrate	0	0	1	N-out	Membrane;PM		1179	20	714	21	424	TQLPGLLPQP	VLAGVVGGVCFLGVAVLVSIL	AGCLLNRRRA	UP	21
Q6PEX7	TEX38_HUMAN	TEX38	60.02	13.04	HUMAN		SS_NO_TYPE	LC substrate	0	0	1	N-out	Membrane		206	0	14	21	171	QEDLRFPGMW	VSLYFGILGLCSVITGGCIIF	LHWRKNLRRE	UP	21
P10966	CD8B_HUMAN	CD8B	59.891	24.471	HUMAN		SS_TYPE1	LC substrate	0	0	1	N-out	Membrane		210	21	149	21	19	ETQKGPLCSP	ITLGLLVAGVLVLLVSLGVAI	HLCCRRRRAR	UP	21
P08922	ROS1_HUMAN	ROS1	59.849	18.893	HUMAN	OTHERS	SS_TYPE1	LC substrate	0	0	1	N-out	Membrane;PM		2347	27	1832	23	465	LVGDDFWIPE	TSFILTIIVGIFLVVTIPLTFVW	HRRLKNQKSA	UP	23
Q8NC54	KCT2_HUMAN	KCT2	59.778	16.983	HUMAN		SS_TYPE1	LC substrate	0	0	1	N-out	Membrane		265	49	147	21	48	MPSSNIEEED	SHFFFHLIIFAFCIAVVYITY	HNKRKIFLLV	UP	21
P09619	PGFRB_HUMAN	PDGFRB	59.588	17.581	HUMAN		SS_TYPE1	LC substrate	0	0	1	N-out	Membrane;PM		1106	32	500	21	553	VVPHSLPFKV	VVISAILALVVLTIISLIILI	MLWQKKPRYE	UP	21
Q9NYZ4	SIGL8_HUMAN	SIGLEC8	59.579	16.017	HUMAN	OTHERS	SS_TYPE1	LC substrate	0	0	1	N-out	Membrane		499	16	347	21	115	RPVSQVTLAA	VGGAGATALAFLSFCIIFIIV	RSCRKKSARP	UP	21
P40200	TACT_HUMAN	CD96	59.574	16.473	HUMAN	OTHERS	SS_TYPE1	LC substrate	0	0	1	N-out	Membrane		585	21	498	21	45	IVVNKPKDGM	SWPVIVAALLFCCMILFGLGV	RKWCQYQKEI	UP	21
P49771	FLT3L_HUMAN	FLT3LG	59.57	19.111	HUMAN		SS_TYPE1	LC substrate	0	0	1	N-out	Membrane;PM	ADAM17	235	26	158	21	30	EATAPTAPQP	PLLLLLLLPVGLLLLAAAWCL	HWQRTRRRTP	UP	21
Q6PJG9	LRFN4_HUMAN	LRFN4	59.545	14.923	HUMAN		SS_TYPE1	LC substrate	0	0	1	N-out	Membrane		635	16	502	21	96	LQAHVLGGTL	TVAVGGVLVAALLVFTVALLV	RGRGAGNGRL	UP	21
Q6UXD1	HRCT1_HUMAN	HRCT1	59.448	12.904	HUMAN		SS_NO_TYPE	LC substrate	0	0	1	N-out	Membrane		115	0	8	21	86	LGLLGSTALV	GWITGAAVAVLLLLLLLATCLFHG	RQDCDVERNR	PH	24
Q15256	PTPRR_HUMAN	PTPRR	59.264	14.767	HUMAN	OTHERS	SS_TYPE1	LC substrate	0	0	1	N-out	Membrane;PM		657	21	206	21	409	EADKIWSKEG	FYAVVIFLSIFVIIVTCLMIL	YRLKERFQLS	UP	21
Q5SY80	CTSRE_HUMAN	CATSPERE	59.181	21.005	HUMAN	OTHERS	SS_TYPE1	LC substrate	0	0	1	N-out	Cell projection;Membrane		951	19	884	21	27	ETFGLIPSPS	VYLVASFLFVLMLLFFTILVL	SYFRYMRIYR	UP	21
P28068	DMB_HUMAN	HLA-DMB	59.173	17.832	HUMAN	OTHERS	SS_TYPE1	LC substrate	0	0	1	N-out	Endosome;Lysosome;Membrane		263	18	200	21	24	PGLSPMQTLK	VSVSAVTLGLGLIIFSLGVIS	WRRAGHSSYT	UP	21
A6NJW9	CD8B2_HUMAN	CD8B2	59.137	23.84	HUMAN		SS_TYPE1	LC substrate	0	0	1	N-out	Membrane;PM		210	18	152	21	19	ETQKGPLCSP	VTLGLLVAGVLVLLVSLGVAM	HLCCRRRRAR	UP	21
Q5VUB5	F1711_HUMAN	FAM171A1	59.04	31.203	HUMAN		SS_TYPE1	LC substrate	0	0	1	N-out	Membrane;PM		890	21	282	21	566	VTQDITTYHT	VFLLAILGGMAFILLVLLCLL	LYYCRRKCLK	UP	21
Q9H195	MUC3B_HUMAN	MUC3B	58.831	12.884	HUMAN		SS_NO_TYPE	LC substrate	0	0	1	N-out	Membrane		1237	21	1119	21	76	RCEVTVHWRA	LVGGLTAGAALLVLLLLALGV	RAVRSEWWGR	UP	21
Q5VY43	PEAR1_HUMAN	PEAR1	58.831	15.051	HUMAN		SS_NO_TYPE	LC substrate	0	0	1	N-out	Membrane;PM		1037	20	735	21	261	PTTPVAYNSL	GAVIGIAVLGSLVVALVALFI	GYRHWQKGKE	UP	21
Q96H15	TIMD4_HUMAN	TIMD4	58.713	16.682	HUMAN	OTHERS	SS_TYPE1	LC substrate	0	0	1	N-out	Membrane	ADAM10;ADAM17	378	24	290	21	43	SMKNEMPISQ	LLMIIAPSLGFVLFALFVAFL	LRGKLMETYC	UP	21
Q9UN72	PCDA7_HUMAN	PCDHA7	58.682	20.14	HUMAN		SS_TYPE1	LC substrate	0	0	1	N-out	Membrane;PM		937	29	668	21	219	GPETELVDVN	VYLIIAICAVSSLLVLTLLLY	TALRCSAPSS	UP	21
Q9Y5H7	PCDA5_HUMAN	PCDHA5	58.656	17.312	HUMAN		SS_TYPE1	LC substrate	0	0	1	N-out	Membrane;PM		936	28	668	21	219	GPEAALVDVN	VYLIIAICAVSSLLVLTLLLY	TALRCSAQPT	UP	21
Q8NCW0	KREM2_HUMAN	KREMEN2	58.571	12.618	HUMAN		SS_TYPE1	LC substrate	0	0	1	N-out	Membrane		462	25	339	23	75	SPRPGAPPAA	IGARVFSTVTAVSVLLLLLLGLL	RPLRRRSCLL	UP	23
Q92824	PCSK5_HUMAN	PCSK5	58.561	18.057	HUMAN	OTHERS	SS_TYPE1	LC substrate	0	0	1	N-out	Membrane		1860	32	1711	21	96	VRPATEHFKT	ALFITSSMMLVLLLGAAVVVW	KKSRGRVQPA	UP	21
Q9BVK6	TMED9_HUMAN	TMED9	58.558	18.063	HUMAN		SS_TYPE1	LC substrate	0	0	1	N-out	ER;Golgi;Membrane		235	37	165	20	13	RQTSESTNQR	VLWWSILQTLILVAIGVWQM	RHLKSFFEAK	UP	20
Q92896	GSLG1_HUMAN	GLG1	58.521	24.231	HUMAN	SUBLIT	SS_TYPE1	LC substrate	0	1	1	N-out	Golgi;Membrane;PM	BACE1	1179	29	1116	21	13	MQVMTSPSKN	YILSVISGSICILFLIGLMCG	RITKRVTREL	UP	21
Q96IX5	ATPMK_HUMAN	ATP5MK	58.517	19.37	HUMAN		SS_NO_TYPE	LC substrate	0	0	1	N-out	Membrane;Mitochondrion		58	0	22	23	13	TGIKKYFNSY	TLTGRMNCVLATYGSIALIVLYF	KLRSKKTPAV	UP	23
Q6UWW9	TM207_HUMAN	TMEM207	58.497	21.861	HUMAN	OTHERS	SS_TYPE1	LC substrate	0	0	1	N-out	Membrane		146	29	22	21	74	YNDQHPNGWY	IWILLLLVLVAALLCGAVVLC	LQCWLRRPRI	UP	21
Q9H0V9	LMA2L_HUMAN	LMAN2L	58.405	14.663	HUMAN	OTHERS	SS_TYPE1	LC substrate	0	0	1	N-out	ER;Golgi;Membrane		348	44	269	23	12	APLPPLSGLA	LFLIVFFSLVFSVFAIVIGIILY	NKWQEQSRKR	UP	23
P01909	DQA1_HUMAN	HLA-DQA1	58.235	16.316	HUMAN		SS_TYPE1	LC substrate	0	0	1	N-out	ER;Endosome;Golgi;Lysosome;Membrane;PM		254	23	193	23	15	IPAPMSELTE	TVVCALGLSVGLVGIVVGTVFII	RGLRSVGASR	UP	23
P05106	ITB3_HUMAN	ITGB3	58.197	17.952	HUMAN		SS_TYPE1	LC substrate	0	0	1	N-out	Cell junction;Cell projection;Membrane;PM		788	26	692	23	47	EEPECPKGPD	ILVVLLSVMGAILLIGLAALLIW	KLLITIHDRK	UP	23
Q6UWV2	MPZL3_HUMAN	MPZL3	58.195	20.499	HUMAN	OTHERS	SS_TYPE1	LC substrate	0	0	1	N-out	Membrane		235	31	127	21	56	ERGFGTMLSS	VALLSILVFVPSAVVVALLLV	RMGRKAAGLK	UP	21
Q9UF33	EPHA6_HUMAN	EPHA6	58.191	20.292	HUMAN	OTHERS	SS_TYPE1	LC substrate	0	0	1	N-out	Membrane		1036	22	528	21	465	MAAEQGQILV	IATAAVGGFTLLVILTLFFLI	TGRCQWYIKA	UP	21
Q8N7X8	SIGL1_HUMAN	SIGLECL1	58.185	28.596	HUMAN		SS_NO_TYPE	LC substrate	0	0	1	N-out	Membrane		197	0	117	21	59	AQAFVKGLIQ	GAIYAGIVIALLFLCLLPLIV	KHIRKKQAKK	UP	21
P10321	HLAC_HUMAN	HLA-C	57.949	27.145	HUMAN		SS_TYPE1	LC substrate	0	0	1	N-out	ER;Membrane;PM		366	24	284	25	33	EPSSQPTIPI	MGIVAGLAVLVVLAVLGAVVTAMMC	RRKSSGGKGG	UP	25
Q9ULK6	RN150_HUMAN	RNF150	57.939	20.523	HUMAN		SS_TYPE1	LC substrate	0	0	1	N-out	Membrane		438	34	174	21	209	NLQKYVSRTS	VVFVSISFIVLMIISLAWLVF	YYIQRFRYAN	UP	21
Q96NY7	CLIC6_HUMAN	CLIC6	57.9	14.642	HUMAN		SS_NO_TYPE	LC substrate	0	0	1	N-out	Cytoplasm;Membrane;PM		704	0	488	21	195	YDGESIGNCP	FSQRLFMILWLKGVIFNVTTV	DLKRKPADLQ	UP	21
P10912	GHR_HUMAN	GHR	57.888	17.844	HUMAN	SUBEXPERT	SS_TYPE1	LC substrate	0	1	1	N-out	Membrane;PM;Secreted		638	18	246	24	350	SQFTCEEDFY	FPWLLIIIFGIFGLTVMLFVFLFS	KQQRIKMLIL	UP	24
P51841	GUC2F_HUMAN	GUCY2F	57.788	14.473	HUMAN	OTHERS	SS_TYPE1	LC substrate	0	0	1	N-out	Membrane		1108	50	417	23	618	KICHGGIDPA	FAMMVCLTLLIALLSINGFAYFI	RRRINKIQLI	UP	23
O14967	CLGN_HUMAN	CLGN	57.776	13.097	HUMAN	OTHERS	SS_TYPE1	LC substrate	0	0	1	N-out	ER;Membrane		610	19	452	21	118	LMAAAEGHPW	LWLIYLVTAGVPIALITSFCW	PRKVKKKHKD	UP	21
Q86XS8	GOLI_HUMAN	RNF130	57.62	18.698	HUMAN	OTHERS	SS_TYPE1	LC substrate	0	0	1	N-out	Cytoplasm;Membrane		419	27	167	23	202	MPPKNFSRGS	LVFVSISFIVLMIISSAWLIFYF	IQKIRYTNAR	UP	23
Q9Y5F3	PCDB1_HUMAN	PCDHB1	57.594	15.148	HUMAN	OTHERS	SS_TYPE1	LC substrate	0	0	1	N-out	Membrane;PM		818	28	663	21	106	RKVNPSTKYL	VISLVILSFLFLLSVIVIFII	HVYQKIKYRE	UP	21
Q5TGZ0	MIC10_HUMAN	MICOS10	57.529	15.336	HUMAN		SS_NO_TYPE	LC substrate	0	0	1	N-out	Membrane;Mitochondrion		78	0	16	20	42	GRKWDRCLAD	AVVKIGTGFGLGIVFSLTFF	KRRMWPLAFG	UP	20
Q96JP9	CDHR1_HUMAN	CDHR1	57.451	22.894	HUMAN		SS_NO_TYPE	LC substrate	0	0	1	N-out	Membrane;PM	BACE1	859	19	681	21	138	LIQTKDNPMK	AVGVLAGTMATVVAITVLIST	ATFWRNKKSN	UP	21
B8ZZ34	SHSA8_HUMAN	SHISA8	57.341	25.349	HUMAN	OTHERS	SS_TYPE1	LC substrate	0	0	1	N-out	Membrane		397	38	100	21	238	APRDPGRERS	HTAVYAVCGVAALLVLAGIGA	RLGLERAHSP	UP	21
Q86TY3	ARMD4_HUMAN	ARMH4	57.326	27.007	HUMAN		SS_TYPE1	LC substrate	0	0	1	N-out	Membrane		774	27	687	21	39	KDKAGYMSGM	LVPVGVGIAGALFILGALYSI	KVMNRRRRNG	UP	21
Q9UKQ2	ADA28_HUMAN	ADAM28	57.312	22.307	HUMAN	OTHERS	SS_TYPE1	LC substrate	0	0	1	N-out	Membrane		775	18	647	21	89	CDDSSVVFHF	SIVVGVLFPMAVIFVVVAMVI	RHQSSREKQK	UP	21
Q9UBN6	TR10D_HUMAN	TNFRSF10D	57.28	14.456	HUMAN	OTHERS	SS_TYPE1	LC substrate	0	0	1	N-out	Membrane		386	55	156	21	154	ILGMLASPYH	YLIIIVVLVIILAVVVVGFSC	RKKFISYLKG	UP	21
Q9BWV2	SPAT9_HUMAN	SPATA9	57.231	14.534	HUMAN		SS_NO_TYPE	LC substrate	0	0	1	N-out	Membrane		254	0	142	23	89	FEIISFPAKT	ALTSIIYASYAALIYLAVCVNAV	LKKVKNIFQE	UP	23
Q9NQX5	NPDC1_HUMAN	NPDC1	57.218	24.476	HUMAN		SS_NO_TYPE	LC substrate	0	0	1	N-out	Membrane		325	34	147	21	123	PLEPRGGQGD	GLALVLILAFCVAGAAALSVA	SLCWCRLQRE	UP	21
Q5T292	TM273_HUMAN	TMEM273	57.162	20.978	HUMAN	OTHERS	SS_TYPE1	LC substrate	0	0	1	N-out	Membrane		105	19	19	21	46	GAEIDFKYAL	IGTAVGVAISAGFLALKICMI	RRHLFDDDSS	UP	21
P09958	FURIN_HUMAN	FURIN	56.903	19.376	HUMAN	OTHERS	SS_TYPE1	LC substrate	0	0	1	N-out	Endosome;Golgi;Membrane;PM;Secreted		794	26	689	23	56	AGLLPSHLPE	VVAGLSCAFIVLVFVTVFLVLQL	RSGFSFRGVK	UP	23
Q13261	I15RA_HUMAN	IL15RA	56.806	17.625	HUMAN	OTHERS	SS_TYPE1	LC substrate	0	0	1	N-out	Membrane;Nucleus;Secreted	ADAM17	267	30	175	23	39	VYPQGHSDTT	VAISTSTVLLCGLSAVSLLACYL	KSRQTPPLAS	UP	23
O95196	CSPG5_HUMAN	CSPG5	56.794	24.153	HUMAN	OTHERS	SS_TYPE1	LC substrate	0	0	1	N-out	Cell junction;ER;Golgi;Membrane;PM		566	30	393	21	122	SIITDFQVMC	VAVGSAALVLLLLFMMTVFFA	KKLYLLKTEN	UP	21
P07766	CD3E_HUMAN	CD3E	56.782	14.484	HUMAN	OTHERS	SS_TYPE1	LC substrate	0	0	1	N-out	Membrane;PM		207	22	104	26	55	RVCENCMEMD	VMSVATIVIVDICITGGLLLLVYYWS	KNRKAKAKPV	UP	26
Q9BWL3	CA043_HUMAN	C1orf43	56.75	15.281	HUMAN		SS_NO_TYPE	LC substrate	0	0	1	N-out	Golgi;Membrane;Mitochondrion		253	0	10	21	222	MASGSNWLSG	VNVVLVMAYGSLVFVLLFIFV	KRQIMRFAMK	UP	21
O75054	IGSF3_HUMAN	IGSF3	56.701	17.161	HUMAN	OTHERS	SS_TYPE1	LC substrate	0	0	1	N-out	Membrane		1194	19	1105	21	49	LQSIICSNDA	LFYFVFFYPFPIFGILIITIL	LVRFKSRNSS	UP	21
Q9Y5R2	MMP24_HUMAN	MMP24	56.684	17.877	HUMAN		SS_TYPE1	LC substrate	0	0	1	N-out	Golgi;Membrane;PM		645	52	550	21	22	INDVPGSVNA	VAVVIPCILSLCILVLVYTIF	QFKNKTGPQP	UP	21
O75144	ICOSL_HUMAN	ICOSLG	56.643	18.796	HUMAN	OTHERS	SS_TYPE1	LC substrate	0	0	1	N-out	Membrane;PM	ADAM10;ADAM17	302	18	238	21	25	VSTGEKNAAT	WSILAVLCLLVVVAVAIGWVC	RDRCLQHSYA	UP	21
Q5VX71	SUSD4_HUMAN	SUSD4	56.514	24.116	HUMAN	OTHERS	SS_TYPE1	LC substrate	0	0	1	N-out	Membrane		490	41	278	21	150	PSTHETLLTT	WKIVAFTATSVLLVLLLVILA	RMFQTKFKAH	UP	21
Q5VZ72	IZUM3_HUMAN	IZUMO3	56.505	20.173	HUMAN	OTHERS	SS_TYPE1	LC substrate	0	0	1	N-out	Membrane;PM		239	20	154	21	44	EDPRKAENRE	IALFLILLATAVILGSAVLLF	HFCIFHRRKM	UP	21
Q9Y6X5	ENPP4_HUMAN	ENPP4	56.485	22.032	HUMAN	OTHERS	SS_TYPE1	LC substrate	0	0	1	N-out	Membrane;PM		453	15	392	21	25	DQWCINLPEA	IAIVIGSLLVLTMLTCLIIIM	QNRLSVPRPF	UP	21
Q6NT55	CP4FN_HUMAN	CYP4F22	56.428	20.351	HUMAN	OTHERS	SS_TYPE1	LC substrate	0	0	1	N-out	ER;Membrane		531	0	22	21	488	GLEKTAFRIY	AVSTLLLFLLFFLFRLLLRFL	RLCRSFYITC	UP	21
Q9UJQ1	LAMP5_HUMAN	LAMP5	56.404	17.13	HUMAN	OTHERS	SS_TYPE1	LC substrate	0	0	1	N-out	Cell projection;Cytoplasm;ER;Endosome;Golgi;Membrane;PM		280	29	206	21	24	PVDEREQLEE	TLPLILGLILGLVIMVTLAIY	HVHHKMTANQ	UP	21
A8MVS5	HIDE1_HUMAN	HIDE1	56.38	22.892	HUMAN		SS_TYPE1	LC substrate	0	0	1	N-out	Membrane		230	19	98	21	92	VNVSFPVPTW	ILVLSLSLAGALFLLAGLVAV	ALVVRKVKLR	UP	21
Q9Y5H6	PCDA8_HUMAN	PCDHA8	56.37	16.628	HUMAN		SS_TYPE1	LC substrate	0	0	1	N-out	Membrane;PM		950	29	668	21	232	GPEAALVDVN	VYLIIAICAVSSLLVLTLLLY	TALRCSALPT	UP	21
A8MVW0	F1712_HUMAN	FAM171A2	56.34	26.5	HUMAN		SS_TYPE1	LC substrate	0	0	1	N-out	Membrane		826	29	286	21	490	GIQDIGTYHT	IFLLTILAALALLVLILLCLL	IYYCRRRCLK	UP	21
Q68D85	NR3L1_HUMAN	NCR3LG1	56.319	20.783	HUMAN	OTHERS	SS_TYPE1	LC substrate	0	0	1	N-out	Membrane;PM		454	24	238	21	171	SETEKTDNFS	IHWWPISFIGVGLVLLIVLIP	WKKICNKSSS	UP	21
P06127	CD5_HUMAN	CD5	56.316	13.173	HUMAN		SS_TYPE1	LC substrate	0	0	1	N-out	Membrane;PM		495	24	348	30	93	VFVTCQDPNP	AGLAAGTVASIILALVLLVVLLVVCGPLAY	KKLVKKFRQK	UP	30
Q9UN74	PCDA4_HUMAN	PCDHA4	56.297	16.656	HUMAN	SUBLIT	SS_TYPE1	LC substrate	0	1	1	N-out	Membrane;PM		947	29	668	21	229	GPDAALVDVN	VYLIIAICAVSSLLVLTLLLY	TALRCSALPT	UP	21
A0A1B0GV90	CTXD2_HUMAN	CTXND2	56.156	16.444	HUMAN		SS_NO_TYPE	LC substrate	0	0	1	N-out	Membrane		55	0	15	21	19	LSSGVDVDKG	FAIAFVVLLFLFLIVMIFRCA	KLVKNPYKAS	UP	21
Q8NB59	SYT14_HUMAN	SYT14	56.155	22.216	HUMAN		SS_TYPE3	LC substrate	0	0	1	N-out	Membrane		555	0	24	23	508	LICIRKVSPE	AVGFLSAVGVFIILMLLLFLYIN	KKFCFENVGG	UP	23
Q8WZ04	TOMT_HUMAN	TOMT	56.154	17.262	HUMAN		SS_NO_TYPE	LC substrate	0	0	1	N-out	Membrane		291	0	30	21	240	CALVLQPRAQ	VGTMSPAIALAFLPLVVTLLV	RYRHYFRLLV	UP	21
Q9ULC0	MUCEN_HUMAN	EMCN	56.098	19.305	HUMAN	OTHERS	SS_TYPE1	LC substrate	0	0	1	N-out	Membrane		261	18	172	21	50	TSATSRSYSS	IILPVVIALIVITLSVFVLVG	LYRMCWKADP	UP	21
Q6UXM1	LRIG3_HUMAN	LRIG3	56.074	17.513	HUMAN		SS_TYPE1	LC substrate	0	0	1	N-out	Cytoplasm;Membrane;PM	BACE1	1119	24	785	21	289	LDDDGWATVG	VVIIAVVCCVVGTSLVWVVII	YHTRRRNEDC	UP	21
P08575	PTPRC_HUMAN	PTPRC	56.06	23.658	HUMAN	OTHERS	SS_TYPE1	LC substrate	0	0	1	N-out	Membrane;PM		1306	25	552	21	708	LHHSTSYNSK	ALIAFLAFLIIVTSIALLVVL	YKIYDLHKKR	UP	21
P29320	EPHA3_HUMAN	EPHA3	56.044	18.855	HUMAN		SS_TYPE1	LC substrate	0	0	1	N-out	Membrane;PM;Secreted		983	20	521	24	418	SFSISGESSQ	VVMIAISAAVAIILLTVVIYVLIG	RFCGYKSKHG	UP	24
Q86UW2	OSTB_HUMAN	SLC51B	56.029	16.895	HUMAN		SS_NO_TYPE	LC substrate	0	0	1	N-out	Membrane;PM		128	0	35	21	72	WFFRVEDASP	WNHSILALAAVVVIISMVLLG	RSIQASRKEK	UP	21
Q9P0K1	ADA22_HUMAN	ADAM22	56.001	18.168	HUMAN		SS_TYPE1	LC substrate	0	0	1	N-out	Cell projection;Membrane;PM		906	25	711	21	149	LSGNGVAGTN	IIIGIIAGTILVLALILGITA	WGYKNYREQR	UP	21
Q9NPG4	PCD12_HUMAN	PCDH12	55.97	27.035	HUMAN	SUBLIT	SS_TYPE1	LC substrate	0	1	1	N-out	Cell junction;Membrane;PM	ADAM8;ADAM9;ADAM10;ADAM12;ADAM17	1184	24	694	21	445	PGALSMSMLT	VICLAVLLGIFGLILALFMSI	CRTEKKDNRA	UP	21
P16234	PGFRA_HUMAN	PDGFRA	55.912	13.634	HUMAN	NONSUB	SS_TYPE1	LC substrate	0	0	1	N-out	Cell projection;Golgi;Membrane;PM		1089	23	505	21	540	PTLRSELTVA	AAVLVLLVIVIISLIVLVVIW	KQKPRYEIRW	UP	21
Q6H3X3	ULBP5_HUMAN	RAET1G	55.82	19.907	HUMAN		SS_NO_TYPE	LC substrate	0	0	1	N-out	Membrane;PM;Secreted		334	25	198	20	91	TMSSGTAQPR	ATATTLILCCLLIMCLLICS	RHSLTQSHGH	UP	20
Q13477	MADCA_HUMAN	MADCAM1	55.789	21.925	HUMAN		SS_TYPE1	LC substrate	0	0	1	N-out	Membrane		382	18	299	21	44	TGSSKPAGDQ	LPAALWTSSAVLGLLLLALPT	YHLWKRCRHL	UP	21
Q9Y5I0	PCDAD_HUMAN	PCDHA13	55.759	19.79	HUMAN		SS_TYPE1	LC substrate	0	0	1	N-out	Membrane;PM		950	29	668	21	232	GPEAALVDVN	VYLIIAICAVSSLLVLTLLLY	TALRCSAPPT	UP	21
Q9UN73	PCDA6_HUMAN	PCDHA6	55.759	19.79	HUMAN		SS_TYPE1	LC substrate	0	0	1	N-out	Membrane;PM;Secreted		950	29	668	21	232	GPEAALVDVN	VYLIIAICAVSSLLVLTLLLY	TALRCSAPPT	UP	21
Q8N126	CADM3_HUMAN	CADM3	55.688	19.434	HUMAN		SS_TYPE1	LC substrate	0	0	1	N-out	Cell junction;Membrane;PM		398	24	306	21	47	PVPSSSSTYH	AIIGGIVAFIVFLLLIMLIFL	GHYLIRHKGT	UP	21
P36888	FLT3_HUMAN	FLT3	55.565	18.091	HUMAN	OTHERS	SS_TYPE1	LC substrate	0	0	1	N-out	Membrane		993	26	517	20	430	PFPFIQDNIS	FYATIGVCLLFIVVLTLLIC	HKYKKQFRYE	UP	20
O75882	ATRN_HUMAN	ATRN	55.512	21.338	HUMAN	OTHERS	SS_TYPE1	LC substrate	0	0	1	N-out	Membrane;PM		1429	28	1251	21	129	FSQHSNFMDL	VQFFVTFFSCFLSLLLVAAVV	WKIKQSCWAS	UP	21
Q01973	ROR1_HUMAN	ROR1	55.442	19.029	HUMAN		SS_TYPE1	LC substrate	0	0	1	N-out	Cell projection;Membrane		937	29	377	21	510	KEKNKMEILY	ILVPSVAIPLAIALLFFFICV	CRNNQKSSSA	UP	21
A0A1B0GWG4	SRTM2_HUMAN	SERTM2	55.41	19.729	HUMAN		SS_NO_TYPE	LC substrate	0	0	1	N-out	Membrane		90	0	37	21	32	SSDKYSNLYM	YVGLFLSLLAILLILLFTMLL	RLKHVISPIN	UP	21
P13762	DRB4_HUMAN	HLA-DRB4	55.338	17.506	HUMAN	OTHERS	SS_TYPE1	LC substrate	0	0	1	N-out	ER;Endosome;Golgi;Lysosome;Membrane;PM		266	29	198	23	16	SARSESAQSK	MLSGVGGFVLGLLFLGTGLFIYF	RNQKGHSGLQ	UP	23
P30273	FCERG_HUMAN	FCER1G	55.301	27.561	HUMAN		SS_TYPE1	LC substrate	0	0	1	N-out	Membrane;PM		86	18	5	21	42	-----LGEPQ	LCYILDAILFLYGIVLTLLYC	RLKIQVRKAA	UP	21
O00478	BT3A3_HUMAN	BTN3A3	55.182	21.68	HUMAN		SS_TYPE1	LC substrate	0	0	1	N-out	Membrane;PM		584	29	219	21	315	DPFFRSAQPW	IAALAGTLPISLLLLAGASYF	LWRQQKEKIA	UP	21
Q13683	ITA7_HUMAN	ITGA7	55.164	18.524	HUMAN		SS_TYPE1	LC substrate	0	0	1	N-out	Membrane		1181	33	1049	21	78	MAVVAEGVPW	WVILLAVLAGLLVLALLVLLL	WKMGFFKRAK	UP	21
Q92537	SUSD6_HUMAN	SUSD6	55.096	18.032	HUMAN		SS_TYPE1	LC substrate	0	0	1	N-out	Membrane		303	39	81	21	162	HTSLGVPTLS	IVASTASSVALILLLVVLFVL	LQPKLKSFHH	UP	21
Q5VV63	ATRN1_HUMAN	ATRNL1	55.077	21.248	HUMAN		SS_TYPE1	LC substrate	0	0	1	N-out	Membrane		1379	52	1178	21	128	FSQHNTIMDL	VQFFVTFFSCFLSLLLVAAVV	WKIKQTCWAS	UP	21
P52429	DGKE_HUMAN	DGKE	55.016	18.808	HUMAN		SS_NO_TYPE	LC substrate	0	0	1	N-out	Cytoplasm;Membrane		567	0	21	21	525	PSEGLFADGH	LILWTLCSVLLPVFITFWCSL	QRSRRQLHRR	UP	21
Q9UNE0	EDAR_HUMAN	EDAR	54.983	19.324	HUMAN	OTHERS	SS_TYPE1	LC substrate	0	0	1	N-out	Membrane		448	26	161	21	240	LSGQGHLATA	LIIAMSTIFIMAIAIVLIIMF	YILKTKPSAP	UP	21
O14944	EREG_HUMAN	EREG	54.958	22.937	HUMAN	OTHERS	SS_TYPE1	LC substrate	0	0	1	N-out	Membrane;PM;Secreted	ADAM17;ADAM19	169	29	90	21	29	VHQPLSKEYV	ALTVILIILFLITVVGSTYYF	CRWYRNRKSK	UP	21
P50895	BCAM_HUMAN	BCAM	54.927	14.818	HUMAN	NONSUB	SS_TYPE1	LC substrate	0	0	1	N-out	Membrane		628	31	516	21	60	GTVSPQTSQA	GVAVMAVAVSVGLLLLVVAVF	YCVRRKGGPC	UP	21
Q13797	ITA9_HUMAN	ITGA9	54.895	22.493	HUMAN		SS_TYPE1	LC substrate	0	0	1	N-out	Membrane		1035	29	952	21	33	LEPRGYVVGW	IIAISLLVGILIFLLLAVLLW	KMGFFRRRYK	UP	21
Q9H1U4	MEGF9_HUMAN	MEGF9	54.893	14.066	HUMAN	OTHERS	SS_TYPE1	LC substrate	0	0	1	N-out	Membrane		602	30	484	21	67	LADVSWTQFN	IIILTVIIIVVVLLMGFVGAV	YMYREYQNRK	UP	21
Q8IVY1	CA210_HUMAN	C1orf210	54.89	17.823	HUMAN		SS_TYPE3	LC substrate	0	0	1	N-out	Membrane		113	0	29	21	63	VAPGPGTGAR	AWPVLVGFVLGAVVLSLLIAL	AAKCHLCRRY	UP	21
Q5JX69	F209B_HUMAN	FAM209B	54.882	15.983	HUMAN		SS_TYPE1	LC substrate	0	0	1	N-out	Membrane		171	19	33	21	98	RIRQNLPEHT	QGWLGSKWLWLLFAVVPFVIL	QCQRDSEKNK	UP	21
O60449	LY75_HUMAN	LY75	54.866	20.651	HUMAN	OTHERS	SS_TYPE1	LC substrate	0	0	1	N-out	Membrane		1722	27	1639	25	31	VVCKVPLGPD	YTAIAIIVATLSILVLMGGLIWFLF	QRHRLHLAGF	UP	25
Q9Y5H8	PCDA3_HUMAN	PCDHA3	54.814	19.954	HUMAN		SS_TYPE1	LC substrate	0	0	1	N-out	Membrane;PM		950	29	668	21	232	GPEAALVDVN	VYLIVAICAVSSLLVLTLLLY	TALRCSAPPT	UP	21
Q8TED1	GPX8_HUMAN	GPX8	54.812	21.363	HUMAN		SS_NO_TYPE	LC substrate	0	0	1	N-out	Membrane		209	0	17	23	169	PLKCSGPRAK	VFAVLLSIVLCTVTLFLLQLKFL	KPKINSFYAF	UP	23
Q96A26	F162A_HUMAN	FAM162A	54.709	17.911	HUMAN		SS_NO_TYPE	LC substrate	0	0	1	N-out	Membrane;Mitochondrion		154	0	102	18	34	DAAKNKMRVK	ISYLMIALTVVGCIFMVI	EGKKAAQRHE	UP	18
O75077	ADA23_HUMAN	ADAM23	54.702	15.021	HUMAN	OTHERS	SS_TYPE1	LC substrate	0	0	1	N-out	Membrane;PM;Secreted		832	59	733	21	19	EGPKGPSATN	LIIGSIAGAILVAAIVLGGTG	WGFKNVKKRR	UP	21
A8MWY0	ELAP2_HUMAN	ELAPOR2	54.656	18.179	HUMAN		SS_TYPE1	LC substrate	0	0	1	N-out	Membrane;PM		1029	47	882	21	79	TCETVDFWLK	VGAGVGAFTAVLLVALTCYFW	KKNQKLEYKY	UP	21
Q9UKJ8	ADA21_HUMAN	ADAM21	54.63	24.721	HUMAN	OTHERS	SS_TYPE1	LC substrate	0	0	1	N-out	Membrane		722	31	650	21	20	DSGPASAKRG	VFLPLIVIPSLSVLTFLFTVG	LLMYLRQCSG	UP	21
Q96PD2	DCBD2_HUMAN	DCBLD2	54.601	15.959	HUMAN	OTHERS	SS_TYPE1	LC substrate	0	0	1	N-out	Membrane		775	66	462	21	226	VTPNVTKDVA	LAAVLVPVLVMVLTTLILILV	CAWHWRNRKK	UP	21
Q7Z6M3	MILR1_HUMAN	MILR1	54.528	17.01	HUMAN		SS_TYPE1	LC substrate	0	0	1	N-out	Membrane;PM;Secreted		343	19	208	21	95	GGDSCPFCLK	LLLPGLLLLLVVIILILAFWV	LPKYKTRKAM	UP	21
A0A1B0GTW7	LMLN2_HUMAN	LMLN2	54.468	19.345	HUMAN	OTHERS	SS_TYPE1	LC substrate	0	0	1	N-out	Membrane		788	20	715	21	32	DHNPSMTHLR	LSMGLCLMLLILVGVMGTTAY	QKRATLPVRP	UP	21
Q9BSJ5	CQ080_HUMAN	C17orf80	54.393	18.75	HUMAN		SS_NO_TYPE	LC substrate	0	0	1	N-out	Membrane		609	0	552	21	36	IRCNTTIRKS	GFGGITMLFTGYFVLCCSWSF	RRLKKLCRPL	UP	21
Q9UKF5	ADA29_HUMAN	ADAM29	54.343	24.853	HUMAN	OTHERS	SS_TYPE1	LC substrate	0	0	1	N-out	Membrane		820	18	656	21	125	GPPPKRKKKK	KFCYLCILLLIVLFILLCCLY	RLCKKSKPIK	UP	21
Q52LC2	VAS1L_HUMAN	ATP6AP1L	54.339	27.093	HUMAN		SS_NO_TYPE	LC substrate	0	0	1	N-out	Membrane		224	0	146	21	57	KAQDCASSFS	PAFLIGLAMSLILLLVLAYAL	HMLIYLRYLD	UP	21
Q5VYJ5	MALR1_HUMAN	MALRD1	54.282	15.221	HUMAN	OTHERS	SS_TYPE1	LC substrate	0	0	1	N-out	Cytoplasm;Membrane		2156	31	2045	21	59	FTYAQNNTWT	LLGIGLAFLMTHITVAVLCFL	ANRKVPIRKT	UP	21
P18084	ITB5_HUMAN	ITGB5	54.261	20.23	HUMAN		SS_TYPE1	LC substrate	0	0	1	N-out	Membrane		799	23	696	23	57	REPECGNTPN	AMTILLAVVGSILLVGLALLAIW	KLLVTIHDRR	UP	23
Q15768	EFNB3_HUMAN	EFNB3	54.225	28.927	HUMAN		SS_TYPE1	LC substrate	0	0	1	N-out	Membrane	BACE1	340	27	199	21	93	EGPLPPPSMP	AVAGAAGGLALLLLGVAGAGG	AMCWRRRRAK	UP	21
Q9BXJ7	AMNLS_HUMAN	AMN	54.046	21.9	HUMAN	OTHERS	SS_TYPE1	LC substrate	0	0	1	N-out	Endosome;Membrane;PM		453	19	338	21	75	ESGAHVWGSS	AAGLAGGVAAAVLLALLVLLV	APPLLRRAGR	UP	21
O75509	TNR21_HUMAN	TNFRSF21	54.013	22.274	HUMAN	SUBLIT	SS_TYPE1	LC substrate	0	1	1	N-out	Membrane;PM	BACE1	655	41	308	21	285	LHKHFDINEH	LPWMIVLFLLLVLVVIVVCSI	RKSSRTLKKG	UP	21
Q8WVV5	BT2A2_HUMAN	BTN2A2	53.988	20.159	HUMAN	OTHERS	SS_TYPE1	LC substrate	0	0	1	N-out	Membrane		523	32	233	21	237	AVILTASPWM	VSMTVILAVFIIFMAVSICCI	KKLQREKKIL	UP	21
Q9BWV1	BOC_HUMAN	BOC	53.908	17.237	HUMAN	OTHERS	SS_TYPE1	LC substrate	0	0	1	N-out	Membrane		1114	30	825	21	238	MVARSSDLPY	LIVGVVLGSIVLIIVTFIPFC	LWRAWSKQKH	UP	21
Q6UXE8	BTNL3_HUMAN	BTNL3	53.904	20.722	HUMAN	OTHERS	SS_TYPE1	LC substrate	0	0	1	N-out	Membrane		466	17	220	21	208	FQPSPWRLAS	ILLGLLCGALCGVVMGMIIVF	FKSKGKIQAE	UP	21
B4DS77	SHSA9_HUMAN	SHISA9	53.878	18.548	HUMAN		SS_TYPE1	LC substrate	0	0	1	N-out	Cell junction;Cell projection;Membrane		424	23	126	21	254	DPLHDPTKDK	TNLIVYIICGVVAVMVLVGIF	TKLGLEKAHR	UP	21
Q5JX71	F209A_HUMAN	FAM209A	53.848	15.817	HUMAN	OTHERS	SS_TYPE1	LC substrate	0	0	1	N-out	Membrane		171	19	33	21	98	RIRQNLPEHT	QGWLGSKWLWLLFVVVPFVIL	QCQRDSEKNK	UP	21
Q8TCW7	ZPLD1_HUMAN	ZPLD1	53.837	22.813	HUMAN	OTHERS	SS_TYPE1	LC substrate	0	0	1	N-out	Cytoplasm;ECM;Membrane;Secreted		415	19	353	21	22	PPFQLNAITS	ALISGMVILGVTSFSLLLCSL	ALLHRKGPTS	UP	21
Q96PQ1	SIG12_HUMAN	SIGLEC12	53.82	17.062	HUMAN		SS_TYPE1	LC substrate	0	0	1	N-out	Membrane		595	18	463	21	93	RPISGVTLGA	FGGAGATALVFLYFCIIFVVV	RSCRKKSARP	UP	21
Q96KV6	BT2A3_HUMAN	BTN2A3P	53.815	19.171	HUMAN	OTHERS	SS_TYPE1	LC substrate	0	0	1	N-out	Membrane		586	27	219	21	319	SFMPSRSPCV	VILPVIMIILMIPIAICIYWI	NNLQKEKKDS	UP	21
Q8WW62	TMED6_HUMAN	TMED6	53.742	19.497	HUMAN	OTHERS	SS_TYPE1	LC substrate	0	0	1	N-out	ER;Membrane		240	21	179	23	17	FFLIQSNYNY	VNWWSTAQSLVIILSGILQLYFL	KRLFNVPTTT	UP	23
Q9ULI3	HEG1_HUMAN	HEG1	53.719	20.834	HUMAN		SS_TYPE1	LC substrate	0	0	1	N-out	Cell junction;Membrane;PM		1381	29	1219	21	112	GLNCGNPYQL	ITVVIAAAGGGLLLILGIALI	VTCCRKNKND	UP	21
Q7Z7M0	MEGF8_HUMAN	MEGF8	53.699	18.432	HUMAN	OTHERS	SS_TYPE1	LC substrate	0	0	1	N-out	Membrane		2845	27	2620	21	177	FFRQDQAHID	LFVFFSVFFSCFFLFLSLCVL	LWKAKQALDQ	UP	21
Q9P2V4	LRIT1_HUMAN	LRIT1	53.617	16.889	HUMAN	OTHERS	SS_TYPE1	LC substrate	0	0	1	N-out	ER;Membrane		623	21	505	21	76	EVVDAENTQQ	LINVVVISVAIVIALPLTLLV	CCSALQKRCR	UP	21
P43630	KI3L2_HUMAN	KIR3DL2	53.57	20.295	HUMAN		SS_TYPE1	LC substrate	0	0	1	N-out	Membrane;PM		455	21	319	20	95	SKSGICRHLH	VLIGTSVVIFLFILLLFFLL	YRWCSNKKNA	UP	20
Q07699	SCN1B_HUMAN	SCN1B	53.541	21.666	HUMAN	SUBLIT	SS_TYPE1	LC substrate	0	1	1	N-out	Membrane;PM		218	18	142	22	36	NRDMASIVSE	IMMYVLIVVLTIWLVAEMIYCY	KKIAAATETA	UP	22
P15813	CD1D_HUMAN	CD1D	53.478	19.534	HUMAN	OTHERS	SS_TYPE1	LC substrate	0	0	1	N-out	ER;Endosome;Lysosome;Membrane;PM		335	19	282	21	13	VLYWGGSYTS	MGLIALAVLACLLFLLIVGFT	SRFKRQTSYQ	UP	21
P38484	INGR2_HUMAN	IFNGR2	53.454	19.754	HUMAN	OTHERS	SS_TYPE1	LC substrate	0	0	1	N-out	Cytoplasm;ER;Golgi;Membrane;PM		337	21	226	21	69	MADASTELQQ	VILISVGTFSLLSVLAGACFF	LVLKYRGLIK	UP	21
Q14773	ICAM4_HUMAN	ICAM4	53.424	21.619	HUMAN	OTHERS	SS_TYPE1	LC substrate	0	0	1	N-out	Membrane;PM;Secreted		271	22	218	21	10	MLAWSPAPTA	LASGSIAALVGILLTVGAAYL	CKCLAMKSQA	UP	21
Q8NFT8	DNER_HUMAN	DNER	53.304	20.905	HUMAN	SUBLIT	SS_TYPE1	LC substrate	0	1	1	N-out	Membrane;PM	BACE1	737	34	606	21	76	LTNMPRHSLY	IIIGALCVAFILMLIILIVGI	CRISRIEYQG	UP	21
O43556	SGCE_HUMAN	SGCE	53.28	17.196	HUMAN		SS_NO_TYPE	LC substrate	0	0	1	N-out	Cell projection;Cytoplasm;Golgi;Membrane;PM		437	0	317	21	99	LKSRDYYTDF	LITLAVPSAVALVLFLILAYI	MCCRREGVEK	UP	21
Q96LU7	MRFL_HUMAN	MYRFL	53.275	15.178	HUMAN		SS_NO_TYPE	LC substrate	0	0	1	N-out	Membrane		910	0	627	21	262	QACPNWVFQT	LVITLIAVMAFCALTIVALYI	LSLKDQDRRV	UP	21
P78410	BT3A2_HUMAN	BTN3A2	53.23	22.859	HUMAN	OTHERS	SS_TYPE1	LC substrate	0	0	1	N-out	Membrane;PM		334	29	219	21	65	DPFFRSAQPW	IAALAGTLPILLLLLAGASYF	LWRQQKEITA	UP	21
Q8NC24	RELL2_HUMAN	RELL2	53.22	20.927	HUMAN		SS_NO_TYPE	LC substrate	0	0	1	N-out	Membrane;PM		303	0	14	21	268	QPDLEPPQHG	LYMLFLLVLVFFLMGLVGFMI	CHVLKKKGYR	UP	21
O15079	SNPH_HUMAN	SNPH	53.178	13.976	HUMAN		SS_NO_TYPE	LC substrate	0	0	1	N-out	Cell junction;Membrane		494	0	424	20	50	KEPKSYWSRH	YIVDLLAVVVPAVPTVAWLC	RSQRRQGQPI	UP	20
Q8IYR6	TEFF1_HUMAN	TMEFF1	53.154	20.11	HUMAN		SS_TYPE1	LC substrate	0	0	1	N-out	Membrane;PM		380	39	291	21	29	VPSRQKLTHV	LIAAIIGAVQIAIIVAIVMCI	TRKCPKNNRG	UP	21
Q6P1S2	CC033_HUMAN	C3orf33	53.128	21.461	HUMAN		SS_NO_TYPE	LC substrate	0	0	1	N-out	Membrane		294	0	39	17	238	ADDHLRLVRN	ISTGMAIAGIMLLLRSI	RLTSKFTSSS	UP	17
Q8NC67	NETO2_HUMAN	NETO2	52.976	18.238	HUMAN		SS_TYPE1	LC substrate	0	0	1	N-out	Membrane		525	22	325	21	157	GVFEQITKTH	GTIIGITSGIVLVLLIISILV	QVKQPRKKVM	UP	21
Q9NPH3	IL1AP_HUMAN	IL1RAP	52.967	20.821	HUMAN	OTHERS	SS_TYPE1	LC substrate	0	0	1	N-out	Membrane;PM;Secreted		570	20	347	21	182	VELACGFGAT	VLLVVILIVVYHVYWLEMVLF	YRAHFGTDET	UP	21
Q13651	I10R1_HUMAN	IL10RA	52.88	22.682	HUMAN		SS_TYPE1	LC substrate	0	0	1	N-out	Cytoplasm;Membrane;PM		578	21	214	21	322	LTRQYFTVTN	VIIFFAFVLLLSGALAYCLAL	QLYVRRRKKL	UP	21
Q9Y493	ZAN_HUMAN	ZAN	52.804	18.34	HUMAN	OTHERS	SS_TYPE1	LC substrate	0	0	1	N-out	Membrane;PM		2812	17	2740	21	34	DAPPPRKPAS	NLVGVLLGLLVPVVVVLLAVT	RECIYRTRRK	UP	21
Q8N8F7	LSME1_HUMAN	LSMEM1	52.786	20.188	HUMAN		SS_NO_TYPE	LC substrate	0	0	1	N-out	Membrane		131	0	64	21	46	SGNGSRSLFF	VGLLIVLIVSLALVFFVIFLI	VQTGNKMDDV	UP	21
P07202	PERT_HUMAN	TPO	52.779	22.43	HUMAN	OTHERS	SS_TYPE1	LC substrate	0	0	1	N-out	Membrane		933	18	828	25	62	TCVDSGRLPR	VTWISMSLAALLIGGFAGLTSTVIC	RWTRTGTKST	UP	25
Q29980	MICB_HUMAN	MICB	52.699	14.314	HUMAN		SS_TYPE1	LC substrate	0	0	1	N-out	Membrane;PM	ADAM10;ADAM15;ADAM17	383	22	287	21	53	ALVLQSQRTD	FPYVSAAMPCFVIIIILCVPC	CKKKTSAAEG	UP	21
O76036	NCTR1_HUMAN	NCR1	52.651	19.531	HUMAN	OTHERS	SS_TYPE1	LC substrate	0	0	1	N-out	Membrane;PM		304	21	237	21	25	WDHTAQNLLR	MGLAFLVLVALVWFLVEDWLS	RKRTRERASR	UP	21
Q8TAB3	PCD19_HUMAN	PCDH19	52.641	14.945	HUMAN	OTHERS	SS_TYPE1	LC substrate	0	0	1	N-out	Membrane;PM		1148	21	657	21	449	QESMGSVNLS	LIFIIALGSIAGILFVTMIFV	AIKCKRDNKE	UP	21
Q24JP5	T132A_HUMAN	TMEM132A	52.624	18.013	HUMAN	OTHERS	SS_TYPE1	LC substrate	0	0	1	N-out	ER;Golgi;Membrane	BACE1	1023	35	817	21	150	VTELELGMYA	LLGVFCVAIFIFLVNGVVFVL	RYQRKEPPDS	UP	21
P04629	NTRK1_HUMAN	NTRK1	52.622	21.673	HUMAN	SUBLIT	SS_TYPE1	LC substrate	0	1	1	N-out	Endosome;Membrane;PM		796	32	391	16	357	TPFGVSVAVG	LAVFACLFLSTLLLVL	NKCGRRNKFG	UP	16
Q3MIX3	ADCK5_HUMAN	ADCK5	52.601	13.936	HUMAN		SS_NO_TYPE	LC substrate	0	0	1	N-out	Membrane		580	0	49	18	513	FSSPTPLWRK	VLSTAVVGAPLLLGARYV	MAEAREKRRM	UP	18
Q8IYJ0	PIANP_HUMAN	PIANP	52.548	25.621	HUMAN	OTHERS	SS_TYPE1	LC substrate	0	0	1	N-out	Membrane		282	31	147	21	83	FGGRGEGVDP	QLYVTITISIIIVLVATGIIF	KFCWDRSQKR	UP	21
P06756	ITAV_HUMAN	ITGAV	52.431	20.476	HUMAN		SS_TYPE1	LC substrate	0	0	1	N-out	Cell junction;Membrane;PM		1048	30	962	24	32	WGIQPAPMPV	PVWVIILAVLAGLLLLAVLVFVMY	RMGFFKRVRP	UP	24
Q9H013	ADA19_HUMAN	ADAM19	52.384	19.557	HUMAN		SS_TYPE1	LC substrate	0	0	1	N-out	Membrane		955	25	674	21	235	IDSGPMPPES	VGPVVAGVLVAILVLAVLMLM	YYCCRQNNKL	UP	21
Q6XYQ8	SYT10_HUMAN	SYT10	52.38	21.627	HUMAN		SS_NO_TYPE	LC substrate	0	0	1	N-out	Cytoplasm;Membrane		523	0	55	21	447	GGSSTDISVS	LLAVVVSFCGLALLVVSLFVF	WKLCWPCWKS	UP	21
Q5TH69	BIG3_HUMAN	ARFGEF3	52.134	17.401	HUMAN		SS_NO_TYPE	LC substrate	0	0	1	N-out	Cytoplasm;Membrane		2177	0	1491	21	665	ELLRDVTKTP	GPGFGIYAVVHLLLPVMSVWL	RRSHKDHSYW	UP	21
Q8N6K0	TEX29_HUMAN	TEX29	52.054	18.953	HUMAN		SS_NO_TYPE	LC substrate	0	0	1	N-out	Membrane		151	0	56	21	74	EGVCYKKAVP	IYIHVFSALIVIIAGAFVITI	IYRVIQESRK	UP	21
P16066	ANPRA_HUMAN	NPR1	52.018	16.346	HUMAN	NONSUB	SS_TYPE1	LC substrate	0	0	1	N-out	Membrane		1061	32	441	21	567	CNQDHLSTLE	VLALVGSLSLLGILIVSFFIY	RKMQLEKELA	UP	21
Q9Y5I3	PCDA1_HUMAN	PCDHA1	51.849	18.457	HUMAN		SS_TYPE1	LC substrate	0	0	1	N-out	Membrane;PM;Secreted		950	29	668	21	232	GPEAALVDVN	VYLIIAICAVSSLLVLTLLLY	TALRCSVPPT	UP	21
Q4V9L6	TM119_HUMAN	TMEM119	51.763	20.863	HUMAN	OTHERS	SS_TYPE1	LC substrate	0	0	1	N-out	Cytoplasm;ER;Membrane;PM		283	25	71	21	166	IVDFFRQYVM	LIAVVGSLAFLLMFIVCAAVI	TRQKQKASAY	UP	21
Q14242	SELPL_HUMAN	SELPLG	51.658	18.687	HUMAN	OTHERS	SS_TYPE1	LC substrate	0	0	1	N-out	Membrane	ADAM8	412	17	303	21	71	APDHISVKQC	LLAILILALVATIFFVCTVVL	AVRLSRKGHM	UP	21
P15260	INGR1_HUMAN	IFNGR1	51.629	23.945	HUMAN	OTHERS	SS_TYPE1	LC substrate	0	0	1	N-out	Membrane;PM		489	17	228	21	223	ITIFNSSIKG	SLWIPVVAALLLFLVLSLVFI	CFYIKKINPL	UP	21
Q86YT9	JAML_HUMAN	JAML	51.618	21.006	HUMAN		SS_TYPE1	LC substrate	0	0	1	N-out	Membrane;PM		394	19	256	21	98	RPLVLGGNQL	VIIVGIVCATILLLPVLILIV	KKTCGNKSSV	UP	21
P55808	XG_HUMAN	XG	51.526	23.141	HUMAN	OTHERS	SS_TYPE1	LC substrate	0	0	1	N-out	Membrane;PM		180	21	121	21	17	GNPEGNMVAK	IVSPIVSVVVVTLLGAAASYF	KLNNRRNCFR	UP	21
Q9Y5Z0	BACE2_HUMAN	BACE2	51.424	14.937	HUMAN		SS_TYPE1	LC substrate	0	0	1	N-out	Membrane;PM		518	20	453	21	24	SEPILWIVSY	ALMSVCGAILLVLIVLLLLPF	RCQRRPRDPE	UP	21
P20963	CD3Z_HUMAN	CD247	51.264	21.763	HUMAN	OTHERS	SS_TYPE1	LC substrate	0	0	1	N-out	Membrane;PM		164	21	9	21	113	AQSFGLLDPK	LCYLLDGILFIYGVILTALFL	RVKFSRSADA	UP	21
O60313	OPA1_HUMAN	OPA1	51.233	14.918	HUMAN		SS_NO_TYPE	LC substrate	0	0	1	N-out	Membrane;Mitochondrion		960	0	96	17	847	NFWPARLATR	LLKLRYLILGSAVGGGY	TAKKTFDQWK	UP	17
O15173	PGRC2_HUMAN	PGRMC2	51.148	16.528	HUMAN		SS_NO_TYPE	LC substrate	0	0	1	N-out	ER;Membrane;Nucleus		223	0	41	25	157	GAAAEGGGWA	AAALALLTGGGEMLLNVALVALVLL	GAYRLWVRWG	UP	25
P17181	INAR1_HUMAN	IFNAR1	51.131	22.08	HUMAN	OTHERS	SS_TYPE1	LC substrate	0	0	1	N-out	Membrane;PM		557	27	409	21	100	EKTKPGNTSK	IWLIVGICIALFALPFVIYAA	KVFLRCINYV	UP	21
O15455	TLR3_HUMAN	TLR3	51.1	13.231	HUMAN	OTHERS	SS_TYPE1	LC substrate	0	0	1	N-out	ER;Endosome;Membrane		904	23	681	21	179	SCKDSAPFEL	FFMINTSILLIFIFIVLLIHF	EGWRISFYWN	UP	21
Q8WWB7	GLMP_HUMAN	GLMP	51.074	17.225	HUMAN	OTHERS	SS_TYPE1	LC substrate	0	0	1	N-out	Lysosome;Membrane		406	35	337	21	13	VDGLSPLVLG	IMAVALGAPGLMLLGGGLVLL	LHHKKYSEYQ	UP	21
A0A2R8YCJ5	SIM41_HUMAN	SMIM41	51.012	19.661	HUMAN		SS_NO_TYPE	LC substrate	0	0	1	N-out	Membrane		93	0	37	21	35	PPEGPRAVQA	VVLGVLSLLVLCGVLFLGGGL	LLRAQGLTAL	UP	21
Q96TC7	RMD3_HUMAN	RMDN3	50.975	15.712	HUMAN		SS_NO_TYPE	LC substrate	0	0	1	N-out	Membrane;Mitochondrion		470	0	12	23	435	RLGALGGARA	GLGLLLGTAAGLGFLCLLYSQRW	KRTQRHGRSQ	UP	23
Q5XG99	LYSM4_HUMAN	LYSMD4	50.972	22.799	HUMAN		SS_NO_TYPE	LC substrate	0	0	1	N-out	Membrane		296	0	217	21	58	PMDGADCGIQ	WWNAVFIMLLIGIVLPVFYLV	YFKIQASGET	UP	21
O00264	PGRC1_HUMAN	PGRMC1	50.954	14.12	HUMAN		SS_NO_TYPE	LC substrate	0	0	1	N-out	ER;Membrane;Mitochondrion		195	0	24	19	152	DLESGGLLHE	IFTSPLNLLLLGLCIFLLY	KIVRGDQPAA	UP	19
Q8NEA5	CS018_HUMAN	C19orf18	50.856	16.44	HUMAN	OTHERS	SS_TYPE1	LC substrate	0	0	1	N-out	Membrane		215	29	71	21	94	IIRHRPALVK	VILISSVAFSIALICGMAISY	MIYRLAQAEE	UP	21
P36897	TGFR1_HUMAN	TGFBR1	50.802	13.785	HUMAN		SS_TYPE1	LC substrate	0	0	1	N-out	Cell junction;Membrane;PM		503	33	93	21	356	SSPGLGPVEL	AAVIAGPVCFVCISLMLMVYI	CHNRTVIHHR	UP	21
P34925	RYK_HUMAN	RYK	50.776	21.868	HUMAN	SUBLIT	SS_TYPE1	LC substrate	0	1	1	N-out	Membrane		607	25	202	21	359	VHAAPTTSTR	VFYISVGVCCAVIFLVAIILA	VLHLHSMKRI	UP	21
P40259	CD79B_HUMAN	CD79B	50.73	19.398	HUMAN	OTHERS	SS_TYPE1	LC substrate	0	0	1	N-out	Membrane;PM		229	28	131	21	49	QLKQRNTLKD	GIIMIQTLLIILFIIVPIFLL	LDKDDSKAGM	UP	21
Q68DV7	RNF43_HUMAN	RNF43	50.727	12.21	HUMAN	OTHERS	SS_TYPE1	LC substrate	0	0	1	N-out	ER;Membrane;PM		783	23	174	21	565	LKEPPAWPDY	DVWILMTVVGTIFVIILASVL	RIRCRPRHSR	UP	21
Q8IUW5	RELL1_HUMAN	RELL1	50.692	16.093	HUMAN	NONSUB	SS_TYPE1	LC substrate	0	0	1	N-out	Membrane;PM		271	23	34	21	193	SNDTGNGHPE	YIAYALVPVFFIMGLFGVLIC	HLLKKKGYRC	UP	21
Q9Y3B3	TMED7_HUMAN	TMED7	50.685	18.941	HUMAN		SS_TYPE1	LC substrate	0	0	1	N-out	Cytoplasm;ER;Golgi;Membrane		224	34	153	21	16	RAEDLNTRVA	YWSVGEALILLVVSIGQVFLL	KSFFSDKRTT	UP	21
O75445	USH2A_HUMAN	USH2A	50.636	19.613	HUMAN	OTHERS	SS_TYPE1	LC substrate	0	0	1	N-out	Cell projection;Membrane;Secreted		5202	31	5011	21	139	KSTEFYSELW	FIVLMAMLGLILLAIFLSLIL	QRKIHKEPYI	UP	21
O75310	UDB11_HUMAN	UGT2B11	50.617	20.218	HUMAN		SS_NO_TYPE	LC substrate	0	0	1	N-out	ER;Membrane		529	21	471	21	16	LTWFQYHSLD	VIGFLLACVATVIFIITKFCL	FCFWKFARKG	UP	21
Q8N5K1	CISD2_HUMAN	CISD2	50.575	26.195	HUMAN		SS_NO_TYPE	LC substrate	0	0	1	N-out	ER;Membrane;Mitochondrion		135	0	37	23	75	TGFARLTVSE	WLRLLPFLGVLALLGYLAVRPFL	PKKKQQKDSL	UP	23
O75324	SNN_HUMAN	SNN	50.552	30.302	HUMAN		SS_NO_TYPE	LC substrate	0	0	1	N-out	Membrane;Mitochondrion		88	0	10	21	57	MSIMDHSPTT	GVVTVIVILIAIAALGALILG	CWCYLRLQRI	UP	21
Q6UXL0	I20RB_HUMAN	IL20RB	50.532	18.035	HUMAN	OTHERS	SS_TYPE1	LC substrate	0	0	1	N-out	Membrane		311	29	204	21	57	VEVQGEAIPL	VLALFAFVGFMLILVVVPLFV	WKMGRLLQYS	UP	21
A6NF34	ANTRL_HUMAN	ANTXRL	50.43	20.551	HUMAN	OTHERS	SS_TYPE1	LC substrate	0	0	1	N-out	Membrane		631	27	326	21	257	TSTTCGIFRN	WLYFVPLLLLVPLLLCCVWRL	CRKQTVKEPP	UP	21
P31512	FMO4_HUMAN	FMO4	50.419	19.139	HUMAN		SS_NO_TYPE	LC substrate	0	0	1	N-out	ER;Membrane		558	0	516	21	21	KPASMSHYLK	AWGAPVLLASLLLICKSSLFL	KLVRDKLQDR	UP	21
P13688	CEAM1_HUMAN	CEACAM1	50.328	11.928	HUMAN	OTHERS	SS_TYPE1	LC substrate	0	0	1	N-out	Cell projection;Membrane;PM		526	34	394	24	74	LPQENGLSPG	AIAGIVIGVVALVALIAVALACFL	HFGKTGRASD	UP	24
A0A1B0GTY4	TEX50_HUMAN	TEX50	50.324	19.524	HUMAN	OTHERS	SS_TYPE1	LC substrate	0	0	1	N-out	Membrane		177	23	51	21	82	DFANMDIFQG	CLYLIYNLLQAVFFVLFVLSV	HYLWKKWKKH	UP	21
Q6UXV1	IZUM2_HUMAN	IZUMO2	50.258	18.377	HUMAN	OTHERS	SS_TYPE1	LC substrate	0	0	1	N-out	Membrane		221	20	166	21	14	QMDSKYPRNQ	ALLGILISVSLAVFVFVVIVV	SACTYRQNRK	UP	21
O75309	CAD16_HUMAN	CDH16	50.201	17.749	HUMAN	OTHERS	SS_TYPE1	LC substrate	0	0	1	N-out	Membrane;PM		829	18	768	21	22	MKGMPTKLSA	VGILVGTLVAIGIFLILIFTH	WTMSRKKDPD	UP	21
Q96DB9	FXYD5_HUMAN	FXYD5	50.167	17.627	HUMAN		SS_TYPE1	LC substrate	0	0	1	N-out	Membrane		178	21	124	19	14	FYDEHTLRKR	GLLVAAVLFITGIIILTSG	KCRQLSRLCR	UP	19
Q16586	SGCA_HUMAN	SGCA	49.972	15.454	HUMAN	OTHERS	SS_TYPE1	LC non-substrate	0	0	1	N-out	Cytoplasm;Membrane;PM		387	23	267	21	76	APDRDFLVDA	LVTLLVPLLVALLLTLLLAYV	MCCRREGRLK	UP	21
O00391	QSOX1_HUMAN	QSOX1	49.953	13.852	HUMAN		SS_NO_TYPE	LC non-substrate	0	0	1	N-out	Golgi;Membrane;Secreted	BACE1	747	29	680	21	17	VLGGGFSYLD	ISLCVGLYSLSFMGLLAMYTY	FQAKIRALKG	UP	21
Q9NTN9	SEM4G_HUMAN	SEMA4G	49.935	24.987	HUMAN	OTHERS	SS_TYPE1	LC non-substrate	0	0	1	N-out	Membrane;PM		838	17	658	21	142	GAQLAPDVRL	LYVLAIAALGGLCLILASSLL	YVACLREGRR	UP	21
Q5VWK5	IL23R_HUMAN	IL23R	49.912	18.885	HUMAN	OTHERS	SS_TYPE1	LC non-substrate	0	0	1	N-out	Membrane;PM	ADAM10;ADAM17	629	23	332	21	253	LTSDNRGDIG	LLLGMIVFAVMLSILSLIGIF	NRSFRTGIKR	UP	21
Q9Y5I2	PCDAA_HUMAN	PCDHA10	49.885	17.333	HUMAN		SS_TYPE1	LC non-substrate	0	0	1	N-out	Membrane;PM		948	28	667	21	232	APEVALVDVN	VYLIIAICAVSSLLVLTLLLY	TALRCSAAPT	UP	21
Q07011	TNR9_HUMAN	TNFRSF9	49.829	20.707	HUMAN	OTHERS	SS_TYPE1	LC non-substrate	0	0	1	N-out	Membrane		255	23	163	27	42	PAREPGHSPQ	IISFFLALTSTALLFLLFFLTLRFSVV	KRGRKKLLYI	UP	27
Q86VH5	LRRT3_HUMAN	LRRTM3	49.794	18.565	HUMAN		SS_TYPE1	LC non-substrate	0	0	1	N-out	Cell junction;Membrane;PM		581	30	389	21	141	ADAEHISFHK	IIAGSVALFLSVLVILLVIYV	SWKRYPASMK	UP	21
Q86VH4	LRRT4_HUMAN	LRRTM4	49.749	19.435	HUMAN		SS_TYPE1	LC non-substrate	0	0	1	N-out	Cell junction;Membrane;PM		590	30	394	21	145	QEYEHVSFHK	IIAGSVALFLSVAMILLVIYV	SWKRYPASMK	UP	21
Q8TCP9	F200A_HUMAN	FAM200A	49.735	21.152	HUMAN		SS_NO_TYPE	LC non-substrate	0	0	1	N-out	Membrane		573	0	513	20	40	DDFPLLSRKS	ILLLLPFTTTYLCELGFSIL	TRLKTKKRNR	UP	20
Q8NFR9	I17RE_HUMAN	IL17RE	49.678	21.537	HUMAN		SS_TYPE1	LC non-substrate	0	0	1	N-out	Cytoplasm;Membrane;PM;Secreted		667	23	431	21	192	LLCPDVSYRH	LGLLILALLALLTLLGVVLAL	TCRRPQSGPG	UP	21
Q14DG7	T132B_HUMAN	TMEM132B	49.654	22.815	HUMAN		SS_TYPE1	LC non-substrate	0	0	1	N-out	Membrane		1078	0	903	21	154	LTDLEIGMYA	LLCVFCLAILVFLINCVAFAW	KYRHKRFAVS	UP	21
Q8N131	PORIM_HUMAN	TMEM123	49.584	29.008	HUMAN	OTHERS	SS_TYPE1	LC non-substrate	0	0	1	N-out	Membrane		208	26	140	21	21	EAKKGSKFDT	GSFVGGIVLTLGVLSILYIGC	KMYYSRRGIR	UP	21
Q8IZU9	KIRR3_HUMAN	KIRREL3	49.485	22.313	HUMAN	OTHERS	SS_TYPE1	LC non-substrate	0	0	1	N-out	Cell projection;Membrane;PM;Secreted		778	21	514	21	222	GLEAESVPMA	VIIGVAVGAGVAFLVLMATIV	AFCCARSQRN	UP	21
Q9UJA9	ENPP5_HUMAN	ENPP5	49.448	25.644	HUMAN		SS_NO_TYPE	LC non-substrate	0	0	1	N-out	Membrane;Secreted	BACE1	477	24	407	21	25	PAEYDQEGSY	PYFIGVSLGSIIVIVFFVIFI	KHLIHSQIPA	UP	21
Q9H251	CAD23_HUMAN	CDH23	49.444	21.5	HUMAN	OTHERS	SS_TYPE1	LC non-substrate	0	0	1	N-out	Membrane;PM		3354	23	3041	21	269	SVRLPDDMSA	LQMAIIVLAILLFLAAMLFVL	MNWYYRTVHK	UP	21
P14679	TYRO_HUMAN	TYR	49.392	19.936	HUMAN	SUBLIT	SS_TYPE1	LC non-substrate	0	1	1	N-out	Membrane		529	18	458	21	32	YLEQASRIWS	WLLGAAMVGAVLTALLAGLVS	LLCRHKRKQL	UP	21
Q86SJ6	DSG4_HUMAN	DSG4	49.229	14.54	HUMAN		SS_TYPE1	LC non-substrate	0	0	1	N-out	Cell junction;Membrane;PM		1040	23	608	21	388	GVSNVGLGPA	GIGMMVLGILLLILAPLLLLL	CCCKQRQPEG	UP	21
Q9P0J0	NDUAD_HUMAN	NDUFA13	49.168	11.835	HUMAN		SS_NO_TYPE	LC non-substrate	0	0	1	N-out	Membrane;Mitochondrion		144	0	29	22	93	DYKRNLPRRG	LSGYSMLAIGIGTLIYGHWSIM	KWNRERRRLQ	UP	22
O95976	IGSF6_HUMAN	IGSF6	49.132	16.831	HUMAN	OTHERS	SS_TYPE1	LC non-substrate	0	0	1	N-out	Membrane		241	27	126	21	67	IKLLSKELRS	FLTALVSLLSVYVTGVCVAFI	LLSKSKSNPL	UP	21
P13473	LAMP2_HUMAN	LAMP2	49.042	17.656	HUMAN	OTHERS	SS_TYPE1	LC non-substrate	0	0	1	N-out	Cytoplasm;Endosome;Lysosome;Membrane;PM	BACE1	410	28	347	24	11	QDCSADDDNF	LVPIAVGAALAGVLILVLLAYFIG	LKHHHAGYEQ	UP	24
P16284	PECA1_HUMAN	PECAM1	49.038	23.745	HUMAN	OTHERS	SS_TYPE1	LC non-substrate	0	0	1	N-out	Membrane;PM	ADAM8;ADAM17	738	27	574	19	118	VRVILAPWKK	GLIAVVIIGVIIALLIIAA	KCYFLRKAKA	UP	19
Q96A33	CCD47_HUMAN	CCDC47	49.012	14.951	HUMAN		SS_NO_TYPE	LC non-substrate	0	0	1	N-out	ER;Membrane		483	20	115	20	328	PAHLQNSWES	YYLEILMVTGLLAYIMNYII	GKNKNSRLAQ	UP	20
Q8NAU1	FNDC5_HUMAN	FNDC5	48.974	15.825	HUMAN	OTHERS	SS_TYPE1	LC non-substrate	0	0	1	N-out	Membrane;PM		212	31	121	21	39	EMGRNQQLRT	GEVLIIVVVLFMWAGVIALFC	RQYDIIKDNE	UP	21
Q96QE4	LR37B_HUMAN	LRRC37B	48.963	11.802	HUMAN		SS_TYPE1	LC non-substrate	0	0	1	N-out	Membrane		947	27	878	21	21	EVPGDDYKNK	LIFAISVTVILIILIIIFCLI	EVNSHKRASE	UP	21
Q6UXD5	SE6L2_HUMAN	SEZ6L2	48.921	25.995	HUMAN	SUBLIT	SS_TYPE1	LC non-substrate	0	1	1	N-out	ER;Membrane;PM	BACE1	910	27	817	21	45	DPSRQLEGGN	LALAILLPLGLVIVLGSGVYI	YYTKLQGKSL	UP	21
Q9UPX0	TUTLB_HUMAN	IGSF9B	48.896	12.94	HUMAN	OTHERS	SS_TYPE1	LC non-substrate	0	0	1	N-out	Cell junction;Membrane;PM		1349	20	702	21	606	DLTEDGLARP	VLAGIVATICFLAAAILFSTL	AACFVNKQRK	UP	21
O43169	CYB5B_HUMAN	CYB5B	48.834	18.202	HUMAN		SS_NO_TYPE	LC non-substrate	0	0	1	N-out	Membrane;Mitochondrion		150	0	122	18	10	PSKNDTCKSC	WAYWILPIIGAVLLGFLY	RYYTSESKSS	UP	18
A6NLX4	TM210_HUMAN	TMEM210	48.805	18.206	HUMAN	OTHERS	SS_TYPE1	LC non-substrate	0	0	1	N-out	Membrane		147	31	16	21	79	LGLSREALIA	LLVVLAGISASCFCALVIVAI	GVLRAKGETC	UP	21
Q86YD5	LRAD3_HUMAN	LDLRAD3	48.651	19.799	HUMAN	OTHERS	SS_TYPE1	LC non-substrate	0	0	1	N-out	Membrane;PM		345	17	156	21	151	NQLVYYPSIT	YAIIGSSVIFVLVVALLALVL	HHQRKRNNLM	UP	21
P22455	FGFR4_HUMAN	FGFR4	48.628	21.837	HUMAN	SUBLIT	SS_TYPE1	LC non-substrate	0	1	1	N-out	Membrane;PM		802	21	348	21	412	AAAPEARYTD	IILYASGSLALAVLLLLAGLY	RGQALHGRHP	UP	21
P05556	ITB1_HUMAN	ITGB1	48.512	20.627	HUMAN	NONSUB	SS_TYPE1	LC non-substrate	0	0	1	N-out	Cell projection;Membrane;PM		798	20	708	23	47	ENPECPTGPD	IIPIVAGVVAGIVLIGLALLLIW	KLLMIIHDRR	UP	23
Q9Y5Y7	LYVE1_HUMAN	LYVE1	48.509	19.033	HUMAN	OTHERS	SS_TYPE1	LC non-substrate	0	0	1	N-out	Membrane	ADAM17	322	19	219	21	63	EAAGFGGVPT	ALLVLALLFFGAAAGLGFCYV	KRYVKAFPFT	UP	21
Q9UQC9	CLCA2_HUMAN	CLCA2	48.411	16.717	HUMAN		SS_TYPE1	LC non-substrate	0	0	1	N-out	Cell junction;Membrane;PM		943	31	870	21	21	SDPVPARDYL	ILKGVLTAMGLIGIICLIIVV	THHTLSRKKR	UP	21
P26010	ITB7_HUMAN	ITGB7	48.405	27.607	HUMAN	OTHERS	SS_TYPE1	LC non-substrate	0	0	1	N-out	Membrane		798	19	704	23	52	VRPQEKGADH	TQAIVLGCVGGIVAVGLGLVLAY	RLSVEIYDRR	UP	23
Q0VDE8	ADIG_HUMAN	ADIG	48.24	21.244	HUMAN		SS_NO_TYPE	LC non-substrate	0	0	1	N-out	Membrane;Nucleus		80	0	13	21	46	PLMPLVNDLT	FSFLVFWFCLPVGLLLLLIIW	LRFLLSQDSE	UP	21
P13612	ITA4_HUMAN	ITGA4	48.213	19.304	HUMAN	OTHERS	SS_TYPE1	LC non-substrate	0	0	1	N-out	Membrane		1032	33	944	24	31	HHQRPKRYFT	IVIISSSLLLGLIVLLLISYVMWK	AGFFKRQYKS	UP	24
Q9C0I4	THS7B_HUMAN	THSD7B	48.208	23.88	HUMAN		SS_TYPE1	LC non-substrate	0	0	1	N-out	Membrane		1606	31	1524	21	30	QPLDPDGRVK	IWVYGVSGGAFLIMIFLIFTS	YLVCKKPKPH	UP	21
P56199	ITA1_HUMAN	ITGA1	48.169	21.645	HUMAN		SS_TYPE1	LC non-substrate	0	0	1	N-out	Membrane		1179	28	1113	23	15	SKDGLPGRVP	LWVILLSAFAGLLLLMLLILALW	KIGFFKRPLK	UP	23
A0A5F9ZH02	SIM42_HUMAN	SMIM42	48.096	21.008	HUMAN		SS_NO_TYPE	LC non-substrate	0	0	1	N-out	Membrane		70	0	25	21	24	LTTAISNPAC	LVNVLFFFTPLMTLVTLLILV	WKVTKDKSNK	UP	21
Q53EL9	SEZ6_HUMAN	SEZ6	47.995	26.866	HUMAN	OTHERS	SS_TYPE1	LC non-substrate	0	1	1	N-out	Cytoplasm;Membrane;PM;Secreted	BACE1	994	19	906	21	48	AASSTLDAAH	IAAAIFLPLVAMVLLVGGVYF	YFSRLQGKSS	UP	21
Q93033	IGSF2_HUMAN	CD101	47.918	23.217	HUMAN		SS_TYPE1	LC non-substrate	0	0	1	N-out	Membrane		1021	20	934	21	46	LPSRICSSAP	LLYFLFICPFVLLLLLLISLL	CLYWKARKLS	UP	21
Q70CQ3	UBP30_HUMAN	USP30	47.918	27.771	HUMAN		SS_NO_TYPE	LC non-substrate	0	0	1	N-out	Membrane;Mitochondrion		517	0	35	21	461	AVRYKVMKNW	GVIGGIAAALAAGIYVIWGPI	TERKKRRKGL	UP	21
A0A1B0GUU1	CQ113_HUMAN	C17orf113	47.805	19.824	HUMAN		SS_NO_TYPE	LC non-substrate	0	0	1	N-out	Membrane		675	0	592	21	62	LACAHSELHE	LFPDFAALAALALALPAGAGL	LDKVGRSREL	UP	21
Q3ZCQ3	F174B_HUMAN	FAM174B	47.666	25.005	HUMAN	OTHERS	SS_TYPE1	LC non-substrate	0	0	1	N-out	Golgi;Membrane;PM		159	26	64	21	48	ISILLRDLPT	LKAAVIVAFAFTTLLIACLLL	RVFRSGKRLK	UP	21
Q9H6Y7	RN167_HUMAN	RNF167	47.655	12.269	HUMAN		SS_NO_TYPE	LC non-substrate	0	0	1	N-out	Membrane		350	24	149	21	156	PDNTFPLGYY	LIPFTGIVGLLVLAMGAVMIA	RCIQHRKRLQ	UP	21
A0A0U1RRA0	ZNOS_HUMAN	ZNF593OS	47.619	23.424	HUMAN		SS_NO_TYPE	LC non-substrate	0	0	1	N-out	Membrane		63	0	29	21	13	GELKAEPRSL	LAGVVATVLAVLGLGGSCYAV	WKMVGQRRVP	UP	21
Q96JX3	SRAC1_HUMAN	SERAC1	47.53	13.497	HUMAN		SS_NO_TYPE	LC non-substrate	0	0	1	N-out	Membrane		654	0	31	23	600	KSGTHWRDIR	NIIKFTGSLILGGSLFLTYEVLA	LKKAVTLDTQ	UP	23
A0A1B0GVN3	CB092_HUMAN	C2orf92	47.525	19.85	HUMAN		SS_NO_TYPE	LC non-substrate	0	0	1	N-out	Membrane		265	20	171	21	53	QLLHFLQRNT	IIAAVSGVAILMAIVLLLLGL	ASYIRKKQPS	UP	21
P0C6S8	LIGO3_HUMAN	LINGO3	47.504	16.191	HUMAN		SS_TYPE1	LC non-substrate	0	0	1	N-out	Membrane		592	24	507	21	40	LDLTTILVST	AMGCITFLGVVLFCFVLLFVW	SRGRGQHKNN	UP	21
Q3B7S5	SMI21_HUMAN	SMIM21	47.413	18.737	HUMAN		SS_NO_TYPE	LC non-substrate	0	0	1	N-out	Membrane		101	0	48	17	36	KALTTFENEH	HIRFFTLLVLFHVMVLL	RNHSRIQGVS	UP	17
Q8NC42	RN149_HUMAN	RNF149	47.216	18.499	HUMAN		SS_NO_TYPE	LC non-substrate	0	0	1	N-out	Membrane		400	32	168	21	179	HVQEFISGQS	VVFVAIAFITMMIISLAWLIF	YYIQRFLYTG	UP	21
Q92617	NPIB3_HUMAN	NPIPB3	47.146	18.352	HUMAN		SS_NO_TYPE	LC non-substrate	0	0	1	N-out	Membrane		1050	0	62	25	963	TDFGGSPWLH	VIIAFPTSYKVVITLWIVYLWVSLL	KTIFWSRNGH	UP	25
C9JG80	NPIB4_HUMAN	NPIPB4	47.146	18.352	HUMAN		SS_NO_TYPE	LC non-substrate	0	0	1	N-out	Membrane		1138	0	62	25	1051	TDFGGSPWLH	VIIAFPTSYKVVITLWIVYLWVSLL	KTIFWSRNGH	UP	25
Q13410	BT1A1_HUMAN	BTN1A1	47.129	27.462	HUMAN	OTHERS	SS_TYPE1	LC non-substrate	0	0	1	N-out	Membrane		526	26	216	27	257	ISIPASSLPR	LTPWIVAVAVILMVLGLLTIGSIFFTW	RLYNERPRER	UP	27
Q13443	ADAM9_HUMAN	ADAM9	47.105	17.796	HUMAN	OTHERS	SS_TYPE1	LC non-substrate	0	0	1	N-out	Membrane;PM		819	28	669	21	101	YNEMNTALRD	GLLVFFFLIVPLIVCAIFIFI	KRDQLWRSYF	UP	21
Q6UX27	VSTM1_HUMAN	VSTM1	47.074	16.996	HUMAN		SS_NO_TYPE	LC non-substrate	0	0	1	N-out	Membrane;Secreted		236	16	119	21	80	APSMKTDTRT	IFVAIFSCISILLLFLSVFII	YRCSQHSSSS	UP	21
A8MXV6	CD15L_HUMAN	CDRT15L2	47.042	16.633	HUMAN		SS_NO_TYPE	LC non-substrate	0	0	1	N-out	Membrane		281	0	206	21	54	YLAGERLLSF	AGTTALLLQGLFIVLILVGYI	SVKVMLKSIK	UP	21
Q6GPH6	IPIL1_HUMAN	ITPRIPL1	47.026	22.649	HUMAN	OTHERS	SS_TYPE1	LC non-substrate	0	0	1	N-out	Membrane		555	24	79	21	431	WPFQADGQEG	PLGWMLGNLWNTGLFCLFLVF	ELLRQNMQHE	UP	21
Q7Z3B0	SIM15_HUMAN	SMIM15	47.005	17.23	HUMAN		SS_NO_TYPE	LC non-substrate	0	0	1	N-out	Membrane		74	0	19	21	34	YVVEWAAKDP	YGFLTTVILALTPLFLASAVL	SWKLAKMIEA	UP	21
Q9Y3A6	TMED5_HUMAN	TMED5	47.004	19.837	HUMAN		SS_TYPE1	LC non-substrate	0	0	1	N-out	ER;Golgi;Membrane		229	27	169	21	12	IQESNFDRVN	FWSMVNLVVMVVVSAIQVYML	KSLFEDKRKS	UP	21
Q9NPR2	SEM4B_HUMAN	SEMA4B	46.988	12.446	HUMAN	NONSUB	SS_TYPE1	LC non-substrate	0	0	1	N-out	Membrane	BACE1	837	43	674	21	99	WGADRSYWKE	FLVMCTLFVLAVLLPVLFLLY	RHRNSMKVFL	UP	21
Q9NX94	WBP1L_HUMAN	WBP1L	46.98	13.633	HUMAN		SS_NO_TYPE	LC non-substrate	0	0	1	N-out	Membrane		342	0	41	21	280	QSQCCNYYYE	LWWFWLVWTIIIILSCCCVCH	HRRAKHRLQA	UP	21
Q9Y5F7	PCDGL_HUMAN	PCDHGC4	46.947	18.089	HUMAN	OTHERS	SS_TYPE1	LC non-substrate	0	0	1	N-out	Membrane;PM		938	29	663	21	225	REGESRLTLY	LAVSLVAICFVSFGSFVALLS	KCLRGAACGV	UP	21
Q13349	ITAD_HUMAN	ITGAD	46.851	17.691	HUMAN		SS_TYPE1	LC non-substrate	0	0	1	N-out	Membrane		1161	17	1082	21	41	MVLEEDEVYN	AIPIIMGSSVGALLLLALITA	TLYKLGFFKR	UP	21
Q01638	ILRL1_HUMAN	IL1RL1	46.84	17.381	HUMAN	OTHERS	SS_TYPE1	LC non-substrate	0	0	1	N-out	Membrane;PM;Secreted		556	18	310	21	207	SRKNPIDHHS	IYCIIAVCSVFLMLINVLVII	LKMFWIEATL	UP	21
Q9H3T2	SEM6C_HUMAN	SEMA6C	46.77	23.15	HUMAN		SS_TYPE1	LC non-substrate	0	0	1	N-out	Membrane;PM		930	24	580	21	305	ASASRSVPIP	LLLASVAAAFALGASVSGLLV	SCACRRAHRR	UP	21
Q9Y225	RNF24_HUMAN	RNF24	46.731	18.357	HUMAN		SS_NO_TYPE	LC non-substrate	0	0	1	N-out	Golgi;Membrane		148	0	23	21	104	NIGFQNLPLN	IYIVVFGTAIFVFILSLLFCC	YLIRLRHQAH	UP	21
Q9HAV5	TNR27_HUMAN	EDA2R	46.66	21.593	HUMAN		SS_TYPE3	LC non-substrate	0	0	1	N-out	Membrane		297	0	138	21	138	TPTVPPQEAT	LVALVSSLLVVFTLAFLGLFF	LYCKQFFNRH	UP	21
Q8IYS0	ASTRC_HUMAN	GRAMD1C	46.642	21.699	HUMAN		SS_NO_TYPE	LC non-substrate	0	0	1	N-out	ER;Membrane;PM		662	0	556	21	85	KKEMENYNVT	LIVVMSIFVLLLVLLNVTLFL	KLSKIEHAAQ	UP	21
P54710	ATNG_HUMAN	FXYD2	46.634	26.089	HUMAN		SS_TYPE3	LC non-substrate	0	0	1	N-out	Membrane		66	0	28	18	20	FYYDYETVRN	GGLIFAGLAFIVGLLILL	SRRFRCGGNK	UP	18
P17813	EGLN_HUMAN	ENG	46.596	16.357	HUMAN		SS_TYPE1	LC non-substrate	0	0	1	N-out	Membrane;PM		658	25	561	25	47	PDLSGCTSKG	LVLPAVLGITFGAFLIGALLTAALW	YIYSHTRSPS	UP	25
Q99650	OSMR_HUMAN	OSMR	46.523	19.509	HUMAN	OTHERS	SS_TYPE1	LC non-substrate	0	0	1	N-out	Membrane		979	27	713	21	218	VTTPDEHSSM	LIHILLPMVFCVLLIMVMCYL	KSQWIKETCY	UP	21
P56817	BACE1_HUMAN	BACE1	46.487	20.135	HUMAN	OTHERS	SS_TYPE1	LC non-substrate	0	0	1	N-out	Membrane;PM	BACE1	501	21	436	21	23	PQTDESTLMT	IAYVMAAICALFMLPLCLMVC	QWRCLRCLRQ	UP	21
Q99965	ADAM2_HUMAN	ADAM2	46.482	19.532	HUMAN	OTHERS	SS_TYPE1	LC non-substrate	0	0	1	N-out	Membrane		735	16	670	21	28	ENIYHSKPMR	WPFFLFIPFFIIFCVLIAIMV	KVNFQRKKWR	UP	21
P09564	CD7_HUMAN	CD7	46.479	23.747	HUMAN		SS_TYPE1	LC non-substrate	0	0	1	N-out	Membrane		240	25	155	21	39	PDPPAASALP	AALAVISFLLGLGLGVACVLA	RTQIKKLCSW	UP	21
Q29983	MICA_HUMAN	MICA	46.444	19.896	HUMAN	OTHERS	SS_TYPE1	LC non-substrate	0	0	1	N-out	Membrane;PM	ADAM9;ADAM10;ADAM17	383	23	284	21	55	GKVLVLQSHW	QTFHVSAVAAAAIFVIIIFYV	RCCKKKTSAA	UP	21
Q08554	DSC1_HUMAN	DSC1	46.361	19.412	HUMAN	OTHERS	SS_TYPE1	LC non-substrate	0	0	1	N-out	Cell junction;Membrane;PM		894	29	662	23	180	DVRPNVILGR	WAILAMVLGSVLLLCILFTCFCV	TAKRTVKKCF	UP	23
Q8TB96	TIP_HUMAN	ITFG1	46.33	20.807	HUMAN	OTHERS	SS_TYPE1	LC non-substrate	0	0	1	N-out	Membrane;Secreted	BACE1	612	33	533	21	25	AKLYLTPSNI	VLLTAIALIGVCVFILAIIGI	LHWQEKKADD	UP	21
P15812	CD1E_HUMAN	CD1E	46.31	20.313	HUMAN	OTHERS	SS_TYPE1	LC non-substrate	0	0	1	N-out	Golgi;Lysosome;Membrane		388	19	285	21	63	HDLIIHWGGY	SIFLILICLTVIVTLVILVVV	DSRLKKQSSN	UP	21
O00592	PODXL_HUMAN	PODXL	46.224	20.728	HUMAN	OTHERS	SS_TYPE1	LC non-substrate	0	0	1	N-out	Cell projection;Membrane;PM	BACE1	558	22	439	21	76	EEAEDRFSMP	LIITIVCMASFLLLVAALYGC	CHQRLSQRKD	UP	21
Q8IX05	CD302_HUMAN	CD302	46.21	23.567	HUMAN	OTHERS	SS_TYPE1	LC non-substrate	0	0	1	N-out	Membrane		232	22	146	21	43	YKRKYLSDNH	ILISALVIASTVILTVLGAII	WFLYKKHSDS	UP	21
E5RHQ5	NPB11_HUMAN	NPIPB11	46.21	18.54	HUMAN		SS_NO_TYPE	LC non-substrate	0	0	1	N-out	Membrane		1161	0	62	25	1074	TDFGGSPWLH	IIIAFPTSYKVVITLWIVYLWVSLL	KTIFWSRNGH	UP	25
O42043	ENK18_HUMAN	ERVK-18	46.144	16.104	HUMAN		SS_TYPE1	LC non-substrate	0	0	1	N-out	Membrane;PM		560	0	521	21	18	NLNPVTWIKT	IRSTMIINLILIVVCLFCLLL	VCRCTQQLRR	UP	21
Q6PCB8	EMB_HUMAN	EMB	46.113	13.854	HUMAN	OTHERS	SS_TYPE1	LC non-substrate	0	0	1	N-out	Membrane;PM		327	32	228	21	46	ELVVLSYLVP	LKPFLVIVAEVILLVATILLC	EKYTQKKKKH	UP	21
P10721	KIT_HUMAN	KIT	45.98	15.445	HUMAN	OTHERS	SS_TYPE1	LC non-substrate	0	0	1	N-out	Membrane;PM	ADAM17	976	25	499	21	431	QIHPHTLFTP	LLIGFVIVAGMMCIIVMILTY	KYLQKPMYEV	UP	21
Q6IEE7	T132E_HUMAN	TMEM132E	45.936	13.366	HUMAN		SS_TYPE1	LC non-substrate	0	0	1	N-out	Membrane		1074	25	868	21	160	LTDLEIGMYA	LLGVFCLAILVFLINCIVFVL	RYRHKRIPPE	UP	21
Q9H9V4	RN122_HUMAN	RNF122	45.93	22.193	HUMAN		SS_NO_TYPE	LC non-substrate	0	0	1	N-out	ER;Golgi;Membrane		155	0	39	21	95	FQDLPLNIYM	VIFGTGIFVFMLSLIFCCYFI	SKLRNQAQSE	UP	21
P26951	IL3RA_HUMAN	IL3RA	45.878	18.391	HUMAN		SS_TYPE1	LC non-substrate	0	0	1	N-out	Membrane;PM		378	18	287	20	53	EEGANTRAWR	TSLLIALGTLLALVCVFVIC	RRYLVMQRLF	UP	20
Q6ZSJ9	SHSA6_HUMAN	SHISA6	45.691	22.587	HUMAN	OTHERS	SS_TYPE1	LC non-substrate	0	0	1	N-out	Cell junction;Membrane		500	25	149	21	305	NKYDPEKDKT	NFTVYITCGVIAFVIVAGVFA	KVSYDKAHRP	UP	21
Q9HBB8	CDHR5_HUMAN	CDHR5	45.648	17.626	HUMAN	OTHERS	SS_TYPE1	LC non-substrate	0	0	1	N-out	Cell projection;Membrane;PM		845	25	644	21	155	DKRFSVVDMA	ALGGVLGALLLLALLGLAVLV	HKHYGPRLKC	UP	21
Q9UM44	HHLA2_HUMAN	HHLA2	45.345	16.927	HUMAN	OTHERS	SS_TYPE1	LC non-substrate	0	0	1	N-out	Membrane		414	22	322	21	49	EPSQETASHN	KGLWILVPSAILAAFLLIWSV	KCCRAQLEAR	UP	21
P25189	MYP0_HUMAN	MPZ	45.303	15.614	HUMAN	OTHERS	SS_TYPE1	LC non-substrate	0	0	1	N-out	Membrane;PM		248	29	124	26	69	LYVFEKVPTR	YGVVLGAVIGGVLGVVLLLLLLFYVV	RYCWLRRQAA	UP	26
Q96AW1	VOPP1_HUMAN	VOPP1	45.289	16.949	HUMAN	OTHERS	SS_TYPE1	LC non-substrate	0	0	1	N-out	Cytoplasm;Membrane		172	22	38	21	91	CVRALSIQRL	WYFWFLLMMGVLFCCGAGFFI	RRRMYPPPLI	UP	21
O60500	NPHN_HUMAN	NPHS1	45.251	23.39	HUMAN	OTHERS	SS_TYPE1	LC non-substrate	0	0	1	N-out	Membrane;PM		1241	22	1033	21	165	EDQLPTEPPS	GPSGLPLLPVLFALGGLLLLS	NASCVGGVLW	UP	21
P56134	ATPK_HUMAN	ATP5MF	45.072	26.183	HUMAN		SS_NO_TYPE	LC non-substrate	0	0	1	N-out	Membrane;Mitochondrion		94	0	62	20	12	NKYINVKKGS	ISGITMVLACYVLFSYSFSY	KHLKHERLRK	UP	20
Q13586	STIM1_HUMAN	STIM1	44.974	14.406	HUMAN	OTHERS	SS_TYPE1	LC non-substrate	0	0	1	N-out	ER;Membrane;PM		685	22	191	21	451	LLTRHNHLKD	FMLVVSIVIGVGGCWFAYIQN	RYSKEHMKKM	UP	21
Q902F9	EN113_HUMAN	HERVK_113	44.879	15.803	HUMAN	OTHERS	SS_TYPE1	LC non-substrate	0	0	1	N-out	Membrane;PM		699	89	543	21	46	NLNTVTWVKT	IGSTTIINLILILVCLFCLLL	VYRCTQQLRR	UP	21
O14836	TR13B_HUMAN	TNFRSF13B	44.847	16.195	HUMAN		SS_TYPE3	LC non-substrate	0	0	1	N-out	Membrane		293	0	165	21	107	SADQVALVYS	TLGLCLCAVLCCFLVAVACFL	KKRGDPCSCQ	UP	21
Q02505	MUC3A_HUMAN	MUC3A	44.812	16.281	HUMAN		SS_NO_TYPE	LC non-substrate	0	0	1	N-out	Membrane;Secreted		3323	15	3211	21	76	RCEVAVHWRA	LVGGLTAGAALLVLLLLALGV	RAVRSGWWGG	UP	21
Q9H8M9	EVA1A_HUMAN	EVA1A	44.811	19.586	HUMAN		SS_NO_TYPE	LC non-substrate	0	0	1	N-out	ER;Lysosome;Membrane		152	0	34	21	97	SFVSENPERA	ALYFVSGVCIGLVLTLAALVI	RISCHTDCRR	UP	21
A6NMS7	L37A1_HUMAN	LRRC37A	44.807	11.336	HUMAN	OTHERS	SS_TYPE1	LC non-substrate	0	0	1	N-out	Membrane		1700	35	1547	21	97	VPGYGYTDKL	ILALIVTGILTILIILFCLIV	ICCHRRSLQE	UP	21
A6NM11	L37A2_HUMAN	LRRC37A2	44.807	11.336	HUMAN		SS_TYPE1	LC non-substrate	0	0	1	N-out	Membrane		1700	35	1547	21	97	VPGYGYTDKL	ILALIVTGILTILIILFCLIV	ICCHRRSLQE	UP	21
Q9HAT1	LMA1L_HUMAN	LMAN1L	44.759	19.586	HUMAN		SS_TYPE1	LC non-substrate	0	0	1	N-out	ER;Golgi;Membrane		526	25	437	21	43	QPPRASSCLQ	PGIFLFYLLIQTVGFFGYVHF	RQELNKSLQE	UP	21
A6NM62	LRC53_HUMAN	LRRC53	44.67	19.916	HUMAN		SS_NO_TYPE	LC non-substrate	0	0	1	N-out	Membrane		1247	0	293	21	933	SPLLPGPDVA	LLTVLGFAGAVGLTCLGLVVF	NWKLHQGKAN	UP	21
Q3SXY7	LRIT3_HUMAN	LRIT3	44.523	24.228	HUMAN	OTHERS	SS_TYPE1	LC non-substrate	0	0	1	N-out	Cell projection;ER;Membrane		679	19	563	21	76	RVEGDDSQWS	LLLVVTSTACVVILPLICFLL	YKVCKLQCKS	UP	21
P09848	LPH_HUMAN	LCT	44.491	18.273	HUMAN		SS_TYPE1	LC non-substrate	0	0	1	N-out	Membrane;PM		1927	19	1863	19	26	LMLGTTEAQT	ALYVLFSLVLLGVCGLAFL	SYKYCKRSKQ	UP	19
Q7L985	LIGO2_HUMAN	LINGO2	44.485	18.506	HUMAN		SS_TYPE1	LC non-substrate	0	0	1	N-out	Membrane		606	27	518	21	40	LDLKTILVST	AMGCFTFLGVVLFCFLLLFVW	SRGKGKHKNS	UP	21
Q9Y5I1	PCDAB_HUMAN	PCDHA11	44.45	16.973	HUMAN		SS_TYPE1	LC non-substrate	0	0	1	N-out	Membrane;PM		949	29	667	21	232	SPEAALVDVN	VYLIIAICVVSSLLVLTLLLY	TALWWSATPT	UP	21
P09669	COX6C_HUMAN	COX6C	44.449	18.143	HUMAN		SS_NO_TYPE	LC non-substrate	0	0	1	N-out	Membrane;Mitochondrion		75	0	13	41	21	EVLPKPRMRG	LLARRLRNHMAVAFVLSLGVAALYKFRVADQRKKAYADFYR	NYDVMKDFEE	UP	41
Q6ZS62	COLC1_HUMAN	COLCA1	44.445	15.968	HUMAN		SS_NO_TYPE	LC non-substrate	0	0	1	N-out	Membrane		124	0	76	21	27	KDLFVPTSSS	LYGCFCVGLVSGMAISVLLLA	SDFRKLDFSR	UP	21
Q01974	ROR2_HUMAN	ROR2	44.394	17.555	HUMAN	OTHERS	SS_TYPE1	LC non-substrate	0	0	1	N-out	Membrane;PM		943	33	370	21	519	CSPRDSSKMG	ILYILVPSIAIPLVIACLFFL	VCMCRNKQKA	UP	21
P0DP72	VSXL2_HUMAN	VSIG10L2	44.363	22.807	HUMAN		SS_NO_TYPE	LC non-substrate	0	0	1	N-out	Membrane		767	28	675	21	43	PADPPFSAYP	AVLGAAGTGMVVATVASLLVF	QYAARHPETF	UP	21
Q9BZV3	IMPG2_HUMAN	IMPG2	44.354	23.357	HUMAN	OTHERS	SS_TYPE1	LC non-substrate	0	0	1	N-out	ECM;Membrane;Secreted		1241	22	1077	21	121	KHCEEFVSEP	VIIGITIASVVGLLVIFSAII	YFFIRTLQAH	UP	21
Q8WWG1	NRG4_HUMAN	NRG4	44.354	19.541	HUMAN	OTHERS	SS_TYPE1	LC non-substrate	0	0	1	N-out	Membrane;PM;Secreted		115	0	62	21	32	SSIQTKSNLF	EAFVALAVLVTLIIGAFYFLC	RKGHFQRASS	UP	21
Q13873	BMPR2_HUMAN	BMPR2	44.307	25.142	HUMAN	OTHERS	SS_TYPE1	LC non-substrate	0	0	1	N-out	Membrane;PM		1038	26	124	21	867	PPHSFNRDET	IIIALASVSVLAVLIVALCFG	YRMLTGDRKQ	UP	21
Q99467	CD180_HUMAN	CD180	44.271	16.893	HUMAN		SS_TYPE1	LC non-substrate	0	0	1	N-out	Membrane;PM		661	23	603	24	11	KLSDVKLSCG	ITAIGIFFLIVFLLLLAILLFFAV	KYLLRWKYQH	UP	24
P20333	TNR1B_HUMAN	TNFRSF1B	44.208	20.832	HUMAN	OTHERS	SS_TYPE1	LC non-substrate	0	0	1	N-out	Membrane	ADAM17	461	22	235	30	174	SPPAEGSTGD	FALPVGLIVGVTALGLLIIGVVNCVIMTQV	KKKPLCLQRE	UP	30
Q92813	IOD2_HUMAN	DIO2	44.187	14.809	HUMAN		SS_NO_TYPE	LC non-substrate	0	0	1	N-out	Membrane		273	0	9	25	239	LLITLQILPV	FFSNCLFLALYDSVILLKHVVLLLS	RSKSTRGEWR	PH	25
Q8N387	MUC15_HUMAN	MUC15	44.112	26.99	HUMAN		SS_TYPE1	LC non-substrate	0	0	1	N-out	Membrane		334	23	213	21	77	SDPQKENRNT	GIVFGAILGAILGVSLLTLVG	YLLCGKRKTD	UP	21
Q8N441	FGRL1_HUMAN	FGFRL1	44.098	18.048	HUMAN	OTHERS	SS_TYPE1	LC non-substrate	0	0	1	N-out	Membrane		504	24	354	21	105	SSSATSLPWP	VVIGIPAGAVFILGTLLLWLC	QAQKKPCTPA	UP	21
O15247	CLIC2_HUMAN	CLIC2	44.089	16.211	HUMAN		SS_NO_TYPE	LC non-substrate	0	0	1	N-out	Cytoplasm;Membrane		247	0	31	21	195	SDGESIGNCP	FCQRLFMILWLKGVKFNVTTV	DMTRKPEELK	UP	21
Q96LC7	SIG10_HUMAN	SIGLEC10	44.018	18.704	HUMAN	OTHERS	SS_TYPE1	LC non-substrate	0	0	1	N-out	Membrane;PM		697	16	534	21	126	KGLISTAFSN	GAFLGIGITALLFLCLALIIM	KILPKRRTQT	UP	21
Q9UGN4	CLM8_HUMAN	CD300A	44.008	20.039	HUMAN		SS_TYPE1	LC non-substrate	0	0	1	N-out	Membrane;PM		299	17	163	21	98	TEEVVNSQLP	LLLSLLALLLLLLVGASLLAW	RMFQKWIKAG	UP	21
O14668	TMG1_HUMAN	PRRG1	43.929	18.191	HUMAN	OTHERS	SS_TYPE1	LC non-substrate	0	0	1	N-out	Membrane		218	0	83	23	112	RGSDWFQFYL	TFPLIFGLFIILLVIFLIWRCFL	RNKTRRQTVT	UP	23
P36537	UDB10_HUMAN	UGT2B10	43.836	18.156	HUMAN		SS_NO_TYPE	LC non-substrate	0	0	1	N-out	ER;Membrane		528	23	468	21	16	LTWFQYHSLD	VIGFLLACVATVLFIITKCCL	FCFWKFARKG	UP	21
P01906	DQA2_HUMAN	HLA-DQA2	43.716	14.16	HUMAN		SS_TYPE1	LC non-substrate	0	0	1	N-out	ER;Endosome;Golgi;Lysosome;Membrane;PM		255	23	194	23	15	IPAPMSELTE	TLVCALGLSVGLMGIVVGTVFII	QGLRSVGASR	UP	23
P49895	IOD1_HUMAN	DIO1	43.617	12.532	HUMAN		SS_NO_TYPE	LC non-substrate	0	0	1	N-out	ER;Membrane		249	0	12	21	216	LPQPGLWLKR	LWVLLEVAVHVVVGKVLLILF	PDRVKRNILA	UP	21
Q9HCN6	GPVI_HUMAN	GP6	43.566	13.766	HUMAN		SS_NO_TYPE	LC non-substrate	0	0	1	N-out	Membrane;PM	ADAM10;ADAM17	339	20	247	21	51	AGPARQYYTK	GNLVRICLGAVILIILAGFLA	EDWHSRRKRL	UP	21
P08648	ITA5_HUMAN	ITGA5	43.563	18.175	HUMAN		SS_TYPE1	LC non-substrate	0	0	1	N-out	Cell junction;Membrane		1049	41	954	26	28	VQWTKAEGSY	GVPLWIIILAILFGLLLLGLLIYILY	KLGFFKRSLP	UP	26
Q8WXI7	MUC16_HUMAN	MUC16	43.562	20.66	HUMAN	OTHERS	SS_TYPE1	LC non-substrate	0	0	1	N-out	Membrane;PM		14507	0	14451	21	35	EPLTGNSDLP	FWAVILIGLAGLLGVITCLIC	GVLVTTRRRK	UP	21
Q92643	GPI8_HUMAN	PIGK	43.551	16.955	HUMAN		SS_TYPE1	LC non-substrate	0	0	1	N-out	ER;Membrane		395	27	340	21	7	IIHQKPKLKD	WHPPGGFILGLWALIIMVFF	KTYGIKHMKF	TM	20
O15165	LRAD4_HUMAN	LDLRAD4	43.34	16.653	HUMAN		SS_NO_TYPE	LC non-substrate	0	0	1	N-out	Endosome;Membrane		306	0	64	21	221	PPGIFNSELE	FAQIIIIVVVVTVMVVVIVCL	LNHYKVSTRS	UP	21
Q8N3G9	TM130_HUMAN	TMEM130	43.336	15.783	HUMAN	OTHERS	SS_TYPE1	LC non-substrate	0	0	1	N-out	Golgi;Membrane		435	24	315	21	75	IQVWPSRIQP	AVFAFPCATLITVMLAFIMYM	TLRNATQQKD	UP	21
Q9C0B7	TNG6_HUMAN	TANGO6	43.31	16.317	HUMAN		SS_NO_TYPE	LC non-substrate	0	0	1	N-out	Membrane		1094	0	467	21	606	FKVYVVGNEP	LTVLMDSLLPVLGVLFLLYCF	TKQSVSHIRS	UP	21
B0FP48	UPK3L_HUMAN	UPK3BL1	43.284	17.093	HUMAN	OTHERS	SS_TYPE1	LC non-substrate	0	0	1	N-out	Membrane		263	33	171	21	38	PGPQSPGTVV	IIAILSILLAVLLTVLLAVLI	YTCFNSCRST	UP	21
E5RIL1	UPKL2_HUMAN	UPK3BL2	43.284	17.093	HUMAN		SS_TYPE1	LC non-substrate	0	0	1	N-out	Membrane		263	33	171	21	38	PGPQSPGTVV	IIAILSILLAVLLTVLLAVLI	YTCFNSCRST	UP	21
P15151	PVR_HUMAN	PVR	43.218	20.959	HUMAN	OTHERS	SS_TYPE1	LC non-substrate	0	0	1	N-out	Membrane;PM;Secreted	BACE1	417	20	323	24	50	PSEHSGISRN	AIIFLVLGILVFLILLGIGIYFYW	SKCSREVLWH	UP	24
Q9UDW1	QCR9_HUMAN	UQCR10	43.19	16.031	HUMAN		SS_NO_TYPE	LC non-substrate	0	0	1	N-out	Membrane;Mitochondrion		63	0	21	26	16	SLLFRRTSTF	ALTIIVGVMFFERAFDQGADAIYDHI	NEGKLWKHIK	UP	26
O75438	NDUB1_HUMAN	NDUFB1	43.169	11.972	HUMAN		SS_NO_TYPE	LC non-substrate	0	0	1	N-out	Membrane;Mitochondrion		58	0	10	17	31	MVNLLQIVRD	HWVHVLVPMGFVIGCYL	DRKSDERLTA	UP	17
P78357	CNTP1_HUMAN	CNTNAP1	42.969	14.03	HUMAN		SS_TYPE1	LC non-substrate	0	0	1	N-out	Cell junction;Membrane	BACE1	1384	19	1264	21	80	PYYHDEGWVA	ILLGFLVAFLLLGLVGMLVLF	YLQNHRYKGS	UP	21
Q9UHF4	I20RA_HUMAN	IL20RA	42.943	24.275	HUMAN		SS_TYPE1	LC non-substrate	0	0	1	N-out	Membrane		553	29	221	21	282	KDQSSEFKAK	IIFWYVLPVSITVFLFSVMGY	SIYRYIHVGK	UP	21
Q7Z6W1	TMCO2_HUMAN	TMCO2	42.825	16.292	HUMAN		SS_NO_TYPE	LC non-substrate	0	0	1	N-out	Membrane		182	0	50	21	111	LGLLDNLAPA	VQIILRISFLILLGIGIYALW	KRSIQSIQKT	UP	21
P56378	ATP68_HUMAN	ATP5MJ	42.819	11.999	HUMAN		SS_NO_TYPE	LC non-substrate	0	0	1	N-out	Membrane;Mitochondrion		58	0	19	19	20	WIPMKPYYTK	VYQEIWIGMGLMGFIVYKI	RAADKRSKAL	UP	19
Q8WUT4	LRRN4_HUMAN	LRRN4	42.768	19.878	HUMAN	OTHERS	SS_TYPE1	LC non-substrate	0	0	1	N-out	Membrane		740	18	661	21	40	PCAAFTTKPS	FALLLSGLCAASGLLLASTVV	LSACLCRRGQ	UP	21
Q9NQ60	EQTN_HUMAN	EQTN	42.745	15.925	HUMAN	OTHERS	SS_TYPE1	LC non-substrate	0	0	1	N-out	Cytoplasm;Membrane;Nucleus		294	14	167	21	92	QPDLEDLKIK	IMLGISLMTLLLFVVLLAFCS	ATLYKLRHLS	UP	21
Q86VR7	VS10L_HUMAN	VSIG10L	42.722	22.709	HUMAN		SS_TYPE1	LC non-substrate	0	0	1	N-out	Membrane		867	27	749	21	70	RAGPTLSHGA	IAGIVLGSLLGLALLAVLLLL	CICCLCRFRG	UP	21
P24071	FCAR_HUMAN	FCAR	42.718	18.495	HUMAN		SS_TYPE1	LC non-substrate	0	0	1	N-out	Membrane;PM;Secreted	ADAM10;ADAM17	287	21	206	19	41	SIHQDYTTQN	LIRMAVAGLVLVALLAILV	ENWHSHTALN	UP	19
Q8NER5	ACV1C_HUMAN	ACVR1C	42.714	12.732	HUMAN	OTHERS	SS_TYPE1	LC non-substrate	0	0	1	N-out	Membrane		493	20	93	21	359	PNAPKLGPME	LAIIITVPVCLLSIAAMLTVW	ACQGRQCSYR	UP	21
P05107	ITB2_HUMAN	ITGB2	42.686	22.828	HUMAN		SS_TYPE1	LC non-substrate	0	0	1	N-out	Membrane;PM	ADAM17	769	22	678	23	46	ESRECVAGPN	IAAIVGGTVAGIVLIGILLLVIW	KALIHLSDLR	UP	23
A0A0K2S4Q6	CD3CH_HUMAN	CD300H	42.665	12.674	HUMAN		SS_TYPE1	LC non-substrate	0	0	1	N-out	Membrane;Secreted		201	24	144	21	12	CQGSLPSSTC	FLLLPLLKVPLLLSILGAILW	VNRPWRTPWT	UP	21
Q9Y5I4	PCDC2_HUMAN	PCDHAC2	42.627	14.146	HUMAN		SS_TYPE1	LC non-substrate	0	0	1	N-out	Membrane;PM		1007	42	666	21	278	RTYSEITLYL	IIALSTVSFIFLLTIIILSII	KCYRYTAYGT	UP	21
Q96LL3	FIMP_HUMAN	FIMP	42.493	15.04	HUMAN	OTHERS	SS_TYPE1	LC non-substrate	0	0	1	N-out	Membrane;PM;Secreted		132	0	99	21	12	PIVFINSGSS	PGLFHHILVGLLVVAFFFLLF	QFCTHINFQK	UP	21
P26012	ITB8_HUMAN	ITGB8	42.447	17.021	HUMAN	OTHERS	SS_TYPE1	LC non-substrate	0	0	1	N-out	Membrane;PM		769	42	642	20	65	ECFSSPSYLR	IFFIIFIVTFLIGLLKVLII	RQVILQWNSN	UP	20
P14784	IL2RB_HUMAN	IL2RB	42.442	16.725	HUMAN	OTHERS	SS_TYPE1	LC non-substrate	0	0	1	N-out	Membrane;PM		551	26	214	25	286	TKPAALGKDT	IPWLGHLLVGLSGAFGFIILVYLLI	NCRNTGPWLK	UP	25
P29017	CD1C_HUMAN	CD1C	42.44	18.662	HUMAN	OTHERS	SS_TYPE1	LC non-substrate	0	0	1	N-out	Endosome;Membrane;PM		333	17	285	21	10	ILYWGHHFSM	NWIALVVIVPLVILIVLVLWF	KKHCSYQDIL	UP	21
Q6PIZ9	TRAT1_HUMAN	TRAT1	42.337	11.043	HUMAN		SS_TYPE3	LC non-substrate	0	0	1	N-out	Membrane;PM		186	0	7	21	158	SGISGCPFFL	WGLLALLGLALVISLIFNISHYV	EKQRQDKMYS	PH	23
Q58EX2	SDK2_HUMAN	SDK2	42.196	15.888	HUMAN		SS_TYPE1	LC non-substrate	0	0	1	N-out	Cell junction;Membrane;PM	BACE1	2172	20	1912	21	219	ANPFYEEWWF	LVVIALVGLIFILLLVFVLII	RGQSKKYAKK	UP	21
Q14126	DSG2_HUMAN	DSG2	42.168	23.493	HUMAN	SUBLIT	SS_TYPE1	LC non-substrate	0	1	1	N-out	Cell junction;Membrane;PM	ADAM10;ADAM17;BACE1	1118	23	586	25	484	REAQHDSYVG	LGPAAIALMILAFLLLLLVPLLLLM	CHCGKGAKGF	UP	25
P60507	EFC1_HUMAN	ERVFC1	42.118	23.069	HUMAN		SS_NO_TYPE	LC non-substrate	0	0	1	N-out	Membrane;PM		584	22	496	21	45	GWWQSPLTTW	IIPFISPILIICLLLLIAPCV	LKFIKNRISE	UP	21
Q7Z692	CEA19_HUMAN	CEACAM19	41.981	17.583	HUMAN		SS_TYPE1	LC non-substrate	0	0	1	N-out	Membrane		300	32	125	21	122	PSTHLPTNAG	ILAATIIGSLAAGALLISCIA	YLLVTRNWRG	UP	21
Q9HBE5	IL21R_HUMAN	IL21R	41.981	16.322	HUMAN	OTHERS	SS_TYPE1	LC non-substrate	0	0	1	N-out	Membrane		538	19	213	21	285	FQTQSEELKE	GWNPHLLLLLLLVIVFIPAFW	SLKTHPLWRL	UP	21
Q7Z2Q7	LRR70_HUMAN	LRRC70	41.967	16.675	HUMAN		SS_NO_TYPE	LC non-substrate	0	0	1	N-out	Membrane		622	31	495	21	75	CTQEVEKLNE	AFDILLAFFILACVLIIFLIY	KVVQFKQKLK	UP	21
Q6UXG3	CLM9_HUMAN	CD300LG	41.84	17.479	HUMAN		SS_TYPE1	LC non-substrate	0	0	1	N-out	Endosome;Membrane;PM		332	18	229	21	64	KPRVSIPMVR	ILAPVLVLLSLLSAAGLIAFC	SHLLLWRKEA	UP	21
A2RRL7	TM213_HUMAN	TMEM213	41.82	17.745	HUMAN	OTHERS	SS_TYPE1	LC non-substrate	0	0	1	N-out	Membrane		107	27	43	21	16	RCCRTGVDEY	GWIAAAVGWSLWFLTLILLCV	DKLMKLTPDE	UP	21
Q9Y3Q7	ADA18_HUMAN	ADAM18	41.74	16.204	HUMAN	OTHERS	SS_TYPE1	LC non-substrate	0	0	1	N-out	Membrane		739	16	671	21	31	EKGYNTHWNN	WFILSFCIFLPFFIVFTTVIF	KRNEISKSCN	UP	21
A5PLK6	RGSL_HUMAN	RGSL1	41.677	19.424	HUMAN		SS_NO_TYPE	LC non-substrate	0	0	1	N-out	Membrane		1076	0	959	23	94	AITEGYLDRS	VFHGAIMSVFPVVMYFWKRFCFW	KATRSYLQYR	UP	23
Q9Y5H9	PCDA2_HUMAN	PCDHA2	41.624	22.474	HUMAN		SS_TYPE1	LC non-substrate	0	0	1	N-out	Membrane;PM		948	22	675	21	230	GSEATLVDVN	VYLIIAICAVSSLLVLTVLLY	TALRCSVPPT	UP	21
P08514	ITA2B_HUMAN	ITGA2B	41.601	14.936	HUMAN		SS_TYPE1	LC non-substrate	0	0	1	N-out	Membrane		1039	31	962	26	20	TQLLRALEER	AIPIWWVLVGVLGGLLLLTILVLAMW	KVGFFKRNRP	UP	26
Q96BF3	TMIG2_HUMAN	TMIGD2	41.563	23.756	HUMAN	OTHERS	SS_TYPE1	LC non-substrate	0	0	1	N-out	Membrane;PM		282	22	128	21	111	NRNRIASFPG	FLFVLLGVGSMGVAAIVWGAW	FWGRRSCQQR	UP	21
Q96I36	COX14_HUMAN	COX14	41.362	21.703	HUMAN		SS_NO_TYPE	LC non-substrate	0	0	1	N-out	Membrane;Mitochondrion		57	0	14	23	20	KQLADIGYKT	FSTSMMLLTVYGGYLCSVRVYHY	FQWRRAQRQA	UP	23
P51511	MMP15_HUMAN	MMP15	41.353	23.716	HUMAN		SS_TYPE1	LC non-substrate	0	0	1	N-out	Membrane		669	41	584	21	23	QMEEVARTVN	VVMVLVPLLLLLCVLGLTYAL	VQMQRKGAPR	UP	21
Q9Y3P8	SIT1_HUMAN	SIT1	41.328	20.512	HUMAN	OTHERS	SS_TYPE1	LC non-substrate	0	0	1	N-out	Membrane;PM		196	24	16	21	135	LALGIPSITQ	AWGLWVLLGAVTLLFLISLAA	HLSQWTRGRS	UP	21
Q08334	I10R2_HUMAN	IL10RB	41.275	18.192	HUMAN	OTHERS	SS_TYPE1	LC non-substrate	0	0	1	N-out	Membrane		325	19	201	22	83	QTTHDETVPS	WMVAVILMASVFMVCLALLGCF	ALLWCVYKKT	UP	22
O60602	TLR5_HUMAN	TLR5	41.26	25.475	HUMAN	OTHERS	SS_TYPE1	LC non-substrate	0	0	1	N-out	Membrane		858	20	619	21	198	DEEEVLKSLK	FSLFIVCTVTLTLFLMTILTV	TKFRGFCFIC	UP	21
Q8NFZ8	CADM4_HUMAN	CADM4	41.176	18.475	HUMAN	OTHERS	SS_TYPE1	LC non-substrate	0	0	1	N-out	Membrane		388	20	304	21	43	VEAQTSVPYA	IVGGILALLVFLIICVLVGMV	WCSVRQKGSY	UP	21
A8MTT3	CEBOS_HUMAN	CEBPZOS	41.04	19.789	HUMAN		SS_NO_TYPE	LC non-substrate	0	0	1	N-out	Membrane;Mitochondrion		80	0	14	18	48	LEPLAKKIFK	GVLVAELVGVFGAYFLFS	KMHTSQDFRQ	UP	18
Q8N9R8	SCAI_HUMAN	SCAI	41.031	19.061	HUMAN		SS_NO_TYPE	LC non-substrate	0	0	1	N-out	Membrane		606	0	471	21	114	PKALQDQSQR	GSLFTLFLNNPLMAFLFVSGL	SSMRRGLWEK	UP	21
Q8TC41	RN217_HUMAN	RNF217	40.781	19.191	HUMAN		SS_NO_TYPE	LC non-substrate	0	0	1	N-out	Cytoplasm;Membrane		542	0	502	21	19	VCAGKLFIAP	LIMVLGLALGAIAVVIGLFVF	PIYCLCKKQR	UP	21
Q8WUY8	NAT14_HUMAN	NAT14	40.756	11.613	HUMAN		SS_NO_TYPE	LC non-substrate	0	0	1	N-out	Membrane		206	0	56	21	129	LLAAASSGLR	FVLASFALALLLPVFLAVAAV	KLGLRARWGS	UP	21
Q9NQG6	MID51_HUMAN	MIEF1	40.675	16.429	HUMAN		SS_NO_TYPE	LC non-substrate	0	0	1	N-out	Membrane;Mitochondrion		463	0	23	23	417	NGIGTAIDFV	LSNARLVLGVGGAAMLGIATLAV	KRMYDRAISA	UP	23
P20645	MPRD_HUMAN	M6PR	40.521	20.416	HUMAN	OTHERS	SS_TYPE1	LC non-substrate	0	0	1	N-out	Lysosome;Membrane		277	26	159	25	67	SLACSPEISH	LSVGSILLVTFASLVAVYVVGGFLY	QRLVVGAKGM	UP	25
Q9Y5T4	DJC15_HUMAN	DNAJC15	40.479	14.785	HUMAN		SS_NO_TYPE	LC non-substrate	0	0	1	N-out	Membrane;Mitochondrion		150	0	35	23	92	RPDADVDQQR	LVRSLIAVGLGVAALAFAGRYAF	RIWKPLEQVI	UP	23
Q15155	NOMO1_HUMAN	NOMO1	40.424	12.429	HUMAN		SS_NO_TYPE	LC non-substrate	0	0	1	N-out	ER;Membrane		1222	31	1124	21	46	NPTRKLPEQD	IAQGSYIALPLTLLVLLAGYN	HDKLIPLLLQ	UP	21
Q5JPE7	NOMO2_HUMAN	NOMO2	40.424	12.429	HUMAN		SS_NO_TYPE	LC non-substrate	0	0	1	N-out	ER;Membrane		1267	31	1124	21	91	NPTRKLPEQD	IAQGSYIALPLTLLVLLAGYN	HDKLIPLLLQ	UP	21
P69849	NOMO3_HUMAN	NOMO3	40.424	12.429	HUMAN		SS_NO_TYPE	LC non-substrate	0	0	1	N-out	ER;Membrane		1222	31	1124	21	46	NPTRKLPEQD	IAQGSYIALPLTLLVLLAGYN	HDKLIPLLLQ	UP	21
Q5T7R7	CA185_HUMAN	C1orf185	40.417	19.207	HUMAN		SS_NO_TYPE	LC non-substrate	0	0	1	N-out	Membrane		199	0	16	21	162	FFNYLTYFLA	AGAVTLGIGFFALASALWFLI	CKRREIFQNS	UP	21
A8MZ97	CB074_HUMAN	C2orf74	40.404	17.187	HUMAN		SS_NO_TYPE	LC non-substrate	0	0	1	N-out	Membrane		194	0	14	21	159	AKPMSFETTA	ITFFIILLICLICILLLLVVF	LYKCFQGRKG	UP	21
Q9UKX5	ITA11_HUMAN	ITGA11	40.38	18.972	HUMAN		SS_TYPE1	LC non-substrate	0	0	1	N-out	Membrane		1188	22	1119	23	24	ISKQEDWQVP	IWIIVGSTLGGLLLLALLVLALW	KLGFFRSARR	UP	23
P36896	ACV1B_HUMAN	ACVR1B	40.3	17.08	HUMAN	OTHERS	SS_TYPE1	LC non-substrate	0	0	1	N-out	Membrane;PM		505	23	103	23	356	EHPSMWGPVE	LVGIIAGPVFLLFLIIIIVFLVI	NYHQRVYHNR	UP	23
Q6UX71	PXDC2_HUMAN	PLXDC2	40.298	22.269	HUMAN	SUBLIT	SS_TYPE1	LC non-substrate	0	1	1	N-out	Membrane	BACE1	529	30	424	21	54	AEKKGGTLHA	GLIIGILILVLIVATAILVTV	YMYHHPTSAA	UP	21
O71037	ENK19_HUMAN	ERVK-19	40.29	14.901	HUMAN		SS_TYPE1	LC non-substrate	0	0	1	N-out	Membrane;PM		699	89	543	21	46	NLNPVTWVKT	IGSTTIINLILILVCLFCLLL	VCRCTQQLRR	UP	21
P61565	ENK21_HUMAN	ERVK-21	40.29	14.901	HUMAN		SS_TYPE1	LC non-substrate	0	0	1	N-out	Membrane;PM		698	88	543	21	46	NLNPVTWVKT	IGSTTIINLILILVCLFCLLL	VCRCTQQLRR	UP	21
P61566	ENK24_HUMAN	ERVK-24	40.29	14.901	HUMAN		SS_TYPE1	LC non-substrate	0	0	1	N-out	Membrane;PM		588	0	521	21	46	NLNPVTWVKT	IGSTTIINLILILVCLFCLLL	VCRCTQQLRR	UP	21
Q69384	ENK6_HUMAN	ERVK-6	40.29	14.901	HUMAN		SS_TYPE1	LC non-substrate	0	0	1	N-out	Membrane;PM		699	89	543	21	46	NLNPVTWVKT	IGSTTIINLILILVCLFCLLL	VCRCTQQLRR	UP	21
P61567	ENK7_HUMAN	ERVK-7	40.29	14.901	HUMAN		SS_NO_TYPE	LC non-substrate	0	0	1	N-out	Membrane;PM		588	0	521	21	46	NLNPVTWVKT	IGSTTIINLILILVCLFCLLL	VCRCTQQLRR	UP	21
Q902F8	ENK8_HUMAN	ERVK-8	40.29	14.901	HUMAN		SS_TYPE1	LC non-substrate	0	0	1	N-out	Membrane;PM		699	89	543	21	46	NLNPVTWVKT	IGSTTIINLILILVCLFCLLL	VCRCTQQLRR	UP	21
Q9UKH3	ENK9_HUMAN	ERVK-9	40.29	14.901	HUMAN		SS_TYPE1	LC non-substrate	0	0	1	N-out	Membrane;PM		698	89	542	21	46	NLNPVTWVKT	IGSTTIINLILILVCLFCLLL	VCRCTQQLRR	UP	21
Q8WWQ8	STAB2_HUMAN	STAB2	40.255	19.158	HUMAN	OTHERS	SS_TYPE1	LC non-substrate	0	0	1	N-out	Cytoplasm;Membrane;PM		2551	19	2439	21	72	PPAPVTLTHT	GLGAGIFFAIILVTGAVALAA	YSYFRINRRT	UP	21
P27824	CALX_HUMAN	CANX	40.237	15.648	HUMAN	OTHERS	SS_TYPE1	LC non-substrate	0	0	1	N-out	ER;Membrane		592	20	461	21	90	QMIEAAEERP	WLWVVYILTVALPVFLVILFC	CSGKKQTSGM	UP	21
P16471	PRLR_HUMAN	PRLR	40.191	17.216	HUMAN	OTHERS	SS_TYPE1	LC non-substrate	0	0	1	N-out	Membrane		622	24	210	24	364	QIPSDFTMND	TTVWISVAVLSAVICLIIVWAVAL	KGYSMVTCIF	UP	24
O14523	C2C2L_HUMAN	C2CD2L	40.179	18.373	HUMAN		SS_NO_TYPE	LC non-substrate	0	0	1	N-out	ER;Membrane;PM		706	0	9	21	676	DPGWGQRDVG	WAALLILFAASLLTVFAWLLQYA	RGLWLARARG	TM	23
Q99706	KI2L4_HUMAN	KIR2DL4	40.163	19.182	HUMAN	OTHERS	SS_TYPE1	LC non-substrate	0	0	1	N-out	Endosome;Membrane;PM		377	21	221	21	114	FKTGIARHLH	AVIRYSVAIILFTILPFFLLH	RWCSKKKDAA	UP	21
P78536	ADA17_HUMAN	ADAM17	40.038	14.846	HUMAN		SS_TYPE1	LC non-substrate	0	0	1	N-out	Membrane;PM;Secreted		824	17	654	21	132	NTFGKFLADN	IVGSVLVFSLIFWIPFSILVH	CVDKKLDKQY	UP	21
P27037	AVR2A_HUMAN	ACVR2A	40.037	16.589	HUMAN	OTHERS	SS_TYPE1	LC non-substrate	0	0	1	N-out	Membrane		513	19	116	26	352	TSNPVTPKPP	YYNILLYSLVPLMLIAGIVICAFWVY	RHHKMAYPPV	UP	26
A6NFR6	CE060_HUMAN	C5orf60	39.93	18.75	HUMAN		SS_NO_TYPE	LC non-substrate	0	0	1	N-out	Membrane		353	0	33	21	299	VIGTELCPSP	IPQIIHFVLFVVFSLVILIIL	RLYIPREPSS	UP	21
Q8N967	LRTM2_HUMAN	LRTM2	39.912	23.085	HUMAN		SS_TYPE1	LC non-substrate	0	0	1	N-out	Membrane		370	35	275	21	39	PASVRRAMGT	VIIAGVVCGVVCIMMVVAAAY	GCIYASLMAK	UP	21
Q8ND94	LRN4L_HUMAN	LRRN4CL	39.894	21.738	HUMAN	OTHERS	SS_TYPE1	LC non-substrate	0	0	1	N-out	Membrane		238	22	172	21	23	RLAVPPNPRT	LVHAAVGVGTALALLSCAALV	WHFCLRDRWG	UP	21
Q01113	IL9R_HUMAN	IL9R	39.866	20.559	HUMAN		SS_TYPE1	LC non-substrate	0	0	1	N-out	Membrane;PM;Secreted		521	40	230	21	230	GPLIPPWGWP	GNTLVAVSIFLLLTGPTYLLF	KLSPRVKRIF	UP	21
P19256	LFA3_HUMAN	CD58	39.862	20.254	HUMAN	OTHERS	SS_TYPE1	LC non-substrate	0	0	1	N-out	Membrane;PM		250	28	187	23	12	IPSSGHSRHR	YALIPIPLAVITTCIVLYMNGIL	KCDRKPDRTN	UP	23
P22794	EVI2A_HUMAN	EVI2A	39.858	18.735	HUMAN	OTHERS	SS_TYPE1	LC non-substrate	0	0	1	N-out	Membrane		236	30	103	21	82	DVCAENNNNM	AMLICLIIIAVLFLICTFLFL	STVVLANKVS	UP	21
Q8WVX9	FACR1_HUMAN	FAR1	39.843	12.757	HUMAN		SS_NO_TYPE	LC non-substrate	0	0	1	N-out	Membrane		515	0	465	18	32	ARKHLNKLRN	IRYGFNTILVILIWRIFI	ARSQMARNIW	UP	18
Q8NI17	IL31R_HUMAN	IL31RA	39.626	14.906	HUMAN	OTHERS	SS_TYPE1	LC non-substrate	0	0	1	N-out	Cell junction;Cell projection;Membrane;PM		732	19	500	21	192	FKTLSFSVFE	IILITSLIGGGLLILIILTVA	YGLKKPNKLT	UP	21
Q8N6P7	I22R1_HUMAN	IL22RA1	39.595	21.646	HUMAN	OTHERS	SS_TYPE1	LC non-substrate	0	0	1	N-out	Membrane		574	15	213	21	325	VKTLPDRTWT	YSFSGAFLFSMGFLVAVLCYL	SYRYVTKPPA	UP	21
P32927	IL3RB_HUMAN	CSF2RB	39.594	25.037	HUMAN	OTHERS	SS_TYPE1	LC non-substrate	0	0	1	N-out	Membrane		897	16	427	17	437	WDTESVLPMW	VLALIVIFLTIAVLLAL	RFCGIYGYRL	UP	17
Q9Y2G1	MYRF_HUMAN	MYRF	39.288	12.365	HUMAN		SS_NO_TYPE	LC non-substrate	0	0	1	N-out	ER;Membrane		1151	0	768	21	362	CISQRFLQGT	IIALVVVMAFSVVSMSTLYVL	SLRTEEDLVD	UP	21
O95256	I18RA_HUMAN	IL18RAP	39.258	18.265	HUMAN	OTHERS	SS_TYPE1	LC non-substrate	0	0	1	N-out	Membrane;PM		599	19	337	21	222	TQSVQLKEKR	GVVLLYILLGTIGTLVAVLAA	SALLYRHWIE	UP	21
O43567	RNF13_HUMAN	RNF13	39.257	13.257	HUMAN		SS_NO_TYPE	LC non-substrate	0	0	1	N-out	ER;Endosome;Membrane		381	34	148	21	178	VPEFSLPLEY	YLIPFLIIVGICLILIVIFMI	TKFVQDRHRA	UP	21
Q9Y5H5	PCDA9_HUMAN	PCDHA9	39.239	21.393	HUMAN		SS_TYPE1	LC non-substrate	0	0	1	N-out	Membrane;PM		950	29	668	21	232	GPEVTLVDVN	VYLIIAICAVSSLLVLTLLLY	TVLRCSAMPT	UP	21
O75121	MFA3L_HUMAN	MFAP3L	39.002	21.685	HUMAN	OTHERS	SS_TYPE1	LC non-substrate	0	0	1	N-out	Membrane;PM		409	28	121	23	237	LRVIFTSGDM	GVYYMVVCLVAFTIVMVLNITRL	CMMSSHLKKT	UP	23
O00445	SYT5_HUMAN	SYT5	38.919	18.519	HUMAN		SS_NO_TYPE	LC non-substrate	0	0	1	N-out	Cytoplasm;Endosome;Membrane		386	0	24	21	341	TPPDSSRISH	GPVPPWALATIVLVSGLLIFS	CCFCLYRKSC	UP	21
Q9BQG1	SYT3_HUMAN	SYT3	38.823	20.336	HUMAN		SS_NO_TYPE	LC non-substrate	0	0	1	N-out	Cytoplasm;Membrane;PM		590	0	54	21	515	RGPDADISVS	LLSVIVTFCGIVLLGVSLFVS	WKLCWVPWRD	UP	21
Q9Y3Q3	TMED3_HUMAN	TMED3	38.783	16.262	HUMAN	OTHERS	SS_TYPE1	LC non-substrate	0	0	1	N-out	Cytoplasm;ER;Golgi;Membrane		217	23	157	21	16	RAEDLNSRVS	YWSVGETIALFVVSFSQVLLL	KSFFTEKRPI	UP	21
P82279	CRUM1_HUMAN	CRB1	38.72	23.769	HUMAN		SS_TYPE1	LC non-substrate	0	0	1	N-out	Cell projection;Membrane;PM;Secreted		1406	25	1322	21	38	DDLISDIFTT	IGSVTVALLLILLLAIVASVV	TSNKRATQGT	UP	21
Q86UQ5	GTSC1_HUMAN	GTSCR1	38.711	19.493	HUMAN		SS_NO_TYPE	LC non-substrate	0	0	1	N-out	Membrane		136	0	72	21	43	SVTEGEESPP	AICMEVFLFLWFIAPIYACVC	RIFKIQVRNT	UP	21
Q96KC8	DNJC1_HUMAN	DNAJC1	38.702	16.759	HUMAN	OTHERS	SS_TYPE1	LC non-substrate	0	0	1	N-out	ER;Membrane;Nucleus		554	47	106	21	380	RRVRKMSNAE	LALLLFIILTVGHYAVVWSIY	LEKQLDELLS	UP	21
Q02846	GUC2D_HUMAN	GUCY2D	38.7	13.377	HUMAN	OTHERS	SS_TYPE1	LC non-substrate	0	0	1	N-out	Cell projection;Membrane		1103	51	411	25	616	PNNICGGGLE	PGLVFLGFLLVVGMGLAGAFLAHYV	RHRLLHMQMV	UP	25
Q14627	I13R2_HUMAN	IL13RA2	38.478	14.531	HUMAN	OTHERS	SS_TYPE1	LC non-substrate	0	0	1	N-out	Membrane;Secreted		380	26	317	20	17	EDLSKKTLLR	FWLPFGFILILVIFVTGLLL	RKPNTYPKMI	UP	20
Q96G30	MRAP2_HUMAN	MRAP2	38.471	15.192	HUMAN		SS_NO_TYPE	LC non-substrate	0	0	1	N-out	ER;Membrane;PM		205	0	44	21	140	FEGLKAHKYS	IVIGFWVGLAVFVIFMFFVLT	LLTKTGAPHQ	UP	21
Q96F05	CK024_HUMAN	C11orf24	38.467	16.037	HUMAN	OTHERS	SS_TYPE1	LC non-substrate	0	0	1	N-out	Golgi;Membrane;PM		449	20	380	21	28	PLTQAVVDKT	LLLVVLLLGVTLFITVLVLFA	LQAYESYKKK	UP	21
A6NL88	SHSA7_HUMAN	SHISA7	38.416	8.452	HUMAN	OTHERS	SS_TYPE1	LC non-substrate	0	0	1	N-out	Cell junction;Membrane		538	19	167	21	331	GGEGPGGSTA	YVVCGVISFALAVGVGAKVAF	SKASRAPRAH	UP	21
Q76MJ5	ERN2_HUMAN	ERN2	38.39	18.521	HUMAN	SUBLIT	SS_TYPE1	LC non-substrate	0	1	1	N-out	ER;Membrane		926	34	396	21	475	TPDSYLGLGP	QDLLAASLTAVLLGGWILFVM	RQQQPQVVEK	UP	21
Q4G0I0	CSMT1_HUMAN	CCSMST1	38.384	14.295	HUMAN	OTHERS	SS_TYPE1	LC non-substrate	0	0	1	N-out	Membrane		132	15	63	17	37	GKGHQRPWWK	VLPLSCFLVALIIWCYL	REESEADQWL	UP	17
Q9H3S1	SEM4A_HUMAN	SEMA4A	38.355	11.901	HUMAN	OTHERS	SS_TYPE1	LC non-substrate	0	0	1	N-out	Membrane;PM		761	32	651	21	57	LAAQQSYWPH	FVTVTVLFALVLSGALIILVA	SPLRALRARG	UP	21
Q9UKF2	ADA30_HUMAN	ADAM30	38.334	16.899	HUMAN	OTHERS	SS_TYPE1	LC non-substrate	0	0	1	N-out	Endosome;Membrane		790	27	660	21	82	LRGAIPSSIW	VVSIIMFRLILLILSVVFVFF	RQVIGNHLKP	UP	21
Q6ZTQ4	CDHR3_HUMAN	CDHR3	38.233	18.837	HUMAN	OTHERS	SS_TYPE1	LC non-substrate	0	0	1	N-out	Membrane;PM		885	19	694	21	151	VYSPSAWYVP	FVITLGSILLLGLLVYLVVLL	AKAIHRHCPC	UP	21
P50402	EMD_HUMAN	EMD	38.198	22.918	HUMAN		SS_NO_TYPE	LC non-substrate	0	0	1	N-out	Membrane;Nucleus		254	0	222	21	11	PGAGLGQDRQ	VPLWGQLLLFLVFVIVLFFIY	HFMQAEEGNP	UP	21
Q8NI28	CG013_HUMAN	LINC01006	38.157	16.878	HUMAN		SS_NO_TYPE	LC non-substrate	0	0	1	N-out	Membrane		216	0	176	21	19	ASSVTPGPSL	WIPLLLVAGCVSCFVGLAVCV	WMQARVSPAW	UP	21
P60602	ROMO1_HUMAN	ROMO1	38.137	24.221	HUMAN		SS_NO_TYPE	LC non-substrate	0	0	1	N-out	Membrane;Mitochondrion		79	0	21	23	35	QPSCFDRVKM	GFVMGCAVGMAAGALFGTFSCLR	IGMRGRELMG	UP	23
A8MRT5	NPIB5_HUMAN	NPIPB5	38.132	16.911	HUMAN		SS_NO_TYPE	LC non-substrate	0	0	1	N-out	Membrane		1133	0	59	25	1049	HRGTDFGGSP	WLHVIIAFPTSYKVVITLWIVYLWV	SLLKTIFWSR	UP	25
Q4LDR2	CTXN3_HUMAN	CTXN3	38.125	17.19	HUMAN		SS_NO_TYPE	LC non-substrate	0	0	1	N-out	Membrane		81	0	28	21	32	ADSSMSLEQK	MTFVFVILLFIFLGILIVRCF	RILLDPYRSM	UP	21
Q9Y6W8	ICOS_HUMAN	ICOS	38.104	16.558	HUMAN	OTHERS	SS_TYPE1	LC non-substrate	0	0	1	N-out	Membrane		199	20	120	21	38	YESQLCCQLK	FWLPIGCAAFVVVCILGCILI	CWLTKKKYSS	UP	21
A8K4G0	CLM7_HUMAN	CD300LB	38.064	15.303	HUMAN	OTHERS	SS_TYPE1	LC non-substrate	0	0	1	N-out	Membrane;PM		201	17	134	21	29	FIGSHKRNHY	MLLVFVKVPILLILVTAILWL	KGSQRVPEEP	UP	21
Q9NX95	SYBU_HUMAN	SYBU	38.054	18.41	HUMAN		SS_NO_TYPE	LC non-substrate	0	0	1	N-out	Golgi;Membrane		663	0	605	21	37	GGVVRQYWSS	SFLVDLLAVAAPVVPTVLWAF	STQRGGTDPV	UP	21
P55082	MFAP3_HUMAN	MFAP3	37.975	21.4	HUMAN		SS_TYPE1	LC non-substrate	0	0	1	N-out	Membrane;PM		362	18	129	23	192	LRVIFTSGDM	SVYYMIVCLIAFTITLILNVTRL	CMMSSHLRKT	UP	23
P38570	ITAE_HUMAN	ITGAE	37.92	18.381	HUMAN		SS_TYPE1	LC non-substrate	0	0	1	N-out	Membrane		1179	18	1106	23	32	VFLKDEKYHS	LPIIIKGSVGGLLVLIVILVILF	KCGFFKRKYQ	UP	23
Q5SZI1	LRAD2_HUMAN	LDLRAD2	37.915	16.243	HUMAN	OTHERS	SS_TYPE1	LC non-substrate	0	0	1	N-out	Membrane		272	25	208	17	22	GSTDAHTSRS	LTPSPALGSAGSLWIAA	ERSSPAGRDP	UP	17
P37173	TGFR2_HUMAN	TGFBR2	37.825	26.498	HUMAN	OTHERS	SS_TYPE1	LC non-substrate	0	0	1	N-out	Membrane;PM		567	22	144	21	380	NPDLLLVIFQ	VTGISLLPPLGVAISVIIIFY	CYRVNRQQKL	UP	21
Q9BY71	LRRC3_HUMAN	LRRC3	37.806	16.703	HUMAN		SS_NO_TYPE	LC non-substrate	0	0	1	N-out	Membrane		257	32	172	21	32	LCSVPHRTTD	VAMLVTMFGWFAMVIAYVVYY	VRHNQEDARR	UP	21
Q8NFY4	SEM6D_HUMAN	SEMA6D	37.742	19.052	HUMAN	OTHERS	SS_TYPE1	LC non-substrate	0	0	1	N-out	Membrane;PM	BACE1	1073	20	642	21	390	GESNQMVHMN	VLITCVFAAFVLGAFIAGVAV	YCYRDMFVRK	UP	21
Q9HCU0	CD248_HUMAN	CD248	37.727	17.197	HUMAN	OTHERS	SS_TYPE1	LC non-substrate	0	0	1	N-out	Membrane		757	17	670	21	49	EHSQRDDRWL	LVALLVPTCVFLVVLLALGIV	YCTRCGPHAP	UP	21
Q6UWL6	KIRR2_HUMAN	KIRREL2	37.726	20.837	HUMAN	OTHERS	SS_TYPE1	LC non-substrate	0	0	1	N-out	Membrane;PM		708	20	490	21	177	GRRDLLPTVR	IVAGVAAATTTLLMVITGVAL	CCWRHSKASA	UP	21
Q9BQE4	SELS_HUMAN	SELENOS	37.698	17.67	HUMAN		SS_NO_TYPE	LC non-substrate	0	0	1	N-out	Cytoplasm;ER;Membrane		189	0	27	21	141	GLRFLHTTVG	SLLATYGWYIVFSCILLYVVF	QKLSARLRAL	UP	21
Q86YD3	TMM25_HUMAN	TMEM25	37.618	27.742	HUMAN		SS_TYPE1	LC non-substrate	0	0	1	N-out	Endosome;Lysosome;Membrane;PM;Secreted		366	26	206	21	113	APGLLATRVE	VPLLGIVVAAGLALGTLVGFS	TLVACLVCRK	UP	21
A6NI73	LIRA5_HUMAN	LILRA5	37.582	20.011	HUMAN		SS_TYPE1	LC non-substrate	0	0	1	N-out	Membrane;PM;Secreted		299	41	227	21	10	QDYAVENLIR	MGMAGLILVVLGILIFQDWHS	QRSPQAAAGR	UP	21
P43629	KI3L1_HUMAN	KIR3DL1	37.574	17.925	HUMAN		SS_TYPE1	LC non-substrate	0	0	1	N-out	Membrane;PM		444	21	319	20	84	SKSGNPRHLH	ILIGTSVVIILFILLLFFLL	HLWCSNKKNA	UP	20
P37287	PIGA_HUMAN	PIGA	37.571	20.763	HUMAN		SS_NO_TYPE	LC non-substrate	0	0	1	N-out	ER;Membrane		484	0	421	21	42	RLDRLISHCG	PVTGYIFALLAVFNFLFLIFL	RWMTPDSIID	UP	21
P16662	UD2B7_HUMAN	UGT2B7	37.515	21.833	HUMAN		SS_NO_TYPE	LC non-substrate	0	0	1	N-out	ER;Membrane		529	23	469	17	20	LTWFQYHSLD	VIGFLLVCVATVIFIVT	KCCLFCFWKF	UP	17
Q6ZMQ8	LMTK1_HUMAN	AATK	37.444	15.281	HUMAN	OTHERS	SS_TYPE1	LC non-substrate	0	0	1	N-out	Membrane		1374	0	31	21	1322	PLSELSWPSS	LAVVAVSFSGLFAVIVLMLAC	LCCKKGGIGF	UP	21
Q9P246	STIM2_HUMAN	STIM2	37.443	12.093	HUMAN		SS_TYPE1	LC non-substrate	0	0	1	N-out	ER;Membrane		746	14	204	17	511	RPPHNWMKDF	ILTVSIVIGVGGCWFAY	TQNKTSKEHV	UP	17
P20702	ITAX_HUMAN	ITGAX	37.373	12.898	HUMAN		SS_TYPE1	LC non-substrate	0	0	1	N-out	Membrane		1163	19	1088	21	35	EKYKVHNPTP	LIVGSSIGGLLLLALITAVLY	KVGFFKRQYK	UP	21
Q4ZG55	GREB1_HUMAN	GREB1	37.361	14.61	HUMAN		SS_NO_TYPE	LC non-substrate	0	0	1	N-out	Membrane		1949	0	1867	21	61	RPHSLNISCS	DLLFSGLLLYLCDSFVGASFL	KKFHFLKGAT	UP	21
O00481	BT3A1_HUMAN	BTN3A1	37.315	15.49	HUMAN		SS_TYPE1	LC non-substrate	0	0	1	N-out	Membrane;PM		513	29	225	17	242	AQRWIAALAG	TLPVLLLLLGGAGYFLW	QQQEEKKTQF	UP	17
Q8TEB7	RN128_HUMAN	RNF128	37.251	14.021	HUMAN		SS_NO_TYPE	LC non-substrate	0	0	1	N-out	Membrane		428	38	169	21	200	KHGPWVNHYS	IFFVSVSFFIITAATVGYFIF	YSARRLRNAR	UP	21
Q8IW00	VSTM4_HUMAN	VSTM4	37.201	15.93	HUMAN	OTHERS	SS_TYPE1	LC non-substrate	0	0	1	N-out	Membrane;PM;Secreted		320	23	157	21	119	WAFFEDLYVY	AVLVCCVGILSILLFMLVIVW	QSVFNKRKSR	UP	21
Q6UWM9	UD2A3_HUMAN	UGT2A3	37.142	19.815	HUMAN		SS_TYPE1	LC non-substrate	0	0	1	N-out	Membrane		527	23	468	21	15	TWFQHYSIDV	IGFLLACVATAIFLFTKCFLF	SCQKFNKTRK	UP	21
Q8NAC3	I17RC_HUMAN	IL17RC	36.96	12.465	HUMAN	OTHERS	SS_TYPE1	LC non-substrate	0	0	1	N-out	Membrane;PM		791	20	518	21	232	CPMDKYIHKR	WALVWLACLLFAAALSLILLL	KKDHAKGWLR	UP	21
P12074	CX6A1_HUMAN	COX6A1	36.913	22.003	HUMAN		SS_NO_TYPE	LC non-substrate	0	0	1	N-out	Membrane;Mitochondrion		109	0	34	25	50	SSGAHGEEGS	ARMWKTLTFFVALPGVAVSMLNVYL	KSHHGEHERP	UP	25
Q86T13	CLC14_HUMAN	CLEC14A	36.834	20.511	HUMAN	OTHERS	SS_TYPE1	LC non-substrate	0	0	1	N-out	Membrane		490	21	376	21	72	TPQAFDSSSA	VVFIFVSTAVVVLVILTMTVL	GLVKLCFHES	UP	21
P98187	CP4F8_HUMAN	CYP4F8	36.785	15.017	HUMAN		SS_NO_TYPE	LC non-substrate	0	0	1	N-out	ER;Membrane		520	0	14	23	483	SLSWLGLRPV	AASPWLLLLVVGASWLLARILAW	TYAFYHNGRR	UP	23
Q86UP6	CUZD1_HUMAN	CUZD1	36.735	18.901	HUMAN	OTHERS	SS_TYPE1	LC non-substrate	0	0	1	N-out	Membrane		607	24	544	21	18	EETPNQPFNS	VHLFSFMVLALNVVTVATITV	RHFVNQRADY	UP	21
P53708	ITA8_HUMAN	ITGA8	36.676	16.527	HUMAN		SS_TYPE1	LC non-substrate	0	0	1	N-out	Membrane;PM		1063	38	974	21	30	TPNVSFSIPL	WVIILAILLGLLVLAILTLAL	WKCGFFDRAR	UP	21
Q496F6	CLM2_HUMAN	CD300E	36.61	13.205	HUMAN		SS_TYPE1	LC non-substrate	0	0	1	N-out	Membrane;PM		205	17	156	21	11	NSGFRLSSPH	FLLVVLLKLPLLLSMLGAVFW	VNRPQWAPPG	UP	21
Q6UXG2	ELAP1_HUMAN	ELAPOR1	36.489	15.841	HUMAN	OTHERS	SS_TYPE1	LC non-substrate	0	0	1	N-out	ER;Endosome;Golgi;Lysosome;Membrane;PM		1013	41	869	21	82	ICKTIDFWLK	VGISAGTCTAILLTVLTCYFW	KKNQKLEYKY	UP	21
Q8N8N0	RN152_HUMAN	RNF152	36.452	20.846	HUMAN		SS_NO_TYPE	LC non-substrate	0	0	1	N-out	Lysosome;Membrane		203	0	166	21	16	RRGVVKSSTW	SGVCTVILVACVLVFLLGIVL	HNMSCISKRF	UP	21
A0A1B0GW64	SIM33_HUMAN	SMIM33	36.451	13.497	HUMAN		SS_NO_TYPE	LC non-substrate	0	0	1	N-out	Membrane		132	0	42	21	69	TWEQPRVDGL	PVVTVIVAVFVLLAVCIIVAV	HFGPRLHQGH	UP	21
O43676	NDUB3_HUMAN	NDUFB3	36.444	16.812	HUMAN		SS_NO_TYPE	LC non-substrate	0	0	1	N-out	Membrane;Mitochondrion		98	0	65	23	10	GFAKSVSFSD	VFFKGFKWGFAAFVVAVGAEYYL	ESLNKDKKHH	UP	23
Q96J86	CYYR1_HUMAN	CYYR1	36.375	16.362	HUMAN	OTHERS	SS_TYPE1	LC non-substrate	0	0	1	N-out	Membrane		154	29	32	21	72	AYIGNILSGT	AIAGIVFGIVFIMGVIAGIAI	CICMCMKNHR	UP	21
O00206	TLR4_HUMAN	TLR4	36.359	19.46	HUMAN	OTHERS	SS_TYPE1	LC non-substrate	0	0	1	N-out	Membrane;PM	ADAM10	839	23	608	21	187	SLNITCQMNK	TIIGVSVLSVLVVSVVAVLVY	KFYFHLMLLA	UP	21
Q9H3W5	LRRN3_HUMAN	LRRN3	36.337	21.531	HUMAN	SUBLIT	SS_TYPE1	LC non-substrate	0	1	1	N-out	Membrane		708	22	606	21	59	KEYEKNNTTT	LMACLGGLLGIIGVICLISCL	SPEMNCDGGH	UP	21
P01135	TGFA_HUMAN	TGFA	36.322	15.909	HUMAN	NONSUB	SS_TYPE1	LC non-substrate	0	0	1	N-out	Membrane;PM;Secreted	ADAM10;ADAM17;ADAM19	160	23	75	26	36	AVVAASQKKQ	AITALVVVSIVALAVLIITCVLIHCC	QVRKHCEWCR	UP	26
Q9Y2A7	NCKP1_HUMAN	NCKAP1	36.276	19.772	HUMAN		SS_NO_TYPE	LC non-substrate	0	0	1	N-out	Cell projection;Cytoplasm;Membrane;PM		1128	0	994	21	113	ENISPEEEYK	IACLLMVFVAVSLPTLASNVM	SQYSPAIEGH	UP	21
Q7Z3J2	VP35L_HUMAN	VPS35L	36.274	13.585	HUMAN		SS_NO_TYPE	LC non-substrate	0	0	1	N-out	Membrane		963	0	702	17	244	HSRKTAAFVR	ACVAYCFITIPSLAGIF	TRLNLYLHSG	UP	17
Q5K4L6	S27A3_HUMAN	SLC27A3	36.252	12.032	HUMAN		SS_NO_TYPE	LC non-substrate	0	0	1	N-out	Membrane;Mitochondrion		683	0	2	21	660	QEDVIYLALP	LYHMSGSLLGIVGCMGIGATVVL	KSKFSAGQFW	PH	23
Q7Z6A9	BTLA_HUMAN	BTLA	36.194	25.116	HUMAN	OTHERS	SS_TYPE1	LC non-substrate	0	0	1	N-out	Membrane;PM		289	30	127	21	111	MASRPWLLYR	LLPLGGLPLLITTCFCLFCCL	RRHQGKQNEL	UP	21
Q96PB8	LRC3B_HUMAN	LRRC3B	36.189	17.472	HUMAN		SS_NO_TYPE	LC non-substrate	0	0	1	N-out	Membrane		259	33	171	21	34	CNLPKKTTDY	AMLVTMFGWFTMVISYVVYYV	RQNQEDARRH	UP	21
A0A1B0GUA7	TEX51_HUMAN	TEX51	36.114	18.949	HUMAN	OTHERS	SS_TYPE1	LC non-substrate	0	0	1	N-out	Membrane		166	15	122	17	12	TFCPARNRRT	SLWAVSLSSALLLAIAG	DVSFTGKGRR	UP	17
Q16850	CP51A_HUMAN	CYP51A1	35.897	18.284	HUMAN		SS_NO_TYPE	LC non-substrate	0	0	1	N-out	ER;Membrane		509	0	29	21	459	LGQAMEKVTG	GNLLSMLLIACAFTLSLVYLI	RLAAGHLVQL	UP	21
Q9NZC2	TREM2_HUMAN	TREM2	35.801	20.391	HUMAN	SUBLIT	SS_TYPE1	LC non-substrate	0	1	1	N-out	Membrane;PM;Secreted		230	18	156	21	35	EGEIPFPPTS	ILLLLACIFLIKILAASALWA	AAWHGQKPGT	UP	21
Q6UW60	PCSK4_HUMAN	PCSK4	35.745	22.997	HUMAN		SS_NO_TYPE	LC non-substrate	0	0	1	N-out	Cytoplasm;Membrane		755	25	683	21	26	ACPHHRCPAS	AMVLSLLAVTLGGPVLCGMSM	DLPLYAWLSR	UP	21
P40197	GPV_HUMAN	GP5	35.736	13.154	HUMAN	OTHERS	SS_TYPE1	LC non-substrate	0	0	1	N-out	Membrane	ADAM17	560	16	507	21	16	KGQDHSPFWG	FYFLLLAVQAMITVIIVFAMI	KIGQLFRKLI	UP	21
P0DTE4	UD2A1_HUMAN	UGT2A1	35.72	19.444	HUMAN	OTHERS	SS_TYPE1	LC non-substrate	0	0	1	N-out	Membrane		527	20	471	21	15	TWFQYHSLDV	IGFLLVCVTTAIFLVIQCCLF	SCQKFGKIGK	UP	21
Q8IV45	UN5CL_HUMAN	UNC5CL	35.595	18.16	HUMAN		SS_TYPE3	LC non-substrate	0	0	1	N-out	Cytoplasm;Membrane		518	0	10	21	487	MCPQESSFQP	SQFLLLVGVPVASVLLLAQCL	RWHCPRRLLG	UP	21
Q9H8J5	MANS1_HUMAN	MANSC1	35.569	15.923	HUMAN	OTHERS	SS_TYPE1	LC non-substrate	0	0	1	N-out	Membrane		431	26	359	23	23	QYGLPFEKWL	LIGSLLFGVLFLVIGLVLLGRIL	SESLRRKRYS	UP	23
Q6UX41	BTNL8_HUMAN	BTNL8	35.483	17.767	HUMAN		SS_TYPE1	LC non-substrate	0	0	1	N-out	Membrane		500	17	221	21	241	EPISWHLATK	VLGILCCGLFFGIVGLKIFFS	KFQWKIQAEL	UP	21
Q8N9I0	SYT2_HUMAN	SYT2	35.451	19.95	HUMAN		SS_NO_TYPE	LC non-substrate	0	0	1	N-out	Cytoplasm;Membrane		419	0	62	21	336	NEINKIPLPP	WALIAIAVVAGLLLLTCCFCI	CKKCCCKKKK	UP	21
Q96QK8	SIM14_HUMAN	SMIM14	35.406	10.769	HUMAN		SS_NO_TYPE	LC non-substrate	0	0	1	N-out	ER;Membrane		99	0	49	21	29	QELPGPSGDN	GISVTMILVAWMVIALILFLL	RPPNLRGSSL	UP	21
O43300	LRRT2_HUMAN	LRRTM2	35.354	18.395	HUMAN		SS_TYPE1	LC non-substrate	0	0	1	N-out	Cell junction;Membrane;PM		516	33	389	21	73	EPDNAIFTQR	VITGTMALLFSFFFIIFIVFI	SRKCCPPTLR	UP	21
A4D1S0	KLRG2_HUMAN	KLRG2	35.338	15.028	HUMAN		SS_NO_TYPE	LC non-substrate	0	0	1	N-out	Membrane		409	0	262	21	126	GLPMYVKSLY	WALAFMAVLLAVSGVVIVVLA	SRAGARCQQC	UP	21
Q9BX67	JAM3_HUMAN	JAM3	35.267	16.157	HUMAN		SS_TYPE1	LC non-substrate	0	0	1	N-out	Membrane;PM;Secreted		310	31	210	21	48	EQEMEVYDLN	IGGIIGGVLVVLAVLALITLG	ICCAYRRGYF	UP	21
P33681	CD80_HUMAN	CD80	35.169	14.1	HUMAN	OTHERS	SS_TYPE1	LC non-substrate	0	0	1	N-out	Membrane		288	34	208	21	25	TTKQEHFPDN	LLPSWAITLISVNGIFVICCL	TYCFAPRCRE	UP	21
Q9NRR2	TRYG1_HUMAN	TPSG1	35.128	17.192	HUMAN		SS_NO_TYPE	LC non-substrate	0	0	1	N-out	Membrane		321	19	264	21	17	GSESGYPRLP	LLAGLFLPGLFLLLVSCVLLA	KCLLHPSADG	UP	21
Q8TAV4	STML3_HUMAN	STOML3	34.831	13.52	HUMAN		SS_TYPE3	LC non-substrate	0	0	1	N-out	Membrane;PM		291	0	28	21	242	VNNKRLGVCG	WILFSLSFLLVIITFPISIWM	CLKIIKEYER	UP	21
P14778	IL1R1_HUMAN	IL1R1	34.799	19.264	HUMAN	SUBLIT	SS_TYPE1	LC non-substrate	0	1	1	N-out	Membrane;PM;Secreted		569	17	319	20	213	LIYPVTNFQK	HMIGICVTLTVIIVCSVFIY	KIFKIDIVLW	UP	20
Q8TD46	MO2R1_HUMAN	CD200R1	34.758	15.375	HUMAN	OTHERS	SS_TYPE1	LC non-substrate	0	0	1	N-out	Membrane;PM		325	28	215	21	61	VPGAKKSAKL	YIPYIILTIIILTIVGFIWLL	KVNGCRKYKL	UP	21
Q96MU8	KREM1_HUMAN	KREMEN1	34.535	16.147	HUMAN	OTHERS	SS_TYPE1	LC non-substrate	0	0	1	N-out	Membrane;PM		473	19	373	21	60	AGSHRVEGWT	VYGLATLLILTVTAIVAKILL	HVTFKSHRVP	UP	21
O15270	SPTC2_HUMAN	SPTLC2	34.524	13.305	HUMAN		SS_NO_TYPE	LC non-substrate	0	0	1	N-out	ER;Membrane		562	0	66	21	475	RPFNEAFEET	PMLVAVLTYVGYGVLTLFGYL	RDFLRYWRIE	UP	21
P11215	ITAM_HUMAN	ITGAM	34.496	10.291	HUMAN		SS_TYPE1	LC non-substrate	0	0	1	N-out	Membrane;PM	ADAM17	1152	16	1088	24	24	TKVEPFEVPN	PLPLIVGSSVGGLLLLALITAALY	KLGFFKRQYK	UP	24
P49257	LMAN1_HUMAN	LMAN1	34.474	16.06	HUMAN	NONSUB	SS_TYPE1	LC non-substrate	0	0	1	N-out	ER;Golgi;Membrane	BACE1	510	30	447	21	12	ELPPFPSCLS	TVHFIIFVVVQTVLFIGYIMY	RSQQEAAAKK	UP	21
Q14D33	RTP5_HUMAN	RTP5	34.364	10.462	HUMAN		SS_NO_TYPE	LC non-substrate	0	0	1	N-out	Membrane		572	0	543	17	12	RRPHAEPYED	FWIWVSMTVCVFWLMCM	CRLNPGIYPQ	UP	17
O75325	LRRN2_HUMAN	LRRN2	34.361	17.228	HUMAN		SS_TYPE1	LC non-substrate	0	0	1	N-out	Membrane		713	18	612	21	62	CHRALGDRPG	LIAILALAVLLLAAGLAAHLG	TGQPRKGVGG	UP	21
P57679	EVC_HUMAN	EVC	34.36	11.995	HUMAN		SS_NO_TYPE	LC non-substrate	0	0	1	N-out	Membrane;PM		992	0	25	23	944	LGRDALRPAP	ALLAPAVLLGAALGLGLGLWLGC	RAGRQRTRHQ	UP	23
P03986	TRGC2_HUMAN	TRGC2	34.358	17.194	HUMAN		SS_NO_TYPE	LC non-substrate	0	0	1	N-out	Membrane;PM		189	0	154	23	12	LLLQLTNTSA	YYTYLLLLLKSVVYFAIITCCLL	RRTAFCCNGE	UP	23
Q9Y276	BCS1_HUMAN	BCS1L	34.349	14.15	HUMAN		SS_NO_TYPE	LC non-substrate	0	0	1	N-out	Membrane;Mitochondrion		419	0	15	17	387	FILALKDNPY	FGAGFGLVGVGTALALA	RKGVQLGLVA	UP	17
Q86XL3	ANKL2_HUMAN	ANKLE2	34.282	17.947	HUMAN		SS_TYPE3	LC non-substrate	0	0	1	N-out	ER;Membrane		938	0	12	20	906	WPRLAAAEWA	ALAWELLGASVLLIAVRWLV	RRLGPRPGGL	UP	20
Q5VV43	K0319_HUMAN	KIAA0319	34.131	28.497	HUMAN	OTHERS	SS_TYPE1	LC non-substrate	0	0	1	N-out	Endosome;Membrane;PM		1072	20	935	21	96	WDGESNCEWS	IFYVTVLAFTLIVLTGGFTWL	CICCCKRQKR	UP	21
A0A1B0GUA5	SIM32_HUMAN	SMIM32	34.102	12.54	HUMAN		SS_NO_TYPE	LC non-substrate	0	0	1	N-out	Membrane		103	0	54	21	28	GAATKPDLPT	YLLLFFLLLLSVALVVLFIGC	QLRHSAFAAL	UP	21
Q86UK5	LBN_HUMAN	EVC2	34.065	22.537	HUMAN	OTHERS	SS_TYPE1	LC non-substrate	0	0	1	N-out	Membrane;PM		1308	26	274	21	987	VLPHHGLHAA	GFFIAFLLSLVLTWAALFLMV	RYQCLKGNML	UP	21
Q86XA0	MET23_HUMAN	METTL23	34.059	19.389	HUMAN		SS_NO_TYPE	LC non-substrate	0	0	1	N-out	Cytoplasm;Membrane		190	0	28	17	145	RSLPGKAILE	IGAGVSLPGILAAKCGA	EVILSDSSEL	UP	17
P23229	ITA6_HUMAN	ITGA6	33.992	17.752	HUMAN		SS_TYPE1	LC non-substrate	0	0	1	N-out	Membrane;PM		1130	23	1027	26	54	FPSKTVAQYS	GVPWWIILVAILAGILMLALLVFILW	KCGFFKRSRY	UP	26
P60852	ZP1_HUMAN	ZP1	33.99	14.948	HUMAN	OTHERS	SS_TYPE1	LC non-substrate	0	0	1	N-out	Membrane;PM		638	25	576	21	16	DSNGNSSLRP	LLWAVLLLPAVALVLGFGVFV	GLSQTWAQKL	UP	21
Q9GZY4	COA1_HUMAN	COA1	33.932	14.939	HUMAN		SS_NO_TYPE	LC non-substrate	0	0	1	N-out	Membrane;Mitochondrion		146	0	14	23	109	KYAGSRRSMP	LGARILFHGVFYAGGFAIVYYLI	QKFHSRALYY	UP	23
F8W0I5	NPB12_HUMAN	NPIPB12	33.911	17.904	HUMAN		SS_NO_TYPE	LC non-substrate	0	0	1	N-out	Membrane		928	0	72	21	835	VIIAFPTSYK	VVITLWIVYLWVSLLKTIFWS	RNGHDGSTDV	UP	21
A6NJU9	NPB13_HUMAN	NPIPB13	33.911	17.904	HUMAN		SS_NO_TYPE	LC non-substrate	0	0	1	N-out	Membrane		1138	0	72	21	1045	VIIAFPTSYK	VVITLWIVYLWVSLLKTIFWS	RNGHDGSTDV	UP	21
P59646	FXYD4_HUMAN	FXYD4	33.856	11.87	HUMAN		SS_TYPE1	LC non-substrate	0	0	1	N-out	Membrane		89	20	18	21	30	PFYYDWKNLQ	LSGLICGGLLAIAGIAAVLSG	KCKCKSSQKQ	UP	21
Q9UN75	PCDAC_HUMAN	PCDHA12	33.846	23.614	HUMAN		SS_TYPE1	LC non-substrate	0	0	1	N-out	Membrane;PM		941	29	668	21	223	DPEAALVDIN	VYLIIAICAVSSLLVLTLLLY	TALRCSAPPT	UP	21
O95206	PCDH8_HUMAN	PCDH8	33.826	7.971	HUMAN		SS_TYPE1	LC non-substrate	0	0	1	N-out	Membrane;PM		1070	29	720	21	300	SGSVLQWDTP	LIVIIVLAGSCTLLLAAIIAI	ATTCNRRKKE	UP	21
P58658	EVA1C_HUMAN	EVA1C	33.814	16.108	HUMAN	OTHERS	SS_TYPE1	LC non-substrate	0	0	1	N-out	Membrane		441	48	274	21	98	AYIRAHPERA	ALLFVSSVCIGLALTLCALVI	RESCAKDFRD	UP	21
P13598	ICAM2_HUMAN	ICAM2	33.776	18.843	HUMAN		SS_TYPE1	LC non-substrate	0	0	1	N-out	Membrane		275	24	199	25	27	EIYEPVSDSQ	MVIIVTVVSVLLSLFVTSVLLCFIF	GQHLRQQRMG	UP	25
P0CF51	TRGC1_HUMAN	TRGC1	33.708	16.594	HUMAN		SS_NO_TYPE	LC non-substrate	0	0	1	N-out	Membrane;PM		173	0	138	23	12	LLLQLTNTSA	YYMYLLLLLKSVVYFAIITCCLL	RRTAFCCNGE	UP	23
Q86YC3	LRC33_HUMAN	NRROS	33.697	12.686	HUMAN	OTHERS	SS_TYPE1	LC non-substrate	0	0	1	N-out	ER;Membrane;PM	BACE1	692	18	632	21	21	CKWERLDLGL	LYLVLILPSCLTLLVACTVIV	LTFKKPLLQV	UP	21
A0A286YFK9	SIM38_HUMAN	SMIM38	33.622	16.882	HUMAN		SS_NO_TYPE	LC non-substrate	0	0	1	N-out	Membrane		51	0	12	21	18	SWPGGSFGPD	PLLALLVVILLARLILWSCLG	TYIDYRLAQR	UP	21
Q8N149	LIRA2_HUMAN	LILRA2	33.574	15.92	HUMAN	OTHERS	SS_TYPE1	LC non-substrate	0	0	1	N-out	Membrane;PM;Secreted		483	23	426	21	13	QHPQDYTVEN	LIRMGVAGLVLVVLGILLFEA	QHSQRSLQDA	UP	21
P20701	ITAL_HUMAN	ITGAL	33.572	10.712	HUMAN	OTHERS	SS_TYPE1	LC non-substrate	0	0	1	N-out	Membrane;PM		1170	25	1065	21	59	VDVVYEKQML	YLYVLSGIGGLLLLLLIFIVL	YKVGFFKRNL	UP	21
Q9NX14	NDUBB_HUMAN	NDUFB11	33.454	17.595	HUMAN		SS_NO_TYPE	LC non-substrate	0	0	1	N-out	Membrane;Mitochondrion		153	0	88	21	44	DPVLDVWNMR	LVFFFGVSIILVLGSTFVAYL	PDYRMKEWSR	UP	21
A0A1B0GTU2	CTXD1_HUMAN	CTXND1	33.291	12.767	HUMAN		SS_NO_TYPE	LC non-substrate	0	0	1	N-out	Membrane		59	0	16	21	22	EPVYVDVDKG	LTLACFVFLCLFLVVMIIRCA	KVIMDPYSAI	UP	21
P02724	GLPA_HUMAN	GYPA	33.272	14.2	HUMAN	OTHERS	SS_TYPE1	LC non-substrate	0	0	1	N-out	Membrane		150	19	72	23	36	QLAHHFSEPE	ITLIIFGVMAGVIGTILLISYGI	RRLIKKSPSD	UP	23
Q86WK7	AMGO3_HUMAN	AMIGO3	33.266	15.526	HUMAN		SS_TYPE1	LC non-substrate	0	0	1	N-out	Membrane		504	19	364	21	100	PRPEPEAFNT	GFTTLLGCAVGLVLVLLYLFA	PPCRCCRRAC	UP	21
A0A1B0GUW7	SIM27_HUMAN	SMIM27	33.209	17.928	HUMAN		SS_NO_TYPE	LC non-substrate	0	0	1	N-out	Membrane		55	0	10	21	24	MKPVSRRTLD	WIYSVLLLAIVLISWGCIIYA	SMVSARRQLR	UP	21
Q9BVW6	SMIM2_HUMAN	SMIM2	33.171	19.572	HUMAN		SS_NO_TYPE	LC non-substrate	0	0	1	N-out	Membrane		85	0	20	23	42	QLPHRVLETR	GHAISILFGFWTSFICDTYIVLA	WISKIKGSPD	UP	23
Q9BT76	UPK3B_HUMAN	UPK3B	33.075	16.586	HUMAN	OTHERS	SS_TYPE1	LC non-substrate	0	0	1	N-out	Membrane;PM		320	29	211	26	54	LHPLFSGRPP	TLGLLGSLYHALLQPVVAGGGPGAAA	DRLLHGQALH	UP	26
Q6V0I7	FAT4_HUMAN	FAT4	33.06	12.741	HUMAN		SS_TYPE1	LC non-substrate	0	0	1	N-out	Membrane		4981	38	4466	21	456	PEEISLPLWA	VPAIVGSCATVLALLVLSLIL	CNQCRGKKAK	UP	21
Q6NUS8	UD3A1_HUMAN	UGT3A1	32.958	22.272	HUMAN		SS_TYPE1	LC non-substrate	0	0	1	N-out	Membrane		523	22	461	21	19	YAFQQPWHEQ	YLIDVFVFLLGLTLGTMWLCG	KLLGVVARWL	UP	21
P56937	DHB7_HUMAN	HSD17B7	32.905	12.211	HUMAN		SS_NO_TYPE	LC non-substrate	0	0	1	N-out	ER;Membrane		341	0	229	21	91	VACPGTALTN	LTYGILPPFIWTLLMPAILLL	RFFANAFTLT	UP	21
Q8N766	EMC1_HUMAN	EMC1	32.89	15.29	HUMAN		SS_TYPE1	LC non-substrate	0	0	1	N-out	ER;Membrane		993	22	940	21	10	FDVLKDDYDY	VLISSVLFGLVFATMITKRLA	QVKLLNRAWR	UP	21
P18564	ITB6_HUMAN	ITGB6	32.804	15.582	HUMAN		SS_TYPE1	LC non-substrate	0	0	1	N-out	Cell junction;Membrane		788	21	688	21	58	KDCPKPPNIP	MIMLGVSLAILLIGVVLLCIW	KLLVSFHDRK	UP	21
P48060	GLIP1_HUMAN	GLIPR1	32.744	15.683	HUMAN		SS_NO_TYPE	LC non-substrate	0	0	1	N-out	Membrane		266	21	211	23	11	PGWPIYPRNR	YTSLFLIVNSVILILSVIITILV	QHKYPNLVLL	UP	23
P21579	SYT1_HUMAN	SYT1	32.704	17.168	HUMAN		SS_NO_TYPE	LC non-substrate	0	0	1	N-out	Cytoplasm;Membrane		422	0	57	23	342	MNELHKIPLP	PWALIAIAIVAVLLVLTCCFCIC	KKCLFKKKNK	UP	23
P16144	ITB4_HUMAN	ITGB4	32.672	16.484	HUMAN		SS_TYPE1	LC non-substrate	0	0	1	N-out	Membrane;PM		1822	27	683	23	1089	HKKKDCPPGS	FWWLIPLLLLLLPLLALLLLLCW	KYCACCKACL	UP	23
Q9UKU0	ACSL6_HUMAN	ACSL6	32.508	11.484	HUMAN		SS_TYPE3	LC non-substrate	0	0	1	N-out	ER;Membrane;Mitochondrion		697	0	24	21	652	LGDLGQFFRS	LSATTLVSMGALAAILAYWFT	HRPKALQPPC	UP	21
Q8TBM8	DJB14_HUMAN	DNAJB14	32.482	16.948	HUMAN		SS_NO_TYPE	LC non-substrate	0	0	1	N-out	ER;Membrane;Nucleus		379	0	244	21	114	GHEREEERGD	GGFSVFIQLMPIIVLILVSLL	SQLMVSNPPY	UP	21
O14672	ADA10_HUMAN	ADAM10	32.471	21.164	HUMAN	SUBLIT	SS_TYPE1	LC non-substrate	0	1	1	N-out	Golgi;Membrane;PM	ADAM9;ADAM15;BACE1	748	19	653	21	55	SPELYENIAE	WIVAHWWAVLLMGIALIMLMA	GFIKICSVHT	UP	21
P19320	VCAM1_HUMAN	VCAM1	32.414	15.792	HUMAN		SS_TYPE1	LC non-substrate	0	0	1	N-out	Membrane;PM	ADAM9;ADAM12;ADAM17	739	24	674	22	19	ENNKDYFSPE	LLVLYFASSLIIPAIGMIIYFA	RKANMKGSYS	UP	22
Q9HD87	CF050_HUMAN	C6orf50	32.366	16.452	HUMAN		SS_NO_TYPE	LC non-substrate	0	0	1	N-out	Membrane		102	0	35	20	47	KFNLMLMDED	IISLLAIFIKMCLWLWKQFL	KRGSKCSETS	UP	20
P80370	DLK1_HUMAN	DLK1	32.35	12.42	HUMAN	OTHERS	SS_TYPE1	LC non-substrate	0	0	1	N-out	Cytoplasm;Membrane		383	23	280	24	56	KKTPLLTEGQ	AICFTILGVLTSLVVLGTVGIVFL	NKCETWVSNL	UP	24
Q9Y6D0	SELK_HUMAN	SELENOK	32.306	12.995	HUMAN		SS_NO_TYPE	LC non-substrate	0	0	1	N-out	ER;Membrane;PM		94	0	19	23	52	LDSRSQSPWR	LSLITDFFWGIAEFVVLFFKTLL	QQDVKKRRSY	UP	23
Q9UBI4	STML1_HUMAN	STOML1	32.195	16.97	HUMAN		SS_TYPE3	LC non-substrate	0	0	1	N-out	Cytoplasm;Endosome;Membrane;PM		398	0	57	21	320	QSWPSCLCHG	LISFLGFLLLLVTFPISGWFA	LKIVPTYERM	UP	21
Q5SSG8	MUC21_HUMAN	MUC21	32.072	15.036	HUMAN	OTHERS	SS_TYPE1	LC non-substrate	0	0	1	N-out	Membrane;PM		566	24	455	21	66	KPGGSLVPWE	IFLITLVSVVAAVGLFAGLFF	CVRNSLSLRN	UP	21
A0A1B0GVT2	SIM36_HUMAN	SMIM36	32.045	22.324	HUMAN		SS_NO_TYPE	LC non-substrate	0	0	1	N-out	Membrane		93	0	13	21	59	YLEIDPVTLN	LIILVASYVILLLVFLISCVL	YDCRGKDPSK	UP	21
Q08708	CLM6_HUMAN	CD300C	31.884	10.157	HUMAN	OTHERS	SS_TYPE1	LC non-substrate	0	0	1	N-out	Membrane;PM		224	20	163	21	20	HPGSLFSNVR	FLLLVLLELPLLLSMLGAVLW	VNRPQRSSRS	UP	21
Q6GMR7	FAAH2_HUMAN	FAAH2	31.884	15.536	HUMAN		SS_NO_TYPE	LC non-substrate	0	0	1	N-out	Membrane		532	0	10	21	501	MAPSFTARIQ	LFLLRALGFLIGLVGRAALVL	GGPKFASKTP	UP	21
O60603	TLR2_HUMAN	TLR2	31.884	21.01	HUMAN		SS_TYPE1	LC non-substrate	0	0	1	N-out	Cytoplasm;Membrane;PM	ADAM10	784	20	568	21	175	RLSVSECHRT	ALVSGMCCALFLLILLTGVLC	HRFHGLWYMK	UP	21
P06028	GLPB_HUMAN	GYPB	31.879	14.483	HUMAN		SS_TYPE1	LC non-substrate	0	0	1	N-out	Membrane;PM		91	19	40	22	10	QLVHRFTVPA	PVVIILIILCVMAGIIGTILLI	SYSIRRLIKA	UP	22
Q6MZM0	HPHL1_HUMAN	HEPHL1	31.736	13.574	HUMAN	OTHERS	SS_TYPE1	LC non-substrate	0	0	1	N-out	Membrane		1159	24	1090	21	24	KNLGPTGAKA	ALVILFIIGLLLLITTVILSL	RLCSAMKQTD	UP	21
P58550	FXYD8_HUMAN	FXYD6P3	31.727	19.784	HUMAN		SS_TYPE1	LC non-substrate	0	0	1	N-out	Membrane		94	18	16	24	36	EIDPFHYNYQ	TLRIGGLVFDVVLFLVPSCHLLSH	RCKCSFNQKP	UP	24
Q6UWF3	SCIMP_HUMAN	SCIMP	31.59	14.809	HUMAN		SS_NO_TYPE	LC non-substrate	0	0	1	N-out	Membrane;PM		145	0	18	21	106	STAMSWWRNN	FWIILAVAIIVVSVGLGLILY	CVCKWQLRRG	UP	21
P14060	3BHS1_HUMAN	HSD3B1	31.464	14.528	HUMAN		SS_NO_TYPE	LC non-substrate	0	0	1	N-out	ER;Membrane;Mitochondrion		373	0	287	21	65	LRLDSRWSFP	LSLMYWIGFLLEIVSFLLRPI	YTYRPPFNRH	UP	21
Q9NZU0	FLRT3_HUMAN	FLRT3	31.361	15.532	HUMAN		SS_NO_TYPE	LC non-substrate	0	0	1	N-out	Membrane;PM		649	28	500	21	100	KEPYKNPNLP	LAAIIGGAVALVTIALLALVC	WYVHRNGSLF	UP	21
Q9BZL3	SMIM3_HUMAN	SMIM3	31.31	20.275	HUMAN		SS_NO_TYPE	LC non-substrate	0	0	1	N-out	Membrane		60	0	19	21	20	EVVLPKHILD	IWVIVLIILATIVIMTSLLLC	PATAVIIYRM	UP	21
P78423	X3CL1_HUMAN	CX3CL1	31.284	19.255	HUMAN	SUBLIT	SS_TYPE1	LC non-substrate	0	1	1	N-out	Membrane;PM;Secreted	ADAM10;ADAM17;BACE1	397	24	317	21	35	PDAQAATRRQ	AVGLLAFLGLLFCLGVAMFTY	QSLQGCPRKM	UP	21
Q16549	PCSK7_HUMAN	PCSK7	31.246	16.194	HUMAN	OTHERS	SS_TYPE1	LC non-substrate	0	0	1	N-out	Golgi;Membrane		785	37	630	21	97	YTITPNTLKT	LVLVGCFTVFWTVYYMLEVYL	SQRNVASNQV	UP	21
O60309	L37A3_HUMAN	LRRC37A3	31.22	17.208	HUMAN		SS_TYPE1	LC non-substrate	0	0	1	N-out	Membrane		1634	35	1546	21	32	ELPGYGYTKK	LILALIVTGILTILIILLCLI	EICCHRRSLQ	UP	21
A0A096LP01	SIM26_HUMAN	SMIM26	31.181	20.617	HUMAN		SS_NO_TYPE	LC non-substrate	0	0	1	N-out	Membrane		95	0	12	23	60	RNEFTAWYRR	MSVVYGIGTWSVLGSLLYYSRTM	AKSSVDQKDG	UP	23
O15533	TPSN_HUMAN	TAPBP	31.136	13.904	HUMAN	OTHERS	SS_TYPE1	LC non-substrate	0	0	1	N-out	ER;Membrane		448	20	394	21	13	LSGPSLEDSV	GLFLSAFLLLGLFKALGWAAV	YLSTCKDSKK	UP	21
Q9UK23	NAGPA_HUMAN	NAGPA	30.8	12.305	HUMAN	OTHERS	SS_TYPE1	LC non-substrate	0	0	1	N-out	Golgi;Membrane		515	25	423	21	46	AGELSFFTRT	AWLALTLALAFLLLISTAANL	SLLLSRAERN	UP	21
Q96LA5	FCRL2_HUMAN	FCRL2	30.709	17.938	HUMAN	OTHERS	SS_TYPE1	LC non-substrate	0	0	1	N-out	Membrane;PM		508	19	382	21	86	YRRDLMTAGV	LWGLFGVLGFTGVALLLYALF	HKISGESSAT	UP	21
P07949	RET_HUMAN	RET	30.672	12.873	HUMAN	OTHERS	SS_TYPE1	LC non-substrate	0	0	1	N-out	Endosome;Membrane;PM		1114	28	607	22	457	QDPLCDELCR	TVIAAAVLFSFIVSVLLSAFCI	HCYHKFAHKP	UP	22
Q08ET2	SIG14_HUMAN	SIGLEC14	30.638	16.068	HUMAN	OTHERS	SS_TYPE1	LC non-substrate	0	0	1	N-out	Membrane;PM		396	16	342	23	15	KQQGSWPLVL	TLIRGALMGAGFLLTYGLTWIYY	TRCGGPQQSR	UP	23
A6H8M9	CDHR4_HUMAN	CDHR4	30.615	12.496	HUMAN	OTHERS	SS_TYPE1	LC non-substrate	0	0	1	N-out	Membrane		788	16	670	21	81	DTEAFWQPQP	WFVVVLTATGALLLLALGWLL	GRLLQGLAQL	UP	21
Q8NBV8	SYT8_HUMAN	SYT8	30.589	22.233	HUMAN		SS_TYPE3	LC non-substrate	0	0	1	N-out	Cytoplasm;Membrane;PM		401	0	48	21	332	DLVAGTPWPR	WALIAGALAAGVLLVSCLLCA	ACCCCRRHRK	UP	21
P31785	IL2RG_HUMAN	IL2RG	30.563	21.091	HUMAN	OTHERS	SS_TYPE1	LC non-substrate	0	0	1	N-out	Membrane;PM		369	22	240	21	86	ENPFLFALEA	VVISVGSMGLIISLLCVYFWL	ERTMPRIPTL	UP	21
Q9Y624	JAM1_HUMAN	F11R	30.545	16.066	HUMAN	NONSUB	SS_TYPE1	LC non-substrate	0	0	1	N-out	Cell junction;Membrane;PM	ADAM10;ADAM17	299	27	211	21	40	MEAVERNVGV	IVAAVLVTLILLGILVFGIWF	AYSRGHFDRT	UP	21
Q14C87	T132D_HUMAN	TMEM132D	30.514	14.074	HUMAN		SS_TYPE1	LC non-substrate	0	0	1	N-out	Membrane		1099	30	885	21	163	LMQASKGLSD	LEIGMYALLGVFCLAILVFLI	NCVTFALKYR	UP	21
Q9BZD6	TMG4_HUMAN	PRRG4	30.5	17.105	HUMAN	OTHERS	SS_TYPE1	LC non-substrate	0	0	1	N-out	ER;Golgi;Membrane;PM		226	17	96	21	92	KSDGNREKID	VMGLLTGLIAAGVFLVIFGLL	GYYLCITKCN	UP	21
Q9NZU1	FLRT1_HUMAN	FLRT1	30.48	19.706	HUMAN		SS_NO_TYPE	LC non-substrate	0	0	1	N-out	Membrane;PM		646	20	504	21	101	QNAGPMASLP	LAGIIGGAVALVFLFLVLGAI	CWYVHQAGEL	UP	21
Q9BRQ8	FSP1_HUMAN	AIFM2	30.478	1.448	HUMAN		SS_NO_TYPE	LC non-substrate	0	0	1	N-out	Cytoplasm;Membrane;Mitochondrion;Nucleus;PM		373	0	6	21	346	MGSQVSVESG	ALHVVIVGGGFGGIAAASQLQAL	NVPFMLVDMK	TM	23
Q7Z6J6	FRMD5_HUMAN	FRMD5	30.473	13.917	HUMAN		SS_NO_TYPE	LC non-substrate	0	0	1	N-out	Cell junction;Membrane		570	0	503	21	46	VNKFVLSVLR	LLLVTMGLLFVLLLLLIILTE	SDLDIAFFRD	UP	21
Q15904	VAS1_HUMAN	ATP6AP1	30.45	23.352	HUMAN		SS_NO_TYPE	LC non-substrate	0	0	1	N-out	ER;Membrane	BACE1	470	41	378	21	30	EQFSYASDCA	SFFSPGIWMGLLTSLFMLFIF	TYGLHMILSL	UP	21
O14949	QCR8_HUMAN	UQCRQ	30.425	16.719	HUMAN		SS_NO_TYPE	LC non-substrate	0	0	1	N-out	Membrane;Mitochondrion		82	0	39	29	14	VFTKGIPNVL	RRIRESFFRVVPQFVVFYLIYTWGTEEFE	RSKRKNPAAY	UP	29
Q8N3T6	T132C_HUMAN	TMEM132C	30.405	12.825	HUMAN		SS_TYPE1	LC non-substrate	0	0	1	N-out	Membrane		1108	27	895	21	165	LVQTPRGLSD	LEIGMYALLGVFCLAILVFLI	NCATFALKYR	UP	21
P0DPE3	TMDD1_HUMAN	TMDD1	30.397	12.305	HUMAN	OTHERS	SS_TYPE1	LC non-substrate	0	0	1	N-out	Membrane		317	27	191	21	78	ERSPMGWAGP	LALGLLTGFVGALGTGALVVL	LTLWITGGDG	UP	21
Q9H9P2	CHODL_HUMAN	CHODL	30.356	15.491	HUMAN	OTHERS	SS_TYPE1	LC non-substrate	0	0	1	N-out	Membrane		273	21	195	21	36	VVTEAGIIPN	LIYVVIPTIPLLLLILVAFGT	CCFQMLHKSK	UP	21
P0C7P4	UCRIL_HUMAN	UQCRFS1P1	30.114	13.7	HUMAN		SS_NO_TYPE	LC non-substrate	0	0	1	N-out	Membrane		283	0	115	34	134	LDSTKSSRES	TEARKGFSYLVTGVTTVGVAYAAKNAVTQFVSSM	SASADVLALA	UP	34
Q9Y5F6	PCDGM_HUMAN	PCDHGC5	29.975	13.375	HUMAN		SS_TYPE1	LC non-substrate	0	0	1	N-out	Membrane;PM		944	29	664	21	230	PPERSDLTLY	LIVALATVSLLSLVTFTFLSA	KCLQGNADGD	UP	21
Q9P283	SEM5B_HUMAN	SEMA5B	29.952	12.086	HUMAN		SS_TYPE3	LC non-substrate	0	0	1	N-out	Membrane		1151	0	1036	21	94	TDCAGFNLIH	LVATGISCFLGSGLLTLAVYL	SCQHCQRQSQ	UP	21
Q9BR10	SPT25_HUMAN	SPATA25	29.924	15.309	HUMAN		SS_NO_TYPE	LC non-substrate	0	0	1	N-out	Membrane		227	0	151	21	55	VGKEASSQPD	ICILTLAMMIAGIPTVPVPGV	REEDLIWAAQ	UP	21
Q6UY18	LIGO4_HUMAN	LINGO4	29.893	13.803	HUMAN	OTHERS	SS_TYPE1	LC non-substrate	0	0	1	N-out	Membrane		593	28	505	21	39	PFFLDSRGVA	MVLAVGFLPFLTSVTLCFGLI	ALWSKGKGRV	UP	21
Q96F46	I17RA_HUMAN	IL17RA	29.868	17.501	HUMAN	OTHERS	SS_TYPE1	LC non-substrate	0	0	1	N-out	Membrane;PM		866	32	288	21	525	EPIPDYMPLW	VYWFITGISILLVGSVILLIV	CMTWRLAGPG	UP	21
Q96GP6	SREC2_HUMAN	SCARF2	29.854	13.298	HUMAN		SS_TYPE1	LC non-substrate	0	0	1	N-out	Membrane		871	43	398	21	409	ACHLETNQRK	GVMGAGALLVLLVCLLLSLLG	CCCACRGKDP	UP	21
Q6ZWK4	RHEX_HUMAN	RHEX	29.828	12.978	HUMAN		SS_NO_TYPE	LC non-substrate	0	0	1	N-out	Membrane;PM		172	0	8	21	143	LTEVMEVWHG	LVIAVVSLFLQACFLTAINYLL	SRHMAHKSEQ	PH	22
Q9NZ53	PDXL2_HUMAN	PODXL2	29.794	15.574	HUMAN	OTHERS	SS_TYPE1	LC non-substrate	0	0	1	N-out	Membrane		605	32	468	21	84	ASQVRSDYGT	LFVVLVVIGAICIIIIALGLL	YNCWQRRLPK	UP	21
B6A8C7	TARM1_HUMAN	TARM1	29.79	14.915	HUMAN	OTHERS	SS_TYPE1	LC non-substrate	0	0	1	N-out	Membrane;PM		271	16	220	21	14	SNYSLGNFVR	LGLAAVIVVIMGAFLVEAWYS	RNVSPGESEA	UP	21
Q9H158	PCDC1_HUMAN	PCDHAC1	29.768	15.773	HUMAN	OTHERS	SS_TYPE1	LC non-substrate	0	0	1	N-out	Membrane;PM		963	18	665	21	259	GGQLSAQNLY	LVIALACISFLFLGCLLFFVC	TKLHQSPGCC	UP	21
Q8IUY3	GRM2A_HUMAN	GRAMD2A	29.755	11.305	HUMAN		SS_NO_TYPE	LC non-substrate	0	0	1	N-out	ER;Membrane;PM		354	0	311	21	22	TGELRLWDYR	LLKVFFVLICFLVMSSSYLAF	RISRLEQQLC	UP	21
Q5JTH9	RRP12_HUMAN	RRP12	29.746	13.908	HUMAN		SS_NO_TYPE	LC non-substrate	0	0	1	N-out	Membrane;Nucleus		1297	0	902	21	374	SNQEEALQCY	LVLIYPGLVGAVTMVSCSILA	LTHLLFEFKG	UP	21
Q6PI73	LIRA6_HUMAN	LILRA6	29.621	13.998	HUMAN		SS_TYPE1	LC non-substrate	0	0	1	N-out	Membrane		481	23	424	21	13	SHAKDYTVEN	LIRMGMAGLVLVFLGILLFEA	QHSQRNPQDA	UP	21
Q6UXU6	TMM92_HUMAN	TMEM92	29.575	14.825	HUMAN	OTHERS	SS_TYPE1	LC non-substrate	0	0	1	N-out	Membrane		159	26	31	21	81	ENELFPGPVR	IFVIIFLVILSVFCICGLAKC	FCRNCREPEP	UP	21
Q8TB68	PRR7_HUMAN	PRR7	29.457	10.026	HUMAN		SS_TYPE3	LC non-substrate	0	0	1	N-out	Cell junction;Membrane;PM		274	0	9	21	244	QGTYTFLTCF	AGFWLIWGLIVLLCCFCSFL	RRRLKRRQEE	TM	20
Q96KJ4	MSLNL_HUMAN	MSLNL	29.45	14.219	HUMAN	OTHERS	SS_TYPE1	LC non-substrate	0	0	1	N-out	Membrane		702	35	603	30	34	AQASTSGSLW	APLGYLPLAMALPCSLLCLLHWGTCILVSV	DSVASGWLGS	UP	30
Q8N114	SHSA5_HUMAN	SHISA5	29.41	13.3	HUMAN		SS_TYPE1	LC non-substrate	0	0	1	N-out	ER;Membrane;Nucleus		240	28	77	21	114	RPGYNDPMSG	FGATLAVGLTIFVLSVVTIII	CFTCSCCCLY	UP	21
Q8NDY8	TMM52_HUMAN	TMEM52	29.383	16.236	HUMAN		SS_NO_TYPE	LC non-substrate	0	0	1	N-out	Membrane		209	32	23	21	133	PQARWSSLWH	VGLILLAVLLLLLCGVTAGCV	RFCCLRKQAQ	UP	21
Q96FE5	LIGO1_HUMAN	LINGO1	29.379	12.54	HUMAN	OTHERS	SS_TYPE1	LC non-substrate	0	0	1	N-out	Membrane;PM		620	41	520	21	38	FDIKTLIIAT	TMGFISFLGVVLFCLVLLFLW	SRGKGNTKHN	UP	21
Q14162	SREC_HUMAN	SCARF1	29.328	14.78	HUMAN		SS_TYPE1	LC non-substrate	0	0	1	N-out	Membrane		830	19	402	21	388	CQPGSGSRDT	ALIAGSLVPLLLLFLGLACCA	CCCWAPRSDL	UP	21
Q86XM0	CTSRD_HUMAN	CATSPERD	29.144	13.151	HUMAN	OTHERS	SS_TYPE1	LC non-substrate	0	0	1	N-out	Cell projection;Membrane		798	20	698	21	59	IYVYGAFPVQ	LVSAGVVILLIISSILGSVWL	AYKTPKLLRT	UP	21
A2RU48	SMCO3_HUMAN	SMCO3	29.136	15.929	HUMAN		SS_NO_TYPE	LC non-substrate	0	0	1	N-out	Membrane		225	0	154	21	50	INKLVTVLAQ	IGASLLGSIGVAVLGLGIDMI	VRAILGAVEK	UP	21
Q92542	NICA_HUMAN	NCSTN	29.098	10.76	HUMAN	OTHERS	SS_TYPE1	LC non-substrate	0	0	1	N-out	Cytoplasm;Membrane		709	33	636	21	19	IFLIASKELE	LITLTVGFGILIFSLIVTYCI	NAKADVLFIA	UP	21
P22309	UD11_HUMAN	UGT1A1	29.045	16.876	HUMAN		SS_NO_TYPE	LC non-substrate	0	0	1	N-out	ER;Membrane		533	25	465	17	26	LTWYQYHSLD	VIGFLLAVVLTVAFITF	KCCAYGYRKC	UP	17
Q9HAW8	UD110_HUMAN	UGT1A10	29.045	16.876	HUMAN		SS_NO_TYPE	LC non-substrate	0	0	1	N-out	ER;Membrane		530	25	462	17	26	LTWYQYHSLD	VIGFLLAVVLTVAFITF	KCCAYGYRKC	UP	17
P35503	UD13_HUMAN	UGT1A3	29.045	16.876	HUMAN		SS_NO_TYPE	LC non-substrate	0	0	1	N-out	ER;Membrane		534	28	463	17	26	LTWYQYHSLD	VIGFLLAVVLTVAFITF	KCCAYGYRKC	UP	17
P22310	UD14_HUMAN	UGT1A4	29.045	16.876	HUMAN		SS_NO_TYPE	LC non-substrate	0	0	1	N-out	ER;Membrane		534	28	463	17	26	LTWYQYHSLD	VIGFLLAVVLTVAFITF	KCCAYGYRKC	UP	17
P35504	UD15_HUMAN	UGT1A5	29.045	16.876	HUMAN		SS_NO_TYPE	LC non-substrate	0	0	1	N-out	ER;Membrane		534	28	463	17	26	LTWYQYHSLD	VIGFLLAVVLTVAFITF	KCCAYGYRKC	UP	17
P19224	UD16_HUMAN	UGT1A6	29.045	16.876	HUMAN		SS_NO_TYPE	LC non-substrate	0	0	1	N-out	ER;Membrane		532	26	463	17	26	LTWYQYHSLD	VIGFLLAVVLTVAFITF	KCCAYGYRKC	UP	17
Q9HAW7	UD17_HUMAN	UGT1A7	29.045	16.876	HUMAN		SS_NO_TYPE	LC non-substrate	0	0	1	N-out	ER;Membrane		530	25	462	17	26	LTWYQYHSLD	VIGFLLAVVLTVAFITF	KCCAYGYRKC	UP	17
Q9HAW9	UD18_HUMAN	UGT1A8	29.045	16.876	HUMAN		SS_NO_TYPE	LC non-substrate	0	0	1	N-out	ER;Membrane		530	25	462	17	26	LTWYQYHSLD	VIGFLLAVVLTVAFITF	KCCAYGYRKC	UP	17
O60656	UD19_HUMAN	UGT1A9	29.045	16.876	HUMAN		SS_NO_TYPE	LC non-substrate	0	0	1	N-out	ER;Membrane		530	25	462	17	26	LTWYQYHSLD	VIGFLLAVVLTVAFITF	KCCAYGYRKC	UP	17
Q8IYS2	K2013_HUMAN	KIAA2013	28.841	13.613	HUMAN	OTHERS	SS_TYPE1	LC non-substrate	0	0	1	N-out	Membrane		634	40	549	21	24	DEHMAQQDPG	LPFLFWFSVASLITLFHLFLF	KLIYNEYCGP	UP	21
P60606	CTXN1_HUMAN	CTXN1	28.767	15.49	HUMAN		SS_NO_TYPE	LC non-substrate	0	0	1	N-out	Membrane		82	0	29	21	32	VGAGLDAEQR	TVFAFVLCLLVVLVLLMVRCV	RILLDPYSRM	UP	21
A6NCI5	SIM16_HUMAN	LINC00862	28.538	9.75	HUMAN		SS_NO_TYPE	LC non-substrate	0	0	1	N-out	Membrane		91	0	48	21	22	PVENQALHPV	IMALILMPSLHCFGNILILLF	LKSPAQLFCR	UP	21
P10176	COX8A_HUMAN	COX8A	28.533	16.545	HUMAN		SS_NO_TYPE	LC non-substrate	0	0	1	N-out	Membrane;Mitochondrion		69	0	36	24	9	HSLPPEGKLG	IMELAVGLTSCFVTFLLPAGWIL	SHLETYRRPE	TM	23
Q8NI60	COQ8A_HUMAN	COQ8A	28.511	5.416	HUMAN		SS_NO_TYPE	LC non-substrate	0	0	1	N-out	Membrane;Mitochondrion		647	0	213	17	417	RKVPVTRIGR	LANFGGLAVGLGFGALA	EVAKKSLRSE	UP	17
P0C2S0	CTXN2_HUMAN	CTXN2	28.439	15.293	HUMAN		SS_NO_TYPE	LC non-substrate	0	0	1	N-out	Membrane		81	0	28	21	32	SAFSLTLEQK	TGFAFVGILCIFLGLLIIRCF	KILLDPYSSM	UP	21
P59901	LIRA4_HUMAN	LILRA4	28.303	12.723	HUMAN		SS_TYPE1	LC non-substrate	0	0	1	N-out	Membrane;PM		499	23	423	21	32	PHLQDYTVEN	LIRMGVAGLVLLFLGILLFEA	QHSQRSPPRC	UP	21
Q7Z3D4	LYSM3_HUMAN	LYSMD3	28.228	12.91	HUMAN		SS_NO_TYPE	LC non-substrate	0	0	1	N-out	Golgi;Membrane;PM		306	0	217	21	68	PYYGADWGIG	WWTAVVIMLIVGIITPVFYLL	YYEILAKVDV	UP	21
Q9NVM1	EVA1B_HUMAN	EVA1B	28.187	11.639	HUMAN		SS_NO_TYPE	LC non-substrate	0	0	1	N-out	Membrane		165	0	28	21	116	AHIRANPESF	GLYFVLGVCFGLLLTLCLLVI	SISWAPRPRP	UP	21
Q9UMF0	ICAM5_HUMAN	ICAM5	28.181	12.074	HUMAN		SS_TYPE1	LC non-substrate	0	0	1	N-out	Membrane		924	31	804	21	68	RITVRVAGPW	LWVAVGGAAGGAALLAAGAGL	AFYVQSTACK	UP	21
Q9P0T7	TMEM9_HUMAN	TMEM9	28.18	10.27	HUMAN	OTHERS	SS_TYPE1	LC non-substrate	0	0	1	N-out	Endosome;Lysosome;Membrane		183	20	69	21	73	YEERSTTTIK	VIIVIYLSVVGALLLYMAFLM	LVDPLIRKPD	UP	21
O75460	ERN1_HUMAN	ERN1	28.171	17.407	HUMAN	SUBLIT	SS_TYPE1	LC non-substrate	0	1	1	N-out	ER;Membrane		977	18	425	21	513	EAPVDSMLKD	MATIILSTFLLIGWVAFIITY	PLSMHQQQQL	UP	21
Q13018	PLA2R_HUMAN	PLA2R1	28.118	21.816	HUMAN	OTHERS	SS_TYPE1	LC non-substrate	0	0	1	N-out	Membrane;PM;Secreted		1463	20	1377	21	45	ALPEKGPSHS	IIPLAVVLTLIVIVAICTLSF	CIYKHNGGFF	UP	21
Q13591	SEM5A_HUMAN	SEMA5A	28.116	18.739	HUMAN	OTHERS	SS_TYPE1	LC non-substrate	0	0	1	N-out	Membrane		1074	22	946	21	85	EEKRCGEFNM	FHMIAVGLSSSILGCLLTLLV	YTYCQRYQQQ	UP	21
Q9HBV2	SACA1_HUMAN	SPACA1	28.1	11.913	HUMAN	OTHERS	SS_TYPE1	LC non-substrate	0	0	1	N-out	Cytoplasm;Membrane		294	29	192	21	52	LPATDAALIF	VLTIGVIICVFIIFLLIFIII	NWAAVKAFWG	UP	21
Q6P995	F171B_HUMAN	FAM171B	28.078	16.659	HUMAN	OTHERS	SS_TYPE1	LC non-substrate	0	0	1	N-out	Membrane		826	32	321	21	452	DSKDITAYHT	VFLTAILGGTIVIVIGFFAVL	LCYCRDKCGT	UP	21
P0DI80	SMIM6_HUMAN	SMIM6	28.063	16.589	HUMAN		SS_NO_TYPE	LC non-substrate	0	0	1	N-out	Membrane		62	0	24	21	17	FWQNPWDQGG	LAVIILFITAVLLLILFAIVF	GLLTSTENTQ	UP	21
Q6PHW0	IYD1_HUMAN	IYD	28.036	10.284	HUMAN		SS_NO_TYPE	LC non-substrate	0	0	1	N-out	Cytoplasm;Membrane;PM		289	23	191	21	54	GKKKVHYYNE	ISVSIACGILLAALQNAGLVT	VTTTPLNCGP	UP	21
Q8IU57	INLR1_HUMAN	IFNLR1	28.032	13.134	HUMAN	OTHERS	SS_TYPE1	LC non-substrate	0	0	1	N-out	Membrane		520	20	208	21	271	LLEVPEANWA	FLVLPSLLILLLVIAAGGVIW	KTLMGNPWFQ	UP	21
O95470	SGPL1_HUMAN	SGPL1	27.964	14.011	HUMAN		SS_TYPE3	LC non-substrate	0	0	1	N-out	Cytoplasm;ER;Membrane		568	0	40	21	507	NGHCTKYEPW	QLIAWSVVWTLLIVWGYEFVF	QPESLWSRFK	UP	21
Q8TEF2	CJ105_HUMAN	C10orf105	27.933	16.834	HUMAN		SS_NO_TYPE	LC non-substrate	0	0	1	N-out	Membrane		133	0	35	21	77	PGTLAEATDP	LPMLIALACIFLLLATCLLFM	TLCKPAALDP	UP	21
Q14802	FXYD3_HUMAN	FXYD3	27.9	13.33	HUMAN	NONSUB	SS_TYPE1	LC non-substrate	0	0	1	N-out	Membrane;PM		87	20	18	21	28	PFYYDWHSLQ	VGGLICAGVLCAMGIIIVMSA	KCKCKFGQKS	UP	21
Q8TF66	LRC15_HUMAN	LRRC15	27.82	16.931	HUMAN	OTHERS	SS_TYPE1	LC non-substrate	0	0	1	N-out	Membrane		581	21	517	21	22	VWGMTQAQSG	LAIAAIVIGIVALACSLAACV	GCCCCKKRSQ	UP	21
Q8IV31	TM139_HUMAN	TMEM139	27.71	14.832	HUMAN		SS_TYPE1	LC non-substrate	0	0	1	N-out	Membrane		216	25	9	21	161	GLALLGIKTD	ITPVAYFFLTLGGFFLFAYLL	VRFLEWGLRS	UP	21
Q96KF7	SMIM8_HUMAN	SMIM8	27.576	11.349	HUMAN		SS_NO_TYPE	LC non-substrate	0	0	1	N-out	Membrane		97	0	47	23	27	NPELFIKPNK	PVMAFGLVTLSLCVAYIGYLHAI	QENKKDLYEA	UP	23
O75976	CBPD_HUMAN	CPD	27.553	11.006	HUMAN	OTHERS	SS_TYPE1	LC non-substrate	0	0	1	N-out	Membrane;PM	BACE1	1380	31	1268	21	60	DNRIFGLPRE	LVVTVSGATMSALILTACIIW	CICSIKSNRH	UP	21
Q86WK6	AMGO1_HUMAN	AMIGO1	27.543	15.057	HUMAN	OTHERS	SS_TYPE1	LC non-substrate	0	0	1	N-out	Membrane;PM		493	27	345	21	100	LHGHHDTLNT	AYTTLVGCILSVVLVLIYLYL	TPCRCWCRGV	UP	21
Q9Y5U5	TNR18_HUMAN	TNFRSF18	27.515	13.414	HUMAN	OTHERS	SS_TYPE1	LC non-substrate	0	0	1	N-out	Membrane;PM;Secreted		241	25	137	21	58	CVPGSPPAEP	LGWLTVVLLAVAACVLLLTSA	QLGLHIWQLR	UP	21
Q86YA3	ZGRF1_HUMAN	ZGRF1	27.507	13.279	HUMAN		SS_NO_TYPE	LC non-substrate	0	0	1	N-out	Membrane		2104	0	1943	21	140	NVAEATFTLK	LIQSLIASGIAGSMIGVITLY	KSQMYKLCHL	UP	21
P42701	I12R1_HUMAN	IL12RB1	27.41	8.774	HUMAN	OTHERS	SS_TYPE1	LC non-substrate	0	0	1	N-out	Membrane		662	23	522	25	92	RFSIEVQVSD	WLIFFASLGSFLSILLVGVLGYLGL	NRAARHLCPP	UP	25
Q6UWI4	SHSA2_HUMAN	SHISA2	27.373	15.705	HUMAN	OTHERS	SS_TYPE1	LC non-substrate	0	0	1	N-out	ER;Membrane		295	33	77	21	164	RADKDGPDGS	AVPIYVPFLIVGSVFVAFIIL	GSLVAACCCR	UP	21
Q9NXS2	QPCTL_HUMAN	QPCTL	27.321	12.187	HUMAN	OTHERS	SS_TYPE1	LC non-substrate	0	0	1	N-out	Golgi;Membrane		382	0	34	21	327	PKRRLLPRVR	LLPLLLALAVGSAFYTIWSGW	HRRTEELPLG	UP	21
Q4G0T1	SRCRM_HUMAN		27.312	10.099	HUMAN		SS_NO_TYPE	LC non-substrate	0	0	1	N-out	Membrane		1027	19	887	21	100	APFRTFWVVS	VVLGSLLGLLLLGLMAFLILP	RVTQAMQRGL	UP	21
Q16880	CGT_HUMAN	UGT8	27.308	16.423	HUMAN		SS_NO_TYPE	LC non-substrate	0	0	1	N-out	ER;Membrane		541	20	451	21	49	AAVHQISFCQ	YFLLDIAFVLLLGAALLYFLL	SWVTKFIYRK	UP	21
P53801	PTTG_HUMAN	PTTG1IP	27.241	20.923	HUMAN	NONSUB	SS_TYPE1	LC non-substrate	0	0	1	N-out	Membrane;PM		180	32	64	21	63	RWGVCWVNFE	ALIITMSVVGGTLLLGIAICC	CCCCRRKRSR	UP	21
O60488	ACSL4_HUMAN	ACSL4	27.194	9.059	HUMAN		SS_TYPE3	LC non-substrate	0	0	1	N-out	ER;Membrane;Mitochondrion;PM		711	0	7	21	683	KLKLNVLTII	LLPVHLLITIYSALIFIPWYFLT	NAKKKNAMAK	TM	23
E2RYF6	MUC22_HUMAN	MUC22	27.172	12.93	HUMAN		SS_NO_TYPE	LC non-substrate	0	0	1	N-out	Membrane		1773	26	1634	21	92	VIKPSGYLQP	WAIILISLAAVVAAVGLSVGL	SFCLRNLFFP	UP	21
Q6ZWL3	CP4V2_HUMAN	CYP4V2	27.129	12.815	HUMAN		SS_NO_TYPE	LC non-substrate	0	0	1	N-out	ER;Membrane		525	0	12	21	492	GLWLGLVWQK	LLLWGAASALSLAGASLVLSL	LQRVASYARK	UP	21
P26006	ITA3_HUMAN	ITGA3	27.099	13.31	HUMAN	OTHERS	SS_TYPE1	LC non-substrate	0	0	1	N-out	Cell projection;Membrane;PM		1051	32	959	23	37	LVEELPAEIE	LWLVLVAVGAGLLLLGLIILLLW	KCGFFKRART	UP	23
Q9H665	IGFR1_HUMAN	IGFLR1	27.074	15.761	HUMAN	OTHERS	SS_TYPE1	LC non-substrate	0	0	1	N-out	Membrane;PM		355	22	141	21	171	PQQAWPNFLP	LVVLVLLLTLAVIAILLFILL	WHLCWPKEKA	UP	21
Q6PJW8	CNST_HUMAN	CNST	27.072	12.813	HUMAN		SS_NO_TYPE	LC non-substrate	0	0	1	N-out	Golgi;Membrane;PM		725	0	664	21	40	LDQDEVGGGS	CILLVLLCIATVFLSVGGTAL	YCTFGDMESP	UP	21
Q9NQ34	TMM9B_HUMAN	TMEM9B	27.043	11.027	HUMAN		SS_NO_TYPE	LC non-substrate	0	0	1	N-out	Endosome;Lysosome;Membrane		198	33	71	21	73	ERSSVTIKVT	IIIYLSILGLLLLYMVYLTLV	EPILKRRLFG	UP	21
Q3SXP7	SHSL1_HUMAN	SHISAL1	27.034	16.115	HUMAN	OTHERS	SS_TYPE1	LC non-substrate	0	0	1	N-out	Membrane		199	25	72	21	81	SEGYMHNNYT	ALLGVWIYGFFVLMLLVLDLL	YYSAMNYDIC	UP	21
P08684	CP3A4_HUMAN	CYP3A4	27.021	8.643	HUMAN		SS_NO_TYPE	LC non-substrate	0	0	1	N-out	ER;Membrane		503	0	1	21	481	KLLRFDFLDP	FFLSITVFPFLIPILEVLNICVF	PREVTNFLRK	PH	23
P13591	NCAM1_HUMAN	NCAM1	26.967	15.933	HUMAN	OTHERS	SS_TYPE1	LC non-substrate	0	0	1	N-out	Membrane;PM	BACE1	858	19	699	21	119	IPANGSPTSG	LSTGAIVGILIVIFVLLLVVV	DITCYFLNKC	UP	21
Q9NZN1	IRPL1_HUMAN	IL1RAPL1	26.908	11.311	HUMAN	OTHERS	SS_TYPE1	LC non-substrate	0	0	1	N-out	Membrane;PM		696	18	339	21	318	LLHKRELMYT	VELAGGLGAILLLLVCLVTIY	KCYKIEIMLF	UP	21
A6NKW6	SHL2B_HUMAN	SHISAL2B	26.79	11.417	HUMAN		SS_NO_TYPE	LC non-substrate	0	0	1	N-out	Membrane		160	0	64	21	75	YKHSYMWSLS	IGALIGLGIAALVLLAFVISV	CVLCYLFLYT	UP	21
Q8NBU5	ATAD1_HUMAN	ATAD1	26.722	12.194	HUMAN		SS_NO_TYPE	LC non-substrate	0	0	1	N-out	Cell junction;Membrane;Mitochondrion;PM		361	0	15	17	329	AFSRPLSRNE	VVGLIFRLTIFGAVTYF	TIKWMVDAID	UP	17
Q02487	DSC2_HUMAN	DSC2	26.671	10.953	HUMAN		SS_TYPE1	LC non-substrate	0	0	1	N-out	Cell junction;Membrane;PM		901	27	667	21	186	IGGGGVQLGK	WAILAILLGIALLFCILFTLV	CGASGTSKQP	UP	21
O43914	TYOBP_HUMAN	TYROBP	26.656	16.385	HUMAN	NONSUB	SS_TYPE1	LC non-substrate	0	0	1	N-out	Membrane;PM		113	21	19	21	52	SDCSCSTVSP	GVLAGIVMGDLVLTVLIALAV	YFLGRLVPRG	UP	21
Q8IUK5	PLDX1_HUMAN	PLXDC1	26.647	11.286	HUMAN		SS_TYPE1	LC non-substrate	0	0	1	N-out	Membrane;PM		500	18	408	21	53	TKGTPVHLGT	IVGIVLAVLLVAAIILAGIYI	NGHPTSNAAL	UP	21
A0PJX4	SHSA3_HUMAN	SHISA3	26.633	13.613	HUMAN		SS_TYPE1	LC non-substrate	0	0	1	N-out	ER;Membrane		238	21	77	21	119	GITAQPVYVP	FLIVGSIFIAFIILGSVVAIY	CCTCLRPKEP	UP	21
Q13113	PDZ1I_HUMAN	PDZK1IP1	26.602	16.559	HUMAN		SS_NO_TYPE	LC non-substrate	0	0	1	N-out	Membrane		114	0	29	21	64	CQQGLGNLQP	WMQGLIAVAVFLVLVAIAFAV	NHFWCQEEPE	UP	21
Q86WC4	OSTM1_HUMAN	OSTM1	26.516	20.628	HUMAN	OTHERS	SS_TYPE1	LC non-substrate	0	0	1	N-out	Lysosome;Membrane		334	31	253	21	29	CSVPCSDTVP	VIAVSVFILFLPVVFYLSSFL	HSEQKKRKLI	UP	21
Q9NUV7	SPTC3_HUMAN	SPTLC3	26.497	6.882	HUMAN		SS_NO_TYPE	LC non-substrate	0	0	1	N-out	ER;Membrane		552	0	58	21	473	KLIVESFEEA	PLHVMVFTYMGYGIGTLFGYL	RDFLRNWGIE	UP	21
O75578	ITA10_HUMAN	ITGA10	26.494	15.734	HUMAN		SS_TYPE1	LC non-substrate	0	0	1	N-out	Membrane		1167	22	1100	23	22	VVQTRPILIS	LWILIGSVLGGLLLLALLVFCLW	KLGFFAHKKI	UP	23
P55160	NCKPL_HUMAN	NCKAP1L	26.35	14.841	HUMAN		SS_NO_TYPE	LC non-substrate	0	0	1	N-out	Membrane		1127	0	995	21	111	DTSSPEEEYK	VACLLLIFLAVSLPLLATDPS	SFYSIEKDGY	UP	21
Q96DD7	SHSA4_HUMAN	SHISA4	26.339	21.967	HUMAN	OTHERS	SS_TYPE1	LC non-substrate	0	0	1	N-out	Membrane		197	27	60	21	89	CLAFSPKTIA	GIASAVILFVAVVATTICCFL	CSCCYLYRRR	UP	21
Q96L08	SUSD3_HUMAN	SUSD3	26.307	14.846	HUMAN		SS_NO_TYPE	LC non-substrate	0	0	1	N-out	Membrane;PM		255	0	103	21	131	VPPHETFGFK	VAVIASIVSCAIILLMSMAFL	TCCLLKCVKK	UP	21
F2Z333	FND10_HUMAN	FNDC10	26.26	12.18	HUMAN	OTHERS	SS_TYPE1	LC non-substrate	0	0	1	N-out	Membrane		226	20	162	21	23	FTAEPAGMQD	IVVAMTAVGGSICVMLVVICL	LVAYITENLM	UP	21
Q8IWR1	TRI59_HUMAN	TRIM59	26.21	10.687	HUMAN		SS_NO_TYPE	LC non-substrate	0	0	1	N-out	ER;Membrane		403	0	328	21	54	KDEKEVEFLK	ILNIVVVTLISVILMSILFFN	QHIITFLSEI	UP	21
O95944	NCTR2_HUMAN	NCR2	26.022	11.722	HUMAN	OTHERS	SS_TYPE1	LC non-substrate	0	0	1	N-out	Membrane;PM		276	21	171	21	63	LRPGPAAPIA	LVPVFCGLLVAKSLVLSALLV	WWGDIWWKTM	UP	21
Q8WWF3	SSMM1_HUMAN	SSMEM1	26.011	10.032	HUMAN		SS_NO_TYPE	LC non-substrate	0	0	1	N-out	Membrane		244	0	34	21	189	QDYECWKDDS	CGTIGSFLLWYFVIVFVLMFF	SRASVWMSED	UP	21
Q6ZU64	CFA65_HUMAN	CFAP65	25.976	8.586	HUMAN	OTHERS	SS_TYPE1	LC non-substrate	0	0	1	N-out	Cell projection;Cytoplasm;Membrane		1925	0	187	21	1717	MKYRPPKTKF	FFTVIPQPIFLSPGITLTLPI	VFRPLEAKEY	UP	21
Q86UE6	LRRT1_HUMAN	LRRTM1	25.958	13.103	HUMAN	OTHERS	SS_TYPE1	LC non-substrate	0	0	1	N-out	Cell junction;Membrane;PM		522	34	393	21	74	HAENAVQIHK	VVTGTMALIFSFLIVVLVLYV	SWKCFPASLR	UP	21
P60509	ERB1_HUMAN	ERVPABLB-1	25.807	12.502	HUMAN		SS_NO_TYPE	LC non-substrate	0	0	1	N-out	Membrane;PM		514	0	451	21	42	FSGRPSWWQK	ILIVLATLWSVGIALCCGLYF	CRMFSQHIPQ	UP	21
P12319	FCERA_HUMAN	FCER1A	25.78	8.594	HUMAN	OTHERS	SS_TYPE1	LC non-substrate	0	0	1	N-out	Membrane;PM		257	25	180	19	33	KAPREKYWLQ	FFIPLLVVILFAVDTGLFI	STQQQVTFLL	UP	19
P36894	BMR1A_HUMAN	BMPR1A	25.773	13.559	HUMAN	OTHERS	SS_TYPE1	LC non-substrate	0	0	1	N-out	Membrane;PM		532	23	129	24	356	IGPFFDGSIR	WLVLLISMAVCIIAMIIFSSCFCY	KHYCKSISSR	UP	24
P04843	RPN1_HUMAN	RPN1	25.612	12.335	HUMAN	OTHERS	SS_TYPE1	LC non-substrate	0	0	1	N-out	ER;Membrane		607	23	415	19	150	TFNKVLMLQE	PLLVVAAFYILFFTVIIYV	RLDFSITKDP	UP	19
A0A1B0GV85	RELD1_HUMAN	REELD1	25.601	14.112	HUMAN		SS_NO_TYPE	LC non-substrate	0	0	1	N-out	Membrane		526	23	420	19	64	PLGIQLRTPQ	LGILLCLSATLGMALAAGL	RYLHTQYCHQ	UP	19
A6NFE2	SMCO2_HUMAN	SMCO2	25.582	11.507	HUMAN		SS_NO_TYPE	LC non-substrate	0	0	1	N-out	Membrane		343	0	283	21	39	RNTAWKRALR	IFIMFDVLTVTGLLCYILFFG	ATFLFERVLL	UP	21
O75631	UPK3A_HUMAN	UPK3A	25.552	11.163	HUMAN		SS_TYPE1	LC non-substrate	0	0	1	N-out	ER;Membrane		287	18	189	28	52	DTWPGRRSGG	MIVITSILGSLPFFLLVGFAGAIALSLV	DMGSSDGETT	UP	28
Q9NQG1	MANBL_HUMAN	MANBAL	25.494	10.561	HUMAN		SS_NO_TYPE	LC non-substrate	0	0	1	N-out	Membrane		85	0	23	21	41	EPTFLENLLR	YGLFLGAIFQLICVLAIIVPI	PKSHEAEAEP	UP	21
Q8TDY8	IGDC4_HUMAN	IGDCC4	25.457	12.298	HUMAN		SS_TYPE1	LC non-substrate	0	0	1	N-out	Membrane;PM		1250	24	933	21	272	SDSLDMHSVT	GIIVGVCLGLLCLLACMCAGL	RRSPHRESLP	UP	21
Q8TD07	RAE1E_HUMAN	RAET1E	25.344	12.244	HUMAN	OTHERS	SS_TYPE1	LC non-substrate	0	0	1	N-out	Membrane;Secreted		263	30	195	23	15	IHWSSSSLPD	RWIILGAFILLVLMGIVLICVWW	QNGEWQAGLW	UP	23
Q8N109	KI2LA_HUMAN	KIR2DL5A	25.308	12.947	HUMAN		SS_TYPE1	LC non-substrate	0	0	1	N-out	Membrane;PM		375	21	217	21	116	PSSKTGIRRH	LHILIGTSVAIILFIILFFFL	LHCCCSNKKN	UP	21
Q8NHK3	KI2LB_HUMAN	KIR2DL5B	25.308	12.947	HUMAN		SS_TYPE1	LC non-substrate	0	0	1	N-out	Membrane;PM		375	21	217	21	116	PSSKTGIRRH	LHILIGTSVAIILFIILFFFL	LHCCCSNKKN	UP	21
O75074	LRP3_HUMAN	LRP3	25.286	10.312	HUMAN		SS_TYPE1	LC non-substrate	0	0	1	N-out	Membrane		770	36	460	21	253	HGCLAAVPRK	VITAALIGSLVCGLLLVIALG	CAFKLYSLRT	UP	21
Q6ZSY5	PPR3F_HUMAN	PPP1R3F	25.157	13.089	HUMAN		SS_NO_TYPE	LC non-substrate	0	0	1	N-out	Membrane		799	0	768	21	10	LRGPLTQTLG	VLAGLVVVPVALNSGVSLLVL	ALCLSLAWFS	UP	21
P24311	COX7B_HUMAN	COX7B	25.147	7.749	HUMAN		SS_NO_TYPE	LC non-substrate	0	0	1	N-out	Membrane;Mitochondrion		80	0	32	27	21	RQSHQKRTPD	FHDKYGNAVLASGATFCIVTWTYVATQ	VGIEWNLSPV	UP	27
P33121	ACSL1_HUMAN	ACSL1	25.078	12.154	HUMAN		SS_TYPE3	LC non-substrate	0	0	1	N-out	ER;Membrane;Mitochondrion		698	0	24	21	653	LVDFRQYVRT	LPTNTLMGFGAFAALTTFWYA	TRPKPLKPPC	UP	21
A2VDJ0	T131L_HUMAN	TMEM131L	24.999	9.99	HUMAN	OTHERS	SS_TYPE1	LC non-substrate	0	0	1	N-out	Membrane;PM		1609	40	829	21	719	VVPGPSWEES	FWRLTVFFVSLSLLGVILIAF	QQAQYILMEF	UP	21
Q969W9	PMEPA_HUMAN	PMEPA1	24.967	8.978	HUMAN	NONSUB	SS_NO_TYPE	LC non-substrate	0	0	1	N-out	Endosome;Golgi;Membrane		287	0	40	23	224	FQSMEITELE	FVQIIIIVVVMMVMVVVITCLLS	HYKLSARSFI	UP	23
Q6ZUT9	DEN5B_HUMAN	DENND5B	24.95	13.763	HUMAN		SS_NO_TYPE	LC non-substrate	0	0	1	N-out	Membrane		1274	0	915	21	338	EEEREQFLYH	LLSLNAVDYFCFTSVFTTIMI	PYRSVIIPIK	UP	21
Q9HB29	ILRL2_HUMAN	IL1RL2	24.941	11.068	HUMAN		SS_TYPE1	LC non-substrate	0	0	1	N-out	Membrane		575	19	316	21	219	ILQLPAPDFR	AYLIGGLIALVAVAVSVVYIY	NIFKIDIVLW	UP	21
Q9NWQ8	PHAG1_HUMAN	PAG1	24.865	13.15	HUMAN		SS_TYPE3	LC non-substrate	0	0	1	N-out	Membrane;PM		432	0	16	21	395	LLGSGQMQIT	LWGSLAAVAIFFVITFLIFLC	SSCDREKKPR	UP	21
Q3KNT9	TMM95_HUMAN	TMEM95	24.851	14.488	HUMAN	OTHERS	SS_TYPE1	LC non-substrate	0	0	1	N-out	Cytoplasm;Membrane		176	16	129	21	10	PGSQDLWEAK	ILLLSIFGAFLLLGVLSLLVE	SHHLQAKSGL	UP	21
Q9UKB5	AJAP1_HUMAN	AJAP1	24.8	12.902	HUMAN		SS_TYPE3	LC non-substrate	0	0	1	N-out	Membrane;PM		411	0	282	21	108	GEASGLAVHQ	IITITVSLIMVIAALITTLVL	KNCCAQSGNT	UP	21
Q8WWF5	ZNRF4_HUMAN	ZNRF4	24.765	11.505	HUMAN	OTHERS	SS_TYPE1	LC non-substrate	0	0	1	N-out	ER;Membrane		429	27	223	21	158	PPCHDLGCHP	VLTVSWVLGCTLALVVSAFFV	LNHLWLWAQA	UP	21
P32926	DSG3_HUMAN	DSG3	24.752	12.476	HUMAN		SS_TYPE1	LC non-substrate	0	0	1	N-out	Cell junction;Membrane;PM		999	23	592	25	359	TRYGRPHSGR	LGPAAIGLLLLGLLLLLLAPLLLLT	CDCGAGSTGG	UP	25
Q7Z4F1	LRP10_HUMAN	LRP10	24.736	14.404	HUMAN		SS_TYPE1	LC non-substrate	0	0	1	N-out	Membrane		713	16	424	21	252	WDCSYVLPRK	VITAAVIGSLVCGLLLVIALG	CTCKLYAIRT	UP	21
Q02221	CX6A2_HUMAN	COX6A2	24.72	14.461	HUMAN		SS_NO_TYPE	LC non-substrate	0	0	1	N-out	Membrane;Mitochondrion		97	0	24	25	48	AAKGGHGGAG	ARTWRLLTFVLALPSVALCTFNSYL	HSGHRPRPEF	UP	25
Q5VTT2	CI135_HUMAN	C9orf135	24.667	9.824	HUMAN		SS_NO_TYPE	LC non-substrate	0	0	1	N-out	Cytoplasm;Membrane;PM		229	0	123	17	89	LLNEETVSSG	IIERVTGLPATGFGAVF	PRHPPDWSKM	UP	17
Q9BSE4	HERP2_HUMAN	HERPUD2	24.648	11.437	HUMAN		SS_NO_TYPE	LC non-substrate	0	0	1	N-out	Membrane		406	0	301	21	84	IVYFYSSFSR	FIMVMGAMLLVYLHQAGWFPF	RQEGGHQQAP	UP	21
P54756	EPHA5_HUMAN	EPHA5	24.53	14.803	HUMAN	SUBLIT	SS_TYPE1	LC non-substrate	0	1	1	N-out	Cell projection;Membrane;PM		1037	24	549	21	443	AASSDQSQIP	VIAVSVTVGVILLAVVIGVLL	SGSCCECGCG	UP	21
Q9NSI5	IGSF5_HUMAN	IGSF5	24.393	7.468	HUMAN		SS_TYPE1	LC non-substrate	0	0	1	N-out	Cell junction;Membrane;PM		407	0	266	19	122	LGFSLPTWGK	VGLGLAGTMLLTPTCTLTI	RCCCCRRRCC	UP	19
Q9H756	LRC19_HUMAN	LRRC19	24.133	17.685	HUMAN	OTHERS	SS_TYPE1	LC non-substrate	0	0	1	N-out	Membrane		370	24	246	21	79	SEHEPLGKSW	AFLVGVVVTVLTTSLLIFIAI	KCPIWYNILL	UP	21
Q13478	IL18R_HUMAN	IL18R1	24.125	8.435	HUMAN		SS_TYPE1	LC non-substrate	0	0	1	N-out	Membrane		541	18	311	21	191	ADIPGHVFTR	GMIIAVLILVAVVCLVTVCVI	YRVDLVLFYR	UP	21
A8MXK1	VSTM5_HUMAN	VSTM5	24.006	11.508	HUMAN	OTHERS	SS_TYPE1	LC non-substrate	0	0	1	N-out	Cell projection;Membrane;PM		200	28	119	21	32	VSEILYEDLH	FVAVILAFLAAVAAVLISLMW	VCNKCAYKFQ	UP	21
Q86SJ2	AMGO2_HUMAN	AMIGO2	23.958	10.599	HUMAN		SS_TYPE1	LC non-substrate	0	0	1	N-out	Membrane;PM		522	39	359	21	103	RSHAHEAFNT	AFTTLAACVASIVLVLLYLYL	TPCPCKCKTK	UP	21
Q96N35	TMM83_HUMAN	LINC00052	23.95	13.078	HUMAN		SS_NO_TYPE	LC non-substrate	0	0	1	N-out	Membrane		136	0	39	23	74	LPLSLSQSVC	LFYSISLCVSLLLHISLCVSVYV	SLSLSSFPCF	UP	23
A8MWV9	SM34A_HUMAN	SMIM34	23.809	10.71	HUMAN		SS_NO_TYPE	LC non-substrate	0	0	1	N-out	Membrane		139	0	45	21	73	NSTRALKVPD	GTSAAWYILTIIGIYAVIFVF	RLASNILRKN	UP	21
Q8N350	CBARP_HUMAN	CBARP	23.611	17.287	HUMAN		SS_TYPE3	LC non-substrate	0	0	1	N-out	Cell projection;Cytoplasm;Membrane;PM		705	0	45	21	639	AEPDPILDNY	VLLVVVMSLFVGGTLVVLSGV	LLLCKRCWDV	UP	21
Q96N68	CR015_HUMAN	C18orf15	23.513	8.684	HUMAN		SS_NO_TYPE	LC non-substrate	0	0	1	N-out	Membrane		181	0	132	21	28	SLTVVCMCAC	MCVCVHVCACVYVCMCVLVCM	CACACMRAHR	UP	21
Q96J42	TXD15_HUMAN	TXNDC15	23.458	12.202	HUMAN	OTHERS	SS_TYPE1	LC non-substrate	0	0	1	N-out	Cell projection;Membrane		360	32	289	21	18	GPLPSTLIKS	VDWLLVFSLFFLISFIMYATI	RTESIRWLIP	UP	21
Q9NR97	TLR8_HUMAN	TLR8	23.424	13.466	HUMAN	OTHERS	SS_TYPE1	LC non-substrate	0	0	1	N-out	Endosome;Membrane		1041	26	801	21	193	ELTTCVSDVT	AVILFFFTFFITTMVMLAALA	HHLFYWDVWF	UP	21
P16410	CTLA4_HUMAN	CTLA4	23.393	8.729	HUMAN	OTHERS	SS_TYPE1	LC non-substrate	0	0	1	N-out	Membrane;PM		223	35	126	21	41	IDPEPCPDSD	FLLWILAAVSSGLFFYSFLLT	AVSLSKMLKK	UP	21
P01732	CD8A_HUMAN	CD8A	23.39	13.901	HUMAN	OTHERS	SS_TYPE1	LC non-substrate	0	0	1	N-out	Membrane;PM		235	21	161	21	32	HTRGLDFACD	IYIWAPLAGTCGVLLLSLVIT	LYCNHRNRRR	UP	21
O95573	ACSL3_HUMAN	ACSL3	23.263	12.983	HUMAN		SS_TYPE3	LC non-substrate	0	0	1	N-out	ER;Membrane;Mitochondrion		720	0	20	21	679	TMKLKHTINP	ILLYFIHFLISLYTILTYIPF	YFFSESRQEK	UP	21
A6NDA9	LRIT2_HUMAN	LRIT2	23.172	10.197	HUMAN	OTHERS	SS_TYPE1	LC non-substrate	0	0	1	N-out	Membrane		550	19	446	21	64	GLEAREHLLH	VTVVLCVVLLAVPVGAYAWAA	QGPCSCSKWV	UP	21
Q86XT9	TM219_HUMAN	TMEM219	23.164	8.062	HUMAN		SS_NO_TYPE	LC non-substrate	0	0	1	N-out	Membrane;PM		240	38	166	21	15	SEELALCGSR	LLVLGSFLLLFCGLLCCVTAM	CFHPRRESHW	UP	21
Q9N2K0	ENH1_HUMAN		23.151	11.588	HUMAN		SS_NO_TYPE	LC non-substrate	0	0	1	N-out	Membrane;PM		584	35	488	21	40	WALSNWMSWV	LPIVSPLIPIFLLLLFGPCIF	RLVSQFIQNR	UP	21
Q9BT88	SYT11_HUMAN	SYT11	23.143	11.892	HUMAN		SS_NO_TYPE	LC non-substrate	0	0	1	N-out	Cell junction;Cell projection;Cytoplasm;Endosome;Golgi;Lysosome;Membrane		431	0	15	21	395	NIRPSFDVSP	VVAGLIGASVLVVCVSVTVFV	WSCCHQQAEK	UP	21
Q7Z5N4	SDK1_HUMAN	SDK1	23.141	7.306	HUMAN	OTHERS	SS_TYPE1	LC non-substrate	0	0	1	N-out	Cell junction;Membrane;PM	BACE1	2213	0	2009	21	183	VEAPFYEEWW	FLLVMALSSLIVILLVVFALV	LHGQNKKYKN	UP	21
Q969N2	PIGT_HUMAN	PIGT	23.115	15.727	HUMAN	OTHERS	SS_TYPE1	LC non-substrate	0	0	1	N-out	ER;Membrane		578	21	506	21	30	PTPDFSMPYN	VICLTCTVVAVCYGSFYNLLT	RTFHIEEPRT	UP	21
O00220	TR10A_HUMAN	TNFRSF10A	22.954	13.051	HUMAN	OTHERS	SS_TYPE1	LC non-substrate	0	0	1	N-out	Membrane;PM		468	23	216	23	206	VHKESGNGHN	IWVILVVTLVVPLLLVAVLIVCC	CIGSGCGGDP	UP	23
P04234	CD3D_HUMAN	CD3D	22.947	13.002	HUMAN		SS_TYPE1	LC non-substrate	0	0	1	N-out	Membrane		171	21	84	21	45	CVELDPATVA	GIIVTDVIATLLLALGVFCFA	GHETGRLSGA	UP	21
Q01344	IL5RA_HUMAN	IL5RA	22.903	11.261	HUMAN	OTHERS	SS_TYPE1	LC non-substrate	0	0	1	N-out	Membrane		420	20	322	20	58	NDEHKPLREW	FVIVIMATICFILLILSLIC	KICHLWIKLF	UP	20
P60508	SYCY2_HUMAN	ERVFRD-1	22.859	13.947	HUMAN		SS_NO_TYPE	LC non-substrate	0	0	1	N-out	Membrane;PM		538	15	463	21	39	GWLNWEGTWK	WFSWVLPLTGPLVSLLLLLLF	GPCLLNLITQ	UP	21
A6NFU0	F187A_HUMAN	FAM187A	22.843	10.571	HUMAN		SS_TYPE1	LC non-substrate	0	0	1	N-out	Membrane		413	17	359	21	16	ASFSDPETRS	AVELTLIGYLLITAVFVTIHF	CRCCCYLFHC	UP	21
F5H4A9	CC080_HUMAN	C3orf80	22.816	11.255	HUMAN		SS_NO_TYPE	LC non-substrate	0	0	1	N-out	Membrane		247	35	46	21	145	LDNVGWFVRK	LSGLLILLVLFAIGYFLQRII	CPSPRRYPRG	UP	21
Q14CZ8	HECAM_HUMAN	HEPACAM	22.726	8.631	HUMAN	OTHERS	SS_TYPE1	LC non-substrate	0	0	1	N-out	Cytoplasm;Membrane		416	33	207	21	155	VKITVYRRSS	LYIILSTGGIFLLVTLVTVCA	CWKPSKRKQK	UP	21
Q5TF21	SOGA3_HUMAN	SOGA3	22.629	10.069	HUMAN		SS_NO_TYPE	LC non-substrate	0	0	1	N-out	Membrane		947	21	893	21	12	EPISVSQMFQ	PIILLILILVLFSSLSYTTIF	KLVFLFTLFF	UP	21
Q9BXR5	TLR10_HUMAN	TLR10	22.619	10.786	HUMAN		SS_TYPE1	LC non-substrate	0	0	1	N-out	Membrane		811	19	557	21	214	VHLHELSCNT	ALLIVTIVVIMLVLGLAVAFC	CLHFDLPWYL	UP	21
P06133	UD2B4_HUMAN	UGT2B4	22.484	13.818	HUMAN		SS_NO_TYPE	LC non-substrate	0	0	1	N-out	ER;Membrane		528	23	469	17	19	LTWFQYHSLD	VTGFLLACVATVIFIIT	KCLFCVWKFV	UP	17
P26439	3BHS2_HUMAN	HSD3B2	22.438	9.268	HUMAN		SS_NO_TYPE	LC non-substrate	0	0	1	N-out	ER;Membrane;Mitochondrion		372	0	286	21	65	LRLDSRWSLP	LTLMYWIGFLLEVVSFLLSPI	YSYQPPFNRH	UP	21
Q99795	GPA33_HUMAN	GPA33	22.423	12.681	HUMAN	OTHERS	SS_TYPE1	LC non-substrate	0	0	1	N-out	Membrane		319	21	214	21	63	VAVRSPSMNV	ALYVGIAVGVVAALIIIGIII	YCCCCRGKDD	UP	21
Q93038	TNR25_HUMAN	TNFRSF25	22.244	11.214	HUMAN	OTHERS	SS_TYPE1	LC non-substrate	0	0	1	N-out	Membrane;PM;Secreted		417	24	175	21	197	RCAAVCGWRQ	MFWVQVLLAGLVVPLLLGATL	TYTYRHCWPH	UP	21
Q8N1N2	DYNAP_HUMAN	DYNAP	22.213	9.581	HUMAN		SS_NO_TYPE	LC non-substrate	0	0	1	N-out	Golgi;Membrane;PM		210	0	113	21	76	YCRNDWSMWK	VFLACLLACVIMTAIGVLIIC	LVNNKGSANS	UP	21
Q9BSF4	TIM29_HUMAN	TIMM29	22.2	10.553	HUMAN		SS_NO_TYPE	LC non-substrate	0	0	1	N-out	Membrane;Mitochondrion		260	0	59	18	183	SAEARARPGR	AAVYVGLLGGAAACFTLA	PSEGAFEEAL	UP	18
Q9BZG2	PPAT_HUMAN	ACP4	22.183	10.048	HUMAN		SS_TYPE1	LC non-substrate	0	0	1	N-out	Membrane		426	26	367	21	12	AAIPPAPVVP	LLAGAVAVLVALSLGLGLLAW	RPGCLRALGG	UP	21
Q9H819	DJC18_HUMAN	DNAJC18	22.163	9.511	HUMAN		SS_NO_TYPE	LC non-substrate	0	0	1	N-out	Membrane		358	0	227	21	110	EEEKPQTTYS	AFIQLLPVLVIVIISVITQLL	ATNPPYSLFY	UP	21
Q8TF08	CX7B2_HUMAN	COX7B2	22.14	6.626	HUMAN		SS_NO_TYPE	LC non-substrate	0	0	1	N-out	Membrane;Mitochondrion		81	0	33	27	21	RHSHVKHSPD	FHDKYGNAVLASGTAFCVATWVFTATQ	IGIEWNLSPV	UP	27
P62341	SELT_HUMAN	SELENOT	22.109	8.461	HUMAN		SS_NO_TYPE	LC non-substrate	0	0	1	N-out	ER;Membrane		195	19	65	19	92	NYLPQPIYRH	IASFLSVFKLVLIGLIIVG	KDPFAFFGMQ	UP	19
Q4G1C9	GRPL2_HUMAN	GLIPR1L2	22.073	8.54	HUMAN		SS_NO_TYPE	LC non-substrate	0	0	1	N-out	Membrane		344	0	253	21	70	PRPVVCDPLC	TFILLLRILCFILCVITVLIV	QSQFPNILLE	UP	21
Q5VU65	P210L_HUMAN	NUP210L	22.013	10.586	HUMAN		SS_NO_TYPE	LC non-substrate	0	0	1	N-out	Membrane		1888	35	1777	21	55	ILKRFTGSYQ	ILLLTLFAVLASTASIFLAYN	AFLNKIQTVP	UP	21
Q99665	I12R2_HUMAN	IL12RB2	21.974	12.104	HUMAN	OTHERS	SS_TYPE1	LC non-substrate	0	0	1	N-out	Membrane		862	23	599	21	219	REFCLQGKAN	WMAFVAPSICIAIIMVGIFST	HYFQQKVFVL	UP	21
Q8N9F0	NAT8L_HUMAN	NAT8L	21.863	11.635	HUMAN		SS_NO_TYPE	LC non-substrate	0	0	1	N-out	Cytoplasm;ER;Membrane;Mitochondrion		302	0	120	21	161	LRQHPRAQLL	YALLAALCFAVSRSLLLTCLV	PAALLGLRYY	UP	21
Q9BZ11	ADA33_HUMAN	ADAM33	21.734	15.604	HUMAN	OTHERS	SS_TYPE1	LC non-substrate	0	0	1	N-out	Membrane		813	29	672	21	91	GPVQAENHDT	FLLAMLLSVLLPLLPGAGLAW	CCYRLPGAHL	UP	21
O43677	NDUC1_HUMAN	NDUFC1	21.649	6.751	HUMAN		SS_NO_TYPE	LC non-substrate	0	0	1	N-out	Membrane;Mitochondrion		76	0	40	19	17	VREPPNAKPD	WLKVGFTLGTTVFLWIYLI	KQHNEDILEY	UP	19
Q9BQD7	ANKMT_HUMAN	ANTKMT	21.642	6.333	HUMAN		SS_NO_TYPE	LC non-substrate	0	0	1	N-out	Membrane;Mitochondrion		235	0	19	23	193	LTELRERRLG	ALELLQAAAGSGLAAYAVWALLL	QPGFRRVPLR	UP	23
Q9H1E5	TMX4_HUMAN	TMX4	21.485	11.111	HUMAN		SS_TYPE1	LC non-substrate	0	0	1	N-out	Membrane;Nucleus		349	23	166	21	139	TLGIPAWCSY	VFFVIATLVFGLFMGLVLVVI	SECFYVPLPR	UP	21
Q15392	DHC24_HUMAN	DHCR24	21.387	9.694	HUMAN		SS_NO_TYPE	LC non-substrate	0	0	1	N-out	ER;Golgi;Membrane		516	22	9	21	464	GLEFVLIHQR	WVFVCLFLLPLSLIFDIYYYV	RAWVVFKLSS	UP	21
Q86UE4	LYRIC_HUMAN	MTDH	21.366	12.057	HUMAN	NONSUB	SS_NO_TYPE	LC non-substrate	0	0	1	N-out	ER;Membrane;Nucleus		582	0	48	21	513	DLGLEPKRYP	GWVILVGTGALGLLLLFLLGY	GWAAACAGAR	UP	21
Q9NY47	CA2D2_HUMAN	CACNA2D2	21.349	10.485	HUMAN	OTHERS	SS_TYPE1	LC non-substrate	0	0	1	N-out	Membrane		1150	18	1095	21	16	TEDTSDCGRG	ASFPPSLGVLVSLQLLLLLGL	PPRPQPQVLV	UP	21
F7VJQ1	APRIO_HUMAN	PRNP	21.325	13.445	HUMAN		SS_NO_TYPE	LC non-substrate	0	0	1	N-out	Membrane;Mitochondrion		73	0	31	21	21	SGRWWLGAAS	WWWLGAASWWWLGAAPWWWLG	TASWWWLGSR	UP	21
Q14574	DSC3_HUMAN	DSC3	21.272	11.535	HUMAN		SS_TYPE1	LC non-substrate	0	0	1	N-out	Cell junction;Membrane;PM		896	27	663	21	185	SRSTGVILGK	WAILAILLGIALLFSVLLTLV	CGVFGATKGK	UP	21
Q8TBE3	FNDC9_HUMAN	FNDC9	21.222	13.846	HUMAN		SS_NO_TYPE	LC non-substrate	0	0	1	N-out	Membrane		224	0	112	21	91	GSSLVDPQIS	LWVLMAILLACFTAVLAFICL	QFWCVRCHEP	UP	21
Q86WI1	PKHL1_HUMAN	PKHD1L1	21.181	9.846	HUMAN		SS_NO_TYPE	LC non-substrate	0	0	1	N-out	Membrane		4243	20	4190	21	12	KASTVGTYAQ	IMTVVISCLVGRMWLLEIFMA	AVSTLNITLR	UP	21
Q75NE6	MIRH1_HUMAN	MIR17HG	21.16	11.058	HUMAN		SS_NO_TYPE	LC non-substrate	0	0	1	N-out	Membrane		70	0	20	23	27	SKRYTWTKLP	LNVPKLVLIYLQSHFVLFFFSMC	QSIWERPAIG	UP	23
Q8NEW7	TMIE_HUMAN	TMIE	21.126	13.043	HUMAN	OTHERS	SS_TYPE1	LC non-substrate	0	0	1	N-out	Membrane		156	27	30	21	78	TVVFWDMRLW	HVVGIFSLFVLSIIITLCCVF	NCRVPRTRKE	UP	21
Q9BQI7	PSD2_HUMAN	PSD2	21.114	6.904	HUMAN		SS_NO_TYPE	LC non-substrate	0	0	1	N-out	Membrane;PM		771	0	621	18	132	EMLSWILRIN	LVAAIFSAPAFPAAVSSM	KKFCRPLLPS	UP	18
Q8N4K4	RPRML_HUMAN	RPRML	21.093	10.932	HUMAN		SS_NO_TYPE	LC non-substrate	0	0	1	N-out	Membrane		120	0	66	21	33	PDERSLWVSR	VAQIAVLCVLSLTVVFGVFFL	GCNLLIKSES	UP	21
Q6ZSA7	LRC55_HUMAN	LRRC55	21.085	11.331	HUMAN		SS_NO_TYPE	LC non-substrate	0	0	1	N-out	Membrane;PM		298	34	224	21	19	CHLTLTLDDY	LFIAFVGFVVSIASVATNFLL	GITANCCHRW	UP	21
Q9H553	ALG2_HUMAN	ALG2	21.084	9.34	HUMAN		SS_NO_TYPE	LC non-substrate	0	0	1	N-out	Membrane		416	0	84	21	311	LPRGLGWGGR	GAAVCAYVRMVFLALYVLFLA	DEEFDVVVCD	UP	21
Q9H2E6	SEM6A_HUMAN	SEMA6A	21.077	7.853	HUMAN	OTHERS	SS_TYPE1	LC non-substrate	0	0	1	N-out	Membrane;PM	BACE1	1030	18	631	21	360	KGHDQLVPVT	LLAIAVILAFVMGAVFSGITV	YCVCDHRRKD	UP	21
Q15884	F1892_HUMAN	FAM189A2	21.07	6.823	HUMAN	OTHERS	SS_TYPE1	LC non-substrate	0	0	1	N-out	Membrane		450	29	56	21	344	CSAVHLLLKK	VLFALCALNALTTTVCLVAAA	LRYLQIFATR	UP	21
Q9ULC5	ACSL5_HUMAN	ACSL5	21.059	9.019	HUMAN		SS_TYPE3	LC non-substrate	0	0	1	N-out	ER;Membrane;Mitochondrion;PM		683	0	11	21	651	LFIFNFLFSP	LPTPALICILTFGAAIFLWLI	TRPQPVLPLL	UP	21
Q96EX1	SIM12_HUMAN	SMIM12	21.039	8.393	HUMAN		SS_NO_TYPE	LC non-substrate	0	0	1	N-out	Membrane		92	0	14	20	58	FWTVVRTYAP	YVTFPVAFVVGAVGYHLEWF	IRGKDPQPVE	UP	20
Q6UWB1	I27RA_HUMAN	IL27RA	20.995	7.819	HUMAN	OTHERS	SS_TYPE1	LC non-substrate	0	0	1	N-out	Membrane		636	32	484	21	99	HLPDNTLRWK	VLPGILFLWGLFLLGCGLSLA	TSGRCYHLRH	UP	21
Q01151	CD83_HUMAN	CD83	20.981	11.441	HUMAN	OTHERS	SS_TYPE1	LC non-substrate	0	0	1	N-out	Membrane		205	19	125	22	39	EETFKKYRAE	IVLLLALVIFYLTLIIFTCKFA	RLQSIFPDFS	UP	22
Q0P670	SPEM2_HUMAN	SPEM2	20.87	13.399	HUMAN		SS_NO_TYPE	LC non-substrate	0	0	1	N-out	Membrane		501	0	25	21	455	YQESPHDAED	ILLLLLGLIVLVNIGINVATM	MWHGLQNALD	UP	21
Q9Y320	TMX2_HUMAN	TMX2	20.833	10.762	HUMAN	OTHERS	SS_TYPE1	LC non-substrate	0	0	1	N-out	ER;Membrane		296	48	54	23	171	IFMFSKVANT	ILFFRLDIRMGLLYITLCIVFLM	TCKPPLYMGP	UP	23
P49788	TIG1_HUMAN	RARRES1	20.82	8.554	HUMAN		SS_TYPE3	LC non-substrate	0	0	1	N-out	Membrane		294	0	20	22	252	PWSGPRGPRP	TAPLLALLLLLAPVAAPAGSGD	PDDPGQPQDA	UP	22
Q16821	PPR3A_HUMAN	PPP1R3A	20.785	7.877	HUMAN		SS_NO_TYPE	LC non-substrate	0	0	1	N-out	Membrane		1122	0	1077	21	24	FSKYTNSKIP	YFLLFLIFLITVYHYDLMIGL	TFYVLSLSWL	UP	21
Q8N0Z9	VSI10_HUMAN	VSIG10	20.779	8.632	HUMAN	OTHERS	SS_TYPE1	LC non-substrate	0	0	1	N-out	Membrane		540	30	383	21	106	SVKEPLNIGG	IVGTIVSLLLLGLAIISGLLL	HYSPVFCWKV	UP	21
Q2I0M4	LRC26_HUMAN	LRRC26	20.554	12.919	HUMAN	OTHERS	SS_TYPE1	LC non-substrate	0	0	1	N-out	Membrane;PM		334	26	235	21	52	HCAQPLALRD	LAVVYTLGPASFLVSLASCLA	LGSGLTACRA	UP	21
Q8NCQ3	NC301_HUMAN	LINC00301	20.394	8.466	HUMAN		SS_NO_TYPE	LC non-substrate	0	0	1	N-out	Membrane		95	0	26	21	48	LMYAIWMNLN	SFGLAIIGILLIACEIILFLT	KDETIQWPHV	UP	21
Q17R55	F187B_HUMAN	FAM187B	20.32	11.718	HUMAN	OTHERS	SS_TYPE1	LC non-substrate	0	0	1	N-out	Membrane		369	17	318	21	13	RADSVLKGLK	LVLLVVTVLALLGALLKCIHP	SPGRRSTQVL	UP	21
P47985	UCRI_HUMAN	UQCRFS1	20.267	9.07	HUMAN		SS_NO_TYPE	LC non-substrate	0	0	1	N-out	Membrane;Mitochondrion		274	0	103	37	134	LEVLDSTKSS	RESSEARKGFSYLVTGVTTVGVAYAAKNAVTQFVSSM	SASADVLALA	UP	37
A2A2Y4	FRMD3_HUMAN	FRMD3	20.199	7.966	HUMAN		SS_NO_TYPE	LC non-substrate	0	0	1	N-out	Membrane		597	0	530	21	46	VNPLVKSFSR	LLVVGLGLLLFVFPLLLLLLE	SGIDLSFLCE	UP	21
Q9H6B9	EPHX3_HUMAN	EPHX3	20.18	7.103	HUMAN		SS_NO_TYPE	LC non-substrate	0	0	1	N-out	Membrane		360	0	21	21	318	PSRLSLKLLR	AFMWSLVFSVALVAAAVYGCI	ALTHVLCRPR	UP	21
Q99102	MUC4_HUMAN	MUC4	20.155	11.89	HUMAN		SS_NO_TYPE	LC non-substrate	0	0	1	N-out	Membrane;PM		5412	28	5340	21	23	CEHLSMKLDA	FFGIFFGALGGLLLLGVGTFV	VLRFWGCSGA	UP	21
Q9NP80	PLPL8_HUMAN	PNPLA8	20.144	7.734	HUMAN		SS_NO_TYPE	LC non-substrate	0	0	1	N-out	ER;Membrane;Mitochondrion		782	0	474	21	287	VELTQKPVHQ	LFDYICGVSTGAILAFMLGLF	HMPLDECEEL	UP	21
Q5BVD1	TTMP_HUMAN	TTMP	20.122	11.222	HUMAN	OTHERS	SS_TYPE1	LC non-substrate	0	0	1	N-out	ER;Membrane		217	0	65	21	131	CNKNVVGRCK	LWMIITSIFLGVITVIIIGLC	LAAVTYVDED	UP	21
Q9NU53	GINM1_HUMAN	GINM1	19.961	14.467	HUMAN	OTHERS	SS_TYPE1	HC non-substrate	0	0	1	N-out	Membrane		330	23	245	21	41	VFPVFFQFLN	IMVVGITGAAVVITILKVFFP	VSEYKGILQL	UP	21
O60462	NRP2_HUMAN	NRP2	19.812	7.602	HUMAN		SS_TYPE1	HC non-substrate	0	0	1	N-out	Membrane		931	20	844	25	42	EKSWLYTLDP	ILITIIAMSSLGVLLGATCAGLLLY	CTCSYSGLSS	UP	25
Q9NP60	IRPL2_HUMAN	IL1RAPL2	19.784	7.606	HUMAN		SS_TYPE1	HC non-substrate	0	0	1	N-out	Membrane		686	16	338	21	311	LLRKKDLIYK	IELAGGLGAIFLLLVLLVVIY	KCYNIELMLF	UP	21
Q9H3N1	TMX1_HUMAN	TMX1	19.782	7.063	HUMAN	OTHERS	SS_TYPE1	HC non-substrate	0	0	1	N-out	ER;Membrane		280	26	154	23	77	EDLGLPVWGS	YTVFALATLFSGLLLGLCMIFVA	DCLCPSKRRR	UP	23
Q147U7	SMCO1_HUMAN	SMCO1	19.779	8.716	HUMAN		SS_NO_TYPE	HC non-substrate	0	0	1	N-out	Membrane		214	0	64	17	133	AQDEMWTAVR	ALQLTSMELNILYSYVI	EVLICLHTRV	UP	17
Q8N9M5	TM102_HUMAN	TMEM102	19.654	9.059	HUMAN		SS_NO_TYPE	HC non-substrate	0	0	1	N-out	Membrane;PM		508	0	260	18	230	PSEAREAWPT	LCSAQVAAWFFATLAAVA	ESLIPVPGAP	UP	18
Q5VT99	LRC38_HUMAN	LRRC38	19.619	9.807	HUMAN	OTHERS	SS_TYPE1	HC non-substrate	0	0	1	N-out	Membrane;PM		294	27	222	21	24	RFSLSLTDLC	IIIFSGVAVSIAAIISSFFLA	TVVQCLQRCA	UP	21
Q8WWU5	TCP11_HUMAN	TCP11	19.372	9.651	HUMAN		SS_NO_TYPE	HC non-substrate	0	0	1	N-out	Membrane		503	0	329	20	154	LQELKSQLHQ	LTVMASVLLVASSFSGSVLF	GSPQFVDKLK	UP	20
Q9Y442	CV024_HUMAN	YWHAH-AS1	19.31	7.752	HUMAN		SS_NO_TYPE	HC non-substrate	0	0	1	N-out	Membrane		160	0	26	21	113	WTMSRPGAKK	VMNSYFIAGCGPAVCYYAVSW	LRQGFSINLT	UP	21
Q96BY9	SARAF_HUMAN	SARAF	19.189	10.095	HUMAN	OTHERS	SS_TYPE1	HC non-substrate	0	0	1	N-out	ER;Membrane		339	30	143	21	145	KWSSADSCNM	SGLITIVVLLGIAFVVYKLFL	SDGQYSPPPY	UP	21
B6SEH8	ERVV1_HUMAN	ERVV-1	19.179	9.901	HUMAN	OTHERS	SS_TYPE1	HC non-substrate	0	0	1	N-out	Membrane		477	21	300	21	135	NTTQPRQKRA	LGLILAGMGAAIGMIAPWGGF	TYHDVTLRNL	UP	21
Q92854	SEM4D_HUMAN	SEMA4D	19.122	10.777	HUMAN	OTHERS	SS_TYPE1	HC non-substrate	0	0	1	N-out	Membrane;PM	ADAM17	862	21	713	21	107	TMYLKSSDNR	LLMSLFLFFFVLFLCLFFYNC	YKGYLPRQCL	UP	21
Q9Y6F6	IRAG1_HUMAN	IRAG1	19.075	12.109	HUMAN		SS_NO_TYPE	HC non-substrate	0	0	1	N-out	Cytoplasm;Membrane		904	0	843	21	40	QVMYPKLCQH	WQVIWMMAAVMLVLTVVLGLY	NSYNSCAEQA	UP	21
Q03167	TGBR3_HUMAN	TGFBR3	19.05	12.871	HUMAN	SUBLIT	SS_TYPE1	HC non-substrate	0	1	1	N-out	Membrane;PM		851	20	767	22	42	IFHGLDTLTV	MGIAFAAFVIGALLTGALWYIY	SHTGETAGRQ	UP	22
Q71H61	ILDR2_HUMAN	ILDR2	19.031	8.709	HUMAN		SS_TYPE1	HC non-substrate	0	0	1	N-out	ER;Membrane		639	20	166	21	432	PSFAVEIMPE	WVFVGLVLLGVFLFFVLVGIC	WCQCCPHSCC	UP	21
Q8IXX5	T183A_HUMAN	TMEM183A	18.998	11.455	HUMAN		SS_NO_TYPE	HC non-substrate	0	0	1	N-out	Membrane		376	0	299	21	56	QDCCLLQVTT	LNFIFIPIVMGMIFTLFTINV	STDMRHHRVR	UP	21
Q1AE95	T183B_HUMAN	TMEM183BP	18.998	11.455	HUMAN		SS_NO_TYPE	HC non-substrate	0	0	1	N-out	Membrane		376	0	299	21	56	QDCCLLQVTT	LNFIFIPIVMGMIFTLFTINV	STDMRHHRVR	UP	21
Q6UXK2	ISLR2_HUMAN	ISLR2	18.852	8.35	HUMAN		SS_NO_TYPE	HC non-substrate	0	0	1	N-out	Membrane;PM	BACE1	745	18	571	21	135	VFSTKKELPS	LLVIVAVSVFLLVLATVPLLG	AACCHLLAKH	UP	21
Q86SU0	ILDR1_HUMAN	ILDR1	18.845	7.107	HUMAN	OTHERS	SS_TYPE1	HC non-substrate	0	0	1	N-out	Membrane;PM		546	23	144	21	358	DKEVKLIVLH	WLTVIFIILGALLLLLLIGVC	WCQCCPQYCC	UP	21
Q5JRM2	CX066_HUMAN	CXorf66	18.834	11.735	HUMAN	OTHERS	SS_TYPE1	HC non-substrate	0	0	1	N-out	Membrane		361	19	28	21	293	QTKLNYLRRN	LLILVGIIIMVFVFICFCYLH	YNCLSDDASK	UP	21
Q9P0V8	SLAF8_HUMAN	SLAMF8	18.816	7.652	HUMAN		SS_TYPE1	HC non-substrate	0	0	1	N-out	Membrane		285	22	211	21	31	AAPGKASYKD	VLLVVVPVSLLLMLVTLFSAW	HWCPCSGKKK	UP	21
Q9NXE4	NSMA3_HUMAN	SMPD4	18.758	7.877	HUMAN		SS_NO_TYPE	HC non-substrate	0	0	1	N-out	ER;Golgi;Membrane;Nucleus;PM		866	0	821	21	24	FLGSYRTLVS	LLLAFFVASLFCVGPLPCTLL	LTLGYVLYAS	UP	21
Q7Z419	R144B_HUMAN	RNF144B	18.721	9.74	HUMAN		SS_NO_TYPE	HC non-substrate	0	0	1	N-out	Membrane;Mitochondrion		303	0	257	21	25	RASVMWNRTQ	VVGILVGLGIIALVTSPLLLL	ASPCIICCVC	UP	21
Q9Y561	LRP12_HUMAN	LRP12	18.668	6.468	HUMAN	OTHERS	SS_TYPE1	HC non-substrate	0	0	1	N-out	Membrane		859	32	460	21	346	ENCPVIVPTR	VITAAVIGSLICGLLLVIALG	CTCKLYSLRM	UP	21
Q99062	CSF3R_HUMAN	CSF3R	18.62	13.502	HUMAN	OTHERS	SS_TYPE1	HC non-substrate	0	0	1	N-out	Membrane		836	24	603	23	186	TLTPEGSELH	IILGLFGLLLLLTCLCGTAWLCC	SPNRKNPLWP	UP	23
Q96T52	IMP2L_HUMAN	IMMP2L	18.585	6.188	HUMAN		SS_NO_TYPE	HC non-substrate	0	0	1	N-out	Membrane;Mitochondrion		175	0	18	19	138	KRYIKAFCKG	FFVAVPVAVTFLDRVACVA	RVEGASMQPS	UP	19
Q8ND61	CC020_HUMAN	C3orf20	18.498	6.884	HUMAN		SS_NO_TYPE	HC non-substrate	0	0	1	N-out	Membrane		904	0	777	21	106	DPPLMVKKNS	VVQGMILMFAGGKLIFGGRVL	NGYGLSKQNL	UP	21
Q6V0L0	CP26C_HUMAN	CYP26C1	18.488	8.472	HUMAN		SS_NO_TYPE	HC non-substrate	0	0	1	N-out	Membrane		522	0	8	21	493	MQELKESAVE	LLFAAFFTTASASTSLVLLLL	QHPAAIAKIR	PH	21
Q9NSK7	CS012_HUMAN	C19orf12	18.46	5.982	HUMAN		SS_NO_TYPE	HC non-substrate	0	0	1	N-out	Membrane;Mitochondrion		152	0	50	21	81	KGALVTGAMA	FVGGLVGGPPGLAVGGAVGGL	LGAWMTSGQF	UP	21
O95169	NDUB8_HUMAN	NDUFB8	18.367	6.493	HUMAN		SS_NO_TYPE	HC non-substrate	0	0	1	N-out	Membrane;Mitochondrion		186	0	132	21	33	PVSWHVMCMQ	LFGFLAFMIFMCWVGDVYPVY	QPVGPKQYPY	UP	21
A6NHS7	MANS4_HUMAN	MANSC4	18.312	9.433	HUMAN	OTHERS	SS_TYPE1	HC non-substrate	0	0	1	N-out	Membrane		340	24	260	21	35	EDEVSVTSKT	WLVSVALCTSVIFLGCCIVIL	ASGCCGKQQG	UP	21
P14406	CX7A2_HUMAN	COX7A2	18.254	6.596	HUMAN		SS_NO_TYPE	HC non-substrate	0	0	1	N-out	Membrane;Mitochondrion		83	0	48	29	6	LYLKGGVADA	LLYRATMILTVGGTAYAIY	ELAVASFPKK	PH	19
Q2WGJ9	FR1L6_HUMAN	FER1L6	18.216	7.108	HUMAN		SS_NO_TYPE	HC non-substrate	0	0	1	N-out	Membrane		1857	0	1824	21	12	YLIWKNYKKY	IIIAFILIILIIFLVLFIYTL	PGAISRRIVV	UP	21
O15394	NCAM2_HUMAN	NCAM2	18.213	7.768	HUMAN		SS_TYPE1	HC non-substrate	0	0	1	N-out	Membrane;PM		837	19	678	21	119	PNIIKDTLFN	GLGLGAVIGLGVAALLLILVV	TDVSCFFIRQ	UP	21
Q6ZRH7	CTSRG_HUMAN	CATSPERG	18.119	9.698	HUMAN	OTHERS	SS_TYPE1	HC non-substrate	0	0	1	N-out	Membrane		1159	35	1031	21	72	HGLPLSPKRA	LFIIMVSASVFVGLVIFYIAF	CLLWPLVVKG	UP	21
Q9NS64	RPRM_HUMAN	RPRM	18.079	8.537	HUMAN		SS_NO_TYPE	HC non-substrate	0	0	1	N-out	Cytoplasm;Membrane		109	0	55	21	33	PDERSLYIMR	VVQIAVMCVLSLTVVFGIFFL	GCNLLIKSEG	UP	21
Q8N7C0	LRC52_HUMAN	LRRC52	18.04	9.534	HUMAN		SS_NO_TYPE	HC non-substrate	0	0	1	N-out	Membrane;PM		313	23	221	21	48	MCITHLDHKD	YIFLLLIGFCIFAAGTVAAWL	TGVCAVLYQN	UP	21
Q86WR0	CCD25_HUMAN	CCDC25	17.752	7.184	HUMAN		SS_NO_TYPE	HC non-substrate	0	0	1	N-out	Membrane;PM		208	0	66	17	125	GENIEDIPKE	VLMDCAHLVKANSIQGC	KMNNVNVVYT	UP	17
H3BV60	TGR3L_HUMAN	TGFBR3L	17.752	9.076	HUMAN		SS_NO_TYPE	HC non-substrate	0	0	1	N-out	Membrane		316	0	268	21	27	PAPAALEPAP	VVALVLAAFVLGAALAAGLGL	VCAHSAPHAP	UP	21
Q53RT3	APRV1_HUMAN	ASPRV1	17.672	7.601	HUMAN		SS_NO_TYPE	HC non-substrate	0	0	1	N-out	Membrane		343	0	55	21	267	VIPTLLREAP	FSSVIAPTLLCGFLFLAWVAA	EVPEESSRMA	UP	21
Q6ISU1	PTCRA_HUMAN	PTCRA	17.669	8.285	HUMAN	OTHERS	SS_TYPE1	HC non-substrate	0	0	1	N-out	Membrane		281	23	123	21	114	QEPLRGTPGG	ALWLGVLRLLLFKLLLFDLLL	TCSCLCDPAG	UP	21
K7EJ46	SIM22_HUMAN	SMIM22	17.632	7.975	HUMAN		SS_NO_TYPE	HC non-substrate	0	0	1	N-out	Membrane		83	0	31	21	31	HQFFQSTWDT	VAFIVFLTFMGTVLLLLLLVV	AHCCCCSSPG	UP	21
P60059	SC61G_HUMAN	SEC61G	17.563	11.267	HUMAN		SS_NO_TYPE	HC non-substrate	0	0	1	N-out	ER;Membrane		68	0	32	29	7	TKPDRKEFQK	IAMATAIGFAIMGFIGFFVKLIH	IPINNIIVGG	TM	23
Q9P2B2	FPRP_HUMAN	PTGFRN	17.552	6.819	HUMAN	OTHERS	SS_TYPE1	HC non-substrate	0	0	1	N-out	ER;Golgi;Membrane		879	25	807	21	26	MDVLNAFKYP	LLIGVGLSTVIGLLSCLIGYC	SSHWCCKKEV	UP	21
Q9Y2C9	TLR6_HUMAN	TLR6	17.407	8.411	HUMAN		SS_TYPE1	HC non-substrate	0	0	1	N-out	Cytoplasm;Membrane;PM		796	31	555	21	189	MSELSCNITL	LIVTIGATMLVLAVTVTSLCI	YLDLPWYLRM	UP	21
Q66K14	TBC9B_HUMAN	TBC1D9B	17.339	7.776	HUMAN		SS_NO_TYPE	HC non-substrate	0	0	1	N-out	Membrane		1250	0	667	21	562	QDLGVISSIS	LSWFLTLFLSVMPFESAVVIV	DCFFYEGIKV	UP	21
Q9BQA9	CYBC1_HUMAN	CYBC1	17.234	7.159	HUMAN		SS_NO_TYPE	HC non-substrate	0	0	1	N-out	ER;Membrane		187	0	19	23	145	SSRLHLKRAP	GIRSWSLLVGILSIGLAAAYYSG	DSLGWKLFYV	UP	23
Q9NPB0	SMDC1_HUMAN	SAYSD1	17.222	6.942	HUMAN		SS_NO_TYPE	HC non-substrate	0	0	1	N-out	Cytoplasm;Membrane		183	0	105	21	57	SFLTNITFLK	VLLWLVLLGLFVELEFGLAYF	VLSLFYWMYV	UP	21
O95167	NDUA3_HUMAN	NDUFA3	17.192	8.151	HUMAN		SS_NO_TYPE	HC non-substrate	0	0	1	N-out	Membrane;Mitochondrion		84	0	18	21	45	LKNAWDKEPV	LVVSFVVGGLAVILPPLSPYF	KYSVMINKAT	UP	21
P08637	FCG3A_HUMAN	FCGR3A	17.124	13.537	HUMAN	OTHERS	SS_TYPE1	HC non-substrate	0	0	1	N-out	Membrane;PM	ADAM17	254	16	192	21	25	ISSFFPPGYQ	VSFCLVMVLLFAVDTGLYFSV	KTNIRSSTRD	UP	21
O14931	NCTR3_HUMAN	NCR3	17.017	8.824	HUMAN	OTHERS	SS_TYPE1	HC non-substrate	0	0	1	N-out	Membrane;PM		201	18	117	21	45	VVEKEHPQLG	AGTVLLLRAGFYAVSFLSVAV	GSTVYYQGKC	UP	21
O14786	NRP1_HUMAN	NRP1	16.971	7.803	HUMAN	OTHERS	SS_TYPE1	HC non-substrate	0	0	1	N-out	Cytoplasm;Membrane;Mitochondrion;PM	ADAM10	923	21	835	23	44	PGNVLKTLDP	ILITIIAMSALGVLLGAVCGVVL	YCACWHNGMS	UP	23
Q9H6X2	ANTR1_HUMAN	ANTXR1	16.534	6.945	HUMAN		SS_TYPE1	HC non-substrate	0	0	1	N-out	Cell projection;Membrane;PM		564	32	289	21	222	ITTTHCSDGS	ILAIALLILFLLLALALLWWF	WPLCCTVIIK	UP	21
P61550	ENVT1_HUMAN	ERVS71-1	16.486	8.165	HUMAN		SS_NO_TYPE	HC non-substrate	0	0	1	N-out	Membrane;PM		626	38	537	21	30	FNWNPWLTTL	ITGLAGPLLILLLSLIFGPCI	LNSFLNFIKQ	UP	21
Q8N326	CJ111_HUMAN	RPP38-DT	16.472	6.884	HUMAN		SS_NO_TYPE	HC non-substrate	0	0	1	N-out	Membrane		155	0	114	21	20	LRRRQVASDL	MSLLLLPAFSGLTWAPFLFLF	TYLPPFLNLL	UP	21
Q9H0H0	INT2_HUMAN	INTS2	16.42	5.695	HUMAN		SS_NO_TYPE	HC non-substrate	0	0	1	N-out	Membrane;Nucleus		1204	0	427	17	760	RPPATPAGVR	FVSLSFCMLLAFSTLVS	TPEQEQLMVV	UP	17
P36941	TNR3_HUMAN	LTBR	16.18	11.19	HUMAN	OTHERS	SS_TYPE1	HC non-substrate	0	0	1	N-out	Membrane		435	30	197	21	187	PPEMSGTMLM	LAVLLPLAFFLLLATVFSCIW	KSHPSLCRKL	UP	21
Q6P4H8	ACKMT_HUMAN	ATPSCKMT	16.104	6.182	HUMAN		SS_NO_TYPE	HC non-substrate	0	0	1	N-out	Membrane;Mitochondrion		233	0	37	21	175	VNSLQKSNWG	FLLTGLVGGTLVAVYAVATPF	VTPALRKVCL	UP	21
A0AVI2	FR1L5_HUMAN	FER1L5	16.042	6.544	HUMAN		SS_NO_TYPE	HC non-substrate	0	0	1	N-out	Membrane;PM		2057	0	1961	21	75	YIFWKRYRFK	LIAFMVISIIALMLFNFIYSA	PHYLAMSWIK	UP	21
Q15738	NSDHL_HUMAN	NSDHL	15.85	6.718	HUMAN		SS_NO_TYPE	HC non-substrate	0	0	1	N-out	ER;Membrane		373	0	297	21	55	YEAPKYHIPY	WVAYYLALLLSLLVMVISPVI	QLQPTFTPMR	UP	21
P06340	DOA_HUMAN	HLA-DOA	15.849	5.797	HUMAN		SS_TYPE1	HC non-substrate	0	0	1	N-out	Endosome;Lysosome;Membrane		250	25	192	23	10	VPIPPPDAME	TLVCALGLAIGLVGFLVGTVLII	MGTYVSSVPR	UP	23
Q96GQ5	RUSF1_HUMAN	RUSF1	15.763	4.205	HUMAN		SS_NO_TYPE	HC non-substrate	0	0	1	N-out	Membrane		468	0	246	21	201	LVNLAGLLVS	LLMLPLVSGCPGFSLGCFFFL	TALHIYANYR	UP	21
Q68CR1	SE1L3_HUMAN	SEL1L3	15.722	6.447	HUMAN		SS_NO_TYPE	HC non-substrate	0	0	1	N-out	Membrane		1132	0	1056	21	55	YLHLRLLWGA	ILHSALIYFLGTFLLSILIAW	TVQYFQSVSA	UP	21
A0A1B0GVQ0	SPAR_HUMAN	SPAAR	15.626	6.129	HUMAN		SS_NO_TYPE	HC non-substrate	0	0	1	N-out	Endosome;Lysosome;Membrane		90	0	18	21	51	PKVAQWAMET	AVIGVVVVLFVVTVAITCVLC	CFSCDSRAQD	UP	21
Q9NVI7	ATD3A_HUMAN	ATAD3A	15.108	6.636	HUMAN		SS_NO_TYPE	HC non-substrate	0	0	1	N-out	Membrane;Mitochondrion		634	0	294	18	322	FRAFVTDWDK	VTATVAGLTLLAVGVYSA	KNATLVAGRF	UP	18
Q9H0A3	T191A_HUMAN	TMEM191A	15.054	5.513	HUMAN		SS_NO_TYPE	HC non-substrate	0	0	1	N-out	Membrane		160	0	23	21	116	WNKLCLVSMD	FCFPLDFVSNLFWIFASKFII	VTGQIKADFK	UP	21
Q9BXS4	TMM59_HUMAN	TMEM59	14.812	6.164	HUMAN	OTHERS	SS_TYPE1	HC non-substrate	0	0	1	N-out	Endosome;Golgi;Lysosome;Membrane;PM		323	35	203	21	64	GFLRCLSLNS	GWILTTTLVLSVMVLLWICCA	TVATAVEQYV	UP	21
Q8NDB6	FA156_HUMAN	FAM156A	14.738	4.51	HUMAN		SS_NO_TYPE	HC non-substrate	0	0	1	N-out	Membrane		213	0	153	17	43	ESNRAPHPSS	WETLVQGLSGLTLSLGT	NQPGPLPEAA	UP	17
Q9HBL6	LRTM1_HUMAN	LRTM1	14.448	5.832	HUMAN	OTHERS	SS_TYPE1	HC non-substrate	0	0	1	N-out	Membrane		345	27	261	21	36	PANLRHAIAT	VIITGVVCGIVCLMMLAAAIY	GCTYAAITAQ	UP	21
P0DTF9	PTIP2_HUMAN	PTTG1IP2	14.331	8.178	HUMAN	OTHERS	SS_TYPE1	HC non-substrate	0	0	1	N-out	Membrane		154	26	71	21	36	SIYWLNCKVD	MFGIMMLLLIAVLITGFVWYC	CAYHFYLQDL	UP	21
O75787	RENR_HUMAN	ATP6AP2	14.287	7.026	HUMAN	OTHERS	SS_TYPE1	HC non-substrate	0	0	1	N-out	Cell projection;Cytoplasm;ER;Endosome;Lysosome;Membrane	BACE1	350	16	286	21	27	YNLAYKYNFE	YSVVFNMVLWIMIALALAVII	TSYNIWNMDP	UP	21
Q9N2J8	ENH3_HUMAN		14.117	4.577	HUMAN		SS_NO_TYPE	HC non-substrate	0	0	1	N-out	Membrane;PM		555	35	480	21	19	WALSNWMSWV	LPILSPLIPIFLLLLFGPCIF	HLVSQFIQNR	UP	21
Q969P0	IGSF8_HUMAN	IGSF8	13.945	4.579	HUMAN		SS_NO_TYPE	HC non-substrate	0	0	1	N-out	Membrane;PM		613	27	552	21	13	VYPYMHALDT	LFVPLLVGTGVALVTGATVLG	TITCCFMKRL	UP	21
P09693	CD3G_HUMAN	CD3G	13.905	5.088	HUMAN	OTHERS	SS_TYPE1	HC non-substrate	0	0	1	N-out	Membrane		182	22	94	21	45	CIELNAATIS	GFLFAEIVSIFVLAVGVYFIA	GQDGVRQSRA	UP	21
L0R6Q1	S35U4_HUMAN	SLC35A4	13.816	6.299	HUMAN		SS_NO_TYPE	HC non-substrate	0	0	1	N-out	Membrane		103	0	61	23	19	LAGYVVAKLR	ASAVLGFAVGTCTGIYAAQAYAV	PNVEKTLRDY	UP	23
O95237	LRAT_HUMAN	LRAT	13.72	6.098	HUMAN		SS_NO_TYPE	HC non-substrate	0	0	1	N-out	ER;Membrane		230	0	194	21	15	VKIIIRDQRS	VLASAVLGLASIVCTGLVSYT	TLPAIFIPFF	UP	21
O15482	TEX28_HUMAN	TEX28	13.71	6.065	HUMAN		SS_NO_TYPE	HC non-substrate	0	0	1	N-out	Membrane		410	0	335	23	52	QMLFKFLSPR	LSLATVLLVFVSTLCACPSSLIS	SRLCTCTMLM	UP	23
Q9UK28	TM59L_HUMAN	TMEM59L	13.674	7.384	HUMAN		SS_TYPE1	HC non-substrate	0	0	1	N-out	Golgi;Membrane		342	24	243	23	52	CMSRRSGLPR	WILACCLFLSVLVMLWLSCSTLV	TAPGQHLKFQ	UP	23
Q02413	DSG1_HUMAN	DSG1	13.599	4.921	HUMAN		SS_TYPE1	HC non-substrate	0	0	1	N-out	Cell junction;Membrane;PM		1049	23	525	21	480	LLSDNVHFGP	AGIGLLIMGFLVLGLVPFLMI	CCDCGGAPRS	UP	21
P58335	ANTR2_HUMAN	ANTXR2	13.348	4.387	HUMAN	OTHERS	SS_TYPE1	HC non-substrate	0	0	1	N-out	Membrane		489	33	285	23	148	IVTATECSNG	IAAIIVILVLLLLLGIGLMWWFW	PLCCKVVIKD	UP	23
Q86U02	CN165_HUMAN	LINC00596	13.348	5.442	HUMAN		SS_NO_TYPE	HC non-substrate	0	0	1	N-out	Membrane		117	0	37	21	59	GMFPTETEST	VFCLFVYLFIFVFETASGFVA	QTGVHWCNLG	UP	21
Q9NPA0	EMC7_HUMAN	EMC7	13.102	3.562	HUMAN	OTHERS	SS_TYPE1	HC non-substrate	0	0	1	N-out	ER;Membrane		242	23	136	21	62	IKRESWGWTD	FLMNPMVMMMVLPLLIFVLLP	KVVNTSDPDM	UP	21
Q9NYK1	TLR7_HUMAN	TLR7	12.976	4.095	HUMAN	OTHERS	SS_TYPE1	HC non-substrate	0	0	1	N-out	ER;Endosome;Membrane		1049	26	813	21	189	LYTCELDLTN	LILFSLSISVSLFLMVMMTAS	HLYFWDVWYI	UP	21
P07359	GP1BA_HUMAN	GP1BA	12.891	4.105	HUMAN	OTHERS	SS_TYPE1	HC non-substrate	0	0	1	N-out	Membrane	ADAM17	652	16	515	21	100	HPDFCCLLPL	GFYVLGLFWLLFASVVLILLL	SWVGHVKPQA	UP	21
Q3SY77	UD3A2_HUMAN	UGT3A2	12.374	3.044	HUMAN	OTHERS	SS_TYPE1	HC non-substrate	0	0	1	N-out	Membrane		523	22	461	21	19	YVFQQPWHEQ	YLLDVFVFLLGLTLGTLWLCG	KLLGMAVWWL	UP	21
Q5SGD2	PPM1L_HUMAN	PPM1L	12.373	4.253	HUMAN	OTHERS	SS_TYPE1	HC non-substrate	0	0	1	N-out	Membrane		360	0	25	17	318	MRYFLLRPET	LFLLCISLALWSYFFHT	DEVKTIVKSS	UP	17
Q8TEM1	PO210_HUMAN	NUP210	12.275	6.116	HUMAN	OTHERS	SS_TYPE1	HC non-substrate	0	0	1	N-out	ER;Membrane;Nucleus		1887	26	1782	21	58	LFQHFLDSYQ	VMFFTLFALLAGTAVMIIAYH	TVCTPRDLAV	UP	21
Q9UQF0	SYCY1_HUMAN	ERVW-1	12.089	5.28	HUMAN	OTHERS	SS_TYPE1	HC non-substrate	0	0	1	N-out	Membrane;PM		538	20	423	21	74	NTGPWGLLSQ	WMPWILPFLGPLAAIILLLLF	GPCIFNLLVN	UP	21
Q9NZJ5	E2AK3_HUMAN	EIF2AK3	11.903	3.454	HUMAN	OTHERS	SS_TYPE1	HC non-substrate	0	0	1	N-out	ER;Membrane		1116	29	485	21	581	HYNKNIRKKD	PVLLLHWWKEIVATILFCIIA	TTFIVRRLFH	UP	21
P0DPA2	VSIG8_HUMAN	VSIG8	11.827	4.364	HUMAN	OTHERS	SS_TYPE1	HC non-substrate	0	0	1	N-out	Membrane		414	21	242	21	130	VKVSDSRRIG	VIIGIVLGSLLALGCLAVGIW	GLVCCCCGGS	UP	21
Q4KMG9	TM52B_HUMAN	TMEM52B	11.75	4.208	HUMAN	OTHERS	SS_TYPE1	HC non-substrate	0	0	1	N-out	Membrane		183	24	15	21	123	NPEHCLTTDW	VHLWYIWLLVVIGALLLLCGL	TSLCFRCCCL	UP	21
P03928	ATP8_HUMAN	MT-ATP8	11.696	3.472	HUMAN		SS_NO_TYPE	HC non-substrate	0	0	1	N-out	Membrane;Mitochondrion		68	0	7	17	44	PQLNTTVWPT	MITPMLLTLFLITQLKMLNTNYHL	PPSPKPMKMK	PH	24
Q5UCC4	EMC10_HUMAN	EMC10	11.599	3.474	HUMAN	OTHERS	SS_TYPE1	HC non-substrate	0	0	1	N-out	ER;Membrane;Secreted		262	25	196	21	20	KAKNPQEQKS	FFAKYWMYIIPVVLFLMMSGA	PDTGGQGGGG	UP	21
Q9NR96	TLR9_HUMAN	TLR9	11.528	3.976	HUMAN		SS_TYPE1	HC non-substrate	0	0	1	N-out	ER;Membrane	BACE1	1032	25	793	21	193	CLDEALSWDC	FALSLLAVALGLGVPMLHHLC	GWDLWYCFHL	UP	21
Q96JJ7	TMX3_HUMAN	TMX3	11.236	4.371	HUMAN	NONSUB	SS_NO_TYPE	HC non-substrate	0	0	1	N-out	ER;Membrane	BACE1	454	24	351	21	58	TIVSIFKSSP	LMGCFLFGLPLGVISIMCYGI	YTADTDGGYI	UP	21
Q15399	TLR1_HUMAN	TLR1	10.51	3.658	HUMAN	OTHERS	SS_TYPE1	HC non-substrate	0	0	1	N-out	Cytoplasm;Membrane;PM		786	24	556	21	185	HMSELSCNIT	LLIVTIVATMLVLAVTVTSLC	SYLDLPWYLR	UP	21
A0A0D9SF12	CC163_HUMAN	CCDC163	10.104	3.959	HUMAN		SS_NO_TYPE	HC non-substrate	0	0	1	N-out	Membrane		145	0	37	17	91	WLYPLGVSTE	LIGLCICFFCSSGCIFL	GSPPQNSTAV	UP	17
Q9BZ97	TTY13_HUMAN	TTTY13	9.711	4.883	HUMAN		SS_NO_TYPE	HC non-substrate	0	0	1	N-out	Membrane		58	0	16	21	21	GVLPPYDVNQ	LLGWDLNLSLFLGLCLMLLLA	GSCLPSPGIT	UP	21

## Sheet: Fig4c
entry	name	gene_name	PRED_MEAN [%]	PRED_STD [%]	organism	dataset	pred_class	substrate_homolog	topology	jmd_n	tmd	jmd_c
P16150	LEUK_HUMAN	SPN	95.218	2.015	HUMAN	SUBEXPERT	HC substrate	1	N-out	PFRNPDENSR	GMLPVAVLVALLAVIVLVALLLL	WRRRQKRRTG
Q9ERC8	DSCAM_MOUSE	Dscam	95.035	1.812	MOUSE	SUBEXPERT	HC substrate	1	N-out	EGLTTNEGLK	ILVTISCILVGVLLLFVLLLV	VRRRRREQRL
P28828	PTPRM_MOUSE	Ptprm	94.788	2.09	MOUSE	SUBEXPERT	HC substrate	1	N-out	PEKQTDHTVK	IAGVIAGILLFVIIFLGVVLVM	KKRKLAKKRK
P28827	PTPRM_HUMAN	PTPRM	94.788	2.09	HUMAN	SS_TYPE1	HC substrate	1	N-out	PEKQTDHTVK	IAGVIAGILLFVIIFLGVVLVM	KKRKLAKKRK
A2A8L5	PTPRF_MOUSE	Ptprf	94.639	2.027	MOUSE	SS_NO_TYPE	HC substrate	1	N-out	QQQEEPEMLW	VTGPVLAVILIILIVIAILLF	KRKRTHSPSS
P10586	PTPRF_HUMAN	PTPRF	94.639	2.027	HUMAN	SUBEXPERT	HC substrate	1	N-out	QQQEEPEMLW	VTGPVLAVILIILIVIAILLF	KRKRTHSPSS
Q06418	TYRO3_HUMAN	TYRO3	94.488	2.14	HUMAN	SUBEXPERT	HC substrate	1	N-out	QGPPHSRTSW	VPVVLGVLTALVTAAALALIL	LRKRRKETRF
P55144	TYRO3_MOUSE	Tyro3	94.421	2.182	MOUSE	SS_TYPE1	HC substrate	1	N-out	QGPPHSRTSW	VPVVLGVLTALITAAALALIL	LRKRRKETRF
Q03137	EPHA4_MOUSE	Epha4	94.39	2.26	MOUSE	SS_TYPE1	HC substrate		N-out	RIIGDGANST	VLLVSVSGSVVLVVILIAAFVI	SRRRSKYSKA
P54764	EPHA4_HUMAN	EPHA4	94.39	2.26	HUMAN	SS_TYPE1	HC substrate		N-out	RIIGDGANST	VLLVSVSGSVVLVVILIAAFVI	SRRRSKYSKA
P15116	CADH2_MOUSE	Cdh2	94.374	2.471	MOUSE	SS_TYPE1	HC substrate	1	N-out	IVGAGLGTGA	IIAILLCIIILLILVLMFVVW	MKRRDKERQA
P19022	CADH2_HUMAN	CDH2	94.374	2.471	HUMAN	SUBEXPERT	HC substrate	1	N-out	IVGAGLGTGA	IIAILLCIIILLILVLMFVVW	MKRRDKERQA
O60469	DSCAM_HUMAN	DSCAM	94.34	1.961	HUMAN	SS_TYPE1	HC substrate	1	N-out	GLTTNEGLKM	LVTISCILVGVLLLFVLLLVV	RRRRREQRLK
Q14118	DAG1_HUMAN	DAG1	94.243	2.125	HUMAN	SUBEXPERT	HC substrate	1	N-out	DPEKSSEDDV	YLHTVIPAVVVAAILLIAGIIAMICY	RKKRKGKLTL
O35516	NOTC2_MOUSE	Notch2	94.173	2.142	MOUSE	SUBEXPERT	HC substrate	1	N-out	SELESPRNAQ	LLYLLAVAVVIILFFILLGVI	MAKRKRKHGF
P09803	CADH1_MOUSE	Cdh1	94.145	2.213	MOUSE	SUBEXPERT	HC substrate	1	N-out	AGIVAAGLQV	PAILGILGGILALLILILLLLLFL	RRRTVVKEPL
P09603	CSF1_HUMAN	CSF1	94.074	2.424	HUMAN	SUBEXPERT	HC substrate	1	N-out	GSFSPQLQES	VFHLLVPSVILVLLAVGGLLF	YRWRRRSHQE
Q61982	NOTC3_MOUSE	Notch3	93.87	1.949	MOUSE	SUBEXPERT	HC substrate	1	N-out	PLEAPEQSVP	LLPLLVAGAVFLLIIFILGVM	VARRKREHST
P23468	PTPRD_HUMAN	PTPRD	93.844	2.276	HUMAN	SS_TYPE1	HC substrate		N-out	DPQPITDEEE	GLIWVVGPVLAVVFIICIVIAILLY	KRKRAESDSR
Q9UM47	NOTC3_HUMAN	NOTCH3	93.757	2.372	HUMAN	SS_TYPE1	HC substrate	1	N-out	LEPPEPSVPL	LPLLVAGAVLLLVILVLGVMV	ARRKREHSTL
Q04721	NOTC2_HUMAN	NOTCH2	93.543	2.284	HUMAN	SS_TYPE1	HC substrate	1	N-out	SESLTPERTQ	LLYLLAVAVVIILFIILLGVI	MAKRKRKHGS
P12023	A4_MOUSE	App	93.404	2.535	MOUSE	SS_TYPE1	HC substrate	1	N-out	AEDVGSNKGA	IIGLMVGGVVIATVIVITLVM	LKKKQYTSIH
P05067	A4_HUMAN	APP	93.404	2.535	HUMAN	SUBEXPERT	HC substrate	1	N-out	AEDVGSNKGA	IIGLMVGGVVIATVIVITLVM	LKKKQYTSIH
P12830	CADH1_HUMAN	CDH1	93.39	2.719	HUMAN	SS_TYPE1	HC substrate	1	N-out	PVEAGLQIPA	ILGILGGILALLILILLLLLF	LRRRAVVKEP
Q06481	APLP2_HUMAN	APLP2	93.363	2.719	HUMAN	SUBEXPERT	HC substrate	1	N-out	PLREDFSLSS	SALIGLLVIAVAIATVIVISLVML	RKRQYGTISH
Q9JKF6	NECT1_MOUSE	Nectin1	93.356	2.311	MOUSE	SUBEXPERT	HC substrate	1	N-out	GRRAGQMPTA	IIGGVAGSVLLVLIVVGGIIV	ALRRRRHTFK
Q06335	APLP2_MOUSE	Aplp2	93.289	2.778	MOUSE	SS_TYPE1	HC substrate	1	N-out	PLREDFSLSS	NALIGLLVIAVAIATVIVISLVML	RKRQYGTISH
O14522	PTPRT_HUMAN	PTPRT	93.16	2.625	HUMAN	SS_TYPE1	HC substrate		N-out	EKQVDNTVKM	AGVIAGLLMFIIILLGVMLTI	KRRRNAYSYS
P08581	MET_HUMAN	MET	93.156	2.608	HUMAN	SUBEXPERT	HC substrate	1	N-out	VIVQPDQNFT	GLIAGVVSISTALLLLLGFFLWL	KKRKQIKDLG
P39038	CADH4_MOUSE	Cdh4	93.051	3.52	MOUSE	SS_TYPE1	HC substrate		N-out	VAAAGLGTGA	IVAILICIVILLIMVLLFVVWM	KRREKERHTK
Q4VA61	DSCL1_MOUSE	Dscaml1	93.046	2.195	MOUSE	SUBLIT	HC substrate	1	N-out	AQGEGDDVKK	LFTIGCPVILATLGVALLFVV	RKKRKEKRLK
E9Q0N2	PTPRH_MOUSE	Ptprh	93.026	3.176	MOUSE	SS_TYPE1	HC substrate		N-out	STTCHTESAA	IIAGAIVGILLLFILVGLLIV	FLKRRRKKRQ
P22223	CADH3_HUMAN	CDH3	92.913	2.477	HUMAN	SS_TYPE1	HC substrate		N-out	ETCPGPWKGG	FILPVLGAVLALLFLLLVLLLLV	RKKRKIKEPL
Q86VB7	C163A_HUMAN	CD163	92.773	2.239	HUMAN	OTHERS	HC substrate		N-out	TTGRSSRQSS	FIAVGILGVVLLAIFVALFFL	TKKRRQRQRL
Q15303	ERBB4_HUMAN	ERBB4	92.769	3.787	HUMAN	SUBEXPERT	HC substrate	1	N-out	STLPQHARTP	LIAAGVIGGLFILVIVGLTFAVYV	RRKSIKKKRA
Q15223	NECT1_HUMAN	NECTIN1	92.734	2.791	HUMAN	SS_TYPE1	HC substrate	1	N-out	GRRAGPVPTA	IIGGVAGSILLVLIVVGGIVV	ALRRRRHTFK
P14925	AMD_RAT	Pam	92.562	2.931	RAT	SUBEXPERT	HC substrate	1	N-out	QKLSTEPGSG	VSVVLITTLLVIPVLVLLAIVMFI	RWKKSRAFGD
Q80T91	MEG11_MOUSE	Megf11	92.506	2.528	MOUSE	SS_TYPE1	HC substrate		N-out	SPALGAERHS	VGAVTGIVLLLFLVVVLLGLF	AWRRRRQKEK
Q8C031	LRC4C_MOUSE	Lrrc4c	92.505	2.58	MOUSE	SS_TYPE1	HC substrate		N-out	GIDEVMKTTK	IIIGCFVAITLMAAVMLVIFY	KMRKQHHRQN
Q9HCJ2	LRC4C_HUMAN	LRRC4C	92.505	2.58	HUMAN	SS_TYPE1	HC substrate		N-out	GIDEVMKTTK	IIIGCFVAITLMAAVMLVIFY	KMRKQHHRQN
Q61527	ERBB4_MOUSE	Erbb4	92.499	3.241	MOUSE	SS_TYPE1	HC substrate	1	N-out	TLPQHARTPL	IAAGVIGGLFILVIMALTFAV	YVRRKSIKKK
P15702	LEUK_MOUSE	Spn	92.381	2.643	MOUSE	SS_TYPE1	HC substrate	1	N-out	TRSPSQESSG	MLLVPMLIALVVVLALVALLLLW	RQRQKRRTGA
Q8TD84	DSCL1_HUMAN	DSCAML1	92.373	2.684	HUMAN	SS_TYPE1	HC substrate	1	N-out	AQGEGDDVKK	LFTIGCPVILATLGVALLFIV	RKKRKEKRLK
Q9CZW5	TOM70_MOUSE	Tomm70	92.361	2.04	MOUSE	SS_NO_TYPE	HC substrate		N-out	PGSGAGTLPR	WHVALAIGAPLLLGAGAMYLW	SRRRRRREAG
P04439	HLAA_HUMAN	HLA-A	92.263	3.326	HUMAN	SUBEXPERT	HC substrate	1	N-out	ELSSQPTIPI	VGIIAGLVLLGAVITGAVVAAVMW	RRKSSDRKGG
Q62165	DAG1_MOUSE	Dag1	92.263	4.107	MOUSE	SS_TYPE1	HC substrate	1	N-out	SSEDDVYLHT	VIPAVVVAAILLIAGIIAMIC	YRKKRKGKLT
Q63155	DCC_RAT	Dcc	92.241	3.465	RAT	SUBEXPERT	HC substrate	1	N-out	VTPQKNSNLL	VITVVTVGVLTVLVVVIVAVI	CTRRSSAQQR
D3ZZK3	D3ZZK3_RAT	Epha4	92.067	4.051	RAT	SUBEXPERT	HC substrate	1	N-out	RIIGDGANST	VLLVSVSGSVVLVVILIAAFVIS	RRRSKYSQAK
Q9NZR2	LRP1B_HUMAN	LRP1B	92.02	3.284	HUMAN	SUBLIT	HC substrate	1	N-out	KSDHISTRSI	AIIVPLVLLVTLITTLVIGLVLC	KRKRRTKTIR
P01900	HA12_MOUSE	H2-D1	91.956	3.931	MOUSE	SS_TYPE1	HC substrate		N-out	EPPSSTKTNT	VIIAVPVVLGAVVILGAVMAFVM	KRRRNTGGKG
Q9JI18	LRP1B_MOUSE	Lrp1b	91.949	3.28	MOUSE	SS_TYPE1	HC substrate	1	N-out	KSEHISTRSI	AIIVPLVLLVTLVTTLVIGLVVC	KRKRRTKTIR
P16070	CD44_HUMAN	CD44	91.944	3.628	HUMAN	SUBEXPERT	HC substrate	1	N-out	GPIRTPQIPE	WLIILASLLALALILAVCIAV	NSRRRCGQKK
P17342	ANPRC_HUMAN	NPR3	91.883	2.615	HUMAN	SS_TYPE1	HC substrate	1	N-out	PCKSSGGLEE	SAVTGIVVGALLGAGLLMAFYFF	RKKYRITIER
Q86YL7	PDPN_HUMAN	PDPN	91.869	3.609	HUMAN	SUBEXPERT	HC substrate	1	N-out	EKDGLSTVTL	VGIIVGVLLAIGFIGAIIVVV	MRKMSGRYSP
P27931	IL1R2_MOUSE	Il1r2	91.86	3.086	MOUSE	SS_TYPE1	HC substrate	1	N-out	SQSLHTTVKE	VSSTFSWSIALAPLSLIILVVGAIWM	RRRCKRRAGK
Q64487	PTPRD_MOUSE	Ptprd	91.86	5.315	MOUSE	SS_TYPE1	HC substrate		N-out	PQPITDEEEG	LIWVVGPVLAVVFIICIVIAI	LLYKRKRAES
P16422	EPCAM_HUMAN	EPCAM	91.812	4.855	HUMAN	SUBLIT	HC substrate	1	N-out	APEFSMQGLK	AGVIAVIVVVVIAVVAGIVVLVI	SRKKRMAKYE
Q8BGV3	TACD2_MOUSE	Tacstd2	91.636	4.602	MOUSE	SUBEXPERT	HC substrate	1	N-out	QFSMKRLTAG	VIAVIAVVSVAVVAGVVVLVV	TKRRKSGKYK
P15379	CD44_MOUSE	Cd44	91.61	3.863	MOUSE	SS_TYPE1	HC substrate	1	N-out	GPMRRPQIPE	WLIILASLLALALILAVCIAV	NSRRRCGQKK
P01893	HLAH_HUMAN	HLA-H	91.583	4.175	HUMAN	SS_NO_TYPE	HC substrate		N-out	EPSSQPTVPI	VGIVAGLVLLVAVVTGAVVAAVMW	RKKSSDRKGG
P01895	HA1Y_MOUSE	H2-D1	91.558	3.835	MOUSE	SS_TYPE1	HC substrate		N-out	EPPSSTKTNT	VIIAVPVVLGAVVILGAVMAF	VMKRRRNTGG
P30530	UFO_HUMAN	AXL	91.528	2.388	HUMAN	SUBEXPERT	HC substrate	1	N-out	STPAFSWPWW	YVLLGAVVAAACVLILALFLV	HRRKKETRYG
P10287	CADH3_MOUSE	Cdh3	91.484	3.093	MOUSE	SS_TYPE1	HC substrate		N-out	NDCPRPWKGG	FILPILGAVLALLTLLLALLLLV	RKKRKVKEPL
P30511	HLAF_HUMAN	HLA-F	91.452	3.888	HUMAN	SS_TYPE1	HC substrate		N-out	EQSPQPTIPI	VGIVAGLVVLGAVVTGAVVAAVMW	RKKSSDRNRG
P55283	CADH4_HUMAN	CDH4	91.374	4.016	HUMAN	SS_TYPE1	HC substrate		N-out	VAAAGLGTGA	IVAILICILILLTMVLLFVMWM	KRREKERHTK
Q07954	LRP1_HUMAN	LRP1	91.343	3.68	HUMAN	SUBEXPERT	HC substrate	1	N-out	EHVFSQQQPG	HIASILIPLLLLLLLVLVAGVVFWY	KRRVQGAKGF
Q06806	TIE1_MOUSE	Tie1	91.334	3.635	MOUSE	SS_TYPE1	HC substrate	1	N-out	SRAAEEGLDQ	QLVLAVVGSVSATCLTILAALLALV	CIRRSCLHRR
Q8BKG3	PTK7_MOUSE	Ptk7	91.249	3.923	MOUSE	SS_TYPE1	HC substrate	1	N-out	SPPPYKMIQT	IGLSVGAAVAYIIAVLGLMFY	CKKRCKAKRL
Q13308	PTK7_HUMAN	PTK7	91.249	3.923	HUMAN	SUBEXPERT	HC substrate	1	N-out	SPPPYKMIQT	IGLSVGAAVAYIIAVLGLMFY	CKKRCKAKRL
P70180	ANPRC_MOUSE	Npr3	91.234	3.036	MOUSE	SUBEXPERT	HC substrate	1	N-out	KSSGGLEESA	VTGIVVGALLGAGLLMAFYFF	RKKYRITIER
O60330	PCDGC_HUMAN	PCDHGA12	91.228	4.059	HUMAN	SS_TYPE1	HC substrate		N-out	NSETSDLTLY	LVVAVAAVSCVFLAFVILLLA	LRLRRWHKSR
P35590	TIE1_HUMAN	TIE1	91.223	3.479	HUMAN	SUBEXPERT	HC substrate	1	N-out	SRAAEEGLDQ	QLILAVVGSVSATCLTILAALLTLV	CIRRSCLHRR
Q8N423	LIRB2_HUMAN	LILRB2	91.184	4.199	HUMAN	SS_TYPE1	HC substrate		N-out	QSGLGRHLGV	VIGILVAVVLLLLLLLLLFLI	LRHRRQGKHW
Q8NHL6	LIRB1_HUMAN	LILRB1	91.171	4.208	HUMAN	SS_TYPE1	HC substrate		N-out	QSGLGRHLGV	VIGILVAVILLLLLLLLLFLI	LRHRRQGKHW
Q64519	SDC3_MOUSE	Sdc3	91.137	3.158	MOUSE	SS_TYPE1	HC substrate	1	N-out	SILERKEVLV	AVIVGGVVGALFAAFLVTLLI	YRMKKKDEGS
O75056	SDC3_HUMAN	SDC3	91.137	3.158	HUMAN	SUBEXPERT	HC substrate	1	N-out	SILERKEVLV	AVIVGGVVGALFAAFLVTLLI	YRMKKKDEGS
Q62151	RAGE_MOUSE	Ager	91.116	3.017	MOUSE	SS_TYPE1	HC substrate	1	N-out	VGESGLGTLA	LALGILGGLGVVALLVGAILW	RKRQPRREER
Q03157	APLP1_MOUSE	Aplp1	91.099	3.199	MOUSE	SUBEXPERT	HC substrate	1	N-out	APSGTGVSRE	ALSGLLIMGAGGGSLIVLSLLLL	RKKKPYGTIS
Q9UK00	CC018_HUMAN	C3orf18	91.045	2.798	HUMAN	SS_NO_TYPE	HC substrate		N-out	AAGGTAGVGT	MLLSFGIITVIGLAVALVLYI	RKKKRLEKLR
P46531	NOTC1_HUMAN	NOTCH1	91.037	2.589	HUMAN	SS_TYPE1	HC substrate	1	N-out	VEPPPPAQLH	FMYVAAAAFVLLFFVGCGVLL	SRKRRRQHGQ
O75022	LIRB3_HUMAN	LILRB3	90.989	4.396	HUMAN	OTHERS	HC substrate		N-out	STPGLGRYLE	VLIGVSVAFVLLLFLLLFLLL	RRQRHSKHRT
Q15109	RAGE_HUMAN	AGER	90.964	3.747	HUMAN	SUBLIT	HC substrate	1	N-out	VGGSGLGTLA	LALGILGGLGTAALLIGVILW	QRRQRRGEER
Q12866	MERTK_HUMAN	MERTK	90.955	3.305	HUMAN	SUBEXPERT	HC substrate	1	N-out	PGNADPVLII	FGCFCGFILIGLILYISLAIR	KRVQETKFGN
Q01705	NOTC1_MOUSE	Notch1	90.953	3.235	MOUSE	SUBEXPERT	HC substrate	1	N-out	VEPPLPSQLH	LMYVAAAAFVLLFFVGCGVLL	SRKRRRQHGQ
P0CC10	LRC4B_RAT	Lrrc4b	90.881	2.777	RAT	SUBEXPERT	HC substrate	1	N-out	DLDDVMKTTK	IIIGCFVAITFMAAVMLVAFY	KLRKQHQLHK
P0C192	LRC4B_MOUSE	Lrrc4b	90.881	2.777	MOUSE	SS_NO_TYPE	HC substrate	1	N-out	DLDDVMKTTK	IIIGCFVAITFMAAVMLVAFY	KLRKQHQLHK
Q9NT99	LRC4B_HUMAN	LRRC4B	90.881	2.777	HUMAN	SS_NO_TYPE	HC substrate	1	N-out	DLDDVMKTTK	IIIGCFVAITFMAAVMLVAFY	KLRKQHQLHK
P19021	AMD_HUMAN	PAM	90.855	3.571	HUMAN	SS_TYPE1	HC substrate	1	N-out	QKLIKEPGSG	VPVVLITTLLVIPVVVLLAIAIFI	RWKKSRAFGD
Q8BGK9	CC018_MOUSE		90.819	2.825	MOUSE	SS_NO_TYPE	HC substrate		N-out	VAGGAAGVGT	MLLSFGIITVIGLAVAMVLYI	RKKKRLEKLR
Q61288	ACVL1_MOUSE	Acvrl1	90.664	2.388	MOUSE	SS_TYPE1	HC substrate		N-out	EEPEVDAHLP	LILGPVLALPVLVALGALGLW	RVRRRQEKQR
Q9BUF7	CRUM3_HUMAN	CRB3	90.608	4.204	HUMAN	OTHERS	HC substrate		N-out	GNLRPEAITA	IIVVFSLLAALLLAVGLALLV	RKLREKRQTE
Q9Y5H0	PCDG3_HUMAN	PCDHGA3	90.594	4.752	HUMAN	SS_TYPE1	HC substrate		N-out	KPNDSDLTLY	LVVAVAAVSCVFLAFVIVLLA	LRLRRWHKSR
Q80UG2	PLXA4_MOUSE	Plxna4	90.56	3.821	MOUSE	SS_TYPE1	HC substrate		N-out	IAPDSPLSLP	AIVSIAVAGGLLIIFIVAVLI	AYKRKSRESD
Q9HCM2	PLXA4_HUMAN	PLXNA4	90.56	3.821	HUMAN	SS_TYPE1	HC substrate		N-out	IAPDSPLSLP	AIVSIAVAGGLLIIFIVAVLI	AYKRKSRESD
P17948	VGFR1_HUMAN	FLT1	90.524	4.259	HUMAN	SUBEXPERT	HC substrate	1	N-out	QGTSDKSNLE	LITLTCTCVAATLFWLLLTLFI	RKMKRSSSEI
Q03145	EPHA2_MOUSE	Epha2	90.52	4.236	MOUSE	SS_TYPE1	HC substrate	1	N-out	STEGSANMAV	IGGVAVGVVLLLVLAGVGLFI	HRRRRNLRAR
P29317	EPHA2_HUMAN	EPHA2	90.52	4.457	HUMAN	SUBLIT	HC substrate	1	N-out	SPEGSGNLAV	IGGVAVGVVLLLVLAGVGFFI	HRRRKNQRAR
P54753	EPHB3_HUMAN	EPHB3	90.513	4.302	HUMAN	SUBLIT	HC substrate	1	N-out	AQQLQEQLPL	IVGSATAGLVFVVAVVVIAIV	CLRKQRHGSD
P78324	SHPS1_HUMAN	SIRPA	90.454	2.883	HUMAN	SUBEXPERT	HC substrate	1	N-out	NTGSNERNIY	IVVGVVCTLLVALLMAALYLV	RIRQKKAQGS
Q91XY5	Q91XY5_MOUSE	Pcdhga3	90.447	5.038	MOUSE	SUBLIT	HC substrate	1	N-out	HTPANPQNSD	LTLYLVVAVAVVSCIFLAFVIVLLAL	RLRRWYSSRL
Q99PH1	LRRC4_MOUSE	Lrrc4	90.357	4.468	MOUSE	SS_TYPE1	HC substrate		N-out	SLDEVMKTTK	IIIGCFVAVTLLAAAMLIVFY	KLRKRHQQRS
Q9HBW1	LRRC4_HUMAN	LRRC4	90.357	4.468	HUMAN	SS_TYPE1	HC substrate		N-out	SLDEVMKTTK	IIIGCFVAVTLLAAAMLIVFY	KLRKRHQQRS
P35613	BASI_HUMAN	BSG	90.355	3.727	HUMAN	SUBEXPERT	HC substrate	1	N-out	ITLRVRSHLA	ALWPFLGIVAEVLVLVTIIFI	YEKRRKPEDV
Q92692	NECT2_HUMAN	NECTIN2	90.349	4.322	HUMAN	SUBLIT	HC substrate	1	N-out	NTAGAGATGG	IIGGIIAAIIATAVAATGILI	CRQQRKEQTL
P51693	APLP1_HUMAN	APLP1	90.339	3.99	HUMAN	OTHERS	HC substrate	1	N-out	APAGTGVSRE	AVSGLLIMGAGGGSLIVLSMLLL	RRKKPYGAIS
P43146	DCC_HUMAN	DCC	90.324	4.799	HUMAN	SS_TYPE1	HC substrate	1	N-out	GSVTPQKNSN	LLVIIVVTVGVITVLVVVIVAVICT	RRSSAQQRKK
P70211	DCC_MOUSE	Dcc	90.32	5.052	MOUSE	SS_TYPE1	HC substrate	1	N-out	GSVTPQKNSN	LLVITVVTVGVLTVLVVVIVAVICT	RRSSAQQRKK
Q61830	MRC1_MOUSE	Mrc1	90.318	4.094	MOUSE	OTHERS	HC substrate		N-out	DPQPKGSSKA	AGVVTVVLLIVIGAGVAAYFF	YKKRHALHIP
P18572	BASI_MOUSE	Bsg	90.296	3.976	MOUSE	SS_TYPE1	HC substrate	1	N-out	ETISLRVRSR	MAALWPFLGIVAEVLVLVTIIFIY	EKRRKPDQTL
Q50LG9	LRC24_HUMAN	LRRC24	90.194	4.223	HUMAN	SS_NO_TYPE	HC substrate		N-out	FRALGVATQT	AIAAAIALLALTALLLVAMIC	RRRRRRKKAR
E9Q7P9	CDHR2_MOUSE	Cdhr2	90.157	4.009	MOUSE	SS_TYPE1	HC substrate		N-out	EPDQQKLLTS	VIIGLVVSLVLVLVILITALV	CLRKSYHRKL
P21709	EPHA1_HUMAN	EPHA1	90.11	4.336	HUMAN	SS_TYPE1	HC substrate		N-out	PVSRGLTGGE	IVAVIFGLLLGAALLLGILVF	RSRRAQRQRQ
Q9Y5G9	PCDG4_HUMAN	PCDHGA4	90.089	4.812	HUMAN	SS_TYPE1	HC substrate		N-out	DPDDSGLTLY	LVVAVAAVSCVFLAFVTVLLA	LKLRRWHKSR
P97798	NEO1_MOUSE	Neo1	90.029	5.212	MOUSE	SS_TYPE1	HC substrate	1	N-out	PTSPLDSNML	LVIIVSVGVITIVVVVVIAVF	CTRRTTSHQK
Q92859	NEO1_HUMAN	NEO1	90.015	5.262	HUMAN	SUBLIT	HC substrate	1	N-out	PTSPLDSNML	LVIIVSVGVITIVVVVIIAVF	CTRRTTSHQK
Q9Y6N7	ROBO1_HUMAN	ROBO1	90.006	3.356	HUMAN	SUBEXPERT	HC substrate	1	N-out	QQISDVVKQP	AFIAGIGAACWIILMVFSIWL	YRHRKKRNGL
P04223	HA1K_MOUSE	H2-K1	89.997	5.8	MOUSE	SS_TYPE1	HC substrate		N-out	EPPPSTVSNT	VIIAVLVVLGAAIVTGAVVAFVM	KMRRRNTGGK
Q8WWV6	FCAMR_HUMAN	FCAMR	89.96	5.223	HUMAN	OTHERS	HC substrate		N-out	TFPEDESSSR	TLAPVSTMLALFMLMALVLLQ	RKLWRRRTSQ
P08069	IGF1R_HUMAN	IGF1R	89.93	4.749	HUMAN	SUBEXPERT	HC substrate	1	N-out	AKTGYENFIH	LIIALPVAVLLIVGGLVIMLYVFH	RKRNNSRLGN
Q62888	NLGN2_RAT	Nlgn2	89.876	4.021	RAT	SUBLIT	HC substrate	1	N-out	DSRDYSTELS	VTVAVGASLLFLNILAFAALY	YKRDRRQELR
Q69ZK9	NLGN2_MOUSE	Nlgn2	89.876	4.021	MOUSE	SS_TYPE1	HC substrate	1	N-out	DSRDYSTELS	VTVAVGASLLFLNILAFAALY	YKRDRRQELR
Q8NFZ4	NLGN2_HUMAN	NLGN2	89.876	4.021	HUMAN	SS_TYPE1	HC substrate	1	N-out	DSRDYSTELS	VTVAVGASLLFLNILAFAALY	YKRDRRQELR
Q9UBG0	MRC2_HUMAN	MRC2	89.773	4.793	HUMAN	SS_TYPE1	HC substrate		N-out	PSALPENPAA	LVVVLMAVLLLLALLTAALIL	YRRRQSIERG
Q8VHY0	CSPG4_MOUSE	Cspg4	89.74	4.279	MOUSE	SUBLIT	HC substrate	1	N-out	LGFLEANMFS	IIIPVCLILLLLALILPLLFY	LRKRNKTGKH
Q9HD43	PTPRH_HUMAN	PTPRH	89.738	7.393	HUMAN	SS_TYPE1	HC substrate		N-out	VVCHTESAGV	IAGAFVGILLFLILVGLLIFF	LKRRNKKKQQ
O35988	SDC4_MOUSE	Sdc4	89.737	4.907	MOUSE	SS_TYPE1	HC substrate		N-out	QGSNIFERTE	VLAALIVGGVVGILFAVFLILLLVY	RMKKKDEGSY
Q8K4F0	CD226_MOUSE	Cd226	89.694	3.012	MOUSE	SS_TYPE1	HC substrate		N-out	GGTNKHFILP	IVGGLVSLLLVILIIIIFILY	NRKRRRQVRI
P34741	SDC2_HUMAN	SDC2	89.661	5.102	HUMAN	SUBLIT	HC substrate	1	N-out	HSDSLFKRTE	VLAAVIAGGVIGFLFAIFLILLLVY	RMRKKDEGSY
O89026	ROBO1_MOUSE	Robo1	89.567	3.524	MOUSE	SS_TYPE1	HC substrate	1	N-out	QQISDVVRQP	AFIAGIGAACWIILMVFSIWL	YRHRKKRNGL
P22897	MRC1_HUMAN	MRC1	89.482	5.122	HUMAN	SS_TYPE1	HC substrate		N-out	DPSKPSSNVA	GVVIIVILLILTGAGLAAYFF	YKKRRVHLPQ
Q13291	SLAF1_HUMAN	SLAMF1	89.459	3.767	HUMAN	OTHERS	HC substrate		N-out	CRTDPSETKP	WAVYAGLLGGVIMILIMVVIL	QLRRRGKTNH
Q9Y5G8	PCDG5_HUMAN	PCDHGA5	89.441	4.155	HUMAN	SS_TYPE1	HC substrate		N-out	DPEDLDLTLY	LVVAVAAVSCVFLAFVIVLLV	LRLRRWHKSR
Q6UVK1	CSPG4_HUMAN	CSPG4	89.433	4.678	HUMAN	SS_TYPE1	HC substrate	1	N-out	LSFLEANMFS	VIIPMCLVLLLLALILPLLFY	LRKRNKTGKH
Q00993	UFO_MOUSE	Axl	89.402	3.172	MOUSE	SS_TYPE1	HC substrate	1	N-out	PPRAFSWPWW	YVLLGALVAAACVLILALFLV	HRRKKETRYG
Q685J3	MUC17_HUMAN	MUC17	89.4	4.931	HUMAN	SS_NO_TYPE	HC substrate		N-out	QGTQKSLVYG	LVGAGVVLMLIILVALLMLVF	RSKREVKRQK
Q99M80	PTPRT_MOUSE	Ptprt	89.387	9.611	MOUSE	OTHERS	HC substrate		N-out	EKQVDNTVKM	AGVIAGLLMFIIILLGVMLTI	KRRKLAKKQK
P25092	GUC2C_HUMAN	GUCY2C	89.339	3.688	HUMAN	OTHERS	HC substrate		N-out	PNDITGRGPQ	ILMIAVFTLTGAVVLLLLVALLML	RKYRKDYELR
P70424	ERBB2_MOUSE	Erbb2	89.237	4.906	MOUSE	SS_TYPE1	HC substrate		N-out	PAEQRASPVT	FIIATVVGVLLFLIIVVVIGI	LIKRRRQKIR
P32507	NECT2_MOUSE	Nectin2	89.227	5.718	MOUSE	SUBLIT	HC substrate	1	N-out	STAGAGATGG	IIGGIIAAIIATAVAGTGILI	CRQQRKEQRL
P03991	HA1W_MOUSE	H2-K1	89.218	5.821	MOUSE	SS_TYPE1	HC substrate		N-out	EPPPSAVSNT	VIIAVLVVLGAAIVTGAVVAFVMM	RRRNTGGKGG
P14428	HA1Q_MOUSE	H2-K1	89.218	5.821	MOUSE	SS_TYPE1	HC substrate		N-out	EPPPSAVSNT	VIIAVLVVLGAAIVTGAVVAFVMM	RRRNTGGKGG
P43407	SDC2_MOUSE	Sdc2	89.192	5.148	MOUSE	SS_TYPE1	HC substrate	1	N-out	HSDNLFKRTE	VLAAVIAGGVIGFLFAIFLILLLVY	RMRKKDEGSY
P35969	VGFR1_MOUSE	Flt1	89.179	4.718	MOUSE	SS_TYPE1	HC substrate	1	N-out	QGTSDKSNLE	LITLTCTCVAATLFWLLLTLFI	RKLKRSSSEV
Q6DIB5	MEG10_MOUSE	Megf10	89.139	6.011	MOUSE	SS_TYPE1	HC substrate		N-out	ALPADSYQIG	AIAGIVVLVLVVLFLLALFII	YRHKQKRKES
P27930	IL1R2_HUMAN	IL1R2	89.111	3.847	HUMAN	SUBEXPERT	HC substrate	1	N-out	FQTLRTTVKE	ASSTFSWGIVLAPLSLAFLVLGGIWM	HRRCKHRTGK
P06729	CD2_HUMAN	CD2	89.087	4.288	HUMAN	OTHERS	HC substrate		N-out	PVSCPEKGLD	IYLIIGICGGGSLLMVFVALLVFYIT	KRKKQRSRRN
Q9EPR5	SORC2_MOUSE	Sorcs2	89.07	5.033	MOUSE	SS_TYPE1	HC substrate		N-out	TGPQRPGGSG	GYWAVVVLFVIGLFAVGAFIL	YKFKRKRPGR
Q9Y5G5	PCDG8_HUMAN	PCDHGA8	88.961	6.43	HUMAN	SS_TYPE1	HC substrate		N-out	DPNDSSLTLY	LVVAVAAISCVFLAFVAVLLG	LRLRRWHKSR
P54754	EPHB3_MOUSE	Ephb3	88.961	4.477	MOUSE	SS_TYPE1	HC substrate	1	N-out	AQQLQEQLPL	IVGSTVAGFVFMVVVVVIALV	CLRKQRHGPD
P07141	CSF1_MOUSE	Csf1	88.839	4.951	MOUSE	SS_TYPE1	HC substrate	1	N-out	EGSSDPQIPE	SVFHLLVPGIILVLLTVGGLLFY	KWKWRSHRDP
P33151	CADH5_HUMAN	CDH5	88.807	5.87	HUMAN	SUBLIT	HC substrate	1	N-out	MAAQVGVSIQ	AVVAILLCILTITVITLLIFL	RRRLRKQARA
Q2YFS3	PILRA_MOUSE	Pilra	88.791	8.049	MOUSE	SS_TYPE1	HC substrate		N-out	GGLDLQTTVG	LATAAAVFLVGVLGLIVFLWW	KRRRQGQKTK
P40967	PMEL_HUMAN	PMEL	88.766	6.196	HUMAN	SUBLIT	HC substrate	1	N-out	MPGQEAGLGQ	VPLIVGILLVLMAVVLASLIY	RRRLMKQDFS
Q9UGT4	SUSD2_HUMAN	SUSD2	88.761	4.963	HUMAN	OTHERS	HC substrate		N-out	PKCQPGRSYA	VLLGIIFGGLAVVAAVALVYV	LLRRRKGNTH
Q9JLN5	ERMAP_MOUSE	Ermap	88.741	4.697	MOUSE	SS_TYPE1	HC substrate		N-out	PERGSLSSPA	VALSVVLPVLGLLILLGIWLI	CKQKKSKEKL
Q15262	PTPRK_HUMAN	PTPRK	88.702	5.191	HUMAN	SS_TYPE1	HC substrate	1	N-out	PAKQTDRVVK	IAGISAGILVFILLLLVVILIV	KKSKLAKKRK
P78310	CXAR_HUMAN	CXADR	88.6	5.23	HUMAN	SUBEXPERT	HC substrate	1	N-out	NVVPPSNKAG	LIAGAIIGTLLALALIGLIIF	CCRKKRREEK
Q63373	NRX1B_RAT	Nrxn1	88.562	5.415	RAT	SUBEXPERT	HC substrate	1	N-out	AEVIRESSST	TGMVVGIVAAAALCILILLYAMY	KYRNRDEGSY
Q60751	IGF1R_MOUSE	Igf1r	88.539	6.022	MOUSE	SS_TYPE1	HC substrate	1	N-out	AKTTYENFMH	LIIALPVAILLIVGGLVIMLYVFH	RKRNNSRLGN
O95754	SEM4F_HUMAN	SEMA4F	88.528	4.772	HUMAN	SS_TYPE1	HC substrate		N-out	RDAPSRAHTV	GAGLAGFFLGILAASLTLILI	GRRQQRRRQR
A6BM72	MEG11_HUMAN	MEGF11	88.51	5.943	HUMAN	OTHERS	HC substrate		N-out	SPALGAERHS	VGAVTGIMLLLFLIVVLLGLF	AWHRRRQKEK
Q9UKJ1	PILRA_HUMAN	PILRA	88.507	5.981	HUMAN	OTHERS	HC substrate		N-out	DSWHISLETA	VGVAVAVTVLGIMILGLICLL	RWRRRKGQQR
P35822	PTPRK_MOUSE	Ptprk	88.506	5.366	MOUSE	SUBLIT	HC substrate	1	N-out	PAKQTDRVVK	IAGISAGILVFILLLLVVIVIV	KKSKLAKKRK
Q8C985	NRX3B_MOUSE	Nrxn3	88.506	5.869	MOUSE	SS_TYPE1	HC substrate	1	N-out	EVIRESSSTT	GMVVGIVAAAALCILILLYAM	YKYRNRDEGS
Q9HDB5	NRX3B_HUMAN	NRXN3	88.506	5.869	HUMAN	SUBLIT	HC substrate	1	N-out	EVIRESSSTT	GMVVGIVAAAALCILILLYAM	YKYRNRDEGS
Q6P9K9	NRX3A_MOUSE	Nrxn3	88.506	5.869	MOUSE	SS_TYPE1	HC substrate		N-out	EVIRESSSTT	GMVVGIVAAAALCILILLYAM	YKYRNRDEGS
Q9Y4C0	NRX3A_HUMAN	NRXN3	88.506	5.869	HUMAN	SS_TYPE1	HC substrate		N-out	EVIRESSSTT	GMVVGIVAAAALCILILLYAM	YKYRNRDEGS
P0DI97	NRX1B_MOUSE	Nrxn1	88.479	5.898	MOUSE	SS_TYPE1	HC substrate	1	N-out	EVIRESSSTT	GMVVGIVAAAALCILILLYAM	YKYRNRDEGS
P58400	NRX1B_HUMAN	NRXN1	88.479	5.898	HUMAN	SS_TYPE1	HC substrate	1	N-out	EVIRESSSTT	GMVVGIVAAAALCILILLYAM	YKYRNRDEGS
Q9CS84	NRX1A_MOUSE	Nrxn1	88.479	5.898	MOUSE	SS_TYPE1	HC substrate		N-out	EVIRESSSTT	GMVVGIVAAAALCILILLYAM	YKYRNRDEGS
Q9ULB1	NRX1A_HUMAN	NRXN1	88.479	5.898	HUMAN	SS_TYPE1	HC substrate		N-out	EVIRESSSTT	GMVVGIVAAAALCILILLYAM	YKYRNRDEGS
Q64455	PTPRJ_MOUSE	Ptprj	88.473	5.395	MOUSE	SS_TYPE1	HC substrate		N-out	LPQDPGVICG	AVFGCIFGALAITAVGGFIFW	RKKRTDAKNN
P11912	CD79A_HUMAN	CD79A	88.426	4.674	HUMAN	OTHERS	HC substrate		N-out	LDMGEGTKNR	IITAEGIILLFCAVVPGTLLLF	RKRWQNEKLG
Q8QZT4	CRUM3_MOUSE	Crb3	88.403	4.07	MOUSE	SS_TYPE1	HC substrate		N-out	ESNGGLSSGA	IVAITVVFSILGVLLIAVGLF	LLMRKLREKR
Q96PL5	ERMAP_HUMAN	ERMAP	88.403	6.088	HUMAN	SS_TYPE1	HC substrate		N-out	PSVGSLSPSA	VALAVILPVLVLLIMVCLCLI	WKQRRAKEKL
P31996	CD68_MOUSE	Cd68	88.381	4.761	MOUSE	SS_TYPE1	HC substrate		N-out	PCFSCNRDQS	LLLPLIIGLVLLGLLTLVLIAFCIT	RRRQSTYQPL
Q9H4D0	CSTN2_HUMAN	CLSTN2	88.367	4.634	HUMAN	SUBEXPERT	HC substrate	1	N-out	SIQHSSVVPS	IATVVIIISVCMLVFVVAMGV	YRVRIAHQHF
P42081	CD86_HUMAN	CD86	88.3	5.237	HUMAN	OTHERS	HC substrate		N-out	DPQPPPDHIP	WITAVLPTVIICVMVFCLILW	KWKKKKRPRN
Q63376	NRX2B_RAT	Nrxn2	88.291	6.158	RAT	SUBLIT	HC substrate	1	N-out	EVIRESSSTT	GMVVGIVAAAALCILILLYAM	YKYRNRDEGS
P58401	NRX2B_HUMAN	NRXN2	88.291	6.158	HUMAN	SS_TYPE1	HC substrate	1	N-out	EVIRESSSTT	GMVVGIVAAAALCILILLYAM	YKYRNRDEGS
E9Q7X7	NRX2A_MOUSE	Nrxn2	88.291	6.158	MOUSE	SS_NO_TYPE	HC substrate		N-out	EVIRESSSTT	GMVVGIVAAAALCILILLYAM	YKYRNRDEGS
Q9P2S2	NRX2A_HUMAN	NRXN2	88.291	6.158	HUMAN	SS_TYPE1	HC substrate		N-out	EVIRESSSTT	GMVVGIVAAAALCILILLYAM	YKYRNRDEGS
P37023	ACVL1_HUMAN	ACVRL1	88.29	4.998	HUMAN	OTHERS	HC substrate		N-out	PSEQPGTDGQ	LALILGPVLALLALVALGVLGLW	HVRRRQEKQR
Q9ER65	CSTN2_MOUSE	Clstn2	88.278	4.676	MOUSE	SS_TYPE1	HC substrate	1	N-out	SIQRSSVVPS	IATVVIIISVCMLVFVVAMGV	YRVRIAHQHF
Q62765	NLGN1_RAT	Nlgn1	88.267	5.007	RAT	SUBEXPERT	HC substrate	1	N-out	DQRDYSTELS	VTIAVGASLLFLNILAFAALY	YKKDKRRHDV
Q99K10	NLGN1_MOUSE	Nlgn1	88.267	5.007	MOUSE	SS_TYPE1	HC substrate	1	N-out	DQRDYSTELS	VTIAVGASLLFLNILAFAALY	YKKDKRRHDV
Q8N2Q7	NLGN1_HUMAN	NLGN1	88.267	5.007	HUMAN	SS_TYPE1	HC substrate	1	N-out	DQRDYSTELS	VTIAVGASLLFLNILAFAALY	YKKDKRRHDV
P08138	TNR16_HUMAN	NGFR	88.236	4.996	HUMAN	SUBEXPERT	HC substrate	1	N-out	PVVTRGTTDN	LIPVYCSILAAVVVGLVAYIAF	KRWNSCKQNK
Q01279	EGFR_MOUSE	Egfr	88.227	3.883	MOUSE	SS_TYPE1	HC substrate		N-out	VWPSGPKIPS	IATGIVGGLLFIVVVALGIGLFM	RRRHIVRKRT
Q6ZV29	PLPL7_HUMAN	PNPLA7	88.209	6.325	HUMAN	SS_TYPE3	HC substrate		N-out	EEKDDSPQLT	GIAVGALLALALVGVLILFMF	RRLRQFRQAQ
Q61824	ADA12_MOUSE	Adam12	88.185	5.997	MOUSE	SS_TYPE1	HC substrate		N-out	GPIRQADNQG	LTVGILVSILCLLAAGFVVYL	KRKTLMRLLF
Q2VLH6	C163A_MOUSE	Cd163	88.184	4.887	MOUSE	SS_TYPE1	HC substrate		N-out	ESHHGTGHPT	LTALLVCGAILLVLLIVFLLW	TLKRRQIQRL
O00548	DLL1_HUMAN	DLL1	88.177	4.406	HUMAN	SS_TYPE1	HC substrate	1	N-out	LEGQGGPFPW	VAVCAGVILVLMLLLGCAAVVVC	VRLRLQKHRP
Q9D3L0	F174A_MOUSE	Fam174a	88.069	4.879	MOUSE	SS_TYPE1	HC substrate		N-out	SPGDKPMTQR	ALTVLVVVSAAVLVYFVVRTV	RMRRRNRKTR
P78325	ADAM8_HUMAN	ADAM8	88.059	4.65	HUMAN	SS_TYPE1	HC substrate		N-out	EVHAASGSLP	VFVVVVLVLLAVVLVTLAGII	VYRKARSRIL
P97300	NPTN_MOUSE	Nptn	88.038	4.542	MOUSE	SS_TYPE1	HC substrate		N-out	VLRVRSHLAP	LWPFLGILAEIIILVVIIVVY	EKRKRPDEVP
Q12913	PTPRJ_HUMAN	PTPRJ	88.034	5.034	HUMAN	OTHERS	HC substrate		N-out	LPQDPGVICG	AVFGCIFGALVIVTVGGFIFW	RKKRKDAKNN
Q61483	DLL1_MOUSE	Dll1	87.924	4.671	MOUSE	SUBEXPERT	HC substrate	1	N-out	MESQGGPFPW	VAVCAGVVLVLLLLLGCAAVVVC	VRLKLQKHQP
P11438	LAMP1_MOUSE	Lamp1	87.798	4.776	MOUSE	SS_TYPE1	HC substrate		N-out	VEECVQDGNN	MLIPIAVGGALAGLVLIVLIAYLI	GRKRSHAGYQ
Q96PQ0	SORC2_HUMAN	SORCS2	87.746	6.076	HUMAN	OTHERS	HC substrate		N-out	TGAEQLGGGG	GYWAVVVLFVIGLFAAGAFIL	YKFKRKRPGR
Q9Z0W1	TNR16_MOUSE	Ngfr	87.688	4.747	MOUSE	SS_TYPE1	HC substrate	1	N-out	VVTRGTADNL	IPVYCSILAAVVVGLVAYIAF	KRWNSCKQNK
Q30201	HFE_HUMAN	HFE	87.664	6.242	HUMAN	SS_TYPE1	HC substrate		N-out	WEPSPSGTLV	IGVISGIAVFVVILFIGILFIILR	KRQGSRGAMG
P01901	HA1B_MOUSE	H2-K1	87.621	6.186	MOUSE	SS_TYPE1	HC substrate		N-out	EPPPSTVSNM	ATVAVLVVLGAAIVTGAVVAFVM	KMRRRNTGGK
A2AJ88	PLPL7_MOUSE	Pnpla7	87.614	6.573	MOUSE	SS_TYPE3	HC substrate		N-out	MEEQSQSTML	MGIGIGALLTLAFVGITFFFV	YRRVRRLRRA
P18433	PTPRA_HUMAN	PTPRA	87.607	5.606	HUMAN	OTHERS	HC substrate		N-out	DSKDRRDETP	IIAVMVALSSLLVIVFIIIVLYM	LRFKKYKQAG
O43184	ADA12_HUMAN	ADAM12	87.607	6.315	HUMAN	OTHERS	HC substrate		N-out	GPIRQADNQG	LTIGILVTILCLLAAGFVVYL	KRKTLIRLLF
P00533	EGFR_HUMAN	EGFR	87.572	4.824	HUMAN	OTHERS	HC substrate		N-out	CPTNGPKIPS	IATGMVGALLLLLVVALGIGLFM	RRRHIVRKRT
P31431	SDC4_HUMAN	SDC4	87.568	6.998	HUMAN	SS_TYPE1	HC substrate		N-out	QGSNIFERTE	VLAALIVGGIVGILFAVFLILLLMY	RMKKKDEGSY
Q64449	MRC2_MOUSE	Mrc2	87.552	7.161	MOUSE	SS_TYPE1	HC substrate		N-out	SAALPESPVA	LVVVLTAVLLLLALMTAALIL	YRRRQSAERG
P04626	ERBB2_HUMAN	ERBB2	87.539	6.227	HUMAN	OTHERS	HC substrate		N-out	PAEQRASPLT	SIISAVVGILLVVVLGVVFGILI	KRRQQKIRKY
Q8VCN6	CD99_MOUSE	Cd99	87.536	9.113	MOUSE	SS_TYPE1	HC substrate	1	N-out	GAEPEGTPQG	LVPGVVAAVVAAVAGAVSSFV	AYQRRRLCFR
Q9Y639	NPTN_HUMAN	NPTN	87.508	5.014	HUMAN	SS_TYPE1	HC substrate		N-out	VLRVRSHLAP	LWPFLGILAEIIILVVIIVVY	EKRKRPDEVP
P97484	LIRB3_MOUSE	Lilrb3	87.5	4.326	MOUSE	SS_TYPE1	HC substrate		N-out	PLGGLHMYLK	ALIGVSVAFILFLFIFIFILL	RRRHRGKFRK
Q9UEF7	KLOT_HUMAN	KL	87.492	1.932	HUMAN	SUBEXPERT	HC substrate	1	N-out	ECSFFHTRKS	LLAFIAFLFFASIISLSLIFY	YSKKGRRSYK
Q12864	CAD17_HUMAN	CDH17	87.449	5.638	HUMAN	SS_TYPE1	HC substrate		N-out	HQTGIPTVGM	AVGILLTTLLVIGIILAVVFI	RIKKDKGKDN
Q9Y5G6	PCDG7_HUMAN	PCDHGA7	87.359	5.034	HUMAN	SS_TYPE1	HC substrate		N-out	GPYNYDLTLY	LVVAVATVSCVFLAFVLVLLA	LRLRRWHKSR
P55284	CADH5_MOUSE	Cdh5	87.355	7.453	MOUSE	SS_TYPE1	HC substrate	1	N-out	MAAQAGVSIQ	ALVAIFLCILTITVITLLIIL	RRRIRKQAHA
P11627	L1CAM_MOUSE	L1cam	87.343	5.073	MOUSE	SUBEXPERT	HC substrate	1	N-out	VSTTGSFASE	GWFIAFVSAIILLLLILLILCFI	KRSKGGKYSV
Q8C8T7	ELFN1_MOUSE	Elfn1	87.288	6.392	MOUSE	SS_TYPE1	HC substrate		N-out	VPSPSTATHY	IMTILGCLFGMVLVLGAVYYC	LRKRRRQEEK
Q9WTR0	MMP16_MOUSE	Mmp16	87.232	7.157	MOUSE	SS_TYPE1	HC substrate		N-out	LDNTASTVKA	IAIVIPCILALCLLVLVYTVF	QFKRKGTPRH
P51512	MMP16_HUMAN	MMP16	87.232	7.157	HUMAN	OTHERS	HC substrate		N-out	LDNTASTVKA	IAIVIPCILALCLLVLVYTVF	QFKRKGTPRH
P0C7U0	ELFN1_HUMAN	ELFN1	87.217	6.43	HUMAN	OTHERS	HC substrate		N-out	VPSPSTATHY	IMTILGCLFGMVLVLGAVYYC	LRRRRRQEEK
P18828	SDC1_MOUSE	Sdc1	87.113	7.103	MOUSE	SS_TYPE1	HC substrate	1	N-out	SLLDRKEVLG	GVIAGGLVGLIFAVCLVAFML	YRMKKKDEGS
P19438	TNR1A_HUMAN	TNFRSF1A	87.094	4.255	HUMAN	SUBEXPERT	HC substrate	1	N-out	VKGTEDSGTT	VLLPLVIFFGLCLLSLLFIGL	MYRYQRWKSK
P20352	TF_MOUSE	F3	87.061	5.829	MOUSE	SS_TYPE1	HC substrate		N-out	TEQWKSFLGE	TLIIVGAVVLLATIFIILLSISL	CKRRKNRAGQ
Q8TBP5	F174A_HUMAN	FAM174A	87.051	4.952	HUMAN	OTHERS	HC substrate		N-out	NPGDKPMTQR	ALTVLMVVSGAVLVYFVVRTV	RMRRRNRKTR
Q3UWA6	GUC2C_MOUSE	Gucy2c	87.018	5.825	MOUSE	SS_TYPE1	HC substrate		N-out	VPGLGPQILM	IAVFTLTGILVVLLLIALLVL	RKYRRDHALR
Q62190	RON_MOUSE	Mst1r	86.932	4.05	MOUSE	SS_TYPE1	HC substrate		N-out	RSSPGRASQR	ILLIALLVLILLVAVLAVALI	FNSRRRKKQL
P23469	PTPRE_HUMAN	PTPRE	86.897	6.054	HUMAN	OTHERS	HC substrate		N-out	GPPDPGASQP	LLAWLLLPLLLLLLVLLLAAYFF	RFRKQRKAVV
Q6UXG8	BTNL9_HUMAN	BTNL9	86.897	5.953	HUMAN	SS_TYPE1	HC substrate		N-out	VFVPGASAWK	SAFVATLPLLLVLAALALGVL	RKQRRSREKL
O70570	PIGR_MOUSE	Pigr	86.894	4.371	MOUSE	SS_TYPE1	HC substrate		N-out	DGQSRSSSSK	VLFSTLVPLGLVLAVGAIAVWVA	RVRHRKNVDR
Q2M385	MPEG1_HUMAN	MPEG1	86.869	4.579	HUMAN	OTHERS	HC substrate		N-out	HGDGGGLSGG	AAAGVTVGVTTILAVVITLAI	YGTRKFKKKA
Q8VI56	LRP4_MOUSE	Lrp4	86.831	6.781	MOUSE	SS_TYPE1	HC substrate		N-out	AAPGEGLHVS	YAIGGLLSILLILLVIAALML	YRHRKSKFTD
P29323	EPHB2_HUMAN	EPHB2	86.824	9.287	HUMAN	SS_TYPE1	HC substrate	1	N-out	QTSIQEKLPL	IIGSSAAGLVFLIAVVVIAIV	CNRRGFERAD
P08920	CD2_MOUSE	Cd2	86.766	3.747	MOUSE	SS_TYPE1	HC substrate		N-out	VVNCPEKGLS	FYVTVGVGAGGLLLVLLVALFIFCIC	KRRKRNRRRK
Q96DU3	SLAF6_HUMAN	SLAMF6	86.717	7.115	HUMAN	OTHERS	HC substrate		N-out	VKIQYTDTKM	ILFMVSGICIVFGFIILLLLV	LRKRRDSLSL
P08887	IL6RA_HUMAN	IL6R	86.693	6.74	HUMAN	SUBLIT	HC substrate	1	N-out	VQDSSSVPLP	TFLVAGGSLAFGTLLCIAIVL	RFKKTWKLRA
Q92673	SORL_HUMAN	SORL1	86.656	5.314	HUMAN	SUBEXPERT	HC substrate	1	N-out	TQAARSTDVA	AVVVPILFLILLSLGVGFAIL	YTKHRRLQSS
Q64151	SEM4C_MOUSE	Sema4c	86.615	5.371	MOUSE	SS_TYPE1	HC substrate		N-out	EARAPLENLG	LVWLAVVALGAVCLVLLLLVL	SLRRRLREEL
Q9C0C4	SEM4C_HUMAN	SEMA4C	86.615	5.371	HUMAN	SS_TYPE1	HC substrate		N-out	EARAPLENLG	LVWLAVVALGAVCLVLLLLVL	SLRRRLREEL
P54763	EPHB2_MOUSE	Ephb2	86.603	9.469	MOUSE	SUBEXPERT	HC substrate	1	N-out	QTSIKEKLPL	IVGSSAAGLVFLIAVVVIAIV	CNRRGFERAD
Q9JHJ8	ICOSL_MOUSE	Icoslg	86.589	5.018	MOUSE	OTHERS	HC substrate		N-out	KNPQETHNNE	LKVLVPVLAVLAAAAFVSFII	YRRTRPHRSY
P70387	HFE_MOUSE	Hfe	86.553	6.719	MOUSE	SS_TYPE1	HC substrate		N-out	WEPLQSQAMI	IGIISGVTVCAIFLVGILFLI	LRKRKASGGT
P25445	TNR6_HUMAN	FAS	86.532	4.773	HUMAN	OTHERS	HC substrate		N-out	KCKEEGSRSN	LGWLCLLLLPIPLIVWV	KRKEVQKTCR
Q8BYM5	NLGN3_MOUSE	Nlgn3	86.488	6.596	MOUSE	SS_TYPE1	HC substrate		N-out	NPRDYSTELS	VTIAVGASLLFLNVLAFAALY	YRKDKRRQEP
Q9NZ94	NLGN3_HUMAN	NLGN3	86.488	6.596	HUMAN	SS_TYPE1	HC substrate		N-out	NPRDYSTELS	VTIAVGASLLFLNVLAFAALY	YRKDKRRQEP
O43157	PLXB1_HUMAN	PLXNB1	86.469	6.715	HUMAN	SS_TYPE1	HC substrate		N-out	SPGAFPVAAQ	VGLGVGTSLLALGVIIIVLMY	RRKSKQALRD
Q8CJH3	PLXB1_MOUSE	Plxnb1	86.452	6.25	MOUSE	SS_TYPE1	HC substrate		N-out	SPVAFPVAAQ	VGLGVGTSLLALGVIIIVLIY	RRKSKQALRD
P12318	FCG2A_HUMAN	FCGR2A	86.432	7.653	HUMAN	OTHERS	HC substrate		N-out	PSMGSSSPMG	IIVAVVIATAVAAIVAAVVALIY	CRKKRISANS
P31995	FCG2C_HUMAN	FCGR2C	86.419	7.155	HUMAN	SS_TYPE1	HC substrate		N-out	VQAPSSSPMG	IIVAVVTGIAVAAIVAAVVALIY	CRKKRISANS
P15209	NTRK2_MOUSE	Ntrk2	86.389	5.073	MOUSE	SUBEXPERT	HC substrate	1	N-out	DVADQSNREH	LSVYAVVVIASVVGFCLLVMLLLL	KLARHSKFGM
P01833	PIGR_HUMAN	PIGR	86.389	4.844	HUMAN	OTHERS	HC substrate		N-out	SSEEQGGSSR	ALVSTLVPLGLVLAVGAVAVGVA	RARHRKNVDR
P18827	SDC1_HUMAN	SDC1	86.386	8.186	HUMAN	SUBLIT	HC substrate	1	N-out	GLLDRKEVLG	GVIAGGLVGLIFAVCLVGFML	YRMKKKDEGS
P18052	PTPRA_MOUSE	Ptpra	86.375	6.425	MOUSE	SS_TYPE1	HC substrate		N-out	ETFPPADETP	IIAVMVALSSLLVIVFIIIVLYML	RFKKYKQAGS
P14151	LYAM1_HUMAN	SELL	86.374	3.655	HUMAN	OTHERS	HC substrate		N-out	FSMIKEGDYN	PLFIPVAVMVTAFSGLAFIIWLA	RRLKKGKKSK
Q91ZX7	LRP1_MOUSE	Lrp1	86.372	7.466	MOUSE	SS_TYPE1	HC substrate	1	N-out	SQQQPGHMAS	ILIPLLLLLLLLLVAGVVFWY	KRRVRGAKGF
Q9UKJ0	PILRB_HUMAN	PILRB	86.359	5.802	HUMAN	SS_TYPE1	HC substrate		N-out	WHLSLDTAIR	VALAVAVLKTVILGLLCLLLL	WWRRRKGSRA
Q8NFZ3	NLGNY_HUMAN	NLGN4Y	86.352	7.301	HUMAN	SS_TYPE1	HC substrate		N-out	TKRDYSTELS	VTIAVGASLLFLNILAFAALY	YKKDKRRHET
Q8N0W4	NLGNX_HUMAN	NLGN4X	86.352	7.301	HUMAN	SS_TYPE1	HC substrate		N-out	TKRDYSTELS	VTIAVGASLLFLNILAFAALY	YKKDKRRHET
P16109	LYAM3_HUMAN	SELP	86.337	5.69	HUMAN	OTHERS	HC substrate		N-out	QAGPLTIQEA	LTYFGGAVASTIGLIMGGTLLALL	RKRFRQKDDG
P55899	FCGRN_HUMAN	FCGRT	86.328	6.792	HUMAN	OTHERS	HC substrate		N-out	VELESPAKSS	VLVVGIVIGVLLLTAAAVGGALLW	RRMRSGLPAP
P52799	EFNB2_HUMAN	EFNB2	86.315	5.156	HUMAN	SS_TYPE1	HC substrate	1	N-out	ILGSEVALFA	GIASGCIIFIVIIITLVVLLL	KYRRRHRKHS
O15389	SIGL5_HUMAN	SIGLEC5	86.31	5.774	HUMAN	SS_TYPE1	HC substrate		N-out	LGTGVVPAAL	GGAGVMALLCICLCLIFFLIV	KARRKQAAGR
P18337	LYAM1_MOUSE	Sell	86.309	3.905	MOUSE	SS_TYPE1	HC substrate		N-out	FSKIKEGDYN	PLFIPVAVMVTAFSGLAFLIWLA	RRLKKGKKSQ
Q8N8Z6	DCBD1_HUMAN	DCBLD1	86.286	4.796	HUMAN	OTHERS	HC substrate		N-out	TSTGINITTV	AIPLVLLVVLVFAGMGIFAAF	RKKKKKGSPY
Q68FM6	PPR29_MOUSE	Elfn2	86.283	7.562	MOUSE	SS_NO_TYPE	HC substrate		N-out	APSTSTTTHY	IMTILGCLFGMVIVLGAVYYC	LRKRRMQEEK
Q5R3F8	PPR29_HUMAN	ELFN2	86.283	7.562	HUMAN	SS_NO_TYPE	HC substrate		N-out	APSTSTTTHY	IMTILGCLFGMVIVLGAVYYC	LRKRRMQEEK
Q924X6	LRP8_MOUSE	Lrp8	86.202	4.95	MOUSE	SUBEXPERT	HC substrate	1	N-out	GSQMGSTVTA	AVIGVIVPIVVIALLCMSGYLIW	RNWKRKNTKS
P97326	CADH6_MOUSE	Cdh6	86.148	7.656	MOUSE	SS_TYPE1	HC substrate	1	N-out	IHPTGLSTGA	LVAILLCIVILLVTVVLFAAL	RRQRKKEPLI
P55285	CADH6_HUMAN	CDH6	86.148	7.656	HUMAN	SS_TYPE1	HC substrate	1	N-out	IHPTGLSTGA	LVAILLCIVILLVTVVLFAAL	RRQRKKEPLI
Q96J84	KIRR1_HUMAN	KIRREL1	86.14	5.707	HUMAN	OTHERS	HC substrate		N-out	REVLPVGIIA	GATIGASILLIFFFIALVFFL	YRRRKGSRKD
P01130	LDLR_HUMAN	LDLR	86.12	4.87	HUMAN	SUBEXPERT	HC substrate	1	N-out	GNEKKPSSVR	ALSIVLPIVLLVFLCLGVFLLW	KNWRLKNINS
P06339	HA15_MOUSE	H2-T23	86.12	8.169	MOUSE	SS_TYPE1	HC substrate		N-out	EPPPSTVSNM	VIIAVLVVLGAVIILGAVVAFVM	KRRRHIGVKG
Q9H2U9	ADAM7_HUMAN	ADAM7	86.095	6.688	HUMAN	OTHERS	HC substrate		N-out	ACEETLHVTN	ITILVVVLVLVIVGIGVLILL	VRYRKCIKLK
Q96KG7	MEG10_HUMAN	MEGF10	86.046	8.8	HUMAN	OTHERS	HC substrate		N-out	ALPADSYQIG	AIAGIIILVLVVLFLLALFII	YRHKQKGKES
Q9Y5M8	SRPRB_HUMAN	SRPRB	86.013	6.541	HUMAN	SS_NO_TYPE	HC substrate		N-in	RQELQQTDPT	LLSVVVAVLAVLLTLVFWKLI	RSRRSSQRAV
P52800	EFNB2_MOUSE	Efnb2	85.989	5.379	MOUSE	SUBLIT	HC substrate	1	N-out	LLGSEVALFA	GIASGCIIFIVIIITLVVLLL	KYRRRHRKHS
Q16827	PTPRO_HUMAN	PTPRO	85.987	6.08	HUMAN	SS_TYPE1	HC substrate		N-out	VTEMNPNVVV	ISVLAILSTLLIGLLLVTLII	LRKKHLQMAR
P55288	CAD11_MOUSE	Cdh11	85.971	7.793	MOUSE	SS_TYPE1	HC substrate		N-out	AYILNAGLST	GALIAILACIVILLVIVVLFVTL	RRQKKEPLIV
P55287	CAD11_HUMAN	CDH11	85.971	7.793	HUMAN	SS_TYPE1	HC substrate		N-out	AYILNAGLST	GALIAILACIVILLVIVVLFVTL	RRQKKEPLIV
E9Q612	PTPRO_MOUSE	Ptpro	85.872	6.385	MOUSE	OTHERS	HC substrate		N-out	VTEVNPNVVV	ISVLAILSTLLIGLLLVTLVI	LRKKHLQMAR
Q3UV16	IPIL2_MOUSE	Itpripl2	85.85	5.128	MOUSE	SS_TYPE1	HC substrate		N-out	EDARAESPDG	ADSGFPLLKVAILLLLGYILL	RCRHAIRQRL
O75023	LIRB5_HUMAN	LILRB5	85.818	5.479	HUMAN	SS_TYPE1	HC substrate		N-out	PQSGLGRHLG	VVTGVSVAFVLLLFLLLFLLL	RHRHQSKHRT
P31695	NOTC4_MOUSE	Notch4	85.803	4.548	MOUSE	SUBEXPERT	HC substrate	1	N-out	TRPSANQLPW	PILCSPVVGVLLLALGALLVL	QLIRRRRREH
O88307	SORL_MOUSE	Sorl1	85.753	5.774	MOUSE	SS_TYPE1	HC substrate	1	N-out	IQAARSTDVA	AVVVPILFLILLSLGVGFAIL	YTKHRRLQSS
Q9CW42	MARC1_MOUSE	Mtarc1	85.555	3.917	MOUSE	SS_TYPE2	HC substrate		N-in	AFRVPGQPRS	TWLGVAALGLAAVALGTVAW	RRARPRRRRR
Q90762	CADH6_CHICK	CDH6	85.553	8.771	CHICK	SUBLIT	HC substrate	1	N-out	IHPTGLSTGA	LIAILLCIIILLVTVVLFAAL	RRQRKKEPLI
P97467	AMD_MOUSE	Pam	85.546	8.861	MOUSE	SS_NO_TYPE	HC substrate	1	N-out	KKLIKDPGSG	VPVVLITTLLVIPVVVLLAIAMFI	RWKKSRAFGD
Q05910	ADAM8_MOUSE	Adam8	85.515	5.256	MOUSE	SS_TYPE1	HC substrate		N-out	VSDEQAASTS	LPVSVVVVLVILVAAMVIVAGIVIY	RKAPRQIQRR
A1L314	MPEG1_MOUSE	Mpeg1	85.49	5.33	MOUSE	SS_TYPE1	HC substrate		N-out	GDSNGMSGGE	AAGITLGVTIALGIVITLAIY	GTRKYKKKEY
B0F2B4	NLGN4_MOUSE	Nlgn4l	85.488	8.211	MOUSE	SS_TYPE1	HC substrate		N-out	TRRDYSTELS	VTIAVGASLLFLNVLAFAALY	YKKDKRRHET
P70206	PLXA1_MOUSE	Plxna1	85.449	7.036	MOUSE	SS_TYPE1	HC substrate		N-out	VYSDSLLTLP	AIVGIGGGGGLLLLVIVAVLI	AYKRKSRDAD
P13747	HLAE_HUMAN	HLA-E	85.441	7.512	HUMAN	SS_TYPE1	HC substrate		N-out	KPASQPTIPI	VGIIAGLVLLGSVVSGAVVAAVIW	RKKSSGGKGG
Q6UXK5	LRRN1_HUMAN	LRRN1	85.421	4.916	HUMAN	SS_TYPE1	HC substrate		N-out	DISDQETSTA	LAAVMGSMFAVISLASIAVYF	AKRFKRKNYH
Q9BRK3	MXRA8_HUMAN	MXRA8	85.395	6.505	HUMAN	OTHERS	HC substrate		N-out	PESRAHFFQQ	LGYVLATLLLFILLLVTVLLA	ARRRRGGYEY
Q9Y5G4	PCDG9_HUMAN	PCDHGA9	85.393	7.022	HUMAN	SS_TYPE1	HC substrate		N-out	DLEASDLTLY	LVVAVAVVSCVFLTFVITLLA	LRLRHWHSSH
Q9Y5G7	PCDG6_HUMAN	PCDHGA6	85.393	9.827	HUMAN	SS_TYPE1	HC substrate		N-out	KPNDSDLTLY	LVVAVAAVSCVFLAFVIVLLA	LRLQRWHKSR
P29812	TYRP2_MOUSE	Dct	85.343	5.96	MOUSE	SUBLIT	HC substrate	1	N-out	EAPVWSTTLS	VVIGILGAFVLLLGLLAFL	QYRRLRKGYA
P29016	CD1B_HUMAN	CD1B	85.26	8.313	HUMAN	SS_TYPE1	HC substrate		N-out	IILYWRNPTS	IGSIVLAIIVPSLLLLLCLALWY	MRRRSYQNIP
Q9NYJ7	DLL3_HUMAN	DLL3	85.092	6.043	HUMAN	SS_TYPE1	HC substrate		N-out	LRPGDPQRYL	LPPALGLLVAAGVAGAALLLV	HVRRRGHSQD
Q9UIW2	PLXA1_HUMAN	PLXNA1	85.033	6.891	HUMAN	SS_TYPE1	HC substrate		N-out	VYSDSLLTLP	AIVGIGGGGGLLLLVIVAVLI	AYKRKSRDAD
O15146	MUSK_HUMAN	MUSK	84.997	7.543	HUMAN	SUBLIT	HC substrate	1	N-out	FSVSPTYSMT	VIISIMSSFAIFVLLTITTLY	CCRRRKQWKN
Q8R043	SIM29_MOUSE	Smim29	84.981	7.557	MOUSE	SS_NO_TYPE	HC substrate		N-out	QANSDSMVGY	VLGPFFLITLVGVVVAVVMYV	QKKKRVDRLR
Q86T20	SIM29_HUMAN	SMIM29	84.981	7.557	HUMAN	SS_NO_TYPE	HC substrate		N-out	QANSDSMVGY	VLGPFFLITLVGVVVAVVMYV	QKKKRVDRLR
Q60750	EPHA1_MOUSE	Epha1	84.929	9.495	MOUSE	OTHERS	HC substrate		N-out	PVSRSLTGGE	IVAVIFGLLLGIALLIGIYVF	RSRRGQRQRQ
Q7Z408	CSMD2_HUMAN	CSMD2	84.847	6.619	HUMAN	SS_NO_TYPE	HC substrate		N-out	SIGRHFASNS	SSVAAAILVPFIALIIAGFVL	YLYKHRRRPK
O75051	PLXA2_HUMAN	PLXNA2	84.797	6.854	HUMAN	OTHERS	HC substrate		N-out	VISDSLLTLP	AIVSIAAGGSLLLIIVIIVLI	AYKRKSREND
Q9BYE9	CDHR2_HUMAN	CDHR2	84.702	7.766	HUMAN	OTHERS	HC substrate		N-out	ESDLSKQLIS	VIIGLGVALLLVLVIMTMAFV	CVRKSYNRKL
Q14114	LRP8_HUMAN	LRP8	84.699	6.123	HUMAN	SS_TYPE1	HC substrate	1	N-out	SKMGSTVTAA	VIGIIVPIVVIALLCMSGYLI	WRNWKRKNTK
Q9H7M9	VISTA_HUMAN	VSIR	84.691	6.648	HUMAN	OTHERS	HC substrate		N-out	SQDSENITAA	ALATGACIVGILCLPLILLLV	YKQRQAASNR
P01897	HA1L_MOUSE	H2-L	84.668	9.952	MOUSE	SS_TYPE1	HC substrate		N-out	PPPSTDSYMV	IVAVLGVLGAMAIIGAVVAFVM	KRRRNTGGKG
P01899	HA11_MOUSE	H2-D1	84.668	9.952	MOUSE	SS_TYPE1	HC substrate		N-out	PPPSTDSYMV	IVAVLGVLGAMAIIGAVVAFVM	KRRRNTGGKG
Q9QZC2	PLXC1_MOUSE	Plxnc1	84.651	6.028	MOUSE	OTHERS	HC substrate		N-out	YVEQESVPST	WYFLIALPILLAIVIVVAVVV	TRYKSKELSR
Q86YW5	TRML1_HUMAN	TREML1	84.623	5.22	HUMAN	SS_TYPE1	HC substrate		N-out	EPSQDEKSIP	LIWGAVLLVGLLVAAVVLFAV	MAKRKQGNRL
Q80W68	KIRR1_MOUSE	Kirrel1	84.605	7.913	MOUSE	SS_TYPE1	HC substrate		N-out	REVLPVGIIA	GATIGAGILVVFSFAALVFFL	YRRRKGSRKD
P15382	KCNE1_HUMAN	KCNE1	84.596	9.291	HUMAN	SUBEXPERT	HC substrate	1	N-out	SPRSSDGKLE	ALYVLMVLGFFGFFTLGIMLSYI	RSKKLEHSND
P11911	CD79A_MOUSE	Cd79a	84.561	8.705	MOUSE	SS_TYPE1	HC substrate		N-out	LDMGEGTKNR	IITAEGIILLFCAVVPGTLLLF	RKRWQNEKFG
P01896	HA1Z_MOUSE		84.514	9.817	MOUSE	SS_NO_TYPE	HC substrate		N-out	EPPPSTDSYM	VIVAVLGVLGAMAIIGAVVAF	VMKRRRNTGG
Q8BNA6	FAT3_MOUSE	Fat3	84.491	6.73	MOUSE	SS_TYPE1	HC substrate		N-out	AGHSYVGKEE	LIGIAVVLFVIFTLIVLFIVF	RKKVFRKNYS
Q8CJ26	NRADD_MOUSE	Nradd	84.377	4.922	MOUSE	SUBEXPERT	HC substrate	1	N-out	PPEPPGASSN	IIPVYCALLATVILGLLAYVA	FKCWRSHKQR
P32004	L1CAM_HUMAN	L1CAM	84.301	6.146	HUMAN	SS_TYPE1	HC substrate	1	N-out	RLPPAGFATE	GWFIGFVSAIILLLLVLLILCFI	KRSKGGKYSV
Q9JLL0	CRIM1_MOUSE	Crim1	84.272	7.019	MOUSE	SS_TYPE1	HC substrate		N-out	HPGEDSSLDS	IVSVVVPIIICLSIIIAFLLI	NQKKQWVPLL
P70207	PLXA2_MOUSE	Plxna2	84.263	6.931	MOUSE	SS_TYPE1	HC substrate		N-out	VISDSLLTLP	AIISIAAGGSLLLIIVIIVLI	AYKRKSREND
Q01102	LYAM3_MOUSE	Selp	84.252	6.973	MOUSE	SS_TYPE1	HC substrate		N-out	QAGTLTIQEA	LTYLGGAVASTTGLAVGGTLLALL	RKRLRKKDDG
Q16620	NTRK2_HUMAN	NTRK2	84.233	6.329	HUMAN	SS_TYPE1	HC substrate	1	N-out	DVTDKTGREH	LSVYAVVVIASVVGFCLLVMLFLL	KLARHSKFGM
Q61006	MUSK_MOUSE	Musk	84.185	5.517	MOUSE	SS_TYPE1	HC substrate	1	N-out	FAVSPAYSMT	VIISIVSSFALFALLTIATLY	CCRRRKEWKN
Q9NS68	TNR19_HUMAN	TNFRSF19	84.168	8.946	HUMAN	SS_TYPE1	HC substrate		N-out	TASSPRDTAL	AAVICSALATVLLALLILCVI	YCKRQFMEKK
Q8TDW7	FAT3_HUMAN	FAT3	84.146	7.355	HUMAN	OTHERS	HC substrate		N-out	AGHSYVGKEE	LIGIAVVLFVIFILVVLFIVF	RKKVFRKNYS
Q6UXZ0	TMIG1_HUMAN	TMIGD1	84.129	11.556	HUMAN	SS_TYPE1	HC substrate		N-out	IVKDKTVGVP	IEPIIAACVVIFLTLCFGLIA	RRKKIMKLCM
P06346	HB2F_MOUSE	H2-Ab1	84.113	6.724	MOUSE	SS_TYPE1	HC substrate		N-out	RAQSESARSK	MLSGIGGCVLGVIFLGLGLFI	RYRSQKGPRG
Q7TPD3	ROBO2_MOUSE	Robo2	84.072	13.495	MOUSE	SS_TYPE1	HC substrate		N-out	EQITDVVKQP	AFIAGIGGACWVILMGFSIWL	YWRRKKRKGL
Q9HCK4	ROBO2_HUMAN	ROBO2	84.072	13.495	HUMAN	SS_TYPE1	HC substrate		N-out	EQITDVVKQP	AFIAGIGGACWVILMGFSIWL	YWRRKKRKGL
Q9QUM4	SLAF1_MOUSE	Slamf1	84.051	13.095	MOUSE	OTHERS	HC substrate		N-out	KQESSSESSP	WMQYTLVPLGVVIIFILVFTAII	MMKRQGKSNH
O75096	LRP4_HUMAN	LRP4	84.038	8.575	HUMAN	OTHERS	HC substrate		N-out	AAPGEGLHIS	YAIGGLLSILLILVVIAALML	YRHKKSKFTD
Q99466	NOTC4_HUMAN	NOTCH4	84.014	5.005	HUMAN	SS_TYPE1	HC substrate	1	N-out	TAPPANQLPW	PVLCSPVAGVILLALGALLVL	QLIRRRRREH
Q07113	MPRI_MOUSE	Igf2r	83.973	9.161	MOUSE	SS_TYPE1	HC substrate		N-out	YKGLSERSQA	VGAVLSLLLVALTGCLLALLL	HKKERRETVI
Q61809	LRRN1_MOUSE	Lrrn1	83.967	6.413	MOUSE	SS_TYPE1	HC substrate		N-out	DISDHETSTA	LAAVMGSMFAVISLASIAIYI	AKRFKRKNYH
Q9Y5H2	PCDGB_HUMAN	PCDHGA11	83.958	11.555	HUMAN	SS_TYPE1	HC substrate		N-out	NSETSDLSLY	LVVAVAAVSCIFLVFVIVLLA	LRLWRWHKSR
Q9Y5G0	PCDGH_HUMAN	PCDHGB5	83.951	9.622	HUMAN	SS_TYPE1	HC substrate		N-out	SDPQAELQFY	LVVALALISVLFLLAVILAVA	LRLRRSSSPA
P40126	TYRP2_HUMAN	DCT	83.888	8.674	HUMAN	SS_TYPE1	HC substrate	1	N-out	VEETPGWPTT	LLVVMGTLVALVGLFVLLAFL	QYRRLRKGYT
Q9R100	CAD17_MOUSE	Cdh17	83.854	8.289	MOUSE	OTHERS	HC substrate		N-out	RQDGIPTVGM	AVGILLTTFLVIGIILAVVFI	RMRKDKVENP
Q91XY4	PCDG4_MOUSE	Pcdhga4	83.843	7.204	MOUSE	SS_TYPE1	HC substrate		N-out	DQEDSDITLY	LVVAVAAVSCVFLAFVIVLLI	HRLRRWHSTR
P11717	MPRI_HUMAN	IGF2R	83.837	7.909	HUMAN	OTHERS	HC substrate		N-out	MHKGLSERSQ	AVGAVLSLLLVALTCCLLALLLY	KKERRETVIS
P16056	MET_MOUSE	Met	83.822	13.366	MOUSE	SS_TYPE1	HC substrate	1	N-out	VIVQPDQNFA	GLIIGAVSISVVVLLLSGLFLWM	RKRKHKDLGS
Q9DAZ5	F174C_MOUSE	Fam174c	83.798	4.763	MOUSE	SS_TYPE1	HC substrate		N-out	LPDRDTGSAV	LRLFYVITGLCGLISLYFLIRAF	RLKKSQRRRY
Q8IZJ1	UNC5B_HUMAN	UNC5B	83.758	7.88	HUMAN	OTHERS	HC substrate		N-out	LEASGDAALY	AGLVVAIFVVVAILMAVGVVV	YRRNCRDFDT
P97797	SHPS1_MOUSE	Sirpa	83.748	6.3	MOUSE	SS_TYPE1	HC substrate	1	N-out	PDNNATHNWN	VFIGVGVACALLVVLLMAALY	LLRIKQKKAK
Q810U3	NFASC_MOUSE	Nfasc	83.738	6.714	MOUSE	SS_TYPE1	HC substrate		N-out	NQADIATQGW	FIGLMCAIALLVLILLIVCFI	KRSRGGKYPV
O94856	NFASC_HUMAN	NFASC	83.738	6.714	HUMAN	SS_TYPE1	HC substrate		N-out	NQADIATQGW	FIGLMCAIALLVLILLIVCFI	KRSRGGKYPV
Q9NZV1	CRIM1_HUMAN	CRIM1	83.691	7.041	HUMAN	OTHERS	HC substrate		N-out	HPSEDSSLDS	IASVVVPIIICLSIIIAFLFI	NQKKQWIPLL
P41217	OX2G_HUMAN	CD200	83.689	11.206	HUMAN	SUBLIT	HC substrate	1	N-out	TDFKQTVNKG	YWFSVPLLLSIVSLVILLVLISILLYW	KRHRNQDRGE
P15514	AREG_HUMAN	AREG	83.681	7.238	HUMAN	SS_NO_TYPE	HC substrate		N-out	HSMIDSSLSK	IALAAIAAFMSAVILTAVAVITV	QLRRQYVRKY
P10761	ZP3_MOUSE	Zp3	83.556	7.003	MOUSE	SS_TYPE1	HC substrate		N-out	EGWTASAQTS	VALGLGLATVAFLTLAAIVLA	VTRKCHSSSY
Q8K1T1	LRC25_MOUSE	Lrrc25	83.535	6.278	MOUSE	SS_TYPE1	HC substrate		N-out	SCPPSWGPGT	IGALVAGTISLAVAVSGSVLA	WRLLRRRRRA
O88824	JTB_MOUSE	Jtb	83.417	5.883	MOUSE	SS_TYPE1	HC substrate		N-out	CRSALLEQHL	FWKFEGVVVAVALVFACLVIV	RQRQLDRKAL
Q9Y5G3	PCDGD_HUMAN	PCDHGB1	83.384	10.784	HUMAN	SS_TYPE1	HC substrate		N-out	SDPQTELQFY	LVVALALISVLFLLAVILAIA	LRLRRSSSLD
Q3MIP1	IPIL2_HUMAN	ITPRIPL2	83.365	6.379	HUMAN	OTHERS	HC substrate		N-out	GGARAEPADG	VDGGFPLLKVAVLLLLSYVLL	RCRHAVRQRF
Q8K558	TRML1_MOUSE	Treml1	83.355	5.536	MOUSE	OTHERS	HC substrate		N-out	EFRRRENSIP	LIWGAVLLLALVVVAVVIFAV	MARKKGNRLV
Q9JLL3	TNR19_MOUSE	Tnfrsf19	83.316	9.743	MOUSE	SS_TYPE1	HC substrate		N-out	TVSSPRDTAL	AAVICSALATVLLALLILCVI	YCKRQFMEKK
Q3TRM4	PLPL6_MOUSE	Pnpla6	83.293	8.123	MOUSE	SS_TYPE3	HC substrate		N-out	QPVPFVPQVL	GVMIGAGVAVLVTAVLILLVV	RRLRVQKTPA
O94985	CSTN1_HUMAN	CLSTN1	83.225	6.444	HUMAN	SUBEXPERT	HC substrate	1	N-out	PHPFAVVPST	ATVVIVVCVSFLVFMIILGVF	RIRAAHRRTM
Q923D3	PARM1_MOUSE	Parm1	83.223	7.925	MOUSE	OTHERS	HC substrate		N-out	EVENALSSGS	IAAITVTVIAVVLLVFGGAAY	LKIRHSSYGR
Q96RJ3	TR13C_HUMAN	TNFRSF13C	83.206	9.684	HUMAN	SS_TYPE3	HC substrate		N-out	EAALPLPGLL	FGAPALLGLALVLALVLVGLV	SWRRRQRRLR
Q96MS0	ROBO3_HUMAN	ROBO3	83.181	7.801	HUMAN	SS_TYPE1	HC substrate		N-out	VRLARVLREP	AFLAGSGAACGALLLGLCAAL	YWRRKQRKEL
Q9UJ99	CAD22_HUMAN	CDH22	83.162	7.644	HUMAN	SS_TYPE1	HC substrate		N-out	AFVMAASLSP	GALIALLVCVLILVVLVLLIL	TLRRHHKSHL
Q9HBT6	CAD20_HUMAN	CDH20	83.151	9.838	HUMAN	SS_TYPE1	HC substrate		N-out	AYMLPVSLSR	GALIAILACIFVLLVLVLLIL	SMRRHRKQPY
Q9D659	VISTA_MOUSE	Vsir	83.077	7.178	MOUSE	SS_TYPE1	HC substrate		N-out	EQDSDSITAA	ALATGACIVGILCLPLILLLV	YKQRQVASHR
Q61851	FGFR3_MOUSE	Fgfr3	83.036	10.212	MOUSE	SUBLIT	HC substrate	1	N-out	TDEAGSVYAG	VLSYGVVFFLFILVVAAVILC	RLRSPPKKGL
P09758	TACD2_HUMAN	TACSTD2	83.018	7.248	HUMAN	SS_TYPE1	HC substrate	1	N-out	PPKFSMKRLT	AGLIAVIVVVVVALVAGMAVLVI	TNRRKSGKYK
P01904	HA21_MOUSE	H2-Ea	83.001	7.036	MOUSE	SS_TYPE1	HC substrate		N-out	EKTLLPETKE	NVMCALGLFVGLVGIVVGIILIMKGI	KKRNVVERRQ
Q9Y5H3	PCDGA_HUMAN	PCDHGA10	82.997	6.454	HUMAN	SS_TYPE1	HC substrate		N-out	NSETSDLTLY	LVVAVAAVSCVFLAFVIVLLA	HRLRRWHKSR
Q99523	SORT_HUMAN	SORT1	82.959	6.85	HUMAN	SUBEXPERT	HC substrate	1	N-out	SPEKQNSKSN	SVPIILAIVGLMLVTVVAGVLIV	KKYVCGGRFL
Q61559	FCGRN_MOUSE	Fcgrt	82.93	8.038	MOUSE	SS_TYPE1	HC substrate		N-out	VDLDSSARSS	VPVVGIVLGLLLVVVAIAGGVLLW	GRMRSGLPAP
P49446	PTPRE_MOUSE	Ptpre	82.919	9.826	MOUSE	SS_TYPE1	HC substrate		N-out	TAGPPDPGAS	QPLLTWLLLPLLLLLFLLAAYFF	RFRKQRKAVV
P14209	CD99_HUMAN	CD99	82.893	13.559	HUMAN	SUBLIT	HC substrate	1	N-out	SHRKEGEEAD	APGVIPGIVGAVVVAVAGAISSFIA	YQKKKLCFKE
Q9Z0M3	CAD20_MOUSE	Cdh20	82.776	10.018	MOUSE	SS_TYPE1	HC substrate		N-out	AYLLPVSLSR	GALIAILACIFVLLVLVLLIL	SMRRHRKQPY
P06342	HB2Q_MOUSE	H2-Ab1	82.746	7.652	MOUSE	SS_TYPE1	HC substrate		N-out	AQSESARSKM	LSGIGGCVLGVIFLGLGLFI	RHRSQKGPRG
Q9ULB4	CADH9_HUMAN	CDH9	82.73	9.997	HUMAN	SS_TYPE1	HC substrate		N-out	ILSAGLSTGA	LVAILLCVLILLILVVLFAAL	KRQRKKEPLI
O60896	RAMP3_HUMAN	RAMP3	82.712	6.263	HUMAN	OTHERS	HC substrate		N-out	VHLEDPPDEV	LIPLIVIPVVLTVAMAGLVV	WRSKRTDTLL
P21754	ZP3_HUMAN	ZP3	82.647	10.221	HUMAN	OTHERS	HC substrate		N-out	QWALPSDTSV	VLLGVGLAVVVSLTLTAVILV	LTRRCRTASH
Q9UQV4	LAMP3_HUMAN	LAMP3	82.609	7.293	HUMAN	OTHERS	HC substrate		N-out	NVDECSSDYT	IVLPVIGAIVVGLCLMGMGVY	KIRLRCQSSG
Q96D42	HAVR1_HUMAN	HAVCR1	82.591	7.827	HUMAN	SS_TYPE1	HC substrate		N-out	SLLTANTTKG	IYAGVCISVLVLLALLGVIIA	KKYFFKKEVQ
Q9JI71	DLL4_MOUSE	Dll4	82.584	7.229	MOUSE	SS_TYPE1	HC substrate		N-out	GLPPSFPWVA	VSLGVGLVVLLVLLVMVVVAV	RQLRLRRPDD
Q6UXC1	AEGP_HUMAN	MAMDC4	82.58	8.531	HUMAN	SS_TYPE1	HC substrate		N-out	SPGNTAAPGS	VPAVVGSALLLLMLLVLLGLG	GRRWLQKKGS
Q03146	DDR1_MOUSE	Ddr1	82.578	5.935	MOUSE	SS_TYPE1	HC substrate		N-out	VAKAEGSPTA	ILIGCLVAIILLLLLIIALML	WRLHWRRLLS
Q08345	DDR1_HUMAN	DDR1	82.578	5.935	HUMAN	SS_TYPE1	HC substrate		N-out	VAKAEGSPTA	ILIGCLVAIILLLLLIIALML	WRLHWRRLLS
Q6ZN44	UNC5A_HUMAN	UNC5A	82.568	10.762	HUMAN	SS_TYPE1	HC substrate		N-out	ASGPEDVALY	VGLIAVAVCLVLLLLVLILVY	CRKKEGLDSD
Q8IY17	PLPL6_HUMAN	PNPLA6	82.566	10.272	HUMAN	SS_TYPE3	HC substrate		N-out	QPVPFVPQVL	GVMIGAGVAVVVTAVLILLVV	RRLRVPKTPA
Q8BSU2	CXL16_MOUSE	Cxcl16	82.52	9.333	MOUSE	SS_TYPE1	HC substrate	1	N-out	PGAGASTPAW	VPVLSLLAIVFFLTAAMAYVL	CNRRATQQNS
Q01965	LY9_MOUSE	Ly9	82.486	8.354	MOUSE	SS_TYPE1	HC substrate		N-out	ICSGPERNKR	FWLLLLLVLLLLMLIGGYFIL	RKKKQCSSLA
P06344	HB2U_MOUSE		82.411	7.875	MOUSE	SS_TYPE1	HC substrate		N-out	RAQSESARSK	MLSGIGGCVLGVIFLGLGLFI	RHRSQKGPRG
P06345	HB2S_MOUSE	H2-Ab1	82.411	7.875	MOUSE	SS_TYPE1	HC substrate		N-out	RAQSESARSK	MLSGIGGCVLGVIFLGLGLFI	RHRSQKGPRG
P06343	HB2K_MOUSE	H2-Ab1	82.411	7.875	MOUSE	SS_TYPE1	HC substrate		N-out	RAQSESARSK	MLSGIGGCVLGVIFLGLGLFI	RHRSQKGPRG
P01921	HB2D_MOUSE	H2-Ab1	82.411	7.875	MOUSE	SS_TYPE1	HC substrate		N-out	RAQSESARSK	MLSGIGGCVLGVIFLGLGLFI	RHRSQKGPRG
Q9H2A7	CXL16_HUMAN	CXCL16	82.398	17.61	HUMAN	SUBLIT	HC substrate	1	N-out	AGPTARTSAT	VPVLCLLAIIFILTAALSYVL	CKRRRGQSPQ
Q7M750	OPALI_MOUSE	Opalin	82.367	8.18	MOUSE	SS_TYPE1	HC substrate		N-out	SAKATDCGPS	IGLAAGIPSLLATALLVALLF	TLIQRRRTID
P26842	CD27_HUMAN	CD27	82.328	7.952	HUMAN	OTHERS	HC substrate		N-out	RSLCSSDFIR	ILVIFSGMFLVFTLAGALFLH	QRRKYRSNKG
Q91XX1	Q91XX1_MOUSE	Pcdhgc3	82.324	8.444	MOUSE	SUBLIT	HC substrate	1	N-out	APREQNKNLT	FYLLLSLILVSVGFAVTVLGVIIFKVY	KWKRSRDLYR
P20826	SCF_MOUSE	Kitlg	82.324	8.027	MOUSE	SS_TYPE1	HC substrate		N-out	AKAPEDSGLQ	WTAMALPALISLVIGFAFGALYW	KKKQSSLTRA
O95185	UNC5C_HUMAN	UNC5C	82.29	8.447	HUMAN	SS_TYPE1	HC substrate		N-out	APDSDDVALY	VGIVIAVIVCLAISVVVALFV	YRKNHRDFES
Q8C110	SLIK6_MOUSE	Slitrk6	82.259	8.492	MOUSE	SS_TYPE1	HC substrate		N-out	LTDAVPLSVL	ILGLLIVFITIVFCAAGIVVF	VLHRRRRYKK
Q5RJH3	CAD12_MOUSE	Cdh12	82.254	7.745	MOUSE	SS_TYPE1	HC substrate		N-out	SCNVEAIFLP	VGLSTGALIAILLCMVILLAIVVLYVAL	RRQRKKDTLM
P11279	LAMP1_HUMAN	LAMP1	82.245	5.993	HUMAN	SS_TYPE1	HC substrate		N-out	EECLLDENSM	LIPIAVGGALAGLVLIVLIAYLV	GRKRSHAGYQ
Q8K1S4	UNC5A_MOUSE	Unc5a	82.241	10.055	MOUSE	SS_TYPE1	HC substrate		N-out	TSSGPEDVAL	YIGLVAVAVCLILLLLVLVLI	YCRKKEGLDS
Q64735	CR1L_MOUSE	Cr1l	82.214	8.037	MOUSE	SS_TYPE1	HC substrate		N-out	AKCVSRSISG	LIVGIFIGIIVFILVIIVFIW	MILKYKKRNT
P70408	CAD10_MOUSE	Cdh10	82.174	9.019	MOUSE	SS_TYPE1	HC substrate		N-out	LLPAGLSTGA	LIAILLCIIILLVIVVLFAAL	KRQRKKEPLI
Q9Y6N8	CAD10_HUMAN	CDH10	82.174	9.019	HUMAN	SS_TYPE1	HC substrate		N-out	LLPAGLSTGA	LIAILLCIIILLVIVVLFAAL	KRQRKKEPLI
Q9JLB9	NECT3_MOUSE	Nectin3	82.128	14.275	MOUSE	SUBLIT	HC substrate	1	N-out	ATLKDDTIGT	IIASVVGGALFLVLVSILAGV	FCYRRRRTFR
Q495A1	TIGIT_HUMAN	TIGIT	82.037	8.089	HUMAN	OTHERS	HC substrate		N-out	AEHGARFQIP	LLGAMAATLVVICTAVIVVVA	LTRKKKALRI
O54901	OX2G_MOUSE	Cd200	81.978	11.357	MOUSE	SS_TYPE1	HC substrate	1	N-out	IDYKQSLDKG	FWFSVPLLLSIVSLVILLVLISILLYW	KRHRNQERGE
Q8JZL1	I17RD_MOUSE	Il17rd	81.936	8.177	MOUSE	SS_TYPE1	HC substrate		N-out	VQSPWAGPIR	AVAITVPLVVISAFATLFTVM	CRKKQQENIY
O08747	UNC5C_MOUSE	Unc5c	81.932	8.307	MOUSE	SS_TYPE1	HC substrate		N-out	APDSDDVALY	VGIVIAVTVCLAITVVVALFV	YRKNHRDFES
O88572	LRP6_MOUSE	Lrp6	81.878	7.262	MOUSE	SS_TYPE1	HC substrate	1	N-out	YPTEEPAPQA	TNTVGSVIGVIVTIFVSGTIYFI	CQRMLCPRMK
Q923L3	CSMD1_MOUSE	Csmd1	81.871	10.167	MOUSE	SS_TYPE1	HC substrate		N-out	NHYQGTSSGS	VAAAILVPFFALILSGFAFYL	YKHRTRPKVQ
Q9DA04	TMM89_MOUSE	Tmem89	81.868	8.57	MOUSE	SS_TYPE1	HC substrate		N-out	GYWLGLGGNR	IYPVAGVTITTTMLLVVSRVI	VHRWRAKVAK
Q925F2	ESAM_MOUSE	Esam	81.852	12.833	MOUSE	OTHERS	HC substrate		N-out	LDVMTGSKAA	VVAGAVVGTFVGLVLIAGLVL	LYQRRSKTLE
O94826	TOM70_HUMAN	TOMM70	81.809	5.455	HUMAN	SS_NO_TYPE	HC substrate		N-out	AGPGTGGLPR	WQLALAVGAPLLLGAGAIYLW	SRQQRRREAR
Q9Y5F9	PCDGI_HUMAN	PCDHGB6	81.804	11.198	HUMAN	SS_TYPE1	HC substrate		N-out	SDPQAELQFY	LVVALALISVLFLLAVILAIA	LRLRRSLSPA
Q8VE98	CD276_MOUSE	Cd276	81.793	9.672	MOUSE	SS_TYPE1	HC substrate		N-out	GQPLTFPPEA	LWVTVGLSVCLVVLLVALAFV	CWRKIKQSCE
Q9Y4D7	PLXD1_HUMAN	PLXND1	81.769	5.892	HUMAN	SS_NO_TYPE	HC substrate		N-out	TLQLGGSETA	IIVSIVICSVLLLLSVVALFV	FCTKSRRAER
Q8CBF3	EPHB1_MOUSE	Ephb1	81.768	12.847	MOUSE	SS_TYPE1	HC substrate		N-out	YKSELREQLP	LIAGSAAAGVVFVVSLVAISIVC	SRKRAYSKEA
P54762	EPHB1_HUMAN	EPHB1	81.768	12.847	HUMAN	SS_TYPE1	HC substrate		N-out	YKSELREQLP	LIAGSAAAGVVFVVSLVAISIVC	SRKRAYSKEA
Q15762	CD226_HUMAN	CD226	81.762	8.139	HUMAN	OTHERS	HC substrate		N-out	TDNQYTLFVA	GGTVLLLLFVISITTIIVIFL	NRRRRRERRD
O75581	LRP6_HUMAN	LRP6	81.729	7.145	HUMAN	SUBEXPERT	HC substrate	1	N-out	YPTEEPAPQA	TNTVGSVIGVIVTIFVSGTVYFI	CQRMLCPRMK
Q3UH93	PLXD1_MOUSE	Plxnd1	81.645	5.94	MOUSE	SS_NO_TYPE	HC substrate		N-out	TLQLGGSETA	IVVSIVICSVLLLLSVVALFV	FCTKSRRAER
Q8CII9	CRLF2_MOUSE	Crlf2	81.592	6.049	MOUSE	SS_TYPE1	HC substrate		N-out	PAPSPALAPP	LLPLGCGLAALLTLSLLLAAL	RLRRVKDALL
P22272	IL6RA_MOUSE	Il6ra	81.528	12.579	MOUSE	SS_TYPE1	HC substrate	1	N-out	VQESSSMSLP	TFLVAGGSLAFGLLLCVFIIL	RLKQKWKSEA
Q8CB93	GAPT_MOUSE	Gapt	81.527	5.639	MOUSE	SS_NO_TYPE	HC substrate		N-out	LECFESSPVA	VAVGVSLLVLLLLCGIGCAWHW	NRRESTPFTL
P43121	MUC18_HUMAN	MCAM	81.505	7.024	HUMAN	SS_TYPE1	HC substrate		N-out	RKLPEPESRG	VVIVAVIVCILVLAVLGAVLYFLY	KKGKLPCRRS
Q80UM7	MOGS_MOUSE	Mogs	81.489	6.631	MOUSE	SS_TYPE2	HC substrate		N-in	GARGSASGAA	LAVVVLALAFGLSGRWVLAWL	RVRRALTLHP
O43699	SIGL6_HUMAN	SIGLEC6	81.434	7.852	HUMAN	OTHERS	HC substrate		N-out	WKPEGRAGGV	LGAVWGASITTLVFLCVCFIF	RVKTRRKKAA
A6NMB1	SIG16_HUMAN	SIGLEC16	81.379	8.318	HUMAN	SS_TYPE1	HC substrate		N-out	VHCKSGPMTG	VVLVAVGEVAMKILLLCLCLI	LLRVRSCRRK
Q2TB54	FCAMR_MOUSE	Fcamr	81.365	7.636	MOUSE	SS_TYPE1	HC substrate		N-out	ALMEGESHTR	ILTPVSTVLALLLIAALILLK	RSLGRQRTSQ
Q9WTL4	INSRR_MOUSE	Insrr	81.325	9.423	MOUSE	OTHERS	HC substrate		N-out	LEEEDTGGMR	IFLTVTPVGFMLLVTLAALGFF	YSRKRNSTLY
Q13634	CAD18_HUMAN	CDH18	81.297	9.69	HUMAN	SS_TYPE1	HC substrate		N-out	TCHAEAFLSS	AGLSTGALIAILLCVLILLAIVVLFITL	RRSKKEPLII
P04440	DPB1_HUMAN	HLA-DPB1	81.241	10.784	HUMAN	SS_TYPE1	HC substrate		N-out	KAQSDSARSK	TLTGAGGFVLGLIICGVGIFM	HRRSKKVQRG
Q2LA85	TRML2_MOUSE	Treml2	81.193	6.743	MOUSE	SS_TYPE1	HC substrate		N-out	NRSQETYIPA	MVVVLTFLPAPVVLVVAYGFW	KKRHMGRYNL
P01902	HA1D_MOUSE	H2-K1	81.176	11.613	MOUSE	SS_TYPE1	HC substrate		N-out	KLPPSTVSNT	VIIAVLVVLGAAIVTGAVVAFVM	KMRRNTGGKG
P23299	KCNE1_MOUSE	Kcne1	81.084	12.049	MOUSE	SS_TYPE1	HC substrate	1	N-out	SQLRDDSKLE	ALYILMVLGFFGFFTLGIMLSYI	RSKKLEHSHD
Q9ULX7	CAH14_HUMAN	CA14	81.036	13.809	HUMAN	OTHERS	HC substrate		N-out	AGSSYTTGEM	LSLGVGILVGCLCLLLAVYFI	ARKIRKKRLE
Q9D2J4	VSIG1_MOUSE	Vsig1	80.998	11.144	MOUSE	SS_TYPE1	HC substrate		N-out	EIDLTSSHPE	VGIIIGALVGALIGAAVIICV	VYFARNKVKS
O14669	TMG2_HUMAN	PRRG2	80.973	12.667	HUMAN	OTHERS	HC substrate		N-out	GGRGRVDVAS	LAVGLTGGILLIVLAGLGAFW	YLRWRQHRGQ
Q9WTP5	CAD22_MOUSE	Cdh22	80.967	8.822	MOUSE	SS_TYPE1	HC substrate		N-out	AFVMAASLSP	GALIALLVCVLILVVLALLIL	TLRRHHKSHL
D7PDD4	G6B_MOUSE	Mpig6b	80.966	7.835	MOUSE	OTHERS	HC substrate		N-out	GSTHGYEYPK	VLIPLLGVGLVLGLGVAGVVW	RRRRLSPPPP
P33146	CAD15_MOUSE	Cdh15	80.962	8.673	MOUSE	OTHERS	HC substrate		N-out	GGGVGVSLGA	LVIVLASTVVLLVLILLAAL	RTRFRGHSRG
Q96PZ7	CSMD1_HUMAN	CSMD1	80.959	11.347	HUMAN	OTHERS	HC substrate		N-out	SHYHGTSSGS	VAAAILVPFFALILSGFAFYL	YKHRTRPKVQ
Q5ZPR3	CD276_HUMAN	CD276	80.931	10.192	HUMAN	OTHERS	HC substrate		N-out	GQPMTFPPEA	LWVTVGLSVCLIALLVALAFV	CWRKIKQSCE
P25119	TNR1B_MOUSE	Tnfrsf1b	80.907	16.369	MOUSE	SS_TYPE1	HC substrate		N-out	PIIEQSTKGG	ISLPIGLIVGVTSLGLLMLGLVNCIILVQR	KKKPSCLQRD
Q9NQS3	NECT3_HUMAN	NECTIN3	80.902	15.396	HUMAN	SS_NO_TYPE	HC substrate	1	N-out	ATIKDDTIAT	IIASVVGGALFIVLVSVLAGI	FCYRRRRTFR
P70232	NCHL1_MOUSE	Chl1	80.898	7.337	MOUSE	SS_TYPE1	HC substrate		N-out	LYDDISTQGW	FIGLMCAIALLTLILLTICFV	KRNRGGKYSV
Q8VIM0	HAVR2_MOUSE	Havcr2	80.898	7.54	MOUSE	SS_TYPE1	HC substrate		N-out	KDSGETIRTA	IHIGVGVSAGLTLALIIGVLI	LKWYSCKKKK
P70407	CADH9_MOUSE	Cdh9	80.885	10.423	MOUSE	SS_TYPE1	HC substrate		N-out	MLAAGLSTGA	LIAILLCVVILLTLIVLFAAL	KRQRKKEPLI
O76095	JTB_HUMAN	JTB	80.876	8.203	HUMAN	OTHERS	HC substrate		N-out	CRSALMEQRL	FWKFEGAVVCVALIFACLVII	RQRQLDRKAL
P54760	EPHB4_HUMAN	EPHB4	80.875	17.51	HUMAN	SUBLIT	HC substrate	1	N-out	ESEGWREQLA	LIAGTAVVGVVLVLVVIVVAV	LCLRKQSNGR
P54761	EPHB4_MOUSE	Ephb4	80.858	15.917	MOUSE	SS_TYPE1	HC substrate	1	N-out	ESESWREQLA	LIAGTAVVGVVLVLVVVIIAV	LCLRKQSNGR
Q810C1	SLIK1_MOUSE	Slitrk1	80.85	8.107	MOUSE	SS_TYPE1	HC substrate		N-out	SRVSISVLVP	GLLLVFVTSAFTVVGMLVFIL	RNRKRSKRRD
Q96PX8	SLIK1_HUMAN	SLITRK1	80.85	8.107	HUMAN	OTHERS	HC substrate		N-out	SRVSISVLVP	GLLLVFVTSAFTVVGMLVFIL	RNRKRSKRRD
Q9HC56	PCDH9_HUMAN	PCDH9	80.808	10.3	HUMAN	OTHERS	HC substrate		N-out	QPYQNEDYLT	IMIAIIAGAMVVIVVIFVTVL	VRCRHASRFK
P34810	CD68_HUMAN	CD68	80.789	11.552	HUMAN	SS_TYPE1	HC substrate		N-out	QSFSCPSDRS	ILLPLIIGLILLGLLALVLIAFCII	RRRPSAYQAL
P55289	CAD12_HUMAN	CDH12	80.734	9.042	HUMAN	SS_TYPE1	HC substrate		N-out	SCNVEAIFLP	VGLSTGALIAILLCIVILLAIVVLYVAL	RRQKKKDTLM
Q8R2Y2	MUC18_MOUSE	Mcam	80.717	7.046	MOUSE	SS_TYPE1	HC substrate		N-out	LPQPESKGVV	IVAVIVCTLVLAVLGAALYFF	YKKGKLPCGR
Q6TL19	GUC2G_MOUSE	Gucy2g	80.622	8.36	MOUSE	OTHERS	HC substrate		N-out	VAGMTVTVTA	VIPTVTFLVLASAAAITGLML	WRLRGKVQSH
Q9Y5H1	PCDG2_HUMAN	PCDHGA2	80.593	6.798	HUMAN	SS_TYPE1	HC substrate		N-out	IPNDSDLTLY	LVVAVAAVSCVFLAFVIVLLA	HRLRRWHKSR
O00533	NCHL1_HUMAN	CHL1	80.56	7.362	HUMAN	SS_TYPE1	HC substrate		N-out	LYDDISTQGW	FIGLMCAIALLTLLLLTVCFV	KRNRGGKYSV
Q6UWI2	PARM1_HUMAN	PARM1	80.556	11.168	HUMAN	OTHERS	HC substrate		N-out	EVEHALSSGS	IAAITVTVIAVVLLVFGVAAY	LKIRHSSYGR
P55291	CAD15_HUMAN	CDH15	80.55	11.557	HUMAN	OTHERS	HC substrate		N-out	AGGTGLSLGA	LVIVLASALLLLVLVLLVAL	RARFWKQSRG
Q8NFM7	I17RD_HUMAN	IL17RD	80.542	8.883	HUMAN	OTHERS	HC substrate		N-out	VHSPWAGPIR	AVAITVPLVVISAFATLFTVM	CRKKQQENIY
Q86UP0	CAD24_HUMAN	CDH24	80.512	10.224	HUMAN	SS_TYPE1	HC substrate		N-out	LSAAGLSTGA	LLAIITCVGALLALVVLFVAL	RRQKQEALMV
Q9UN71	PCDGG_HUMAN	PCDHGB4	80.483	10.114	HUMAN	SS_TYPE1	HC substrate		N-out	SDLQAELQFY	LVVALALISVLFLVAMILAIA	LRLRRSSSPA
P20273	CD22_HUMAN	CD22	80.448	9.155	HUMAN	OTHERS	HC substrate		N-out	YYSPETIGRR	VAVGLGSCLAILILAICGL	KLQRRWKRTQ
Q9ULB5	CADH7_HUMAN	CDH7	80.444	9.324	HUMAN	SS_TYPE1	HC substrate		N-out	AYVLPAGLST	GALIAILACVLTLLVLILLIV	TMRRRKKEPL
Q9EPL2	CSTN1_MOUSE	Clstn1	80.406	7.255	MOUSE	SS_TYPE1	HC substrate	1	N-out	PHPFAVVPST	ATVVIVVCVSFLVFMIILGVF	RIRAAHQRTM
O08644	EPHB6_MOUSE	Ephb6	80.371	10.136	MOUSE	SS_TYPE1	HC substrate	1	N-out	LPEKLSLVIG	SILGALAFLLLAAITVLAVIF	QRKRRGTGYT
Q8BM92	CADH7_MOUSE	Cdh7	80.312	9.465	MOUSE	SS_TYPE1	HC substrate		N-out	AYVLPAGLST	GALIAILACVLTLLVLILLIV	TMRRRKKEPL
Q9BZA8	PC11Y_HUMAN	PCDH11Y	80.296	10.429	HUMAN	SS_TYPE1	HC substrate		N-out	VSSPTSDYVK	ILVAAVAGTITVVVVIFITAV	VRCRQAPHLK
Q9BZA7	PC11X_HUMAN	PCDH11X	80.296	10.429	HUMAN	SS_TYPE1	HC substrate		N-out	VSSPTSDYVK	ILVAAVAGTITVVVVIFITAV	VRCRQAPHLK
P21583	SCF_HUMAN	KITLG	80.267	8.666	HUMAN	OTHERS	HC substrate		N-out	KNPPGDSSLH	WAAMALPALFSLIIGFAFGALYW	KKRQPSLTRA
Q9NZQ7	PD1L1_HUMAN	CD274	80.233	7.67	HUMAN	SS_TYPE1	HC substrate		N-out	LPLAHPPNER	THLVILGAILLCLGVALTFIF	RLRKGRMMDV
Q9Y5H4	PCDG1_HUMAN	PCDHGA1	80.151	7.302	HUMAN	SS_TYPE1	HC substrate		N-out	KPNDSDLTLY	LVVAAAAVSCVFLAFVIVLLA	HRLRRWHKSR
P26151	FCGR1_MOUSE	Fcgr1	80.145	9.648	MOUSE	SS_TYPE1	HC substrate		N-out	QVLGPQSSAP	VWFHILFYLSVGIMFSLNTVLYV	KIHRLQREKK
P98164	LRP2_HUMAN	LRP2	80.108	11.589	HUMAN	SS_TYPE1	HC substrate	1	N-out	FSKGISPGTT	AVAVLLTILLIVVIGALAIAGFF	HYRRTGSLLP
P15306	TRBM_MOUSE	Thbd	80.084	8.128	MOUSE	SS_TYPE1	HC substrate		N-out	GPPSARPVHS	GVLIGISIASLSLVVALLALLCHL	RKKQGAARAE
Q08174	PCDH1_HUMAN	PCDH1	80.039	8.97	HUMAN	SS_TYPE1	HC substrate		N-out	EYERSKQRGN	ILFGVVAGVVAVALLIALAVL	VRYCRQREAK
Q7TST5	LAMP3_MOUSE	Lamp3	79.996	6.563	MOUSE	SS_TYPE1	LC substrate		N-out	NVNECLSDYT	VVLPMVAIIVVVICVVGLSVY	KIRQRHQSSA
Q5DID0	UROL1_HUMAN	UMODL1	79.971	8.994	HUMAN	OTHERS	LC substrate		N-out	HAEAGLGAGY	VVLIVVAIFVLVAGTATLLIV	RYQRMNGRYN
O54951	SEM6B_MOUSE	Sema6b	79.966	9.237	MOUSE	SS_TYPE1	LC substrate		N-out	VSVNLLVTSS	VAAFVVGAVVSGFSVGWFVGL	RERRELARRK
Q9H3T3	SEM6B_HUMAN	SEMA6B	79.966	9.237	HUMAN	OTHERS	LC substrate		N-out	VSVNLLVTSS	VAAFVVGAVVSGFSVGWFVGL	RERRELARRK
Q7M729	SCN4B_MOUSE	Scn4b	79.872	9.539	MOUSE	SUBEXPERT	LC substrate	1	N-out	VDKLEKVDNT	VTLIILAVVGGVIGLLVCILL	LKKLITFILK
Q9DBX3	SUSD2_MOUSE	Susd2	79.84	8.794	MOUSE	SS_TYPE1	LC substrate		N-out	PECQPGRSYT	VLLSIIFGGLAIVALISIIYM	MLHRRRKSNM
Q8HWB0	HMR1_MOUSE	Mr1	79.797	9.083	MOUSE	OTHERS	LC substrate		N-out	APRESGDILR	VSTISGTTILIIALAGVGVLI	WRRSQELKEV
Q16655	MAR1_HUMAN	MLANA	79.792	9.931	HUMAN	SS_TYPE3	LC substrate		N-out	HGHSYTTAEE	AAGIGILTVILGVLLLIGCWY	CRRRNGYRAL
P35951	LDLR_MOUSE	Ldlr	79.744	11.452	MOUSE	SS_TYPE1	LC substrate	1	N-out	GNEEQPHGMR	FLSIFFPIALVALLVLGAVLLW	RNWRLKNINS
Q9WUP1	RAMP3_MOUSE	Ramp3	79.737	6.371	MOUSE	SS_TYPE1	LC substrate		N-out	THWEDPPDEV	LIPLIAVPVVLTVAMAGLVV	WRSKHTDRLL
B0V2N1	PTPRS_MOUSE	Ptprs	79.704	8.629	MOUSE	SS_TYPE1	LC substrate		N-out	PQPIVDGEEG	LIWVIGPVLAVVFIICIVIAI	LLYKNKPDSK
Q13332	PTPRS_HUMAN	PTPRS	79.704	8.629	HUMAN	SS_TYPE1	LC substrate		N-out	PQPIVDGEEG	LIWVIGPVLAVVFIICIVIAI	LLYKNKPDSK
Q6PHU5	SORT_MOUSE	Sort1	79.655	12.157	MOUSE	SS_TYPE1	LC substrate	1	N-out	PTKQNSKSNS	VPIILAIVGLMLVTVVAGVLI	VKKYVCGGRF
Q9QYE5	JAG2_MOUSE	Jag2	79.45	17.611	MOUSE	SS_TYPE1	LC substrate	1	N-out	ETVVMGGSST	GLLVPVLCSVFSVLWLACVVI	CVWWTRKRRK
Q9Y219	JAG2_HUMAN	JAG2	79.41	18.476	HUMAN	SUBEXPERT	LC substrate	1	N-out	ETVVTGGSST	GLLVPVLCGAFSVLWLACVVL	CVWWTRKRRK
P05538	DQB2_HUMAN	HLA-DQB2	79.355	9.978	HUMAN	SS_TYPE1	LC substrate		N-out	RAQSESAQSK	MLSGIGGFVLGLIFLGLGLII	RHRGQKGPRG
P22607	FGFR3_HUMAN	FGFR3	79.25	10.492	HUMAN	SS_TYPE1	LC substrate	1	N-out	ADEAGSVYAG	ILSYGVGFFLFILVVAAVTLC	RLRSPPKKGL
Q810U4	NRCAM_MOUSE	Nrcam	79.179	7.881	MOUSE	SS_TYPE1	LC substrate		N-out	ASRQVDIATQ	GWFIGLMCAVALLILILLIVCFI	RRNKGGKYPV
Q92823	NRCAM_HUMAN	NRCAM	79.179	7.881	HUMAN	SS_TYPE1	LC substrate		N-out	ASRQVDIATQ	GWFIGLMCAVALLILILLIVCFI	RRNKGGKYPV
Q6UXV0	GFRAL_HUMAN	GFRAL	79.161	7.731	HUMAN	SS_NO_TYPE	LC substrate		N-out	TGFHSPFNGE	VIYAAMCMTVTCGILLLVMV	KLRTSRISSK
O88516	DLL3_MOUSE	Dll3	79.112	9.568	MOUSE	SS_TYPE1	LC substrate		N-out	LRQADPQRFL	LPPALGLLVAAGLAGAALLVI	HVRRRGPGQD
O09127	EPHA8_MOUSE	Epha8	79.058	10.042	MOUSE	SS_TYPE1	LC substrate		N-out	KPRPRYDTRT	IVWICLTLITGLVVLLLLLIC	KKRHCGYSKA
P29322	EPHA8_HUMAN	EPHA8	79.058	10.042	HUMAN	OTHERS	LC substrate		N-out	KPRPRYDTRT	IVWICLTLITGLVVLLLLLIC	KKRHCGYSKA
Q02223	TNR17_HUMAN	TNFRSF17	79.024	15.3	HUMAN	SUBEXPERT	LC substrate	1	N-out	VTNSVKGTNA	ILWTCLGLSLIISLAVFVLMFLL	RKINSEPLKD
Q8VD58	EVI2B_MOUSE	Evi2b	78.999	10.592	MOUSE	SS_TYPE1	LC substrate		N-out	GTAHKNNHNA	IAAILIGTIIISMLVAILMII	LWKYLRKPVL
Q63722	JAG1_RAT	Jag1	78.986	13.552	RAT	SUBLIT	LC substrate	1	N-out	QRRPLKNRTD	FLVPLLSSVLTVAWVCCLVTAFYWCV	RKRRRKPSSH
P19235	EPOR_HUMAN	EPOR	78.982	14.62	HUMAN	OTHERS	LC substrate		N-out	SLLTPSDLDP	LILTLSLILVVILVLLTVLALLS	HRRALKQKIW
Q9Y5F8	PCDGJ_HUMAN	PCDHGB7	78.965	12.84	HUMAN	SS_TYPE1	LC substrate		N-out	SDSQAEMQFY	LVVALALISVLFLLAVILAIA	LRLRQSFSPT
Q9ULT6	ZNRF3_HUMAN	ZNRF3	78.944	10.602	HUMAN	OTHERS	LC substrate		N-out	PRQPTEYFDM	GIFLAFFVVVSLVCLILLVKI	KLKQRRSQNS
A4D2H0	CTGEF_HUMAN	CTAGE15	78.943	8.814	HUMAN	SS_NO_TYPE	LC substrate		N-out	SMRPDENPYG	FPSELVVCAAVIGFFVVLLFL	WRSFRSVRSR
A4FU28	CTGE9_HUMAN	CTAGE9	78.943	8.814	HUMAN	SS_NO_TYPE	LC substrate		N-out	SMRPDENPYG	FPSELVVCAAVIGFFVVLLFL	WRSFRSVRSR
P0CG41	CTGE8_HUMAN	CTAGE8	78.943	8.814	HUMAN	SS_NO_TYPE	LC substrate		N-out	SMRPDENPYG	FPSELVVCAAVIGFFVVLLFL	WRSFRSVRSR
Q86UF2	CTGE6_HUMAN	CTAGE6	78.943	8.814	HUMAN	SS_NO_TYPE	LC substrate		N-out	SMRPDENPYG	FPSELVVCAAVIGFFVVLLFL	WRSFRSVRSR
Q8IX94	CTGE4_HUMAN	CTAGE4	78.943	8.814	HUMAN	SS_NO_TYPE	LC substrate		N-out	SMRPDENPYG	FPSELVVCAAVIGFFVVLLFL	WRSFRSVRSR
Q5QNS5	HAVR1_MOUSE	Havcr1	78.916	9.116	MOUSE	SS_TYPE1	LC substrate		N-out	GKPQKNPTKG	FYVGICIAALLLLLLVSTVAI	TRYILMKRKS
P78552	I13R1_HUMAN	IL13RA1	78.885	13.193	HUMAN	SS_TYPE1	LC substrate		N-out	MSIGKKRNST	LYITMLLIVPVIVAGAIIVLLLYL	KRLKIIIFPP
Q8TC27	ADA32_HUMAN	ADAM32	78.838	7.071	HUMAN	OTHERS	LC substrate		N-out	ERASGKTENT	WLLGFLIALPILIVTTAIVLA	RKQLKKWFAK
Q19T08	ECSCR_HUMAN	ECSCR	78.634	10.321	HUMAN	OTHERS	LC substrate		N-out	TSETVLTVAA	FGVISFIVILVVVVIILVGVV	SLRFKCRKSK
P14483	HB2A_MOUSE	H2-Ab1	78.602	9.59	MOUSE	SS_TYPE1	LC substrate		N-out	RAQSESAWSK	MLSGIGGCVLGVIFLGLGLFI	RHRSQKGPRG
Q02763	TIE2_HUMAN	TEK	78.595	11.751	HUMAN	OTHERS	LC substrate		N-out	ADLGGGKMLL	IAILGSAGMTCLTVLLAFLII	LQLKRANVQR
P78504	JAG1_HUMAN	JAG1	78.594	13.028	HUMAN	SS_TYPE1	LC substrate	1	N-out	QRRPLKNRTD	FLVPLLSSVLTVAWICCLVTAFYWCL	RKRRKPGSHT
O09030	I13R1_MOUSE	Il13ra1	78.552	11.111	MOUSE	SS_TYPE1	LC substrate		N-out	QSIGKEQNST	FYTTMLLTIPVFVAVAVIILLFYL	KRLKIIIFPP
P50281	MMP14_HUMAN	MMP14	78.514	15.274	HUMAN	SS_TYPE1	LC substrate		N-out	EGGGAVSAAA	VVLPVLLLLLVLAVGLAVFFF	RRHGTPRRLL
O60245	PCDH7_HUMAN	PCDH7	78.505	11.189	HUMAN	OTHERS	LC substrate		N-out	SYEISKQRLS	IVIGVVAGIMTVILIILIVVM	ARYCRSKNKN
Q8WWG9	KCNE4_HUMAN	KCNE4	78.435	10.448	HUMAN	SS_NO_TYPE	LC substrate		N-out	AGGGSGNGNE	YFYILVVMSFYGIFLIGIMLG	YMKSKRREKK
A6NC97	F172B_HUMAN	FAM172BP	78.412	7.298	HUMAN	SS_NO_TYPE	LC substrate		N-out	YFISKTEGKD	IAFIVHGYGGLVFMDLL	VRRRWEVMSK
Q95460	HMR1_HUMAN	MR1	78.406	15.785	HUMAN	SS_TYPE1	LC substrate		N-out	QESETIPLVM	KAVSGSIVLVIVLAGVGVLVW	RRRPREQNGA
Q52KR2	LRIG2_MOUSE	Lrig2	78.388	8.585	MOUSE	SS_TYPE1	LC substrate		N-out	HEDDGWTTVG	IVIIVVVCCVVGTSLIWVIVI	YHMRRKNEDY
O94898	LRIG2_HUMAN	LRIG2	78.388	8.585	HUMAN	SS_TYPE1	LC substrate		N-out	HEDDGWTTVG	IVIIVVVCCVVGTSLIWVIVI	YHMRRKNEDY
Q9QXX0	JAG1_MOUSE	Jag1	78.386	13.356	MOUSE	SS_TYPE1	LC substrate	1	N-out	QRRPLKNRTD	FLVPLLSSVLTVAWVCCLVTAFYWCV	RKRRKPSSHT
Q5U462	CDCP1_MOUSE	Cdcp1	78.34	15.375	MOUSE	SS_NO_TYPE	LC substrate		N-out	VTLTPRTVDL	AVVIGAAGGGALLLFALVLII	CFVKKKKKVD
P14616	INSRR_HUMAN	INSRR	78.229	11.573	HUMAN	SS_TYPE1	LC substrate		N-out	PEEEDAGGLH	VLLTATPVGLTLLIVLAALGFF	YGKKRNRTLY
Q62656	PTPRZ_RAT	Ptprz1	78.208	12.48	RAT	SUBLIT	LC substrate	1	N-out	LAEGLESEKK	AVIPLVIVSALTFICLVVLVGILIYW	RKCFQTAHFY
P23471	PTPRZ_HUMAN	PTPRZ1	78.208	12.48	HUMAN	SS_TYPE1	LC substrate	1	N-out	LAEGLESEKK	AVIPLVIVSALTFICLVVLVGILIYW	RKCFQTAHFY
Q2EY15	PRTG_MOUSE	Prtg	78.197	10.225	MOUSE	SS_NO_TYPE	LC substrate	1	N-out	YYHLDQKSMT	GIAVGVGIALTCILICVLILI	YRSKARKSSA
Q2VWP7	PRTG_HUMAN	PRTG	78.197	10.225	HUMAN	SS_NO_TYPE	LC substrate	1	N-out	YYHLDQKSMT	GIAVGVGIALTCILICVLILI	YRSKARKSSA
Q9WTW3	KCNE4_MOUSE	Kcne4	78.186	10.43	MOUSE	SS_TYPE1	LC substrate		N-out	PSNSSGNGNE	YFYILVVMSFYGVFLIGIMLG	YMKSKRREKK
Q6PFX6	CAD24_MOUSE	Cdh24	78.143	14.302	MOUSE	SS_TYPE1	LC substrate		N-out	LSPTGLSTGA	LLAIVTCMGTLLALVVLFVAL	RRQKQEALMV
A2ASA8	IPIL1_MOUSE	Itpripl1	78.125	6.963	MOUSE	SS_TYPE1	LC substrate		N-out	PFQAGGQDGG	PLGWILGNLWNAGLFCLFLIF	ELLRQSMQHE
Q9Y5G1	PCDGF_HUMAN	PCDHGB3	78.106	9.61	HUMAN	SS_TYPE1	LC substrate		N-out	SDPQAELQFH	LVVALALISVLFLLAVILAIS	LRLRCSSRPA
Q62011	PDPN_MOUSE	Pdpn	78.102	13.201	MOUSE	SS_TYPE1	LC substrate	1	N-out	KKDGLPVVTL	VGIIVGVLLAIGFVGGIFIVV	MKKISGRFSP
Q9D4J3	DCBD1_MOUSE	Dcbld1	78.083	23.431	MOUSE	SS_TYPE1	LC substrate		N-out	FTTPGMNITT	VAIPSVIFIALLLTGMGIFAI	CRKRKKKGNP
P15941	MUC1_HUMAN	MUC1	78.05	8.024	HUMAN	SUBEXPERT	LC substrate	1	N-out	SAQSGAGVPG	WGIALLVLVCVLVALAIVYLIAL	AVCQCRRKNY
P58511	SIM11_HUMAN	SMIM11	78.044	4.594	HUMAN	SS_NO_TYPE	LC substrate		N-out	NWKVLEHVPL	LLYILAAKTLILCLTFAGVKMY	QRKRLEAKQQ
Q9CZT5	VASN_MOUSE	Vasn	78	12.308	MOUSE	SS_TYPE1	LC substrate	1	N-out	VTQAREGNLP	LLIAPALAAVLLAVLAAAGAA	YCVRRARATS
Q6UXZ4	UNC5D_HUMAN	UNC5D	77.988	10.278	HUMAN	SS_TYPE1	LC substrate		N-out	KPQSIENASD	IALYSGLGAAVVAVAVLVIGV	TLYRRSQSDY
Q6IA17	SIGIR_HUMAN	SIGIRR	77.986	10.163	HUMAN	SS_TYPE3	LC substrate		N-out	TLQRAGPTSH	VAAVLASLLVLLALLLAALLY	VKCRLNVLLW
O14511	NRG2_HUMAN	NRG2	77.98	13.931	HUMAN	SS_TYPE1	LC substrate	1	N-out	QKAEELYQKR	VLTITGICVALLVVGIVCVVA	YCKTKKQRKQ
O60939	SCN2B_HUMAN	SCN2B	77.969	8.613	HUMAN	SUBLIT	LC substrate	1	N-out	EPPERDSTVA	VIVGASVGGFLAVVILVLMVV	KCVRRKKEQK
Q96PE5	OPALI_HUMAN	OPALIN	77.95	12.14	HUMAN	OTHERS	LC substrate		N-out	GGKETDCGPS	LGLAAGIPLLVATALLVALLF	TLIHRRRSSI
P01889	HLAB_HUMAN	HLA-B	77.817	12.733	HUMAN	SS_TYPE1	LC substrate		N-out	PSSQSTVPIV	GIVAGLAVLAVVVIGAVVAAVMCR	RKSSGGKGGS
Q02297	NRG1_HUMAN	NRG1	77.769	8.938	HUMAN	SS_TYPE1	LC substrate		N-out	EKAEELYQKR	VLTITGICIALLVVGIMCVVAYC	KTKKQRKKLH
Q7Z5J8	ANKAR_HUMAN	ANKAR	77.682	7.739	HUMAN	SS_NO_TYPE	LC substrate		N-in	IQKHFEKKKD	IRRGIGYLKLICFLIPFLLSL	KKKMKVPYLS
P47758	SRPRB_MOUSE	Srprb	77.67	12.834	MOUSE	SS_NO_TYPE	LC substrate		N-in	RQELQQRDPT	LLSVAVALLAVLLTLVFWKFI	WSRKSSQRAV
Q9NQ25	SLAF7_HUMAN	SLAMF7	77.621	11.085	HUMAN	SS_TYPE1	LC substrate		N-out	GAADDPDSSM	VLLCLLLVPLLLSLFVLGLFL	WFLKRERQEE
Q56A07	SCN2B_MOUSE	Scn2b	77.593	8.803	MOUSE	SS_TYPE1	LC substrate	1	N-out	VPPERDSTVA	VIVGASVGGFLAVVILVLMVV	KCVRRKKEQK
Q6J9G0	STYK1_HUMAN	STYK1	77.59	10.435	HUMAN	SS_NO_TYPE	LC substrate		N-out	LCVIQEKQYE	VIIVPTLLVTIFLILLGVILW	LFIREQRTQQ
B1AUH1	PTPRU_MOUSE	Ptpru	77.571	16.5	MOUSE	SS_TYPE1	LC substrate		N-out	QRSEEMGLIL	GICAGGLAVLILLLGAIIVII	RKGRDRYAYS
Q9BQ51	PD1L2_HUMAN	PDCD1LG2	77.57	10.483	HUMAN	OTHERS	LC substrate		N-out	SQMEPRTHPT	WLLHIFIPFCIIAFIFIATVI	ALRKQLCQKL
P56974	NRG2_MOUSE	Nrg2	77.527	13.949	MOUSE	SUBLIT	LC substrate	1	N-out	KEAEELYQKR	VLTITGICVALLVVGIVCVVA	YCKTKKQRRQ
Q9JLC4	SORC1_MOUSE	Sorcs1	77.404	15.741	MOUSE	SS_TYPE1	LC substrate	1	N-out	PLVDLTPTHS	GSAMLMLLSVVFVGLAVFVIY	KFKRRVALPS
Q8WY21	SORC1_HUMAN	SORCS1	77.404	15.741	HUMAN	SUBLIT	LC substrate	1	N-out	PLVDLTPTHS	GSAMLMLLSVVFVGLAVFVIY	KFKRRVALPS
G3XA59	LRC32_MOUSE	Lrrc32	77.385	15.649	MOUSE	SS_TYPE1	LC substrate		N-out	CEKGGLKNVN	LILLLSFTLVSAIVLTTLATI	CFLRRQKLSQ
Q5DID3	UROL1_MOUSE	Umodl1	77.292	11.103	MOUSE	SS_TYPE1	LC substrate		N-out	CTKPVLGTGY	IILLAAAALLVVAGATTLLIL	RYQRVRQKYN
Q8BYG9	EPHAA_MOUSE	Epha10	77.277	10.145	MOUSE	SS_NO_TYPE	LC substrate		N-out	APGSRDQSPA	VVVTVVTISALLVLGSVMSVL	AIWRRPCDGK
P53690	MMP14_MOUSE	Mmp14	77.255	16.545	MOUSE	SS_TYPE1	LC substrate		N-out	EGSGAVSAAA	VVLPVLLLLLVLAVGLAVFFF	RRHGTPKRLL
Q61490	CD166_MOUSE	Alcam	77.246	14.256	MOUSE	SS_TYPE1	LC substrate		N-out	NREKVNDQAK	LIVGIVVGLLLAALVAGVVYWL	YMKKSKTASK
Q13740	CD166_HUMAN	ALCAM	77.246	14.256	HUMAN	OTHERS	LC substrate		N-out	NREKVNDQAK	LIVGIVVGLLLAALVAGVVYWL	YMKKSKTASK
P08101	FCGR2_MOUSE	Fcgr2	77.216	17.519	MOUSE	SS_TYPE1	LC substrate		N-out	QGPKSSRSLP	VLTIVAAVTGIAVAAIVIILV	SLVYLKKKQV
Q96PJ5	FCRL4_HUMAN	FCRL4	77.204	11.412	HUMAN	SS_TYPE1	LC substrate		N-out	RETPGNRDGL	VAAGATGGLLSALLLAVALLF	HCWRRRKSGV
O43506	ADA20_HUMAN	ADAM20	77.094	15.663	HUMAN	OTHERS	LC substrate		N-out	GLNVMGKLRY	LSLLCLLPLVAFLLFCLHVLF	KKRTKSKEDE
Q96AP7	ESAM_HUMAN	ESAM	77.08	15.617	HUMAN	SS_TYPE1	LC substrate		N-out	LEVSTGPGAA	VVAGAVVGTLVGLGLLAGLVL	LYHRRGKALE
Q9UPZ6	THS7A_HUMAN	THSD7A	77.048	11.658	HUMAN	OTHERS	LC substrate		N-out	FGPDGRLKTW	VYGVAAGAFVLLIFIVSMIYL	ACKKPKKPQR
Q16288	NTRK3_HUMAN	NTRK3	76.887	10.247	HUMAN	SS_TYPE1	LC substrate		N-out	TVTHKPEEDT	FGVSIAVGLAAFACVLLVVLFVMI	NKYGRRSKFG
P52795	EFNB1_MOUSE	Efnb1	76.887	21.258	MOUSE	SUBLIT	LC substrate	1	N-out	GDSDSFFNSK	VALFAAVGAGCVIFLLIIIFL	TVLLLKLRKR
Q6VNS1	NTRK3_MOUSE	Ntrk3	76.884	10.247	MOUSE	SS_TYPE1	LC substrate		N-out	TVTHKPEEDT	FGVSIAVGLAAFACVLLVVLFIMI	NKYGRRSKFG
O14917	PCD17_HUMAN	PCDH17	76.876	9.382	HUMAN	SS_TYPE1	LC substrate		N-out	EQHHWDMSLP	LIVTLSTISIILLAAMITIAV	KCKRENKEIR
A2RT91	ANKAR_MOUSE	Ankar	76.799	10.456	MOUSE	SS_NO_TYPE	LC substrate		N-in	FEKKKEIRRG	MGYLKLICFLIPFLLSL	KRKMKVPYLN
P04224	HA22_MOUSE		76.784	10.935	MOUSE	SS_TYPE1	LC substrate		N-out	EKTLLPETKE	NVVCALGLFVGLVGIVVGIILIMKGI	KKRNVVERRQ
P98172	EFNB1_HUMAN	EFNB1	76.777	21.357	HUMAN	SS_TYPE1	LC substrate	1	N-out	GDPDGFFNSK	VALFAAVGAGCVIFLLIIIFL	TVLLLKLRKR
Q9NR61	DLL4_HUMAN	DLL4	76.73	12.817	HUMAN	SS_TYPE1	LC substrate		N-out	PVGLPPSFPW	VAVSLGVGLAVLLVLLGMVAV	AVRQLRLRRP
P16581	LYAM2_HUMAN	SELE	76.727	12.076	HUMAN	OTHERS	LC substrate		N-out	CEAPTESNIP	LVAGLSAAGLSLLTLAPFLLWL	RKCLRKAKKF
P51805	PLXA3_HUMAN	PLXNA3	76.68	10.071	HUMAN	SS_TYPE1	LC substrate		N-out	SAERALTLPA	MMGLAAGGGLLLLAITAVLVA	YKRKTQDADR
Q6EMK4	VASN_HUMAN	VASN	76.669	12.502	HUMAN	SUBEXPERT	LC substrate	1	N-out	VTQAREGNLP	LLIAPALAAVLLAALAAVGAA	YCVRRGRAMA
Q69ZU6	THS7A_MOUSE	Thsd7a	76.656	11.932	MOUSE	SS_TYPE1	LC substrate		N-out	FGPDGRLKTW	VYGVAAGAFVLLVFIVSMIYL	ACKKPKKPQR
Q9Y5G2	PCDGE_HUMAN	PCDHGB2	76.65	10.331	HUMAN	SS_TYPE1	LC substrate		N-out	SDPQAKLQFY	LVVALALISVLFFLAVILAIS	LRLRLSSRSD
Q9R069	BCAM_MOUSE	Bcam	76.574	11.098	MOUSE	SS_TYPE1	LC substrate		N-out	GSVAPQTAQA	GVAVMAVAVSVGLLLLVVAAF	YCMRRKGRPG
Q60805	MERTK_MOUSE	Mertk	76.526	13.55	MOUSE	SS_TYPE1	LC substrate	1	N-out	TPAPGNTDSM	FIILGCFCGFILIGLILCISL	ALRRRVQETK
P17927	CR1_HUMAN	CR1	76.503	10.861	HUMAN	OTHERS	LC substrate		N-out	LAKCTSRTHD	ALIVGTLSGTIFFILLIIFLSWIIL	KHRKGNNAHE
Q8VI51	SORC3_MOUSE	Sorcs3	76.489	18.165	MOUSE	SS_TYPE1	LC substrate		N-out	VDSSAGHSSS	AMLMLLSVVFVGLAVFLIYKF	KRKIPWINIY
Q9UPU3	SORC3_HUMAN	SORCS3	76.489	18.165	HUMAN	SS_TYPE1	LC substrate		N-out	VDSSAGHSSS	AMLMLLSVVFVGLAVFLIYKF	KRKIPWINIY
Q96CP6	ASTRA_HUMAN	GRAMD1A	76.481	14.988	HUMAN	SS_NO_TYPE	LC substrate		N-out	PGAGIPSALV	LISIVICVSLIILIALNVLLF	YRLWSLERTA
P35916	VGFR3_HUMAN	FLT4	76.448	22.968	HUMAN	SUBLIT	LC substrate	1	N-out	EGSEDKGSME	IVILVGTGVIAVFFWVLLLLI	FCNMRRPAHA
P19467	MUC13_MOUSE	Muc13	76.408	9.874	MOUSE	SS_TYPE1	LC substrate		N-out	FGYSGMNCKD	QFQLILTIVGTIAGALILILLIAFIVSA	RSKNKKKDGE
Q8CD78	SRTM1_MOUSE	Sertm1	76.361	10.729	MOUSE	SS_NO_TYPE	LC substrate		N-out	SSSGHLSNVY	IYVSIFLSLLAFLLLLLIIAL	QRLKNIISSS
O94991	SLIK5_HUMAN	SLITRK5	76.33	14.851	HUMAN	SS_TYPE1	LC substrate		N-out	GGGASSVPLS	VLILSLLLVFIMSVFVAAGLF	VLVMKRRKKN
Q12907	LMAN2_HUMAN	LMAN2	76.308	11.173	HUMAN	OTHERS	LC substrate		N-out	FRSGPLTGWR	VFLLLLCALLGIVVCAVVGAVVF	QKRQERNKRF
Q86XK7	VSIG1_HUMAN	VSIG1	76.261	13.513	HUMAN	OTHERS	LC substrate		N-out	EIDLTSSHPE	VGIIVGALIGSLVGAAIIISV	VCFARNKAKA
Q5SSZ7	ZNRF3_MOUSE	Znrf3	76.243	10.425	MOUSE	SS_TYPE1	LC substrate		N-out	PRQPTEYFDM	GIFLAFFVVVSLVCLILLVKI	KLKQRRSQNS
P28908	TNR8_HUMAN	TNFRSF8	76.165	15.077	HUMAN	OTHERS	LC substrate		N-out	STGKPVLDAG	PVLFWVILVLVVVVGSSAFLL	CHRRACRKRI
Q9DBH5	LMAN2_MOUSE	Lman2	76.14	11.207	MOUSE	SS_TYPE1	LC substrate		N-out	FRNGPLTGWR	VFLLLLCALLGVVVCAVVGAVVF	QKRQERNKRF
Q92729	PTPRU_HUMAN	PTPRU	76.059	18.442	HUMAN	OTHERS	LC substrate		N-out	QRSEEMGLIL	GICAGGLAVLILLLGAIIVII	RKGRDHYAYS
Q9JLZ8	SIGIR_MOUSE	Sigirr	76.028	11.057	MOUSE	SS_TYPE3	LC substrate		N-out	TLWRAGPAGH	VAAVLASLLVLVVLLLVALLY	VKCRLNMLLW
Q810B7	SLIK5_MOUSE	Slitrk5	76.02	14.864	MOUSE	SS_TYPE1	LC substrate		N-out	GTGASSVPLS	VLILSLLLVFIMSVFVAAGLF	VLVMKRRKKN
P15208	INSR_MOUSE	Insr	76.014	16.931	MOUSE	SS_TYPE1	LC substrate	1	N-out	YLDVPSNIAK	IIIGPLIFVFLFSVVIGSIYL	FLRKRQPDGP
Q6SJQ7	CLM1_MOUSE	Cd300lf	76.006	15.373	MOUSE	SS_TYPE1	LC substrate		N-out	GVGDGFLDLS	VLLPVISAVLLLLLLVASLFA	WRMVRRQKKA
Q6UY09	CEA20_HUMAN	CEACAM20	75.999	12.335	HUMAN	SS_TYPE1	LC substrate		N-out	SSLSSGAIAG	IVIGILAVIAVASELGYFLCI	RNARRPSRKT
P35918	VGFR2_MOUSE	Kdr	75.982	12.805	MOUSE	SS_TYPE1	LC substrate		N-out	EGAQEKTNLE	VIILVGTAVIAMFFWLLLVIV	LRTVKRANEG
Q9NPY3	C1QR1_HUMAN	CD93	75.958	25.943	HUMAN	SS_TYPE1	LC substrate		N-out	QNNDGTDGQK	LLLFYILGTVVAILLLLALAL	GLLVYRKRRA
Q80UL9	JAML_MOUSE	Jaml	75.92	11.356	MOUSE	OTHERS	LC substrate		N-out	QQGILNGNQL	VIIVGIVCATFLLLPVLILIV	KKAKWNKSSV
P01589	IL2RA_HUMAN	IL2RA	75.891	11.351	HUMAN	SS_TYPE1	LC substrate		N-out	ETSIFTTEYQ	VAVAGCVFLLISVLLLSGL	TWQRRQRKSR
P13224	GP1BB_HUMAN	GP1BB	75.873	9.176	HUMAN	SS_TYPE1	LC substrate		N-out	RAACAPGPLC	WGALAAQLALLGLGLLHALLLVLLL	CRLRRLRARA
P16872	IL7RA_MOUSE	Il7r	75.848	12.403	MOUSE	SS_TYPE1	LC substrate		N-out	PEPKNQGGWD	PVLPSVTILSLFSVFLLVILAHVLW	KKRIKPVVWP
Q8R183	TIMD2_MOUSE	Timd2	75.843	10.47	MOUSE	SS_TYPE1	LC substrate		N-out	QKPQKNLNKG	FYVGISIAALLILMLLSTMVI	TRYVVMKRKS
P70208	PLXA3_MOUSE	Plxna3	75.84	14.321	MOUSE	SS_TYPE1	LC substrate		N-out	ITADRALTLP	AMVGLAAGGGLLLLAITVVLV	AYKRKTQDAD
P17047	LAMP2_MOUSE	Lamp2	75.824	10.353	MOUSE	SS_TYPE1	LC substrate		N-out	AQDCSADEDN	FLVPIAVGAALGGVLILVLLAYFIG	LKRHHTGYEQ
A8MVZ5	BTNLA_HUMAN	BTNL10	75.782	14.966	HUMAN	OTHERS	LC substrate		N-out	RSSQFTAWKA	ALPLILVAMGLVIAGGICIFW	KRQREKNKAS
P98153	IDD_HUMAN	DGCR2	75.78	11.544	HUMAN	OTHERS	LC substrate		N-out	LFDSMASGMR	LVVSCISSFLILSLLLFMV	HRLRQRRRER
P29376	LTK_HUMAN	LTK	75.735	9.922	HUMAN	SS_TYPE1	LC substrate		N-out	CMDLHKPPGP	LVLMVAVVATSTLSLLMVCGVLILV	KQKKWQGLQE
A2A2V5	SRTM1_HUMAN	SERTM1	75.734	11.266	HUMAN	SS_NO_TYPE	LC substrate		N-out	PSSGHLSNVY	IYVSIFLSLLAFLLLLLIIAL	QRLKNIISSS
Q8BTJ4	ENPP4_MOUSE	Enpp4	75.646	9.544	MOUSE	SS_TYPE1	LC substrate		N-out	DQWCINLPEA	IGIVVSALLVLTMLTGLMIFM	RSRASTSRPF
Q13445	TMED1_HUMAN	TMED1	75.643	14.544	HUMAN	OTHERS	LC substrate		N-out	LQEGNLERVN	FWSAVNVAVLLLVAVLQVCTL	KRFFQDKRPV
Q14956	GPNMB_HUMAN	GPNMB	75.549	11.181	HUMAN	OTHERS	LC substrate		N-out	DPASPLRMAN	SALISVGCLAIFVTVISLLVY	KKHKEYNPIE
O00238	BMR1B_HUMAN	BMPR1B	75.522	11.153	HUMAN	OTHERS	LC substrate		N-out	DFVDGPIHHR	ALLISVTVCSLLLVLIILFCYF	RYKRQETRPR
P25446	TNR6_MOUSE	Fas	75.479	19.598	MOUSE	OTHERS	LC substrate		N-out	NCRKQSPRNR	LWLLTILVLLIPLVFIY	RKYRKRKCWK
O60667	FAIM3_HUMAN	FCMR	75.378	13.068	HUMAN	SS_NO_TYPE	LC substrate		N-out	GSQSGREGQG	FHILIPTILGLFLLALLGLVV	KRAVERRKAL
Q9BQS7	HEPH_HUMAN	HEPH	75.367	13.747	HUMAN	OTHERS	LC substrate		N-out	PIKNVEMLAS	VLVAISVTLLLVVLALGGVVW	YQHRQRKLRR
Q810C0	SLIK2_MOUSE	Slitrk2	75.297	17.001	MOUSE	SS_TYPE1	LC substrate		N-out	LHTEVPLSVL	ILGLLVVFILSVCFGAGLFVF	VLKRRKGVPN
P06213	INSR_HUMAN	INSR	75.263	16.573	HUMAN	SUBLIT	LC substrate	1	N-out	YLDVPSNIAK	IIIGPLIFVFLFSVVIGSIYLFL	RKRQPDGPLG
Q99KC7	SMAGP_MOUSE	Smagp	75.205	8.356	MOUSE	SS_TYPE3	LC substrate		N-out	PQAEEASTAL	IAVVITVVFLTLLSVVTLIFF	HLYKNKGSYV
Q8TDQ0	HAVR2_HUMAN	HAVCR2	75.182	9.224	HUMAN	OTHERS	LC substrate		N-out	RDSGATIRIG	IYIGAGICAGLALALIFGALI	FKWYSHSKEK
Q99JB7	AMNLS_MOUSE	Amn	75.174	14.176	MOUSE	SS_TYPE1	LC substrate		N-out	ELNQSSSGAG	LAGGVAALVLLALLGTVLLLL	HRSGRLRWRR
Q9H156	SLIK2_HUMAN	SLITRK2	75.14	17.152	HUMAN	OTHERS	LC substrate		N-out	LHTEVPLSVL	ILGLLVVFILSVCFGAGLFVF	VLKRRKGVPS
Q9Z109	VSIG2_MOUSE	Vsig2	75.09	13.822	MOUSE	OTHERS	LC substrate		N-out	VTDSSEGRVA	GTLIGVLLGVLLLSVAAFCLI	RFQKERKKEP
Q9C0A0	CNTP4_HUMAN	CNTNAP4	75.079	9.654	HUMAN	SS_TYPE1	LC substrate		N-out	LANAIKSDSA	VIGGLIAVVIFILLCITAIAV	RIYQQKRLYK
Q8N1L4	CP4Z2_HUMAN	CYP4Z2P	75.071	4.134	HUMAN	SS_TYPE2	LC substrate		N-in	EPSWLQELMA	HPFLLLILLCMSLLLFQVIRLY	QRRRWTIRAM
Q86W10	CP4Z1_HUMAN	CYP4Z1	75.071	4.134	HUMAN	SS_TYPE2	LC substrate		N-in	EPSWLQELMA	HPFLLLILLCMSLLLFQVIRLY	QRRRWMIRAL
Q92637	FCGRB_HUMAN	FCGR1B	75.068	12.098	HUMAN	SS_TYPE1	LC substrate		N-out	LQLPTPVWFH	VLFYLAVGIMFLVNTVLWVTI	RKELKRKKKW
Q8R373	CLMP_MOUSE	Clmp	75.056	20.538	MOUSE	SS_TYPE1	LC substrate		N-out	QYVQSIGMVA	GAVTGIVAGALLIFLLIWLLI	RRKSKDRYEE
Q8IYV9	IZUM1_HUMAN	IZUMO1	75.033	10.445	HUMAN	OTHERS	LC substrate		N-out	LQPEKMLASR	LLGLLICGSLALITGLTFAIF	RRRKVIDFIK
P35917	VGFR3_MOUSE	Flt4	74.998	21.925	MOUSE	SS_TYPE1	LC substrate	1	N-out	EGSEDKGSME	IVILIGTGVIAVFFWVLLLLI	FCNMKRPAHA
E9PVD3	PCD16_MOUSE	Dchs1	74.964	11.613	MOUSE	SS_TYPE1	LC substrate		N-out	PDLNLLLVGA	VAASLGVVVVLALAALVLGLV	RARSRKAEAA
Q96JQ0	PCD16_HUMAN	DCHS1	74.964	11.613	HUMAN	SS_TYPE1	LC substrate		N-out	PDLNLLLVGA	VAASLGVVVVLALAALVLGLV	RARSRKAEAA
P20239	ZP2_MOUSE	Zp2	74.958	13.912	MOUSE	OTHERS	LC substrate		N-out	IIAKDIASKT	LGAVAALVGSAVILGFICYL	YKKRTIRFNH
Q9HCL0	PCD18_HUMAN	PCDH18	74.953	11.43	HUMAN	OTHERS	LC substrate		N-out	SVSQASLDVS	MIIIISLGAICAVLLVIMVLF	ATRCNREKKD
P70225	I11RB_MOUSE	Il11ra2	74.946	11.768	MOUSE	SS_TYPE1	LC substrate		N-out	DPLEQVAVLA	SLGIFSCLGLAVGALALGLWL	RLRRSGKEGP
Q8CI85	CAH12_MOUSE	Ca12	74.863	15.126	MOUSE	SS_TYPE1	LC substrate		N-out	QGLLTDTGLS	LGIILSVALAGVLGISIVLAV	SIWLFKRKKS
P43489	TNR4_HUMAN	TNFRSF4	74.819	18.14	HUMAN	SS_TYPE1	LC substrate		N-out	RPVEVPGGRA	VAAILGLGLVLGLLGPLAILL	ALYLLRRDQR
P35968	VGFR2_HUMAN	KDR	74.8	12.035	HUMAN	SS_TYPE1	LC substrate		N-out	EGAQEKTNLE	IIILVGTAVIAMFFWLLLVII	LRTVKRANGG
Q96A28	SLAF9_HUMAN	SLAMF9	74.762	14.253	HUMAN	OTHERS	LC substrate		N-out	SEKPSTAFCL	LAKGLLIFLLLVILAMGLWVI	RVQKRHKMPR
Q8WW52	F151A_HUMAN	FAM151A	74.756	10.913	HUMAN	SS_NO_TYPE	LC substrate		N-in	REQLSKNQVK	WVFAGITCVSVVVIAAIVLAI	TLRRPGCELE
Q5JZY3	EPHAA_HUMAN	EPHA10	74.756	13.04	HUMAN	SS_TYPE1	LC substrate		N-out	ASGSRDQSPA	IVVTVVTISALLVLGSVMSVL	AIWRRPCSYG
P24394	IL4RA_HUMAN	IL4R	74.752	9.642	HUMAN	OTHERS	LC substrate		N-out	NSYREPFEQH	LLLGVSVSCIVILAVCLLCYVSIT	KIKKEWWDQI
P14753	EPOR_MOUSE	Epor	74.657	13.018	MOUSE	SS_TYPE1	LC substrate		N-out	SLLTASDLDP	LILTLSLILVLISLLLTVLALLS	HRRTLQQKIW
Q9UBV2	SE1L1_HUMAN	SEL1L	74.634	11.56	HUMAN	OTHERS	LC substrate		N-out	MFTQLDMDQL	LGPEWDLYLMTIIALLLGTVI	AYRQRQHQDM
Q9Y279	VSIG4_HUMAN	VSIG4	74.602	11.664	HUMAN	OTHERS	LC substrate		N-out	TSAGPGKSLP	VFAIILIISLCCMVVFTMAYI	MLCRKTSQQE
Q64314	CD34_MOUSE	Cd34	74.583	11.732	MOUSE	SS_TYPE1	LC substrate		N-out	GSHQSYSRKT	LIALVTSGVLLAILGTTGYFL	MNRRSWSPTG
P32972	TNFL8_MOUSE	Tnfsf8	74.558	12.916	MOUSE	SS_TYPE2	LC substrate		N-in	TRPWRSTSRS	YFYLSTTALVCLVVAVAIILVLVV	QKKDSTPNTT
P41272	CD27_MOUSE	Cd27	74.546	9.473	MOUSE	SS_TYPE1	LC substrate		N-out	RPLCSSDCIR	IFVTFSSMFLIFVLGAILFFH	QRRNHGPNED
Q14954	KI2S1_HUMAN	KIR2DS1	74.515	12.576	HUMAN	SS_TYPE1	LC substrate		N-out	SETGNPRHLH	VLIGTSVVKIPFTILLFFL	LHRWCSDKKN
Q8K1S2	UNC5D_MOUSE	Unc5d	74.439	14.054	MOUSE	SS_TYPE1	LC substrate		N-out	SRRGIENASD	IALYSGLGAAVVAVAVLVIGV	TLYRRSHSDY
P97792	CXAR_MOUSE	Cxadr	74.423	18.211	MOUSE	SS_TYPE1	LC substrate	1	N-out	DVVPPSNRAG	TIAGAVIGTLLALVLIGAILF	CCHRKRREEK
P11362	FGFR1_HUMAN	FGFR1	74.412	11.589	HUMAN	OTHERS	LC substrate		N-out	AVMTSPLYLE	IIIYCTGAFLISCMVGSVIVY	KMKSGTKKSD
P01920	DQB1_HUMAN	HLA-DQB1	74.342	9.941	HUMAN	SS_TYPE1	LC substrate		N-out	RAQSESAQSK	MLSGIGGFVLGLIFLGLGLII	HHRSQKGLLH
P12314	FCGR1_HUMAN	FCGR1A	74.326	11.813	HUMAN	OTHERS	LC substrate		N-out	LQLPTPVWFH	VLFYLAVGIMFLVNTVLWVTI	RKELKRKKKW
Q00560	IL6RB_MOUSE	Il6st	74.324	11.634	MOUSE	SS_TYPE1	LC substrate		N-out	TPKFAQGEIE	AIVVPVCLAFLLTTLLGVLFCF	NKRDLIKKHI
P40189	IL6RB_HUMAN	IL6ST	74.324	11.634	HUMAN	OTHERS	LC substrate		N-out	TPKFAQGEIE	AIVVPVCLAFLLTTLLGVLFCF	NKRDLIKKHI
Q14953	KI2S5_HUMAN	KIR2DS5	74.31	12.421	HUMAN	SS_TYPE1	LC substrate		N-out	SETGNPRHLH	VLIGTSVVKLPFTILLFFL	LHRWCSNKKN
Q589G5	PRTG_CHICK	PRTG	74.146	15.093	CHICK	SUBLIT	LC substrate	1	N-out	YYHLDQKSMT	GIVVGVCIALTCILICILILI	YRSKARKTSA
Q3U4N7	IGFR1_MOUSE	Igflr1	74.089	17.278	MOUSE	SS_TYPE1	LC substrate		N-out	SSRPGFVSAS	VLPLAVLPLLLVLLLILAVVL	LSLFKRKVRS
P11610	CD1D2_MOUSE	Cd1d2	74.057	15.761	MOUSE	SS_TYPE1	LC substrate		N-out	YWDARQAPVG	LIVFIVLIMLVVVGAVVYYIW	RRRSAYQDIR
P11609	CD1D1_MOUSE	Cd1d1	74.057	15.761	MOUSE	OTHERS	LC substrate		N-out	YWDARQAPVG	LIVFIVLIMLVVVGAVVYYIW	RRRSAYQDIR
Q99P47	CNTP4_MOUSE	Cntnap4	74.024	10.035	MOUSE	SS_TYPE1	LC substrate		N-out	LTHAIKSDSA	VIGGLIAVVIFILLCVSAIAV	RIYQQKRLYK
P97793	ALK_MOUSE	Alk	74.005	10.651	MOUSE	SS_TYPE1	LC substrate		N-out	PHLPLSLILS	VVTSALVAALVLAFSGIMIVY	RRKHQELQAM
Q9UM73	ALK_HUMAN	ALK	74.005	10.651	HUMAN	OTHERS	LC substrate		N-out	PHLPLSLILS	VVTSALVAALVLAFSGIMIVY	RRKHQELQAM
Q64385	I11RA_MOUSE	Il11ra1	73.995	12.508	MOUSE	OTHERS	LC substrate	1	N-out	DPLEQVAVLA	SLGIFSCLGLAVGALALGLWL	RLRRSGKDGP
O35227	ADAM7_MOUSE	Adam7	73.987	12.813	MOUSE	SS_TYPE1	LC substrate		N-out	EWGEALNLTS	VSIMVIVLVMVIIGVGLVILLI	RYQKCIKMKQ
Q9Z123	SEM4F_MOUSE	Sema4f	73.947	19.675	MOUSE	OTHERS	LC substrate		N-out	PANRAHTVVG	AGLVGFFLGVLAASLTLLLIG	RRQQRRRQRE
P43628	KI2L3_HUMAN	KIR2DL3	73.923	13.962	HUMAN	SS_TYPE1	LC substrate		N-out	SETGNPRHLH	VLIGTSVVIILFILLLFFLL	HRWCCNKKNA
Q63994	CD33_MOUSE	Cd33	73.872	17.929	MOUSE	SS_TYPE1	LC substrate		N-out	VTRKSGQMRE	LVLVAVGEATVKLLILGLCLVFLIVMF	CRRKTTKLSV
Q64322	NPDC1_MOUSE	Npdc1	73.832	18.592	MOUSE	SS_NO_TYPE	LC substrate		N-out	PQGRHGNGLT	LVLILAFCLASSAALAVAALC	WCRLQREIRL
P16882	GHR_MOUSE	Ghr	73.83	8.656	MOUSE	SUBEXPERT	LC substrate	1	N-out	ILEACEEDIQ	FPWFLIIIFGIFGVAVMLFVVIFS	KQQRIKMLIL
Q16790	CAH9_HUMAN	CA9	73.82	8.71	HUMAN	OTHERS	LC substrate		N-out	QLNSCLAAGD	ILALVFGLLFAVTSVAFLVQM	RRQHRRGTKG
Q96HA4	CA159_HUMAN	C1orf159	73.81	12.882	HUMAN	SS_NO_TYPE	LC substrate		N-out	HPGAPRVAAS	LFLGTFFISSGLILSVAGFFY	LKRSSKLPRA
Q9WTJ5	RAMP1_MOUSE	Ramp1	73.716	7.683	MOUSE	SS_TYPE1	LC substrate		N-out	GRALRDPPNS	ILCPFIALPITVTLLMTALVV	WRSKRTEGIV
O60486	PLXC1_HUMAN	PLXNC1	73.706	15.124	HUMAN	SS_TYPE1	LC substrate		N-out	YVEQESVPST	WYFLIVLPVLLVIVIFAAVGV	TRHKSKELSR
Q8TDF5	NETO1_HUMAN	NETO1	73.703	10.586	HUMAN	OTHERS	LC substrate		N-out	LDQLTNTSGT	VIGVTSCIVIILIIISVIVQI	KQPRKKYVQR
P01730	CD4_HUMAN	CD4	73.65	10.895	HUMAN	OTHERS	LC substrate		N-out	LPTWSTPVQP	MALIVLGGVAGLLLFIGLGIFF	CVRCRHRRRQ
Q9ULL4	PLXB3_HUMAN	PLXNB3	73.647	13.578	HUMAN	SS_TYPE1	LC substrate		N-out	PLSAFPVEAQ	AGVGMGAAVLIAAVLLLTLMY	RHKSKQALRD
Q6UX15	LAYN_HUMAN	LAYN	73.636	12.175	HUMAN	OTHERS	LC substrate		N-out	SREAALNLAY	ILIPSIPLLLLLVVTTVVCWV	WICRKRKREQ
P16092	FGFR1_MOUSE	Fgfr1	73.6	12.169	MOUSE	SS_TYPE1	LC substrate		N-out	AVMTSPLYLE	IIIYCTGAFLISCMLGSVIIY	KMKSGTKKSD
P25942	TNR5_HUMAN	CD40	73.529	14.68	HUMAN	OTHERS	LC substrate		N-out	VVCGPQDRLR	ALVVIPIIFGILFAILLVLVFI	KKVAKKPTNK
P16871	IL7RA_HUMAN	IL7R	73.509	12.247	HUMAN	OTHERS	LC substrate		N-out	EINNSSGEMD	PILLTISILSFFSVALLVILACVLW	KKRIKPIVWP
P0C5E4	PTPRQ_MOUSE	Ptprq	73.5	16.157	MOUSE	SS_TYPE1	LC substrate		N-out	GEGLSERTVE	IILSVTLCILSIILLGTAIFA	FARIRQKQKE
Q9UMZ3	PTPRQ_HUMAN	PTPRQ	73.5	16.157	HUMAN	OTHERS	LC substrate		N-out	GEGLSERTVE	IILSVTLCILSIILLGTAIFA	FARIRQKQKE
Q9Y5E9	PCDBE_HUMAN	PCDHB14	73.5	13.071	HUMAN	SS_TYPE1	LC substrate		N-out	APAQAQADSL	TVYLVVALASVSSLFLFSVLLFVAV	RLCRRSRAAS
P09581	CSF1R_MOUSE	Csf1r	73.46	14.418	MOUSE	SS_TYPE1	LC substrate		N-out	QLPDESLFTP	VVVACMSVMSLLVLLLLLLLY	KYKQKPKYQV
Q16849	PTPRN_HUMAN	PTPRN	73.458	16.475	HUMAN	OTHERS	LC substrate		N-out	QTAHSTSPMR	SVLLTLVALAGVAGLLVALAVALCV	RQHARQQDKE
P0DKB5	TPBGL_HUMAN	TPBGL	73.418	15.252	HUMAN	SS_TYPE1	LC substrate		N-out	EAAGPELEAS	YVFFGLVLALIGLIFLMVLYL	NRRGIQRWMR
Q9Z0Z4	HEPH_MOUSE	Heph	73.416	16.445	MOUSE	SS_TYPE1	LC substrate		N-out	PIKDVEILSS	ALIAICVLLLLIALALGGVVW	YQHRQRKLRR
Q9Z1P5	CD320_MOUSE	Cd320	73.411	15.428	MOUSE	SS_TYPE1	LC substrate		N-out	DSSRNPSAYG	VIAAAGVLSAILVSATLLILL	RLRGQGYLPP
Q62314	TGON2_MOUSE	Tgoln2	73.409	12.48	MOUSE	SS_TYPE1	LC substrate		N-out	DSSGNTSAES	SHFFAYLVTAAVLVAVLYIAY	HNKRKIIAFA
Q62313	TGON1_MOUSE	Tgoln1	73.409	12.48	MOUSE	SS_TYPE1	LC substrate		N-out	DSSGNTSAES	SHFFAYLVTAAVLVAVLYIAY	HNKRKIIAFA
Q99P91	GPNMB_MOUSE	Gpnmb	73.375	13.591	MOUSE	SS_TYPE1	LC substrate		N-out	DPDSPLRAVN	GVLISIGCLAVLVTMVTILLY	KKHKAYKPIG
Q8K1S3	UNC5B_MOUSE	Unc5b	73.352	17.895	MOUSE	SS_TYPE1	LC substrate		N-out	LETSGDVALY	AGLVVAVFVVVAVLMAVGVIV	YRRNCRDFDT
Q9NPF0	CD320_HUMAN	CD320	73.328	15.243	HUMAN	OTHERS	LC substrate		N-out	GDQSGSPTAY	GVIAAAAVLSASLVTATLLLL	SWLRAQERLR
Q96RD9	FCRL5_HUMAN	FCRL5	73.324	17.253	HUMAN	SS_TYPE1	LC substrate		N-out	ANRSGPFATG	VAGGLLSIAGLAAGALLLYCW	LSRKAGRKPA
P36898	BMR1B_MOUSE	Bmpr1b	73.311	10.957	MOUSE	SS_TYPE1	LC substrate		N-out	DFVDGPIHHK	ALLISVTVCSLLLVLIILFCYF	RYKRQEARPR
P34910	EVI2B_HUMAN	EVI2B	73.273	11.578	HUMAN	OTHERS	LC substrate		N-out	QTPQKNNYNS	IAAILIGVLLTSMLVAIIIIVLWK	CLRKPVLNDQ
P10300	CD8B_MOUSE	Cd8b	73.252	15.949	MOUSE	SS_TYPE1	LC substrate		N-out	QKGLTCSLTT	LSLLVVCILLLLAFLGVAVYF	YCVRRRARIH
Q6P1J6	PLB1_HUMAN	PLB1	73.236	20.329	HUMAN	SS_TYPE1	LC substrate		N-out	QAEEAPEVLY	WAVPVAAGVGLVVGIIGTVVW	RCRRGGRRED
Q9R0Q3	TMED2_MOUSE	Tmed2	73.202	14.54	MOUSE	SS_TYPE1	LC substrate		N-out	RAINDNTNSR	VVLWSFFEALVLVAMTLGQIY	YLKRFFEVRR
Q15363	TMED2_HUMAN	TMED2	73.202	14.54	HUMAN	OTHERS	LC substrate		N-out	RAINDNTNSR	VVLWSFFEALVLVAMTLGQIY	YLKRFFEVRR
Q9JLN6	ADA28_MOUSE	Adam28	73.162	15.577	MOUSE	SS_TYPE1	LC substrate		N-out	CENSATVFHF	SIVVGVLFPLAVIFVVVAIVI	QRQSARRKQR
Q80T14	FRAS1_MOUSE	Fras1	73.16	15.594	MOUSE	SS_TYPE1	LC substrate		N-out	AASLSQTGAS	IGSALAAIMLLLLLFLVACFV	TRKCQKQKKK
Q9Z2I4	ROBO3_MOUSE	Robo3	73.158	12.043	MOUSE	SS_TYPE1	LC substrate		N-out	ERLAKVLRKP	AFLAGSSAACGALLLGFCAAL	YRRQKQRKEL
Q8C4Q9	TM154_MOUSE	Tmem154	73.139	12.207	MOUSE	SS_NO_TYPE	LC substrate		N-out	HTNDTSNQVE	FILMVAIPLAALLILLFMVLI	ATYFKSKRPK
Q5T2D2	TRML2_HUMAN	TREML2	73.061	14.609	HUMAN	OTHERS	LC substrate		N-out	PSIRHQDVYS	TVLGVVLTLLVLMLIMVYGFW	KKRHMASYSM
Q9H6B4	CLMP_HUMAN	CLMP	73.03	23.27	HUMAN	NONSUBPRED	LC substrate		N-out	QYVQSIGMVA	GAVTGIVAGALLIFLLVWLLI	RRKDKERYEE
Q149L7	CRTAM_MOUSE	Crtam	73.006	13.343	MOUSE	SS_TYPE1	LC substrate		N-out	HTGLARRKSG	ILLLTLVSFLIFILFIIVQLF	IMKLRKAHVV
Q9H5V8	CDCP1_HUMAN	CDCP1	72.966	13.173	HUMAN	SS_NO_TYPE	LC substrate		N-out	TLTPRTVDLT	VILIAAVGGGVLLLSALGLII	CCVKKKKKKT
Q6VVW5	ANPRB_MOUSE	Npr2	72.902	13.594	MOUSE	SS_TYPE1	LC substrate		N-out	DKTPLSTLAI	VALGTGVTFIMFGVSSFLIF	RKLMLEKELA
Q9Z2G6	SE1L1_MOUSE	Sel1l	72.898	11.955	MOUSE	SS_TYPE1	LC substrate		N-out	LFTQLDMDQL	LGPEWDLYLMTIIALLLGTVI	AYRQRQHQDI
Q8VHR0	PCD18_MOUSE	Pcdh18	72.893	12.166	MOUSE	SS_TYPE1	LC substrate		N-out	SVSRASLDVS	MIIIISLGAICAVLLVIMVLF	ATRCNREKKD
Q8IWV1	LAX1_HUMAN	LAX1	72.829	13.605	HUMAN	SS_TYPE3	LC substrate		N-out	LDRNKDQITN	IFSGFAGLLAILLVVAVFCIL	WNWNKRKKRQ
Q14517	FAT1_HUMAN	FAT1	72.81	13.605	HUMAN	OTHERS	LC substrate		N-out	STPWNIGLAE	GIGIVVFVAGIFLLVVVFVLC	RKMISRKKKH
Q99JH7	CSTN3_MOUSE	Clstn3	72.79	13.301	MOUSE	SS_TYPE1	LC substrate	1	N-out	SHRNSMVPSA	ATLIIVVCVGFLVLMVILGLV	RIHSLHRRVS
P56400	GP1BB_MOUSE	Gp1bb	72.78	8.527	MOUSE	SS_TYPE1	LC substrate		N-out	RAACAPGLLC	WGALVAQLALLVLGLLHALLLALLL	GRLRRLRARA
P13597	ICAM1_MOUSE	Icam1	72.758	10.731	MOUSE	SS_TYPE1	LC substrate		N-out	LTVLYHSQNN	WTIIILVPVLLVIVGLVMAASYVY	NRQRKIRIYK
O95727	CRTAM_HUMAN	CRTAM	72.718	12.735	HUMAN	OTHERS	LC substrate		N-out	YLGLARKKSG	ILLLTLVSFLIFILFIIVQLF	IMKLRKAHVI
Q9H9K5	MER34_HUMAN	ERVMER34-1	72.702	11.912	HUMAN	OTHERS	LC substrate		N-out	IFAKVGDWFR	SWGYVLLIVLFCLFIFVLIYV	RVFRKSRRSL
Q9JM61	THSD1_MOUSE	Thsd1	72.653	20.294	MOUSE	SS_TYPE1	LC substrate		N-out	SPQDPVKSNN	VVTVTGISLCLFIIFATVLIT	LWRRFGRAPK
O95866	G6B_HUMAN	MPIG6B	72.636	19.587	HUMAN	OTHERS	LC substrate		N-out	GPTHGSVYPQ	LLIPLLGAGLVLGLGALGLVW	WLHRRLPPQP
Q9BVV8	F174C_HUMAN	FAM174C	72.609	8.757	HUMAN	OTHERS	LC substrate		N-out	PGASGSALTR	SFYVILGFCGLTALYFLIRAF	RLKKPQRRRY
P31809	CEAM1_MOUSE	Ceacam1	72.604	16.674	MOUSE	SS_TYPE1	LC substrate		N-out	GGLSDGAIAG	IVIGVVAGVALIAGLAYFL	YSRKSGGGSD
Q64697	PTCA_MOUSE	Ptprcap	72.557	16.43	MOUSE	SS_NO_TYPE	LC substrate		N-out	ADPEDGVGSS	VVTIVLLLLLLLLLVTALALA	WRRLSHASGG
P20594	ANPRB_HUMAN	NPR2	72.535	13.719	HUMAN	SS_TYPE1	LC substrate		N-out	DKTPLSTLAI	VALGTGITFIMFGVSSFLIF	RKLMLEKELA
Q6J9G1	STYK1_MOUSE	Styk1	72.464	13.062	MOUSE	SS_NO_TYPE	LC substrate		N-out	LCVVREKQYE	VIIVPALLVGGFLILLAIILW	LFIRGQRSQR
Q86VZ4	LRP11_HUMAN	LRP11	72.44	16.8	HUMAN	OTHERS	LC substrate		N-out	GGEHPAPETG	AVLPLALGLAITALLLLMVACRL	RLVKQKLKKA
P07204	TRBM_HUMAN	THBD	72.439	9.719	HUMAN	SS_TYPE1	LC substrate		N-out	TPPAVGLVHS	GLLIGISIASLCLVVALLALLCHL	RKKQGAARAK
Q99J19	SIM11_MOUSE	Smim11	72.426	7.539	MOUSE	SS_NO_TYPE	LC substrate		N-out	NWKVLEHVPL	LLYILAAKTLILCLAFAGVKMY	QRRSLEGKLQ
Q14626	I11RA_HUMAN	IL11RA	72.42	17.726	HUMAN	SUBLIT	LC substrate	1	N-out	DSVEQVAVLA	SLGILSFLGLVAGALALGLWL	RLRRGGKDGS
Q8C013	TPBGL_MOUSE	Tpbgl	72.418	15.497	MOUSE	SS_TYPE1	LC substrate		N-out	DVAGPELEAS	YVFFGLVLALIGLIFLMVLYL	NRRGIQRWMH
Q9BQT9	CSTN3_HUMAN	CLSTN3	72.403	13.606	HUMAN	SUBLIT	LC substrate	1	N-out	SHRNSMIPSA	ATLIIVVCVGFLVLMVVLGLV	RIHSLHRRVS
Q14952	KI2S3_HUMAN	KIR2DS3	72.362	14.434	HUMAN	SS_TYPE1	LC substrate		N-out	SKTGNPRHLH	VLIGTSVVKLPFTILLFFL	LHRWCSDKKN
P28906	CD34_HUMAN	CD34	72.28	18.511	HUMAN	OTHERS	LC substrate		N-out	ASHQSYSQKT	LIALVTSGALLAVLGITGYFL	MNRRSWSPTG
Q8R4I7	NETO1_MOUSE	Neto1	72.257	14.074	MOUSE	SS_TYPE1	LC substrate		N-out	LDQLTNTSGT	VIGVTSCIVIILIIVSVIVQI	KQPRKKYVQR
Q91Y57	SIG12_MOUSE	Siglec12	72.225	13.58	MOUSE	SS_TYPE1	LC substrate		N-out	ATLSEMMMGT	FVGSGVTALLFLSVCILLLAV	RSYRRKPARP
Q9H159	CAD19_HUMAN	CDH19	72.195	15.365	HUMAN	OTHERS	LC substrate		N-out	LVLSMGFKTE	VIIAILICIMIIFGFIFLTLG	LKQRRKQILF
O89103	C1QR1_MOUSE	Cd93	72.15	23.974	MOUSE	SS_TYPE1	LC substrate		N-out	SAHSDTDGQN	LLLFYILGTVVAISLLLVLAL	GILIYHKRRA
Q9UKN1	MUC12_HUMAN	MUC12	72.003	17.19	HUMAN	OTHERS	LC substrate		N-out	EFNIAKSLVY	GIVGAVMAVLLLALIILIILF	SLSQRKRHRE
Q86XX4	FRAS1_HUMAN	FRAS1	71.958	17.127	HUMAN	SS_TYPE1	LC substrate		N-out	AASLSQTGAS	IGSALAAIMLLLLVFLVACFI	NRKCQKQRKK
Q9D0L6	BAMBI_MOUSE	Bambi	71.952	17.494	MOUSE	SS_TYPE1	LC substrate		N-out	TSSKELWFRA	AVIAVPIAGGLILVLLIMLAL	RMLRSENKRL
Q8BG22	CLCA2_MOUSE	Clca2	71.858	9.466	MOUSE	OTHERS	LC substrate		N-out	SRDDLILKGV	LTTVGLIAILCLIMVVAHCIF	NRKKRPSRKE
Q9CR75	TNR12_MOUSE	Tnfrsf12a	71.818	15.437	MOUSE	OTHERS	LC substrate		N-out	PPAHFRLLWP	ILGGALSLVLVLALVSSFLVW	RRCRRREKFT
O60279	SUSD5_HUMAN	SUSD5	71.808	15.783	HUMAN	OTHERS	LC substrate		N-out	DGCPGLSRGP	VIATIVTVLCLLLLLAGVGMV	WGYRKCQHKS
P10747	CD28_HUMAN	CD28	71.75	15.797	HUMAN	OTHERS	LC substrate		N-out	SPLFPGPSKP	FWVLVVVGGVLACYSLLVTVAFIIFWV	RSKRSRLLHS
A0A087WTH5	KCE1B_HUMAN	KCNE1B	71.735	18.322	HUMAN	SS_TYPE1	LC substrate		N-out	SPRSGDGKLE	ALYVLMVLGFFGFFTLGIMLS	YIRSKKLEHS
Q810F0	PRIMA_MOUSE	Prima1	71.695	14.632	MOUSE	SUBLIT	LC substrate	1	N-out	CPAEDSWWSG	LVIIVAVVCASLVFLTVLVII	CYKAIKRKPL
Q9D1D4	TMEDA_MOUSE	Tmed10	71.669	15.081	MOUSE	SS_TYPE1	LC substrate		N-out	RDTNESTNTR	VLYFSIFSMFCLIGLATWQVF	YLRRFFKAKK
P49755	TMEDA_HUMAN	TMED10	71.669	15.081	HUMAN	OTHERS	LC substrate		N-out	RDTNESTNTR	VLYFSIFSMFCLIGLATWQVF	YLRRFFKAKK
B9EKR1	PTPRZ_MOUSE	Ptprz1	71.655	18.318	MOUSE	SS_TYPE1	LC substrate	1	N-out	LESEKKAVIP	LVIVSALTFICLVVLVGILIY	WRKCFQTAHF
Q9NS62	THSD1_HUMAN	THSD1	71.578	21.387	HUMAN	OTHERS	LC substrate		N-out	QPQGPVKSNN	IVTVTGISLCLFIIIATVLIT	LWRRFGRPAK
Q8BHA1	LRC24_MOUSE	Lrrc24	71.547	26.965	MOUSE	SS_NO_TYPE	LC substrate		N-out	FRALGLATQT	AITAAIALLALTALLLAAMIC	RRRRRRKKVP
Q6SJE0	GFRAL_MOUSE	Gfral	71.516	11.755	MOUSE	SS_NO_TYPE	LC substrate		N-out	LTGFNSFFNG	ELLYVVVCMAVTCGILFLVML	KLRIQSEKRD
Q9WTZ2	MBTP1_MOUSE	Mbtps1	71.362	10.007	MOUSE	SS_TYPE1	LC substrate		N-out	MPGRYNQEVG	QTIPVFAFLGAMVALAFFVVQIS	KAKSRPKRRR
P14439	HA23_MOUSE	H2-Ea	71.283	12.745	MOUSE	SS_TYPE1	LC substrate		N-out	KTLLPETKEN	VVCALGLFVGLVGIVVGIILI	MKGIKKRNVV
Q9Y385	UB2J1_HUMAN	UBE2J1	71.273	15.55	HUMAN	SS_TYPE4	LC substrate		N-in	QGHQPRDNHT	DHGGSAVLIVILTLALAALIF	RRIYLANEYI
Q0VAQ4	SMAGP_HUMAN	SMAGP	71.232	13.249	HUMAN	SS_TYPE3	LC substrate		N-out	SPEDGASTAL	IAVVITVVFLTLLSVVILIFF	YLYKNKGSYV
Q6DN72	FCRL6_HUMAN	FCRL6	71.232	11.435	HUMAN	OTHERS	LC substrate		N-out	QVLFTPASNW	LVPWLPASLLGLMVIAAALLV	YVRSWRKAGP
Q8C341	SUCO_MOUSE	Suco	71.23	13.833	MOUSE	SS_TYPE1	LC substrate		N-out	AELKREVSDR	QSYLVMSLVLCVVLGLMLCMQ	RCRTTSQFDG
Q3V1H3	HPHL1_MOUSE	Hephl1	71.214	11.891	MOUSE	SS_TYPE1	LC substrate		N-out	KNLRPRGAKA	ALVILFILGLLLLVATVVLAL	RLRSSRRQMA
Q9BZD7	TMG3_HUMAN	PRRG3	71.136	12.01	HUMAN	OTHERS	LC substrate		N-out	SVRDPSQSSD	AMYVVVPLLGVALLIVIALFIIW	RCQLQKATRH
A0A1B0GU29	SIM28_HUMAN	SMIM28	71.109	12.736	HUMAN	SS_NO_TYPE	LC substrate		N-out	VSSTQEDVEP	FLCILLPATILLFLAFLLLFL	YRRCKSPPPQ
Q96P31	FCRL3_HUMAN	FCRL3	71.106	14.829	HUMAN	OTHERS	LC substrate		N-out	GTSRNRTGLT	AAGITGLVLSILVLAAAAALL	HYARARRKPG
Q9CPW0	CNTP2_MOUSE	Cntnap2	71.082	14.319	MOUSE	SS_TYPE1	LC substrate		N-out	AIRNGVNRNS	AIIGGVIAVVIFTILCTLVFL	IRYMFRHKGT
Q9NRJ7	PCDBG_HUMAN	PCDHB16	71.067	14.973	HUMAN	SS_TYPE1	LC substrate		N-out	TQANSLTVYL	VVALASVSSLFLFSVLLFVAV	RLCRRSRAAS
Q96NY8	NECT4_HUMAN	NECTIN4	71.056	12.16	HUMAN	OTHERS	LC substrate		N-out	GKQVDLVSAS	VVVVGVIAALLFCLLVVVVVL	MSRYHRRKAQ
Q8BND5	QSOX1_MOUSE	Qsox1	71.051	10.74	MOUSE	SS_NO_TYPE	LC substrate		N-out	VLGGGISHLD	ISLCVGLYSVSFMGLLAMYTY	FRARLRTPKG
Q9DBV4	MXRA8_MOUSE	Mxra8	71.035	15.651	MOUSE	SS_TYPE1	LC substrate		N-out	PEDHTHFFQQ	LGYVLATLLLFILLLITVVLA	TRYRHSGGCK
P79483	DRB3_HUMAN	HLA-DRB3	70.997	15.996	HUMAN	SS_TYPE1	LC substrate		N-out	RARSESAQSK	MLSGVGGFVLGLLFLGAGLFI	YFRNQKGHSG
P01911	DRB1_HUMAN	HLA-DRB1	70.997	15.996	HUMAN	SS_TYPE1	LC substrate		N-out	RARSESAQSK	MLSGVGGFVLGLLFLGAGLFI	YFRNQKGHSG
Q86XR5	PRIMA_HUMAN	PRIMA1	70.991	14.487	HUMAN	SS_TYPE1	LC substrate	1	N-out	CPTEESWWSG	LVIIIAVCCASLVFLTVLVII	CYKAIKRKPL
Q9Z0L0	TPBG_MOUSE	Tpbg	70.849	14.445	MOUSE	SS_TYPE1	LC substrate		N-out	AVLPQSLQTS	YVFLGIVLALIGAIFLLVLYL	NRKGIKKWMH
P32942	ICAM3_HUMAN	ICAM3	70.846	19.976	HUMAN	SS_TYPE1	LC substrate		N-out	VMDIEAGSSH	FVPVFVAVLLTLGVVTIVLALMYVF	REHQRSGSYH
Q3V009	TMED1_MOUSE	Tmed1	70.782	17.26	MOUSE	SS_TYPE1	LC substrate		N-out	LQEDNLERVN	FWSAANVAVLLLVAVLQVCTL	KRFFHDKRPV
Q9BZ76	CNTP3_HUMAN	CNTNAP3	70.78	12.973	HUMAN	OTHERS	LC substrate		N-out	LVNADRRDSA	VIGGVIAVVIFILLCITAIAI	RIYQQRKLRK
Q8VEF1	ASTRA_MOUSE	Gramd1a	70.742	15.841	MOUSE	SS_NO_TYPE	LC substrate		N-out	DQGPGAGIPS	ALVLISIVLIVLIALNALLFY	RLWSLERTAH
Q5T6X4	F162B_HUMAN	FAM162B	70.719	11.267	HUMAN	SS_NO_TYPE	LC substrate		N-in	MIDTARNKAR	VKACYIMIGLTIIACFAVIVS	AKRAVERHES
Q9P2E7	PCD10_HUMAN	PCDH10	70.654	13.27	HUMAN	OTHERS	LC substrate		N-out	GGGETSLDLT	LILIIALGSVSFIFLLAMIVL	AVRCQKEKKL
Q8R007	NECT4_MOUSE	Nectin4	70.575	11.626	MOUSE	SS_TYPE1	LC substrate		N-out	GKQVDLVSAS	VIIVGVIAALLFCLLVVVVVL	MSRYHRRKAQ
Q8BHB3	LAX1_MOUSE	Lax1	70.567	19.386	MOUSE	SS_TYPE3	LC substrate		N-out	LGSLQGEKGQ	IIFPGFVVLLTIILVIIAACI	LWSWKKQKKR
Q6PAQ9	TMG3_MOUSE	Prrg3	70.557	11.982	MOUSE	SS_TYPE1	LC substrate		N-out	SVRDPSQSSD	AMYVVVPLLGVVLLIVIALFIIW	RCQLQKATRH
Q5UKY4	MO2R3_MOUSE	Cd200r3	70.521	19.316	MOUSE	SS_TYPE1	LC substrate		N-out	NRGTTSILPS	LLSILYVKLAVTVLIVGFAFF	QKRNYFSSRD
Q6NVD0	FREM2_MOUSE	Frem2	70.502	16.439	MOUSE	SS_TYPE1	LC substrate		N-out	SPSSEVSLVT	VLGGLTVGLLTVCLAVAAAVM	CRNRSTKGKD
Q9CX19	F162B_MOUSE	Fam162b	70.482	11.926	MOUSE	SS_NO_TYPE	LC substrate		N-in	AVSRNKARVK	ACYIMIGLTIVACFAVIVSA	KRAVERHESL
Q9QZS7	NPHN_MOUSE	Nphs1	70.444	15.181	MOUSE	SS_TYPE1	LC substrate		N-out	PGPPRLPLLP	VLFAVGGLLLLSNASCVGGLL	WRRRLRRLAE
P42702	LIFR_HUMAN	LIFR	70.389	27.865	HUMAN	OTHERS	LC substrate		N-out	SMYVVTKENS	VGLIIAILIPVAVAVIVGVVTSILC	YRKREWIKET
Q61847	MEP1B_MOUSE	Mep1b	70.313	11.178	MOUSE	SS_TYPE1	LC substrate		N-out	RCEKRGSTRD	TVIIAVSSTVTVFAVMLIITLVSV	YCTRRKYRKK
Q9UHC6	CNTP2_HUMAN	CNTNAP2	70.31	14.796	HUMAN	SS_TYPE1	LC substrate		N-out	IRNGVNRNSA	IIGGVIAVVIFTILCTLVFLI	RYMFRHKGTY
P42703	LIFR_MOUSE	Lifr	70.299	27.824	MOUSE	SS_TYPE1	LC substrate		N-out	SMFVVTKENS	VGLIIAILIPVAVAVIVGVVTSILC	YRKREWIKET
Q8BZG5	MT25B_MOUSE	Mettl25b	70.262	16.791	MOUSE	SS_NO_TYPE	LC substrate		N-out	LQAHQAQENR	VVAFFSLALLLAPLVETLILL	DRMLYLQEQG
Q9NP84	TNR12_HUMAN	TNFRSF12A	70.227	13.494	HUMAN	SS_TYPE1	LC substrate		N-out	PPAPFRLLWP	ILGGALSLTFVLGLLSGFLVW	RRCRRREKFT
Q9Y5F2	PCDBB_HUMAN	PCDHB11	70.146	15.349	HUMAN	SS_TYPE1	LC substrate		N-out	AQADSLTVYL	VVALASVSSLFLFSVLLFVAV	RLCRRSRAAS
Q9Y5E3	PCDB6_HUMAN	PCDHB6	70.146	15.349	HUMAN	SS_TYPE1	LC substrate		N-out	AQADSLTVYL	VVALASVSSLFLFSVLLFVAV	RLCRRSRAAS
Q9Y5E4	PCDB5_HUMAN	PCDHB5	70.146	15.349	HUMAN	SS_TYPE1	LC substrate		N-out	AQADSLTVYL	VVALASVSSLFLFSVLLFVAV	RLCRRSRAAS
Q9Y5E5	PCDB4_HUMAN	PCDHB4	70.146	15.349	HUMAN	SS_TYPE1	LC substrate		N-out	AQADSLTVYL	VVALASVSSLFLFSVLLFVAV	RLCRRSRAAS
Q8BIZ0	PCD20_MOUSE	Pcdh20	70.141	17.861	MOUSE	SS_TYPE1	LC substrate		N-out	VESMSCMPTL	VALSVISLGSITLVTGMGIYI	CLRKGKKHHR
Q14761	PTCA_HUMAN	PTPRCAP	70.136	15.481	HUMAN	SS_NO_TYPE	LC substrate		N-out	SAEDSVGSSS	VTVVLLLLLLLLLATGLALAW	RRLSRDSGGY
Q3KPI0	CEA21_HUMAN	CEACAM21	70.133	12.135	HUMAN	SS_TYPE1	LC substrate		N-out	TVKSDDNTLG	ILIGVLVGSLLVAALVCFLLL	RKTGRASDQS
Q9D1M7	FKB11_MOUSE	Fkbp11	70.123	16.578	MOUSE	SS_NO_TYPE	LC substrate		N-out	ANYWQKLLKS	ILPLVGIAMVPALLGLIGYHL	YRKASRPKVS
A8MVW5	HECA2_HUMAN	HEPACAM2	70.066	12.728	HUMAN	OTHERS	LC substrate		N-out	LAQKGKSLSP	LASITGISLFLIISMCLLFLW	KKYQPYKVIK
P30203	CD6_HUMAN	CD6	70.063	14.234	HUMAN	OTHERS	LC substrate		N-out	NKESRELMLL	IPSIVLGILLLGSLIFIAFIL	LRIKGKYALP
Q810B8	SLIK4_MOUSE	Slitrk4	70.016	15.601	MOUSE	SS_TYPE1	LC substrate		N-out	SPPGGPVPLS	ILILSILVVLILTVFVAFCLL	VFVLRRNKKP
Q8IW52	SLIK4_HUMAN	SLITRK4	70.016	15.601	HUMAN	SS_TYPE1	LC substrate		N-out	SPPGGPVPLS	ILILSILVVLILTVFVAFCLL	VFVLRRNKKP
Q61003	CD6_MOUSE	Cd6	70.008	15.158	MOUSE	SS_TYPE1	LC substrate		N-out	VKDKDSQGLT	LLILCIVLGILLLVSTIFIVI	LLLRAKGQYA
Q7KYR7	BT2A1_HUMAN	BTN2A1	69.934	18.19	HUMAN	SS_TYPE1	LC substrate		N-out	SFMPSVSPCA	VALPIIVVILMIPIAVCIYWI	NKLQKEKKIL
Q8VIK5	PEAR1_MOUSE	Pear1	69.906	14.99	MOUSE	SS_NO_TYPE	LC substrate		N-out	PTSPVTHNSL	GAVIGIAVLGTLVVALIALFI	GYRQWQKGKE
P08F94	PKHD1_HUMAN	PKHD1	69.798	16.51	HUMAN	SUBLIT	LC substrate	1	N-out	LPVTRKEKST	IILAASLSSVASWLALSCLVC	CWLKRSKSRK
Q8BXA0	LRFN5_MOUSE	Lrfn5	69.762	14.334	MOUSE	SS_TYPE1	LC substrate		N-out	MQSQFLGGTM	IIIIGGIIVASVLVFIIILMI	RYKVCNNNGQ
Q96NI6	LRFN5_HUMAN	LRFN5	69.762	14.334	HUMAN	SS_TYPE1	LC substrate		N-out	MQSQFLGGTM	IIIIGGIIVASVLVFIIILMI	RYKVCNNNGQ
Q8BLY3	LRFN3_MOUSE	Lrfn3	69.746	11.802	MOUSE	SS_TYPE1	LC substrate		N-out	PHAPFLGGTM	IIALGGVIVASVLVFIFVLLL	RYKVHGGQPP
Q8VHB5	CAH9_MOUSE	Ca9	69.711	13.341	MOUSE	SS_TYPE1	LC substrate		N-out	HVNSCFTAGD	ILALVFGLLFAVTSIAFLLQL	RRQHRHRSGT
Q06186	HBEGF_MOUSE	Hbegf	69.689	13.284	MOUSE	SS_TYPE1	LC substrate		N-out	ENPLYTYDHT	TVLAVVAVVLSSVCLLVIVGLLMF	RYHRRGGYDL
Q62371	DDR2_MOUSE	Ddr2	69.686	12.499	MOUSE	SS_TYPE1	LC substrate		N-out	MLKVDDSNTR	ILIGCLVAIIFILLAIIVIILW	RQFWQKMLEK
Q8BT35	MTLN_MOUSE	Mtln	69.684	10.752	MOUSE	SS_NO_TYPE	LC substrate		N-out	ADVSERTLQV	SVLVAFASGVVLGWQANRL	RRRYLDWRKR
Q9QZ26	KCNE5_MOUSE	Kcne5	69.626	14.495	MOUSE	OTHERS	LC substrate		N-out	ATSAKGNDAY	LYILLIMIFYACLAGGLILAY	TRSRKLVEAK
Q04592	PCSK5_MOUSE	Pcsk5	69.609	14.802	MOUSE	SS_TYPE1	LC substrate		N-out	EAEFYEHTKT	ALLVTSGAMLLLLLGAAAVVW	RKSRSRPVAK
Q07763	CD244_MOUSE	Cd244	69.57	8.444	MOUSE	OTHERS	LC substrate		N-out	SVPSNFRFLP	FGVIIVILVTLFLGAIICFCV	WTKKRKQLQF
Q96JA1	LRIG1_HUMAN	LRIG1	69.567	12.889	HUMAN	OTHERS	LC substrate		N-out	GCRKDGTTVG	IFTIAVVSSIVLTSLVWVCII	YQTRKKSEEY
Q810B9	SLIK3_MOUSE	Slitrk3	69.55	14.414	MOUSE	SS_TYPE1	LC substrate		N-out	SPPGGPVPLS	VLILSLLVLFFSAVFVAAGLF	AYVLRRRRKK
O94933	SLIK3_HUMAN	SLITRK3	69.55	14.414	HUMAN	SS_TYPE1	LC substrate		N-out	SPPGGPVPLS	VLILSLLVLFFSAVFVAAGLF	AYVLRRRRKK
P70193	LRIG1_MOUSE	Lrig1	69.503	12.85	MOUSE	SS_TYPE1	LC substrate		N-out	GCRKDGTTVG	IFTIAVVCSIVLTSLVWVCII	YQTRKKSEEY
P20040	HB24_MOUSE		69.453	17.131	MOUSE	SS_TYPE1	LC substrate		N-out	KAQSTSAQNK	MLSGVGGFVLGLLFLGAGLFI	YFRNQKGQSG
P04230	HB21_MOUSE	H2-Eb1	69.453	17.131	MOUSE	SS_TYPE1	LC substrate		N-out	KAQSTSAQNK	MLSGVGGFVLGLLFLGAGLFI	YFRNQKGQSG
P18627	LAG3_HUMAN	LAG3	69.449	10.977	HUMAN	SS_TYPE1	LC substrate		N-out	APGALPAGHL	LLFLILGVLSLLLLVTGAFGF	HLWRRQWRPR
Q16832	DDR2_HUMAN	DDR2	69.412	14.582	HUMAN	OTHERS	LC substrate		N-out	MLKVDDSNTR	ILIGCLVAIIFILLAIIVIILW	RQFWQKMLEK
Q9UBS9	SUCO_HUMAN	SUCO	69.345	9.063	HUMAN	OTHERS	LC substrate		N-out	AELKREVSDR	QSYLVISLVLCVVLGLMLCMQ	RCRNTSQFDG
O75264	SIM24_HUMAN	SMIM24	69.337	19.243	HUMAN	SS_NO_TYPE	LC substrate		N-out	QQATEHRLKP	WLVGLAAVVGFLFIVYLVLLA	NRLWCSKARA
P43631	KI2S2_HUMAN	KIR2DS2	69.325	16.958	HUMAN	SS_TYPE1	LC substrate		N-out	SKTGNPRHLH	VLIGTSVVKIPFTILLFFLL	HRWCSNKKNA
Q6P9G4	TM154_HUMAN	TMEM154	69.294	14.77	HUMAN	OTHERS	LC substrate		N-out	NFAPDENQLE	FILMVLIPLILLVLLLLSVVF	LATYYKRKRT
P35329	CD22_MOUSE	Cd22	69.284	15.016	MOUSE	SS_TYPE1	LC substrate		N-out	YYSPETIGKR	VALGLGFCLTICILAIWGM	KIQKKWKQNR
Q9JHX3	IL21R_MOUSE	Il21r	69.284	15.95	MOUSE	SS_TYPE1	LC substrate		N-out	GEPEAGWDPH	MLLLLAVLIIVLVFMGLKIHL	PWRLWKKIWA
Q8NET5	NFAM1_HUMAN	NFAM1	69.26	16.068	HUMAN	OTHERS	LC substrate		N-out	YREPPQSPQK	LLLFGFTGLLSVLSVVGTALL	LWNKKRMRGP
Q99JS0	NCMAP_MOUSE	Ncmap	69.25	12.805	MOUSE	SS_TYPE1	LC substrate		N-out	GEDALYKSSG	AIVAAIVVVVIIIVTLVLILL	KMYNRRMRTR
Q8K1S7	KREM2_MOUSE	Kremen2	69.209	12.634	MOUSE	SS_TYPE1	LC substrate		N-out	SPKPGAAQAS	IGARVFSTVTAFSVLLLLLLSLL	RLLRRRSCLL
Q8BLQ9	CADM2_MOUSE	Cadm2	69.168	13.805	MOUSE	SS_TYPE1	LC substrate		N-out	SLAGQNGPDH	ALIGGIVAVVVFVTLCSIFLL	GRYLARHKGT
I3L273	GFY_HUMAN	GFY	69.108	22.628	HUMAN	SS_TYPE1	LC substrate		N-out	GRPRGAAGGA	LCLFFAGTALLIGIFVLLWCL	YRRAARQRPF
Q9UN66	PCDB8_HUMAN	PCDHB8	69.047	23.092	HUMAN	SS_TYPE1	LC substrate		N-out	GQADSLTVYL	VVALASVSSLFLFSVLLFV	AVLLCRRSRA
Q8WVN6	SCTM1_HUMAN	SECTM1	68.982	12.002	HUMAN	OTHERS	LC substrate		N-out	AEPQSAPDTG	FWPVPAVVTAVFILLVALVMF	AWYRCRCSQQ
Q8R5M8	CADM1_MOUSE	Cadm1	68.946	16.939	MOUSE	SUBLIT	LC substrate	1	N-out	EEGTIGAVDH	AVIGGVVAVVVFAMLCLLIIL	GRYFARHKGT
Q4VAH7	HECA2_MOUSE	Hepacam2	68.942	14.26	MOUSE	SS_TYPE1	LC substrate		N-out	LAQRGKSLSP	LASITGISLFLIISMCLLFLW	KKYQPYKAIR
Q32MD9	CDON_MOUSE	Cdon	68.923	20.778	MOUSE	SS_NO_TYPE	LC substrate		N-out	SPARSSDMLY	LIVGCVLGVMVLILMVFIALC	LWKSRQQSTI
O88839	ADA15_MOUSE	Adam15	68.902	15.05	MOUSE	SS_TYPE1	LC substrate		N-out	TQLKATSSLT	TGLLLSLLLLLVLVLLGASYW	HRARLHQRLC
O00453	LST1_HUMAN	LST1	68.866	7.9	HUMAN	SS_NO_TYPE	LC substrate		N-out	LSRNDDICIY	GGLGLGGLLLLAVVLLSACLCWL	HRRVKRLERS
P97291	CADH8_MOUSE	Cdh8	68.86	14.688	MOUSE	SS_TYPE1	LC substrate		N-out	AYVLPIGLSM	GALIAILACIILLLVIVVLFV	TLRRHKNEPL
P55286	CADH8_HUMAN	CDH8	68.86	14.688	HUMAN	SS_TYPE1	LC substrate		N-out	AYVLPIGLSM	GALIAILACIILLLVIVVLFV	TLRRHKNEPL
Q61772	EPHA7_MOUSE	Epha7	68.845	14.487	MOUSE	SS_TYPE1	LC substrate	1	N-out	TAVSSEQNPV	IIIAVVAVAGTIILVFMVFGF	IIGRRHCGYS
Q15375	EPHA7_HUMAN	EPHA7	68.845	14.487	HUMAN	SUBLIT	LC substrate	1	N-out	TAVSSEQNPV	IIIAVVAVAGTIILVFMVFGF	IIGRRHCGYS
P43632	KI2S4_HUMAN	KIR2DS4	68.832	17.001	HUMAN	SS_TYPE1	LC substrate		N-out	SKTGNPRHLH	VLIGTSVVKIPFTILLFFLL	HRWCSDKKNA
Q5SUC9	SCO1_MOUSE	Sco1	68.813	11.033	MOUSE	SS_NO_TYPE	LC substrate		N-out	PKPGPVSWKS	LALTFAIGGSLLAGMKYF	KKEKIEKLEK
Q02858	TIE2_MOUSE	Tek	68.788	25.149	MOUSE	SS_TYPE1	LC substrate		N-out	SADLGGGKML	LIAILGSAGMTCITVLLAFLI	MLQLKRANVQ
Q92956	TNR14_HUMAN	TNFRSF14	68.773	23.73	HUMAN	OTHERS	LC substrate		N-out	GAGTSSSHWV	WWFLSGSLVIVIVCSTVGLII	CVKRRKPRGD
Q92932	PTPR2_HUMAN	PTPRN2	68.744	13.998	HUMAN	OTHERS	LC substrate		N-out	QAEQEDSTKF	IALTLVSLACILGVLLASGLI	YCLRHSSQHR
O14763	TR10B_HUMAN	TNFRSF10B	68.74	12.654	HUMAN	OTHERS	LC substrate		N-out	SPGTPASPCS	LSGIIIGVTVAAVVLIVAVFV	CKSLLWKKVL
P07333	CSF1R_HUMAN	CSF1R	68.737	15.871	HUMAN	OTHERS	LC substrate		N-out	HPPDEFLFTP	VVVACMSIMALLLLLLLLLLY	KYKQKPKYQV
Q8NCU8	MTLN_HUMAN	MTLN	68.732	11.303	HUMAN	SS_NO_TYPE	LC substrate		N-out	ADVSERTLQL	SVLVAFASGVLLGWQANRL	RRRYLDWRKR
P98156	VLDLR_MOUSE	Vldlr	68.684	18.87	MOUSE	SUBLIT	LC substrate	1	N-out	EVSVPPKGTS	AAWAILPLLLLVMAAVGGYLMW	RNWQHKNMKS
P98155	VLDLR_HUMAN	VLDLR	68.684	18.87	HUMAN	SS_TYPE1	LC substrate	1	N-out	EVSVPPKGTS	AAWAILPLLLLVMAAVGGYLMW	RNWQHKNMKS
Q3V0X1	SMIM9_MOUSE	Smim9	68.674	15.592	MOUSE	OTHERS	LC substrate		N-out	NHLSDFFKSS	IPPAAIFALFVTTAIMRAAIV	NKRLEEPHRQ
Q9NRM6	I17RB_HUMAN	IL17RB	68.575	15.477	HUMAN	SS_TYPE1	LC substrate		N-out	NKSKPGGWLP	LLLLSLLVATWVLVAGIYLMW	RHERIKKTSF
O43819	SCO2_HUMAN	SCO2	68.572	13.83	HUMAN	SS_NO_TYPE	LC substrate		N-out	QPQGPGLRTR	LLITGLFGAGLGGAWLAL	RAEKERLQQQ
Q13641	TPBG_HUMAN	TPBG	68.564	14.728	HUMAN	OTHERS	LC substrate		N-out	PILPPSLQTS	YVFLGIVLALIGAIFLLVLYL	NRKGIKKWMH
Q9ULH4	LRFN2_HUMAN	LRFN2	68.488	17.569	HUMAN	SS_TYPE1	LC substrate		N-out	MHSQILGGTM	ILVIGGIIVATLLVFIVILMV	RYKVCNHEAP
Q8N3J6	CADM2_HUMAN	CADM2	68.476	14.147	HUMAN	SS_TYPE1	LC substrate		N-out	ALAGQNGPDH	ALIGGIVAVVVFVTLCSIFLL	GRYLARHKGT
Q04646	ATNG_MOUSE	Fxyd2	68.469	16.861	MOUSE	SS_TYPE3	LC substrate		N-out	FEYDYETVRK	GGLIFAGLAFVVGLLIIL	SKRFRCGGGK
Q8R182	TMG2_MOUSE	Prrg2	68.448	18.074	MOUSE	SS_TYPE1	LC substrate		N-out	GGRGRVDVAG	LAVGLTSGILLIVLAGLGAFW	YLHYRRRRLR
P40749	SYT4_MOUSE	Syt4	68.446	23.059	MOUSE	SS_NO_TYPE	LC substrate		N-out	SRVEFDEIPT	VVGIFSAFGLVFTVSLFAWIC	CQRRSAKSNK
O15031	PLXB2_HUMAN	PLXNB2	68.361	15.829	HUMAN	OTHERS	LC substrate		N-out	EYDTRVSDVP	LSLILPLVIVPMVVVIAVSVY	CYWRKSQQAE
Q99JW5	EPCAM_MOUSE	Epcam	68.292	24.862	MOUSE	SS_TYPE1	LC substrate	1	N-out	APEFSMQGLT	AGIIAVIVVVSLAVIAGIVVLVI	STRKKSAKYE
P13765	DOB_HUMAN	HLA-DOB	68.271	12.522	HUMAN	SS_TYPE1	LC substrate		N-out	RAQSEYSWRK	MLSGIAAFLLGLIFLLVGIVI	QLRAQKGYVR
Q9BZW8	CD244_HUMAN	CD244	68.27	22.304	HUMAN	SS_TYPE1	LC substrate		N-out	NAHQEFRFWP	FLVIIVILSALFLGTLACFCV	WRRKRKEKQS
Q80TG9	LRFN2_MOUSE	Lrfn2	68.264	17.485	MOUSE	SS_TYPE1	LC substrate		N-out	MHSQILGGTM	ILVIGGIIVATLLVFIVILMV	RYKVCNHDTP
P35737	DMB_MOUSE	H2-DMb1	68.253	13.734	MOUSE	SS_TYPE1	LC substrate		N-out	PGLSPIQTVK	VSVSAATLGLGFIIFCVGFFR	WRKSHSSSYT
B8JK39	ITA9_MOUSE	Itga9	68.233	14.431	MOUSE	SS_TYPE1	LC substrate		N-out	NLEPRGYVVG	WIIAISLLVGILIFLLLAVLL	WKMGFFRRRY
Q8NEQ5	CA162_HUMAN	C1orf162	68.232	14.068	HUMAN	SS_NO_TYPE	LC substrate		N-out	LSNHHNKKHL	ILAFCAGVLLTLLLIAFIFLI	IKSYRKYRRE
Q8BIF0	C99L2_MOUSE	Cd99l2	68.223	23.718	MOUSE	SS_TYPE1	LC substrate		N-out	PGSGISTETG	TIAGVASALAMALIGAVSSYI	SYQQKKFCFS
Q9D9J7	IZUM1_MOUSE	Izumo1	68.194	17.916	MOUSE	OTHERS	LC substrate		N-out	QNPEKKMKTR	LLILLTLGFVVLVASIIISVL	HFRKVSAKLK
Q80XD9	CLC2E_MOUSE	Clec2e	68.19	20.95	MOUSE	SS_TYPE2	LC substrate		N-in	GIISAASCVK	LYCCYGVIMVLTVAVVALSVTLS	VRKKKPVMES
Q4KMG0	CDON_HUMAN	CDON	68.14	20.365	HUMAN	SS_NO_TYPE	LC substrate		N-out	PATSPARSSD	MLYLIVGCVLGVMVLILMVFI	AMCLWKNRQQ
Q3UGY8	BIG3_MOUSE	Arfgef3	68.115	9.346	MOUSE	SS_NO_TYPE	LC substrate		N-out	LLRDVTKTPG	PGFGIYAVVHLLLPVMSLWLL	RSHKDHSYWD
Q9H2B2	SYT4_HUMAN	SYT4	68.102	18.863	HUMAN	SS_NO_TYPE	LC substrate		N-out	SREEFDEIPT	VVGIFSAFGLVFTVSLFAWIC	CQRKSSKSNK
O43155	FLRT2_HUMAN	FLRT2	68.102	18.845	HUMAN	SS_NO_TYPE	LC substrate		N-out	TTSHSMGSPF	LLAGLIGGAVIFVLVVLLSVF	CWHMHKKGRY
Q8N743	KI3L3_HUMAN	KIR3DL3	68.102	20.089	HUMAN	SS_TYPE1	LC substrate		N-out	VSVTGNSRHL	HVLIGTSVVIIPFAILLFFLL	HRWCANKKNA
Q16671	AMHR2_HUMAN	AMHR2	68.036	12.664	HUMAN	SS_TYPE1	LC substrate		N-out	APGESIWMAL	VLLGLFLLLLLLLGSIILALL	QRKNYRVRGE
P14427	HA14_MOUSE	H2-D1	67.995	19.267	MOUSE	SS_TYPE1	LC substrate		N-out	RWEPPPSTDS	YMVIVAVLVVLGAVFIIGAVVAFVMMM	RRNTGGKGGD
Q80YA8	CRUM2_MOUSE	Crb2	67.937	15.248	MOUSE	SS_TYPE1	LC substrate		N-out	PLPLPFPLLE	VAVPAACACLLLLLLGLLSGI	LAARKRRQSE
Q5IJ48	CRUM2_HUMAN	CRB2	67.937	15.248	HUMAN	OTHERS	LC substrate		N-out	PLPLPFPLLE	VAVPAACACLLLLLLGLLSGI	LAARKRRQSE
J3KML8	GFY_MOUSE	Gfy	67.923	23.346	MOUSE	SS_TYPE1	LC substrate		N-out	SRPRGSVGGA	LCLFFAGTGLLIGIFLLLWCL	YRRASRHRSF
P20023	CR2_HUMAN	CR2	67.916	11.437	HUMAN	OTHERS	LC substrate		N-out	NPPLAVCRSR	SLAPVLCGIAAGLILLTFLIVITLYVIS	KHRARNYYTD
Q9EP73	PD1L1_MOUSE	Cd274	67.873	17.391	MOUSE	OTHERS	LC substrate		N-out	ATHPPQNRTH	WVLLGSILLFLIVVSTVLLFL	RKQVRMLDVE
Q8R4V1	NFAM1_MOUSE	Nfam1	67.84	14.743	MOUSE	SS_TYPE1	LC substrate		N-out	QPPAFKVQEA	LMLGFTSLMSVLGVLGTALLL	WKKKQISVLG
Q6UW88	EPGN_HUMAN	EPGN	67.838	13.665	HUMAN	OTHERS	LC substrate		N-out	TSYAVDSYEK	YIAIGIGVGLLLSGFLVIFYC	YIRKRCLKLK
Q8VHF2	CDHR5_MOUSE	Cdhr5	67.818	15.325	MOUSE	SS_TYPE1	LC substrate		N-out	GQRFSTVDMA	VLGGVLGALLLLALICLVILV	HKHYRHRLAC
P0DTU4	TRBR2_HUMAN	TRB	67.795	12.915	HUMAN	SS_NO_TYPE	LC substrate		N-out	ESYQQGVLSA	TILYEILLGKATLYAVLVSALVL	MAMVKRKDSR
P0DSE2	TRBR1_HUMAN	TRB	67.795	12.915	HUMAN	SS_NO_TYPE	LC substrate		N-out	ESYQQGVLSA	TILYEILLGKATLYAVLVSALVL	MAMVKRKDSR
A0A5B9	TRBC2_HUMAN	TRBC2	67.795	12.915	HUMAN	SS_NO_TYPE	LC substrate		N-out	ESYQQGVLSA	TILYEILLGKATLYAVLVSALVL	MAMVKRKDSR
Q9BYF1	ACE2_HUMAN	ACE2	67.793	16.014	HUMAN	SS_TYPE1	LC substrate		N-out	LGPPNQPPVS	IWLIVFGVVMGVIVVGIVILI	FTGIRDRKKK
Q5SQ64	LY66F_HUMAN	LY6G6F	67.789	15.384	HUMAN	OTHERS	LC substrate		N-out	APSTGWDMPW	ILMLLLTMGQGVVILALSIVL	WRQRVRGAPG
Q9Z1Q5	CLIC1_MOUSE	Clic1	67.788	12.475	MOUSE	SS_NO_TYPE	LC substrate		N-out	SDGAKIGNCP	FSQRLFMVLWLKGVTFNVTTV	DTKRRTETVQ
O00299	CLIC1_HUMAN	CLIC1	67.788	12.475	HUMAN	SS_NO_TYPE	LC substrate		N-out	SDGAKIGNCP	FSQRLFMVLWLKGVTFNVTTV	DTKRRTETVQ
Q9NNZ3	DNJC4_HUMAN	DNAJC4	67.746	17.674	HUMAN	SS_NO_TYPE	LC substrate		N-out	RQQQHKQNKQ	VLGYCLLLMLAGMGLHYIAF	RKVKQMHLNF
O95297	MPZL1_HUMAN	MPZL1	67.74	19.399	HUMAN	SS_TYPE1	LC substrate		N-out	YVVEKENLPV	FPVWVVVGIVTAVVLGLTLLI	SMILAVLYRR
Q8BGZ8	ZPLD1_MOUSE	Zpld1	67.725	18.139	MOUSE	SS_TYPE1	LC substrate		N-out	PFQLNAVTSS	LISGMVILGVLCFSLLLCSLA	LLHRKGSTSL
Q61790	LAG3_MOUSE	Lag3	67.712	16.94	MOUSE	SS_TYPE1	LC substrate		N-out	ISGDLKGGHL	VLVLILGALSLFLLVAGAFGF	HWWRKQLLLR
Q9UJ90	KCNE5_HUMAN	KCNE5	67.684	14.955	HUMAN	SS_TYPE1	LC substrate		N-out	VTSAKGDDAY	LYILLIMIFYACLAGGLILAY	TRSRKLVEAK
Q8BSF4	PISD_MOUSE	Pisd	67.682	8.511	MOUSE	SS_NO_TYPE	LC substrate		N-out	HTAPVRSLFL	LRPVPILLATGGGYAGYRQ	YEKYRERKLE
P16435	NCPR_HUMAN	POR	67.665	23.158	HUMAN	SS_NO_TYPE	LC substrate		N-out	VSEAVAEEVS	LFSMTDMILFSLIVGLLTYWF	LFRKKKEEVP
Q0VG18	SIM24_MOUSE	Smim24	67.656	17.524	MOUSE	SS_NO_TYPE	LC substrate		N-out	QQASERRLKP	WLVGLAAVVGFLFIVFILMLA	NRVWCAKGRA
Q8BWM0	PGES2_MOUSE	Ptges2	67.651	10.531	MOUSE	SS_NO_TYPE	LC substrate		N-out	GAAVRKGSPR	LLGAAALALGGALGLYH	TVRWHQRSQD
Q9H3R2	MUC13_HUMAN	MUC13	67.606	15.202	HUMAN	OTHERS	LC substrate		N-out	GLDCKDKFQL	ILTIVGTIAGIVILSMIIALI	VTARSNNKTK
Q3TQB2	FXRD1_MOUSE	Foxred1	67.599	12.352	MOUSE	SS_NO_TYPE	LC substrate		N-out	VLYDTSHLPP	EQADVVIIGGGILGLSVAFWL	KKLESRRGAI
Q9WVT6	CAH14_MOUSE	Ca14	67.573	21.247	MOUSE	SS_TYPE1	LC substrate		N-out	AGPLYTTGEM	LGLGVGILAGCLCLLLAVYFI	AQKIRKKRLG
Q8NHJ6	LIRB4_HUMAN	LILRB4	67.558	16.385	HUMAN	SS_TYPE1	LC substrate		N-out	PHSGLRRHWE	VLIGVLVVSILLLSLLLFLLL	QHWRQGKHRT
Q14703	MBTP1_HUMAN	MBTPS1	67.47	11.546	HUMAN	OTHERS	LC substrate		N-out	IMPGRYNQEV	GQTIPVFAFLGAMVVLAFFVVQI	NKAKSRPKRR
O60894	RAMP1_HUMAN	RAMP1	67.468	6.863	HUMAN	SS_TYPE1	LC substrate		N-out	GRAVRDPPGS	ILYPFIVVPITVTLLVTALVV	WQSKRTEGIV
Q6NUJ2	CK087_HUMAN	C11orf87	67.369	16.665	HUMAN	OTHERS	LC substrate		N-out	QQLFQSFSST	LVLIVLVTLIFCLIVLSLSTF	HIHKRRMKKR
Q6A152	CP4X1_MOUSE	Cyp4x1	67.352	25.965	MOUSE	SS_NO_TYPE	LC substrate		N-out	SWLETRWARP	LHLALVFCLALVLMQAMKLYL	RRQRLLRDLS
P47741	TNR4_MOUSE	Tnfrsf4	67.345	19.666	MOUSE	SS_TYPE1	LC substrate		N-out	PPTLVTPEGP	AFAVLLGLGLGLLAPLTVLLALYLL	RKAWRLPNTP
P15261	INGR1_MOUSE	Ifngr1	67.341	18.722	MOUSE	SS_TYPE1	LC substrate		N-out	PPFHDDRKDS	IWILVVAPLTVFTVVILVFAY	WYTKKNSFKR
Q60696	PMEL_MOUSE	Pmel	67.339	20.611	MOUSE	SS_TYPE1	LC substrate	1	N-out	VPGQDGGLGQ	APLLVGILLVLVAVVLASLIL	GIDLRSRAQF
B2RXS4	PLXB2_MOUSE	Plxnb2	67.315	15.417	MOUSE	SS_TYPE1	LC substrate		N-out	EYDTRASDVP	LSLILPLVMVPMVFIIVVSIY	CYWRKSQQAE
Q9JHJ3	GLMP_MOUSE	Glmp	67.31	13.735	MOUSE	SS_TYPE1	LC substrate		N-out	VDIFSPLVLG	IMAVALGAPGLMFLGGGLFLL	LRHRRYSEYQ
Q3MIW9	MUCL3_HUMAN	MUCL3	67.304	11.281	HUMAN	OTHERS	LC substrate		N-out	GENDSFPAWA	IVIVVLVAVILLLVFLGLIFL	VSYMMRTRRT
Q9UN70	PCDGK_HUMAN	PCDHGC3	67.302	18.708	HUMAN	SS_TYPE1	LC substrate		N-out	REQKKNLTFY	LLLSLILVSVGFVVTVFGVII	FKVYKWKQSR
P17643	TYRP1_HUMAN	TYRP1	67.3	23.839	HUMAN	SS_TYPE1	LC substrate	1	N-out	WPSREFSVPE	IIAIAVVGALLLVALIFGTASYLI	RARRSMDEAN
[truncated: 2,843 more rows]

## Sheet: Fig4d
entry	name	gene_name	PRED_MEAN [%]	PRED_STD [%]	organism	dataset	pred_class	jmd_n	tmd	jmd_c
[truncated: 68 more rows]

[truncated: 3 more sheets: Fig4e, Fig4f, Fig4g]
