# Supplementary material for: Charting γ-secretase substrates by explainable AI
Source: Nat Commun. 2025 Jul 1;16:5428. doi: 10.1038/s41467-025-60638-z (PMC12219630; doi:10.1038/s41467-025-60638-z)
Supplement: Supplementary file 6 — Source Data [file 41467_2025_60638_MOESM6_ESM.zip › Breimann et al_Source Data/Source Data_SupFig3.xlsx]

## Sheet: KEY
Display Item	Explanation for Source Data
Sup. Fig. 3a	Not applicable (algorithmic schematic only).
Sup. Fig. 3b	Not applicable (all numerical values are directly displayed within the Venn diagram).
Sup. Fig. 3c	Not applicable (all numerical values are directly displayed within the table).
Sup. Fig. 3d	Principal component coordinates in PC1 and PC2 space for each protein in the SUBEXPERT, NONSUB, NONSUBPRED, and OTHERS datasets (with coordinates of all NONSUBPRED proteins included for comparability).
Sup. Fig. 3e	Principal component coordinates in PC3 and PC4 space for each protein in the SUBEXPERT, NONSUB, and NONSUBPRED datasets (with only those NONSUBPRED proteins selected based on PC3 and PC4 included).
Remarks:	Column headers of shown data are highlighted in blue (additional columns are included for clarity).
	See Supplementary Data 11 for a description of column headers.

## Sheet: SupFig3d
entry	name	dataset	jmd_n	tmd	jmd_c	PC1 (56.1%)	PC2 (7.4%)	PC3 (2.9%)	PC4 (2.8%)	PC5 (2.1%)	PC6 (1.7%)	PC7 (1.6%)
P16234	PGFRA_HUMAN	NONSUB	VAPTLRSELT	VAAAVLVLLVIVIISLIVLVVIW	KQKPRYEIRW	0.0475847	-0.0282198	-0.074307	0.0209968	0.0217417	-0.0340158	0.015445
P50895	BCAM_HUMAN	NONSUB	TVSPQTSQAG	VAVMAVAVSVGLLLLVVAVFYCV	RRKGGPCCRQ	0.0435587	-0.0269023	0.022932	-0.00759106	0.0239445	0.0116989	0.0468874
Q9NPR2	SEM4B_HUMAN	NONSUB	SWGADRSYWK	EFLVMCTLFVLAVLLPVLFLLYR	HRNSMKVFLK	0.0358308	-0.0199446	-0.0349512	-0.00764215	0.0227769	0.0218398	-0.00590705
Q8IUW5	RELL1_HUMAN	NONSUB	NDTGNGHPEY	IAYALVPVFFIMGLFGVLICHLL	KKKGYRCTTE	0.0363019	-0.0255726	0.0499031	-0.0313918	-0.012427	0.0119465	-0.020171
P05556	ITB1_HUMAN	NONSUB	ENPECPTGPD	IIPIVAGVVAGIVLIGLALLLIW	KLLMIIHDRR	0.0417019	0.0523674	-0.0375076	-0.0176129	-0.0411601	0.0231235	0.00849365
P49257	LMAN1_HUMAN	NONSUB	CPELPPFPSC	LSTVHFIIFVVVQTVLFIGYIMY	RSQQEAAAKK	0.0316645	-0.00946135	0.0344728	0.0135085	-0.00227804	-0.0288547	0.061121
P01135	TGFA_HUMAN	NONSUB	AVVAASQKKQ	AITALVVVSIVALAVLIITCVLI	HCCQVRKHCE	0.0363768	0.0683347	-0.0113649	-0.076775	-0.0365863	-0.0464263	-0.0263713
Q9Y624	JAM1_HUMAN	NONSUB	MEAVERNVGV	IVAAVLVTLILLGILVFGIWFAY	SRGHFDRTKK	0.0299541	0.00782722	0.0686558	-0.00829585	-0.0112232	-0.0535865	0.0143301
O43914	TYOBP_HUMAN	NONSUB	DCSCSTVSPG	VLAGIVMGDLVLTVLIALAVYFL	GRLVPRGRGA	0.0375659	0.040958	-0.00195748	-0.00110626	-0.0281416	0.028828	0.00969458
Q14802	FXYD3_HUMAN	NONSUB	NSPFYYDWHS	LQVGGLICAGVLCAMGIIIVMSA	KCKCKFGQKS	0.0342686	0.0144068	-0.0409805	0.0692632	-0.0232942	-0.0312446	-0.0533688
Q969W9	PMEPA_HUMAN	NONSUB	FQSMEITELE	FVQIIIIVVVMMVMVVVITCLLS	HYKLSARSFI	0.0345496	0.000823852	0.0140528	0.0596894	-0.0152845	-0.0680627	-0.0369404
P53801	PTTG_HUMAN	NONSUB	RWGVCWVNFE	ALIITMSVVGGTLLLGIAICCCC	CCRRKRSRKP	0.0267192	0.00282706	0.0213574	0.0684062	-0.118346	-0.0016565	-0.0923703
Q86UE4	LYRIC_HUMAN	NONSUB	LGLEPKRYPG	WVILVGTGALGLLLLFLLGYGWA	AACAGARKKR	0.0287158	0.0698385	0.0275807	-0.0144437	0.0148831	-0.0570547	-0.0423703
Q96JJ7	TMX3_HUMAN	NONSUB	KSTIVSIFKS	SPLMGCFLFGLPLGVISIMCYGI	YTADTDGGYI	0.0246234	0.0540759	0.0940922	0.0200773	-0.0203078	-0.00760016	0.0385445
A2RUT3	TMM89_HUMAN	NONSUBPRED_PC1	CPGYWLGPGA	SRIYPVAAVMITTTMLMICRKIL	QGRRRSQATK	0.0251744	-0.040206	0.0524469	0.0226537	-0.0430399	-0.014596	0.0206723
P31785	IL2RG_HUMAN	NONSUBPRED_PC1	KENPFLFALE	AVVISVGSMGLIISLLCVYFWLE	RTMPRIPTLK	0.025616	0.0146176	0.0379602	0.0544375	-0.0918435	-0.0040344	0.108102
Q6UWI4	SHSA2_HUMAN	NONSUBPRED_PC1	KDGPDGSAVP	IYVPFLIVGSVFVAFIILGSLVA	ACCCRCLRPK	0.0258176	0.0723799	-0.0197872	-0.0935154	-0.031937	0.00621304	-0.0658289
Q96BY9	SARAF_HUMAN	NONSUBPRED_PC1	YYKWSSADSC	NMSGLITIVVLLGIAFVVYKLFL	SDGQYSPPPY	0.0258499	0.0316756	-0.0138714	-0.0443786	-0.00689707	-0.0238851	-0.00757422
Q61476	DAF2_MOUSE	NONSUBPRED_PC1	ESNSGGDRYI	YGFVAVIAMIDSLIIVKTLWTIL	SPNRRSDFQG	0.0252643	0.00689888	0.0674879	-0.0442718	0.0221703	-0.0258369	0.00675121
Q6PHB0	I20RA_MOUSE	NONSUBPRED_PC1	VQTSAWKAKV	IFWYVFLTSVIVFLFSAIGYLVY	RYIHVGKEKH	0.0251881	0.030043	0.0275717	0.0377442	-0.00602063	0.0185849	0.00584935
O14786	NRP1_HUMAN	NONSUBPRED_PC1	PGNVLKTLDP	ILITIIAMSALGVLLGAVCGVVL	YCACWHNGMS	0.0255056	0.0682663	0.0111407	1.3027e-05	-0.0286552	0.00103053	-0.0740423
Q8VHS2	CRUM1_MOUSE	NONSUBPRED_PC1	ADDRLLGIFT	AVGSGTLALFFILLLAGVASLIA	SNKRATQGTY	0.0258924	-0.0187795	0.0441778	0.0445686	-0.00829158	-0.0265247	-0.056195
Q9Y561	LRP12_HUMAN	NONSUBPRED_PC1	CRWSTKESPR	WRSALLLLFLAGVYGNGALA	EHSENVHISG	0.0252156	0.0302754	0.0266112	-0.00800832	0.0529816	-0.00199163	-0.00828572
Q99665	I12R2_HUMAN	NONSUBPRED_PC1	REFCLQGKAN	WMAFVAPSICIAIIMVGIFSTHY	FQQKVFVLLA	0.0247351	0.0130429	0.0521047	-0.0066728	0.00705363	0.0246855	-0.0212912
Q9WTM3	SEM6C_MOUSE	NONSUBPRED_PC1	SPASASRSIP	IPLLLACVAAAFALGASVSGLLV	SCACRRANRR	0.0250176	0.0567071	0.0443955	-0.0474637	-0.0180525	0.0067399	-0.0807349
P01732	CD8A_HUMAN	NONSUBPRED_PC1	TRGLDFACDI	YIWAPLAGTCGVLLLSLVITLYC	NHRNRRRVCK	0.0256845	-0.0312875	0.0372077	0.0611246	-0.0469941	-0.0159453	-0.0760774
Q9NYK1	TLR7_HUMAN	NONSUBPRED_PC1	CELDLTNLIL	FSLSISVSLFLMVMMTASHLYFW	DVWYIYHFCK	0.0255782	0.0535697	0.00314004	0.0199478	-0.0128987	0.00215317	0.0191528
O75787	RENR_HUMAN	NONSUBPRED_PC1	YNFEYSVVFN	MVLWIMIALALAVIITSYNIWNM	DPGYDSIIYR	0.0223543	0.0546851	0.0325672	0.0411023	0.034649	-0.027788	0.00735805
Q86WC4	OSTM1_HUMAN	NONSUBPRED_PC1	FNCSVPCSDT	VPVIAVSVFILFLPVVFYLSSFL	HSEQKKRKLI	0.0248803	0.00576144	0.0847132	-0.00451401	-0.0620847	-0.0527825	0.00139755
Q4KMG9	TM52B_HUMAN	NONSUBPRED_PC1	EHCLTTDWVH	LWYIWLLVVIGALLLLCGLTSLC	FRCCCLSRQQ	0.0258813	0.0528853	0.0961372	0.0134604	0.00324367	0.0287519	0.000903486
Q9BZ11	ADA33_HUMAN	NONSUBPRED_PC1	WRPRRARGTP	LLLLLLLLLLWPVPGAGVLQGHI	PGQPVTPHWV	0.0208259	0.047063	0.0718202	0.00228893	0.0940672	-0.0126942	-0.0470896
Q01151	CD83_HUMAN	NONSUBPRED_PC1	ETFKKYRAEI	VLLLALVIFYLTLIIFTCKFARL	QSIFPDFSKA	0.0233947	0.0599529	0.0525937	0.00693986	-0.0289443	0.0282713	0.0921547
Q5UCC4	EMC10_HUMAN	NONSUBPRED_PC1	QKAKNPQEQK	SFFAKYWMYIIPVVLFLMMSGAP	DTGGQGGGGG	0.0186938	0.0433063	0.0561527	-0.0653873	0.0414542	-0.0468256	-0.0244668
Q99062	CSF3R_HUMAN	NONSUBPRED_PC1	LMTLTPEGSE	LHIILGLFGLLLLLTCLCGTAWL	CCSPNRKNPL	0.024541	0.0567588	0.0536815	-0.0280187	0.0253106	-0.0637897	-0.0818255
Q96J42	TXD15_HUMAN	NONSUBPRED_PC1	LPSTLIKSVD	WLLVFSLFFLISFIMYATI	RTESIRWLIP	0.022992	0.0165082	0.06757	0.065298	-0.0174432	0.0175009	0.0428749
Q7Z6A9	BTLA_HUMAN	NONSUBPRED_PC1	PSKDEMASRP	WLLYRLLPLGGLPLLITTCFCLF	CCLRRHQGKQ	0.0258582	0.0581814	0.0764103	-0.0101774	-0.0260384	0.0114948	-0.00644759
Q8NEW7	TMIE_HUMAN	NONSUBPRED_PC1	KETVVFWDMR	LWHVVGIFSLFVLSIIITLCCVF	NCRVPRTRKE	0.0254613	0.0268258	0.0391822	0.103814	-0.0564609	-0.0335773	-0.0230019
O60602	TLR5_HUMAN	NONSUBPRED_PC1	VLKSLKFSLF	IVCTVTLTLFLMTILTVTKFRGF	CFICYKTAQR	0.0246354	0.0779126	0.0252957	0.0162283	-0.0184263	-0.00211008	-0.0322352
Q8TEM1	PO210_HUMAN	NONSUBPRED_PC1	LFQHFLDSYQ	VMFFTLFALLAGTAVMIIAYHTV	CTPRDLAVPA	0.0229063	0.0475968	0.0275791	0.0510015	9.51507e-05	0.015124	-0.0288586
Q6ZRH7	CTSRG_HUMAN	NONSUBPRED_PC1	PKRALFIIMV	SASVFVGLVIFYIAFCLLWPLVV	KGCTMIRWKI	0.0211344	0.0555365	-0.0027786	0.0744559	-0.111217	-0.00264597	-0.0159312
Q969N2	PIGT_HUMAN	NONSUBPRED_PC1	PLLVNLPTPD	FSMPYNVICLTCTVVAVCYGSFY	NLLTRTFHIE	0.0223659	0.0505448	0.0108557	0.0196843	-0.0603704	0.0619728	-0.0702107
P08637	FCG3A_HUMAN	NONSUBPRED_PC1	STISSFFPPG	YQVSFCLVMVLLFAVDTGLYFSV	KTNIRSSTRD	0.0213703	0.0126696	0.0659044	0.0472395	-0.0412197	-0.00665175	0.0132524
Q9D3G2	SLAF8_MOUSE	NONSUBPRED_PC1	SGKASYKDVL	LVVVPITLFLILAGLFGAWHHGL	CSGKKKDACT	0.0219692	0.0430531	0.0638461	0.0141467	-0.0362755	-0.0381193	-0.0283503
B7ZWI3	TMM92_MOUSE	NONSUBPRED_PC1	VWDPANDRFR	FLVILACIIFPILFICALVSLFC	PNCTELQHDV	0.0224872	0.057277	0.0469199	-0.0263656	-0.0153407	-0.0108973	-0.0293655
Q15399	TLR1_HUMAN	NONSUBPRED_PC1	MSELSCNITL	LIVTIVATMLVLAVTVTSLCSYL	DLPWYLRMVC	0.019463	0.0438717	0.0920756	0.00463359	-0.0307142	-0.0440054	0.010762
Q9UQF0	SYCY1_HUMAN	NONSUBPRED_PC1	MPWILPFLGP	LAAIILLLLFGPCIFNLLVNFVS	SRIEAVKLQM	0.0222696	0.0220992	0.0792809	0.0571889	0.0203539	0.0196855	-0.0981845
P36941	TNR3_HUMAN	NONSUBPRED_PC1	PLPPEMSGTM	LMLAVLLPLAFFLLLATVFSCIW	KSHPSLCRKL	0.0225917	0.0318814	0.105635	0.000105769	0.0127235	0.0532209	0.0260729
P0DTF9	PTIP2_HUMAN	NONSUBPRED_PC1	SIYWLNCKVD	MFGIMMLLLIAVLITGFVWYCCA	YHFYLQDLNR	0.0226459	0.0556586	0.0820188	0.0258295	0.00434736	-0.00352133	0.00914806
Q96DD7	SHSA4_HUMAN	NONSUBPRED_PC1	KHCLAFSPKT	IAGIASAVILFVAVVATTICCFL	CSCCYLYRRR	0.0204458	0.0770397	0.0772183	0.0193523	-0.0844467	-0.00319671	-0.00920192
Q7TSN7	IGSF5_MOUSE	NONSUBPRED_PC2	GEEGPALPTW	AIILLAVAFSLLLILIIVLIIIF	CCCCASRREK	0.0410514	0.0951406	-0.0743647	-0.0125143	-0.0176076	-0.0478806	-0.0290339
Q9HBV2	SACA1_HUMAN	NONSUBPRED_PC2	MRRSSLPATD	AALIFVLTIGVIICVFIIFLLIF	IIINWAAVKA	0.038979	0.0926063	-0.0489177	0.0155789	0.0149035	0.0365975	0.0226064
Q86SU0	ILDR1_HUMAN	NONSUBPRED_PC2	TSGDPDKEVK	LIVLHWLTVIFIILGALLLLLLI	GVCWCQCCPQ	0.0348395	0.101305	-0.0201884	-0.0334382	0.0905396	0.0274723	-0.0228372
P58335	ANTR2_HUMAN	NONSUBPRED_PC2	IVTATECSNG	IAAIIVILVLLLLLGIGLMWWFW	PLCCKVVIKD	0.0317414	0.0814469	0.029038	-0.0335716	-0.0177973	0.0283194	0.00627527
P0DPA2	VSIG8_HUMAN	NONSUBPRED_PC2	KVSDSRRIGV	IIGIVLGSLLALGCLAVGIWGLV	CCCCGGSGAG	0.0285764	0.102437	0.0146031	-0.0252098	-0.0490848	-0.0106337	-0.0558614
Q9UKF5	ADA29_HUMAN	NONSUBPRED_PC3	PPPKRKKKKK	FCYLCILLLIVLFILLCCLYRLC	KKSKPIKKQQ	0.0333256	-0.00736924	0.0963481	0.00212016	0.081113	-0.0329162	0.049744
Q9NXS2	QPCTL_HUMAN	NONSUBPRED_PC3	LPPKRRLLPR	VRLLPLLLALAVGSAFYTIWSGW	HRRTEELPLG	0.0313292	-0.0281984	0.101933	0.0269245	0.0423608	0.0601916	-0.00790468
P36888	FLT3_HUMAN	NONSUBPRED_PC4	PGPFPFIQDN	ISFYATIGVCLLFIVVLTLLICH	KYKKQFRYES	0.0401228	-0.0235314	-0.0372491	0.109075	-0.00828616	-0.0450257	0.0331687
P37173	TGFR2_HUMAN	NONSUBPRED_PC4	NPDLLLVIFQ	VTGISLLPPLGVAISVIIIFYCY	RVNRQQKLSS	0.0310737	0.00352874	0.0188782	0.113508	-0.00882203	-0.0188306	0.00570745
P25446	TNR6_MOUSE	NONSUBPRED_PC5	NCRKQSPRNR	LWLLTILVLLIPLVFIYR	KYRKRKCWKR	0.0412707	-0.0583119	0.0462311	-0.00817336	0.10032	0.0415461	0.00960285
O35305	TNR11_MOUSE	NONSUBPRED_PC5	RRPPKEAQAY	LPSLIVLLLFISVVVVAAIIFGV	YYRKGGKALT	0.0430503	-0.00699215	0.0110961	0.0213323	0.101518	-0.038905	-0.0195676
P15509	CSF2R_HUMAN	NONSUBPRED_PC6	EFGSDDGNLG	SVYIYVLLIVGTLVCGIVLGFLF	KRFLRIQRLF	0.039715	0.00173808	0.00837285	-0.0525717	0.0325435	0.10205	-0.0768601
Q9Z239	PLM_MOUSE	NONSUBPRED_PC6	EPDPFTYDYH	TLRIGGLTIAGILFILGILIILS	KRCRCKFNQQ	0.0416645	0.0177445	-0.0562587	0.047697	0.0118352	0.103737	0.0341558
Q9P2J2	TUTLA_HUMAN	NONSUBPRED_PC7	PGLLPQPVLA	GVVGGVCFLGVAVLVSILAGCLL	NRRRAARRRR	0.0348176	-0.0745742	-0.00698546	-0.0255743	-0.0923542	0.015063	-0.13309
Q8WWV6	FCAMR_HUMAN	OTHERS	TFPEDESSSR	TLAPVSTMLALFMLMALVLL	QRKLWRRRTS	0.0476392	-0.0447726	-0.0334932	-0.070445	0.0047657	-0.0367939	0.0432269
P51693	APLP1_HUMAN	OTHERS	APAGTGVSRE	AVSGLLIMGAGGGSLIVLSMLLL	RRKKPYGAIS	0.0475783	-0.0550985	-0.0147233	-0.0241715	-0.0121475	0.0164117	0.0340315
Q86VB7	C163A_HUMAN	OTHERS	KATTGRSSRQ	SSFIAVGILGVVLLAIFVALFFL	TKKRRQRQRL	0.0470102	-0.0530835	-0.00239671	-0.0560563	-0.0409196	-0.0381121	0.0327338
A6BM72	MEG11_HUMAN	OTHERS	SPALGAERHS	VGAVTGIMLLLFLIVVLLGLFAW	HRRRQKEKGR	0.0457296	-0.0660076	-0.0134976	-0.00646829	0.00974145	0.0168536	-0.0207305
P11912	CD79A_HUMAN	OTHERS	FLDMGEGTKN	RIITAEGIILLFCAVVPGTLLLF	RKRWQNEKLG	0.0439881	-0.0585955	-0.0042296	-0.0606702	-0.0135333	0.0179589	0.0377356
P01833	PIGR_HUMAN	OTHERS	SSEEQGGSSR	ALVSTLVPLGLVLAVGAVAVGVA	RARHRKNVDR	0.0417969	-0.0449863	-0.0146618	-0.0842597	0.00109337	-0.0112141	-0.052325
Q9UGT4	SUSD2_HUMAN	OTHERS	PKCQPGRSYA	VLLGIIFGGLAVVAAVALVYVLL	RRRKGNTHVW	0.0438344	-0.0656642	0.0185065	-0.039009	0.00253536	0.0442648	0.0209677
Q92729	PTPRU_HUMAN	OTHERS	EVSQRSEEMG	LILGICAGGLAVLILLLGAIIVI	IRKGRDHYAY	0.0495553	-0.0184749	-0.0553106	-0.0242546	0.0478867	-0.0111323	0.0102095
P25092	GUC2C_HUMAN	OTHERS	NDITGRGPQI	LMIAVFTLTGAVVLLLLVALLML	RKYRKDYELR	0.0478819	-0.019304	-0.0380557	-0.024717	0.00806875	0.0418895	0.043904
Q96PQ0	SORC2_HUMAN	OTHERS	GTGAEQLGGG	GGYWAVVVLFVIGLFAAGAFILY	KFKRKRPGRT	0.0404535	-0.0302148	0.00849825	-0.0497265	-0.0180357	-0.0160568	0.0378836
P06729	CD2_HUMAN	OTHERS	SCPEKGLDIY	LIIGICGGGSLLMVFVALLVFYI	TKRKKQRSRR	0.0439268	-0.0506376	-0.0168851	-0.00774047	-0.0235135	-0.0365517	-0.0129565
Q9H2U9	ADAM7_HUMAN	OTHERS	VACEETLHVT	NITILVVVLVLVIVGIGVLILLV	RYRKCIKLKQ	0.0468711	-0.0375096	-0.0565413	0.00637882	-0.00352653	-0.0246971	-0.00856179
Q9NZV1	CRIM1_HUMAN	OTHERS	LHPSEDSSLD	SIASVVVPIIICLSIIIAFLFIN	QKKQWIPLLC	0.0478509	-0.0421054	-0.042922	-0.0570047	0.010346	-0.0330449	0.0505624
O75051	PLXA2_HUMAN	OTHERS	VISDSLLTLP	AIVSIAAGGSLLLIIVIIVLIAY	KRKSRENDLT	0.0507142	-0.0519668	-0.0542025	0.0412808	-0.0230818	0.00755526	0.0155421
Q925F2	ESAM_MOUSE	OTHERS	LDVMTGSKAA	VVAGAVVGTFVGLVLIAGLVLLY	QRRSKTLEEL	0.0436553	-0.0489707	-0.0333882	-0.0289814	-0.00971708	0.0354627	0.0274009
Q9BRK3	MXRA8_HUMAN	OTHERS	VPESRAHFFQ	QLGYVLATLLLFILLLVTVLLAA	RRRRGGYEYS	0.048806	-0.0583855	-0.0330091	0.0319299	0.0466155	0.0442091	0.0150688
P11717	MPRI_HUMAN	OTHERS	MHKGLSERSQ	AVGAVLSLLLVALTCCLLALLLY	KKERRETVIS	0.046725	-0.0355933	-0.0219409	-0.0179626	0.0263759	0.0340714	0.0189552
P55291	CAD15_HUMAN	OTHERS	ALLAGGTGLS	LGALVIVLASALLLLVLVLLVAL	RARFWKQSRG	0.0498068	-0.0105463	-0.0136368	-0.013372	0.0511245	-0.0138412	0.00996997
Q13291	SLAF1_HUMAN	OTHERS	CRTDPSETKP	WAVYAGLLGGVIMILIMVVILQL	RRRGKTNHYQ	0.0488974	-0.0511042	-0.000381175	-0.00665089	0.0712379	0.0118685	0.0266252
O75096	LRP4_HUMAN	OTHERS	VPAAPGEGLH	ISYAIGGLLSILLILVVIAALML	YRHKKSKFTD	0.0440654	-0.0217794	-0.0196392	-0.0385861	-0.00681826	0.0119894	-0.00539865
Q61830	MRC1_MOUSE	OTHERS	MDPQPKGSSK	AAGVVTVVLLIVIGAGVAAYFFY	KKRHALHIPQ	0.0428715	-0.0527739	0.00622713	-0.0516062	-0.000640625	0.0238771	-0.0144236
Q2M385	MPEG1_HUMAN	OTHERS	HGDGGGLSGG	AAAGVTVGVTTILAVVITLAIYG	TRKFKKKAYQ	0.0448125	-0.0444926	-0.028667	-0.0516013	-0.00917528	-0.0676285	-0.0244716
Q9NY15	STAB1_HUMAN	OTHERS	AVLAPEAPPV	AAGVGAVLAAGALLGLVAGALYL	RARGKPMGFG	0.0418998	-0.0201271	-0.0264651	-0.0411339	-0.00763138	0.0189283	0.00487471
Q9QZC2	PLXC1_MOUSE	OTHERS	LYVEQESVPS	TWYFLIALPILLAIVIVVAVVVT	RYKSKELSRK	0.0477059	-0.0167097	-0.0640362	-0.0330078	0.0573342	-0.00798406	0.00279853
P14151	LYAM1_HUMAN	OTHERS	FSMIKEGDYN	PLFIPVAVMVTAFSGLAFIIWLA	RRLKKGKKSK	0.0430704	-0.0219516	-0.0188355	-0.0264382	0.00904353	0.0212623	0.0292759
O75022	LIRB3_HUMAN	OTHERS	PPSTPGLGRY	LEVLIGVSVAFVLLLFLLLFLLL	RRQRHSKHRT	0.0474305	-0.0463489	0.0266757	-0.00102525	0.0324048	-0.00064834	0.0375809
Q9Z123	SEM4F_MOUSE	OTHERS	QRGPANRAHT	VVGAGLVGFFLGVLAASLTLLLI	GRRQQRRRQR	0.0392298	-0.0500674	0.00102546	-0.0247651	-0.0163931	-0.0338233	-0.00620213
Q8TBP5	F174A_HUMAN	OTHERS	NPGDKPMTQR	ALTVLMVVSGAVLVYFVVRTVRM	RRRNRKTRRY	0.0417029	-0.0876556	-0.00164585	-0.0100934	-0.0343796	0.0306162	-0.01025
Q9BUF7	CRUM3_HUMAN	OTHERS	SSDGNLRPEA	ITAIIVVFSLLAALLLAVGLALL	VRKLREKRQT	0.0430259	-0.0334896	-0.00285463	0.0267318	-0.0165833	-0.0484813	-0.00895187
Q12913	PTPRJ_HUMAN	OTHERS	VSLPQDPGVI	CGAVFGCIFGALVIVTVGGFIFW	RKKRKDAKNN	0.0445763	-0.0626977	-0.0231161	-0.0144386	-0.0216674	0.0228244	0.0129135
P21583	SCF_HUMAN	OTHERS	KNPPGDSSLH	WAAMALPALFSLIIGFAFGALYW	KKRQPSLTRA	0.0383365	-0.0470263	0.0104534	-0.0372254	0.0241661	0.0407779	0.0305032
P33146	CAD15_MOUSE	OTHERS	ALRGGGVGVS	LGALVIVLASTVVLLVLILLAAL	RTRFRGHSRG	0.0474058	-0.0182793	0.00496779	-0.00647552	0.0382037	0.0265184	-0.0130375
P51512	MMP16_HUMAN	OTHERS	LDNTASTVKA	IAIVIPCILALCLLVLVYTVFQF	KRKGTPRHIL	0.0508618	-0.0372584	-0.0358321	0.012112	0.00710207	-0.0407187	0.0164903
Q02763	TIE2_HUMAN	OTHERS	PADLGGGKML	LIAILGSAGMTCLTVLLAFLIIL	QLKRANVQRR	0.049349	0.000904691	-0.0215788	-0.0223086	0.0466911	-0.00625796	0.0297059
Q9H6B4	CLMP_HUMAN	OTHERS	TVQYVQSIGM	VAGAVTGIVAGALLIFLLVWLLI	RRKDKERYEE	0.044987	-0.060121	0.00630408	0.0114705	-0.033714	-0.0190999	0.028292
P12318	FCG2A_HUMAN	OTHERS	PSMGSSSPMG	IIVAVVIATAVAAIVAAVVALIY	CRKKRISANS	0.0433514	-0.0438199	0.0342775	-0.0338754	-0.00165828	-0.00352653	-0.0249095
O95866	G6B_HUMAN	OTHERS	GPTHGSVYPQ	LLIPLLGAGLVLGLGALGLVWWL	HRRLPPQPIR	0.0415269	-0.0387323	-0.0242886	-0.00933403	-0.0210025	-0.00610967	-0.0453723
Q8N8Z6	DCBD1_HUMAN	OTHERS	EETSTGINIT	TVAIPLVLLVVLVFAGMGIFAAF	RKKKKKGSPY	0.0424297	-0.051221	0.0477642	-0.0147912	-0.031111	0.00334127	0.0333634
D7PDD4	G6B_MOUSE	OTHERS	GSTHGYEYPK	VLIPLLGVGLVLGLGVAGVV	WRRRRLSPPP	0.0405761	-0.0682618	-0.00559112	0.00338926	-0.0215357	0.0578088	-0.0390192
P18433	PTPRA_HUMAN	OTHERS	DSKDRRDETP	IIAVMVALSSLLVIVFIIIVLYM	LRFKKYKQAG	0.0489628	0.0139316	-0.0533498	-0.00538553	0.0161572	0.0290057	-0.0186954
P0C7U0	ELFN1_HUMAN	OTHERS	PVPSPSTATH	YIMTILGCLFGMVLVLGAVYYCL	RRRRRQEEKH	0.0441542	-0.0878197	0.0192313	-0.0306151	-0.0494374	0.0510843	-0.0125989
P37023	ACVL1_HUMAN	OTHERS	PSEQPGTDGQ	LALILGPVLALLALVALGVLGLW	HVRRRQEKQR	0.044095	-0.0292585	-0.00456539	-0.0359888	0.000992812	-0.0144685	-0.0605905
P42081	CD86_HUMAN	OTHERS	LEDPQPPPDH	IPWITAVLPTVIICVMVFCLILW	KWKKKKRPRN	0.0477973	-0.0268611	-0.0530849	0.00958609	0.0172725	-0.0525287	0.0293057
Q5DID0	UROL1_HUMAN	OTHERS	PPHAEAGLGA	GYVVLIVVAIFVLVAGTATLLIV	RYQRMNGRYN	0.0394482	-0.0155848	-0.00229634	-0.0503342	-0.0297582	0.0149335	0.0363174
P00533	EGFR_HUMAN	OTHERS	CPTNGPKIPS	IATGMVGALLLLLVVALGIGLFM	RRRHIVRKRT	0.0417585	-0.0673612	-0.00317888	-0.0212348	-0.0258366	0.0202172	-0.0400622
P16109	LYAM3_HUMAN	OTHERS	AGPLTIQEAL	TYFGGAVASTIGLIMGGTLLALL	RKRFRQKDDG	0.0407038	-0.0616584	-0.0263373	0.0251763	-0.0793256	0.00671832	-0.00537565
Q9JHJ8	ICOSL_MOUSE	OTHERS	PQETHNNELK	VLVPVLAVLAAAAFVSFIIY	RRTRPHRSYT	0.0409619	-0.0236204	-0.00343161	-0.036018	0.0189438	-0.0159223	0.0613225
P04626	ERBB2_HUMAN	OTHERS	PAEQRASPLT	SIISAVVGILLVVVLGVVFGILI	KRRQQKIRKY	0.0421506	-0.0612432	-0.0324353	-0.0338824	-0.03274	0.090719	-0.0658832
O43184	ADA12_HUMAN	OTHERS	DSGPIRQADN	QGLTIGILVTILCLLAAGFVVYL	KRKTLIRLLF	0.0448308	-0.0413998	-0.0263352	0.00707381	-0.00655875	-0.0204256	0.0164283
P23469	PTPRE_HUMAN	OTHERS	GPPDPGASQP	LLAWLLLPLLLLLLVLLLAAYFF	RFRKQRKAVV	0.0464166	-0.0296008	0.0391761	-0.0234933	0.076405	-0.0201492	-0.018464
Q9H7M9	VISTA_HUMAN	OTHERS	SSQDSENITA	AALATGACIVGILCLPLILLLVY	KQRQAASNRR	0.0477196	-0.0383365	-0.0091746	-0.0163742	0.0403751	0.00257978	0.00162668
Q96J84	KIRR1_HUMAN	OTHERS	LEEREVLPVG	IIAGATIGASILLIFFFIALVFF	LYRRRKGSRK	0.0416991	-0.0249901	-0.0193502	0.026906	-0.0569311	-0.0150812	0.0332738
P16871	IL7RA_HUMAN	OTHERS	INNSSGEMDP	ILLTISILSFFSVALLVILACVL	WKKRIKPIVW	0.0424207	-0.0260427	0.00609021	-0.0432383	0.0310497	-0.0110402	-0.00160626
Q9Z109	VSIG2_MOUSE	OTHERS	LSVTDSSEGR	VAGTLIGVLLGVLLLSVAAFCLI	RFQKERKKEP	0.0395182	-0.0136033	0.00776584	-0.0624035	-0.028255	-0.042197	-0.00553306
Q16820	MEP1B_HUMAN	OTHERS	EKRGSTRDTI	VIAVSSTVAVFALMLIITLVSVY	CTRKKYRERM	0.0442753	-0.0186166	-0.0358575	-0.00263209	-0.0277895	-0.0453188	-0.0514592
Q9ULT6	ZNRF3_HUMAN	OTHERS	QHRPPRQPTE	YFDMGIFLAFFVVVSLVCLILLV	KIKLKQRRSQ	0.0486848	0.00379175	-0.0481924	0.0100116	0.0642708	-0.0658939	-0.0090024
Q9R100	CAD17_MOUSE	OTHERS	PAGRQDGIPT	VGMAVGILLTTFLVIGIILAVVF	IRMRKDKVEN	0.0425412	0.00231297	-0.0179514	-0.035343	0.0186285	0.0377264	-0.0499748
P25942	TNR5_HUMAN	OTHERS	DVVCGPQDRL	RALVVIPIIFGILFAILLVLVFI	KKVAKKPTNK	0.0465226	0.0200486	-0.0509838	-0.0362635	-0.00440566	0.0221163	0.0553444
Q9UQV4	LAMP3_HUMAN	OTHERS	FGNVDECSSD	YTIVLPVIGAIVVGLCLMGMGVY	KIRLRCQSSG	0.037575	-0.0236349	0.00705523	-0.0297502	-0.020166	-0.0286258	-0.0246866
P57087	JAM2_HUMAN	OTHERS	RMQVDDLNIS	GIIAAVVVVALVISVCGLGVCYA	QRKGYFSKET	0.0387833	-0.0405485	-0.0257339	-0.017912	-0.0116455	-0.01829	-0.0416174
Q9UKJ1	PILRA_HUMAN	OTHERS	RSDSWHISLE	TAVGVAVAVTVLGIMILGLICLL	RWRRRKGQQR	0.0445256	-0.0491399	-0.0524517	0.0134754	-0.097811	0.0272318	-0.0200278
E9Q612	PTPRO_MOUSE	OTHERS	TMVTEVNPNV	VVISVLAILSTLLIGLLLVTLVI	LRKKHLQMAR	0.0407029	-0.0393524	0.0116183	-0.00105656	-0.047462	-0.010638	-0.00630479
Q9UKN1	MUC12_HUMAN	OTHERS	EFNIAKSLVY	GIVGAVMAVLLLALIILIILFSL	SQRKRHREQY	0.0434844	-0.0390535	-0.0209215	0.00334996	-0.0148038	-0.0269055	-0.0204154
Q8IZJ1	UNC5B_HUMAN	OTHERS	HLLEASGDAA	LYAGLVVAIFVVVAILMAVGVVV	YRRNCRDFDT	0.0386459	-0.0438995	0.0136826	-0.0301547	0.00581568	0.0118425	-0.0169258
Q9BQS7	HEPH_HUMAN	OTHERS	IPIKNVEMLA	SVLVAISVTLLLVVLALGGVVWY	QHRQRKLRRN	0.0408624	-0.0329696	-0.0694346	0.0150075	-0.0260704	0.0368935	-0.0262497
P29322	EPHA8_HUMAN	OTHERS	TGKPRPRYDT	RTIVWICLTLITGLVVLLLLLIC	KKRHCGYSKA	0.0459124	-0.0352698	-0.0208257	0.000843976	0.00659408	0.00543873	0.0257456
Q9H3T3	SEM6B_HUMAN	OTHERS	GLVSVNLLVT	SSVAAFVVGAVVSGFSVGWFVGL	RERRELARRK	0.0391229	-0.0511728	-0.00273282	0.00995507	-0.034434	0.0314125	-0.00997525
Q9UPZ6	THS7A_HUMAN	OTHERS	PFGPDGRLKT	WVYGVAAGAFVLLIFIVSMIYLA	CKKPKKPQRR	0.0450262	-0.0100418	-0.0260505	-0.00643043	0.0469251	-0.0510298	-0.00277448
Q96PE5	OPALI_HUMAN	OTHERS	GKETDCGPSL	GLAAGIPLLVATALLVALLFTLI	HRRRSSIEAM	0.0391286	-0.054219	0.031137	-0.045223	-0.0832323	0.0655885	0.0320296
Q8IZU9	KIRR3_HUMAN	OTHERS	GLEAESVPMA	VIIGVAVGAGVAFLVLMATIVAF	CCARSQRNLK	0.0382921	0.0477977	-0.0448992	-0.0414175	-0.0646357	-0.0691443	0.00196855
Q14956	GPNMB_HUMAN	OTHERS	DRDPASPLRM	ANSALISVGCLAIFVTVISLLVY	KKHKEYNPIE	0.0465657	-0.013636	-0.0335693	0.00488316	0.015072	0.0376504	0.00134732
Q923D3	PARM1_MOUSE	OTHERS	QEVENALSSG	SIAAITVTVIAVVLLVFGGAAYL	KIRHSSYGRL	0.0366622	-0.0171247	0.0211155	-0.0523815	-0.038516	-0.00549215	0.0125706
P55899	FCGRN_HUMAN	OTHERS	VELESPAKSS	VLVVGIVIGVLLLTAAAVGGALL	WRRMRSGLPA	0.0377638	-0.0535161	0.018284	-0.0460116	-0.0391709	0.0415113	-0.0749987
Q96PX8	SLIK1_HUMAN	OTHERS	DTSRVSISVL	VPGLLLVFVTSAFTVVGMLVFIL	RNRKRSKRRD	0.0459862	-0.05131	-0.014728	0.0510713	-0.0170206	-0.00921212	-0.026873
Q3MIP1	IPIL2_HUMAN	OTHERS	ARAEPADGVD	GGFPLLKVAVLLLLSYVLL	RCRHAVRQRF	0.0385038	-0.0158602	-0.0140654	-0.0358876	-0.0119069	-0.0452896	0.0405926
Q13445	TMED1_HUMAN	OTHERS	RNLQEGNLER	VNFWSAVNVAVLLLVAVLQVCTL	KRFFQDKRPV	0.0433482	0.0053803	-0.0272085	-0.0325451	0.0566364	0.0220592	-0.0144495
Q86XK7	VSIG1_HUMAN	OTHERS	IDLTSSHPEV	GIIVGALIGSLVGAAIIISVVCF	ARNKAKAKAK	0.0464585	-0.00321003	-0.0615205	-0.0261246	0.0193614	0.0295693	-0.0273223
Q14517	FAT1_HUMAN	OTHERS	QYVSTPWNIG	LAEGIGIVVFVAGIFLLVVVFVL	CRKMISRKKK	0.0443468	-0.0186174	-0.0292463	0.0226607	-0.010469	-0.0603217	-0.03938
P12314	FCGR1_HUMAN	OTHERS	QVLGLQLPTP	VWFHVLFYLAVGIMFLVNTVLWV	TIRKELKRKK	0.0441366	-0.00805992	-0.0524166	0.0192115	0.0352806	-0.063697	-0.0541502
P26010	ITB7_HUMAN	OTHERS	VRPQEKGADH	TQAIVLGCVGGIVAVGLGLVLAY	RLSVEIYDRR	0.0400243	0.0220914	-0.0527159	-0.0568753	0.00238407	-0.00181167	-0.0226251
Q9BYE9	CDHR2_HUMAN	OTHERS	ESDLSKQLIS	VIIGLGVALLLVLVIMTMAFVCV	RKSYNRKLQA	0.0370379	-0.0136464	0.024346	-0.0360408	-0.0298931	-0.0437715	0.0888183
Q8K558	TRML1_MOUSE	OTHERS	PHEFRRRENS	IPLIWGAVLLLALVVVAVVIFAV	MARKKGNRLV	0.0454238	-0.00558047	-0.00123303	0.0307353	0.022375	-0.0122968	-0.00667752
Q96FE7	P3IP1_HUMAN	OTHERS	NSKEKKDLGT	LGYVLGITMMVIIIAIGAGIILG	YSYKRGKDLK	0.0384929	0.0053898	-0.0591067	-0.010341	0.0666929	-0.0449127	-0.0365302
Q12907	LMAN2_HUMAN	OTHERS	FRSGPLTGWR	VFLLLLCALLGIVVCAVVGAVVF	QKRQERNKRF	0.0413673	-0.0425521	-0.0212545	0.0536649	0.00684196	0.0235322	-0.0188899
Q8TDQ0	HAVR2_HUMAN	OTHERS	LRDSGATIRI	GIYIGAGICAGLALALIFGALIF	KWYSHSKEKI	0.036597	0.011158	-0.0472443	-0.0304484	-0.0315154	-0.0158117	0.0215248
Q96DU3	SLAF6_HUMAN	OTHERS	DVKIQYTDTK	MILFMVSGICIVFGFIILLLLVL	RKRRDSLSLS	0.0501535	-0.0444413	-0.0325315	0.0646988	0.00920697	0.0679309	0.0337661
Q9H156	SLIK2_HUMAN	OTHERS	LHTEVPLSVL	ILGLLVVFILSVCFGAGLFVFVL	KRRKGVPSVP	0.0423952	-0.0485042	-0.00603934	0.0502873	0.0139852	0.0462035	-0.00988112
P20036	DPA1_HUMAN	OTHERS	EPIQMPETTE	TVLCALGLVLGLVGIIVGTVLII	KSLRSGHDPR	0.0446241	0.0249608	-0.086002	-0.032782	-0.0342105	0.0384302	0.00716967
Q3UU94	MANS4_MOUSE	OTHERS	EPWDGAPASA	GVWLACVTLGAAVISLCCRVVLG	TSRCCGKRQG	0.0383079	-0.0154415	-0.0161095	-0.020731	-0.00454575	-0.0999469	-0.000789138
P55808	XG_HUMAN	OTHERS	GNPEGNMVAK	IVSPIVSVVVVTLLGAAASYFKL	NNRRNCFRTH	0.0355525	-0.0373328	0.0356331	-0.0426122	-0.0501346	0.026918	-0.00627532
Q9BZD7	TMG3_HUMAN	OTHERS	SVRDPSQSSD	AMYVVVPLLGVALLIVIALFIIW	RCQLQKATRH	0.0419001	0.0185351	-0.0377377	-0.0817253	-0.0298806	-0.0192089	0.05004
Q8NET5	NFAM1_HUMAN	OTHERS	YREPPQSPQK	LLLFGFTGLLSVLSVVGTALLLW	NKKRMRGPGK	0.0453795	-0.0341386	-0.000864974	-0.0122659	0.0499698	-0.0102888	-0.000589242
Q8TDW7	FAT3_HUMAN	OTHERS	GHSYVGKEEL	IGIAVVLFVIFILVVLFIVF	RKKVFRKNYS	0.0456973	-0.0305297	-0.0402675	0.0191351	0.0313206	-0.0432984	0.0478019
Q3MIW9	MUCL3_HUMAN	OTHERS	QMGENDSFPA	WAIVIVVLVAVILLLVFLGLIFL	VSYMMRTRRT	0.039214	0.0498022	-0.017291	-0.0417016	0.00952633	-0.0420044	0.031088
Q5SQ64	LY66F_HUMAN	OTHERS	CAPSTGWDMP	WILMLLLTMGQGVVILALSIVLW	RQRVRGAPGR	0.0437287	-0.032265	-0.0178992	0.0263674	0.0849221	0.0180187	0.0156723
Q16849	PTPRN_HUMAN	OTHERS	TAHSTSPMRS	VLLTLVALAGVAGLLVALAVALC	VRQHARQQDK	0.0403898	-0.00806066	-0.0118663	-0.0117937	-0.00888268	-0.0176549	-0.0277285
Q9Y6H6	KCNE3_HUMAN	OTHERS	RASLPGRDDN	SYMYILFVMFLFAVTVGSLILGY	TRSRKVDKRS	0.0420212	-0.0117809	-0.0212524	-0.025056	0.0443534	0.0249733	-0.0247569
Q495A1	TIGIT_HUMAN	OTHERS	AEHGARFQIP	LLGAMAATLVVICTAVIVVVALT	RKKKALRIHS	0.0464745	-0.0472114	-0.0209204	0.054355	0.0351482	-0.0168196	-0.0238919
Q80UL9	JAML_MOUSE	OTHERS	KGQQGILNGN	QLVIIVGIVCATFLLLPVLILIV	KKAKWNKSSV	0.0420523	-0.00319249	-0.0315347	0.0256714	-0.0348525	-0.0062094	0.0589977
Q6UX15	LAYN_HUMAN	OTHERS	SREAALNLAY	ILIPSIPLLLLLVVTTVVCWVWI	CRKRKREQPD	0.0366424	-0.0437247	-0.017378	0.0289405	-0.0623836	-0.0034721	-0.0390012
Q9EP73	PD1L1_MOUSE	OTHERS	LPATHPPQNR	THWVLLGSILLFLIVVSTVLLFL	RKQVRMLDVE	0.0405123	-0.0207876	-0.00947987	-0.0304768	-0.0302572	0.0262007	0.0848641
Q96KG7	MEG10_HUMAN	OTHERS	STALPADSYQ	IGAIAGIIILVLVVLFLLALFII	YRHKQKGKES	0.0458307	-0.0014371	-0.0123762	0.00375965	0.012535	0.0479094	0.0179855
Q99M80	PTPRT_MOUSE	OTHERS	KQVDNTVKMA	GVIAGLLMFIIILLGVMLTI	KRRKLAKKQK	0.0466806	-0.059672	0.00517961	0.014532	0.00295684	-0.0185279	0.0330433
Q15762	CD226_HUMAN	OTHERS	GKTDNQYTLF	VAGGTVLLLLFVISITTIIVIFL	NRRRRRERRD	0.0413326	-0.0686467	-0.00355822	0.0065683	-0.00120732	0.0408364	-0.0393144
Q8TC27	ADA32_HUMAN	OTHERS	IMERASGKTE	NTWLLGFLIALPILIVTTAIVLA	RKQLKKWFAK	0.041644	-0.0161086	-0.0121578	-0.0255457	0.0832235	0.0250572	0.0446434
P16581	LYAM2_HUMAN	OTHERS	TCEAPTESNI	PLVAGLSAAGLSLLTLAPFLLWL	RKCLRKAKKF	0.0458427	0.020668	-0.023017	-0.0456318	-0.0557024	0.0584875	0.0775796
P01903	DRA_HUMAN	OTHERS	APSPLPETTE	NVVCALGLTVGLVGIIIGTIFII	KGLRKSNAAE	0.0430264	0.0275016	-0.0751424	-0.0291613	-0.0345799	0.00771849	0.0147377
Q9UBV2	SE1L1_HUMAN	OTHERS	MFTQLDMDQL	LGPEWDLYLMTIIALLLGTVIAY	RQRQHQDMPA	0.0453117	-0.0344385	-0.0283266	0.0530961	0.091755	0.00946482	0.00809393
P21754	ZP3_HUMAN	OTHERS	EQWALPSDTS	VVLLGVGLAVVVSLTLTAVILVL	TRRCRTASHP	0.0407892	-0.0353234	-0.00459643	-0.00428343	-0.00850942	0.029226	0.0067448
Q3TEW6	MPZL1_MOUSE	OTHERS	LHVVEIDNLL	VFLVWVVVGTVTAVVLGLTLLISLVLVVLY	RRKHSKRDYT	0.0388609	-0.030566	-0.030655	0.0316443	-0.0435405	-0.0271744	-0.0559585
Q5ZPR3	CD276_HUMAN	OTHERS	TGQPMTFPPE	ALWVTVGLSVCLIALLVALAFVC	WRKIKQSCEE	0.040984	-0.0271617	-0.0184193	0.0329635	-0.0629267	-0.0234406	0.0203885
Q8HWB0	HMR1_MOUSE	OTHERS	APRESGDILR	VSTISGTTILIIALAGVGVLIWR	RSQELKEVMY	0.0404256	-0.0203368	-0.0441635	-0.0137051	0.0548979	-0.0287839	-0.00883044
Q07763	CD244_MOUSE	OTHERS	QSVPSNFRFL	PFGVIIVILVTLFLGAIICFCVW	TKKRKQLQFS	0.0388272	-0.0325646	0.00865498	-0.00601715	-0.0481523	0.00888582	0.0119439
Q16790	CAH9_HUMAN	OTHERS	AEPVQLNSCL	AAGDILALVFGLLFAVTSVAFLV	QMRRQHRRGT	0.036458	-0.0369082	0.0353873	-0.000523657	-0.0556708	-0.0108577	-0.00453161
Q9HCL0	PCD18_HUMAN	OTHERS	MTSVSQASLD	VSMIIIISLGAICAVLLVIMVLF	ATRCNREKKD	0.0399273	0.0024551	-0.00313885	-0.0200682	0.00441608	-0.0564748	0.0185146
Q8BG22	CLCA2_MOUSE	OTHERS	VVSRDDLILK	GVLTTVGLIAILCLIMVVAHCIF	NRKKRPSRKE	0.0368144	-0.0584648	0.0198335	-0.0296276	-0.0673246	0.00823212	-0.036091
Q13505	MTX1_HUMAN	OTHERS	EEEPYRRRNQ	ILSVLAGLAAMVGYALLSGIVSI	QRATPARAPG	0.0392853	0.0107912	-0.0568396	0.0167837	0.000767548	-0.00599427	-0.00378297
Q15116	PDCD1_HUMAN	OTHERS	PSPRPAGQFQ	TLVVGVVGGLLGSLVLLVWVLAV	ICSRAARGTI	0.0372101	0.0458841	-0.0595635	-0.0416011	-0.0245627	-0.0563326	-0.0283895
O43699	SIGL6_HUMAN	OTHERS	VHWKPEGRAG	GVLGAVWGASITTLVFLCVCFIF	RVKTRRKKAA	0.0373439	-0.0267775	0.0310543	-0.0647645	-0.0320335	-0.0518771	-0.0140992
P26842	CD27_HUMAN	OTHERS	PPQRSLCSSD	FIRILVIFSGMFLVFTLAGALFL	HQRRKYRSNK	0.0394098	-0.0473783	0.0133812	0.0400353	-0.019467	-0.0181571	-0.0623836
O76095	JTB_HUMAN	OTHERS	ALMEQRLFWK	FEGAVVCVALIFACLVII	RQRQLDRKAL	0.0421204	-0.0347809	0.00804882	0.0290448	0.0487157	-0.0239894	0.0528633
B8ZZ34	SHSA8_HUMAN	OTHERS	RDPGRERSHT	AVYAVCGVAALLVLAGIGARLGL	ERAHSPRARR	0.0332977	-0.0114412	0.00792299	-0.0540183	-0.0146249	0.0116634	-0.0352111
Q00609	CD80_MOUSE	OTHERS	EDPPDSKNTL	VLFGAGFGAVITVVVIVVIIKCF	CKHRSCFRRN	0.0441845	0.0170493	-0.053496	-0.0380279	0.00636706	0.0710491	-0.01384
Q6UWW9	TM207_HUMAN	OTHERS	CVNYNDQHPN	GWYIWILLLLVLVAALLCGAVVL	CLQCWLRRPR	0.0352818	0.0321663	-0.0145036	-0.0473337	0.044613	-0.070263	-0.030586
Q9WTL4	INSRR_MOUSE	OTHERS	LEEEDTGGMR	IFLTVTPVGFMLLVTLAALGFFY	SRKRNSTLYT	0.036666	-0.0516398	0.0253337	-0.0277952	-0.0365585	0.00450601	-0.0304569
Q60750	EPHA1_MOUSE	OTHERS	PVSRSLTGGE	IVAVIFGLLLGIALLIGIYVFRS	RRGQRQRQQR	0.0398895	-0.0342611	-0.0280005	0.03443	-0.027689	-0.00570825	-0.00112039
Q9HC56	PCDH9_HUMAN	OTHERS	SQPYQNEDYL	TIMIAIIAGAMVVIVVIFVTVLV	RCRHASRFKA	0.0390571	-0.0157529	0.00069466	-0.0371336	-0.000737658	-0.0138702	-0.0493005
P11362	FGFR1_HUMAN	OTHERS	RPAVMTSPLY	LEIIIYCTGAFLISCMVGSVIVY	KMKSGTKKSD	0.0455424	-0.0064194	-0.0657769	0.0558981	0.0189195	-0.078439	-0.00292762
Q5SZK8	FREM2_HUMAN	OTHERS	ELNSPSSAVS	LVTVVGGTTVGLLTICLTVIAVL	MCRGKESFRG	0.043099	0.0170345	-0.0303497	-0.0431564	-0.00919018	-0.0339708	-0.0294293
Q5T292	TM273_HUMAN	OTHERS	TPGAEIDFKY	ALIGTAVGVAISAGFLALKICMI	RRHLFDDDSS	0.0387809	-0.00982168	-0.0267836	0.0168916	-0.053883	0.0245217	0.0482075
P20273	CD22_HUMAN	OTHERS	TLTVYYSPET	IGRRVAVGLGSCLAILILAICGL	KLQRRWKRTQ	0.0433611	-0.00775292	-0.0452814	0.058862	-0.0160996	-0.0277276	-0.0204328
Q96PZ7	CSMD1_HUMAN	OTHERS	SSHYHGTSSG	SVAAAILVPFFALILSGFAFYLY	KHRTRPKVQY	0.0380138	-0.0476571	0.0410179	-0.0443387	0.00639504	-0.0256836	-0.0282794
O43493	TGON2_HUMAN	OTHERS	SGNGSAESSH	FFAYLVTAAILVAVLYIA	HHNKRKIIAF	0.0446389	-0.00249606	-0.0125314	-0.0342399	0.0297394	0.0373334	0.00282021
Q9Y279	VSIG4_HUMAN	OTHERS	TSAGPGKSLP	VFAIILIISLCCMVVFTMAYIML	CRKTSQQEHV	0.0366333	-0.0258481	0.0493496	-0.0565389	0.00544714	-0.0392013	0.0237673
P17927	CR1_HUMAN	OTHERS	KCTSRTHDAL	IVGTLSGTIFFILLIIFLSWIIL	KHRKGNNAHE	0.0393444	-0.0305937	0.0232504	-0.00627078	-0.0467499	-0.024981	0.0759421
Q9UKQ2	ADA28_HUMAN	OTHERS	PDCDDSSVVF	HFSIVVGVLFPMAVIFVVVAMVI	RHQSSREKQK	0.0398272	-0.00135425	-0.00834604	-0.0186841	0.00343706	-0.0264486	0.00336026
P34910	EVI2B_HUMAN	OTHERS	QTPQKNNYNS	IAAILIGVLLTSMLVAIIIIVLW	KCLRKPVLND	0.0444207	0.047375	-0.0758533	-0.0297386	0.0196241	0.0709476	-0.0032958
Q9BZ76	CNTP3_HUMAN	OTHERS	EPLVNADRRD	SAVIGGVIAVVIFILLCITAIAI	RIYQQRKLRK	0.0348855	0.0122065	0.00164512	-0.0446501	-0.0322148	-0.048925	0.0530128
Q3TTY0	PLB1_MOUSE	OTHERS	LPDKAEEPSN	ALYWAVPVAAIGGLAVGILGVML	WRTVKPVQQE	0.0341066	0.00879364	-0.0076204	-0.0637711	-0.0164752	0.0774061	-0.0647143
P42082	CD86_MOUSE	OTHERS	FPSPQTYWKE	ITASVTVALLLVMLLIIV	CHKKPNQPSR	0.045635	-0.00657939	-0.0453888	0.0201945	0.0475696	-0.0665926	0.0362653
A8MVZ5	BTNLA_HUMAN	OTHERS	FSRSSQFTAW	KAALPLILVAMGLVIAGGICIFW	KRQREKNKAS	0.0401113	-0.040795	0.0354616	0.00338553	0.0324057	0.0502485	-0.00380203
O14669	TMG2_HUMAN	OTHERS	GGRGRVDVAS	LAVGLTGGILLIVLAGLGAFWYL	RWRQHRGQQP	0.0373362	-0.0324717	0.00911168	0.00509877	-0.0648424	0.022886	-0.00288964
Q8TCW7	ZPLD1_HUMAN	OTHERS	PFQLNAITSA	LISGMVILGVTSFSLLLCSLALL	HRKGPTSLVL	0.0431049	-0.0174961	-0.000666854	0.02345	-0.00574237	-0.033107	0.0286043
Q19T08	ECSCR_HUMAN	OTHERS	SPTSETVLTV	AAFGVISFIVILVVVVIILVGVV	SLRFKCRKSK	0.0434976	-0.00346478	-0.047842	0.00518895	-0.0303159	-0.0527647	-0.0810024
Q9BVV8	F174C_HUMAN	OTHERS	GASGSALTRS	FYVILGFCGLTALYFLIRAF	RLKKPQRRRY	0.0369742	-0.0301674	0.0505593	-0.00946431	0.0382449	-0.0363517	-0.00150073
Q96IQ7	VSIG2_HUMAN	OTHERS	LSVTEPSQGR	VAGALIGVLLGVLLLSVAAFCLV	RFQKERGKKP	0.0390163	-0.00318379	0.0153905	-0.0502973	-0.0173005	-0.00647294	0.000414732
P01730	CD4_HUMAN	OTHERS	PTWSTPVQPM	ALIVLGGVAGLLLFIGLGIFFCV	RCRHRRRQAE	0.0397333	-0.0280118	0.00323159	-0.00793432	-0.0902288	-0.0336781	-0.0175098
Q6UWI2	PARM1_HUMAN	OTHERS	QEVEHALSSG	SIAAITVTVIAVVLLVFGVAAYL	KIRHSSYGRL	0.0375945	-0.0119021	0.0274892	-0.0382177	-0.0444314	-0.0049868	0.0242841
Q6UXL0	I20RB_HUMAN	OTHERS	CVEVQGEAIP	LVLALFAFVGFMLILVVVPLFVW	KMGRLLQYSC	0.0449138	0.0275386	-0.0175143	-0.0256517	0.0556067	-0.0146809	0.0105829
O75882	ATRN_HUMAN	OTHERS	AFSQHSNFMD	LVQFFVTFFSCFLSLLLVAAVVW	KIKQSCWASR	0.040655	0.00295933	0.00012728	-0.0112487	0.0558658	-0.0227599	0.0279414
Q04900	MUC24_HUMAN	OTHERS	QPVRKSTFDA	ASFIGGIVLVLGVQAVIFFLYKF	CKSKERNYHT	0.0420236	0.0129768	-0.00776557	-0.0015559	0.0268651	-0.000234793	-0.0200019
Q13740	CD166_HUMAN	OTHERS	NREKVNDQAK	LIVGIVVGLLLAALVAGVVYWLY	MKKSKTASKH	0.0376347	-0.0256364	0.0297022	-0.0182703	-0.0174024	-0.0126323	-0.00365713
P20023	CR2_HUMAN	OTHERS	AVCRSRSLAP	VLCGIAAGLILLTFLIVITLYVI	SKHRARNYYT	0.0417626	0.00323674	-0.0272792	-0.022218	-0.0161444	0.020631	-0.0124402
O60245	PCDH7_HUMAN	OTHERS	DPSYEISKQR	LSIVIGVVAGIMTVILIILIVVM	ARYCRSKNKN	0.0429233	0.00754037	-0.0770289	0.0410982	-0.0112824	-0.0203232	-0.0051831
Q8TDF5	NETO1_HUMAN	OTHERS	SLLDQLTNTS	GTVIGVTSCIVIILIIISVIVQI	KQPRKKYVQR	0.0404832	0.000394262	-0.0859406	0.0217348	-0.00134316	0.0161638	0.0376945
Q5VZ72	IZUM3_HUMAN	OTHERS	RKAENREIAL	FLILLATAVILGSAVLLFHFCIF	HRRKMKAIRR	0.0392919	-0.0430766	0.0554762	0.00638885	0.0116487	0.0219674	0.00355915
Q60819	I15RA_MOUSE	OTHERS	ISPHSSKMTK	VAISTSVLLVGAGVVMAFLAWYI	KSRQPSQPCR	0.0344794	-0.0314585	0.0260007	-0.0458227	-0.014502	-0.0396087	0.017207
Q6DN72	FCRL6_HUMAN	OTHERS	SQVLFTPASN	WLVPWLPASLLGLMVIAAALLVY	VRSWRKAGPL	0.0353788	0.00567598	-0.0335857	0.0176866	-0.0574873	0.00633902	0.0396151
P43307	SSRA_HUMAN	OTHERS	IEREDGLDGE	TIFMYMFLAGLGLLVIVGLHQLL	ESRKRKRPIQ	0.0382492	-0.0380932	0.0350161	-0.0351716	0.0324408	-0.0194395	-0.0520345
Q9QZ26	KCNE5_MOUSE	OTHERS	REATSAKGND	AYLYILLIMIFYACLAGGLILAY	TRSRKLVEAK	0.0418782	-0.00451207	-0.0169297	-0.0147716	0.0598258	0.0626096	-0.0215595
O88786	I13R2_MOUSE	OTHERS	WEGYTGPDSK	IIFIVPVCLFFIFLLLLLCLIVE	KEEPEPTLSL	0.0427406	0.00172423	-0.0283636	0.0115305	0.0508413	-0.0384271	0.0748919
O43570	CAH12_HUMAN	OTHERS	CTAAGLSLGI	ILSLALAGILGICIVVVVSIWLF	RRKSIKKGDN	0.0458819	-0.0390457	-0.0111898	0.0705201	0.0555202	-0.00994108	-0.0228355
P07333	CSF1R_HUMAN	OTHERS	AHTHPPDEFL	FTPVVVACMSIMALLLLLLLLLL	YKYKQKPKYQ	0.0441364	0.00992915	-0.0265063	0.00447971	0.0139112	0.0120975	0.06393
O35674	ADA19_MOUSE	OTHERS	VDSGPLPPKS	VGPVIAGVFSALFVLAVLVLLCH	CYRQSHKLGK	0.0399196	-0.0187324	-0.0588561	0.020648	-0.0625538	-0.081603	-0.013201
O75144	ICOSL_HUMAN	OTHERS	ENPVSTGEKN	AATWSILAVLCLLVVVAVAIGWV	CRDRCLQHSY	0.0399725	-0.00253322	0.00511858	-0.00815598	0.0572371	0.00632968	-0.0307699
A8MVW5	HECA2_HUMAN	OTHERS	EKLAQKGKSL	SPLASITGISLFLIISMCLLFLW	KKYQPYKVIK	0.0386399	-0.0121746	-0.00252578	-0.0470837	0.00415415	-0.0259598	0.0587477
O95727	CRTAM_HUMAN	OTHERS	YLGLARKKSG	ILLLTLVSFLIFILFIIVQLFIM	KLRKAHVIWK	0.0449264	-0.0125982	-0.0238845	0.0250102	0.0475894	0.0145329	0.0215492
Q9BQ51	PD1L2_HUMAN	OTHERS	SQMEPRTHPT	WLLHIFIPFCIIAFIFIATVIAL	RKQLCQKLYS	0.0467727	-0.00671412	-0.0417038	0.0398177	0.0683446	-0.0290564	0.0121123
P23470	PTPRG_HUMAN	OTHERS	ISRPAPGRME	WIIPLIVVSALTFVCLILLIAVL	VYWRGCNKIK	0.0383844	0.0394457	-0.0801843	-0.0292065	-0.0109168	-0.0094133	0.00948692
Q9NPF0	CD320_HUMAN	OTHERS	DQSGSPTAYG	VIAAAAVLSASLVTATLLLLSWL	RAQERLRPLG	0.0415145	-0.00898404	-0.00114681	-0.016707	-0.0142858	-0.0205382	-0.0289477
P01133	EGF_HUMAN	OTHERS	RHAGHGQQQK	VIVVAVCVVVLVMLLLLSLWGAH	YYRTQKLLSK	0.0361191	-0.0178334	0.0101639	-0.0676477	-0.00745588	-0.0215808	0.0201696
Q9H9K5	MER34_HUMAN	OTHERS	FAKVGDWFRS	WGYVLLIVLFCLFIFVLIYVRVF	RKSRRSLNSQ	0.0422972	-0.0151732	-0.00505702	0.0356367	0.0230462	0.0627107	0.00800354
Q9H0V9	LMA2L_HUMAN	OTHERS	APLPPLSGLA	LFLIVFFSLVFSVFAIVIGIILY	NKWQEQSRKR	0.0417927	0.00908372	-0.0719796	0.0428219	0.0430633	0.0427143	-0.0126206
Q9QUM4	SLAF1_MOUSE	OTHERS	KQESSSESSP	WMQYTLVPLGVVIIFILVFTAII	MMKRQGKSNH	0.0383698	-0.015529	0.0362976	-0.0535692	0.00536355	-0.0611947	-0.0416125
P40238	TPOR_HUMAN	OTHERS	TRVETATETA	WISLVTALHLVLGLSAVLGLLLL	RWQFPAHYRR	0.0426531	0.0170373	-0.025933	0.0250022	0.0584478	0.0177526	-0.00822062
O60500	NPHN_HUMAN	OTHERS	PSGPSGLPLL	PVLFALGGLLLLSNASCVGGVLW	QRRLRRLAEG	0.0311182	-0.0581489	0.0389497	-0.0376036	-0.0352337	0.0848419	-0.0798975
Q3V0X1	SMIM9_MOUSE	OTHERS	FKNHLSDFFK	SSIPPAAIFALFVTTAIMRAAIV	NKRLEEPHRQ	0.035364	-0.0391576	-0.00598296	-0.011302	-0.00459959	-0.00826059	-0.014005
P05532	KIT_MOUSE	OTHERS	NNKEQIQAHT	LFTPLLIGFVVAAGAMGIIVMVL	TYKYLQKPMY	0.0372929	0.00121395	-0.0429922	0.0168377	-0.00785423	-0.0812771	-0.0192591
Q5VX71	SUSD4_HUMAN	OTHERS	QTWPSTHETL	LTTWKIVAFTATSVLLVLLLVIL	ARMFQTKFKA	0.0455125	0.0289801	-0.0340736	0.0170526	0.0163289	0.00112719	0.00635078
Q9UJQ1	LAMP5_HUMAN	OTHERS	PVDEREQLEE	TLPLILGLILGLVIMVTLAIYHV	HHKMTANQVQ	0.0393482	-0.00272242	0.00498017	-0.0512899	0.00958976	-0.0474535	-0.00922752
Q8TDQ1	CLM1_HUMAN	OTHERS	LDNRHKLLKL	SVLLPLIFTILLLLLVAASLLAW	RMMKYQQKAA	0.0432764	0.028224	0.00520969	0.00106322	0.0171852	0.0375367	0.0423653
Q16832	DDR2_HUMAN	OTHERS	PMLKVDDSNT	RILIGCLVAIIFILLAIIVIILW	RQFWQKMLEK	0.0465571	0.0324112	-0.0636964	-0.00436974	0.0649552	0.0816224	0.0196263
Q9R157	ADA18_MOUSE	OTHERS	TKRLSKNEDS	WVILGFFIFLPFIVTFLVGI	MKRNERKIVP	0.0423775	-0.0469663	-0.00253279	-0.000726152	0.044346	-0.0196646	-0.00598808
Q13641	TPBG_HUMAN	OTHERS	CDPILPPSLQ	TSYVFLGIVLALIGAIFLLVLYL	NRKGIKKWMH	0.0385994	-0.0308815	-0.0266044	0.00671538	-0.0411345	-0.074462	0.0360525
Q8IVU1	IGDC3_HUMAN	OTHERS	KEEAANQTST	TGIVIGIHIGVTCIIFCVLFLLF	GQRGRVLLCK	0.0339889	-0.0138835	0.0350436	-0.0709835	-0.0271996	-0.0215227	0.0437169
Q68D85	NR3L1_HUMAN	OTHERS	LSETEKTDNF	SIHWWPISFIGVGLVLLIVLIPW	KKICNKSSSA	0.043657	0.0320024	-0.0323767	-0.0230991	0.0327819	0.0494822	0.0520948
P17181	INAR1_HUMAN	OTHERS	EKTKPGNTSK	IWLIVGICIALFALPFVIYAAKV	FLRCINYVFF	0.0404671	0.0166342	0.0108057	-0.0459618	0.0391827	-0.0291946	-0.0230987
Q99075	HBEGF_HUMAN	OTHERS	NRLYTYDHTT	ILAVVAVVLSSVCLLVIVGLLMF	RYHRRGGYDV	0.0417631	0.000195032	-0.0563836	0.0358565	-0.0436751	0.0624957	-0.00427151
Q8NBR0	P5I13_HUMAN	OTHERS	ARGPTPRTEE	AAWAAMALTFLLVLLTLATL	CTRLHRNFRR	0.0400002	-0.0160685	0.00906648	-0.0156682	-0.00758064	-0.0169011	-0.0313414
A2A863	ITB4_MOUSE	OTHERS	LVHKKKDCPP	GSFWWLIPLLIFLLLLLALLLLL	CWKYCACCKA	0.0413212	0.0251885	-0.0370916	-0.0379181	0.0198388	-0.0239268	0.0389952
P49755	TMEDA_HUMAN	OTHERS	RDTNESTNTR	VLYFSIFSMFCLIGLATWQVFYL	RRFFKAKKLI	0.0399742	-0.00241051	0.021042	-0.0209854	0.0444681	0.0349452	0.0306169
Q6UXV1	IZUM2_HUMAN	OTHERS	QMDSKYPRNQ	ALLGILISVSLAVFVFVVIVVSA	CTYRQNRKLL	0.0388806	0.0288748	-0.0880101	0.0182544	-0.025461	-0.0250278	-0.0488637
Q8IYV9	IZUM1_HUMAN	OTHERS	QPLQPEKMLA	SRLLGLLICGSLALITGLTFAIF	RRRKVIDFIK	0.0381931	-0.0652961	0.0495076	-0.0139695	0.0539054	0.0457698	0.00163284
P98153	IDD_HUMAN	OTHERS	DGNSLFDSMA	SGMRLVVSCISSFLILSLLLFMV	HRLRQRRRER	0.0363693	-0.00725179	0.00421435	0.0180527	-0.0805995	0.0270722	0.0440952
O00238	BMR1B_HUMAN	OTHERS	RDFVDGPIHH	RALLISVTVCSLLLVLIILFCYF	RYKRQETRPR	0.042964	-0.0274548	0.016985	0.00377761	0.0295355	-0.00927059	0.0249299
O35181	NRG3_MOUSE	OTHERS	MESEDVYQRQ	VLSISCIIFGIVIVGMFCAAFYF	KSKKQAKQIQ	0.034781	-0.0293486	0.0403519	0.031578	-0.0210591	-0.0743225	0.0323365
Q7Z7M0	MEGF8_HUMAN	OTHERS	FFRQDQAHID	LFVFFSVFFSCFFLFLSLCVLLW	KAKQALDQRQ	0.0388605	-0.00991319	0.0136313	-0.000891532	0.0485016	-0.0612584	0.0517006
Q5T2D2	TRML2_HUMAN	OTHERS	SMPSIRHQDV	YSTVLGVVLTLLVLMLIMVYGFW	KKRHMASYSM	0.042582	-0.0411394	0.0119108	0.036478	-0.0242431	0.0142897	0.0162195
Q8IXH8	CAD26_HUMAN	OTHERS	VELADAEVGL	HVGALFPVCAAFVALAVALLFLL	RCYFVLEPKR	0.0393352	0.0442513	-0.0496433	-0.026068	-0.0197505	-0.0222682	0.0197414
P40189	IL6RB_HUMAN	OTHERS	TPKFAQGEIE	AIVVPVCLAFLLTTLLGVLFCFN	KRDLIKKHIW	0.031523	-0.0319818	0.0211703	-0.0261113	-0.0135055	-0.0529224	0.0482371
Q9ULX7	CAH14_HUMAN	OTHERS	QAGSSYTTGE	MLSLGVGILVGCLCLLLAVYFIA	RKIRKKRLEN	0.0414649	-0.00417989	0.0172618	0.0167547	-0.0313987	0.0391517	0.0334606
P21860	ERBB3_HUMAN	OTHERS	LVLIGKTHLT	MALTVIAGLVVIFMMLGGTFLYW	RGRRIQNKRA	0.0381722	-0.0291522	0.0171572	0.0105038	-0.00386702	-0.00814024	0.0452474
Q8WVN6	SCTM1_HUMAN	OTHERS	AEPQSAPDTG	FWPVPAVVTAVFILLVALVMFAW	YRCRCSQQRR	0.0361698	0.011108	0.0153295	-0.028788	-0.036225	0.0185693	0.0401313
Q64385	I11RA_MOUSE	OTHERS	LDHRDPLEQV	AVLASLGIFSCLGLAVGALALGL	WLRLRRSGKD	0.0355116	-0.00747754	0.00563476	-0.0253508	-0.0331074	-0.000741815	-0.0393663
P15529	MCP_HUMAN	OTHERS	PEEGILDSLD	VWVIAVIVIAIVVGVAVICVVPY	RYLQRRKKKG	0.0420886	0.017243	-0.0771024	0.0510328	-0.0217279	0.0227956	-0.0172524
Q6UY11	DLK2_HUMAN	OTHERS	RQEAGLGEPS	LVALVVFGALTAALVLATVLLTL	RAWRRGVCPP	0.0420627	0.0236798	0.00734643	0.0115829	0.0481655	0.0986479	0.0306026
P28068	DMB_HUMAN	OTHERS	PGLSPMQTLK	VSVSAVTLGLGLIIFSLGVI	SWRRAGHSSY	0.0353763	-0.0259193	-0.0193189	0.0096632	-0.0236951	0.0160471	-0.0251676
Q6P9G4	TM154_HUMAN	OTHERS	NFAPDENQLE	FILMVLIPLILLVLLLLSVVFLA	TYYKRKRTKQ	0.0412071	0.0205922	-0.0310918	-0.011455	0.0598959	-0.0289394	-0.0297183
Q8N386	LRC25_HUMAN	OTHERS	SCAPGLASAT	IGAVVVSGCLLLGLAIAGPVLAW	RLWRCRVARS	0.0376626	0.0255407	-0.0337016	0.00475565	-0.0390659	0.0891688	0.0292456
Q92824	PCSK5_HUMAN	OTHERS	RPATEHFKTA	LFITSSMMLVLLLGAAVVVW	KKSRGRVQPA	0.0407787	-0.00564685	-0.0236925	0.000959785	0.0336022	0.0618247	-0.000632899
B1B212	H60B_MOUSE	OTHERS	QHNSDTQGLS	FTWIVIICIGGIVSFMAFMVFAW	CMLKKKKGAL	0.0397586	0.0489529	-0.00663971	-0.0221662	0.00164067	-0.0235026	-0.0122557
P20239	ZP2_MOUSE	OTHERS	IIAKDIASKT	LGAVAALVGSAVILGFICYL	YKKRTIRFNH	0.0410019	-0.0347886	0.022031	0.0336282	-0.00510352	-0.0186479	-0.0195367
P12821	ACE_HUMAN	OTHERS	GLDLDAQQAR	VGQWLLLFLGIALLVATLGL	SQRLFSIRHR	0.0371714	-0.00440071	0.0127247	-0.0120294	0.0322177	0.0255349	0.00685293
O95256	I18RA_HUMAN	OTHERS	VQLKEKRGVV	LLYILLGTIGTLVAVLAASALLY	RHWIEIVLLY	0.0330834	0.02396	-0.00704036	-0.0400865	-0.00348339	0.0628104	0.0565202
Q9P2E7	PCD10_HUMAN	OTHERS	GGGETSLDLT	LILIIALGSVSFIFLLAMIVLAV	RCQKEKKLNI	0.0450889	0.0147677	-0.000396377	0.0236663	0.0547336	-0.0337518	-0.000782367
P20916	MAG_HUMAN	OTHERS	LPFQGAHRLM	WAKIGPVGAVVAFAILIAIVCYI	TQTRRKKNVT	0.0410667	0.0096581	-0.0227754	0.0269695	0.0125293	-0.0253329	-0.0503236
Q6UW88	EPGN_HUMAN	OTHERS	TSYAVDSYEK	YIAIGIGVGLLLSGFLVIFYCYI	RKRCLKLKSP	0.0403351	-0.0308307	0.0285316	0.0065836	-0.0111014	0.0422857	0.0145189
Q15256	PTPRR_HUMAN	OTHERS	HEADKIWSKE	GFYAVVIFLSIFVIIVTCLMILY	RLKERFQLSL	0.0355313	-0.0255081	0.0100124	0.0299738	-0.0622862	-0.0369948	0.0673968
E9Q9F6	CTSRD_MOUSE	OTHERS	KQLRSEKGQR	LLGFCYQILQLCLGVCFCTWLRG	KLRQWLRPRR	0.0364306	-0.0357584	0.0657678	-0.0374379	0.0408631	-0.0608303	0.0207446
P19235	EPOR_HUMAN	OTHERS	SLLTPSDLDP	LILTLSLILVVILVLLTVLALLS	HRRALKQKIW	0.0382626	-0.0408671	0.0557505	-0.0240538	0.0488082	-0.0183008	0.0111945
Q9NYZ4	SIGL8_HUMAN	OTHERS	TSRPVSQVTL	AAVGGAGATALAFLSFCIIFIIV	RSCRKKSARP	0.035464	0.0212951	0.0103747	-0.0532975	-0.0913869	0.02021	0.0730679
Q8NER5	ACV1C_HUMAN	OTHERS	PNAPKLGPME	LAIIITVPVCLLSIAAMLTVWAC	QGRQCSYRKK	0.0328384	-0.00455844	0.00416286	0.0262566	0.0028432	-0.0424596	-0.0148401
Q9R160	ADA24_MOUSE	OTHERS	SKKDAPEKPN	VIIWLLPIICVAVVLSVLFCLSG	ATKKSREAAA	0.034023	-0.00763716	0.0159224	-0.0302316	-0.0129691	-0.0706364	-0.0636466
Q6ZSJ9	SHSA6_HUMAN	OTHERS	KYDPEKDKTN	FTVYITCGVIAFVIVAGVFA	KVSYDKAHRP	0.0371214	0.0373129	-0.0437875	-0.0321051	0.0358837	-0.00800318	-0.0299766
B2RU80	PTPRB_MOUSE	OTHERS	ITTESEPLFG	VIEGVSAGLFLIGMLVALVAFFI	CRQKASHSRE	0.0364996	-0.0114178	0.0338727	-0.024159	-0.0246798	0.0165742	-0.00863207
Q96LA6	FCRL1_HUMAN	OTHERS	TGARSNHLTS	GVIEGLLSTLGPATVALLFCYGL	KRKIGRRSAR	0.0380356	-0.0396277	0.0636476	-0.0246376	0.0263007	-0.030914	-0.00326809
Q16586	SGCA_HUMAN	OTHERS	EAPDRDFLVD	ALVTLLVPLLVALLLTLLLAYVM	CCRREGRLKR	0.0348543	-0.00879635	0.013479	-0.0175825	-0.0536527	-0.0493739	-0.0847367
P10747	CD28_HUMAN	OTHERS	PLFPGPSKPF	WVLVVVGGVLACYSLLVTVAFII	FWVRSKRSRL	0.0380993	0.044646	-0.0151015	-0.0270864	-0.0240117	-0.00351713	-0.00992033
P13688	CEAM1_HUMAN	OTHERS	NGLSPGAIAG	IVIGVVALVALIAVALACFLHFG	KTGRASDQRD	0.0383585	0.0169808	0.0212164	-0.0282918	0.0079066	-0.0491697	0.0286893
Q96NY8	NECT4_HUMAN	OTHERS	GKQVDLVSAS	VVVVGVIAALLFCLLVVVVVLMS	RYHRRKAQQM	0.040959	-0.00303287	-0.0642654	0.0469906	-0.0462293	0.0618699	-0.0132572
Q12836	ZP4_HUMAN	OTHERS	EKLRVPVDSK	VLWVAGLSGTLILGALLVSYLAV	KKQKSCPDQM	0.041548	-0.0161125	0.0184388	0.0417758	0.00743926	0.0167035	0.0531538
Q14703	MBTP1_HUMAN	OTHERS	IMPGRYNQEV	GQTIPVFAFLGAMVVLAFFVVQI	NKAKSRPKRR	0.0376799	0.0168851	-0.0211421	0.0204515	0.0168097	0.0126671	0.0466871
Q9UF33	EPHA6_HUMAN	OTHERS	SDMAAEQGQI	LVIATAAVGGFTLLVILTLFFLI	TGRCQWYIKA	0.0384775	0.0115396	0.0287095	-0.0304912	0.0199323	-0.0422145	0.0230368
Q5JXA9	SIRB2_HUMAN	OTHERS	PATEMSPTGL	LVVFAPVVLGLKAITLAALLLAL	ATSRRSPGQE	0.0406156	0.0328899	0.00116201	0.00986844	0.00654104	-0.0173176	0.0135977
Q80WM9	TNR14_MOUSE	OTHERS	STDTTCSSQV	VYYVVSILLPLVIVGAGIAGFLI	CTRRHLHTSS	0.032667	-0.0152836	0.00707472	-0.0108094	-0.0534441	0.0298158	-0.108405
P13762	DRB4_HUMAN	OTHERS	SARSESAQSK	MLSGVGGFVLGLLFLGTGLFIYF	RNQKGHSGLQ	0.0336878	-0.0137893	0.0316115	-0.0558704	-0.00458007	-0.0107799	0.0681792
Q15363	TMED2_HUMAN	OTHERS	RAINDNTNSR	VVLWSFFEALVLVAMTLGQIYYL	KRFFEVRRVV	0.042197	0.00789631	-0.0103639	-0.00324981	0.0545763	0.0504727	-0.0145981
P30203	CD6_HUMAN	OTHERS	ENKESRELML	LIPSIVLGILLLGSLIFIAFILL	RIKGKYALPV	0.0387069	0.00609044	0.0499257	-0.00807083	0.0351027	-0.0148524	0.0556562
Q9BXJ7	AMNLS_HUMAN	OTHERS	AHVWGSSAAG	LAGGVAAAVLLALLVLLVAPPLL	RRAGRLRWRR	0.0356964	-0.0205281	0.0384913	-0.0426715	-0.00623943	0.0333552	-0.0418434
Q9HBG7	LY9_HUMAN	OTHERS	ICSGPERNTK	LWIGLFLMVCLLCVGIFSWCIW	KRKGRCSVPA	0.0393794	-0.0480002	0.0418602	-0.0241155	0.0444204	0.00962654	-0.0128692
O95976	IGSF6_HUMAN	OTHERS	IKLLSKELRS	FLTALVSLLSVYVTGVCVAFILL	SKSKSNPLRN	0.0346596	0.0115703	0.042366	-0.0210078	0.0118267	-0.00423812	0.0473096
O43506	ADA20_HUMAN	OTHERS	MEGLNVMGKL	RYLSLLCLLPLVAFLLFCLHVLF	KKRTKSKEDE	0.0352549	-0.0548366	0.0391107	0.030869	-0.0590659	-0.0362079	0.0583972
Q96JA1	LRIG1_HUMAN	OTHERS	AAGCRKDGTT	VGIFTIAVVSSIVLTSLVWVCII	YQTRKKSEEY	0.0397821	0.0125519	-0.0106526	-0.0111056	0.0130837	0.0177288	-0.0491494
O14763	TR10B_HUMAN	OTHERS	TSSPGTPASP	CSLSGIIIGVTVAAVVLIVAVFV	CKSLLWKKVL	0.0399262	0.0243139	-0.00557902	-0.017724	-0.0215121	-0.0528826	-0.0104075
Q96P31	FCRL3_HUMAN	OTHERS	VTGTSRNRTG	LTAAGITGLVLSILVLAAAAALL	HYARARRKPG	0.0364583	0.0253403	0.0278442	-0.0412532	-0.00262051	-0.00485764	-0.00562901
Q9UNE0	EDAR_HUMAN	OTHERS	LSGQGHLATA	LIIAMSTIFIMAIAIVLIIMFYI	LKTKPSAPAC	0.0413386	0.0267629	0.0194094	-0.00620175	-0.00396637	0.0143698	0.0471534
Q13444	ADA15_HUMAN	OTHERS	TTQLKATSSL	TTGLLLSLLVLLVLVMLGASYWY	RARLHQRLCQ	0.0351765	-0.0331662	0.0385158	-0.013717	-0.0259885	-0.0222465	-0.0345201
Q96A28	SLAF9_HUMAN	OTHERS	PSTAFCLLAK	GLLIFLLLVILAMGLWVIRV	QKRHKMPRMK	0.0405149	-0.0382204	-0.0167322	0.085006	0.00264563	0.0430365	-0.00847409
P13473	LAMP2_HUMAN	OTHERS	CSADDDNFLV	PIAVGAALAGVLILVLLAYFIGL	KHHHAGYEQF	0.0385515	0.0261053	-0.00653733	-0.0362977	-0.002425	0.00965255	0.0721297
P28908	TNR8_HUMAN	OTHERS	STGKPVLDAG	PVLFWVILVLVVVVGSSAFLLCH	RRACRKRIRQ	0.0346291	-0.0196958	0.0159432	0.0256993	-0.0235704	0.0238527	0.000716609
P51841	GUC2F_HUMAN	OTHERS	KICHGGIDPA	FAMMVCLTLLIALLSINGFAYFI	RRRINKIQLI	0.0384863	-0.0391407	0.0828409	0.0139099	0.0581524	0.0764876	0.031458
Q9CR75	TNR12_MOUSE	OTHERS	AAPPAHFRLL	WPILGGALSLVLVLALVSSFLVW	RRCRRREKFT	0.0410883	-0.00540042	0.00832511	0.054461	0.00602544	0.07694	0.0199426
Q01638	ILRL1_HUMAN	OTHERS	LSRKNPIDHH	SIYCIIAVCSVFLMLINVLVIIL	KMFWIEATLL	0.0385577	0.0546461	-0.033813	-0.0248712	-0.0320905	0.0395209	0.0739073
A8K4G0	CLM7_HUMAN	OTHERS	AVFIGSHKRN	HYMLLVFVKVPILLILVTAILWL	KGSQRVPEEP	0.0428961	0.0331087	-0.0371823	0.0142605	0.0948413	-0.0104334	0.0186807
Q8WWB7	GLMP_HUMAN	OTHERS	PVDGLSPLVL	GIMAVALGAPGLMLLGGGLVLLL	HHKKYSEYQS	0.0407655	-0.00783976	-0.0137146	0.0205988	0.0193692	-0.00993332	-0.0523176
Q99965	ADAM2_HUMAN	OTHERS	IYHSKPMRWP	FFLFIPFFIIFCVLIAIMVKVNF	QRKKWRTEDY	0.0371668	-0.0407073	0.00919766	0.0437992	0.0712156	0.0186957	-0.0303748
Q80YF6	UPK3B_MOUSE	OTHERS	IDTWPGRRSG	CMIVITSILSALAGLLLLAFLAA	STTRFSSLWW	0.0350161	0.0297662	0.00744606	-0.0399836	-0.0143441	-0.0457104	0.025214
Q6NUJ2	CK087_HUMAN	OTHERS	QQLFQSFSST	LVLIVLVTLIFCLIVLSLSTFHI	HKRRMKKRKM	0.0359451	-0.0550908	0.0879343	-0.00709958	-0.0234586	-0.0156923	-0.00662225
Q5IJ48	CRUM2_HUMAN	OTHERS	PLPLPFPLLE	VAVPAACACLLLLLLGLLSGILA	ARKRRQSEGT	0.0319669	-0.0536137	-0.0129258	0.0634154	-0.075772	0.0152766	-0.0800858
Q9NR16	C163B_HUMAN	OTHERS	LKSLNASSGH	LALILSSIFGLLLLVLFILFLTW	CRVQKQKHLP	0.037335	0.0180604	0.0514794	-0.0290064	-0.0115606	-0.0120633	0.0655173
Q9P2V4	LRIT1_HUMAN	OTHERS	DAENTQQLIN	VVVISVAIVIALPLTLLVCCSAL	QKRCRKCFNK	0.0371798	-0.0321063	0.0576546	-0.0219369	-0.00333651	0.0299871	-0.0221336
O60279	SUSD5_HUMAN	OTHERS	GCPGLSRGPV	IATIVTVLCLLLLLAGVGMVWGY	RKCQHKSSVY	0.0420707	0.0198435	-0.0264934	0.000332049	0.00233769	0.0431985	-0.0242642
Q9BX59	TPSNR_HUMAN	OTHERS	TQVVPPERRT	ALGVIFASSLFLLALMFLGL	QRRQAPTGLG	0.0393892	-0.0332216	0.0339459	0.00113364	0.0187438	0.00436119	0.0663553
Q8BJE2	BTNL9_MOUSE	OTHERS	LPRMSPWKKA	FVGTLVVLPLSLIVLTMLALRYF	YKLRSFQEKQ	0.037648	0.00905709	0.0186387	0.00141377	-0.0325188	0.0245131	0.0178438
O75054	IGSF3_HUMAN	OTHERS	LQSIICSNDA	LFYFVFFYPFPIFGILIITILLV	RFKSRNSSKN	0.0446727	-0.000795914	-0.0394187	0.0843823	0.0535318	-0.0185329	0.00215233
Q9BTN0	LRFN3_HUMAN	OTHERS	CGAPHAPFLG	GTMIIALGGVIVASVLVFIFVLL	MRYKVHGGQP	0.0412658	0.0144006	-0.0121049	0.0135469	0.0110663	0.0286493	0.0538428
P15391	CD19_HUMAN	OTHERS	LRTGGWKVSA	VTLAYLIFCLCSLVGILHLQRAL	VLRRKRKRMT	0.0297549	-0.0239236	0.035841	0.0181701	-0.0381327	-0.0175401	-0.0459488
Q9D7L8	TMIG1_MOUSE	OTHERS	FHLLVKDKVF	VMPAEPIIAACVVVVLTMAFALF	SRRKRIMKLC	0.0333107	-0.049449	0.054453	0.0108481	-0.032826	0.0488133	0.0423921
Q61098	IL18R_MOUSE	OTHERS	IPDIPGHVFT	GGVTVLVLASVAAVCIVILCVIY	KVDLVLFYRR	0.0328744	0.029981	-0.0233194	-0.0439962	-0.0484694	-0.0119403	0.0387332
Q9JI76	ADA21_MOUSE	OTHERS	SGPTSQKRRV	IITVLSITVPVLSILICLLIAGL	YRIYCKIPSG	0.0360101	0.0418369	0.00486349	-0.0446616	0.00268354	0.0780618	0.044388
P40200	TACT_HUMAN	OTHERS	TGIVVNKPKD	GMSWPVIVAALLFCCMILFGLGV	RKWCQYQKEI	0.0352216	0.00415492	-0.0217602	-0.0141937	-0.00692878	0.0535687	-0.00564859
A8E0Y8	IGSF2_MOUSE	OTHERS	VSSLICSSGP	LLHFLIVCPFVMLLLLATSFLCL	YRKARKLSQL	0.0389883	-0.0229964	0.0320796	0.0335547	-0.0173988	0.00901076	0.067248
Q9HBE5	IL21R_HUMAN	OTHERS	FQTQSEELKE	GWNPHLLLLLLLVIVFIPAFWSL	KTHPLWRLWK	0.035263	0.0188174	0.00119329	-0.0672927	0.032285	-0.0379039	0.0291582
Q9Y5Y7	LYVE1_HUMAN	OTHERS	FKNEAAGFGG	VPTALLVLALLFFGAAAGLGFCY	VKRYVKAFPF	0.0330385	-0.0179261	0.0329487	-0.0146906	-0.00434794	0.0237755	-0.0365799
P11609	CD1D1_MOUSE	OTHERS	ILYWDARQAP	VGLIVFIVLIMLVVVGAVVYYIW	RRRSAYQDIR	0.0357319	-0.0620586	0.0519191	0.0106835	-0.00582813	0.0248462	-0.020471
P09958	FURIN_HUMAN	OTHERS	AGLLPSHLPE	VVAGLSCAFIVLVFVTVFLVLQL	RSGFSFRGVK	0.037672	0.0279557	-0.0495014	-0.00771938	0.000606396	-0.0608929	-0.0269424
Q86VZ4	LRP11_HUMAN	OTHERS	GGEHPAPETG	AVLPLALGLAITALLLLMVACRL	RLVKQKLKKA	0.0408455	0.0362179	0.0251954	-0.03068	-0.0235513	0.0763712	0.0170406
Q6NT55	CP4FN_HUMAN	OTHERS	LLGLEKTAFR	IYAVSTLLLFLLFFLFRLLL	RFLRLCRSFY	0.0353792	0.0317764	0.0249029	-0.0179833	0.0125587	-0.0103562	0.0634606
Q9HC73	CRLF2_HUMAN	OTHERS	TPPKPKLSKF	ILISSLAILLMVSLLLLSLW	KLWRVKKFLI	0.0369638	0.013382	0.00305337	-0.0232655	-0.00139061	0.0146774	-0.0198826
Q6UXE8	BTNL3_HUMAN	OTHERS	FFQPSPWRLA	SILLGLLCGALCGVVMGMIIVFF	KSKGKIQAEL	0.0442754	-0.00217528	-0.0199142	0.0350239	0.0645572	-0.0319375	-0.0050118
Q9QUJ0	HCST_MOUSE	OTHERS	CSGCGTLSLP	LLAGLVAADAVMSLLIVGVVFVC	MRPHGRPAQE	0.0390804	0.0225778	-0.0343564	0.0188361	0.0078228	0.0023927	0.00953147
Q14627	I13R2_HUMAN	OTHERS	EDLSKKTLLR	FWLPFGFILILVIFVTGLLL	RKPNTYPKMI	0.033956	0.019694	-0.00223106	0.00984448	0.0709729	0.0171493	0.0589133
Q8TAB3	PCD19_HUMAN	OTHERS	QESMGSVNLS	LIFIIALGSIAGILFVTMIFVAI	KCKRDNKEIR	0.0383718	-0.0115531	0.0539598	0.00736535	0.033678	-0.0638226	0.0190015
Q8ND94	LRN4L_HUMAN	OTHERS	VPPNPRTLVH	AAVGVGTALALLSCAALVWHFCL	RDRWGCPRRA	0.0316683	-0.0298845	0.0284849	-0.0145217	-0.0525043	0.014937	0.00763908
Q9Y5F7	PCDGL_HUMAN	OTHERS	SAPREGESRL	TLYLAVSLVAICFVSFGSFVALL	SKCLRGAACG	0.0403553	0.042672	-0.0175502	-0.073957	0.0146422	0.0508269	-0.0173401
Q9H159	CAD19_HUMAN	OTHERS	ELVLSMGFKT	EVIIAILICIMIIFGFIFLTLGL	KQRRKQILFP	0.0359039	-0.037512	0.0260772	0.0231314	0.0349464	0.0813041	-0.020766
Q5JX71	F209A_HUMAN	OTHERS	HFRIRQNLPE	HTQGWLGSKWLWLLFVVVPFVIL	QCQRDSEKNK	0.0333236	0.00891813	-0.0361944	-0.0275355	-0.00526476	-0.0510788	0.0305641
Q5VWK5	IL23R_HUMAN	OTHERS	GHLTSDNRGD	IGLLLGMIVFAVMLSILSLIGIF	NRSFRTGIKR	0.0432421	0.0107976	0.00320636	-0.00714459	0.0842577	0.0226389	-0.0370275
O75077	ADA23_HUMAN	OTHERS	GPKGPSATNL	IIGSIAGAILVAAIVLGGTGWGF	KNVKKRRFDP	0.0355867	0.0126866	0.018634	-0.0420013	-0.0332797	0.0294548	-0.0492326
P13726	TF_HUMAN	OTHERS	MGQEKGEFRE	IFYIIGAVVFVVIILVIILAISL	HKCRKAGVGQ	0.0412036	0.0281917	-0.0131724	-0.0251195	0.0381938	0.0561449	-0.0327984
Q9UMZ3	PTPRQ_HUMAN	OTHERS	GEGLSERTVE	IILSVTLCILSIILLGTAIFAFA	RIRQKQKEGG	0.0361426	-0.0313998	0.0684866	-0.0204824	0.00813308	-0.0268958	-0.00183673
Q96H15	TIMD4_HUMAN	OTHERS	MSMKNEMPIS	QLLMIIAPSLGFVLFALFVAFLL	RGKLMETYCS	0.0403416	0.00413737	0.0334854	-0.00314803	0.0439797	-0.0280813	0.010201
Q9UPX0	TUTLB_HUMAN	OTHERS	DGLARPVLAG	IVATICFLAAAILFSTLAACFVN	KQRKRKLKRK	0.0365778	-0.0579086	0.0549414	0.0253209	-0.00899706	0.0251354	-0.0278621
A6NMS7	L37A1_HUMAN	OTHERS	EVPGYGYTDK	LILALIVTGILTILIILFCLIVI	CCHRRSLQED	0.0428675	0.0532979	-0.0378022	-0.0261772	-0.0173033	0.028559	-0.0203259
Q8NAU1	FNDC5_HUMAN	OTHERS	TMKEMGRNQQ	LRTGEVLIIVVVLFMWAGVIALF	CRQYDIIKDN	0.0385271	0.00876118	-0.0071018	-0.00658584	0.0437314	0.038377	0.0125602
Q9H3R2	MUC13_HUMAN	OTHERS	SGLDCKDKFQ	LILTIVGTIAGIVILSMIIALIV	TARSNNKTKH	0.0328281	-0.0114986	0.0205612	-0.0057895	-0.0230404	-0.064273	-0.0427201
P07766	CD3E_HUMAN	OTHERS	ENCMEMDVMS	VATIVIVDICITGGLLLLVYYWS	KNRKAKAKPV	0.0371322	-0.0356895	0.0281863	0.0264096	-0.0315326	0.0127886	0.00647554
Q5T1S8	NCMAP_HUMAN	OTHERS	TRGEDFLYKS	SGAIVAAVVVVVIIIFTVVLILL	KMYNRKMRTR	0.0385636	0.0241654	-0.0267447	0.0275597	-0.0426024	0.0466633	0.0603385
P20333	TNR1B_HUMAN	OTHERS	SPPAEGSTGD	FALPVGLIVGVTALGLLIIGVVN	CVIMTQVKKK	0.0320793	0.0705404	-0.0128929	-0.0832183	0.0227103	0.0259609	-0.0713363
Q9UKJ8	ADA21_HUMAN	OTHERS	PASAKRGVFL	PLIVIPSLSVLTFLFTVGLLMYL	RQCSGPKETK	0.0389794	0.0297573	-0.0389857	-0.0134401	-0.0369563	-0.0148122	-0.000121596
P10721	KIT_HUMAN	OTHERS	NNKEQIHPHT	LFTPLLIGFVIVAGMMCIIVMIL	TYKYLQKPMY	0.0363169	0.00341811	-0.00664468	0.0318907	-0.0341221	-0.097585	0.0247096
Q99650	OSMR_HUMAN	OTHERS	TKVTTPDEHS	SMLIHILLPMVFCVLLIMVMCYL	KSQWIKETCY	0.0359772	0.0120734	0.0154935	-0.023821	0.0415621	-0.038757	0.0384862
O60487	MPZL2_HUMAN	OTHERS	VHTVRFSEIH	FLALAIGSACALMIIIVIVVVLF	QHYRKKRWAE	0.0397899	0.0146094	-0.0731561	0.0793313	0.0022322	0.00682642	-0.0140958
P40259	CD79B_HUMAN	OTHERS	LKQRNTLKDG	IIMIQTLLIILFIIVPIFLL	LDKDDSKAGM	0.0401752	-0.00483909	-0.0141121	0.0296231	0.0625768	-0.07843	-0.000135199
P28906	CD34_HUMAN	OTHERS	ASHQSYSQKT	LIALVTSGALLAVLGITGYFLMN	RRSWSPTGER	0.0319989	-0.0225043	0.0483604	0.00615265	0.0280849	0.0151759	0.0675516
Q96AW1	VOPP1_HUMAN	OTHERS	RCCVRALSIQ	RLWYFWFLLMMGVLFCCGAGFFI	RRRMYPPPLI	0.0337186	-0.0505027	0.0621633	0.0198759	0.00356091	0.0652904	-0.0359979
Q9WU03	SPIT2_MOUSE	OTHERS	MHPFLTPGLK	AVILVGLFLMVLILLLGTSMVCL	IRVVRRKQER	0.0369633	0.0270155	-0.000904754	0.0363819	0.0196677	-0.00101416	0.00727735
O15455	TLR3_HUMAN	OTHERS	TSSCKDSAPF	ELFFMINTSILLIFIFIVLLIHF	EGWRISFYWN	0.0387303	0.0504294	-0.0593246	-0.0274806	0.0554644	0.0593441	0.0367427
Q9Y493	ZAN_HUMAN	OTHERS	PRDAPPPRKP	ASNLVGVLLGLLVPVVVVLLAVT	RECIYRTRRK	0.0416853	0.0388397	-0.0377624	-0.0171917	0.015747	0.00981637	0.00777159
Q04912	RON_HUMAN	OTHERS	PDGVPQSTLL	GILLPLLLLVAALATALVFSYWW	RRKQLVLPPN	0.038268	-0.0460248	0.0649251	-0.019492	0.0240758	0.0652239	-0.00544502
E9Q7X6	HEG1_MOUSE	OTHERS	GGLNCGNPYQ	LITVVIAAAGGGLLLILGVALIV	TCCRKSKNDI	0.0381282	0.0592146	-0.00873255	-0.0439084	-0.0237651	-0.0141436	-0.0480658
Q9D9J7	IZUM1_MOUSE	OTHERS	QNPEKKMKTR	LLILLTLGFVVLVASIIISVLHF	RKVSAKLKNA	0.044579	0.0378159	-0.027271	0.0288175	0.0970147	0.0876104	0.00859437
P48357	LEPR_HUMAN	OTHERS	QDDIEKHQSD	AGLYVIVPVIISSSILLLGTLLI	SHQRMKKLFW	0.0311847	-0.00488273	0.0223408	-0.0331153	-0.00607908	-0.0414746	-0.0573643
Q14392	LRC32_HUMAN	OTHERS	EKGGLKNINL	IIILTFILVSAILLTTLAACCCV	RRQKFNQQYK	0.0361246	-0.0311882	0.0704062	0.0214776	0.0150881	0.0225223	-0.0376945
P38484	INGR2_HUMAN	OTHERS	MADASTELQQ	VILISVGTFSLLSVLAGACFFLV	LKYRGLIKYW	0.0324105	0.0163973	0.014374	-0.0309017	-0.0245769	0.047764	0.0498077
Q8WVV5	BT2A2_HUMAN	OTHERS	ALAVILTASP	WMVSMTVILAVFIIFMAVSICCI	KKLQREKKIL	0.0387771	0.0044869	-0.0222187	0.0632902	-0.059535	0.0103174	0.0292436
Q86XS8	GOLI_HUMAN	OTHERS	MPPKNFSRGS	LVFVSISFIVLMIISSAWLIFYF	IQKIRYTNAR	0.0362094	-0.000796035	-0.0209548	0.0322099	-0.00496063	-0.0275041	-0.0182766
O14967	CLGN_HUMAN	OTHERS	QLMAAAEGHP	WLWLIYLVTAGVPIALITSFCWP	RKVKKKHKDT	0.0379864	0.00439747	0.0439786	0.00788413	0.0554052	0.0674038	0.0308859
O00592	PODXL_HUMAN	OTHERS	PEEAEDRFSM	PLIITIVCMASFLLLVAALYGCC	HQRLSQRKDQ	0.0333845	-0.0250469	0.0515139	-0.0313328	-0.0204365	-0.0520411	-0.0150547
Q9ULC0	MUCEN_HUMAN	OTHERS	TSATSRSYSS	IILPVVIALIVITLSVFVLVGLY	RMCWKADPGT	0.0371574	0.0406281	0.0032316	-0.0451254	-0.0300854	0.0221288	-0.00217438
Q9Y5F3	PCDB1_HUMAN	OTHERS	HSRKVNPSTK	YLVISLVILSFLFLLSVIVIFII	HVYQKIKYRE	0.0401845	0.0345971	-0.0509614	0.00314784	-0.0134906	-0.045324	-0.0495636
Q96F05	CK024_HUMAN	OTHERS	EPLTQAVVDK	TLLLVVLLLGVTLFITVLVLFAL	QAYESYKKKD	0.0426163	0.0351991	-0.0111746	0.0203257	0.0428689	-0.0304164	-0.0286174
Q96QU1	PCD15_HUMAN	OTHERS	KRGESLGYTE	GALLALAFIIILCCIPAILVVLV	SYRQFKVRQA	0.0363045	0.00283267	-0.0184192	0.00742185	0.0132952	0.0392947	-0.0344528
A6NLX4	TM210_HUMAN	OTHERS	CECSLGLSRE	ALIALLVVLAGISASCFCALVIV	AIGVLRAKGE	0.0315072	0.0751348	-0.000264122	-0.0438267	-0.0137278	-0.0604843	0.024389
P26952	IL3RA_MOUSE	OTHERS	CPPEVMPVKT	ALVTSVATVLGAGLVAAGLLLWW	RKSLLYRLCP	0.0385457	0.00144633	-0.0122937	0.0505196	-0.0381683	-0.00466884	0.0398841
Q9NS62	THSD1_HUMAN	OTHERS	QPQGPVKSNN	IVTVTGISLCLFIIIATVLITLW	RRFGRPAKCS	0.0368969	0.00413661	-0.000658038	0.00700207	-0.0278746	0.0910369	0.0457657
Q14242	SELPL_HUMAN	OTHERS	APDHISVKQC	LLAILILALVATIFFVCTVVLAV	RLSRKGHMYP	0.0414366	0.0250468	0.0206745	0.0495307	0.0309306	0.0280246	0.00308094
Q9H1U4	MEGF9_HUMAN	OTHERS	LADVSWTQFN	IIILTVIIIVVVLLMGFVGAVYM	YREYQNRKLN	0.0308146	-0.0185343	0.0258198	0.0689187	-0.0095332	-0.00316284	0.00198663
Q9NTN9	SEM4G_HUMAN	OTHERS	LAPDVRLLYV	LAIAALGGLCLILASSLLYVACL	REGRRGRRRK	0.0368632	-0.00540986	-0.0172829	0.0586046	-0.0145868	-0.0090025	-0.0418461
Q68DV7	RNF43_HUMAN	OTHERS	KEPPAWPDYD	VWILMTVVGTIFVIILASVL	RIRCRPRHSR	0.0321476	-0.0149838	-0.00810421	0.0497506	-0.0116978	-0.013668	-0.0488162
Q8WW62	TMED6_HUMAN	OTHERS	FFLIQSNYNY	VNWWSTAQSLVIILSGILQLYFL	KRLFNVPTTT	0.0401006	0.0153617	-0.00718279	0.00448503	0.0519329	0.0692495	0.000376744
Q8WWQ8	STAB2_HUMAN	OTHERS	APVTLTHTGL	GAGIFFAIILVTGAVALAAYSYF	RINRRTIGFQ	0.0337128	0.00394191	0.0273381	-0.00869675	-0.0512684	0.0707027	-0.0257919
Q9NQ60	EQTN_HUMAN	OTHERS	DLEDLKIKIM	LGISLMTLLLFVVLLAFCSATLY	KLRHLSYKSC	0.0322534	-0.0160049	0.050226	0.0290757	-0.0340739	-0.00766533	0.0243205
Q13586	STIM1_HUMAN	OTHERS	LLTRHNHLKD	FMLVVSIVIGVGGCWFAYI	QNRYSKEHMK	0.0304123	-0.0262686	0.0360637	-0.015772	0.0149887	-0.0263438	-0.0117401
P15260	INGR1_HUMAN	OTHERS	IFNSSIKGSL	WIPVVAALLLFLVLSLVFICFYI	KKINPLKEKS	0.0382264	0.0226049	0.0189777	0.0219061	-0.0301262	0.0110334	0.0267325
Q9R159	ADA25_MOUSE	OTHERS	TEKKHKKSIG	LVILFWILFACFSVLFIVFLFFL	RSYVELPMSE	0.0389757	0.0332922	-0.0118559	-0.00281906	0.066563	0.00860152	0.0265096
Q8WZ59	TM190_HUMAN	OTHERS	PDENVRRKHM	WALVWTCSGLLLLSCSICLFWWA	KRRDVLHMPG	0.0368865	-0.0454256	0.0232495	0.0405263	-0.0111614	0.0280604	0.0201605
Q6Q8B3	MO2R2_HUMAN	OTHERS	RTSGSPALSL	LIILYVKLSLFVVILVTTGFVFF	QRINHVRKVL	0.0349575	0.0151516	0.0597465	-0.010067	0.068332	0.0321665	0.0333507
P40197	GPV_HUMAN	OTHERS	TGKGQDHSPF	WGFYFLLLAVQAMITVIIVFAMI	KIGQLFRKLI	0.0384971	0.0481929	0.0232052	-0.00975042	0.0668821	-0.0423289	0.00988981
Q6UWV2	MPZL3_HUMAN	OTHERS	ERGFGTMLSS	VALLSILVFVPSAVVVALLLVRM	GRKAAGLKKR	0.0415987	-0.0047348	0.0184361	0.0466552	0.0655518	-0.00137032	0.00972951
Q01974	ROR2_HUMAN	OTHERS	SCSPRDSSKM	GILYILVPSIAIPLVIACLFFLV	CMCRNKQKAS	0.0350762	0.0546652	0.0302725	-0.0824667	-0.0672958	-0.00544912	0.0144704
Q3LRV9	TRML4_MOUSE	OTHERS	PGWTSPGLLV	SVQYGLLLLKALMLSVFCVLLCW	RSGQGREYMA	0.0369423	0.0319802	0.024333	-0.0219365	0.0534164	-0.0323869	0.0573467
Q13145	BAMBI_HUMAN	OTHERS	SSKELWFRAA	VIAVPIAGGLILVLLIMLALRML	RSENKRLQDQ	0.0352382	0.00918029	0.0081353	0.089835	-0.0429513	0.0270256	0.062051
O76036	NCTR1_HUMAN	OTHERS	HALWDHTAQN	LLRMGLAFLVLVALVWFLV	EDWLSRKRTR	0.0341368	0.0269374	0.00105137	0.00221498	0.0177358	-0.0277423	0.05803
P12319	FCERA_HUMAN	OTHERS	TVIKAPREKY	WLQFFIPLLVVILFAVDTGLFIS	TQQQVTFLLK	0.0300526	0.00819886	0.0209767	-0.018393	0.00646375	-0.0337236	0.0568165
Q9UIB8	SLAF5_HUMAN	OTHERS	DIAMGFRTHH	TGLLSVLAMFFLLVLILSSVFLF	RLFKRRQGRI	0.0421376	0.0333581	-0.0196135	0.0487288	0.00290081	0.0622453	0.0137183
Q9HBB8	CDHR5_HUMAN	OTHERS	SEDKRFSVVD	MAALGGVLGALLLLALLGLAVLV	HKHYGPRLKC	0.0373309	0.0204156	-0.00349717	0.0542811	-0.00110456	-0.00303776	0.0172723
Q7TST0	BTNL1_MOUSE	OTHERS	PEPFFPKTCP	WKVALVCSVLILLVLLGGISLGI	WKEHQVKRRE	0.029791	-0.0100517	0.0220079	0.0185273	-0.0244802	-0.0417433	-0.0063869
A2RRL7	TM213_HUMAN	OTHERS	ARCCRTGVDE	YGWIAAAVGWSLWFLTLILL	CVDKLMKLTP	0.0369146	0.0277572	-0.016225	0.0140346	-0.00234467	-0.0831563	0.0298033
A0A1B0GTY4	TEX50_HUMAN	OTHERS	FANMDIFQGC	LYLIYNLLQAVFFVLFVLSVHYL	WKKWKKHQKK	0.0410131	-0.0116225	-0.00687981	0.10547	0.0369479	-0.00316836	-0.0107233
Q7TSK3	PCDH8_MOUSE	OTHERS	SGPSLQWDTP	LIVIIVLAGSCTLLLAAIIAIAT	TCNRRKKEVR	0.0341412	0.0176417	0.0187969	0.0135587	0.0222404	-0.0592239	-0.0568894
Q9Y3Q3	TMED3_HUMAN	OTHERS	RARAEDLNSR	VSYWSVGETIALFVVSFSQVLLL	KSFFTEKRPI	0.0327552	0.0344931	-0.000189221	-0.027515	0.00537362	-0.0270931	0.0297591
Q9UBN6	TR10D_HUMAN	OTHERS	TTILGMLASP	YHYLIIIVVLVIILAVVVVGFSC	RKKFISYLKG	0.0387191	-0.0196578	0.0103292	0.0562592	0.023142	0.0244181	-0.0554276
Q99795	GPA33_HUMAN	OTHERS	TVAVRSPSMN	VALYVGIAVGVVAALIIIGIIIY	CCCCRGKDDN	0.0400297	0.075034	-0.0863632	-0.0246707	-0.0101638	-0.041882	-0.064064
O00220	TR10A_HUMAN	OTHERS	VHKESGNGHN	IWVILVVTLVVPLLLVAVLIVCC	CIGSGCGGDP	0.0349797	0.0801661	-0.033115	-0.0593565	0.0283629	-0.0697923	0.00548715
Q8NEA5	CS018_HUMAN	OTHERS	IRHRPALVKV	ILISSVAFSIALICGMAISYMIY	RLAQAEERQQ	0.0327941	0.0227598	0.0332964	0.00383004	-0.0256744	-0.00686985	0.0283122
Q13410	BT1A1_HUMAN	OTHERS	IPASSLPRLT	PWIVAVAVILMVLGLLTIGSIFF	TWRLYNERPR	0.0265507	-0.0150784	0.027201	-0.00128628	-0.0578814	-0.0230684	-0.00208279
P43308	SSRB_HUMAN	OTHERS	REFDRRFSPH	FLDWAAFGVMTLPSIGIPLLLWY	SSKRKYDTPK	0.0391855	-0.011461	-0.00503154	0.0596215	0.0465647	-0.0341993	-0.0699481
Q68SN8	FCRL5_MOUSE	OTHERS	FDMTKNRSVP	MAAGITVGLLIMAVGVFLFYCWF	SRKAGGKPTS	0.0312764	-0.0308859	0.0654474	-0.0408676	-0.0311741	-0.075755	0.00926818
P14784	IL2RB_HUMAN	OTHERS	PAALGKDTIP	WLGHLLVGLSGAFGFIILVYLLI	NCRNTGPWLK	0.0362707	0.00754139	-0.00154052	-0.0195302	0.00257684	-0.0319442	-0.0203383
Q8N6Y1	PCD20_HUMAN	OTHERS	RKVESVSCMP	TLVALSVISLGSITLVTGMGIYI	CLRKGEKHPR	0.0296345	-0.0115119	0.0137575	-0.0151137	-0.0683472	-0.0558179	-0.0570907
O15533	TPSN_HUMAN	OTHERS	GLSGPSLEDS	VGLFLSAFLLLGLFKALGWAAVY	LSTCKDSKKK	0.0361667	0.0435441	0.0294303	-0.0150446	0.0318575	-0.0332626	-0.0172227
P33681	CD80_HUMAN	OTHERS	EHFPDNLLPS	WAITLISVNGIFVICCLTYCFAP	RCRERRRNER	0.0316159	-0.0334991	0.0402371	-0.0110994	-0.0306339	-0.050983	-0.0381305
Q92956	TNR14_HUMAN	OTHERS	KAGAGTSSSH	WVWWFLSGSLVIVIVCSTVGLII	CVKRRKPRGD	0.0316553	-0.00186275	0.0516756	-0.0235108	-0.0149357	-0.00122937	-0.0819578
Q9H756	LRC19_HUMAN	OTHERS	RNSEHEPLGK	SWAFLVGVVVTVLTTSLLIFIAI	KCPIWYNILL	0.03194	0.0530936	-0.00782548	-0.0420422	0.0062169	-0.0269063	0.0358383
O95944	NCTR2_HUMAN	OTHERS	LRPGPAAPIA	LVPVFCGLLVAKSLVLSALLVWW	GDIWWKTMME	0.0293093	0.0583379	-0.0104908	-0.0284782	-0.0288318	-0.0136108	0.0536286
Q8K592	AMHR2_MOUSE	OTHERS	EPQATPGGPV	WMALLLLGMFLVLLLSSIILALL	QRKACRVQGG	0.0381193	-0.0137345	0.0587061	0.00792214	0.0660247	0.0310334	0.0119022
P05362	ICAM1_HUMAN	OTHERS	TVNVLSPRYE	IVIITVVAAAVIMGTAGLSTYLY	NRQRKIKKYR	0.0293045	-0.0506161	0.0552261	0.0227608	-0.0185026	-0.0136782	-0.0533824
P25189	MYP0_HUMAN	OTHERS	FEKVPTRYGV	VLGAVIGGVLGVVLLLLLLFYVV	RYCWLRRQAA	0.0373481	0.0432924	-0.000937832	-0.00719268	-0.0552623	-0.00205457	0.0501022
Q6PCB8	EMB_HUMAN	OTHERS	VLSYLVPLKP	FLVIVAEVILLVATILLC	EKYTQKKKKH	0.0346835	0.0113853	-0.0342423	0.0985157	0.0155709	-0.0286507	0.0126271
Q5SY80	CTSRE_HUMAN	OTHERS	TFGLIPSPSV	YLVASFLFVLMLLFFTILVLSYF	RYMRIYRRYI	0.0408935	0.024217	-0.014018	0.0222748	0.013835	0.047022	-0.023529
Q9H3S1	SEM4A_HUMAN	OTHERS	GAALAAQQSY	WPHFVTVTVLFALVLSGALIILV	ASPLRALRAR	0.0331348	0.0534636	-0.0337903	0.0167318	0.0521761	0.00555641	-0.0268958
Q8NFY4	SEM6D_HUMAN	OTHERS	ESNQMVHMNV	LITCVFAAFVLGAFIAGVAVYCY	RDMFVRKNRK	0.0343801	0.0260996	-0.0197191	0.0656943	-0.0219661	-0.00538091	-0.017376
P29017	CD1C_HUMAN	OTHERS	DIILYWGHHF	SMNWIALVVIVPLVILIVLVLWF	KKHCSYQDIL	0.0424629	0.0185718	-0.0560477	0.0848855	0.0228053	0.0332237	0.0348912
Q9Y6X5	ENPP4_HUMAN	OTHERS	LVDQWCINLP	EAIAIVIGSLLVLTMLTCLIIIM	QNRLSVPRPF	0.0356055	-0.00597681	-0.0169728	0.060319	-0.0109847	-0.0221315	0.0691236
Q24JP5	T132A_HUMAN	OTHERS	QHVTELELGM	YALLGVFCVAIFIFLVNGVVFVL	RYQRKEPPDS	0.037625	-0.00317944	0.017416	0.0512345	0.056283	0.0450647	0.011637
Q96J86	CYYR1_HUMAN	OTHERS	YIGNILSGTA	IAGIVFGIVFIMGVIAGIAICIC	MCMKNHRATR	0.0357452	0.0553309	-0.0334684	0.0251384	-0.0754915	-0.00744589	-0.0576803
P16284	PECA1_HUMAN	OTHERS	RVILAPWKKG	LIAVVIIGVIIALLIIAAKCYFL	RKAKAKQMPV	0.03667	-0.00301048	0.0670514	0.015425	-0.0173897	0.00855984	0.0348915
P60852	ZP1_HUMAN	OTHERS	DSNGNSSLRP	LLWAVLLLPAVALVLGFGVFVGL	SQTWAQKLWE	0.0334663	0.0314108	0.0692375	-0.0332399	0.0660763	-0.0610198	0.000203698
Q8NI17	IL31R_HUMAN	OTHERS	KTLSFSVFEI	ILITSLIGGGLLILIILTVAYGL	KKPNKLTHLC	0.0349923	0.00903905	0.0200867	0.0534904	-0.0031489	0.0160805	0.0378534
Q5VYJ5	MALR1_HUMAN	OTHERS	TDFTYAQNNT	WTLLGIGLAFLMTHITVAVLCFL	ANRKVPIRKT	0.0382661	0.000969959	0.00074032	0.0206433	0.023429	0.0315029	-0.0366077
O75121	MFA3L_HUMAN	OTHERS	LRVIFTSGDM	GVYYMVVCLVAFTIVMVLNITRL	CMMSSHLKKT	0.0361329	0.0614568	-0.050895	-0.00705867	-0.0595173	0.0293426	-0.00967927
Q86XM0	CTSRD_HUMAN	OTHERS	IYVYGAFPVQ	LVSAGVVILLIISSILGSVWLAY	KTPKLLRTAR	0.0327466	0.0139784	0.033493	0.0280082	0.00353531	-0.0423245	0.0272376
Q3TTE0	ADAM5_MOUSE	OTHERS	HSNLKKNQLQ	LILYISLPLLVMISAVVI	KQSKLSRVCD	0.0372343	0.00930407	0.028258	0.0161525	0.0621043	-0.0318654	0.0298954
Q9BWV1	BOC_HUMAN	OTHERS	MVARSSDLPY	LIVGVVLGSIVLIIVTFIPFCLW	RAWSKQKHTT	0.0319694	0.0138469	0.0746912	-0.041106	0.0121977	-0.0131203	0.0247666
Q96PD2	DCBD2_HUMAN	OTHERS	TTVTPNVTKD	VALAAVLVPVLVMVLTTLILILV	CAWHWRNRKK	0.03483	0.0505759	0.00511589	-0.0215476	-0.00360126	-0.00811084	0.00484078
P58658	EVA1C_HUMAN	OTHERS	FAYIRAHPER	AALLFVSSVCIGLALTLCALVIR	ESCAKDFRDL	0.0349368	0.0471291	-0.0325299	0.000221373	0.0120457	0.0418141	0.00522634
Q9QY40	PLXB3_MOUSE	OTHERS	ESMMSTFPVE	AQLGLGMGAAVLIAAVLLLTLMY	RHKSKKALRD	0.0360373	-0.0235444	0.0263879	0.0140541	-0.0344453	0.0129158	-0.00011276
Q8N3G9	TM130_HUMAN	OTHERS	IQVWPSRIQP	AVFAFPCATLITVMLAFIMYMTL	RNATQQKDMV	0.0328192	0.0139346	0.060831	-0.0206999	-0.0220496	-0.0329487	0.0366793
Q8N6P7	I22R1_HUMAN	OTHERS	CRVKTLPDRT	WTYSFSGAFLFSMGFLVAVLCYL	SYRYVTKPPA	0.0349046	-0.00274749	-0.0363074	0.0475237	-0.027911	-0.0647265	0.0043929
G3X8R9	TMIG3_MOUSE	OTHERS	KAVQKAEGSR	MSILIICILITSLGIIFIISHLS	RGRRSQRNRE	0.0291385	-0.0454616	0.0880023	-0.0232877	0.00730756	-0.0427478	-0.0133067
P15812	CD1E_HUMAN	OTHERS	GGHDLIIHWG	GYSIFLILICLTVIVTLVILVVV	DSRLKKQSSN	0.0355817	-0.00395203	-0.0386302	0.0939496	-0.0438661	-0.0351486	-0.0309184
Q902F9	EN113_HUMAN	OTHERS	NLNTVTWVKT	IGSTTIINLILILVCLFCLLLVY	RCTQQLRRDS	0.0382068	0.031563	0.0021791	0.0380819	-0.0434201	-0.0509083	0.064035
P0DPE3	TMDD1_HUMAN	OTHERS	RSPMGWAGPL	ALGLLTGFVGALGTGALVVLLTL	WITGGDGDRA	0.0343845	0.0678241	-0.0348409	0.0197076	-0.0360515	-0.00440283	0.000316348
O75445	USH2A_HUMAN	OTHERS	RSKSTEFYSE	LWFIVLMAMLGLILLAIFLSLIL	QRKIHKEPYI	0.0358916	-0.024054	0.0475118	0.0322183	0.0602148	6.57383e-05	-0.0291616
Q8NAC3	I17RC_HUMAN	OTHERS	PMDKYIHKRW	ALVWLACLLFAAALSLILLL	KKDHAKGWLR	0.0369385	0.0102329	-0.018467	0.0928251	0.00976886	0.00145699	0.0502116
Q3SXP7	SHSL1_HUMAN	OTHERS	EGYMHNNYTA	LLGVWIYGFFVLMLLVLDLLYYS	AMNYDICKVY	0.0354985	0.0442402	0.00341128	-0.000974325	0.0420011	-0.0270955	0.013553
Q9NZN1	IRPL1_HUMAN	OTHERS	SVLLHKRELM	YTVELAGGLGAILLLLVCLVTIY	KCYKIEIMLF	0.0361186	0.0457561	-0.0633209	-0.00120895	-0.0125122	0.0310797	0.0358006
Q9UKF2	ADA30_HUMAN	OTHERS	GLLRGAIPSS	IWVVSIIMFRLILLILSVVFVFF	RQVIGNHLKP	0.0331713	0.0405431	0.0344379	-0.00198533	-0.0178849	0.0158112	0.123238
P20701	ITAL_HUMAN	OTHERS	KVDVVYEKQM	LYLYVLSGIGGLLLLLLIFIVLY	KVGFFKRNLK	0.0372616	0.0502653	-0.0582929	0.0714013	0.0239007	-0.071018	0.0379925
A0A1B0GTW7	LMLN2_HUMAN	OTHERS	TSDHNPSMTH	LRLSMGLCLMLLILVGVMGTTAY	QKRATLPVRP	0.0296436	-0.0375748	0.0500521	-0.00554458	0.0648295	0.0292805	-0.0739996
Q9D2R4	TMD11_MOUSE	OTHERS	RITSEDTNRN	VLWWAFAQILIFISVGIFQM	KHLKDFFIAK	0.0347519	0.0304005	0.0396629	-0.0531001	0.0336897	0.0613093	-0.00862966
P13612	ITA4_HUMAN	OTHERS	HHQRPKRYFT	IVIISSSLLLGLIVLLLISYVMW	KAGFFKRQYK	0.033831	0.0369305	0.00322021	0.0103997	0.0269795	-0.0687704	0.0249857
Q6ZU64	CFA65_HUMAN	OTHERS	KMKYRPPKTK	FFFTVIPQPIFLSPGITLTLPIV	FRPLEAKEYM	0.0263172	0.00994913	0.015767	-0.0145684	-0.0181317	-0.0539392	0.0288949
Q9P0T7	TMEM9_HUMAN	OTHERS	YEERSTTTIK	VIIVIYLSVVGALLLYMAFLMLV	DPLIRKPDAY	0.0355092	0.0557311	0.0171656	-0.0070897	-0.00513051	-0.00962975	0.0390003
P33896	INAR1_MOUSE	OTHERS	KLCEKTRPGS	FSTIWIITGLGVVFFSVMVLYAL	RSVWKYLCHV	0.0378891	0.0489261	-0.00802265	0.00992873	0.0293665	0.0694516	-0.0156374
Q75VT8	HIDE1_MOUSE	OTHERS	QVSFPVPTWI	LALSLSLAGAVLFSGLVAITVLV	RKAKAKNLQK	0.035958	0.00244204	0.0143166	0.0704764	-0.00212661	0.0402175	0.00503529
Q9HCU0	CD248_HUMAN	OTHERS	LAEHSQRDDR	WLLVALLVPTCVFLVVLLALGIV	YCTRCGPHAP	0.0393413	0.055853	0.00591861	-0.0174607	0.0327949	0.000171953	-0.022197
P15813	CD1D_HUMAN	OTHERS	QDIVLYWGGS	YTSMGLIALAVLACLLFLLIVGF	TSRFKRQTSY	0.0355526	0.00512718	-0.0102948	0.0866308	-0.00301891	-0.0496777	0.0221439
B0FP48	UPK3L_HUMAN	OTHERS	AVPGPQSPGT	VVIIAILSILLAVLLTVLLAVLI	YTCFNSCRST	0.0379637	0.0750317	-0.0150058	-0.0498354	0.0271802	0.0556456	-0.0382775
Q96LC7	SIG10_HUMAN	OTHERS	PDKKGLISTA	FSNGAFLGIGITALLFLCLALII	MKILPKRRTQ	0.0362194	0.0474657	0.00288598	0.0361705	-0.0231632	0.00594642	0.0271008
Q08334	I10R2_HUMAN	OTHERS	HDETVPSWMV	AVILMASVFMVCLALLGCFALLW	CVYKKTKYAF	0.0329227	0.0379429	0.00999413	0.00585172	-0.0060522	-0.0424787	-0.00179989
Q60813	ADM1A_MOUSE	OTHERS	KMEDEEVNLK	VMVLVVPIFLVVLLCCLMLIAYL	WSEVQEVVSP	0.0355389	0.0384901	-0.0222509	-0.00713214	0.0192744	-0.00939249	0.0152056
O75309	CAD16_HUMAN	OTHERS	RMKGMPTKLS	AVGILVGTLVAIGIFLILIFTHW	TMSRKKDPDQ	0.034668	0.022218	0.00310667	-0.00584378	-0.0459606	-0.0185507	-0.0120601
Q3ZCQ3	F174B_HUMAN	OTHERS	ILLRDLPTLK	AAVIVAFAFTTLLIACLLLRVFR	SGKRLKKTRK	0.0264419	-0.0330993	0.0242999	0.0386112	0.00340375	-0.0934832	-0.0216194
P07949	RET_HUMAN	OTHERS	KATSGAAGLR	LLLLLLLPLLGKVALGLYFS	RDAYWEKLYV	0.0336408	0.0241299	0.0521914	-0.00012104	0.0888212	-0.02047	-0.0304142
Q9UM44	HHLA2_HUMAN	OTHERS	PSQETASHNK	GLWILVPSAILAAFLLIWSV	KCCRAQLEAR	0.033469	0.0508273	0.00974309	-0.048609	-0.0421121	0.0425796	-0.0271919
Q8BH06	I17RE_MOUSE	OTHERS	VLCPDVSHRH	LGLLILALLALTALVGVVLVLLG	RRLLPGSGRT	0.0427539	0.0192929	-0.022052	0.0603918	0.0564461	0.0710918	-0.0314265
Q8N441	FGRL1_HUMAN	OTHERS	ASSSSATSLP	WPVVIGIPAGAVFILGTLLLWLC	QAQKKPCTPA	0.0345044	0.0126655	0.0346023	-0.0149554	-0.0176378	0.00776108	0.0186905
P32927	IL3RB_HUMAN	OTHERS	SWDTESVLPM	WVLALIVIFLTIAVLLALRFCGI	YGYRLRRKWE	0.0310699	0.0271121	0.0545667	-0.00430857	0.010253	-0.0693124	0.0350739
Q9Y6W8	ICOS_HUMAN	OTHERS	ESQLCCQLKF	WLPIGCAAFVVVCILGCILICWL	TKKKYSSSVH	0.034907	-0.018648	0.0412841	0.0623052	-0.0109849	-0.017722	-0.0159539
P56817	BACE1_HUMAN	OTHERS	YNIPQTDEST	LMTIAYVMAAICALFMLPLCLMV	CQWRCLRCLR	0.0344676	0.0253297	0.0292832	-0.0306643	-0.00934645	-0.0189206	-0.0069036
P08922	ROS1_HUMAN	OTHERS	LVGDDFWIPE	TSFILTIIVGIFLVVTIPLTFVW	HRRLKNQKSA	0.0322365	-0.0439587	0.0301768	0.0571591	-0.0554561	0.0295913	-0.0517165
P35330	ICAM2_MOUSE	OTHERS	VYEPMQDNQM	VIIIVVVSILLFLFVTSVLLCFI	FGQHWHRRRT	0.0310019	0.029563	0.0288491	-0.0095407	-0.013008	-0.0810144	0.00521467
Q9JL59	SCT1B_MOUSE	OTHERS	PDKPPTAVRT	EVIIIIAIATTIIITGIGVFVWY	KQFPVAPQIQ	0.0384381	0.0360562	-0.00935507	-0.00224313	0.0149571	0.0368681	0.0377478
O14944	EREG_HUMAN	OTHERS	LTVHQPLSKE	YVALTVILIILFLITVVGSTYYF	CRWYRNRKSK	0.0314148	-0.000752026	0.0254535	-0.0170564	0.00884598	0.0266237	-0.065468
Q9D871	CEA18_MOUSE	OTHERS	TVNRELYIPG	PLVIFLILLTSLGGAFVCRVLVY	SLFQSCSRGK	0.0357187	0.0527417	-0.0537991	0.031437	-0.0213336	-0.00840955	-0.0305638
Q86T13	CLC14_HUMAN	OTHERS	PQAFDSSSAV	VFIFVSTAVVVLVILTMTVLGLV	KLCFHESPSS	0.0372444	0.0616091	0.00799275	-0.048046	-0.0278566	0.0117963	-0.00150833
P78410	BT3A2_HUMAN	OTHERS	ADPFFRSAQP	WIAALAGTLPILLLLLAGASYFL	WRQQKEITAL	0.0291959	-0.0146852	0.0505339	0.0058954	-0.0468849	0.0530419	0.0225883
Q86YD5	LRAD3_HUMAN	OTHERS	SENQLVYYPS	ITYAIIGSSVIFVLVVALLALVL	HHQRKRNNLM	0.0329444	0.00352438	0.0157765	0.0600269	-0.0592292	-0.000662868	0.00160685
O95196	CSPG5_HUMAN	OTHERS	RCESIITDFQ	VMCVAVGSAALVLLLLFMMTVFF	AKKLYLLKTE	0.0296638	-0.00644603	0.030625	0.0547821	-0.0971801	-0.0189109	0.0804885
Q9NU53	GINM1_HUMAN	OTHERS	LCRFWSNVFP	VFFQFLNIMVVGITGAAVVITIL	KVFFPVSEYK	0.0308647	0.0585678	-0.0312259	-0.00580827	0.00528999	0.00997746	0.0188583
Q8TD07	RAE1E_HUMAN	OTHERS	IHWSSSSLPD	RWIILGAFILLVLMGIVLICVWW	QNGEWQAGLW	0.0325831	0.0366993	0.00627328	-0.0401566	0.061392	-0.01342	0.00290918
P83626	TNR26_MOUSE	OTHERS	SGSQCFCFSK	PLGIVVIIAAFIIIIGAVIILIL	KIICYCKRGE	0.0361994	0.0617019	-0.0371521	0.0596773	-0.0531632	-0.00578001	0.000323459
Q8N131	PORIM_HUMAN	OTHERS	KKGSKFDTGS	FVGGIVLTLGVLSILYIGCKMYY	SRRGIRYRTI	0.0292438	-0.0319436	0.0183478	0.0330929	-0.00661984	0.0314438	-0.040095
O60449	LY75_HUMAN	OTHERS	CKVPLGPDYT	AIAIIVATLSILVLMGGLIWFLF	QRHRLHLAGF	0.0359609	-0.00523203	0.0371059	-0.00888091	-0.0101212	0.100934	-0.0103711
Q8WUT4	LRRN4_HUMAN	OTHERS	AFTTKPSFAL	LLSGLCAASGLLLASTVVLSACL	CRRGQTLGLQ	0.0308171	-0.0227745	0.04352	-0.0186772	-0.011567	0.0406327	-0.07692
Q02846	GUC2D_HUMAN	OTHERS	NICGGGLEPG	LVFLGFLLVVGMGLAGAFLAHYV	RHRLLHMQMV	0.0364362	-0.00883734	0.0840072	-0.0178279	0.0656185	0.0619348	-0.0511637
Q8IYJ0	PIANP_HUMAN	OTHERS	GRGEGVDPQL	YVTITISIIIVLVATGIIFKFCW	DRSQKRRRPS	0.031568	-0.0148423	0.0197973	0.0209789	-0.0159723	0.0211776	-0.0565709
Q8C6Z1	MUC15_MOUSE	OTHERS	DTPKENKNTG	IVFGAILGAILGASLLSLVGYLL	CGQRKTDSFS	0.0259364	0.013687	0.0605627	-0.0542568	0.0213135	-0.0217556	-0.0527795
Q13443	ADAM9_HUMAN	OTHERS	NEMNTALRDG	LLVFFFLIVPLIVCAIFIFI	KRDQLWRSYF	0.0368643	-0.00365424	0.0542134	0.0257854	0.049517	-0.0134574	0.0580946
Q8BG84	LAIR1_MOUSE	OTHERS	SDTSWLKTYS	IYIFTVVSVIFLLCLSALLFCFL	RHRQKKQGLP	0.0330706	-0.0323741	0.0511748	0.0453945	-0.0443311	-0.00384461	0.0116958
P07202	PERT_HUMAN	OTHERS	VDSGRLPRVT	WISMSLAALLIGGFAGLTSTVIC	RWTRTGTKST	0.0299157	0.0131886	0.0406005	0.0475569	-0.00220673	0.0657769	-0.0669003
Q9Y3P8	SIT1_HUMAN	OTHERS	LALGIPSITQ	AWGLWVLLGAVTLLFLISLAAHL	SQWTRGRSRS	0.0355188	0.0284685	0.0105017	0.0150415	0.0410904	0.00683131	-0.0252375
P42701	I12R1_HUMAN	OTHERS	RFSIEVQVSD	WLIFFASLGSFLSILLVGVLGYL	GLNRAARHLC	0.0362572	0.0365471	-0.019264	0.0400761	0.00431419	-0.0451229	-0.047704
Q8WWG1	NRG4_HUMAN	OTHERS	PGSSIQTKSN	LFEAFVALAVLVTLIIGAFYFLC	RKGHFQRASS	0.0351889	0.0071962	0.0494399	0.00985628	0.0207604	-0.0176656	0.017081
Q96KV6	BT2A3_HUMAN	OTHERS	ESFMPSRSPC	VVILPVIMIILMIPIAICIYWIN	NLQKEKKDSH	0.036335	-0.00233167	0.0264399	-0.00117007	0.0185988	-0.0667914	-0.036458
Q29983	MICA_HUMAN	OTHERS	PSGKVLVLQS	HWQTFHVSAVAAAAIFVIIIFYV	RCCKKKTSAA	0.0380079	0.0577888	-0.0705149	0.0512512	-0.0646676	0.0357821	-0.000437045
Q8IW00	VSTM4_HUMAN	OTHERS	ETWAFFEDLY	VYAVLVCCVGILSILLFMLVIVW	QSVFNKRKSR	0.0296431	0.0465377	-0.03549	0.0634305	-0.0709456	-0.0338287	0.0518007
Q86YC3	LRC33_HUMAN	OTHERS	KWERLDLGLL	YLVLILPSCLTLLVACTVIVLTF	KKPLLQVIKS	0.0315055	0.025749	0.00299186	0.0254739	0.0214454	0.033356	0.0642778
Q9JKE1	TREM3_MOUSE	OTHERS	LAWCQGKPVM	VIVLTCGFILNKGLVFSVLFVFL	CKAGPKVLQP	0.029157	0.044509	0.0431127	-0.0457917	0.00170033	0.0126021	0.0677922
P27037	AVR2A_HUMAN	OTHERS	PVTPKPPYYN	ILLYSLVPLMLIAGIVICAFWVY	RHHKMAYPPV	0.0355314	0.0132186	0.0124563	0.0096333	0.00120388	0.0196128	0.0344508
Q9H2E6	SEM6A_HUMAN	OTHERS	YLKGHDQLVP	VTLLAIAVILAFVMGAVFSGITV	YCVCDHRRKD	0.0306608	0.0700813	-0.0145197	-0.0316972	0.0527113	0.00347776	-0.103746
Q6UWB1	I27RA_HUMAN	OTHERS	HLPDNTLRWK	VLPGILFLWGLFLLGCGLSLATS	GRCYHLRHKV	0.0297214	0.0271309	-0.0233654	-0.00998484	-0.0169031	-0.0118174	-0.0363275
A2AJA7	AEGP_MOUSE	OTHERS	EVAAPVSVPV	AVGGALLFFMFLVLMGLGGWHWL	QKQHCPGQRS	0.0336191	-0.00745566	0.0405313	0.0209883	-0.0222437	0.0140069	-0.00701196
P42702	LIFR_HUMAN	OTHERS	MYVVTKENSV	GLIIAILIPVAVAVIVGVVTSIL	CYRKREWIKE	0.0290672	-0.0178317	0.0443126	-0.0306696	-0.0235954	0.0402218	-0.0605589
Q96BF3	TMIG2_HUMAN	OTHERS	QNRNRIASFP	GFLFVLLGVGSMGVAAIVWGAWF	WGRRSCQQRD	0.0307417	-0.0149355	0.00484446	0.0420617	-0.01155	0.0136576	-0.099968
Q9NYQ8	FAT2_HUMAN	OTHERS	IQRGDWGQQE	LLIITVAVAFIIISTVGLLFYCR	RCKSHKPVAM	0.032425	-0.0116682	0.0287464	0.0254748	0.00700067	-0.0228608	0.0180585
Q07011	TNR9_HUMAN	OTHERS	PGHSPQIISF	FLALTSTALLFLLFFLTLRFSVV	KRGRKKLLYI	0.0333287	-0.00940468	0.0810657	0.026268	0.0152819	0.0349158	0.0745448
O75976	CBPD_HUMAN	OTHERS	DNRIFGLPRE	LVVTVSGATMSALILTACIIWCI	CSIKSNRHKD	0.0317848	0.0549074	-0.012279	-0.00335112	-0.0558411	-0.0234963	-0.0211838
Q925P2	CEAM2_MOUSE	OTHERS	VIFDSTYDIS	DVPIAVIITGAVAGVILIAGLAY	RLCSRKSRWG	0.0355971	0.0395034	-0.00177684	-0.0130247	-0.0417388	0.0494423	-0.0541083
Q86UK5	LBN_HUMAN	OTHERS	VTVLPHHGLH	AAGFFIAFLLSLVLTWAALFLMV	RYQCLKGNML	0.036925	0.0162674	0.0300954	0.00797242	-0.00158207	-0.00438051	0.0732344
Q08708	CLM6_HUMAN	OTHERS	HPGSLFSNVR	FLLLVLLELPLLLSMLGAVLWVN	RPQRSSRSRQ	0.0359556	-0.0126163	0.0155096	0.105557	0.0627607	-0.0318253	0.0189902
Q6UY18	LIGO4_HUMAN	OTHERS	FFLDSRGVAM	VLAVGFLPFLTSVTLCFGLIALW	SKGKGRVKHH	0.0334398	0.0320984	0.023796	0.00073803	0.0447005	0.0188037	0.0293563
Q5BVD1	TTMP_HUMAN	OTHERS	CNKNVVGRCK	LWMIITSIFLGVITVIIIGLCLA	AVTYVDEDEN	0.0332835	0.0621211	-0.0260167	0.050644	0.0159367	-0.048017	-0.021942
P59862	CAD26_MOUSE	OTHERS	ECEEPSDTWL	LWWALSPVGAALMVLSAALLCLL	RCSCTFGPKR	0.0351472	0.044719	0.017587	-0.039337	-0.0248678	-0.0302028	-0.00653706
P16471	PRLR_HUMAN	OTHERS	IPSDFTMNDT	TVWISVAVLSAVICLIIVWAVAL	KGYSMVTCIF	0.0362164	0.0447022	-0.0315488	0.0272686	-0.00268354	-0.00701217	0.0360803
Q9Y3Q7	ADA18_HUMAN	OTHERS	FYTEKGYNTH	WNNWFILSFCIFLPFFIVFTTVI	FKRNEISKSC	0.0357061	-0.0171624	0.065642	0.0181522	0.075166	0.00868478	-0.021625
Q8WXI7	MUC16_HUMAN	OTHERS	PLTGNSDLPF	WAVILIGLAGLLGVITCLICGVL	VTTRRRKKEG	0.0264449	0.0181474	0.0913505	-0.0407858	-0.0333942	-0.0253706	-0.0795726
Q8VCD3	LMA1L_MOUSE	OTHERS	SGWLLGSSTC	LHTSIFLFFLLLQTVGFFCYVNF	SRQELDKRLQ	0.0304811	-0.0152507	0.0725823	-0.0068899	0.0323606	-0.0270537	-0.00460098
Q7Z5N4	SDK1_HUMAN	OTHERS	AQVEAPFYEE	WWFLLVMALSSLIVILLVVFALV	LHGQNKKYKN	0.0361579	0.0503246	0.0381842	0.0422562	0.0503765	-0.0793622	0.00752437
Q4V9L6	TM119_HUMAN	OTHERS	DGIVDFFRQY	VMLIAVVGSLAFLLMFIVCAAVI	TRQKQKASAY	0.0346499	-0.00940362	0.00096534	0.0909228	-0.0372111	0.0249163	0.0118236
Q3UV74	ITB2L_MOUSE	OTHERS	LVCAEISNTT	ILLGVIVGVLLAVIFLLVYCMVY	LKGTQKAAKL	0.0319904	0.0304109	0.0224132	0.0112092	-0.0417424	-0.0141898	0.031484
Q3SXY7	LRIT3_HUMAN	OTHERS	TERVEGDDSQ	WSLLLVVTSTACVVILPLICFLL	YKVCKLQCKS	0.0324557	0.033896	0.0778211	-0.0473411	0.0271606	0.0153484	0.0349129
P16410	CTLA4_HUMAN	OTHERS	IDPEPCPDSD	FLLWILAAVSSGLFFYSFLLTAV	SLSKMLKKRS	0.0339457	0.0401158	0.0462111	0.0231678	-5.98231e-05	-0.0585235	-0.0140465
P50283	CD7_MOUSE	OTHERS	SQEPLQTSFS	FPAAIAVGFFFTGLLLGVVCSML	RKIQIKKLCA	0.032369	0.014532	0.04956	-0.00530838	-0.0317919	0.0262477	0.00247584
A6NDA9	LRIT2_HUMAN	OTHERS	DAGGLEAREH	LLHVTVVLCVVLLAVPVGAYAWA	AQGPCSCSKW	0.0281239	0.0515403	0.0207993	-0.0086126	0.0299599	-0.0226578	-0.0163619
Q6ZTQ4	CDHR3_HUMAN	OTHERS	LRKNVYSPSA	WYVPFVITLGSILLLGLLVYLVV	LLAKAIHRHC	0.0321501	0.0562716	0.00291294	0.0224751	-0.0612034	0.0117268	-0.010359
P26006	ITA3_HUMAN	OTHERS	LVEELPAEIE	LWLVLVAVGAGLLLLGLIILLLW	KCGFFKRART	0.0373085	0.057975	-0.017407	0.0128042	0.021266	-0.0520883	-0.00916149
Q9Z0F8	ADA17_MOUSE	OTHERS	NTFGKFLADN	IVGSVLVFSLIFWIPFSILVHCV	DKKLDKQYES	0.0333036	-0.0153618	0.0225494	0.0603267	-0.053236	-0.0503146	0.029826
Q96MU8	KREM1_HUMAN	OTHERS	MGAGSHRVEG	WTVYGLATLLILTVTAIVAKILL	HVTFKSHRVP	0.0308753	0.0500784	0.00599501	-0.0042488	0.0217237	0.0197839	-0.0436216
P80370	DLK1_HUMAN	OTHERS	KTPLLTEGQA	ICFTILGVLTSLVVLGTVGIVFL	NKCETWVSNL	0.0311017	0.0373472	-0.0383155	-0.0150976	-0.0482689	0.0619047	0.0148887
Q99706	KI2L4_HUMAN	OTHERS	FKTGIARHLH	AVIRYSVAIILFTILPFFLLHRW	CSKKKDAAVM	0.0327847	-0.00357751	0.0486965	0.0166975	-0.0385282	-0.0238978	-0.0126827
P26012	ITB8_HUMAN	OTHERS	QTSECFSSPS	YLRIFFIIFIVTFLIGLLKVLII	RQVILQWNSN	0.0356007	0.0419764	-0.0357105	0.0459953	-0.00260211	0.0559753	0.0148582
Q9NPH3	IL1AP_HUMAN	OTHERS	KVPAPRYTVE	LACGFGATVLLVVILIVVYHVYW	LEMVLFYRAH	0.0338268	0.0517887	-0.0113108	-0.00237659	-0.0180429	0.0212386	0.013408
A6H8M9	CDHR4_HUMAN	OTHERS	TDTEAFWQPQ	PWFVVVLTATGALLLLALGWLLG	RLLQGLAQLL	0.0316989	0.0423812	0.0176501	0.0389232	-0.0445498	0.0322509	0.0668437
Q9QUN7	TLR2_MOUSE	OTHERS	ARPSVLECHQ	AALVSGVCCALLLLILLVGALCH	HFHGLWYLRM	0.0295731	0.042755	-0.0234674	0.00940197	-0.0515604	-0.0172339	0.022664
Q9D5K1	TMM81_MOUSE	OTHERS	KPHLPVWQRK	VTSALGIGIVAGVVGGVLVSVAV	FKALGGTDGS	0.0258955	0.0418434	0.00325142	0.0445926	-0.0260715	0.0224398	-0.0527765
Q9UK23	NAGPA_HUMAN	OTHERS	GELSFFTRTA	WLALTLALAFLLLISTAANLSLL	LSRAERNRRL	0.0327225	0.00634264	0.0316315	0.100474	-0.00433231	-0.0204033	-0.0228309
P20963	CD3Z_HUMAN	OTHERS	AQSFGLLDPK	LCYLLDGILFIYGVILTALFLRV	KFSRSADAPA	0.0311876	0.0185471	0.0566864	0.0404524	-0.0155594	-0.0035774	0.0644213
Q96KC8	DNJC1_HUMAN	OTHERS	YRRVRKMSNA	ELALLLFIILTVGHYAVVWSIYL	EKQLDELLSR	0.03339	0.0054814	0.0327118	0.0223751	0.0601467	0.0429931	-0.0187416
P36896	ACV1B_HUMAN	OTHERS	EHPSMWGPVE	LVGIIAGPVFLLFLIIIIVFLVI	NYHQRVYHNR	0.0329538	0.02412	-0.0280564	0.0411954	-0.0461976	0.0110537	0.0237913
Q9D3R5	F187A_MOUSE	OTHERS	PASLSDPETR	TAIELTLMGYLLITIFFITIHLC	RCCCQSRCCP	0.0373086	0.0618349	0.00164247	-0.051883	-0.00948704	-0.0179346	0.00804654
Q9BZV3	IMPG2_HUMAN	OTHERS	CEEFVSEPVI	IGITIASVVGLLVIFSAIIYFFI	RTLQAHHDRS	0.0323723	0.0323862	0.0305274	-0.00698496	-0.068051	0.0484702	0.00834846
Q6UXU6	TMM92_HUMAN	OTHERS	SCCQENELFP	GPVRIFVIIFLVILSVFCICGLA	KCFCRNCREP	0.0273225	0.0525371	0.0508863	-0.0973386	-0.0498971	0.0372199	0.011463
P20645	MPRD_HUMAN	OTHERS	ACSPEISHLS	VGSILLVTFASLVAVYVVGGFLY	QRLVVGAKGM	0.0311983	0.0207629	-0.00929198	0.022858	-0.0247854	0.0795177	-0.0532734
Q08554	DSC1_HUMAN	OTHERS	DVRPNVILGR	WAILAMVLGSVLLLCILFTCFCV	TAKRTVKKCF	0.0367929	0.000208378	0.0600562	0.077845	-0.0285367	-0.0755774	-0.034799
Q9HBL6	LRTM1_HUMAN	OTHERS	KPRPANLRHA	IATVIITGVVCGIVCLMMLAAAI	YGCTYAAITA	0.0297209	0.0783177	0.0251568	-0.0198548	-0.0328711	-0.00517358	0.0399876
O14668	TMG1_HUMAN	OTHERS	RGSDWFQFYL	TFPLIFGLFIILLVIFLIWRCFL	RNKTRRQTVT	0.0262867	-0.0344167	0.0394404	0.0625773	-0.0506274	-0.0222698	0.0301608
Q8TF66	LRC15_HUMAN	OTHERS	VWGMTQAQSG	LAIAAIVIGIVALACSLAACVGC	CCCKKRSQAV	0.0305873	0.0774714	0.0271152	-0.0520834	-0.0444176	0.00337519	-0.0805029
Q9NR97	TLR8_HUMAN	OTHERS	SLELTTCVSD	VTAVILFFFTFFITTMVMLAALA	HHLFYWDVWF	0.035553	0.058618	0.00527735	0.019809	-0.027254	0.0061165	-0.0054962
Q6MZM0	HPHL1_HUMAN	OTHERS	KNLGPTGAKA	ALVILFIIGLLLLITTVILSLRL	CSAMKQTDYQ	0.0316955	0.0456145	0.0358288	-0.0352713	-0.010593	0.00381024	-0.0782353
Q6R5P0	TLR11_MOUSE	OTHERS	FSFLATNCPH	GTEFWGFLTSFILLLLLIILPLI	SCPKWSWLHH	0.0325097	0.0635635	-0.0172853	-0.00521026	0.00156658	-0.0052349	0.0250779
Q9Y320	TMX2_HUMAN	OTHERS	IFMFSKVANT	ILFFRLDIRMGLLYITLCIVFLM	TCKPPLYMGP	0.0348461	0.0361687	-0.0153321	0.0319296	0.0156072	-0.0535678	-0.0269419
Q8BHK6	SLAF7_MOUSE	OTHERS	DAATDLTSLR	GILYILCFSAVLILFAVLLTIFH	TTWIKKGKGC	0.0291558	0.0367144	-0.018548	-0.0101226	-0.0604199	0.0298466	-0.00964678
Q8TD46	MO2R1_HUMAN	OTHERS	VPGAKKSAKL	YIPYIILTIIILTIVGFIWLLKV	NGCRKYKLNK	0.0328158	0.0422914	0.0319826	-0.0185335	0.0271409	-0.0338925	-0.0370833
Q8IX05	CD302_HUMAN	OTHERS	RKYLSDNHIL	ISALVIASTVILTVLGAIIWFLY	KKHSDSRFTT	0.0337701	-0.00642117	0.0707372	0.00865764	0.0292842	0.0149184	0.00702891
Q62230	SN_MOUSE	OTHERS	LHQLQLFQRL	LWVLGFLAGFLCLLLGLVAYHTW	RKKSSTKLNE	0.0353833	-0.0360738	0.0756244	0.0962895	0.0441208	-0.0197093	-0.0333467
A0A0U1RPR8	GUC2D_MOUSE	OTHERS	CIRGVQPLGS	LLTLTIACVLALVGGFLAYFIRL	GLQQLRLLRG	0.0342047	0.0463171	0.0178265	0.0192904	0.0675373	-0.0051117	0.0176642
Q6UXG2	ELAP1_HUMAN	OTHERS	RVTICKTIDF	WLKVGISAGTCTAILLTVLTCYF	WKKNQKLEYK	0.0279162	-0.0202527	0.0837226	0.034271	-0.0424817	0.00866234	0.0317399
Q8R534	ADM1B_MOUSE	OTHERS	STEELILNLK	LIVLAVILVLMILLIIICIISAY	TKSETASEAG	0.0386632	0.0308681	-0.0152719	0.108548	0.0340823	-0.00442362	-0.0133163
Q9H251	CAD23_HUMAN	OTHERS	LPDDMSALQM	AIIVLAILLFLAAMLFVLMNWYY	RTVHKRKLKA	0.0313622	0.0196172	0.0354732	-0.00483396	-0.0157043	0.00989441	-0.0401466
P19256	LFA3_HUMAN	OTHERS	IPSSGHSRHR	YALIPIPLAVITTCIVLYMNGIL	KCDRKPDRTN	0.0271665	0.00925707	0.0460026	-0.0324387	-0.0295347	0.00836085	-0.0557376
Q9ET39	SLAF6_MOUSE	OTHERS	KGVLTNPPWN	AVWFMTTISIISAVILIFVCWSI	HVWKRRGSLP	0.0329458	0.0370371	0.0234186	-0.0220475	-0.0506532	0.0264379	-0.0143781
P27824	CALX_HUMAN	OTHERS	MIEAAEERPW	LWVVYILTVALPVFLVILFCCSG	KKQTSGMEYK	0.0335777	-0.00620036	0.0540605	0.00214266	0.0635196	0.0104749	-0.00439691
Q8IYS2	K2013_HUMAN	OTHERS	HMAQQDPGLP	FLFWFSVASLITLFHLFLFKLIY	NEYCGPGAKP	0.0272069	0.0326718	0.0503164	-0.0307375	0.0247501	-0.0285881	0.0706862
Q01344	IL5RA_HUMAN	OTHERS	GNDEHKPLRE	WFVIVIMATICFILLILSLI	CKICHLWIKL	0.0330309	0.0703709	0.00465218	-0.0220712	0.0196136	0.0532371	-0.00313238
Q5SSG8	MUC21_HUMAN	OTHERS	KPGGSLVPWE	IFLITLVSVVAAVGLFAGLFFCV	RNSLSLRNTF	0.0314094	0.0201692	0.0318852	0.0503372	-0.0398853	-0.0428503	0.0558711
Q9Y5U5	TNR18_HUMAN	OTHERS	PGSPPAEPLG	WLTVVLLAVAACVLLLTSAQLGL	HIWQLRSQCM	0.0269023	0.0512168	0.0653473	-0.0304928	-0.00370168	0.0219792	0.0134899
Q9NZ53	PDXL2_HUMAN	OTHERS	RASQVRSDYG	TLFVVLVVIGAICIIIIALGLLY	NCWQRRLPKL	0.0301695	0.0429648	-0.0348541	-0.0382418	-0.0644913	0.065568	-0.0630053
Q6UWL6	KIRR2_HUMAN	OTHERS	GRRDLLPTVR	IVAGVAAATTTLLMVITGVALCC	WRHSKASASF	0.031397	0.0055027	0.0265526	0.0425318	-0.0729046	0.0395365	0.0440247
Q15884	F1892_HUMAN	OTHERS	CSAVHLLLKK	VLFALCALNALTTTVCLVAAALR	YLQIFATRRS	0.0281762	0.016745	0.0249487	0.0553863	-0.00970154	-0.0206955	-0.0127823
P29533	VCAM1_MOUSE	OTHERS	EHNKDYFSPE	LLALYCASSLVIPAIGMIVYFAR	KANMKGSYSL	0.0288765	0.00111849	0.080662	0.0532344	0.0218585	-0.00414176	0.00203729
Q9H665	IGFR1_HUMAN	OTHERS	QQAWPNFLPL	VVLVLLLTLAVIAILLFILLWHL	CWPKEKADPY	0.0337091	0.0524753	0.0358317	0.0273223	0.0110736	-0.0102625	0.0538127
P04235	CD3D_MOUSE	OTHERS	NCVELDSGTM	AGVIFIDLIATLLLALGVYCFAG	HETGRPSGAA	0.0287405	0.0208713	0.0395184	-0.0340741	-0.00877417	-0.0228079	0.00224548
Q93038	TNR25_HUMAN	OTHERS	RCAAVCGWRQ	MFWVQVLLAGLVVPLLLGATLTY	TYRHCWPHKP	0.0282689	-0.000774559	0.0281202	0.0481817	0.0144316	-0.00114944	-0.0179161
P02724	GLPA_HUMAN	OTHERS	QLAHHFSEPE	ITLIIFGVMAGVIGTILLISYGI	RRLIKKSPSD	0.0295883	0.0064856	0.0396182	0.0317884	-0.050223	0.0807131	-0.000931153
Q96FE5	LIGO1_HUMAN	OTHERS	FPFDIKTLII	ATTMGFISFLGVVLFCLVLLFLW	SRGKGNTKHN	0.0341732	0.0210545	0.00635441	0.0563655	0.0314829	0.00519451	0.00383553
Q8NFZ8	CADM4_HUMAN	OTHERS	VVEAQTSVPY	AIVGGILALLVFLIICVLVGMVW	CSVRQKGSYL	0.0328995	0.0473094	0.00920347	-0.026042	-0.0132904	0.0466848	-0.0951762
F2Z333	FND10_HUMAN	OTHERS	FTAEPAGMQD	IVVAMTAVGGSICVMLVVICLLV	AYITENLMRP	0.0329451	0.0729315	0.0123443	-0.0315219	-0.00474592	0.0374681	0.00597956
P22794	EVI2A_HUMAN	OTHERS	CAENNNNMAM	LICLIIIAVLFLICTFLFLSTVV	LANKVSSLRR	0.0309666	0.0342062	0.0713087	-0.0143792	0.0545986	-0.0256054	-0.0542034
P83555	KI3L1_MOUSE	OTHERS	DTKTNNYKNL	HILTGLLVTMVLVVIIIFYSCYF	SKQNKSQKQA	0.0314759	-0.0060467	0.060061	-0.00333484	0.0283286	-0.00026637	-0.0370978
Q92542	NICA_HUMAN	OTHERS	IFLIASKELE	LITLTVGFGILIFSLIVTYCINA	KADVLFIAPR	0.0296856	0.0355614	0.0129519	-0.00206683	0.0437518	-0.0101109	0.0327966
B6A8C7	TARM1_HUMAN	OTHERS	TTSSNYSLGN	FVRLGLAAVIVVIMGAFLVEAWY	SRNVSPGESE	0.027721	0.00286984	0.0721064	0.0249546	0.0373794	0.0206947	-0.0256335
Q8TB96	TIP_HUMAN	OTHERS	SAKLYLTPSN	IVLLTAIALIGVCVFILAIIGIL	HWQEKKADDR	0.0360448	0.026748	-0.0150434	0.0778125	0.00163675	0.010974	-0.0179768
Q14CZ8	HECAM_HUMAN	OTHERS	VKITVYRRSS	LYIILSTGGIFLLVTLVTVCACW	KPSKRKQKKL	0.0327471	0.0131527	0.0234749	0.0538506	-0.0256946	-0.0115151	0.00828343
P0DTE4	UD2A1_HUMAN	OTHERS	LTWFQYHSLD	VIGFLLVCVTTAIFLVIQCCLFS	CQKFGKIGKK	0.0312109	0.011702	0.00563424	0.0367131	-0.0393343	-0.0376456	-0.00626323
Q16549	PCSK7_HUMAN	OTHERS	KGRQKVPHLD	APLGLPTCLWLELAGLFLLVPWV	MGLAGTGGPD	0.0282042	0.0774578	-0.0150872	0.000296883	-0.0548318	-0.0303677	0.0496263
P08575	PTPRC_HUMAN	OTHERS	HSTSYNSKAL	IAFLAFLIIVTSIALLVVLYKIY	DLHKKRSCNL	0.0362978	0.0335016	0.0319227	0.0134257	0.066594	0.0220173	-0.0240516
Q9H8J5	MANS1_HUMAN	OTHERS	QYGLPFEKWL	LIGSLLFGVLFLVIGLVLLGRIL	SESLRRKRYS	0.0285656	0.0205752	0.00340774	0.0641898	-0.0019167	-0.01066	-0.0951803
Q6P995	F171B_HUMAN	OTHERS	EDSKDITAYH	TVFLTAILGGTIVIVIGFFAVLL	CYCRDKCGTP	0.0309871	0.0659328	-0.0162135	0.00944826	-0.0421206	0.0675977	-0.00524317
A6NHS7	MANS4_HUMAN	OTHERS	DEVSVTSKTW	LVSVALCTSVIFLGCCIVILASG	CCGKQQGQYK	0.0343674	0.0648103	-0.0239611	0.00814543	-0.0125538	-0.0634687	-0.0492386
Q86UE6	LRRT1_HUMAN	OTHERS	HAENAVQIHK	VVTGTMALIFSFLIVVLVLYVSW	KCFPASLRQL	0.0311681	0.0689331	-0.0170535	0.000735302	-0.0493439	0.0545054	0.0453469
Q96F46	I17RA_HUMAN	OTHERS	TPEPIPDYMP	LWVYWFITGISILLVGSVILLIV	CMTWRLAGPG	0.0289487	0.0550963	0.0179135	0.00767749	0.00290121	-0.00312751	-0.014977
Q9H3N1	TMX1_HUMAN	OTHERS	EDLGLPVWGS	YTVFALATLFSGLLLGLCMIFVA	DCLCPSKRRR	0.0312576	0.0748408	-0.0172814	0.0396001	0.0154202	-0.0565788	-0.0437827
P23188	FURIN_MOUSE	OTHERS	RLQAGLASHL	PEVLAGLSCLIIVLIFGIVFLFL	HRCSGFSFRG	0.0343568	0.0404225	0.0265199	0.0190056	0.00317609	0.0543472	0.0289976
Q86WK6	AMGO1_HUMAN	OTHERS	FTLHGHHDTL	NTAYTTLVGCILSVVLVLIYLYL	TPCRCWCRGV	0.0330613	0.0691698	0.0119786	-0.0101202	0.015092	0.061361	-0.0068703
Q13591	SEM5A_HUMAN	OTHERS	KRCGEFNMFH	MIAVGLSSSILGCLLTLLVYTYC	QRYQQQSHDA	0.0259935	-0.00745268	0.033818	0.0407016	-0.0365883	0.0561974	-0.0241725
O00206	TLR4_HUMAN	OTHERS	NITCQMNKTI	IGVSVLSVLVVSVVAVLVYKFYF	HLMLLAGCIK	0.0293854	0.0560771	0.0143965	-0.0101737	-0.05329	0.0207486	-0.0124523
Q13018	PLA2R_HUMAN	OTHERS	ALPEKGPSHS	IIPLAVVLTLIVIVAICTLSFCI	YKHNGGFFRR	0.0288123	0.0205418	0.0803534	-0.0483013	-0.00151567	0.0397186	0.0328414
Q8WWF5	ZNRF4_HUMAN	OTHERS	DLGCHPVLTV	SWVLGCTLALVVSAFFVLNHLWL	WAQACCSHRR	0.0289076	0.0263759	0.02005	0.00906339	-0.00480709	-0.0488667	-0.0105155
Q3KNT9	TMM95_HUMAN	OTHERS	PGSQDLWEAK	ILLLSIFGAFLLLGVLSLLV	ESHHLQAKSG	0.0312046	0.0459119	0.0158757	0.0153291	0.024904	0.0253501	-0.00808713
Q13873	BMPR2_HUMAN	OTHERS	PHSFNRDETI	IIALASVSVLAVLIVALCFGYRM	LTGDRKQGLH	0.0302573	0.0375512	0.0434058	0.0114478	0.0242953	-0.0200097	-0.076448
O35136	NCAM2_MOUSE	OTHERS	PKPNIIKDTL	FNGLGLGAIIGLGVAALLLILVV	TDVSCFFIRQ	0.0311107	0.0738233	-0.0441405	0.0683579	-0.00708529	0.0453144	-0.00403275
P70289	PTPRV_MOUSE	OTHERS	QASISLVAMP	LTVMMGTVVGCIIIVCAVLCLLC	RRGLKGPRSE	0.0308299	0.00388553	0.0508595	0.0546571	-0.041674	0.023524	0.0148622
Q96LA5	FCRL2_HUMAN	OTHERS	DGYRRDLMTA	GVLWGLFGVLGFTGVALLLYALF	HKISGESSAT	0.0324943	0.0435098	0.0423653	-0.00986037	0.0100891	0.04638	0.000638394
Q9H158	PCDC1_HUMAN	OTHERS	EPGGQLSAQN	LYLVIALACISFLFLGCLLFFVC	TKLHQSPGCC	0.0315714	0.038168	0.0827852	0.00308149	0.00370589	0.0412873	0.0440837
Q8IU57	INLR1_HUMAN	OTHERS	CFLLEVPEAN	WAFLVLPSLLILLLVIAAGGVIW	KTLMGNPWFQ	0.0295819	0.0469383	0.00792364	0.0360617	-0.00743114	0.0374943	-0.0083603
Q9DCF1	TMM25_MOUSE	OTHERS	ATRIEVPLLG	IVVAGGLALGTLVGFSTLVACLV	CRKEKKTKGP	0.0298511	-0.022359	0.0823745	0.0667431	-0.0185568	0.00445353	-0.0440932
Q5VV43	K0319_HUMAN	OTHERS	WDGESNCEWS	IFYVTVLAFTLIVLTGGFTWLCI	CCCKRQKRTK	0.0292945	0.0621777	0.0268561	-0.0297817	-0.0194415	-0.0181178	-0.0806459
Q86UP6	CUZD1_HUMAN	OTHERS	TPNQPFNSVH	LFSFMVLALNVVTVATITVRHFV	NQRADYKYQK	0.0264057	-0.0281634	0.0660641	0.0557479	0.0243809	-0.029699	-0.0746368
Q53EL9	SEZ6_HUMAN	OTHERS	AASSTLDAAH	IAAAIFLPLVAMVLLVGGVYFYF	SRLQGKSSLQ	0.0343419	0.028117	0.046949	0.0322717	-0.00466369	0.0588556	-0.0161979
Q8N0Z9	VSI10_HUMAN	OTHERS	WLSVKEPLNI	GGIVGTIVSLLLLGLAIISGLLL	HYSPVFCWKV	0.0292713	0.047067	-0.0120988	-0.0159889	0.00120421	0.0235836	-0.0330508
Q9P2B2	FPRP_HUMAN	OTHERS	VKMDVLNAFK	YPLLIGVGLSTVIGLLSCLIGYC	SSHWCCKKEV	0.0269007	0.0417553	0.00826628	0.0535319	-0.0158372	-0.0439024	0.000732961
Q9NPA0	EMC7_HUMAN	OTHERS	IKRESWGWTD	FLMNPMVMMMVLPLLIFVLLPKV	VNTSDPDMRR	0.0276244	0.0413897	0.0293715	0.0313086	-0.0111625	-0.0470642	0.0197848
Q9BZD6	TMG4_HUMAN	OTHERS	NREKIDVMGL	LTGLIAAGVFLVIFGLLGYYLCI	TKCNRLQHPC	0.0337217	0.0414266	0.0210676	0.0362629	0.0206797	0.0374996	-0.00895308
P36894	BMR1A_HUMAN	OTHERS	IGPFFDGSIR	WLVLLISMAVCIIAMIIFSSCFC	YKHYCKSISS	0.0291176	0.0169772	0.0406789	0.0113543	0.00095202	0.0203308	-0.0159878
Q08ET2	SIG14_HUMAN	OTHERS	KQQGSWPLVL	TLIRGALMGAGFLLTYGLTWIYY	TRCGGPQQSR	0.0286805	0.0367742	0.0115098	0.0387676	-0.00878681	0.0251072	0.00378923
P15151	PVR_HUMAN	OTHERS	SEHSGISRNA	IIFLVLGILVFLILLGIGIYFYW	SKCSREVLWH	0.0322823	0.0417334	0.0129325	0.0149692	-0.0324877	0.0814893	-0.0440299
Q17R55	F187B_HUMAN	OTHERS	ARKALRGRAD	SVLKGLKLVLLVVTVLALLGALL	KCIHPSPGRR	0.0298294	0.066745	0.0238694	-0.0255333	0.0194742	0.0528322	-0.0264303
A8MXK1	VSTM5_HUMAN	OTHERS	VSEILYEDLH	FVAVILAFLAAVAAVLISLMWVC	NKCAYKFQRK	0.0328207	0.0556752	0.00342152	0.0550542	-0.033886	0.0379136	0.040755
P04843	RPN1_HUMAN	OTHERS	FNKVLMLQEP	LLVVAAFYILFFTVIIYVRL	DFSITKDPAA	0.0311363	0.0556149	-0.00179462	0.0721062	0.0122446	-0.0275355	-0.00202272
P09693	CD3G_HUMAN	OTHERS	QNCIELNAAT	ISGFLFAEIVSIFVLAVGVYFIA	GQDGVRQSRA	0.0263144	0.0371942	0.0135365	0.0470138	0.0341206	-0.053026	-0.000334581
Q9BXS4	TMM59_HUMAN	OTHERS	FLRCLSLNSG	WILTTTLVLSVMVLLWICCATVA	TAVEQYVPSE	0.0309944	0.070043	0.0225412	0.0153845	0.0243408	0.0293351	-0.0292683
Q01114	IL9R_MOUSE	OTHERS	RQGLLVPRWQ	WSASILVVVPIFLLLTGFVHLLF	KLSPRLKRIF	0.0260513	0.020608	0.0239932	0.0687026	-0.0557928	-0.0259577	-0.026544
Q9H9P2	CHODL_HUMAN	OTHERS	VTEAGIIPNL	IYVVIPTIPLLLLILVAFGTCCF	QMLHKSKGRT	0.0259001	0.0352168	0.0555128	0.0343291	-0.103229	-0.00975212	-0.0190789
Q5VT99	LRC38_HUMAN	OTHERS	FSLSLTDLCI	IIFSGVAVSIAAIISSFFLATVV	QCLQRCAPNK	0.026863	0.0536501	0.0562668	-0.00141982	-0.0446362	0.0328932	-0.0281862
Q5JRM2	CX066_HUMAN	OTHERS	QTKLNYLRRN	LLILVGIIIMVFVFICFCYLHYN	CLSDDASKAG	0.0276475	0.0492841	0.0567502	0.0539888	0.00918023	-0.052826	-0.00162153
P13591	NCAM1_HUMAN	OTHERS	SPTSGLSTGA	IVGILIVIFVLLLVVVDITCYFL	NKCGLFMCIA	0.0264142	0.0517799	0.093279	-0.0322194	-0.0676669	0.0344983	0.0604252
Q2I0M4	LRC26_HUMAN	OTHERS	QPLALRDLAV	VYTLGPASFLVSLASCLALGSGL	TACRARRRRL	0.0267972	0.0576845	0.0462467	0.0186725	0.00263833	0.0265243	-0.117685
P07359	GP1BA_HUMAN	OTHERS	PDFCCLLPLG	FYVLGLFWLLFASVVLILLLSWV	GHVKPQALDS	0.0306161	0.0756451	-0.00438917	0.0886568	0.0195528	0.0277328	-0.0153757
Q92854	SEM4D_HUMAN	OTHERS	KTMYLKSSDN	RLLMSLFLFFFVLFLCLFFYNCY	KGYLPRQCLK	0.02619	0.0385369	0.048167	-0.0016338	0.0424852	-0.0398837	0.0166286
P10586	PTPRF_HUMAN	SUBEXPERT	PAQQQEEPEM	LWVTGPVLAVILIILIVIAILLF	KRKRTHSPSS	0.0527456	-0.0549063	-0.0609502	-0.0284436	0.0340098	0.0125665	0.00591708
P16150	LEUK_HUMAN	SUBEXPERT	FRNPDENSRG	MLPVAVLVALLAVIVLVALLLLW	RRRQKRRTGA	0.0545315	-0.0663527	-0.0247631	-0.0120432	0.0593682	0.0146017	0.00283395
Q61982	NOTC3_MOUSE	SUBEXPERT	PLEAPEQSVP	LLPLLVAGAVFLLIIFILGVMVA	RRKREHSTLW	0.0513824	-0.0644699	-0.0336704	-0.0107953	0.0687444	0.0126234	-0.0281638
Q06418	TYRO3_HUMAN	SUBEXPERT	QQGPPHSRTS	WVPVVLGVLTALVTAAALALILL	RKRRKETRFG	0.0506268	-0.0643262	-0.0224782	-0.0090214	-0.0200269	0.0358231	0.0235079
Q86YL7	PDPN_HUMAN	SUBEXPERT	TVEKDGLSTV	TLVGIIVGVLLAIGFIGAIIVVV	MRKMSGRYSP	0.0503186	-0.0323049	-0.0664787	-0.0473332	-0.0220167	-0.0425999	-0.00334393
Q9JKF6	NECT1_MOUSE	SUBEXPERT	GRRAGQMPTA	IIGGVAGSVLLVLIVVGGIIVAL	RRRRHTFKGD	0.0506368	-0.0650744	-0.058181	-0.0136918	-0.0290563	0.0883669	0.00829753
P28828	PTPRM_MOUSE	SUBEXPERT	PEKQTDHTVK	IAGVIAGILLFVIIFLGVVLVM	KKRKLAKKRK	0.0535868	-0.0570381	-0.0436529	0.00537619	0.00530195	-0.0233945	-0.00397227
Q14118	DAG1_HUMAN	SUBEXPERT	KSSEDDVYLH	TVIPAVVVAAILLIAGIIAMICY	RKKRKGKLTL	0.0462791	-0.0716034	-0.0322509	-0.0113346	-0.0366177	-0.0283242	0.00250658
D3ZZK3	D3ZZK3_RAT	SUBEXPERT	RIIGDGANST	VLLVSVSGSVVLVVILIAAFVIS	RRRSKYSQAK	0.0471342	-0.0702922	-0.0182678	-0.0386731	0.0149792	-0.000223886	0.0337516
Q07954	LRP1_HUMAN	SUBEXPERT	HVFSQQQPGH	IASILIPLLLLLLLVLVAGVVFW	YKRRVQGAKG	0.0495964	-0.0429743	-0.0707125	-0.02953	0.0354147	0.0102897	-0.000687626
P09803	CADH1_MOUSE	SUBEXPERT	GIVAAGLQVP	AILGILGGILALLILILLLLLFL	RRRTVVKEPL	0.0497034	-0.0598789	-0.0398802	-0.0198012	-0.0227701	-0.0114014	0.0360761
Q9ERC8	DSCAM_MOUSE	SUBEXPERT	EGLTTNEGLK	ILVTISCILVGVLLLFVLLLVVR	RRRREQRLKR	0.0513692	-0.103112	-0.0616399	-0.0105558	-0.00642064	-0.00635392	0.00975905
Q12866	MERTK_HUMAN	SUBEXPERT	STPAPGNADP	VLIIFGCFCGFILIGLILYISLA	IRKRVQETKF	0.0454032	-0.0359634	-0.0527854	-0.0466485	0.0168833	-0.0382657	-0.00586166
Q03157	APLP1_MOUSE	SUBEXPERT	APSGTGVSRE	ALSGLLIMGAGGGSLIVLSLLLL	RKKKPYGTIS	0.0514649	-0.0429224	-0.0394343	-0.0172134	0.00168245	0.00783203	0.026283
P19022	CADH2_HUMAN	SUBEXPERT	RIVGAGLGTG	AIIAILLCIIILLILVLMFVVWM	KRRDKERQAK	0.053056	-0.0646694	-0.0286699	-0.00393519	0.0463835	0.000630054	-0.0108265
O35516	NOTC2_MOUSE	SUBEXPERT	SELESPRNAQ	LLYLLAVAVVIILFFILLGVIMA	KRKRKHGFLW	0.0520323	-0.0595061	-0.0439771	0.00597393	0.0585024	0.0118781	-0.0105223
P70180	ANPRC_MOUSE	SUBEXPERT	PCKSSGGLEE	SAVTGIVVGALLGAGLLMAFYFF	RKKYRITIER	0.0444587	-0.057716	0.0107374	-0.0858834	-0.0131063	-0.00664372	0.0320273
P05067	A4_HUMAN	SUBEXPERT	FAEDVGSNKG	AIIGLMVGGVVIATVIVITLVML	KKKQYTSIHH	0.0519034	-0.0394193	-0.0623309	-0.02865	-0.00295032	-0.0209094	0.0415185
P09603	CSF1_HUMAN	SUBEXPERT	EGSFSPQLQE	SVFHLLVPSVILVLLAVGGLLFY	RWRRRSHQEP	0.0458721	-0.0559846	-0.064062	-0.034066	0.0083006	0.0403653	-0.0224025
Q06481	APLP2_HUMAN	SUBEXPERT	LREDFSLSSS	ALIGLLVIAVAIATVIVISLVML	RKRQYGTISH	0.0516741	-0.0512704	-0.0600891	-0.00377979	-0.0268913	0.0110881	0.0367934
P78324	SHPS1_HUMAN	SUBEXPERT	AENTGSNERN	IYIVVGVVCTLLVALLMAALYLV	RIRQKKAQGS	0.0450328	-0.0201344	0.00721852	-0.0523554	-0.00746404	-0.00721932	0.0434787
P08581	MET_HUMAN	SUBEXPERT	VIVQPDQNFT	GLIAGVVSISTALLLLLGFFLWL	KKRKQIKDLG	0.0470337	-0.0660794	-0.00714201	-0.0471577	-0.0140309	-0.0274215	0.0682263
P14925	AMD_RAT	SUBEXPERT	KLSTEPGSGV	SVVLITTLLVIPVLVLLAIVMFI	RWKKSRAFGD	0.0517881	-0.0196566	-0.0401071	-0.0508387	0.0129992	0.00452406	0.0158521
P30530	UFO_HUMAN	SUBEXPERT	EPSTPAFSWP	WWYVLLGAVVAAACVLILALFLV	HRRKKETRYG	0.0487634	-0.0515177	-0.0317551	0.0221034	-0.0336209	0.0198346	-0.00338204
O75056	SDC3_HUMAN	SUBEXPERT	KSILERKEVL	VAVIVGGVVGALFAAFLVTLLIY	RMKKKDEGSY	0.0466548	-0.0321001	-0.0391835	-0.00235022	-0.0201476	-0.0354988	0.0257828
P08069	IGF1R_HUMAN	SUBEXPERT	AKTGYENFIH	LIIALPVAVLLIVGGLVIMLYVF	HRKRNNSRLG	0.0489175	-0.0382052	-0.0128889	0.0189221	0.0264912	0.0148651	-0.0236339
Q63155	DCC_RAT	SUBEXPERT	SVTPQKNSNL	LVITVVTVGVLTVLVVVIVAVIC	TRRSSAQQRK	0.0463099	-0.0409808	-0.0256404	-0.0290742	-0.00749769	-0.0133089	-0.0487518
Q9Y219	JAG2_HUMAN	SUBEXPERT	VVTGGSSTGL	LVPVLCGAFSVLWLACVVLCVWW	TRKRRKERER	0.0429518	-0.0611444	0.0104011	-0.0498094	-0.0294902	-0.00518734	-0.0506323
P04439	HLAA_HUMAN	SUBEXPERT	WELSSQPTIP	IVGIIAGLVLLGAVITGAVVAAV	MWRRKSSDRK	0.0417394	-0.0268407	-0.0293785	-0.0208981	-0.0210456	0.00764676	-0.0825454
P0CC10	LRC4B_RAT	SUBEXPERT	LKDLDDVMKT	TKIIIGCFVAITFMAAVMLVAFY	KLRKQHQLHK	0.0466942	-0.0332508	-0.049156	0.000748598	-0.0070739	-0.0251377	-0.0285126
P27930	IL1R2_HUMAN	SUBEXPERT	LRTTVKEASS	TFSWGIVLAPLSLAFLVLGGIWM	HRRCKHRTGK	0.0416667	-0.0545097	-0.0306343	-0.0201309	-0.0096466	-0.00649774	-0.0780657
P16070	CD44_HUMAN	SUBEXPERT	GPIRTPQIPE	WLIILASLLALALILAVCIAVNS	RRRCGQKKKL	0.0433644	-0.0560629	-0.0123292	0.013007	0.0234173	-0.0240435	-0.0155605
Q15303	ERBB4_HUMAN	SUBEXPERT	TLPQHARTPL	IAAGVIGGLFILVIVGLTFAVYV	RRKSIKKKRA	0.0424905	-0.0532002	-0.00529942	-0.00283064	-0.0344405	-0.0209743	-0.0140942
Q99523	SORT_HUMAN	SUBEXPERT	SPEKQNSKSN	SVPIILAIVGLMLVTVVAGVLIV	KKYVCGGRFL	0.0485026	0.0112976	-0.07448	-0.0651158	0.0361093	0.0184406	0.0155031
P35590	TIE1_HUMAN	SUBEXPERT	EEGLDQQLIL	AVVGSVSATCLTILAALLTLVCI	RRSCLHRRRT	0.045276	-0.0102134	-0.0403546	-0.0299767	-0.00853887	-0.00197428	0.0157389
Q9H4D0	CSTN2_HUMAN	SUBEXPERT	SSIQHSSVVP	SIATVVIIISVCMLVFVVAMGVY	RVRIAHQHFI	0.041691	-0.0182277	-0.0166435	-0.0597312	-0.0189611	-0.0351479	0.00658935
P08138	TNR16_HUMAN	SUBEXPERT	QPVVTRGTTD	NLIPVYCSILAAVVVGLVAYIAF	KRWNSCKQNK	0.0371238	-0.0245636	-0.028308	-0.048194	-0.0520668	0.0237496	-0.00766145
P01130	LDLR_HUMAN	SUBEXPERT	GRGNEKKPSS	VRALSIVLPIVLLVFLCLGVFLL	WKNWRLKNIN	0.0398367	-0.0123548	0.00211038	-0.0362353	0.0316337	-0.0422831	0.0308873
P11627	L1CAM_MOUSE	SUBEXPERT	VSTTGSFASE	GWFIAFVSAIILLLLILLILCFI	KRSKGGKYSV	0.0470592	-0.0163665	-0.00833164	-0.0238976	-0.016023	-0.0192839	0.0403912
Q13308	PTK7_HUMAN	SUBEXPERT	GSPPPYKMIQ	TIGLSVGAAVAYIIAVLGLMFYC	KKRCKAKRLQ	0.0423631	-0.0509531	0.00120694	0.0265889	-0.0376509	-0.0351088	0.028636
Q61483	DLL1_MOUSE	SUBEXPERT	HMESQGGPFP	WVAVCAGVVLVLLLLLGCAAVVV	CVRLKLQKHQ	0.0385966	0.00430203	-0.00602487	-0.0604148	0.00129145	-0.0590893	-0.0337954
Q02223	TNR17_HUMAN	SUBEXPERT	SVTNSVKGTN	AILWTCLGLSLIISLAVFVLMFL	LRKINSEPLK	0.048121	-0.0152038	-0.020361	0.0286453	0.0361448	-0.0217165	-0.00552952
Q8CJ26	NRADD_MOUSE	SUBEXPERT	FPPEPPGASS	NIIPVYCALLATVILGLLAYVAF	KCWRSHKQRQ	0.0358824	0.0114588	-0.0288457	-0.09275	-0.0598668	-0.0042298	-0.0350372
P35613	BASI_HUMAN	SUBEXPERT	IITLRVRSHL	AALWPFLGIVAEVLVLVTIIFIY	EKRRKPEDVL	0.0486609	-0.0460061	-0.0395394	0.0801483	0.0368032	0.0289804	-0.00228367
P15382	KCNE1_HUMAN	SUBEXPERT	SPRSSDGKLE	ALYVLMVLGFFGFFTLGIMLSYI	RSKKLEHSND	0.0452621	-0.0213304	-0.00406741	-0.0522327	0.00311557	-0.0164818	0.01512
P31695	NOTC4_MOUSE	SUBEXPERT	QAGTRPSANQ	LPWPILCSPVVGVLLLALGALLV	LQLIRRRRRE	0.0360581	0.0248596	-0.0133048	-0.066302	-0.0335024	-0.0269485	-0.00227748
Q62765	NLGN1_RAT	SUBEXPERT	VDQRDYSTEL	SVTIAVGASLLFLNILAFAALYY	KKDKRRHDVH	0.0381333	-0.0317749	0.0028555	-0.00486726	-0.0404025	0.0283021	0.0709931
P19438	TNR1A_HUMAN	SUBEXPERT	VKGTEDSGTT	VLLPLVIFFGLCLLSLLFIGLMY	RYQRWKSKLY	0.0396638	-0.0227033	-0.015361	-0.0686821	-0.00668754	0.0137173	-0.00927232
P15209	NTRK2_MOUSE	SUBEXPERT	VADQSNREHL	SVYAVVVIASVVGFCLLVMLLLL	KLARHSKFGM	0.0492785	0.019481	-0.0274028	-0.0499449	-0.0225551	-0.0181096	0.0136687
O75581	LRP6_HUMAN	SUBEXPERT	YPTEEPAPQA	TNTVGSVIGVIVTIFVSGTVYFI	CQRMLCPRMK	0.037968	-0.013184	0.00771673	-0.052827	-0.0459054	-0.0322739	-0.00703734
Q6EMK4	VASN_HUMAN	SUBEXPERT	TQAREGNLPL	LIAPALAAVLLAALAAVGAAYCV	RRGRAMAAAA	0.0425958	-0.00888437	0.0201452	-0.0399153	0.0388726	0.0607787	-0.0318457
Q924X6	LRP8_MOUSE	SUBEXPERT	GSQMGSTVTA	AVIGVIVPIVVIALLCMSGYLIW	RNWKRKNTKS	0.0342422	-0.0145583	0.010556	-0.0652351	-0.0680789	0.0385854	0.0284918
P78310	CXAR_HUMAN	SUBEXPERT	RLNVVPPSNK	AGLIAGAIIGTLLALALIGLIIF	CCRKKRREEK	0.04314	-0.00215562	-0.0499295	0.00477521	-0.0193201	-0.0553152	-0.0466048
Q7M729	SCN4B_MOUSE	SUBEXPERT	VVDKLEKVDN	TVTLIILAVVGGVIGLLVCILLL	KKLITFILKK	0.0459425	0.0365895	-0.0458126	-0.0210001	0.0624279	0.0777118	0.0346599
Q92673	SORL_HUMAN	SUBEXPERT	SATQAARSTD	VAAVVVPILFLILLSLGVGFAIL	YTKHRRLQSS	0.0394626	-0.0120055	-0.000948571	-0.0440868	-0.0572842	-0.0141098	0.0271821
Q8BGV3	TACD2_MOUSE	SUBEXPERT	PPQFSMKRLT	AGVIAVIAVVSVAVVAGVVVLVV	TKRRKSGKYK	0.0438563	-0.0435781	-0.0350126	0.0418624	-0.00958079	0.0214953	-0.0420662
Q63373	NRX1B_RAT	SUBEXPERT	AEVIRESSST	TGMVVGIVAAAALCILILLYAMY	KYRNRDEGSY	0.0418485	-0.0427924	-0.00763583	-0.0416727	-0.00672197	-0.0109022	0.0126083
P35070	BTC_HUMAN	SUBEXPERT	LFYLRGDRGQ	ILVICLIAVMVVFIILVIGVCTC	CHPLRKRRKR	0.0356711	0.0388236	-0.0327611	-0.0177542	0.0431405	-0.0684979	-0.0701216
P16882	GHR_MOUSE	SUBEXPERT	ILEACEEDIQ	FPWFLIIIFGIFGVAVMLFVVIF	SKQQRIKMLI	0.0377139	-0.0123385	-0.0016919	0.0177492	0.052673	-0.0403205	-0.00725883
P15941	MUC1_HUMAN	SUBEXPERT	SAQSGAGVPG	WGIALLVLVCVLVALAIVYLIAL	AVCQCRRKNY	0.0406624	0.0745696	-0.0597211	-0.0345471	0.00932291	-0.0417041	-0.0177783
O94985	CSTN1_HUMAN	SUBEXPERT	PHPFAVVPST	ATVVIVVCVSFLVFMIILGVFRI	RAAHRRTMRD	0.0432494	0.0170015	-0.0629704	0.0525636	-0.0680256	0.0181534	-0.0149996
P54763	EPHB2_MOUSE	SUBEXPERT	YQTSIKEKLP	LIVGSSAAGLVFLIAVVVIAIVC	NRRGFERADS	0.0396343	-0.0355067	-0.0202504	0.0118603	0.0154874	-0.0219683	-0.0277025
Q9Y6J6	KCNE2_HUMAN	SUBEXPERT	LQAKVDAENF	YYVILYLMVMIGMFSFIIVAILV	STVKSKRREH	0.0363292	0.0498851	-0.0143419	0.0133359	0.047622	-0.00839092	-0.0396824

## Sheet: SupFig3e
entry	name	dataset	jmd_n	tmd	jmd_c	PC1 (56.1%)	PC2 (7.4%)	PC3 (2.9%)	PC4 (2.8%)	PC5 (2.1%)	PC6 (1.7%)	PC7 (1.6%)
P16234	PGFRA_HUMAN	NONSUB	VAPTLRSELT	VAAAVLVLLVIVIISLIVLVVIW	KQKPRYEIRW	0.0475847	-0.0282198	-0.074307	0.0209968	0.0217417	-0.0340158	0.015445
P50895	BCAM_HUMAN	NONSUB	TVSPQTSQAG	VAVMAVAVSVGLLLLVVAVFYCV	RRKGGPCCRQ	0.0435587	-0.0269023	0.022932	-0.00759106	0.0239445	0.0116989	0.0468874
Q9NPR2	SEM4B_HUMAN	NONSUB	SWGADRSYWK	EFLVMCTLFVLAVLLPVLFLLYR	HRNSMKVFLK	0.0358308	-0.0199446	-0.0349512	-0.00764215	0.0227769	0.0218398	-0.00590705
Q8IUW5	RELL1_HUMAN	NONSUB	NDTGNGHPEY	IAYALVPVFFIMGLFGVLICHLL	KKKGYRCTTE	0.0363019	-0.0255726	0.0499031	-0.0313918	-0.012427	0.0119465	-0.020171
P05556	ITB1_HUMAN	NONSUB	ENPECPTGPD	IIPIVAGVVAGIVLIGLALLLIW	KLLMIIHDRR	0.0417019	0.0523674	-0.0375076	-0.0176129	-0.0411601	0.0231235	0.00849365
P49257	LMAN1_HUMAN	NONSUB	CPELPPFPSC	LSTVHFIIFVVVQTVLFIGYIMY	RSQQEAAAKK	0.0316645	-0.00946135	0.0344728	0.0135085	-0.00227804	-0.0288547	0.061121
P01135	TGFA_HUMAN	NONSUB	AVVAASQKKQ	AITALVVVSIVALAVLIITCVLI	HCCQVRKHCE	0.0363768	0.0683347	-0.0113649	-0.076775	-0.0365863	-0.0464263	-0.0263713
Q9Y624	JAM1_HUMAN	NONSUB	MEAVERNVGV	IVAAVLVTLILLGILVFGIWFAY	SRGHFDRTKK	0.0299541	0.00782722	0.0686558	-0.00829585	-0.0112232	-0.0535865	0.0143301
O43914	TYOBP_HUMAN	NONSUB	DCSCSTVSPG	VLAGIVMGDLVLTVLIALAVYFL	GRLVPRGRGA	0.0375659	0.040958	-0.00195748	-0.00110626	-0.0281416	0.028828	0.00969458
Q14802	FXYD3_HUMAN	NONSUB	NSPFYYDWHS	LQVGGLICAGVLCAMGIIIVMSA	KCKCKFGQKS	0.0342686	0.0144068	-0.0409805	0.0692632	-0.0232942	-0.0312446	-0.0533688
Q969W9	PMEPA_HUMAN	NONSUB	FQSMEITELE	FVQIIIIVVVMMVMVVVITCLLS	HYKLSARSFI	0.0345496	0.000823852	0.0140528	0.0596894	-0.0152845	-0.0680627	-0.0369404
P53801	PTTG_HUMAN	NONSUB	RWGVCWVNFE	ALIITMSVVGGTLLLGIAICCCC	CCRRKRSRKP	0.0267192	0.00282706	0.0213574	0.0684062	-0.118346	-0.0016565	-0.0923703
Q86UE4	LYRIC_HUMAN	NONSUB	LGLEPKRYPG	WVILVGTGALGLLLLFLLGYGWA	AACAGARKKR	0.0287158	0.0698385	0.0275807	-0.0144437	0.0148831	-0.0570547	-0.0423703
Q96JJ7	TMX3_HUMAN	NONSUB	KSTIVSIFKS	SPLMGCFLFGLPLGVISIMCYGI	YTADTDGGYI	0.0246234	0.0540759	0.0940922	0.0200773	-0.0203078	-0.00760016	0.0385445
Q9UKF5	ADA29_HUMAN	NONSUBPRED_PC3	PPPKRKKKKK	FCYLCILLLIVLFILLCCLYRLC	KKSKPIKKQQ	0.0333256	-0.00736924	0.0963481	0.00212016	0.081113	-0.0329162	0.049744
Q9NXS2	QPCTL_HUMAN	NONSUBPRED_PC3	LPPKRRLLPR	VRLLPLLLALAVGSAFYTIWSGW	HRRTEELPLG	0.0313292	-0.0281984	0.101933	0.0269245	0.0423608	0.0601916	-0.00790468
P36888	FLT3_HUMAN	NONSUBPRED_PC4	PGPFPFIQDN	ISFYATIGVCLLFIVVLTLLICH	KYKKQFRYES	0.0401228	-0.0235314	-0.0372491	0.109075	-0.00828616	-0.0450257	0.0331687
P37173	TGFR2_HUMAN	NONSUBPRED_PC4	NPDLLLVIFQ	VTGISLLPPLGVAISVIIIFYCY	RVNRQQKLSS	0.0310737	0.00352874	0.0188782	0.113508	-0.00882203	-0.0188306	0.00570745
P10586	PTPRF_HUMAN	SUBEXPERT	PAQQQEEPEM	LWVTGPVLAVILIILIVIAILLF	KRKRTHSPSS	0.0527456	-0.0549063	-0.0609502	-0.0284436	0.0340098	0.0125665	0.00591708
P16150	LEUK_HUMAN	SUBEXPERT	FRNPDENSRG	MLPVAVLVALLAVIVLVALLLLW	RRRQKRRTGA	0.0545315	-0.0663527	-0.0247631	-0.0120432	0.0593682	0.0146017	0.00283395
Q61982	NOTC3_MOUSE	SUBEXPERT	PLEAPEQSVP	LLPLLVAGAVFLLIIFILGVMVA	RRKREHSTLW	0.0513824	-0.0644699	-0.0336704	-0.0107953	0.0687444	0.0126234	-0.0281638
Q06418	TYRO3_HUMAN	SUBEXPERT	QQGPPHSRTS	WVPVVLGVLTALVTAAALALILL	RKRRKETRFG	0.0506268	-0.0643262	-0.0224782	-0.0090214	-0.0200269	0.0358231	0.0235079
Q86YL7	PDPN_HUMAN	SUBEXPERT	TVEKDGLSTV	TLVGIIVGVLLAIGFIGAIIVVV	MRKMSGRYSP	0.0503186	-0.0323049	-0.0664787	-0.0473332	-0.0220167	-0.0425999	-0.00334393
Q9JKF6	NECT1_MOUSE	SUBEXPERT	GRRAGQMPTA	IIGGVAGSVLLVLIVVGGIIVAL	RRRRHTFKGD	0.0506368	-0.0650744	-0.058181	-0.0136918	-0.0290563	0.0883669	0.00829753
P28828	PTPRM_MOUSE	SUBEXPERT	PEKQTDHTVK	IAGVIAGILLFVIIFLGVVLVM	KKRKLAKKRK	0.0535868	-0.0570381	-0.0436529	0.00537619	0.00530195	-0.0233945	-0.00397227
Q14118	DAG1_HUMAN	SUBEXPERT	KSSEDDVYLH	TVIPAVVVAAILLIAGIIAMICY	RKKRKGKLTL	0.0462791	-0.0716034	-0.0322509	-0.0113346	-0.0366177	-0.0283242	0.00250658
D3ZZK3	D3ZZK3_RAT	SUBEXPERT	RIIGDGANST	VLLVSVSGSVVLVVILIAAFVIS	RRRSKYSQAK	0.0471342	-0.0702922	-0.0182678	-0.0386731	0.0149792	-0.000223886	0.0337516
Q07954	LRP1_HUMAN	SUBEXPERT	HVFSQQQPGH	IASILIPLLLLLLLVLVAGVVFW	YKRRVQGAKG	0.0495964	-0.0429743	-0.0707125	-0.02953	0.0354147	0.0102897	-0.000687626
P09803	CADH1_MOUSE	SUBEXPERT	GIVAAGLQVP	AILGILGGILALLILILLLLLFL	RRRTVVKEPL	0.0497034	-0.0598789	-0.0398802	-0.0198012	-0.0227701	-0.0114014	0.0360761
Q9ERC8	DSCAM_MOUSE	SUBEXPERT	EGLTTNEGLK	ILVTISCILVGVLLLFVLLLVVR	RRRREQRLKR	0.0513692	-0.103112	-0.0616399	-0.0105558	-0.00642064	-0.00635392	0.00975905
Q12866	MERTK_HUMAN	SUBEXPERT	STPAPGNADP	VLIIFGCFCGFILIGLILYISLA	IRKRVQETKF	0.0454032	-0.0359634	-0.0527854	-0.0466485	0.0168833	-0.0382657	-0.00586166
Q03157	APLP1_MOUSE	SUBEXPERT	APSGTGVSRE	ALSGLLIMGAGGGSLIVLSLLLL	RKKKPYGTIS	0.0514649	-0.0429224	-0.0394343	-0.0172134	0.00168245	0.00783203	0.026283
P19022	CADH2_HUMAN	SUBEXPERT	RIVGAGLGTG	AIIAILLCIIILLILVLMFVVWM	KRRDKERQAK	0.053056	-0.0646694	-0.0286699	-0.00393519	0.0463835	0.000630054	-0.0108265
O35516	NOTC2_MOUSE	SUBEXPERT	SELESPRNAQ	LLYLLAVAVVIILFFILLGVIMA	KRKRKHGFLW	0.0520323	-0.0595061	-0.0439771	0.00597393	0.0585024	0.0118781	-0.0105223
P70180	ANPRC_MOUSE	SUBEXPERT	PCKSSGGLEE	SAVTGIVVGALLGAGLLMAFYFF	RKKYRITIER	0.0444587	-0.057716	0.0107374	-0.0858834	-0.0131063	-0.00664372	0.0320273
P05067	A4_HUMAN	SUBEXPERT	FAEDVGSNKG	AIIGLMVGGVVIATVIVITLVML	KKKQYTSIHH	0.0519034	-0.0394193	-0.0623309	-0.02865	-0.00295032	-0.0209094	0.0415185
P09603	CSF1_HUMAN	SUBEXPERT	EGSFSPQLQE	SVFHLLVPSVILVLLAVGGLLFY	RWRRRSHQEP	0.0458721	-0.0559846	-0.064062	-0.034066	0.0083006	0.0403653	-0.0224025
Q06481	APLP2_HUMAN	SUBEXPERT	LREDFSLSSS	ALIGLLVIAVAIATVIVISLVML	RKRQYGTISH	0.0516741	-0.0512704	-0.0600891	-0.00377979	-0.0268913	0.0110881	0.0367934
P78324	SHPS1_HUMAN	SUBEXPERT	AENTGSNERN	IYIVVGVVCTLLVALLMAALYLV	RIRQKKAQGS	0.0450328	-0.0201344	0.00721852	-0.0523554	-0.00746404	-0.00721932	0.0434787
P08581	MET_HUMAN	SUBEXPERT	VIVQPDQNFT	GLIAGVVSISTALLLLLGFFLWL	KKRKQIKDLG	0.0470337	-0.0660794	-0.00714201	-0.0471577	-0.0140309	-0.0274215	0.0682263
P14925	AMD_RAT	SUBEXPERT	KLSTEPGSGV	SVVLITTLLVIPVLVLLAIVMFI	RWKKSRAFGD	0.0517881	-0.0196566	-0.0401071	-0.0508387	0.0129992	0.00452406	0.0158521
P30530	UFO_HUMAN	SUBEXPERT	EPSTPAFSWP	WWYVLLGAVVAAACVLILALFLV	HRRKKETRYG	0.0487634	-0.0515177	-0.0317551	0.0221034	-0.0336209	0.0198346	-0.00338204
O75056	SDC3_HUMAN	SUBEXPERT	KSILERKEVL	VAVIVGGVVGALFAAFLVTLLIY	RMKKKDEGSY	0.0466548	-0.0321001	-0.0391835	-0.00235022	-0.0201476	-0.0354988	0.0257828
P08069	IGF1R_HUMAN	SUBEXPERT	AKTGYENFIH	LIIALPVAVLLIVGGLVIMLYVF	HRKRNNSRLG	0.0489175	-0.0382052	-0.0128889	0.0189221	0.0264912	0.0148651	-0.0236339
Q63155	DCC_RAT	SUBEXPERT	SVTPQKNSNL	LVITVVTVGVLTVLVVVIVAVIC	TRRSSAQQRK	0.0463099	-0.0409808	-0.0256404	-0.0290742	-0.00749769	-0.0133089	-0.0487518
Q9Y219	JAG2_HUMAN	SUBEXPERT	VVTGGSSTGL	LVPVLCGAFSVLWLACVVLCVWW	TRKRRKERER	0.0429518	-0.0611444	0.0104011	-0.0498094	-0.0294902	-0.00518734	-0.0506323
P04439	HLAA_HUMAN	SUBEXPERT	WELSSQPTIP	IVGIIAGLVLLGAVITGAVVAAV	MWRRKSSDRK	0.0417394	-0.0268407	-0.0293785	-0.0208981	-0.0210456	0.00764676	-0.0825454
P0CC10	LRC4B_RAT	SUBEXPERT	LKDLDDVMKT	TKIIIGCFVAITFMAAVMLVAFY	KLRKQHQLHK	0.0466942	-0.0332508	-0.049156	0.000748598	-0.0070739	-0.0251377	-0.0285126
P27930	IL1R2_HUMAN	SUBEXPERT	LRTTVKEASS	TFSWGIVLAPLSLAFLVLGGIWM	HRRCKHRTGK	0.0416667	-0.0545097	-0.0306343	-0.0201309	-0.0096466	-0.00649774	-0.0780657
P16070	CD44_HUMAN	SUBEXPERT	GPIRTPQIPE	WLIILASLLALALILAVCIAVNS	RRRCGQKKKL	0.0433644	-0.0560629	-0.0123292	0.013007	0.0234173	-0.0240435	-0.0155605
Q15303	ERBB4_HUMAN	SUBEXPERT	TLPQHARTPL	IAAGVIGGLFILVIVGLTFAVYV	RRKSIKKKRA	0.0424905	-0.0532002	-0.00529942	-0.00283064	-0.0344405	-0.0209743	-0.0140942
Q99523	SORT_HUMAN	SUBEXPERT	SPEKQNSKSN	SVPIILAIVGLMLVTVVAGVLIV	KKYVCGGRFL	0.0485026	0.0112976	-0.07448	-0.0651158	0.0361093	0.0184406	0.0155031
P35590	TIE1_HUMAN	SUBEXPERT	EEGLDQQLIL	AVVGSVSATCLTILAALLTLVCI	RRSCLHRRRT	0.045276	-0.0102134	-0.0403546	-0.0299767	-0.00853887	-0.00197428	0.0157389
Q9H4D0	CSTN2_HUMAN	SUBEXPERT	SSIQHSSVVP	SIATVVIIISVCMLVFVVAMGVY	RVRIAHQHFI	0.041691	-0.0182277	-0.0166435	-0.0597312	-0.0189611	-0.0351479	0.00658935
P08138	TNR16_HUMAN	SUBEXPERT	QPVVTRGTTD	NLIPVYCSILAAVVVGLVAYIAF	KRWNSCKQNK	0.0371238	-0.0245636	-0.028308	-0.048194	-0.0520668	0.0237496	-0.00766145
P01130	LDLR_HUMAN	SUBEXPERT	GRGNEKKPSS	VRALSIVLPIVLLVFLCLGVFLL	WKNWRLKNIN	0.0398367	-0.0123548	0.00211038	-0.0362353	0.0316337	-0.0422831	0.0308873
P11627	L1CAM_MOUSE	SUBEXPERT	VSTTGSFASE	GWFIAFVSAIILLLLILLILCFI	KRSKGGKYSV	0.0470592	-0.0163665	-0.00833164	-0.0238976	-0.016023	-0.0192839	0.0403912
Q13308	PTK7_HUMAN	SUBEXPERT	GSPPPYKMIQ	TIGLSVGAAVAYIIAVLGLMFYC	KKRCKAKRLQ	0.0423631	-0.0509531	0.00120694	0.0265889	-0.0376509	-0.0351088	0.028636
Q61483	DLL1_MOUSE	SUBEXPERT	HMESQGGPFP	WVAVCAGVVLVLLLLLGCAAVVV	CVRLKLQKHQ	0.0385966	0.00430203	-0.00602487	-0.0604148	0.00129145	-0.0590893	-0.0337954
Q02223	TNR17_HUMAN	SUBEXPERT	SVTNSVKGTN	AILWTCLGLSLIISLAVFVLMFL	LRKINSEPLK	0.048121	-0.0152038	-0.020361	0.0286453	0.0361448	-0.0217165	-0.00552952
Q8CJ26	NRADD_MOUSE	SUBEXPERT	FPPEPPGASS	NIIPVYCALLATVILGLLAYVAF	KCWRSHKQRQ	0.0358824	0.0114588	-0.0288457	-0.09275	-0.0598668	-0.0042298	-0.0350372
P35613	BASI_HUMAN	SUBEXPERT	IITLRVRSHL	AALWPFLGIVAEVLVLVTIIFIY	EKRRKPEDVL	0.0486609	-0.0460061	-0.0395394	0.0801483	0.0368032	0.0289804	-0.00228367
P15382	KCNE1_HUMAN	SUBEXPERT	SPRSSDGKLE	ALYVLMVLGFFGFFTLGIMLSYI	RSKKLEHSND	0.0452621	-0.0213304	-0.00406741	-0.0522327	0.00311557	-0.0164818	0.01512
P31695	NOTC4_MOUSE	SUBEXPERT	QAGTRPSANQ	LPWPILCSPVVGVLLLALGALLV	LQLIRRRRRE	0.0360581	0.0248596	-0.0133048	-0.066302	-0.0335024	-0.0269485	-0.00227748
Q62765	NLGN1_RAT	SUBEXPERT	VDQRDYSTEL	SVTIAVGASLLFLNILAFAALYY	KKDKRRHDVH	0.0381333	-0.0317749	0.0028555	-0.00486726	-0.0404025	0.0283021	0.0709931
P19438	TNR1A_HUMAN	SUBEXPERT	VKGTEDSGTT	VLLPLVIFFGLCLLSLLFIGLMY	RYQRWKSKLY	0.0396638	-0.0227033	-0.015361	-0.0686821	-0.00668754	0.0137173	-0.00927232
P15209	NTRK2_MOUSE	SUBEXPERT	VADQSNREHL	SVYAVVVIASVVGFCLLVMLLLL	KLARHSKFGM	0.0492785	0.019481	-0.0274028	-0.0499449	-0.0225551	-0.0181096	0.0136687
O75581	LRP6_HUMAN	SUBEXPERT	YPTEEPAPQA	TNTVGSVIGVIVTIFVSGTVYFI	CQRMLCPRMK	0.037968	-0.013184	0.00771673	-0.052827	-0.0459054	-0.0322739	-0.00703734
Q6EMK4	VASN_HUMAN	SUBEXPERT	TQAREGNLPL	LIAPALAAVLLAALAAVGAAYCV	RRGRAMAAAA	0.0425958	-0.00888437	0.0201452	-0.0399153	0.0388726	0.0607787	-0.0318457
Q924X6	LRP8_MOUSE	SUBEXPERT	GSQMGSTVTA	AVIGVIVPIVVIALLCMSGYLIW	RNWKRKNTKS	0.0342422	-0.0145583	0.010556	-0.0652351	-0.0680789	0.0385854	0.0284918
P78310	CXAR_HUMAN	SUBEXPERT	RLNVVPPSNK	AGLIAGAIIGTLLALALIGLIIF	CCRKKRREEK	0.04314	-0.00215562	-0.0499295	0.00477521	-0.0193201	-0.0553152	-0.0466048
Q7M729	SCN4B_MOUSE	SUBEXPERT	VVDKLEKVDN	TVTLIILAVVGGVIGLLVCILLL	KKLITFILKK	0.0459425	0.0365895	-0.0458126	-0.0210001	0.0624279	0.0777118	0.0346599
Q92673	SORL_HUMAN	SUBEXPERT	SATQAARSTD	VAAVVVPILFLILLSLGVGFAIL	YTKHRRLQSS	0.0394626	-0.0120055	-0.000948571	-0.0440868	-0.0572842	-0.0141098	0.0271821
Q8BGV3	TACD2_MOUSE	SUBEXPERT	PPQFSMKRLT	AGVIAVIAVVSVAVVAGVVVLVV	TKRRKSGKYK	0.0438563	-0.0435781	-0.0350126	0.0418624	-0.00958079	0.0214953	-0.0420662
Q63373	NRX1B_RAT	SUBEXPERT	AEVIRESSST	TGMVVGIVAAAALCILILLYAMY	KYRNRDEGSY	0.0418485	-0.0427924	-0.00763583	-0.0416727	-0.00672197	-0.0109022	0.0126083
P35070	BTC_HUMAN	SUBEXPERT	LFYLRGDRGQ	ILVICLIAVMVVFIILVIGVCTC	CHPLRKRRKR	0.0356711	0.0388236	-0.0327611	-0.0177542	0.0431405	-0.0684979	-0.0701216
P16882	GHR_MOUSE	SUBEXPERT	ILEACEEDIQ	FPWFLIIIFGIFGVAVMLFVVIF	SKQQRIKMLI	0.0377139	-0.0123385	-0.0016919	0.0177492	0.052673	-0.0403205	-0.00725883
P15941	MUC1_HUMAN	SUBEXPERT	SAQSGAGVPG	WGIALLVLVCVLVALAIVYLIAL	AVCQCRRKNY	0.0406624	0.0745696	-0.0597211	-0.0345471	0.00932291	-0.0417041	-0.0177783
O94985	CSTN1_HUMAN	SUBEXPERT	PHPFAVVPST	ATVVIVVCVSFLVFMIILGVFRI	RAAHRRTMRD	0.0432494	0.0170015	-0.0629704	0.0525636	-0.0680256	0.0181534	-0.0149996
P54763	EPHB2_MOUSE	SUBEXPERT	YQTSIKEKLP	LIVGSSAAGLVFLIAVVVIAIVC	NRRGFERADS	0.0396343	-0.0355067	-0.0202504	0.0118603	0.0154874	-0.0219683	-0.0277025
Q9Y6J6	KCNE2_HUMAN	SUBEXPERT	LQAKVDAENF	YYVILYLMVMIGMFSFIIVAILV	STVKSKRREH	0.0363292	0.0498851	-0.0143419	0.0133359	0.047622	-0.00839092	-0.0396824
