# Supplementary material for: Charting γ-secretase substrates by explainable AI
Source: Nat Commun. 2025 Jul 1;16:5428. doi: 10.1038/s41467-025-60638-z (PMC12219630; doi:10.1038/s41467-025-60638-z)
Supplement: Supplementary file 6 — Source Data [file 41467_2025_60638_MOESM6_ESM.zip › Breimann et al_Source Data/Source Data_SupFig11.xlsx]

## Sheet: KEY
Display Item	Explanation for Source Data
Fig. 11a	Ranked top 15 CPP features, including residue-wise positions, mean differences, and SHAP feature impact values for SLC27A1 (used for CPP-SHAP ranking plot, generated via cpp_plot.ranking() from AAanalysis v1.0.0).
Fig. 11b	All CPP features with SHAP feature impact values for SLC27A1 (used for CPP-SHAP profile, generated via cpp_plot.profile() from AAanalysis v1.0.0).
Fig. 11c	All CPP features with SHAP feature impact values for SLC27A1 (used for CPP heatmap, generated via cpp_plot.heatmap() from AAanalysis v1.0.0).
Fig. 11d	All CPP features with SHAP feature impact values for SLC27A1 (used for CPP-SHAP heatmap, generated via cpp_plot.heatmap() from AAanalysis v1.0.0).
Remark:	Column headers of shown data are highlighted in blue (additional columns are included for clarity).
	See Supplementary Data 15 for a description of column headers in Sup. Fig. 11a-d.

## Sheet: SupFig11a
feature	category	subcategory	scale_name	scale_description	abs_auc	abs_mean_dif	mean_dif	std_test	std_ref	p_val_mann_whitney	p_val_fdr_bh	positions	amino_acids	feat_importance	feat_importance_std	Slc27a1_feat_impact	Slc27a1_feat_import	Slc27a1_dif
TMD_C_JMD_C-Segment(2,3)-CHOP780212	Conformation	β-sheet (C-term)	β-turn (1st residue)	Frequency of the 1st residue in turn (Chou-Fasman, 1978b)	0.199	0.066	-0.066	0.088	0.106	1.717e-07	1.59197e-05	30,31,32,33,34,35,36	FCVYVGG	4.106	5.237	-5.261	5.261	0.09
TMD_C_JMD_C-Segment(2,3)-AURR980110	Conformation	α-helix	α-helix (middle)	Normalized positional residue frequency at helix termini N5 (Aurora-Rose, 1998)	0.211	0.077	0.077	0.103	0.107	3.12e-08	5.28286e-06	30,31,32,33,34,35,36	FCVYVGG	3.049	3.624	-4.103	4.103	-0.26
TMD_C_JMD_C-Segment(3,4)-HUTJ700102	Energy	Entropy	Entropy	Absolute entropy (Hutchens, 1970)	0.229	0.098	0.098	0.107	0.125	1.8e-09	9.8745e-07	33,34,35,36,37	YVGGG	3.111	3.11	-3.554	3.554	-0.45
TMD_C_JMD_C-Segment(5,11)-LIFS790102	Conformation	β-strand	β-strand	Conformational preference for parallel beta-strands (Lifson-Sander, 1979)	0.189	0.126	0.126	0.184	0.219	6.912e-07	3.93391e-05	30,31	FC	4.729	4.777	-3.449	3.449	-0.15
TMD_C_JMD_C-Pattern(C,3,7,10)-LEVM760105	Shape	Side chain length	Side chain length	Radius of gyration of side chain (Levitt, 1976)	0.149	0.074	0.074	0.134	0.157	8.99274e-05	0.000714394	34,37,41	V-G-F	2.051	2.338	-3.369	3.369	-0.26
TMD_C_JMD_C-Segment(4,5)-LEVM760105	Shape	Side chain length	Side chain length	Radius of gyration of side chain (Levitt, 1976)	0.204	0.106	0.106	0.133	0.145	8.29e-08	9.39472e-06	35,36,37,38	GGGG	1.992	2.929	-2.954	2.954	-0.64
TMD_C_JMD_C-Segment(5,11)-COHE430101	ASA/Volume	Partial specific volume	Partial specific volume	Partial specific volume (Cohn-Edsall, 1943)	0.145	0.125	0.125	0.18	0.242	0.000144842	0.000911563	30,31	FC	1.741	2.317	-2.859	2.859	-0.34
TMD-PeriodicPattern(C,i+4/3,4)-VELV850101	Energy	Electron-ion interaction pot.	Electron-ion interaction potential	Electron-ion interaction potential (Veljkovic et al., 1985)	0.18	0.069	-0.069	0.095	0.12	2.3025e-06	8.19317e-05	12,16,19,23,26,30	L-W-G-T-A-F	1.818	2.308	-2.39	2.39	0.16
TMD_C_JMD_C-Segment(6,9)-LEVM760105	Shape	Side chain length	Side chain length	Radius of gyration of side chain (Levitt, 1976)	0.233	0.137	0.137	0.162	0.177	1.1e-09	9.05162e-07	34,35,36	VGG	1.555	2.11	-2.344	2.344	-0.53
TMD-Pattern(C,4,7)-VELV850101	Energy	Electron-ion interaction pot.	Electron-ion interaction potential	Electron-ion interaction potential (Veljkovic et al., 1985)	0.165	0.121	-0.121	0.144	0.208	1.45812e-05	0.000253869	27,30	A-F	1.302	1.467	-2.108	2.108	0.27
TMD_C_JMD_C-Segment(6,9)-AURR980110	Conformation	α-helix	α-helix (middle)	Normalized positional residue frequency at helix termini N5 (Aurora-Rose, 1998)	0.211	0.125	0.125	0.161	0.174	3.13e-08	5.28286e-06	34,35,36	VGG	1.789	2.701	-2.089	2.089	-0.39
TMD_C_JMD_C-Segment(3,4)-KLEP840101	Energy	Charge	Charge	Net charge (Klein et al., 1984)	0.244	0.104	0.104	0.107	0.111	0	0	33,34,35,36,37	YVGGG	0.97	1.439	-2.058	2.058	-0.14
TMD-Pattern(N,4,7)-AURR980116	Conformation	α-helix (C-cap)	α-helix (C-terminal, C-cap)	Normalized positional residue frequency at helix termini Cc (Aurora-Rose, 1998)	0.181	0.118	-0.118	0.169	0.186	2.0612e-06	7.79821e-05	14,17	L-F	1.226	1.511	-1.899	1.899	0.28
TMD-Pattern(C,4,7)-ANDN920101	Structure-Activity	Backbone-dynamics (-CH)	α-CH chemical shifts (backbone-dynamics)	alpha-CH chemical shifts (Andersen et al., 1992)	0.163	0.129	-0.129	0.185	0.228	1.95608e-05	0.000292656	27,30	A-F	0.873	1.063	-1.823	1.823	0.33
TMD_C_JMD_C-Segment(4,5)-FAUJ880109	Energy	Isoelectric point	Number hydrogen bond donors	Number of hydrogen bond donors (Fauchere et al., 1988)	0.215	0.147	0.147	0.175	0.188	1.39e-08	3.66015e-06	35,36,37,38	GGGG	1.032	1.511	-1.762	1.762	-0.38

## Sheet: SupFig11b
feature	category	subcategory	scale_name	scale_description	abs_auc	abs_mean_dif	mean_dif	std_test	std_ref	p_val_mann_whitney	p_val_fdr_bh	positions	amino_acids	feat_importance	feat_importance_std	Slc27a1_feat_impact	Slc27a1_feat_import	Slc27a1_dif
TMD_C_JMD_C-Segment(2,3)-CHOP780212	Conformation	β-sheet (C-term)	β-turn (1st residue)	Frequency of the 1st residue in turn (Chou-Fasman, 1978b)	0.199	0.066	-0.066	0.088	0.106	1.717e-07	1.59197e-05	30,31,32,33,34,35,36	FCVYVGG	4.106	5.237	-5.261	5.261	0.09
TMD_C_JMD_C-Segment(2,3)-AURR980110	Conformation	α-helix	α-helix (middle)	Normalized positional residue frequency at helix termini N5 (Aurora-Rose, 1998)	0.211	0.077	0.077	0.103	0.107	3.12e-08	5.28286e-06	30,31,32,33,34,35,36	FCVYVGG	3.049	3.624	-4.103	4.103	-0.26
TMD_C_JMD_C-Segment(3,4)-HUTJ700102	Energy	Entropy	Entropy	Absolute entropy (Hutchens, 1970)	0.229	0.098	0.098	0.107	0.125	1.8e-09	9.8745e-07	33,34,35,36,37	YVGGG	3.111	3.11	-3.554	3.554	-0.45
TMD_C_JMD_C-Segment(5,11)-LIFS790102	Conformation	β-strand	β-strand	Conformational preference for parallel beta-strands (Lifson-Sander, 1979)	0.189	0.126	0.126	0.184	0.219	6.912e-07	3.93391e-05	30,31	FC	4.729	4.777	-3.449	3.449	-0.15
TMD_C_JMD_C-Pattern(C,3,7,10)-LEVM760105	Shape	Side chain length	Side chain length	Radius of gyration of side chain (Levitt, 1976)	0.149	0.074	0.074	0.134	0.157	8.99274e-05	0.000714394	34,37,41	V-G-F	2.051	2.338	-3.369	3.369	-0.26
TMD_C_JMD_C-Segment(4,5)-LEVM760105	Shape	Side chain length	Side chain length	Radius of gyration of side chain (Levitt, 1976)	0.204	0.106	0.106	0.133	0.145	8.29e-08	9.39472e-06	35,36,37,38	GGGG	1.992	2.929	-2.954	2.954	-0.64
TMD_C_JMD_C-Segment(5,11)-COHE430101	ASA/Volume	Partial specific volume	Partial specific volume	Partial specific volume (Cohn-Edsall, 1943)	0.145	0.125	0.125	0.18	0.242	0.000144842	0.000911563	30,31	FC	1.741	2.317	-2.859	2.859	-0.34
TMD-PeriodicPattern(C,i+4/3,4)-VELV850101	Energy	Electron-ion interaction pot.	Electron-ion interaction potential	Electron-ion interaction potential (Veljkovic et al., 1985)	0.18	0.069	-0.069	0.095	0.12	2.3025e-06	8.19317e-05	12,16,19,23,26,30	L-W-G-T-A-F	1.818	2.308	-2.39	2.39	0.16
TMD_C_JMD_C-Segment(6,9)-LEVM760105	Shape	Side chain length	Side chain length	Radius of gyration of side chain (Levitt, 1976)	0.233	0.137	0.137	0.162	0.177	1.1e-09	9.05162e-07	34,35,36	VGG	1.555	2.11	-2.344	2.344	-0.53
TMD-Pattern(C,4,7)-VELV850101	Energy	Electron-ion interaction pot.	Electron-ion interaction potential	Electron-ion interaction potential (Veljkovic et al., 1985)	0.165	0.121	-0.121	0.144	0.208	1.45812e-05	0.000253869	27,30	A-F	1.302	1.467	-2.108	2.108	0.27
TMD_C_JMD_C-Segment(6,9)-AURR980110	Conformation	α-helix	α-helix (middle)	Normalized positional residue frequency at helix termini N5 (Aurora-Rose, 1998)	0.211	0.125	0.125	0.161	0.174	3.13e-08	5.28286e-06	34,35,36	VGG	1.789	2.701	-2.089	2.089	-0.39
TMD_C_JMD_C-Segment(3,4)-KLEP840101	Energy	Charge	Charge	Net charge (Klein et al., 1984)	0.244	0.104	0.104	0.107	0.111	0	0	33,34,35,36,37	YVGGG	0.97	1.439	-2.058	2.058	-0.14
TMD-Pattern(N,4,7)-AURR980116	Conformation	α-helix (C-cap)	α-helix (C-terminal, C-cap)	Normalized positional residue frequency at helix termini Cc (Aurora-Rose, 1998)	0.181	0.118	-0.118	0.169	0.186	2.0612e-06	7.79821e-05	14,17	L-F	1.226	1.511	-1.899	1.899	0.28
TMD-Pattern(C,4,7)-ANDN920101	Structure-Activity	Backbone-dynamics (-CH)	α-CH chemical shifts (backbone-dynamics)	alpha-CH chemical shifts (Andersen et al., 1992)	0.163	0.129	-0.129	0.185	0.228	1.95608e-05	0.000292656	27,30	A-F	0.873	1.063	-1.823	1.823	0.33
TMD_C_JMD_C-Segment(4,5)-FAUJ880109	Energy	Isoelectric point	Number hydrogen bond donors	Number of hydrogen bond donors (Fauchere et al., 1988)	0.215	0.147	0.147	0.175	0.188	1.39e-08	3.66015e-06	35,36,37,38	GGGG	1.032	1.511	-1.762	1.762	-0.38
TMD_C_JMD_C-Segment(4,5)-AURR980110	Conformation	α-helix	α-helix (middle)	Normalized positional residue frequency at helix termini N5 (Aurora-Rose, 1998)	0.166	0.082	0.082	0.121	0.15	1.31061e-05	0.000238636	35,36,37,38	GGGG	1.295	2.225	-1.757	1.757	-0.49
TMD_C_JMD_C-Pattern(N,1,5,8)-QIAN880130	Conformation	Coil	Coil	Weights for coil at the window position of -3 (Qian-Sejnowski, 1988)	0.162	0.07	-0.07	0.097	0.128	2.04605e-05	0.000302492	23,27,30	T-A-F	1.528	2.419	-1.72	1.72	0.04
TMD_C_JMD_C-Segment(3,4)-JANJ780101	ASA/Volume	Accessible surface area (ASA)	ASA (folded protein)	Average accessible surface area (Janin et al., 1978)	0.215	0.124	0.124	0.166	0.153	1.66e-08	4.04733e-06	33,34,35,36,37	YVGGG	1.08	1.296	-1.666	1.666	-0.3
TMD_C_JMD_C-Segment(2,2)-RICJ880113	Conformation	α-helix (C-cap)	α-helix (C-terminal, inside)	Relative preference value at C2 (Richardson-Richardson, 1988)	0.168	0.068	0.068	0.098	0.11	1.07946e-05	0.000214685	33,34,35,36,37,38,39,40,41,42,43	YVGGGGWRFLR	1.105	1.426	-1.504	1.504	-0.31
JMD_N_TMD_N-Segment(7,8)-KARS160114	Shape	Side chain length	Eccentricity (average)	Average weighted eccentricity based on the the atomic number (Karkbara-Knisley, 2016)	0.137	0.056	-0.056	0.122	0.123	0.000322007	0.00143218	17,18,19	FLG	1.171	1.926	-1.491	1.491	0.05
JMD_N_TMD_N-Segment(1,2)-KARP850101	Structure-Activity	Flexibility	Flexibility (0 rigid neighbors)	Flexibility parameter for no rigid neighbors (Karplus-Schulz, 1985)	0.196	0.063	0.063	0.083	0.09	2.875e-07	2.28026e-05	1,2,3,4,5,6,7,8,9,10,11	APGAGTASVAS	1.574	1.835	1.479	1.479	0.12
TMD_C_JMD_C-Segment(3,4)-PRAM820102	Shape	Shape and Surface	Slope in Regression	Slope in Regression analysis x 1.0E1 (Prabhakaran-Ponnuswamy, 1982)	0.199	0.073	-0.073	0.087	0.108	1.873e-07	1.68904e-05	33,34,35,36,37	YVGGG	0.616	0.848	-1.438	1.438	0.38
TMD_C_JMD_C-Pattern(N,1,4,8,12)-FINA770101	Structure-Activity	Stability (helix-coil)	Stability (helix-coil)	Helix-coil equilibrium constant (Finkelstein-Ptitsyn, 1977)	0.167	0.07	0.07	0.115	0.127	1.17927e-05	0.000223079	23,26,30,34	T-A-F-V	1.199	1.555	-1.429	1.429	-0.07
TMD_C_JMD_C-Segment(6,9)-RICJ880113	Conformation	α-helix (C-cap)	α-helix (C-terminal, inside)	Relative preference value at C2 (Richardson-Richardson, 1988)	0.198	0.138	0.138	0.172	0.199	1.997e-07	1.73381e-05	34,35,36	VGG	0.832	1.384	-1.408	1.408	-0.55
TMD_C_JMD_C-Segment(4,5)-MITS020101	Polarity	Amphiphilicity	Amphiphilicity	Amphiphilicity index (Mitaku et al., 2002)	0.167	0.081	0.081	0.129	0.129	1.1378e-05	0.000218371	35,36,37,38	GGGG	1.299	2.16	-1.323	1.323	-0.23
TMD-Pattern(N,1,4,7)-FINA770101	Structure-Activity	Stability (helix-coil)	Stability (helix-coil)	Helix-coil equilibrium constant (Finkelstein-Ptitsyn, 1977)	0.158	0.089	-0.089	0.164	0.164	3.4943e-05	0.000419655	11,14,17	S-L-F	1.014	1.539	-1.149	1.149	0.05
TMD_C_JMD_C-Pattern(C,3,7,10)-TANS770106	Conformation	β-turn (TM helix)	β-turn in double bend	Normalized frequency of chain reversal D (Tanaka-Scheraga, 1977)	0.131	0.057	0.057	0.144	0.128	0.000596564	0.00204307	34,37,41	V-G-F	0.727	0.886	-1.128	1.128	-0.25
TMD_C_JMD_C-Segment(4,5)-RICJ880113	Conformation	α-helix (C-cap)	α-helix (C-terminal, inside)	Relative preference value at C2 (Richardson-Richardson, 1988)	0.182	0.121	0.121	0.147	0.184	1.7192e-06	6.99749e-05	35,36,37,38	GGGG	0.865	1.553	-1.124	1.124	-0.61
TMD_C_JMD_C-Segment(5,11)-QIAN880134	Conformation	Coil	Coil	Weights for coil at the window position of 1 (Qian-Sejnowski, 1988)	0.181	0.057	-0.057	0.072	0.107	1.9427e-06	7.56733e-05	30,31	FC	1.92	2.094	-1.11	1.11	-0.01
JMD_N_TMD_N-Pattern(N,4,7,11)-ARGP820101	Polarity	Hydrophobicity	Hydrophobicity	Hydrophobicity index (Argos et al., 1982)	0.154	0.092	-0.092	0.143	0.172	5.21087e-05	0.000519823	4,7,11	A-A-S	1.065	1.917	1.096	1.096	-0.22
TMD-Pattern(N,4,7)-QIAN880113	Conformation	π-helix	α-helix (C-terminal)	Weights for alpha-helix at the window position of 6 (Qian-Sejnowski, 1988)	0.141	0.071	-0.071	0.165	0.155	0.000216612	0.00115089	14,17	L-F	0.635	0.816	-1.075	1.075	0.18
TMD_C_JMD_C-Pattern(N,4,8)-KANM800103	Conformation	α-helix	α-helix	Average relative probability of inner helix (Kanehisa-Tsong, 1980)	0.176	0.088	0.088	0.14	0.158	3.8894e-06	0.000112927	26,30	A-F	2.704	4.076	1.067	1.067	0.11
TMD_C_JMD_C-Pattern(N,4,8,12)-CHOP780212	Conformation	β-sheet (C-term)	β-turn (1st residue)	Frequency of the 1st residue in turn (Chou-Fasman, 1978b)	0.164	0.076	-0.076	0.126	0.147	1.6155e-05	0.000267207	26,30,34	A-F-V	1.096	1.576	1.031	1.031	-0.14
JMD_N_TMD_N-Pattern(N,1,5,8,11)-PRAM820103	Shape	Shape and Surface	Correlation coefficient in regression	Correlation coefficient in regression analysis (Prabhakaran-Ponnuswamy, 1982)	0.161	0.058	0.058	0.088	0.106	2.37223e-05	0.000328075	1,5,8,11	A-G-S-S	1.304	1.657	1.015	1.015	0.22
TMD_C_JMD_C-Pattern(N,6,9,13)-CHOP780212	Conformation	β-sheet (C-term)	β-turn (1st residue)	Frequency of the 1st residue in turn (Chou-Fasman, 1978b)	0.149	0.07	-0.07	0.113	0.144	9.33271e-05	0.000725351	28,31,35	A-C-G	0.843	1.314	-1.012	1.012	0.23
JMD_N_TMD_N-Pattern(C,6,10)-AURR980116	Conformation	α-helix (C-cap)	α-helix (C-terminal, C-cap)	Normalized positional residue frequency at helix termini Cc (Aurora-Rose, 1998)	0.184	0.113	-0.113	0.166	0.184	1.3451e-06	6.07371e-05	13,17	A-F	0.858	1.34	-0.999	0.999	0.21
TMD-Pattern(C,3,7,11,14)-TANS770102	Conformation	α-helix (C-term, out)	α-helix (C-terminal, outside)	Normalized frequency of isolated helix (Tanaka-Scheraga, 1977)	0.15	0.056	-0.056	0.095	0.109	8.37637e-05	0.000685373	20,23,27,31	L-T-A-C	0.684	0.942	-0.993	0.993	0.1
TMD-Pattern(C,3,7,11,15)-LIFS790102	Conformation	β-strand	β-strand	Conformational preference for parallel beta-strands (Lifson-Sander, 1979)	0.182	0.096	0.096	0.161	0.16	1.7044e-06	6.99749e-05	19,23,27,31	G-T-A-C	0.508	0.739	-0.968	0.968	-0.31
TMD_C_JMD_C-Segment(7,10)-WILM950103	Polarity	Hydrophobicity (interface)	Hydrophobicity (interface)	Hydrophobicity Coefficient in RP-HPLC, C4 with 0.1%TFA/MeCN/H2O (Wilce et al., 1995)	0.212	0.141	-0.141	0.169	0.217	2.61e-08	5.20655e-06	35,36	GG	1.747	2.151	0.956	0.956	-0.18
TMD-Pattern(C,5,9,12,15)-OOBM770105	Energy	Non-bonded energy	Non-bonded energy per residue	Short and medium range non-bonded energy per residue (Oobatake-Ooi, 1977)	0.164	0.057	0.057	0.099	0.102	1.67136e-05	0.000274378	19,22,25,29	G-W-S-A	1.306	1.644	0.956	0.956	0.07
TMD_C_JMD_C-Segment(2,2)-FAUJ880109	Energy	Isoelectric point	Number hydrogen bond donors	Number of hydrogen bond donors (Fauchere et al., 1988)	0.18	0.067	0.067	0.099	0.113	2.1674e-06	7.95684e-05	33,34,35,36,37,38,39,40,41,42,43	YVGGGGWRFLR	0.635	1.205	-0.94	0.94	-0.11
TMD_C_JMD_C-Pattern(N,3,7)-OOBM770105	Energy	Non-bonded energy	Non-bonded energy per residue	Short and medium range non-bonded energy per residue (Oobatake-Ooi, 1977)	0.149	0.067	0.067	0.134	0.144	9.53087e-05	0.000731255	25,29	S-A	0.868	1.469	0.923	0.923	0.22
TMD_C_JMD_C-Pattern(C,8,12,15)-WILM950103	Polarity	Hydrophobicity (interface)	Hydrophobicity (interface)	Hydrophobicity Coefficient in RP-HPLC, C4 with 0.1%TFA/MeCN/H2O (Wilce et al., 1995)	0.153	0.07	-0.07	0.107	0.135	5.98446e-05	0.000565753	29,32,36	A-V-G	0.771	1.299	0.864	0.864	-0.15
TMD-Pattern(C,5,9,12)-PRAM820102	Shape	Shape and Surface	Slope in Regression	Slope in Regression analysis x 1.0E1 (Prabhakaran-Ponnuswamy, 1982)	0.167	0.077	0.077	0.135	0.134	1.20974e-05	0.000227535	22,25,29	W-S-A	1.302	1.697	0.771	0.771	0.16
TMD-Pattern(C,4,8,11)-RICJ880107	Conformation	π-helix	α-helix	Relative preference value at N4 (Richardson-Richardson, 1988)	0.146	0.069	0.069	0.131	0.14	0.000130864	0.000868427	23,26,30	T-A-F	0.697	1.056	-0.766	0.766	-0.11
JMD_N_TMD_N-Segment(2,4)-ZHOH040101	Structure-Activity	Stability	Stability	The stability scale from the knowledge-based atom-atom potential (Zhou-Zhou, 2004)	0.183	0.064	-0.064	0.091	0.101	1.6199e-06	6.79223e-05	6,7,8,9,10,11	TASVAS	0.823	1.405	0.762	0.762	-0.12
JMD_N_TMD_N-Segment(3,9)-KOEP990102	Conformation	β-sheet (N-term)	Extended (designed β-sheet)	Beta-sheet propensity derived from designed sequences (Koehl-Levitt, 1999)	0.128	0.087	0.087	0.184	0.184	0.000768856	0.0023635	5,6,7	GTA	0.566	0.778	-0.736	0.736	-0.16
TMD_C_JMD_C-Segment(5,7)-TANS770108	Conformation	β-bridge	β-bridge	Normalized frequency of zeta R (Tanaka-Scheraga, 1977)	0.164	0.08	0.08	0.135	0.138	1.64685e-05	0.00027103	35,36,37	GGG	0.462	0.707	-0.728	0.728	-0.16
TMD_C_JMD_C-Pattern(N,5,8,11)-QIAN880122	Conformation	β-strand	β-sheet	Weights for beta-sheet at the window position of 2 (Qian-Sejnowski, 1988)	0.173	0.056	0.056	0.067	0.095	5.8159e-06	0.00014669	27,30,33	A-F-Y	0.483	0.913	-0.697	0.697	-0.05
JMD_N_TMD_N-Segment(4,13)-ZHOH040101	Structure-Activity	Stability	Stability	The stability scale from the knowledge-based atom-atom potential (Zhou-Zhou, 2004)	0.157	0.128	-0.128	0.151	0.258	3.5062e-05	0.00041966	6	T	0.833	1.361	-0.683	0.683	-0.11
TMD-Segment(3,8)-TANS770102	Conformation	α-helix (C-term, out)	α-helix (C-terminal, outside)	Normalized frequency of isolated helix (Tanaka-Scheraga, 1977)	0.132	0.056	-0.056	0.13	0.133	0.000558358	0.00197697	16,17,18	WFL	0.502	0.762	-0.66	0.66	0.2
JMD_N_TMD_N-Pattern(N,5,8,11)-CIDH920102	Polarity	Hydrophobicity	Hydrophobicity	Normalized hydrophobicity scales for beta-proteins (Cid et al., 1992)	0.142	0.071	-0.071	0.135	0.144	0.000189508	0.00106184	5,8,11	G-S-S	0.384	0.57	0.65	0.65	-0.32
TMD_C_JMD_C-Pattern(N,4,8,12)-QIAN880114	Conformation	β-sheet (N-term)	β-sheet (N-terminal)	Weights for beta-sheet at the window position of -6 (Qian-Sejnowski, 1988)	0.138	0.071	-0.071	0.121	0.152	0.000309509	0.00139978	26,30,34	A-F-V	0.719	1.295	0.645	0.645	-0.08
JMD_N_TMD_N-Pattern(N,4,7,11)-QIAN880127	Conformation	Coil (N-term)	Coil (N-terminal)	Weights for coil at the window position of -6 (Qian-Sejnowski, 1988)	0.168	0.072	-0.072	0.117	0.124	1.1141e-05	0.000216346	4,7,11	A-A-S	0.616	1.124	0.622	0.622	-0.14
TMD_C_JMD_C-Segment(2,3)-PRAM820102	Shape	Shape and Surface	Slope in Regression	Slope in Regression analysis x 1.0E1 (Prabhakaran-Ponnuswamy, 1982)	0.172	0.056	-0.056	0.075	0.094	6.1288e-06	0.000151357	30,31,32,33,34,35,36	FCVYVGG	0.304	0.618	-0.577	0.577	0.12
TMD_C_JMD_C-Segment(2,5)-ANDN920101	Structure-Activity	Backbone-dynamics (-CH)	α-CH chemical shifts (backbone-dynamics)	alpha-CH chemical shifts (Andersen et al., 1992)	0.147	0.08	-0.08	0.146	0.16	0.000114588	0.000810742	27,28,29,30	AAAF	0.322	0.56	-0.54	0.54	0.25
JMD_N_TMD_N-Segment(3,6)-VASM830102	Energy	Non-bonded energy	Free energy (Extended)	Relative population of conformational state C (Vasquez et al., 1983)	0.141	0.068	0.068	0.147	0.14	0.000224552	0.00117348	8,9,10,11	SVAS	0.485	0.833	0.536	0.536	0.14
TMD-Pattern(C,5,9,12)-MAXF760105	Conformation	α-helix (left-handed)	α-helix (left-handed)	Normalized frequency of zeta L (Maxfield-Scheraga, 1976)	0.154	0.062	0.062	0.144	0.12	5.67243e-05	0.000547531	22,25,29	W-S-A	0.715	1.186	0.514	0.514	0.04
JMD_N_TMD_N-PeriodicPattern(N,i+3/4,3)-QIAN880138	Conformation	Coil (C-term)	Coil (C-terminal)	Weights for coil at the window position of 5 (Qian-Sejnowski, 1988)	0.179	0.07	0.07	0.104	0.117	2.8505e-06	9.33574e-05	3,6,10,13,17,20	G-T-A-A-F-L	0.385	0.556	-0.514	0.514	-0.16
TMD-Pattern(N,1,4,7)-RADA880106	ASA/Volume	Volume	Accessible surface area (ASA)	Accessible surface area (Radzicka-Wolfenden, 1988)	0.135	0.058	-0.058	0.115	0.125	0.000384583	0.00161033	11,14,17	S-L-F	0.244	0.503	-0.508	0.508	0.07
TMD_C_JMD_C-Segment(5,7)-ROSM880103	Structure-Activity	Backbone-dynamics (-CH)	Loss of hydropathy by α-helix formation	Loss of Side chain hydropathy by helix formation (Roseman, 1988)	0.16	0.059	-0.059	0.101	0.121	2.74312e-05	0.000359081	35,36,37	GGG	0.757	1.471	0.507	0.507	-0.39
JMD_N_TMD_N-Pattern(N,1,5,8,11)-HUTJ700102	Energy	Entropy	Entropy	Absolute entropy (Hutchens, 1970)	0.138	0.061	-0.061	0.129	0.124	0.000304349	0.00138653	1,5,8,11	A-G-S-S	0.352	0.457	0.481	0.481	-0.3
JMD_N_TMD_N-Segment(2,6)-ARGP820101	Polarity	Hydrophobicity	Hydrophobicity	Hydrophobicity index (Argos et al., 1982)	0.148	0.076	-0.076	0.141	0.148	0.000108237	0.000789975	4,5,6,7	AGTA	0.537	1.042	0.457	0.457	-0.19
TMD-Pattern(C,4,7)-LIFS790102	Conformation	β-strand	β-strand	Conformational preference for parallel beta-strands (Lifson-Sander, 1979)	0.176	0.121	0.121	0.199	0.216	3.7411e-06	0.000112927	27,30	A-F	0.715	1.118	-0.457	0.457	-0.15
TMD_C_JMD_C-Segment(6,9)-PALJ810113	Conformation	α-helix (left-handed)	β-turn (α class)	Normalized frequency of turn in all-alpha class (Palau et al., 1981)	0.135	0.073	-0.073	0.139	0.166	0.000412386	0.0016665	34,35,36	VGG	0.292	0.547	-0.456	0.456	0.41
TMD-Pattern(N,1,4,7,10)-QIAN880124	Conformation	β-sheet (C-term)	β-sheet (C-terminal)	Weights for beta-sheet at the window position of 4 (Qian-Sejnowski, 1988)	0.131	0.07	0.07	0.157	0.159	0.000580406	0.00200778	11,14,17,20	S-L-F-L	0.503	0.811	-0.436	0.436	-0.06
JMD_N_TMD_N-PeriodicPattern(N,i+3/3,2)-CHAM830104	Shape	Side chain length	n atoms in side chain (2+1)	The number of atoms in the side chain labelled 2+1 (Charton-Charton, 1983)	0.172	0.087	-0.087	0.135	0.145	5.2004e-06	0.000136937	2,5,8,11,14,17,20	P-G-S-S-L-F-L	0.444	0.722	-0.433	0.433	0.03
JMD_N_TMD_N-Segment(2,7)-ZHOH040101	Structure-Activity	Stability	Stability	The stability scale from the knowledge-based atom-atom potential (Zhou-Zhou, 2004)	0.139	0.07	-0.07	0.114	0.147	0.000259273	0.00127614	4,5,6	AGT	0.499	0.925	0.433	0.433	-0.15
TMD_C_JMD_C-Pattern(C,8,11,15)-LINS030106	ASA/Volume	Accessible surface area (ASA)	Hydrophilic ASA (folded proteins)	Hydrophilic median accessible surfaces of whole residues from folded proteins, expressed in Å² (Lins et al., 2003)	0.151	0.071	0.071	0.136	0.156	7.75388e-05	0.000656934	29,33,36	A-Y-G	0.326	0.451	-0.399	0.399	-0.09
TMD_C_JMD_C-Pattern(C,8,11,15)-YUTK870101	Energy	Free energy (unfolding)	Free energy (unfolding)	Unfolding Gibbs energy in water, pH7.0 (Yutani et al., 1987)	0.171	0.075	-0.075	0.123	0.13	6.9912e-06	0.000163783	29,33,36	A-Y-G	0.757	0.884	0.377	0.377	-0.14
JMD_N_TMD_N-Pattern(C,6,9,12,15)-RADA880106	ASA/Volume	Volume	Accessible surface area (ASA)	Accessible surface area (Radzicka-Wolfenden, 1988)	0.155	0.06	-0.06	0.105	0.111	4.95233e-05	0.0005078	8,11,14,17	S-S-L-F	0.482	0.672	-0.376	0.376	0.01
TMD_C_JMD_C-Pattern(N,5,8)-RADA880104	Energy	Free energy (unfolding)	Transfer free energy (TFE) to inside	Transfer free energy from chx to oct (Radzicka-Wolfenden, 1988)	0.197	0.061	0.061	0.051	0.095	2.307e-07	1.89837e-05	27,30	A-F	1.659	3.422	-0.363	0.363	-0.01
TMD_C_JMD_C-Pattern(C,4,8)-FINA910104	Conformation	α-helix (C-cap)	α-helix termination	Helix termination parameter at posision j+1 (Finkelstein et al., 1991)	0.159	0.104	0.104	0.141	0.179	1.39525e-05	0.000247572	36,40	G-R	0.233	0.594	0.359	0.359	0.24
TMD-Pattern(N,2,5,8,11)-RACS820101	Conformation	β-sheet (N-term)	α-helix with flat 4-Cα structure (i)	Average relative fractional occurrence in A0(i) (Rackovsky-Scheraga, 1982)	0.153	0.063	-0.063	0.11	0.123	6.11557e-05	0.000570238	12,15,18,21	L-L-L-P	0.334	0.599	-0.341	0.341	0.05
JMD_N_TMD_N-Pattern(C,6,9,12,15)-CHAM830104	Shape	Side chain length	n atoms in side chain (2+1)	The number of atoms in the side chain labelled 2+1 (Charton-Charton, 1983)	0.179	0.115	-0.115	0.152	0.19	1.6073e-06	6.79223e-05	8,11,14,17	S-S-L-F	0.648	1.061	-0.333	0.333	0.04
TMD_C_JMD_C-Pattern(N,5,8)-LINS030107	ASA/Volume	Accessible surface area (ASA)	ASA (folded protein)	% total accessible surfaces vs win3 of whole residues from folded proteins (Lins et al., 2003)	0.136	0.065	-0.065	0.078	0.132	0.000366586	0.001565	27,30	A-F	0.842	0.904	0.324	0.324	-0.03
TMD-Pattern(C,4,7)-QIAN880134	Conformation	Coil	Coil	Weights for coil at the window position of 1 (Qian-Sejnowski, 1988)	0.176	0.057	-0.057	0.099	0.115	3.9455e-06	0.000112927	27,30	A-F	0.372	0.882	-0.322	0.322	0
TMD_C_JMD_C-Segment(7,10)-CHAM820102	Polarity	Hydrophobicity (interface)	Free energy (interface)	Free energy of solution in water, kcal/mole (Charton-Charton, 1982)	0.154	0.082	-0.082	0.136	0.178	4.95998e-05	0.0005078	35,36	GG	0.367	0.692	0.319	0.319	-0.15
TMD_C_JMD_C-Pattern(C,2,6,10)-QIAN880138	Conformation	Coil (C-term)	Coil (C-terminal)	Weights for coil at the window position of 5 (Qian-Sejnowski, 1988)	0.137	0.066	-0.066	0.114	0.147	0.000311889	0.00140435	34,38,42	V-G-L	0.361	0.883	-0.314	0.314	0.05
JMD_N_TMD_N-Pattern(C,4,8,11)-ANDN920101	Structure-Activity	Backbone-dynamics (-CH)	α-CH chemical shifts (backbone-dynamics)	alpha-CH chemical shifts (Andersen et al., 1992)	0.13	0.088	-0.088	0.181	0.187	0.000673983	0.00219043	12,15,19	L-L-G	0.42	0.643	0.31	0.31	-0.15
TMD_C_JMD_C-Segment(5,14)-ROSM880103	Structure-Activity	Backbone-dynamics (-CH)	Loss of hydropathy by α-helix formation	Loss of Side chain hydropathy by helix formation (Roseman, 1988)	0.136	0.081	-0.081	0.194	0.165	0.00014971	0.000932393	29	A	0.638	0.797	0.301	0.301	-0.06
JMD_N_TMD_N-Pattern(N,4,8,11)-VASM830102	Energy	Non-bonded energy	Free energy (Extended)	Relative population of conformational state C (Vasquez et al., 1983)	0.129	0.078	0.078	0.149	0.165	0.000708301	0.00224711	4,8,11	A-S-S	0.16	0.303	0.3	0.3	0.25
TMD_C_JMD_C-Pattern(N,5,9,12)-ANDN920101	Structure-Activity	Backbone-dynamics (-CH)	α-CH chemical shifts (backbone-dynamics)	alpha-CH chemical shifts (Andersen et al., 1992)	0.18	0.097	-0.097	0.151	0.17	2.3896e-06	8.36741e-05	27,31,34	A-C-V	0.357	0.617	-0.296	0.296	0
JMD_N_TMD_N-Segment(5,15)-FAUJ880101	Shape	Steric parameter	Shape Index	Graph shape index (Fauchere et al., 1988)	0.156	0.094	-0.094	0.157	0.169	4.17879e-05	0.000458202	6,7	TA	0.38	0.844	-0.295	0.295	0.01
JMD_N_TMD_N-Pattern(N,5,8,11)-BIGC670101	ASA/Volume	Volume	Volume	Residue volume (Bigelow, 1967)	0.143	0.067	-0.067	0.142	0.136	0.000183972	0.00104494	5,8,11	G-S-S	0.382	0.675	0.276	0.276	-0.34
TMD-PeriodicPattern(C,i+3/3,1)-COHE430101	ASA/Volume	Partial specific volume	Partial specific volume	Partial specific volume (Cohn-Edsall, 1943)	0.164	0.059	0.059	0.092	0.106	1.68844e-05	0.000275508	12,15,18,21,24,27,30,33	L-L-L-P-W-A-F-Y	1.142	1.376	0.269	0.269	0
JMD_N_TMD_N-Pattern(C,6,9,12)-RICJ880111	Conformation	π-helix	α-helix	Relative preference value at C4 (Richardson-Richardson, 1988)	0.133	0.054	-0.054	0.113	0.124	0.000466097	0.00178464	11,14,17	S-L-F	0.113	0.233	-0.258	0.258	0.1
TMD_C_JMD_C-Pattern(C,4,8,11)-BIOV880101	ASA/Volume	Buried	Buriability	Information value for accessibility; average fraction 35% (Biou et al., 1988)	0.153	0.085	-0.085	0.136	0.161	5.89434e-05	0.000560816	33,36,40	Y-G-R	0.474	0.931	0.243	0.243	-0.11
TMD_C_JMD_C-Segment(2,3)-WILM950103	Polarity	Hydrophobicity (interface)	Hydrophobicity (interface)	Hydrophobicity Coefficient in RP-HPLC, C4 with 0.1%TFA/MeCN/H2O (Wilce et al., 1995)	0.175	0.056	-0.056	0.089	0.106	4.5091e-06	0.000126312	30,31,32,33,34,35,36	FCVYVGG	0.664	1.09	-0.233	0.233	0.01
JMD_N_TMD_N-Segment(2,4)-QIAN880114	Conformation	β-sheet (N-term)	β-sheet (N-terminal)	Weights for beta-sheet at the window position of -6 (Qian-Sejnowski, 1988)	0.13	0.058	0.058	0.128	0.112	0.000633145	0.00211144	6,7,8,9,10,11	TASVAS	0.141	0.377	0.229	0.229	0.14
TMD-Pattern(C,3,7,11,15)-ANDN920101	Structure-Activity	Backbone-dynamics (-CH)	α-CH chemical shifts (backbone-dynamics)	alpha-CH chemical shifts (Andersen et al., 1992)	0.182	0.099	-0.099	0.142	0.162	1.807e-06	7.15931e-05	19,23,27,31	G-T-A-C	0.221	0.519	-0.225	0.225	0.13
TMD_C_JMD_C-Pattern(C,4,8)-JANJ790102	Energy	Free energy (unfolding)	Transfer free energy (TFE) to inside	Transfer free energy (Janin, 1979)	0.187	0.144	-0.144	0.182	0.233	9.487e-07	4.9331e-05	36,40	G-R	2.834	3.641	-0.205	0.205	-0.01
JMD_N_TMD_N-Segment(3,9)-ISOY800102	Conformation	β-strand	Extended	Normalized relative frequency of extended structure (Isogai et al., 1980)	0.126	0.08	-0.08	0.169	0.183	0.000925503	0.00263553	5,6,7	GTA	1.002	1.075	-0.203	0.203	-0.08
TMD_C_JMD_C-Pattern(N,10,14)-KLEP840101	Energy	Charge	Charge	Net charge (Klein et al., 1984)	0.168	0.086	0.086	0.121	0.139	4.536e-07	2.95648e-05	32,36	V-G	0.14	0.391	-0.2	0.2	-0.09
TMD_C_JMD_C-Pattern(N,10,14)-HUTJ700102	Energy	Entropy	Entropy	Absolute entropy (Hutchens, 1970)	0.14	0.087	0.087	0.145	0.183	0.000250491	0.00125172	32,36	V-G	0.163	0.333	-0.168	0.168	-0.39
TMD_C_JMD_C-Segment(7,10)-BAEK050101	Conformation	β-strand	Linker index (negative linker propensity, 10-100 AA long region)	Linker index (Bae et al., 2005)	0.136	0.072	-0.072	0.142	0.174	0.000352417	0.00152679	35,36	GG	1.013	1.315	0.167	0.167	-0.07
TMD_C_JMD_C-Segment(4,8)-MEIH800101	Shape	Reduced distance	Reduced distance (C-α)	Average reduced distance for C-alpha (Meirovitch et al., 1980)	0.137	0.073	-0.073	0.12	0.158	0.000342043	0.0015015	30,31,32	FCV	0.298	1.061	0.155	0.155	-0.16
JMD_N_TMD_N-Segment(3,10)-CRAJ730102	Conformation	β-sheet	β-sheet	Normalized frequency of beta-sheet (Crawford et al., 1973)	0.134	0.097	-0.097	0.183	0.21	0.000461428	0.00177532	5,6	GT	0.486	0.793	-0.15	0.15	-0.04
JMD_N_TMD_N-Pattern(N,3,6,9,13)-RICJ880107	Conformation	π-helix	α-helix	Relative preference value at N4 (Richardson-Richardson, 1988)	0.155	0.067	-0.067	0.106	0.129	4.72622e-05	0.000496215	3,6,9,13	G-T-V-A	0.335	0.65	0.147	0.147	-0.07
TMD_C_JMD_C-Pattern(N,5,8,11)-TANS770102	Conformation	α-helix (C-term, out)	α-helix (C-terminal, outside)	Normalized frequency of isolated helix (Tanaka-Scheraga, 1977)	0.128	0.063	-0.063	0.114	0.123	0.000766676	0.00236219	27,30,33	A-F-Y	0.407	0.687	-0.146	0.146	-0.03
JMD_N_TMD_N-Segment(3,10)-RICJ880111	Conformation	π-helix	α-helix	Relative preference value at C4 (Richardson-Richardson, 1988)	0.143	0.07	-0.07	0.126	0.159	0.000173495	0.00100716	5,6	GT	0.363	0.326	0.141	0.141	-0.11
TMD_C_JMD_C-Pattern(C,4,8,11)-EISD860101	Polarity	Hydrophobicity	Solvation free energy	Solvation free energy (Eisenberg-McLachlan, 1986)	0.162	0.084	-0.084	0.143	0.148	2.07737e-05	0.000303896	33,36,40	Y-G-R	0.33	0.378	0.137	0.137	-0.15
JMD_N_TMD_N-Segment(7,9)-BURA740102	Conformation	β-strand	Extended	Normalized frequency of extended structure (Burgess et al., 1974)	0.132	0.056	0.056	0.12	0.123	0.000561618	0.00198131	15,16,17	LWF	0.232	0.356	-0.134	0.134	-0.21
JMD_N_TMD_N-Segment(2,6)-RACS770103	ASA/Volume	Accessible surface area (ASA)	Side chain orientation	Side chain orientational preference (Rackovsky-Scheraga, 1977)	0.138	0.07	0.07	0.151	0.143	0.000308158	0.00139807	4,5,6,7	AGTA	0.214	0.501	-0.115	0.115	-0.1
JMD_N_TMD_N-Pattern(N,6,10,14)-BAEK050101	Conformation	β-strand	Linker index (negative linker propensity, 10-100 AA long region)	Linker index (Bae et al., 2005)	0.142	0.059	-0.059	0.117	0.12	0.000187097	0.00105631	6,10,14	T-A-L	0.197	0.345	-0.102	0.102	0.04
TMD_C_JMD_C-Pattern(N,4,8)-CORJ870107	Polarity	Amphiphilicity (α-helix)	Amphiphilicity (α-helix)	TOTFT index (Cornette et al., 1987)	0.147	0.086	0.086	0.164	0.196	0.000111258	0.000798745	26,30	A-F	0.42	0.766	-0.097	0.097	-0.05
JMD_N_TMD_N-Pattern(C,6,9,12,15)-BROC820101	Polarity	Hydrophobicity	Hydrophobicity (retention coefficient)	Retention Coefficient in TFA (Browne et al., 1982)	0.148	0.067	-0.067	0.12	0.137	0.000102914	0.000768138	8,11,14,17	S-S-L-F	0.106	0.25	-0.089	0.089	0.05
JMD_N_TMD_N-Segment(2,3)-CHAM830105	Shape	Side chain length	n atoms in side chain (3+1)	The number of atoms in the side chain labelled 3+1 (Charton-Charton, 1983)	0.128	0.057	-0.057	0.128	0.131	0.000672113	0.00218711	8,9,10,11,12,13,14	SVASLAL	0.122	0.273	0.083	0.083	-0.19
JMD_N_TMD_N-Segment(2,6)-MEIH800101	Shape	Reduced distance	Reduced distance (C-α)	Average reduced distance for C-alpha (Meirovitch et al., 1980)	0.149	0.076	0.076	0.131	0.155	9.07177e-05	0.000715203	4,5,6,7	AGTA	0.376	0.526	0.066	0.066	0.04
TMD_C_JMD_C-Pattern(N,1,4,8,12)-FAUJ880108	Energy	Electron-ion interaction pot.	Electrical Effect	Localized Electrical Effect (Fauchere et al., 1988)	0.176	0.064	-0.064	0.093	0.114	3.6995e-06	0.000112749	23,26,30,34	T-A-F-V	0.826	1.303	0.063	0.063	-0.02
TMD_C_JMD_C-Pattern(C,1,4,8)-JANJ780101	ASA/Volume	Accessible surface area (ASA)	ASA (folded protein)	Average accessible surface area (Janin et al., 1978)	0.155	0.11	0.11	0.179	0.202	4.60794e-05	0.000486123	36,40,43	G-R-R	0.272	0.624	-0.061	0.061	0.14
TMD_C_JMD_C-Pattern(C,8,11,15)-MONM990101	Conformation	β-turn (TM helix)	β-turn (TM helix)	Turn propensity scale for transmembrane helices (Monne et al., 1999)	0.137	0.073	0.073	0.137	0.169	0.000297172	0.00137283	29,33,36	A-Y-G	0.18	0.297	-0.029	0.029	0.01
JMD_N_TMD_N-Pattern(N,7,11,14)-BIOV880101	ASA/Volume	Buried	Buriability	Information value for accessibility; average fraction 35% (Biou et al., 1988)	0.13	0.067	-0.067	0.133	0.146	0.000642001	0.00213019	7,11,14	A-S-L	0.307	0.574	-0.027	0.027	-0.08
TMD_C_JMD_C-Pattern(C,1,4,8)-MITS020101	Polarity	Amphiphilicity	Amphiphilicity	Amphiphilicity index (Mitaku et al., 2002)	0.14	0.067	0.067	0.13	0.147	0.000228507	0.00118476	36,40,43	G-R-R	0.335	0.633	0.023	0.023	0.04
JMD_N_TMD_N-Pattern(N,3,6,9)-ZHOH040101	Structure-Activity	Stability	Stability	The stability scale from the knowledge-based atom-atom potential (Zhou-Zhou, 2004)	0.135	0.063	-0.063	0.12	0.141	0.000395792	0.00163765	3,6,9	G-T-V	0.697	1.062	-0.009	0.009	-0.07
TMD_C_JMD_C-Pattern(C,8,11,15)-FINA910104	Conformation	α-helix (C-cap)	α-helix termination	Helix termination parameter at posision j+1 (Finkelstein et al., 1991)	0.184	0.062	0.062	0.079	0.091	2.028e-07	1.73381e-05	29,33,36	A-Y-G	0.147	0.345	-0.006	0.006	0.04
JMD_N_TMD_N-Segment(3,8)-FAUJ880101	Shape	Steric parameter	Shape Index	Graph shape index (Fauchere et al., 1988)	0.152	0.071	-0.071	0.127	0.135	7.07716e-05	0.000626195	6,7,8	TAS	0.185	0.449	0.001	0.001	-0.05

## Sheet: SupFig11c
feature	category	subcategory	scale_name	scale_description	abs_auc	abs_mean_dif	mean_dif	std_test	std_ref	p_val_mann_whitney	p_val_fdr_bh	positions	amino_acids	feat_importance	feat_importance_std	Slc27a1_feat_impact	Slc27a1_feat_import	Slc27a1_dif
TMD_C_JMD_C-Segment(2,3)-CHOP780212	Conformation	β-sheet (C-term)	β-turn (1st residue)	Frequency of the 1st residue in turn (Chou-Fasman, 1978b)	0.199	0.066	-0.066	0.088	0.106	1.717e-07	1.59197e-05	30,31,32,33,34,35,36	FCVYVGG	4.106	5.237	-5.261	5.261	0.09
TMD_C_JMD_C-Segment(2,3)-AURR980110	Conformation	α-helix	α-helix (middle)	Normalized positional residue frequency at helix termini N5 (Aurora-Rose, 1998)	0.211	0.077	0.077	0.103	0.107	3.12e-08	5.28286e-06	30,31,32,33,34,35,36	FCVYVGG	3.049	3.624	-4.103	4.103	-0.26
TMD_C_JMD_C-Segment(3,4)-HUTJ700102	Energy	Entropy	Entropy	Absolute entropy (Hutchens, 1970)	0.229	0.098	0.098	0.107	0.125	1.8e-09	9.8745e-07	33,34,35,36,37	YVGGG	3.111	3.11	-3.554	3.554	-0.45
TMD_C_JMD_C-Segment(5,11)-LIFS790102	Conformation	β-strand	β-strand	Conformational preference for parallel beta-strands (Lifson-Sander, 1979)	0.189	0.126	0.126	0.184	0.219	6.912e-07	3.93391e-05	30,31	FC	4.729	4.777	-3.449	3.449	-0.15
TMD_C_JMD_C-Pattern(C,3,7,10)-LEVM760105	Shape	Side chain length	Side chain length	Radius of gyration of side chain (Levitt, 1976)	0.149	0.074	0.074	0.134	0.157	8.99274e-05	0.000714394	34,37,41	V-G-F	2.051	2.338	-3.369	3.369	-0.26
TMD_C_JMD_C-Segment(4,5)-LEVM760105	Shape	Side chain length	Side chain length	Radius of gyration of side chain (Levitt, 1976)	0.204	0.106	0.106	0.133	0.145	8.29e-08	9.39472e-06	35,36,37,38	GGGG	1.992	2.929	-2.954	2.954	-0.64
TMD_C_JMD_C-Segment(5,11)-COHE430101	ASA/Volume	Partial specific volume	Partial specific volume	Partial specific volume (Cohn-Edsall, 1943)	0.145	0.125	0.125	0.18	0.242	0.000144842	0.000911563	30,31	FC	1.741	2.317	-2.859	2.859	-0.34
TMD-PeriodicPattern(C,i+4/3,4)-VELV850101	Energy	Electron-ion interaction pot.	Electron-ion interaction potential	Electron-ion interaction potential (Veljkovic et al., 1985)	0.18	0.069	-0.069	0.095	0.12	2.3025e-06	8.19317e-05	12,16,19,23,26,30	L-W-G-T-A-F	1.818	2.308	-2.39	2.39	0.16
TMD_C_JMD_C-Segment(6,9)-LEVM760105	Shape	Side chain length	Side chain length	Radius of gyration of side chain (Levitt, 1976)	0.233	0.137	0.137	0.162	0.177	1.1e-09	9.05162e-07	34,35,36	VGG	1.555	2.11	-2.344	2.344	-0.53
TMD-Pattern(C,4,7)-VELV850101	Energy	Electron-ion interaction pot.	Electron-ion interaction potential	Electron-ion interaction potential (Veljkovic et al., 1985)	0.165	0.121	-0.121	0.144	0.208	1.45812e-05	0.000253869	27,30	A-F	1.302	1.467	-2.108	2.108	0.27
TMD_C_JMD_C-Segment(6,9)-AURR980110	Conformation	α-helix	α-helix (middle)	Normalized positional residue frequency at helix termini N5 (Aurora-Rose, 1998)	0.211	0.125	0.125	0.161	0.174	3.13e-08	5.28286e-06	34,35,36	VGG	1.789	2.701	-2.089	2.089	-0.39
TMD_C_JMD_C-Segment(3,4)-KLEP840101	Energy	Charge	Charge	Net charge (Klein et al., 1984)	0.244	0.104	0.104	0.107	0.111	0	0	33,34,35,36,37	YVGGG	0.97	1.439	-2.058	2.058	-0.14
TMD-Pattern(N,4,7)-AURR980116	Conformation	α-helix (C-cap)	α-helix (C-terminal, C-cap)	Normalized positional residue frequency at helix termini Cc (Aurora-Rose, 1998)	0.181	0.118	-0.118	0.169	0.186	2.0612e-06	7.79821e-05	14,17	L-F	1.226	1.511	-1.899	1.899	0.28
TMD-Pattern(C,4,7)-ANDN920101	Structure-Activity	Backbone-dynamics (-CH)	α-CH chemical shifts (backbone-dynamics)	alpha-CH chemical shifts (Andersen et al., 1992)	0.163	0.129	-0.129	0.185	0.228	1.95608e-05	0.000292656	27,30	A-F	0.873	1.063	-1.823	1.823	0.33
TMD_C_JMD_C-Segment(4,5)-FAUJ880109	Energy	Isoelectric point	Number hydrogen bond donors	Number of hydrogen bond donors (Fauchere et al., 1988)	0.215	0.147	0.147	0.175	0.188	1.39e-08	3.66015e-06	35,36,37,38	GGGG	1.032	1.511	-1.762	1.762	-0.38
TMD_C_JMD_C-Segment(4,5)-AURR980110	Conformation	α-helix	α-helix (middle)	Normalized positional residue frequency at helix termini N5 (Aurora-Rose, 1998)	0.166	0.082	0.082	0.121	0.15	1.31061e-05	0.000238636	35,36,37,38	GGGG	1.295	2.225	-1.757	1.757	-0.49
TMD_C_JMD_C-Pattern(N,1,5,8)-QIAN880130	Conformation	Coil	Coil	Weights for coil at the window position of -3 (Qian-Sejnowski, 1988)	0.162	0.07	-0.07	0.097	0.128	2.04605e-05	0.000302492	23,27,30	T-A-F	1.528	2.419	-1.72	1.72	0.04
TMD_C_JMD_C-Segment(3,4)-JANJ780101	ASA/Volume	Accessible surface area (ASA)	ASA (folded protein)	Average accessible surface area (Janin et al., 1978)	0.215	0.124	0.124	0.166	0.153	1.66e-08	4.04733e-06	33,34,35,36,37	YVGGG	1.08	1.296	-1.666	1.666	-0.3
TMD_C_JMD_C-Segment(2,2)-RICJ880113	Conformation	α-helix (C-cap)	α-helix (C-terminal, inside)	Relative preference value at C2 (Richardson-Richardson, 1988)	0.168	0.068	0.068	0.098	0.11	1.07946e-05	0.000214685	33,34,35,36,37,38,39,40,41,42,43	YVGGGGWRFLR	1.105	1.426	-1.504	1.504	-0.31
JMD_N_TMD_N-Segment(7,8)-KARS160114	Shape	Side chain length	Eccentricity (average)	Average weighted eccentricity based on the the atomic number (Karkbara-Knisley, 2016)	0.137	0.056	-0.056	0.122	0.123	0.000322007	0.00143218	17,18,19	FLG	1.171	1.926	-1.491	1.491	0.05
JMD_N_TMD_N-Segment(1,2)-KARP850101	Structure-Activity	Flexibility	Flexibility (0 rigid neighbors)	Flexibility parameter for no rigid neighbors (Karplus-Schulz, 1985)	0.196	0.063	0.063	0.083	0.09	2.875e-07	2.28026e-05	1,2,3,4,5,6,7,8,9,10,11	APGAGTASVAS	1.574	1.835	1.479	1.479	0.12
TMD_C_JMD_C-Segment(3,4)-PRAM820102	Shape	Shape and Surface	Slope in Regression	Slope in Regression analysis x 1.0E1 (Prabhakaran-Ponnuswamy, 1982)	0.199	0.073	-0.073	0.087	0.108	1.873e-07	1.68904e-05	33,34,35,36,37	YVGGG	0.616	0.848	-1.438	1.438	0.38
TMD_C_JMD_C-Pattern(N,1,4,8,12)-FINA770101	Structure-Activity	Stability (helix-coil)	Stability (helix-coil)	Helix-coil equilibrium constant (Finkelstein-Ptitsyn, 1977)	0.167	0.07	0.07	0.115	0.127	1.17927e-05	0.000223079	23,26,30,34	T-A-F-V	1.199	1.555	-1.429	1.429	-0.07
TMD_C_JMD_C-Segment(6,9)-RICJ880113	Conformation	α-helix (C-cap)	α-helix (C-terminal, inside)	Relative preference value at C2 (Richardson-Richardson, 1988)	0.198	0.138	0.138	0.172	0.199	1.997e-07	1.73381e-05	34,35,36	VGG	0.832	1.384	-1.408	1.408	-0.55
TMD_C_JMD_C-Segment(4,5)-MITS020101	Polarity	Amphiphilicity	Amphiphilicity	Amphiphilicity index (Mitaku et al., 2002)	0.167	0.081	0.081	0.129	0.129	1.1378e-05	0.000218371	35,36,37,38	GGGG	1.299	2.16	-1.323	1.323	-0.23
TMD-Pattern(N,1,4,7)-FINA770101	Structure-Activity	Stability (helix-coil)	Stability (helix-coil)	Helix-coil equilibrium constant (Finkelstein-Ptitsyn, 1977)	0.158	0.089	-0.089	0.164	0.164	3.4943e-05	0.000419655	11,14,17	S-L-F	1.014	1.539	-1.149	1.149	0.05
TMD_C_JMD_C-Pattern(C,3,7,10)-TANS770106	Conformation	β-turn (TM helix)	β-turn in double bend	Normalized frequency of chain reversal D (Tanaka-Scheraga, 1977)	0.131	0.057	0.057	0.144	0.128	0.000596564	0.00204307	34,37,41	V-G-F	0.727	0.886	-1.128	1.128	-0.25
TMD_C_JMD_C-Segment(4,5)-RICJ880113	Conformation	α-helix (C-cap)	α-helix (C-terminal, inside)	Relative preference value at C2 (Richardson-Richardson, 1988)	0.182	0.121	0.121	0.147	0.184	1.7192e-06	6.99749e-05	35,36,37,38	GGGG	0.865	1.553	-1.124	1.124	-0.61
TMD_C_JMD_C-Segment(5,11)-QIAN880134	Conformation	Coil	Coil	Weights for coil at the window position of 1 (Qian-Sejnowski, 1988)	0.181	0.057	-0.057	0.072	0.107	1.9427e-06	7.56733e-05	30,31	FC	1.92	2.094	-1.11	1.11	-0.01
JMD_N_TMD_N-Pattern(N,4,7,11)-ARGP820101	Polarity	Hydrophobicity	Hydrophobicity	Hydrophobicity index (Argos et al., 1982)	0.154	0.092	-0.092	0.143	0.172	5.21087e-05	0.000519823	4,7,11	A-A-S	1.065	1.917	1.096	1.096	-0.22
TMD-Pattern(N,4,7)-QIAN880113	Conformation	π-helix	α-helix (C-terminal)	Weights for alpha-helix at the window position of 6 (Qian-Sejnowski, 1988)	0.141	0.071	-0.071	0.165	0.155	0.000216612	0.00115089	14,17	L-F	0.635	0.816	-1.075	1.075	0.18
TMD_C_JMD_C-Pattern(N,4,8)-KANM800103	Conformation	α-helix	α-helix	Average relative probability of inner helix (Kanehisa-Tsong, 1980)	0.176	0.088	0.088	0.14	0.158	3.8894e-06	0.000112927	26,30	A-F	2.704	4.076	1.067	1.067	0.11
TMD_C_JMD_C-Pattern(N,4,8,12)-CHOP780212	Conformation	β-sheet (C-term)	β-turn (1st residue)	Frequency of the 1st residue in turn (Chou-Fasman, 1978b)	0.164	0.076	-0.076	0.126	0.147	1.6155e-05	0.000267207	26,30,34	A-F-V	1.096	1.576	1.031	1.031	-0.14
JMD_N_TMD_N-Pattern(N,1,5,8,11)-PRAM820103	Shape	Shape and Surface	Correlation coefficient in regression	Correlation coefficient in regression analysis (Prabhakaran-Ponnuswamy, 1982)	0.161	0.058	0.058	0.088	0.106	2.37223e-05	0.000328075	1,5,8,11	A-G-S-S	1.304	1.657	1.015	1.015	0.22
TMD_C_JMD_C-Pattern(N,6,9,13)-CHOP780212	Conformation	β-sheet (C-term)	β-turn (1st residue)	Frequency of the 1st residue in turn (Chou-Fasman, 1978b)	0.149	0.07	-0.07	0.113	0.144	9.33271e-05	0.000725351	28,31,35	A-C-G	0.843	1.314	-1.012	1.012	0.23
JMD_N_TMD_N-Pattern(C,6,10)-AURR980116	Conformation	α-helix (C-cap)	α-helix (C-terminal, C-cap)	Normalized positional residue frequency at helix termini Cc (Aurora-Rose, 1998)	0.184	0.113	-0.113	0.166	0.184	1.3451e-06	6.07371e-05	13,17	A-F	0.858	1.34	-0.999	0.999	0.21
TMD-Pattern(C,3,7,11,14)-TANS770102	Conformation	α-helix (C-term, out)	α-helix (C-terminal, outside)	Normalized frequency of isolated helix (Tanaka-Scheraga, 1977)	0.15	0.056	-0.056	0.095	0.109	8.37637e-05	0.000685373	20,23,27,31	L-T-A-C	0.684	0.942	-0.993	0.993	0.1
TMD-Pattern(C,3,7,11,15)-LIFS790102	Conformation	β-strand	β-strand	Conformational preference for parallel beta-strands (Lifson-Sander, 1979)	0.182	0.096	0.096	0.161	0.16	1.7044e-06	6.99749e-05	19,23,27,31	G-T-A-C	0.508	0.739	-0.968	0.968	-0.31
TMD_C_JMD_C-Segment(7,10)-WILM950103	Polarity	Hydrophobicity (interface)	Hydrophobicity (interface)	Hydrophobicity Coefficient in RP-HPLC, C4 with 0.1%TFA/MeCN/H2O (Wilce et al., 1995)	0.212	0.141	-0.141	0.169	0.217	2.61e-08	5.20655e-06	35,36	GG	1.747	2.151	0.956	0.956	-0.18
TMD-Pattern(C,5,9,12,15)-OOBM770105	Energy	Non-bonded energy	Non-bonded energy per residue	Short and medium range non-bonded energy per residue (Oobatake-Ooi, 1977)	0.164	0.057	0.057	0.099	0.102	1.67136e-05	0.000274378	19,22,25,29	G-W-S-A	1.306	1.644	0.956	0.956	0.07
TMD_C_JMD_C-Segment(2,2)-FAUJ880109	Energy	Isoelectric point	Number hydrogen bond donors	Number of hydrogen bond donors (Fauchere et al., 1988)	0.18	0.067	0.067	0.099	0.113	2.1674e-06	7.95684e-05	33,34,35,36,37,38,39,40,41,42,43	YVGGGGWRFLR	0.635	1.205	-0.94	0.94	-0.11
TMD_C_JMD_C-Pattern(N,3,7)-OOBM770105	Energy	Non-bonded energy	Non-bonded energy per residue	Short and medium range non-bonded energy per residue (Oobatake-Ooi, 1977)	0.149	0.067	0.067	0.134	0.144	9.53087e-05	0.000731255	25,29	S-A	0.868	1.469	0.923	0.923	0.22
TMD_C_JMD_C-Pattern(C,8,12,15)-WILM950103	Polarity	Hydrophobicity (interface)	Hydrophobicity (interface)	Hydrophobicity Coefficient in RP-HPLC, C4 with 0.1%TFA/MeCN/H2O (Wilce et al., 1995)	0.153	0.07	-0.07	0.107	0.135	5.98446e-05	0.000565753	29,32,36	A-V-G	0.771	1.299	0.864	0.864	-0.15
TMD-Pattern(C,5,9,12)-PRAM820102	Shape	Shape and Surface	Slope in Regression	Slope in Regression analysis x 1.0E1 (Prabhakaran-Ponnuswamy, 1982)	0.167	0.077	0.077	0.135	0.134	1.20974e-05	0.000227535	22,25,29	W-S-A	1.302	1.697	0.771	0.771	0.16
TMD-Pattern(C,4,8,11)-RICJ880107	Conformation	π-helix	α-helix	Relative preference value at N4 (Richardson-Richardson, 1988)	0.146	0.069	0.069	0.131	0.14	0.000130864	0.000868427	23,26,30	T-A-F	0.697	1.056	-0.766	0.766	-0.11
JMD_N_TMD_N-Segment(2,4)-ZHOH040101	Structure-Activity	Stability	Stability	The stability scale from the knowledge-based atom-atom potential (Zhou-Zhou, 2004)	0.183	0.064	-0.064	0.091	0.101	1.6199e-06	6.79223e-05	6,7,8,9,10,11	TASVAS	0.823	1.405	0.762	0.762	-0.12
JMD_N_TMD_N-Segment(3,9)-KOEP990102	Conformation	β-sheet (N-term)	Extended (designed β-sheet)	Beta-sheet propensity derived from designed sequences (Koehl-Levitt, 1999)	0.128	0.087	0.087	0.184	0.184	0.000768856	0.0023635	5,6,7	GTA	0.566	0.778	-0.736	0.736	-0.16
TMD_C_JMD_C-Segment(5,7)-TANS770108	Conformation	β-bridge	β-bridge	Normalized frequency of zeta R (Tanaka-Scheraga, 1977)	0.164	0.08	0.08	0.135	0.138	1.64685e-05	0.00027103	35,36,37	GGG	0.462	0.707	-0.728	0.728	-0.16
TMD_C_JMD_C-Pattern(N,5,8,11)-QIAN880122	Conformation	β-strand	β-sheet	Weights for beta-sheet at the window position of 2 (Qian-Sejnowski, 1988)	0.173	0.056	0.056	0.067	0.095	5.8159e-06	0.00014669	27,30,33	A-F-Y	0.483	0.913	-0.697	0.697	-0.05
JMD_N_TMD_N-Segment(4,13)-ZHOH040101	Structure-Activity	Stability	Stability	The stability scale from the knowledge-based atom-atom potential (Zhou-Zhou, 2004)	0.157	0.128	-0.128	0.151	0.258	3.5062e-05	0.00041966	6	T	0.833	1.361	-0.683	0.683	-0.11
TMD-Segment(3,8)-TANS770102	Conformation	α-helix (C-term, out)	α-helix (C-terminal, outside)	Normalized frequency of isolated helix (Tanaka-Scheraga, 1977)	0.132	0.056	-0.056	0.13	0.133	0.000558358	0.00197697	16,17,18	WFL	0.502	0.762	-0.66	0.66	0.2
JMD_N_TMD_N-Pattern(N,5,8,11)-CIDH920102	Polarity	Hydrophobicity	Hydrophobicity	Normalized hydrophobicity scales for beta-proteins (Cid et al., 1992)	0.142	0.071	-0.071	0.135	0.144	0.000189508	0.00106184	5,8,11	G-S-S	0.384	0.57	0.65	0.65	-0.32
TMD_C_JMD_C-Pattern(N,4,8,12)-QIAN880114	Conformation	β-sheet (N-term)	β-sheet (N-terminal)	Weights for beta-sheet at the window position of -6 (Qian-Sejnowski, 1988)	0.138	0.071	-0.071	0.121	0.152	0.000309509	0.00139978	26,30,34	A-F-V	0.719	1.295	0.645	0.645	-0.08
JMD_N_TMD_N-Pattern(N,4,7,11)-QIAN880127	Conformation	Coil (N-term)	Coil (N-terminal)	Weights for coil at the window position of -6 (Qian-Sejnowski, 1988)	0.168	0.072	-0.072	0.117	0.124	1.1141e-05	0.000216346	4,7,11	A-A-S	0.616	1.124	0.622	0.622	-0.14
TMD_C_JMD_C-Segment(2,3)-PRAM820102	Shape	Shape and Surface	Slope in Regression	Slope in Regression analysis x 1.0E1 (Prabhakaran-Ponnuswamy, 1982)	0.172	0.056	-0.056	0.075	0.094	6.1288e-06	0.000151357	30,31,32,33,34,35,36	FCVYVGG	0.304	0.618	-0.577	0.577	0.12
TMD_C_JMD_C-Segment(2,5)-ANDN920101	Structure-Activity	Backbone-dynamics (-CH)	α-CH chemical shifts (backbone-dynamics)	alpha-CH chemical shifts (Andersen et al., 1992)	0.147	0.08	-0.08	0.146	0.16	0.000114588	0.000810742	27,28,29,30	AAAF	0.322	0.56	-0.54	0.54	0.25
JMD_N_TMD_N-Segment(3,6)-VASM830102	Energy	Non-bonded energy	Free energy (Extended)	Relative population of conformational state C (Vasquez et al., 1983)	0.141	0.068	0.068	0.147	0.14	0.000224552	0.00117348	8,9,10,11	SVAS	0.485	0.833	0.536	0.536	0.14
TMD-Pattern(C,5,9,12)-MAXF760105	Conformation	α-helix (left-handed)	α-helix (left-handed)	Normalized frequency of zeta L (Maxfield-Scheraga, 1976)	0.154	0.062	0.062	0.144	0.12	5.67243e-05	0.000547531	22,25,29	W-S-A	0.715	1.186	0.514	0.514	0.04
JMD_N_TMD_N-PeriodicPattern(N,i+3/4,3)-QIAN880138	Conformation	Coil (C-term)	Coil (C-terminal)	Weights for coil at the window position of 5 (Qian-Sejnowski, 1988)	0.179	0.07	0.07	0.104	0.117	2.8505e-06	9.33574e-05	3,6,10,13,17,20	G-T-A-A-F-L	0.385	0.556	-0.514	0.514	-0.16
TMD-Pattern(N,1,4,7)-RADA880106	ASA/Volume	Volume	Accessible surface area (ASA)	Accessible surface area (Radzicka-Wolfenden, 1988)	0.135	0.058	-0.058	0.115	0.125	0.000384583	0.00161033	11,14,17	S-L-F	0.244	0.503	-0.508	0.508	0.07
TMD_C_JMD_C-Segment(5,7)-ROSM880103	Structure-Activity	Backbone-dynamics (-CH)	Loss of hydropathy by α-helix formation	Loss of Side chain hydropathy by helix formation (Roseman, 1988)	0.16	0.059	-0.059	0.101	0.121	2.74312e-05	0.000359081	35,36,37	GGG	0.757	1.471	0.507	0.507	-0.39
JMD_N_TMD_N-Pattern(N,1,5,8,11)-HUTJ700102	Energy	Entropy	Entropy	Absolute entropy (Hutchens, 1970)	0.138	0.061	-0.061	0.129	0.124	0.000304349	0.00138653	1,5,8,11	A-G-S-S	0.352	0.457	0.481	0.481	-0.3
JMD_N_TMD_N-Segment(2,6)-ARGP820101	Polarity	Hydrophobicity	Hydrophobicity	Hydrophobicity index (Argos et al., 1982)	0.148	0.076	-0.076	0.141	0.148	0.000108237	0.000789975	4,5,6,7	AGTA	0.537	1.042	0.457	0.457	-0.19
TMD-Pattern(C,4,7)-LIFS790102	Conformation	β-strand	β-strand	Conformational preference for parallel beta-strands (Lifson-Sander, 1979)	0.176	0.121	0.121	0.199	0.216	3.7411e-06	0.000112927	27,30	A-F	0.715	1.118	-0.457	0.457	-0.15
TMD_C_JMD_C-Segment(6,9)-PALJ810113	Conformation	α-helix (left-handed)	β-turn (α class)	Normalized frequency of turn in all-alpha class (Palau et al., 1981)	0.135	0.073	-0.073	0.139	0.166	0.000412386	0.0016665	34,35,36	VGG	0.292	0.547	-0.456	0.456	0.41
TMD-Pattern(N,1,4,7,10)-QIAN880124	Conformation	β-sheet (C-term)	β-sheet (C-terminal)	Weights for beta-sheet at the window position of 4 (Qian-Sejnowski, 1988)	0.131	0.07	0.07	0.157	0.159	0.000580406	0.00200778	11,14,17,20	S-L-F-L	0.503	0.811	-0.436	0.436	-0.06
JMD_N_TMD_N-PeriodicPattern(N,i+3/3,2)-CHAM830104	Shape	Side chain length	n atoms in side chain (2+1)	The number of atoms in the side chain labelled 2+1 (Charton-Charton, 1983)	0.172	0.087	-0.087	0.135	0.145	5.2004e-06	0.000136937	2,5,8,11,14,17,20	P-G-S-S-L-F-L	0.444	0.722	-0.433	0.433	0.03
JMD_N_TMD_N-Segment(2,7)-ZHOH040101	Structure-Activity	Stability	Stability	The stability scale from the knowledge-based atom-atom potential (Zhou-Zhou, 2004)	0.139	0.07	-0.07	0.114	0.147	0.000259273	0.00127614	4,5,6	AGT	0.499	0.925	0.433	0.433	-0.15
TMD_C_JMD_C-Pattern(C,8,11,15)-LINS030106	ASA/Volume	Accessible surface area (ASA)	Hydrophilic ASA (folded proteins)	Hydrophilic median accessible surfaces of whole residues from folded proteins, expressed in Å² (Lins et al., 2003)	0.151	0.071	0.071	0.136	0.156	7.75388e-05	0.000656934	29,33,36	A-Y-G	0.326	0.451	-0.399	0.399	-0.09
TMD_C_JMD_C-Pattern(C,8,11,15)-YUTK870101	Energy	Free energy (unfolding)	Free energy (unfolding)	Unfolding Gibbs energy in water, pH7.0 (Yutani et al., 1987)	0.171	0.075	-0.075	0.123	0.13	6.9912e-06	0.000163783	29,33,36	A-Y-G	0.757	0.884	0.377	0.377	-0.14
JMD_N_TMD_N-Pattern(C,6,9,12,15)-RADA880106	ASA/Volume	Volume	Accessible surface area (ASA)	Accessible surface area (Radzicka-Wolfenden, 1988)	0.155	0.06	-0.06	0.105	0.111	4.95233e-05	0.0005078	8,11,14,17	S-S-L-F	0.482	0.672	-0.376	0.376	0.01
TMD_C_JMD_C-Pattern(N,5,8)-RADA880104	Energy	Free energy (unfolding)	Transfer free energy (TFE) to inside	Transfer free energy from chx to oct (Radzicka-Wolfenden, 1988)	0.197	0.061	0.061	0.051	0.095	2.307e-07	1.89837e-05	27,30	A-F	1.659	3.422	-0.363	0.363	-0.01
TMD_C_JMD_C-Pattern(C,4,8)-FINA910104	Conformation	α-helix (C-cap)	α-helix termination	Helix termination parameter at posision j+1 (Finkelstein et al., 1991)	0.159	0.104	0.104	0.141	0.179	1.39525e-05	0.000247572	36,40	G-R	0.233	0.594	0.359	0.359	0.24
TMD-Pattern(N,2,5,8,11)-RACS820101	Conformation	β-sheet (N-term)	α-helix with flat 4-Cα structure (i)	Average relative fractional occurrence in A0(i) (Rackovsky-Scheraga, 1982)	0.153	0.063	-0.063	0.11	0.123	6.11557e-05	0.000570238	12,15,18,21	L-L-L-P	0.334	0.599	-0.341	0.341	0.05
JMD_N_TMD_N-Pattern(C,6,9,12,15)-CHAM830104	Shape	Side chain length	n atoms in side chain (2+1)	The number of atoms in the side chain labelled 2+1 (Charton-Charton, 1983)	0.179	0.115	-0.115	0.152	0.19	1.6073e-06	6.79223e-05	8,11,14,17	S-S-L-F	0.648	1.061	-0.333	0.333	0.04
TMD_C_JMD_C-Pattern(N,5,8)-LINS030107	ASA/Volume	Accessible surface area (ASA)	ASA (folded protein)	% total accessible surfaces vs win3 of whole residues from folded proteins (Lins et al., 2003)	0.136	0.065	-0.065	0.078	0.132	0.000366586	0.001565	27,30	A-F	0.842	0.904	0.324	0.324	-0.03
TMD-Pattern(C,4,7)-QIAN880134	Conformation	Coil	Coil	Weights for coil at the window position of 1 (Qian-Sejnowski, 1988)	0.176	0.057	-0.057	0.099	0.115	3.9455e-06	0.000112927	27,30	A-F	0.372	0.882	-0.322	0.322	0
TMD_C_JMD_C-Segment(7,10)-CHAM820102	Polarity	Hydrophobicity (interface)	Free energy (interface)	Free energy of solution in water, kcal/mole (Charton-Charton, 1982)	0.154	0.082	-0.082	0.136	0.178	4.95998e-05	0.0005078	35,36	GG	0.367	0.692	0.319	0.319	-0.15
TMD_C_JMD_C-Pattern(C,2,6,10)-QIAN880138	Conformation	Coil (C-term)	Coil (C-terminal)	Weights for coil at the window position of 5 (Qian-Sejnowski, 1988)	0.137	0.066	-0.066	0.114	0.147	0.000311889	0.00140435	34,38,42	V-G-L	0.361	0.883	-0.314	0.314	0.05
JMD_N_TMD_N-Pattern(C,4,8,11)-ANDN920101	Structure-Activity	Backbone-dynamics (-CH)	α-CH chemical shifts (backbone-dynamics)	alpha-CH chemical shifts (Andersen et al., 1992)	0.13	0.088	-0.088	0.181	0.187	0.000673983	0.00219043	12,15,19	L-L-G	0.42	0.643	0.31	0.31	-0.15
TMD_C_JMD_C-Segment(5,14)-ROSM880103	Structure-Activity	Backbone-dynamics (-CH)	Loss of hydropathy by α-helix formation	Loss of Side chain hydropathy by helix formation (Roseman, 1988)	0.136	0.081	-0.081	0.194	0.165	0.00014971	0.000932393	29	A	0.638	0.797	0.301	0.301	-0.06
JMD_N_TMD_N-Pattern(N,4,8,11)-VASM830102	Energy	Non-bonded energy	Free energy (Extended)	Relative population of conformational state C (Vasquez et al., 1983)	0.129	0.078	0.078	0.149	0.165	0.000708301	0.00224711	4,8,11	A-S-S	0.16	0.303	0.3	0.3	0.25
TMD_C_JMD_C-Pattern(N,5,9,12)-ANDN920101	Structure-Activity	Backbone-dynamics (-CH)	α-CH chemical shifts (backbone-dynamics)	alpha-CH chemical shifts (Andersen et al., 1992)	0.18	0.097	-0.097	0.151	0.17	2.3896e-06	8.36741e-05	27,31,34	A-C-V	0.357	0.617	-0.296	0.296	0
JMD_N_TMD_N-Segment(5,15)-FAUJ880101	Shape	Steric parameter	Shape Index	Graph shape index (Fauchere et al., 1988)	0.156	0.094	-0.094	0.157	0.169	4.17879e-05	0.000458202	6,7	TA	0.38	0.844	-0.295	0.295	0.01
JMD_N_TMD_N-Pattern(N,5,8,11)-BIGC670101	ASA/Volume	Volume	Volume	Residue volume (Bigelow, 1967)	0.143	0.067	-0.067	0.142	0.136	0.000183972	0.00104494	5,8,11	G-S-S	0.382	0.675	0.276	0.276	-0.34
TMD-PeriodicPattern(C,i+3/3,1)-COHE430101	ASA/Volume	Partial specific volume	Partial specific volume	Partial specific volume (Cohn-Edsall, 1943)	0.164	0.059	0.059	0.092	0.106	1.68844e-05	0.000275508	12,15,18,21,24,27,30,33	L-L-L-P-W-A-F-Y	1.142	1.376	0.269	0.269	0
JMD_N_TMD_N-Pattern(C,6,9,12)-RICJ880111	Conformation	π-helix	α-helix	Relative preference value at C4 (Richardson-Richardson, 1988)	0.133	0.054	-0.054	0.113	0.124	0.000466097	0.00178464	11,14,17	S-L-F	0.113	0.233	-0.258	0.258	0.1
TMD_C_JMD_C-Pattern(C,4,8,11)-BIOV880101	ASA/Volume	Buried	Buriability	Information value for accessibility; average fraction 35% (Biou et al., 1988)	0.153	0.085	-0.085	0.136	0.161	5.89434e-05	0.000560816	33,36,40	Y-G-R	0.474	0.931	0.243	0.243	-0.11
TMD_C_JMD_C-Segment(2,3)-WILM950103	Polarity	Hydrophobicity (interface)	Hydrophobicity (interface)	Hydrophobicity Coefficient in RP-HPLC, C4 with 0.1%TFA/MeCN/H2O (Wilce et al., 1995)	0.175	0.056	-0.056	0.089	0.106	4.5091e-06	0.000126312	30,31,32,33,34,35,36	FCVYVGG	0.664	1.09	-0.233	0.233	0.01
JMD_N_TMD_N-Segment(2,4)-QIAN880114	Conformation	β-sheet (N-term)	β-sheet (N-terminal)	Weights for beta-sheet at the window position of -6 (Qian-Sejnowski, 1988)	0.13	0.058	0.058	0.128	0.112	0.000633145	0.00211144	6,7,8,9,10,11	TASVAS	0.141	0.377	0.229	0.229	0.14
TMD-Pattern(C,3,7,11,15)-ANDN920101	Structure-Activity	Backbone-dynamics (-CH)	α-CH chemical shifts (backbone-dynamics)	alpha-CH chemical shifts (Andersen et al., 1992)	0.182	0.099	-0.099	0.142	0.162	1.807e-06	7.15931e-05	19,23,27,31	G-T-A-C	0.221	0.519	-0.225	0.225	0.13
TMD_C_JMD_C-Pattern(C,4,8)-JANJ790102	Energy	Free energy (unfolding)	Transfer free energy (TFE) to inside	Transfer free energy (Janin, 1979)	0.187	0.144	-0.144	0.182	0.233	9.487e-07	4.9331e-05	36,40	G-R	2.834	3.641	-0.205	0.205	-0.01
JMD_N_TMD_N-Segment(3,9)-ISOY800102	Conformation	β-strand	Extended	Normalized relative frequency of extended structure (Isogai et al., 1980)	0.126	0.08	-0.08	0.169	0.183	0.000925503	0.00263553	5,6,7	GTA	1.002	1.075	-0.203	0.203	-0.08
TMD_C_JMD_C-Pattern(N,10,14)-KLEP840101	Energy	Charge	Charge	Net charge (Klein et al., 1984)	0.168	0.086	0.086	0.121	0.139	4.536e-07	2.95648e-05	32,36	V-G	0.14	0.391	-0.2	0.2	-0.09
TMD_C_JMD_C-Pattern(N,10,14)-HUTJ700102	Energy	Entropy	Entropy	Absolute entropy (Hutchens, 1970)	0.14	0.087	0.087	0.145	0.183	0.000250491	0.00125172	32,36	V-G	0.163	0.333	-0.168	0.168	-0.39
TMD_C_JMD_C-Segment(7,10)-BAEK050101	Conformation	β-strand	Linker index (negative linker propensity, 10-100 AA long region)	Linker index (Bae et al., 2005)	0.136	0.072	-0.072	0.142	0.174	0.000352417	0.00152679	35,36	GG	1.013	1.315	0.167	0.167	-0.07
TMD_C_JMD_C-Segment(4,8)-MEIH800101	Shape	Reduced distance	Reduced distance (C-α)	Average reduced distance for C-alpha (Meirovitch et al., 1980)	0.137	0.073	-0.073	0.12	0.158	0.000342043	0.0015015	30,31,32	FCV	0.298	1.061	0.155	0.155	-0.16
JMD_N_TMD_N-Segment(3,10)-CRAJ730102	Conformation	β-sheet	β-sheet	Normalized frequency of beta-sheet (Crawford et al., 1973)	0.134	0.097	-0.097	0.183	0.21	0.000461428	0.00177532	5,6	GT	0.486	0.793	-0.15	0.15	-0.04
JMD_N_TMD_N-Pattern(N,3,6,9,13)-RICJ880107	Conformation	π-helix	α-helix	Relative preference value at N4 (Richardson-Richardson, 1988)	0.155	0.067	-0.067	0.106	0.129	4.72622e-05	0.000496215	3,6,9,13	G-T-V-A	0.335	0.65	0.147	0.147	-0.07
TMD_C_JMD_C-Pattern(N,5,8,11)-TANS770102	Conformation	α-helix (C-term, out)	α-helix (C-terminal, outside)	Normalized frequency of isolated helix (Tanaka-Scheraga, 1977)	0.128	0.063	-0.063	0.114	0.123	0.000766676	0.00236219	27,30,33	A-F-Y	0.407	0.687	-0.146	0.146	-0.03
JMD_N_TMD_N-Segment(3,10)-RICJ880111	Conformation	π-helix	α-helix	Relative preference value at C4 (Richardson-Richardson, 1988)	0.143	0.07	-0.07	0.126	0.159	0.000173495	0.00100716	5,6	GT	0.363	0.326	0.141	0.141	-0.11
TMD_C_JMD_C-Pattern(C,4,8,11)-EISD860101	Polarity	Hydrophobicity	Solvation free energy	Solvation free energy (Eisenberg-McLachlan, 1986)	0.162	0.084	-0.084	0.143	0.148	2.07737e-05	0.000303896	33,36,40	Y-G-R	0.33	0.378	0.137	0.137	-0.15
JMD_N_TMD_N-Segment(7,9)-BURA740102	Conformation	β-strand	Extended	Normalized frequency of extended structure (Burgess et al., 1974)	0.132	0.056	0.056	0.12	0.123	0.000561618	0.00198131	15,16,17	LWF	0.232	0.356	-0.134	0.134	-0.21
JMD_N_TMD_N-Segment(2,6)-RACS770103	ASA/Volume	Accessible surface area (ASA)	Side chain orientation	Side chain orientational preference (Rackovsky-Scheraga, 1977)	0.138	0.07	0.07	0.151	0.143	0.000308158	0.00139807	4,5,6,7	AGTA	0.214	0.501	-0.115	0.115	-0.1
JMD_N_TMD_N-Pattern(N,6,10,14)-BAEK050101	Conformation	β-strand	Linker index (negative linker propensity, 10-100 AA long region)	Linker index (Bae et al., 2005)	0.142	0.059	-0.059	0.117	0.12	0.000187097	0.00105631	6,10,14	T-A-L	0.197	0.345	-0.102	0.102	0.04
TMD_C_JMD_C-Pattern(N,4,8)-CORJ870107	Polarity	Amphiphilicity (α-helix)	Amphiphilicity (α-helix)	TOTFT index (Cornette et al., 1987)	0.147	0.086	0.086	0.164	0.196	0.000111258	0.000798745	26,30	A-F	0.42	0.766	-0.097	0.097	-0.05
JMD_N_TMD_N-Pattern(C,6,9,12,15)-BROC820101	Polarity	Hydrophobicity	Hydrophobicity (retention coefficient)	Retention Coefficient in TFA (Browne et al., 1982)	0.148	0.067	-0.067	0.12	0.137	0.000102914	0.000768138	8,11,14,17	S-S-L-F	0.106	0.25	-0.089	0.089	0.05
JMD_N_TMD_N-Segment(2,3)-CHAM830105	Shape	Side chain length	n atoms in side chain (3+1)	The number of atoms in the side chain labelled 3+1 (Charton-Charton, 1983)	0.128	0.057	-0.057	0.128	0.131	0.000672113	0.00218711	8,9,10,11,12,13,14	SVASLAL	0.122	0.273	0.083	0.083	-0.19
JMD_N_TMD_N-Segment(2,6)-MEIH800101	Shape	Reduced distance	Reduced distance (C-α)	Average reduced distance for C-alpha (Meirovitch et al., 1980)	0.149	0.076	0.076	0.131	0.155	9.07177e-05	0.000715203	4,5,6,7	AGTA	0.376	0.526	0.066	0.066	0.04
TMD_C_JMD_C-Pattern(N,1,4,8,12)-FAUJ880108	Energy	Electron-ion interaction pot.	Electrical Effect	Localized Electrical Effect (Fauchere et al., 1988)	0.176	0.064	-0.064	0.093	0.114	3.6995e-06	0.000112749	23,26,30,34	T-A-F-V	0.826	1.303	0.063	0.063	-0.02
TMD_C_JMD_C-Pattern(C,1,4,8)-JANJ780101	ASA/Volume	Accessible surface area (ASA)	ASA (folded protein)	Average accessible surface area (Janin et al., 1978)	0.155	0.11	0.11	0.179	0.202	4.60794e-05	0.000486123	36,40,43	G-R-R	0.272	0.624	-0.061	0.061	0.14
TMD_C_JMD_C-Pattern(C,8,11,15)-MONM990101	Conformation	β-turn (TM helix)	β-turn (TM helix)	Turn propensity scale for transmembrane helices (Monne et al., 1999)	0.137	0.073	0.073	0.137	0.169	0.000297172	0.00137283	29,33,36	A-Y-G	0.18	0.297	-0.029	0.029	0.01
JMD_N_TMD_N-Pattern(N,7,11,14)-BIOV880101	ASA/Volume	Buried	Buriability	Information value for accessibility; average fraction 35% (Biou et al., 1988)	0.13	0.067	-0.067	0.133	0.146	0.000642001	0.00213019	7,11,14	A-S-L	0.307	0.574	-0.027	0.027	-0.08
TMD_C_JMD_C-Pattern(C,1,4,8)-MITS020101	Polarity	Amphiphilicity	Amphiphilicity	Amphiphilicity index (Mitaku et al., 2002)	0.14	0.067	0.067	0.13	0.147	0.000228507	0.00118476	36,40,43	G-R-R	0.335	0.633	0.023	0.023	0.04
JMD_N_TMD_N-Pattern(N,3,6,9)-ZHOH040101	Structure-Activity	Stability	Stability	The stability scale from the knowledge-based atom-atom potential (Zhou-Zhou, 2004)	0.135	0.063	-0.063	0.12	0.141	0.000395792	0.00163765	3,6,9	G-T-V	0.697	1.062	-0.009	0.009	-0.07
TMD_C_JMD_C-Pattern(C,8,11,15)-FINA910104	Conformation	α-helix (C-cap)	α-helix termination	Helix termination parameter at posision j+1 (Finkelstein et al., 1991)	0.184	0.062	0.062	0.079	0.091	2.028e-07	1.73381e-05	29,33,36	A-Y-G	0.147	0.345	-0.006	0.006	0.04
JMD_N_TMD_N-Segment(3,8)-FAUJ880101	Shape	Steric parameter	Shape Index	Graph shape index (Fauchere et al., 1988)	0.152	0.071	-0.071	0.127	0.135	7.07716e-05	0.000626195	6,7,8	TAS	0.185	0.449	0.001	0.001	-0.05

## Sheet: SupFig11d
feature	category	subcategory	scale_name	scale_description	abs_auc	abs_mean_dif	mean_dif	std_test	std_ref	p_val_mann_whitney	p_val_fdr_bh	positions	amino_acids	feat_importance	feat_importance_std	Slc27a1_feat_impact	Slc27a1_feat_import	Slc27a1_dif
TMD_C_JMD_C-Segment(2,3)-CHOP780212	Conformation	β-sheet (C-term)	β-turn (1st residue)	Frequency of the 1st residue in turn (Chou-Fasman, 1978b)	0.199	0.066	-0.066	0.088	0.106	1.717e-07	1.59197e-05	30,31,32,33,34,35,36	FCVYVGG	4.106	5.237	-5.261	5.261	0.09
TMD_C_JMD_C-Segment(2,3)-AURR980110	Conformation	α-helix	α-helix (middle)	Normalized positional residue frequency at helix termini N5 (Aurora-Rose, 1998)	0.211	0.077	0.077	0.103	0.107	3.12e-08	5.28286e-06	30,31,32,33,34,35,36	FCVYVGG	3.049	3.624	-4.103	4.103	-0.26
TMD_C_JMD_C-Segment(3,4)-HUTJ700102	Energy	Entropy	Entropy	Absolute entropy (Hutchens, 1970)	0.229	0.098	0.098	0.107	0.125	1.8e-09	9.8745e-07	33,34,35,36,37	YVGGG	3.111	3.11	-3.554	3.554	-0.45
TMD_C_JMD_C-Segment(5,11)-LIFS790102	Conformation	β-strand	β-strand	Conformational preference for parallel beta-strands (Lifson-Sander, 1979)	0.189	0.126	0.126	0.184	0.219	6.912e-07	3.93391e-05	30,31	FC	4.729	4.777	-3.449	3.449	-0.15
TMD_C_JMD_C-Pattern(C,3,7,10)-LEVM760105	Shape	Side chain length	Side chain length	Radius of gyration of side chain (Levitt, 1976)	0.149	0.074	0.074	0.134	0.157	8.99274e-05	0.000714394	34,37,41	V-G-F	2.051	2.338	-3.369	3.369	-0.26
TMD_C_JMD_C-Segment(4,5)-LEVM760105	Shape	Side chain length	Side chain length	Radius of gyration of side chain (Levitt, 1976)	0.204	0.106	0.106	0.133	0.145	8.29e-08	9.39472e-06	35,36,37,38	GGGG	1.992	2.929	-2.954	2.954	-0.64
TMD_C_JMD_C-Segment(5,11)-COHE430101	ASA/Volume	Partial specific volume	Partial specific volume	Partial specific volume (Cohn-Edsall, 1943)	0.145	0.125	0.125	0.18	0.242	0.000144842	0.000911563	30,31	FC	1.741	2.317	-2.859	2.859	-0.34
TMD-PeriodicPattern(C,i+4/3,4)-VELV850101	Energy	Electron-ion interaction pot.	Electron-ion interaction potential	Electron-ion interaction potential (Veljkovic et al., 1985)	0.18	0.069	-0.069	0.095	0.12	2.3025e-06	8.19317e-05	12,16,19,23,26,30	L-W-G-T-A-F	1.818	2.308	-2.39	2.39	0.16
TMD_C_JMD_C-Segment(6,9)-LEVM760105	Shape	Side chain length	Side chain length	Radius of gyration of side chain (Levitt, 1976)	0.233	0.137	0.137	0.162	0.177	1.1e-09	9.05162e-07	34,35,36	VGG	1.555	2.11	-2.344	2.344	-0.53
TMD-Pattern(C,4,7)-VELV850101	Energy	Electron-ion interaction pot.	Electron-ion interaction potential	Electron-ion interaction potential (Veljkovic et al., 1985)	0.165	0.121	-0.121	0.144	0.208	1.45812e-05	0.000253869	27,30	A-F	1.302	1.467	-2.108	2.108	0.27
TMD_C_JMD_C-Segment(6,9)-AURR980110	Conformation	α-helix	α-helix (middle)	Normalized positional residue frequency at helix termini N5 (Aurora-Rose, 1998)	0.211	0.125	0.125	0.161	0.174	3.13e-08	5.28286e-06	34,35,36	VGG	1.789	2.701	-2.089	2.089	-0.39
TMD_C_JMD_C-Segment(3,4)-KLEP840101	Energy	Charge	Charge	Net charge (Klein et al., 1984)	0.244	0.104	0.104	0.107	0.111	0	0	33,34,35,36,37	YVGGG	0.97	1.439	-2.058	2.058	-0.14
TMD-Pattern(N,4,7)-AURR980116	Conformation	α-helix (C-cap)	α-helix (C-terminal, C-cap)	Normalized positional residue frequency at helix termini Cc (Aurora-Rose, 1998)	0.181	0.118	-0.118	0.169	0.186	2.0612e-06	7.79821e-05	14,17	L-F	1.226	1.511	-1.899	1.899	0.28
TMD-Pattern(C,4,7)-ANDN920101	Structure-Activity	Backbone-dynamics (-CH)	α-CH chemical shifts (backbone-dynamics)	alpha-CH chemical shifts (Andersen et al., 1992)	0.163	0.129	-0.129	0.185	0.228	1.95608e-05	0.000292656	27,30	A-F	0.873	1.063	-1.823	1.823	0.33
TMD_C_JMD_C-Segment(4,5)-FAUJ880109	Energy	Isoelectric point	Number hydrogen bond donors	Number of hydrogen bond donors (Fauchere et al., 1988)	0.215	0.147	0.147	0.175	0.188	1.39e-08	3.66015e-06	35,36,37,38	GGGG	1.032	1.511	-1.762	1.762	-0.38
TMD_C_JMD_C-Segment(4,5)-AURR980110	Conformation	α-helix	α-helix (middle)	Normalized positional residue frequency at helix termini N5 (Aurora-Rose, 1998)	0.166	0.082	0.082	0.121	0.15	1.31061e-05	0.000238636	35,36,37,38	GGGG	1.295	2.225	-1.757	1.757	-0.49
TMD_C_JMD_C-Pattern(N,1,5,8)-QIAN880130	Conformation	Coil	Coil	Weights for coil at the window position of -3 (Qian-Sejnowski, 1988)	0.162	0.07	-0.07	0.097	0.128	2.04605e-05	0.000302492	23,27,30	T-A-F	1.528	2.419	-1.72	1.72	0.04
TMD_C_JMD_C-Segment(3,4)-JANJ780101	ASA/Volume	Accessible surface area (ASA)	ASA (folded protein)	Average accessible surface area (Janin et al., 1978)	0.215	0.124	0.124	0.166	0.153	1.66e-08	4.04733e-06	33,34,35,36,37	YVGGG	1.08	1.296	-1.666	1.666	-0.3
TMD_C_JMD_C-Segment(2,2)-RICJ880113	Conformation	α-helix (C-cap)	α-helix (C-terminal, inside)	Relative preference value at C2 (Richardson-Richardson, 1988)	0.168	0.068	0.068	0.098	0.11	1.07946e-05	0.000214685	33,34,35,36,37,38,39,40,41,42,43	YVGGGGWRFLR	1.105	1.426	-1.504	1.504	-0.31
JMD_N_TMD_N-Segment(7,8)-KARS160114	Shape	Side chain length	Eccentricity (average)	Average weighted eccentricity based on the the atomic number (Karkbara-Knisley, 2016)	0.137	0.056	-0.056	0.122	0.123	0.000322007	0.00143218	17,18,19	FLG	1.171	1.926	-1.491	1.491	0.05
JMD_N_TMD_N-Segment(1,2)-KARP850101	Structure-Activity	Flexibility	Flexibility (0 rigid neighbors)	Flexibility parameter for no rigid neighbors (Karplus-Schulz, 1985)	0.196	0.063	0.063	0.083	0.09	2.875e-07	2.28026e-05	1,2,3,4,5,6,7,8,9,10,11	APGAGTASVAS	1.574	1.835	1.479	1.479	0.12
TMD_C_JMD_C-Segment(3,4)-PRAM820102	Shape	Shape and Surface	Slope in Regression	Slope in Regression analysis x 1.0E1 (Prabhakaran-Ponnuswamy, 1982)	0.199	0.073	-0.073	0.087	0.108	1.873e-07	1.68904e-05	33,34,35,36,37	YVGGG	0.616	0.848	-1.438	1.438	0.38
TMD_C_JMD_C-Pattern(N,1,4,8,12)-FINA770101	Structure-Activity	Stability (helix-coil)	Stability (helix-coil)	Helix-coil equilibrium constant (Finkelstein-Ptitsyn, 1977)	0.167	0.07	0.07	0.115	0.127	1.17927e-05	0.000223079	23,26,30,34	T-A-F-V	1.199	1.555	-1.429	1.429	-0.07
TMD_C_JMD_C-Segment(6,9)-RICJ880113	Conformation	α-helix (C-cap)	α-helix (C-terminal, inside)	Relative preference value at C2 (Richardson-Richardson, 1988)	0.198	0.138	0.138	0.172	0.199	1.997e-07	1.73381e-05	34,35,36	VGG	0.832	1.384	-1.408	1.408	-0.55
TMD_C_JMD_C-Segment(4,5)-MITS020101	Polarity	Amphiphilicity	Amphiphilicity	Amphiphilicity index (Mitaku et al., 2002)	0.167	0.081	0.081	0.129	0.129	1.1378e-05	0.000218371	35,36,37,38	GGGG	1.299	2.16	-1.323	1.323	-0.23
TMD-Pattern(N,1,4,7)-FINA770101	Structure-Activity	Stability (helix-coil)	Stability (helix-coil)	Helix-coil equilibrium constant (Finkelstein-Ptitsyn, 1977)	0.158	0.089	-0.089	0.164	0.164	3.4943e-05	0.000419655	11,14,17	S-L-F	1.014	1.539	-1.149	1.149	0.05
TMD_C_JMD_C-Pattern(C,3,7,10)-TANS770106	Conformation	β-turn (TM helix)	β-turn in double bend	Normalized frequency of chain reversal D (Tanaka-Scheraga, 1977)	0.131	0.057	0.057	0.144	0.128	0.000596564	0.00204307	34,37,41	V-G-F	0.727	0.886	-1.128	1.128	-0.25
TMD_C_JMD_C-Segment(4,5)-RICJ880113	Conformation	α-helix (C-cap)	α-helix (C-terminal, inside)	Relative preference value at C2 (Richardson-Richardson, 1988)	0.182	0.121	0.121	0.147	0.184	1.7192e-06	6.99749e-05	35,36,37,38	GGGG	0.865	1.553	-1.124	1.124	-0.61
TMD_C_JMD_C-Segment(5,11)-QIAN880134	Conformation	Coil	Coil	Weights for coil at the window position of 1 (Qian-Sejnowski, 1988)	0.181	0.057	-0.057	0.072	0.107	1.9427e-06	7.56733e-05	30,31	FC	1.92	2.094	-1.11	1.11	-0.01
JMD_N_TMD_N-Pattern(N,4,7,11)-ARGP820101	Polarity	Hydrophobicity	Hydrophobicity	Hydrophobicity index (Argos et al., 1982)	0.154	0.092	-0.092	0.143	0.172	5.21087e-05	0.000519823	4,7,11	A-A-S	1.065	1.917	1.096	1.096	-0.22
TMD-Pattern(N,4,7)-QIAN880113	Conformation	π-helix	α-helix (C-terminal)	Weights for alpha-helix at the window position of 6 (Qian-Sejnowski, 1988)	0.141	0.071	-0.071	0.165	0.155	0.000216612	0.00115089	14,17	L-F	0.635	0.816	-1.075	1.075	0.18
TMD_C_JMD_C-Pattern(N,4,8)-KANM800103	Conformation	α-helix	α-helix	Average relative probability of inner helix (Kanehisa-Tsong, 1980)	0.176	0.088	0.088	0.14	0.158	3.8894e-06	0.000112927	26,30	A-F	2.704	4.076	1.067	1.067	0.11
TMD_C_JMD_C-Pattern(N,4,8,12)-CHOP780212	Conformation	β-sheet (C-term)	β-turn (1st residue)	Frequency of the 1st residue in turn (Chou-Fasman, 1978b)	0.164	0.076	-0.076	0.126	0.147	1.6155e-05	0.000267207	26,30,34	A-F-V	1.096	1.576	1.031	1.031	-0.14
JMD_N_TMD_N-Pattern(N,1,5,8,11)-PRAM820103	Shape	Shape and Surface	Correlation coefficient in regression	Correlation coefficient in regression analysis (Prabhakaran-Ponnuswamy, 1982)	0.161	0.058	0.058	0.088	0.106	2.37223e-05	0.000328075	1,5,8,11	A-G-S-S	1.304	1.657	1.015	1.015	0.22
TMD_C_JMD_C-Pattern(N,6,9,13)-CHOP780212	Conformation	β-sheet (C-term)	β-turn (1st residue)	Frequency of the 1st residue in turn (Chou-Fasman, 1978b)	0.149	0.07	-0.07	0.113	0.144	9.33271e-05	0.000725351	28,31,35	A-C-G	0.843	1.314	-1.012	1.012	0.23
JMD_N_TMD_N-Pattern(C,6,10)-AURR980116	Conformation	α-helix (C-cap)	α-helix (C-terminal, C-cap)	Normalized positional residue frequency at helix termini Cc (Aurora-Rose, 1998)	0.184	0.113	-0.113	0.166	0.184	1.3451e-06	6.07371e-05	13,17	A-F	0.858	1.34	-0.999	0.999	0.21
TMD-Pattern(C,3,7,11,14)-TANS770102	Conformation	α-helix (C-term, out)	α-helix (C-terminal, outside)	Normalized frequency of isolated helix (Tanaka-Scheraga, 1977)	0.15	0.056	-0.056	0.095	0.109	8.37637e-05	0.000685373	20,23,27,31	L-T-A-C	0.684	0.942	-0.993	0.993	0.1
TMD-Pattern(C,3,7,11,15)-LIFS790102	Conformation	β-strand	β-strand	Conformational preference for parallel beta-strands (Lifson-Sander, 1979)	0.182	0.096	0.096	0.161	0.16	1.7044e-06	6.99749e-05	19,23,27,31	G-T-A-C	0.508	0.739	-0.968	0.968	-0.31
TMD_C_JMD_C-Segment(7,10)-WILM950103	Polarity	Hydrophobicity (interface)	Hydrophobicity (interface)	Hydrophobicity Coefficient in RP-HPLC, C4 with 0.1%TFA/MeCN/H2O (Wilce et al., 1995)	0.212	0.141	-0.141	0.169	0.217	2.61e-08	5.20655e-06	35,36	GG	1.747	2.151	0.956	0.956	-0.18
TMD-Pattern(C,5,9,12,15)-OOBM770105	Energy	Non-bonded energy	Non-bonded energy per residue	Short and medium range non-bonded energy per residue (Oobatake-Ooi, 1977)	0.164	0.057	0.057	0.099	0.102	1.67136e-05	0.000274378	19,22,25,29	G-W-S-A	1.306	1.644	0.956	0.956	0.07
TMD_C_JMD_C-Segment(2,2)-FAUJ880109	Energy	Isoelectric point	Number hydrogen bond donors	Number of hydrogen bond donors (Fauchere et al., 1988)	0.18	0.067	0.067	0.099	0.113	2.1674e-06	7.95684e-05	33,34,35,36,37,38,39,40,41,42,43	YVGGGGWRFLR	0.635	1.205	-0.94	0.94	-0.11
TMD_C_JMD_C-Pattern(N,3,7)-OOBM770105	Energy	Non-bonded energy	Non-bonded energy per residue	Short and medium range non-bonded energy per residue (Oobatake-Ooi, 1977)	0.149	0.067	0.067	0.134	0.144	9.53087e-05	0.000731255	25,29	S-A	0.868	1.469	0.923	0.923	0.22
TMD_C_JMD_C-Pattern(C,8,12,15)-WILM950103	Polarity	Hydrophobicity (interface)	Hydrophobicity (interface)	Hydrophobicity Coefficient in RP-HPLC, C4 with 0.1%TFA/MeCN/H2O (Wilce et al., 1995)	0.153	0.07	-0.07	0.107	0.135	5.98446e-05	0.000565753	29,32,36	A-V-G	0.771	1.299	0.864	0.864	-0.15
TMD-Pattern(C,5,9,12)-PRAM820102	Shape	Shape and Surface	Slope in Regression	Slope in Regression analysis x 1.0E1 (Prabhakaran-Ponnuswamy, 1982)	0.167	0.077	0.077	0.135	0.134	1.20974e-05	0.000227535	22,25,29	W-S-A	1.302	1.697	0.771	0.771	0.16
TMD-Pattern(C,4,8,11)-RICJ880107	Conformation	π-helix	α-helix	Relative preference value at N4 (Richardson-Richardson, 1988)	0.146	0.069	0.069	0.131	0.14	0.000130864	0.000868427	23,26,30	T-A-F	0.697	1.056	-0.766	0.766	-0.11
JMD_N_TMD_N-Segment(2,4)-ZHOH040101	Structure-Activity	Stability	Stability	The stability scale from the knowledge-based atom-atom potential (Zhou-Zhou, 2004)	0.183	0.064	-0.064	0.091	0.101	1.6199e-06	6.79223e-05	6,7,8,9,10,11	TASVAS	0.823	1.405	0.762	0.762	-0.12
JMD_N_TMD_N-Segment(3,9)-KOEP990102	Conformation	β-sheet (N-term)	Extended (designed β-sheet)	Beta-sheet propensity derived from designed sequences (Koehl-Levitt, 1999)	0.128	0.087	0.087	0.184	0.184	0.000768856	0.0023635	5,6,7	GTA	0.566	0.778	-0.736	0.736	-0.16
TMD_C_JMD_C-Segment(5,7)-TANS770108	Conformation	β-bridge	β-bridge	Normalized frequency of zeta R (Tanaka-Scheraga, 1977)	0.164	0.08	0.08	0.135	0.138	1.64685e-05	0.00027103	35,36,37	GGG	0.462	0.707	-0.728	0.728	-0.16
TMD_C_JMD_C-Pattern(N,5,8,11)-QIAN880122	Conformation	β-strand	β-sheet	Weights for beta-sheet at the window position of 2 (Qian-Sejnowski, 1988)	0.173	0.056	0.056	0.067	0.095	5.8159e-06	0.00014669	27,30,33	A-F-Y	0.483	0.913	-0.697	0.697	-0.05
JMD_N_TMD_N-Segment(4,13)-ZHOH040101	Structure-Activity	Stability	Stability	The stability scale from the knowledge-based atom-atom potential (Zhou-Zhou, 2004)	0.157	0.128	-0.128	0.151	0.258	3.5062e-05	0.00041966	6	T	0.833	1.361	-0.683	0.683	-0.11
TMD-Segment(3,8)-TANS770102	Conformation	α-helix (C-term, out)	α-helix (C-terminal, outside)	Normalized frequency of isolated helix (Tanaka-Scheraga, 1977)	0.132	0.056	-0.056	0.13	0.133	0.000558358	0.00197697	16,17,18	WFL	0.502	0.762	-0.66	0.66	0.2
JMD_N_TMD_N-Pattern(N,5,8,11)-CIDH920102	Polarity	Hydrophobicity	Hydrophobicity	Normalized hydrophobicity scales for beta-proteins (Cid et al., 1992)	0.142	0.071	-0.071	0.135	0.144	0.000189508	0.00106184	5,8,11	G-S-S	0.384	0.57	0.65	0.65	-0.32
TMD_C_JMD_C-Pattern(N,4,8,12)-QIAN880114	Conformation	β-sheet (N-term)	β-sheet (N-terminal)	Weights for beta-sheet at the window position of -6 (Qian-Sejnowski, 1988)	0.138	0.071	-0.071	0.121	0.152	0.000309509	0.00139978	26,30,34	A-F-V	0.719	1.295	0.645	0.645	-0.08
JMD_N_TMD_N-Pattern(N,4,7,11)-QIAN880127	Conformation	Coil (N-term)	Coil (N-terminal)	Weights for coil at the window position of -6 (Qian-Sejnowski, 1988)	0.168	0.072	-0.072	0.117	0.124	1.1141e-05	0.000216346	4,7,11	A-A-S	0.616	1.124	0.622	0.622	-0.14
TMD_C_JMD_C-Segment(2,3)-PRAM820102	Shape	Shape and Surface	Slope in Regression	Slope in Regression analysis x 1.0E1 (Prabhakaran-Ponnuswamy, 1982)	0.172	0.056	-0.056	0.075	0.094	6.1288e-06	0.000151357	30,31,32,33,34,35,36	FCVYVGG	0.304	0.618	-0.577	0.577	0.12
TMD_C_JMD_C-Segment(2,5)-ANDN920101	Structure-Activity	Backbone-dynamics (-CH)	α-CH chemical shifts (backbone-dynamics)	alpha-CH chemical shifts (Andersen et al., 1992)	0.147	0.08	-0.08	0.146	0.16	0.000114588	0.000810742	27,28,29,30	AAAF	0.322	0.56	-0.54	0.54	0.25
JMD_N_TMD_N-Segment(3,6)-VASM830102	Energy	Non-bonded energy	Free energy (Extended)	Relative population of conformational state C (Vasquez et al., 1983)	0.141	0.068	0.068	0.147	0.14	0.000224552	0.00117348	8,9,10,11	SVAS	0.485	0.833	0.536	0.536	0.14
TMD-Pattern(C,5,9,12)-MAXF760105	Conformation	α-helix (left-handed)	α-helix (left-handed)	Normalized frequency of zeta L (Maxfield-Scheraga, 1976)	0.154	0.062	0.062	0.144	0.12	5.67243e-05	0.000547531	22,25,29	W-S-A	0.715	1.186	0.514	0.514	0.04
JMD_N_TMD_N-PeriodicPattern(N,i+3/4,3)-QIAN880138	Conformation	Coil (C-term)	Coil (C-terminal)	Weights for coil at the window position of 5 (Qian-Sejnowski, 1988)	0.179	0.07	0.07	0.104	0.117	2.8505e-06	9.33574e-05	3,6,10,13,17,20	G-T-A-A-F-L	0.385	0.556	-0.514	0.514	-0.16
TMD-Pattern(N,1,4,7)-RADA880106	ASA/Volume	Volume	Accessible surface area (ASA)	Accessible surface area (Radzicka-Wolfenden, 1988)	0.135	0.058	-0.058	0.115	0.125	0.000384583	0.00161033	11,14,17	S-L-F	0.244	0.503	-0.508	0.508	0.07
TMD_C_JMD_C-Segment(5,7)-ROSM880103	Structure-Activity	Backbone-dynamics (-CH)	Loss of hydropathy by α-helix formation	Loss of Side chain hydropathy by helix formation (Roseman, 1988)	0.16	0.059	-0.059	0.101	0.121	2.74312e-05	0.000359081	35,36,37	GGG	0.757	1.471	0.507	0.507	-0.39
JMD_N_TMD_N-Pattern(N,1,5,8,11)-HUTJ700102	Energy	Entropy	Entropy	Absolute entropy (Hutchens, 1970)	0.138	0.061	-0.061	0.129	0.124	0.000304349	0.00138653	1,5,8,11	A-G-S-S	0.352	0.457	0.481	0.481	-0.3
JMD_N_TMD_N-Segment(2,6)-ARGP820101	Polarity	Hydrophobicity	Hydrophobicity	Hydrophobicity index (Argos et al., 1982)	0.148	0.076	-0.076	0.141	0.148	0.000108237	0.000789975	4,5,6,7	AGTA	0.537	1.042	0.457	0.457	-0.19
TMD-Pattern(C,4,7)-LIFS790102	Conformation	β-strand	β-strand	Conformational preference for parallel beta-strands (Lifson-Sander, 1979)	0.176	0.121	0.121	0.199	0.216	3.7411e-06	0.000112927	27,30	A-F	0.715	1.118	-0.457	0.457	-0.15
TMD_C_JMD_C-Segment(6,9)-PALJ810113	Conformation	α-helix (left-handed)	β-turn (α class)	Normalized frequency of turn in all-alpha class (Palau et al., 1981)	0.135	0.073	-0.073	0.139	0.166	0.000412386	0.0016665	34,35,36	VGG	0.292	0.547	-0.456	0.456	0.41
TMD-Pattern(N,1,4,7,10)-QIAN880124	Conformation	β-sheet (C-term)	β-sheet (C-terminal)	Weights for beta-sheet at the window position of 4 (Qian-Sejnowski, 1988)	0.131	0.07	0.07	0.157	0.159	0.000580406	0.00200778	11,14,17,20	S-L-F-L	0.503	0.811	-0.436	0.436	-0.06
JMD_N_TMD_N-PeriodicPattern(N,i+3/3,2)-CHAM830104	Shape	Side chain length	n atoms in side chain (2+1)	The number of atoms in the side chain labelled 2+1 (Charton-Charton, 1983)	0.172	0.087	-0.087	0.135	0.145	5.2004e-06	0.000136937	2,5,8,11,14,17,20	P-G-S-S-L-F-L	0.444	0.722	-0.433	0.433	0.03
JMD_N_TMD_N-Segment(2,7)-ZHOH040101	Structure-Activity	Stability	Stability	The stability scale from the knowledge-based atom-atom potential (Zhou-Zhou, 2004)	0.139	0.07	-0.07	0.114	0.147	0.000259273	0.00127614	4,5,6	AGT	0.499	0.925	0.433	0.433	-0.15
TMD_C_JMD_C-Pattern(C,8,11,15)-LINS030106	ASA/Volume	Accessible surface area (ASA)	Hydrophilic ASA (folded proteins)	Hydrophilic median accessible surfaces of whole residues from folded proteins, expressed in Å² (Lins et al., 2003)	0.151	0.071	0.071	0.136	0.156	7.75388e-05	0.000656934	29,33,36	A-Y-G	0.326	0.451	-0.399	0.399	-0.09
TMD_C_JMD_C-Pattern(C,8,11,15)-YUTK870101	Energy	Free energy (unfolding)	Free energy (unfolding)	Unfolding Gibbs energy in water, pH7.0 (Yutani et al., 1987)	0.171	0.075	-0.075	0.123	0.13	6.9912e-06	0.000163783	29,33,36	A-Y-G	0.757	0.884	0.377	0.377	-0.14
JMD_N_TMD_N-Pattern(C,6,9,12,15)-RADA880106	ASA/Volume	Volume	Accessible surface area (ASA)	Accessible surface area (Radzicka-Wolfenden, 1988)	0.155	0.06	-0.06	0.105	0.111	4.95233e-05	0.0005078	8,11,14,17	S-S-L-F	0.482	0.672	-0.376	0.376	0.01
TMD_C_JMD_C-Pattern(N,5,8)-RADA880104	Energy	Free energy (unfolding)	Transfer free energy (TFE) to inside	Transfer free energy from chx to oct (Radzicka-Wolfenden, 1988)	0.197	0.061	0.061	0.051	0.095	2.307e-07	1.89837e-05	27,30	A-F	1.659	3.422	-0.363	0.363	-0.01
TMD_C_JMD_C-Pattern(C,4,8)-FINA910104	Conformation	α-helix (C-cap)	α-helix termination	Helix termination parameter at posision j+1 (Finkelstein et al., 1991)	0.159	0.104	0.104	0.141	0.179	1.39525e-05	0.000247572	36,40	G-R	0.233	0.594	0.359	0.359	0.24
TMD-Pattern(N,2,5,8,11)-RACS820101	Conformation	β-sheet (N-term)	α-helix with flat 4-Cα structure (i)	Average relative fractional occurrence in A0(i) (Rackovsky-Scheraga, 1982)	0.153	0.063	-0.063	0.11	0.123	6.11557e-05	0.000570238	12,15,18,21	L-L-L-P	0.334	0.599	-0.341	0.341	0.05
JMD_N_TMD_N-Pattern(C,6,9,12,15)-CHAM830104	Shape	Side chain length	n atoms in side chain (2+1)	The number of atoms in the side chain labelled 2+1 (Charton-Charton, 1983)	0.179	0.115	-0.115	0.152	0.19	1.6073e-06	6.79223e-05	8,11,14,17	S-S-L-F	0.648	1.061	-0.333	0.333	0.04
TMD_C_JMD_C-Pattern(N,5,8)-LINS030107	ASA/Volume	Accessible surface area (ASA)	ASA (folded protein)	% total accessible surfaces vs win3 of whole residues from folded proteins (Lins et al., 2003)	0.136	0.065	-0.065	0.078	0.132	0.000366586	0.001565	27,30	A-F	0.842	0.904	0.324	0.324	-0.03
TMD-Pattern(C,4,7)-QIAN880134	Conformation	Coil	Coil	Weights for coil at the window position of 1 (Qian-Sejnowski, 1988)	0.176	0.057	-0.057	0.099	0.115	3.9455e-06	0.000112927	27,30	A-F	0.372	0.882	-0.322	0.322	0
TMD_C_JMD_C-Segment(7,10)-CHAM820102	Polarity	Hydrophobicity (interface)	Free energy (interface)	Free energy of solution in water, kcal/mole (Charton-Charton, 1982)	0.154	0.082	-0.082	0.136	0.178	4.95998e-05	0.0005078	35,36	GG	0.367	0.692	0.319	0.319	-0.15
TMD_C_JMD_C-Pattern(C,2,6,10)-QIAN880138	Conformation	Coil (C-term)	Coil (C-terminal)	Weights for coil at the window position of 5 (Qian-Sejnowski, 1988)	0.137	0.066	-0.066	0.114	0.147	0.000311889	0.00140435	34,38,42	V-G-L	0.361	0.883	-0.314	0.314	0.05
JMD_N_TMD_N-Pattern(C,4,8,11)-ANDN920101	Structure-Activity	Backbone-dynamics (-CH)	α-CH chemical shifts (backbone-dynamics)	alpha-CH chemical shifts (Andersen et al., 1992)	0.13	0.088	-0.088	0.181	0.187	0.000673983	0.00219043	12,15,19	L-L-G	0.42	0.643	0.31	0.31	-0.15
TMD_C_JMD_C-Segment(5,14)-ROSM880103	Structure-Activity	Backbone-dynamics (-CH)	Loss of hydropathy by α-helix formation	Loss of Side chain hydropathy by helix formation (Roseman, 1988)	0.136	0.081	-0.081	0.194	0.165	0.00014971	0.000932393	29	A	0.638	0.797	0.301	0.301	-0.06
JMD_N_TMD_N-Pattern(N,4,8,11)-VASM830102	Energy	Non-bonded energy	Free energy (Extended)	Relative population of conformational state C (Vasquez et al., 1983)	0.129	0.078	0.078	0.149	0.165	0.000708301	0.00224711	4,8,11	A-S-S	0.16	0.303	0.3	0.3	0.25
TMD_C_JMD_C-Pattern(N,5,9,12)-ANDN920101	Structure-Activity	Backbone-dynamics (-CH)	α-CH chemical shifts (backbone-dynamics)	alpha-CH chemical shifts (Andersen et al., 1992)	0.18	0.097	-0.097	0.151	0.17	2.3896e-06	8.36741e-05	27,31,34	A-C-V	0.357	0.617	-0.296	0.296	0
JMD_N_TMD_N-Segment(5,15)-FAUJ880101	Shape	Steric parameter	Shape Index	Graph shape index (Fauchere et al., 1988)	0.156	0.094	-0.094	0.157	0.169	4.17879e-05	0.000458202	6,7	TA	0.38	0.844	-0.295	0.295	0.01
JMD_N_TMD_N-Pattern(N,5,8,11)-BIGC670101	ASA/Volume	Volume	Volume	Residue volume (Bigelow, 1967)	0.143	0.067	-0.067	0.142	0.136	0.000183972	0.00104494	5,8,11	G-S-S	0.382	0.675	0.276	0.276	-0.34
TMD-PeriodicPattern(C,i+3/3,1)-COHE430101	ASA/Volume	Partial specific volume	Partial specific volume	Partial specific volume (Cohn-Edsall, 1943)	0.164	0.059	0.059	0.092	0.106	1.68844e-05	0.000275508	12,15,18,21,24,27,30,33	L-L-L-P-W-A-F-Y	1.142	1.376	0.269	0.269	0
JMD_N_TMD_N-Pattern(C,6,9,12)-RICJ880111	Conformation	π-helix	α-helix	Relative preference value at C4 (Richardson-Richardson, 1988)	0.133	0.054	-0.054	0.113	0.124	0.000466097	0.00178464	11,14,17	S-L-F	0.113	0.233	-0.258	0.258	0.1
TMD_C_JMD_C-Pattern(C,4,8,11)-BIOV880101	ASA/Volume	Buried	Buriability	Information value for accessibility; average fraction 35% (Biou et al., 1988)	0.153	0.085	-0.085	0.136	0.161	5.89434e-05	0.000560816	33,36,40	Y-G-R	0.474	0.931	0.243	0.243	-0.11
TMD_C_JMD_C-Segment(2,3)-WILM950103	Polarity	Hydrophobicity (interface)	Hydrophobicity (interface)	Hydrophobicity Coefficient in RP-HPLC, C4 with 0.1%TFA/MeCN/H2O (Wilce et al., 1995)	0.175	0.056	-0.056	0.089	0.106	4.5091e-06	0.000126312	30,31,32,33,34,35,36	FCVYVGG	0.664	1.09	-0.233	0.233	0.01
JMD_N_TMD_N-Segment(2,4)-QIAN880114	Conformation	β-sheet (N-term)	β-sheet (N-terminal)	Weights for beta-sheet at the window position of -6 (Qian-Sejnowski, 1988)	0.13	0.058	0.058	0.128	0.112	0.000633145	0.00211144	6,7,8,9,10,11	TASVAS	0.141	0.377	0.229	0.229	0.14
TMD-Pattern(C,3,7,11,15)-ANDN920101	Structure-Activity	Backbone-dynamics (-CH)	α-CH chemical shifts (backbone-dynamics)	alpha-CH chemical shifts (Andersen et al., 1992)	0.182	0.099	-0.099	0.142	0.162	1.807e-06	7.15931e-05	19,23,27,31	G-T-A-C	0.221	0.519	-0.225	0.225	0.13
TMD_C_JMD_C-Pattern(C,4,8)-JANJ790102	Energy	Free energy (unfolding)	Transfer free energy (TFE) to inside	Transfer free energy (Janin, 1979)	0.187	0.144	-0.144	0.182	0.233	9.487e-07	4.9331e-05	36,40	G-R	2.834	3.641	-0.205	0.205	-0.01
JMD_N_TMD_N-Segment(3,9)-ISOY800102	Conformation	β-strand	Extended	Normalized relative frequency of extended structure (Isogai et al., 1980)	0.126	0.08	-0.08	0.169	0.183	0.000925503	0.00263553	5,6,7	GTA	1.002	1.075	-0.203	0.203	-0.08
TMD_C_JMD_C-Pattern(N,10,14)-KLEP840101	Energy	Charge	Charge	Net charge (Klein et al., 1984)	0.168	0.086	0.086	0.121	0.139	4.536e-07	2.95648e-05	32,36	V-G	0.14	0.391	-0.2	0.2	-0.09
TMD_C_JMD_C-Pattern(N,10,14)-HUTJ700102	Energy	Entropy	Entropy	Absolute entropy (Hutchens, 1970)	0.14	0.087	0.087	0.145	0.183	0.000250491	0.00125172	32,36	V-G	0.163	0.333	-0.168	0.168	-0.39
TMD_C_JMD_C-Segment(7,10)-BAEK050101	Conformation	β-strand	Linker index (negative linker propensity, 10-100 AA long region)	Linker index (Bae et al., 2005)	0.136	0.072	-0.072	0.142	0.174	0.000352417	0.00152679	35,36	GG	1.013	1.315	0.167	0.167	-0.07
TMD_C_JMD_C-Segment(4,8)-MEIH800101	Shape	Reduced distance	Reduced distance (C-α)	Average reduced distance for C-alpha (Meirovitch et al., 1980)	0.137	0.073	-0.073	0.12	0.158	0.000342043	0.0015015	30,31,32	FCV	0.298	1.061	0.155	0.155	-0.16
JMD_N_TMD_N-Segment(3,10)-CRAJ730102	Conformation	β-sheet	β-sheet	Normalized frequency of beta-sheet (Crawford et al., 1973)	0.134	0.097	-0.097	0.183	0.21	0.000461428	0.00177532	5,6	GT	0.486	0.793	-0.15	0.15	-0.04
JMD_N_TMD_N-Pattern(N,3,6,9,13)-RICJ880107	Conformation	π-helix	α-helix	Relative preference value at N4 (Richardson-Richardson, 1988)	0.155	0.067	-0.067	0.106	0.129	4.72622e-05	0.000496215	3,6,9,13	G-T-V-A	0.335	0.65	0.147	0.147	-0.07
TMD_C_JMD_C-Pattern(N,5,8,11)-TANS770102	Conformation	α-helix (C-term, out)	α-helix (C-terminal, outside)	Normalized frequency of isolated helix (Tanaka-Scheraga, 1977)	0.128	0.063	-0.063	0.114	0.123	0.000766676	0.00236219	27,30,33	A-F-Y	0.407	0.687	-0.146	0.146	-0.03
JMD_N_TMD_N-Segment(3,10)-RICJ880111	Conformation	π-helix	α-helix	Relative preference value at C4 (Richardson-Richardson, 1988)	0.143	0.07	-0.07	0.126	0.159	0.000173495	0.00100716	5,6	GT	0.363	0.326	0.141	0.141	-0.11
TMD_C_JMD_C-Pattern(C,4,8,11)-EISD860101	Polarity	Hydrophobicity	Solvation free energy	Solvation free energy (Eisenberg-McLachlan, 1986)	0.162	0.084	-0.084	0.143	0.148	2.07737e-05	0.000303896	33,36,40	Y-G-R	0.33	0.378	0.137	0.137	-0.15
JMD_N_TMD_N-Segment(7,9)-BURA740102	Conformation	β-strand	Extended	Normalized frequency of extended structure (Burgess et al., 1974)	0.132	0.056	0.056	0.12	0.123	0.000561618	0.00198131	15,16,17	LWF	0.232	0.356	-0.134	0.134	-0.21
JMD_N_TMD_N-Segment(2,6)-RACS770103	ASA/Volume	Accessible surface area (ASA)	Side chain orientation	Side chain orientational preference (Rackovsky-Scheraga, 1977)	0.138	0.07	0.07	0.151	0.143	0.000308158	0.00139807	4,5,6,7	AGTA	0.214	0.501	-0.115	0.115	-0.1
JMD_N_TMD_N-Pattern(N,6,10,14)-BAEK050101	Conformation	β-strand	Linker index (negative linker propensity, 10-100 AA long region)	Linker index (Bae et al., 2005)	0.142	0.059	-0.059	0.117	0.12	0.000187097	0.00105631	6,10,14	T-A-L	0.197	0.345	-0.102	0.102	0.04
TMD_C_JMD_C-Pattern(N,4,8)-CORJ870107	Polarity	Amphiphilicity (α-helix)	Amphiphilicity (α-helix)	TOTFT index (Cornette et al., 1987)	0.147	0.086	0.086	0.164	0.196	0.000111258	0.000798745	26,30	A-F	0.42	0.766	-0.097	0.097	-0.05
JMD_N_TMD_N-Pattern(C,6,9,12,15)-BROC820101	Polarity	Hydrophobicity	Hydrophobicity (retention coefficient)	Retention Coefficient in TFA (Browne et al., 1982)	0.148	0.067	-0.067	0.12	0.137	0.000102914	0.000768138	8,11,14,17	S-S-L-F	0.106	0.25	-0.089	0.089	0.05
JMD_N_TMD_N-Segment(2,3)-CHAM830105	Shape	Side chain length	n atoms in side chain (3+1)	The number of atoms in the side chain labelled 3+1 (Charton-Charton, 1983)	0.128	0.057	-0.057	0.128	0.131	0.000672113	0.00218711	8,9,10,11,12,13,14	SVASLAL	0.122	0.273	0.083	0.083	-0.19
JMD_N_TMD_N-Segment(2,6)-MEIH800101	Shape	Reduced distance	Reduced distance (C-α)	Average reduced distance for C-alpha (Meirovitch et al., 1980)	0.149	0.076	0.076	0.131	0.155	9.07177e-05	0.000715203	4,5,6,7	AGTA	0.376	0.526	0.066	0.066	0.04
TMD_C_JMD_C-Pattern(N,1,4,8,12)-FAUJ880108	Energy	Electron-ion interaction pot.	Electrical Effect	Localized Electrical Effect (Fauchere et al., 1988)	0.176	0.064	-0.064	0.093	0.114	3.6995e-06	0.000112749	23,26,30,34	T-A-F-V	0.826	1.303	0.063	0.063	-0.02
TMD_C_JMD_C-Pattern(C,1,4,8)-JANJ780101	ASA/Volume	Accessible surface area (ASA)	ASA (folded protein)	Average accessible surface area (Janin et al., 1978)	0.155	0.11	0.11	0.179	0.202	4.60794e-05	0.000486123	36,40,43	G-R-R	0.272	0.624	-0.061	0.061	0.14
TMD_C_JMD_C-Pattern(C,8,11,15)-MONM990101	Conformation	β-turn (TM helix)	β-turn (TM helix)	Turn propensity scale for transmembrane helices (Monne et al., 1999)	0.137	0.073	0.073	0.137	0.169	0.000297172	0.00137283	29,33,36	A-Y-G	0.18	0.297	-0.029	0.029	0.01
JMD_N_TMD_N-Pattern(N,7,11,14)-BIOV880101	ASA/Volume	Buried	Buriability	Information value for accessibility; average fraction 35% (Biou et al., 1988)	0.13	0.067	-0.067	0.133	0.146	0.000642001	0.00213019	7,11,14	A-S-L	0.307	0.574	-0.027	0.027	-0.08
TMD_C_JMD_C-Pattern(C,1,4,8)-MITS020101	Polarity	Amphiphilicity	Amphiphilicity	Amphiphilicity index (Mitaku et al., 2002)	0.14	0.067	0.067	0.13	0.147	0.000228507	0.00118476	36,40,43	G-R-R	0.335	0.633	0.023	0.023	0.04
JMD_N_TMD_N-Pattern(N,3,6,9)-ZHOH040101	Structure-Activity	Stability	Stability	The stability scale from the knowledge-based atom-atom potential (Zhou-Zhou, 2004)	0.135	0.063	-0.063	0.12	0.141	0.000395792	0.00163765	3,6,9	G-T-V	0.697	1.062	-0.009	0.009	-0.07
TMD_C_JMD_C-Pattern(C,8,11,15)-FINA910104	Conformation	α-helix (C-cap)	α-helix termination	Helix termination parameter at posision j+1 (Finkelstein et al., 1991)	0.184	0.062	0.062	0.079	0.091	2.028e-07	1.73381e-05	29,33,36	A-Y-G	0.147	0.345	-0.006	0.006	0.04
JMD_N_TMD_N-Segment(3,8)-FAUJ880101	Shape	Steric parameter	Shape Index	Graph shape index (Fauchere et al., 1988)	0.152	0.071	-0.071	0.127	0.135	7.07716e-05	0.000626195	6,7,8	TAS	0.185	0.449	0.001	0.001	-0.05
