# Supplementary material for: Charting γ-secretase substrates by explainable AI
Source: Nat Commun. 2025 Jul 1;16:5428. doi: 10.1038/s41467-025-60638-z (PMC12219630; doi:10.1038/s41467-025-60638-z)
Supplement: Supplementary file 6 — Source Data [file 41467_2025_60638_MOESM6_ESM.zip › Breimann et al_Source Data/Source Data_Fig8.xlsx]

## Sheet: KEY
Display Item	Explanation for Source Data
Fig. 8a	Pearson correlation coefficients of feature impacts between proteins from dataset 1 (TMHMM annotation; sorted by dataset, confidence-based classification, and alphabetically), used for hierarchical clustering and shown as a heatmap with confidence-based substrate classes indicated.
Fig. 8b	Cluster assignment of proteins (derived from Fig. 8a) mapped onto the continuum of confidence-based substrate classes (HC substrate to HC non-substrate).
Remarks:	Gene names in Fig. 8a are color-coded by datasets (NONSUBPRED, NONSUB, and SUBEXPERT)
	Column headers (for Fig. 8b) of shown data are highlighted in blue (additional columns are included for clarity).

## Sheet: Fig8a
gene_name	ADAM29	ADAM33	ANTXR2	BTLA	CD83	CD8A	Crb1	CSF2RA	CSF3R	CATSPERG	Cd55b	EMC10	FCGR3A	FLT3	IL12RB2	Il20ra	Igsf5	IL2RG	ILDR1	LRP12	NRP1	OSTM1	PIGT	Fxyd1	NUP210	PTTG1IP2	QPCTL	ATP6AP2	SPACA1	SARAF	Sema6c	SHISA2	SHISA4	Slamf8	ERVW-1	TGFBR2	TLR1	TLR5	TLR7	TMEM52B	TMIE	TMEM89	Tmem92	Tnfrsf11a	LTBR	Fas	IGSF9	TXNDC15	VSIG8
ADAM29	1	0.424	0.295	0.444	0.184	0.542	0.517	0.255	0.487	0.291	0.557	0.516	0.437	-0.037	0.631	0.128	-0.16	0.135	-0.299	0.158	-0.089	0.619	0.361	-0.254	0.444	0.593	0.648	0.022	-0.311	0.318	0.258	0.293	0.539	0.516	0.525	0.456	0.618	0.321	-0.111	0.634	0.614	0.446	0.411	-0.152	0.678	0.056	0.421	0.349	0.341
ADAM33	0.424	1	0.745	0.552	0.171	0.475	0.608	0.127	0.797	0.566	0.655	0.757	0.518	-0.222	0.663	-0.173	0.248	0.135	0.248	0.407	0.492	0.629	0.606	-0.325	0.771	0.572	0.518	0.417	0.003	0.73	0.664	0.616	0.693	0.736	0.734	0.323	0.677	0.475	0.065	0.59	0.562	0.299	0.633	-0.093	0.674	-0.406	0.379	0.245	0.724
ANTXR2	0.295	0.745	1	0.638	0.325	0.401	0.388	0.118	0.773	0.682	0.674	0.725	0.565	-0.202	0.619	-0.082	0.479	0.231	0.377	0.46	0.599	0.568	0.659	-0.097	0.701	0.602	0.351	0.508	0.208	0.67	0.777	0.771	0.774	0.724	0.637	0.272	0.587	0.585	0.213	0.652	0.596	0.062	0.772	-0.145	0.669	-0.382	0.23	0.28	0.791
BTLA	0.444	0.552	0.638	1	0.059	0.575	0.418	0.247	0.527	0.44	0.672	0.561	0.606	0.045	0.568	-0.057	0.362	0.103	0.077	0.32	0.359	0.54	0.535	0.094	0.57	0.61	0.546	0.301	-0.012	0.362	0.579	0.531	0.683	0.586	0.616	0.365	0.536	0.367	0.08	0.74	0.515	0.118	0.639	-0.106	0.704	-0.066	0.34	0.157	0.626
CD83	0.184	0.171	0.325	0.059	1	0.096	0.259	-0.007	0.293	0.277	0.14	0.385	0.437	-0.301	0.205	0.302	0.128	0.636	0.293	0.402	0.249	0.223	0.262	-0.034	0.271	0.249	-0.013	0.312	0.474	0.421	0.308	0.301	0.392	0.355	0.143	-0.024	0.261	0.599	0.293	0.104	0.209	0.338	0.376	-0.13	0.287	0.041	-0.233	0.719	0.194
CD8A	0.542	0.475	0.401	0.575	0.096	1	0.741	0.064	0.644	0.571	0.653	0.563	0.644	0.163	0.692	0.03	0.111	0.087	-0.276	0.218	0.202	0.699	0.621	-0.29	0.606	0.676	0.695	0.331	-0.275	0.488	0.51	0.501	0.7	0.63	0.717	0.581	0.71	0.438	0.183	0.543	0.749	0.44	0.667	-0.084	0.662	-0.216	0.483	0.232	0.481
Crb1	0.517	0.608	0.388	0.418	0.259	0.741	1	0.054	0.686	0.495	0.575	0.649	0.635	-0.12	0.626	0.03	0.049	0.122	-0.169	0.452	0.199	0.65	0.577	-0.396	0.638	0.47	0.588	0.355	-0.204	0.606	0.608	0.528	0.613	0.7	0.669	0.415	0.616	0.378	0.009	0.409	0.588	0.491	0.635	-0.231	0.612	-0.289	0.421	0.349	0.373
CSF2RA	0.255	0.127	0.118	0.247	-0.007	0.064	0.054	1	0.031	0.102	0.219	0.243	-0.018	-0.397	0.303	0.103	-0.276	-0.039	-0.084	-0.074	-0.042	0.11	0.263	0.001	0.038	0.227	0.278	-0.236	-0.051	0.041	0.08	0.027	0.048	0.12	0.259	-0.168	0.089	0.312	-0.044	0.245	0.025	0.15	0.066	0.003	0.235	0.231	0.36	0.265	0.067
CSF3R	0.487	0.797	0.773	0.527	0.293	0.644	0.686	0.031	1	0.651	0.666	0.808	0.667	-0.187	0.669	0.091	0.309	0.097	0.139	0.449	0.553	0.779	0.693	-0.428	0.802	0.67	0.545	0.503	-0.098	0.708	0.787	0.723	0.812	0.773	0.733	0.472	0.77	0.598	0.128	0.602	0.76	0.251	0.762	-0.14	0.722	-0.463	0.459	0.32	0.664
CATSPERG	0.291	0.566	0.682	0.44	0.277	0.571	0.495	0.102	0.651	1	0.623	0.673	0.59	-0.043	0.681	-0.001	0.396	0.242	0.069	0.38	0.487	0.692	0.727	-0.141	0.601	0.638	0.277	0.539	0.054	0.685	0.63	0.653	0.741	0.7	0.648	0.382	0.666	0.597	0.429	0.586	0.705	0.152	0.748	-0.233	0.671	-0.444	0.341	0.288	0.708
Cd55b	0.557	0.655	0.674	0.672	0.14	0.653	0.575	0.219	0.666	0.623	1	0.741	0.625	-0.098	0.778	-0.187	0.184	0.106	-0.052	0.322	0.265	0.769	0.628	-0.312	0.63	0.703	0.49	0.376	-0.175	0.554	0.613	0.629	0.694	0.749	0.708	0.395	0.777	0.398	0.152	0.649	0.666	0.252	0.747	-0.255	0.771	-0.321	0.404	0.246	0.632
EMC10	0.516	0.757	0.725	0.561	0.385	0.563	0.649	0.243	0.808	0.673	0.741	1	0.705	-0.278	0.773	-0.08	0.3	0.179	0.096	0.456	0.463	0.761	0.762	-0.435	0.742	0.687	0.504	0.507	-0.02	0.818	0.746	0.727	0.796	0.865	0.718	0.297	0.737	0.644	0.255	0.556	0.663	0.297	0.784	-0.219	0.77	-0.338	0.39	0.419	0.717
FCGR3A	0.437	0.518	0.565	0.606	0.437	0.644	0.635	-0.018	0.667	0.59	0.625	0.705	1	0.098	0.629	0.17	0.466	0.249	0.047	0.509	0.528	0.679	0.64	-0.12	0.659	0.661	0.434	0.642	0.047	0.588	0.67	0.532	0.779	0.751	0.626	0.582	0.654	0.567	0.332	0.557	0.681	0.143	0.758	-0.086	0.755	-0.174	0.168	0.302	0.535
FLT3	-0.037	-0.222	-0.202	0.045	-0.301	0.163	-0.12	-0.397	-0.187	-0.043	-0.098	-0.278	0.098	1	-0.112	0.077	0.308	-0.281	-0.084	-0.229	-0.084	-0.097	-0.137	0.343	-0.072	0.062	0.034	0.13	-0.039	-0.217	-0.323	-0.336	-0.062	-0.113	-0.139	0.477	-0.004	-0.205	0.264	0.047	0.104	-0.273	-0.115	0.297	-0.064	0.047	-0.173	-0.392	-0.127
IL12RB2	0.631	0.663	0.619	0.568	0.205	0.692	0.626	0.303	0.669	0.681	0.778	0.773	0.629	-0.112	1	-0.057	0.094	0.188	-0.161	0.342	0.311	0.786	0.775	-0.316	0.689	0.802	0.588	0.439	-0.191	0.67	0.581	0.644	0.77	0.81	0.75	0.458	0.784	0.536	0.254	0.682	0.739	0.324	0.791	-0.214	0.848	-0.233	0.52	0.358	0.636
Il20ra	0.128	-0.173	-0.082	-0.057	0.302	0.03	0.03	0.103	0.091	-0.001	-0.187	-0.08	0.17	0.077	-0.057	1	-0.034	0.037	0.096	0.012	0.099	-0.079	-0.062	0.154	0.02	0.081	0.062	0.045	0.088	-0.145	-0.016	-0.113	0.045	-0.099	-0.079	0.171	0.015	0.266	0.211	0.148	0.08	-0.065	0.048	0.187	0.043	0.167	-0.111	0.174	-0.205
Igsf5	-0.16	0.248	0.479	0.362	0.128	0.111	0.049	-0.276	0.309	0.396	0.184	0.3	0.466	0.308	0.094	-0.034	1	-0.044	0.509	0.37	0.625	0.16	0.292	0.243	0.302	0.221	-0.164	0.611	0.425	0.292	0.408	0.394	0.372	0.315	0.166	0.322	0.161	0.277	0.423	0.226	0.275	-0.427	0.452	0.163	0.247	-0.258	-0.226	-0.166	0.474
IL2RG	0.135	0.135	0.231	0.103	0.636	0.087	0.122	-0.039	0.097	0.242	0.106	0.179	0.249	-0.281	0.188	0.037	-0.044	1	0.183	0.209	-0.003	0.19	0.301	0.149	0.277	0.212	0.028	-0.013	0.453	0.273	0.144	0.234	0.36	0.261	0.142	-0.048	0.139	0.374	0.129	0.154	0.211	0.457	0.241	-0.351	0.255	-0.102	-0.118	0.637	0.302
ILDR1	-0.299	0.248	0.377	0.077	0.293	-0.276	-0.169	-0.084	0.139	0.069	-0.052	0.096	0.047	-0.084	-0.161	0.096	0.509	0.183	1	0.273	0.424	-0.254	0.023	0.306	0.259	-0.026	-0.299	0.234	0.731	0.21	0.243	0.213	0.074	0.025	-0.099	-0.109	-0.104	0.312	0.313	-0.049	-0.142	-0.162	0.161	0.24	-0.061	-0.118	-0.506	0.031	0.295
LRP12	0.158	0.407	0.46	0.32	0.402	0.218	0.452	-0.074	0.449	0.38	0.322	0.456	0.509	-0.229	0.342	0.012	0.37	0.209	0.273	1	0.505	0.305	0.331	0.035	0.41	0.313	0.034	0.574	0.277	0.466	0.614	0.589	0.398	0.455	0.386	0.15	0.29	0.201	0.141	0.282	0.261	-0.056	0.476	-0.159	0.465	-0.004	0.043	0.219	0.341
NRP1	-0.089	0.492	0.599	0.359	0.249	0.202	0.199	-0.042	0.553	0.487	0.265	0.463	0.528	-0.084	0.311	0.099	0.625	-0.003	0.424	0.505	1	0.292	0.455	0.004	0.418	0.368	0.042	0.729	0.218	0.478	0.635	0.545	0.472	0.399	0.414	0.244	0.347	0.43	0.384	0.297	0.328	-0.246	0.563	0.215	0.347	-0.216	0.012	0.015	0.522
OSTM1	0.619	0.629	0.568	0.54	0.223	0.699	0.65	0.11	0.779	0.692	0.769	0.761	0.679	-0.097	0.786	-0.079	0.16	0.19	-0.254	0.305	0.292	1	0.704	-0.415	0.634	0.747	0.537	0.399	-0.305	0.614	0.617	0.575	0.775	0.762	0.758	0.486	0.843	0.493	0.136	0.635	0.78	0.342	0.705	-0.351	0.817	-0.36	0.552	0.396	0.592
PIGT	0.361	0.606	0.659	0.535	0.262	0.621	0.577	0.263	0.693	0.727	0.628	0.762	0.64	-0.137	0.775	-0.062	0.292	0.301	0.023	0.331	0.455	0.704	1	-0.252	0.74	0.678	0.496	0.445	0.048	0.695	0.675	0.674	0.782	0.805	0.727	0.404	0.651	0.656	0.342	0.555	0.773	0.22	0.771	-0.246	0.691	-0.442	0.514	0.392	0.724
Fxyd1	-0.254	-0.325	-0.097	0.094	-0.034	-0.29	-0.396	0.001	-0.428	-0.141	-0.312	-0.435	-0.12	0.343	-0.316	0.154	0.243	0.149	0.306	0.035	0.004	-0.415	-0.252	1	-0.208	-0.177	-0.299	-0.071	0.502	-0.314	-0.248	-0.285	-0.224	-0.307	-0.29	-0.018	-0.432	-0.14	0.115	0.03	-0.243	-0.267	-0.224	0.131	-0.122	0.249	-0.427	-0.191	-0.113
NUP210	0.444	0.771	0.701	0.57	0.271	0.606	0.638	0.038	0.802	0.601	0.63	0.742	0.659	-0.072	0.689	0.02	0.302	0.277	0.259	0.41	0.418	0.634	0.74	-0.208	1	0.673	0.565	0.457	0.095	0.666	0.676	0.62	0.806	0.793	0.646	0.539	0.688	0.584	0.23	0.62	0.739	0.297	0.704	-0.201	0.721	-0.467	0.359	0.261	0.72
PTTG1IP2	0.593	0.572	0.602	0.61	0.249	0.676	0.47	0.227	0.67	0.638	0.703	0.687	0.661	0.062	0.802	0.081	0.221	0.212	-0.026	0.313	0.368	0.747	0.678	-0.177	0.673	1	0.58	0.471	-0.068	0.544	0.534	0.549	0.787	0.664	0.679	0.555	0.813	0.569	0.408	0.728	0.755	0.244	0.706	-0.091	0.818	-0.12	0.41	0.348	0.603
QPCTL	0.648	0.518	0.351	0.546	-0.013	0.695	0.588	0.278	0.545	0.277	0.49	0.504	0.434	0.034	0.588	0.062	-0.164	0.028	-0.299	0.034	0.042	0.537	0.496	-0.299	0.565	0.58	1	0.108	-0.417	0.356	0.361	0.294	0.556	0.546	0.627	0.444	0.552	0.305	-0.109	0.644	0.579	0.404	0.425	-0.091	0.586	-0.047	0.591	0.192	0.368
ATP6AP2	0.022	0.417	0.508	0.301	0.312	0.331	0.355	-0.236	0.503	0.539	0.376	0.507	0.642	0.13	0.439	0.045	0.611	-0.013	0.234	0.574	0.729	0.399	0.445	-0.071	0.457	0.471	0.108	1	0.123	0.559	0.611	0.529	0.516	0.497	0.42	0.391	0.445	0.373	0.477	0.322	0.432	-0.241	0.637	0.121	0.438	-0.146	-0.01	-0.009	0.443
SPACA1	-0.311	0.003	0.208	-0.012	0.474	-0.275	-0.204	-0.051	-0.098	0.054	-0.175	-0.02	0.047	-0.039	-0.191	0.088	0.425	0.453	0.731	0.277	0.218	-0.305	0.048	0.502	0.095	-0.068	-0.417	0.123	1	0.118	0.022	0.076	0.033	-0.027	-0.156	-0.141	-0.197	0.273	0.388	-0.131	-0.118	-0.05	0.043	0.143	-0.097	0.014	-0.551	0.227	0.188
SARAF	0.318	0.73	0.67	0.362	0.421	0.488	0.606	0.041	0.708	0.685	0.554	0.818	0.588	-0.217	0.67	-0.145	0.292	0.273	0.21	0.466	0.478	0.614	0.695	-0.314	0.666	0.544	0.356	0.559	0.118	1	0.671	0.7	0.667	0.774	0.608	0.181	0.617	0.616	0.315	0.393	0.526	0.312	0.729	-0.167	0.609	-0.378	0.237	0.379	0.668
Sema6c	0.258	0.664	0.777	0.579	0.308	0.51	0.608	0.08	0.787	0.63	0.613	0.746	0.67	-0.323	0.581	-0.016	0.408	0.144	0.243	0.614	0.635	0.617	0.675	-0.248	0.676	0.534	0.361	0.611	0.022	0.671	1	0.866	0.73	0.7	0.634	0.258	0.532	0.506	0.117	0.554	0.553	0.117	0.781	-0.278	0.652	-0.338	0.298	0.288	0.66
SHISA2	0.293	0.616	0.771	0.531	0.301	0.501	0.528	0.027	0.723	0.653	0.629	0.727	0.532	-0.336	0.644	-0.113	0.394	0.234	0.213	0.589	0.545	0.575	0.674	-0.285	0.62	0.549	0.294	0.529	0.076	0.7	0.866	1	0.733	0.688	0.581	0.209	0.537	0.446	0.153	0.541	0.547	0.137	0.827	-0.331	0.636	-0.401	0.317	0.303	0.732
SHISA4	0.539	0.693	0.774	0.683	0.392	0.7	0.613	0.048	0.812	0.741	0.694	0.796	0.779	-0.062	0.77	0.045	0.372	0.36	0.074	0.398	0.472	0.775	0.782	-0.224	0.806	0.787	0.556	0.516	0.033	0.667	0.73	0.733	1	0.831	0.719	0.513	0.794	0.665	0.322	0.732	0.833	0.34	0.834	-0.254	0.846	-0.366	0.346	0.407	0.793
Slamf8	0.516	0.736	0.724	0.586	0.355	0.63	0.7	0.12	0.773	0.7	0.749	0.865	0.751	-0.113	0.81	-0.099	0.315	0.261	0.025	0.455	0.399	0.762	0.805	-0.307	0.793	0.664	0.546	0.497	-0.027	0.774	0.7	0.688	0.831	1	0.752	0.397	0.759	0.593	0.213	0.628	0.767	0.273	0.8	-0.312	0.801	-0.4	0.431	0.37	0.713
ERVW-1	0.525	0.734	0.637	0.616	0.143	0.717	0.669	0.259	0.733	0.648	0.708	0.718	0.626	-0.139	0.75	-0.079	0.166	0.142	-0.099	0.386	0.414	0.758	0.727	-0.29	0.646	0.679	0.627	0.42	-0.156	0.608	0.634	0.581	0.719	0.752	1	0.459	0.727	0.541	0.123	0.616	0.729	0.309	0.694	-0.051	0.711	-0.221	0.56	0.319	0.641
TGFBR2	0.456	0.323	0.272	0.365	-0.024	0.581	0.415	-0.168	0.472	0.382	0.395	0.297	0.582	0.477	0.458	0.171	0.322	-0.048	-0.109	0.15	0.244	0.486	0.404	-0.018	0.539	0.555	0.444	0.391	-0.141	0.181	0.258	0.209	0.513	0.397	0.459	1	0.511	0.24	0.246	0.465	0.665	0.062	0.42	0.081	0.517	-0.174	0.269	0.012	0.3
TLR1	0.618	0.677	0.587	0.536	0.261	0.71	0.616	0.089	0.77	0.666	0.777	0.737	0.654	-0.004	0.784	0.015	0.161	0.139	-0.104	0.29	0.347	0.843	0.651	-0.432	0.688	0.813	0.552	0.445	-0.197	0.617	0.532	0.537	0.794	0.759	0.727	0.511	1	0.55	0.328	0.625	0.777	0.336	0.703	-0.155	0.781	-0.253	0.456	0.344	0.614
TLR5	0.321	0.475	0.585	0.367	0.599	0.438	0.378	0.312	0.598	0.597	0.398	0.644	0.567	-0.205	0.536	0.266	0.277	0.374	0.312	0.201	0.43	0.493	0.656	-0.14	0.584	0.569	0.305	0.373	0.273	0.616	0.506	0.446	0.665	0.593	0.541	0.24	0.55	1	0.502	0.404	0.575	0.305	0.657	0.099	0.534	-0.194	0.113	0.539	0.58
TLR7	-0.111	0.065	0.213	0.08	0.293	0.183	0.009	-0.044	0.128	0.429	0.152	0.255	0.332	0.264	0.254	0.211	0.423	0.129	0.313	0.141	0.384	0.136	0.342	0.115	0.23	0.408	-0.109	0.477	0.388	0.315	0.117	0.153	0.322	0.213	0.123	0.246	0.328	0.502	1	0.066	0.292	-0.051	0.366	0.274	0.203	-0.074	-0.246	0.116	0.294
TMEM52B	0.634	0.59	0.652	0.74	0.104	0.543	0.409	0.245	0.602	0.586	0.649	0.556	0.557	0.047	0.682	0.148	0.226	0.154	-0.049	0.282	0.297	0.635	0.555	0.03	0.62	0.728	0.644	0.322	-0.131	0.393	0.554	0.541	0.732	0.628	0.616	0.465	0.625	0.404	0.066	1	0.674	0.09	0.629	-0.246	0.818	-0.183	0.452	0.193	0.64
TMIE	0.614	0.562	0.596	0.515	0.209	0.749	0.588	0.025	0.76	0.705	0.666	0.663	0.681	0.104	0.739	0.08	0.275	0.211	-0.142	0.261	0.328	0.78	0.773	-0.243	0.739	0.755	0.579	0.432	-0.118	0.526	0.553	0.547	0.833	0.767	0.729	0.665	0.777	0.575	0.292	0.674	1	0.256	0.701	-0.139	0.747	-0.391	0.509	0.254	0.658
TMEM89	0.446	0.299	0.062	0.118	0.338	0.44	0.491	0.15	0.251	0.152	0.252	0.297	0.143	-0.273	0.324	-0.065	-0.427	0.457	-0.162	-0.056	-0.246	0.342	0.22	-0.267	0.297	0.244	0.404	-0.241	-0.05	0.312	0.117	0.137	0.34	0.273	0.309	0.062	0.336	0.305	-0.051	0.09	0.256	1	0.163	-0.251	0.266	-0.02	0.139	0.595	0.145
Tmem92	0.411	0.633	0.772	0.639	0.376	0.667	0.635	0.066	0.762	0.748	0.747	0.784	0.758	-0.115	0.791	0.048	0.452	0.241	0.161	0.476	0.563	0.705	0.771	-0.224	0.704	0.706	0.425	0.637	0.043	0.729	0.781	0.827	0.834	0.8	0.694	0.42	0.703	0.657	0.366	0.629	0.701	0.163	1	-0.141	0.759	-0.373	0.281	0.326	0.734
Tnfrsf11a	-0.152	-0.093	-0.145	-0.106	-0.13	-0.084	-0.231	0.003	-0.14	-0.233	-0.255	-0.219	-0.086	0.297	-0.214	0.187	0.163	-0.351	0.24	-0.159	0.215	-0.351	-0.246	0.131	-0.201	-0.091	-0.091	0.121	0.143	-0.167	-0.278	-0.331	-0.254	-0.312	-0.051	0.081	-0.155	0.099	0.274	-0.246	-0.139	-0.251	-0.141	1	-0.299	0.358	-0.329	-0.312	-0.165
LTBR	0.678	0.674	0.669	0.704	0.287	0.662	0.612	0.235	0.722	0.671	0.771	0.77	0.755	-0.064	0.848	0.043	0.247	0.255	-0.061	0.465	0.347	0.817	0.691	-0.122	0.721	0.818	0.586	0.438	-0.097	0.609	0.652	0.636	0.846	0.801	0.711	0.517	0.781	0.534	0.203	0.818	0.747	0.266	0.759	-0.299	1	-0.225	0.426	0.371	0.645
Fas	0.056	-0.406	-0.382	-0.066	0.041	-0.216	-0.289	0.231	-0.463	-0.444	-0.321	-0.338	-0.174	0.047	-0.233	0.167	-0.258	-0.102	-0.118	-0.004	-0.216	-0.36	-0.442	0.249	-0.467	-0.12	-0.047	-0.146	0.014	-0.378	-0.338	-0.401	-0.366	-0.4	-0.221	-0.174	-0.253	-0.194	-0.074	-0.183	-0.391	-0.02	-0.373	0.358	-0.225	1	-0.248	0.045	-0.457
IGSF9	0.421	0.379	0.23	0.34	-0.233	0.483	0.421	0.36	0.459	0.341	0.404	0.39	0.168	-0.173	0.52	-0.111	-0.226	-0.118	-0.506	0.043	0.012	0.552	0.514	-0.427	0.359	0.41	0.591	-0.01	-0.551	0.237	0.298	0.317	0.346	0.431	0.56	0.269	0.456	0.113	-0.246	0.452	0.509	0.139	0.281	-0.329	0.426	-0.248	1	0.122	0.27
TXNDC15	0.349	0.245	0.28	0.157	0.719	0.232	0.349	0.265	0.32	0.288	0.246	0.419	0.302	-0.392	0.358	0.174	-0.166	0.637	0.031	0.219	0.015	0.396	0.392	-0.191	0.261	0.348	0.192	-0.009	0.227	0.379	0.288	0.303	0.407	0.37	0.319	0.012	0.344	0.539	0.116	0.193	0.254	0.595	0.326	-0.312	0.371	0.045	0.122	1	0.201
VSIG8	0.341	0.724	0.791	0.626	0.194	0.481	0.373	0.067	0.664	0.708	0.632	0.717	0.535	-0.127	0.636	-0.205	0.474	0.302	0.295	0.341	0.522	0.592	0.724	-0.113	0.72	0.603	0.368	0.443	0.188	0.668	0.66	0.732	0.793	0.713	0.641	0.3	0.614	0.58	0.294	0.64	0.658	0.145	0.734	-0.165	0.645	-0.457	0.27	0.201	1
APP	-0.549	-0.688	-0.692	-0.689	-0.359	-0.733	-0.706	-0.192	-0.785	-0.737	-0.761	-0.798	-0.812	0.092	-0.812	-0.096	-0.318	-0.262	-0.025	-0.462	-0.483	-0.786	-0.807	0.209	-0.758	-0.791	-0.593	-0.542	0.053	-0.676	-0.732	-0.688	-0.854	-0.837	-0.803	-0.534	-0.779	-0.673	-0.294	-0.737	-0.801	-0.244	-0.863	0.161	-0.855	0.289	-0.447	-0.405	-0.674
Pam	-0.429	-0.634	-0.638	-0.506	-0.287	-0.687	-0.693	-0.025	-0.727	-0.681	-0.629	-0.679	-0.671	0.128	-0.759	0.078	-0.178	-0.287	0.088	-0.429	-0.393	-0.71	-0.764	0.32	-0.713	-0.682	-0.578	-0.543	0.137	-0.634	-0.74	-0.721	-0.812	-0.775	-0.741	-0.492	-0.662	-0.497	-0.178	-0.614	-0.752	-0.364	-0.754	0.345	-0.722	0.322	-0.479	-0.393	-0.6
Npr3	-0.302	-0.465	-0.557	-0.432	-0.391	-0.554	-0.515	0.128	-0.573	-0.659	-0.461	-0.596	-0.744	-0.148	-0.578	-0.076	-0.586	-0.193	-0.15	-0.586	-0.568	-0.515	-0.597	-0.019	-0.536	-0.604	-0.224	-0.689	-0.247	-0.607	-0.565	-0.598	-0.666	-0.649	-0.595	-0.579	-0.527	-0.5	-0.451	-0.449	-0.633	-0.024	-0.73	-0.001	-0.61	0.196	-0.149	-0.273	-0.527
Aplp1	-0.446	-0.549	-0.605	-0.624	-0.314	-0.72	-0.607	-0.039	-0.656	-0.669	-0.686	-0.686	-0.782	-0.052	-0.734	0.017	-0.412	-0.167	-0.005	-0.407	-0.472	-0.705	-0.705	0.216	-0.624	-0.736	-0.482	-0.57	0.024	-0.563	-0.659	-0.641	-0.812	-0.727	-0.714	-0.57	-0.681	-0.57	-0.373	-0.609	-0.725	-0.225	-0.81	0.065	-0.756	0.195	-0.271	-0.327	-0.619
APLP2	-0.589	-0.711	-0.711	-0.662	-0.392	-0.731	-0.691	-0.181	-0.801	-0.739	-0.777	-0.825	-0.792	0.102	-0.831	-0.09	-0.369	-0.226	-0.068	-0.474	-0.512	-0.791	-0.773	0.255	-0.761	-0.801	-0.551	-0.581	0.026	-0.699	-0.737	-0.729	-0.872	-0.837	-0.787	-0.538	-0.815	-0.683	-0.353	-0.73	-0.802	-0.266	-0.881	0.124	-0.856	0.278	-0.393	-0.382	-0.718
BSG	-0.463	-0.646	-0.754	-0.516	-0.358	-0.541	-0.52	-0.141	-0.791	-0.686	-0.708	-0.8	-0.673	0.276	-0.757	-0.042	-0.329	-0.154	-0.143	-0.425	-0.571	-0.732	-0.678	0.423	-0.667	-0.693	-0.394	-0.552	0.084	-0.692	-0.776	-0.795	-0.777	-0.736	-0.646	-0.341	-0.726	-0.606	-0.25	-0.566	-0.652	-0.166	-0.833	0.187	-0.712	0.321	-0.37	-0.321	-0.682
BTC	-0.312	0.076	0.062	0.032	-0.354	-0.075	-0.182	-0.542	0.064	-0.122	0.016	-0.12	-0.017	0.334	-0.161	-0.214	0.455	-0.381	0.293	0.058	0.268	-0.112	-0.113	0.038	0.113	-0.048	-0.217	0.298	0.025	-0.102	0.065	0.069	-0.044	-0.097	-0.128	0.244	-0.079	-0.258	0.086	-0.066	0.004	-0.469	0.011	0.231	-0.116	-0.294	-0.188	-0.56	0.111
Cdh1	-0.433	-0.654	-0.698	-0.569	-0.269	-0.621	-0.55	-0.087	-0.769	-0.632	-0.655	-0.756	-0.743	0.06	-0.752	-0.094	-0.366	-0.093	-0.096	-0.459	-0.628	-0.692	-0.667	0.28	-0.728	-0.739	-0.484	-0.611	0.077	-0.618	-0.74	-0.71	-0.805	-0.734	-0.682	-0.55	-0.767	-0.57	-0.39	-0.608	-0.703	-0.169	-0.791	0.077	-0.733	0.245	-0.348	-0.258	-0.672
CDH2	-0.391	-0.682	-0.711	-0.47	-0.338	-0.562	-0.526	0.083	-0.728	-0.726	-0.621	-0.692	-0.594	0.133	-0.723	0.046	-0.238	-0.371	-0.115	-0.361	-0.444	-0.69	-0.711	0.261	-0.786	-0.654	-0.464	-0.511	0.008	-0.681	-0.685	-0.741	-0.839	-0.752	-0.623	-0.447	-0.689	-0.524	-0.285	-0.624	-0.718	-0.33	-0.763	0.357	-0.688	0.476	-0.348	-0.336	-0.795
CD44	-0.267	-0.384	-0.51	-0.359	-0.412	-0.49	-0.365	-0.365	-0.489	-0.531	-0.5	-0.535	-0.455	0.265	-0.559	-0.19	-0.045	-0.26	-0.121	-0.121	-0.322	-0.476	-0.505	0.226	-0.464	-0.521	-0.314	-0.24	-0.073	-0.425	-0.447	-0.422	-0.61	-0.489	-0.481	-0.175	-0.564	-0.677	-0.431	-0.317	-0.456	-0.452	-0.552	0.028	-0.494	0.115	-0.096	-0.449	-0.417
CSF1	-0.476	-0.623	-0.676	-0.561	-0.382	-0.655	-0.601	-0.122	-0.692	-0.734	-0.714	-0.769	-0.775	0.089	-0.838	-0.009	-0.379	-0.25	0.017	-0.435	-0.542	-0.752	-0.765	0.278	-0.63	-0.723	-0.43	-0.646	0.021	-0.674	-0.666	-0.712	-0.836	-0.794	-0.737	-0.478	-0.735	-0.625	-0.373	-0.596	-0.738	-0.213	-0.885	0.132	-0.787	0.278	-0.325	-0.373	-0.67
CLSTN1	-0.635	-0.48	-0.376	-0.56	0.069	-0.644	-0.455	-0.137	-0.501	-0.371	-0.65	-0.51	-0.423	-0.171	-0.573	0.029	-0.057	0.048	0.151	-0.016	-0.074	-0.553	-0.369	0.223	-0.485	-0.584	-0.623	-0.148	0.304	-0.347	-0.282	-0.293	-0.526	-0.501	-0.499	-0.374	-0.63	-0.279	-0.091	-0.598	-0.567	-0.277	-0.487	-0.059	-0.566	0.125	-0.354	0.007	-0.47
CLSTN2	-0.078	-0.226	-0.366	-0.431	-0.078	-0.491	-0.324	0.046	-0.291	-0.431	-0.365	-0.256	-0.432	-0.13	-0.339	0.035	-0.405	0.014	-0.055	-0.469	-0.438	-0.265	-0.29	-0.06	-0.21	-0.378	-0.098	-0.496	-0.076	-0.283	-0.422	-0.501	-0.384	-0.329	-0.435	-0.263	-0.353	-0.171	-0.277	-0.293	-0.299	0.096	-0.517	-0.086	-0.351	-0.032	-0.104	0.025	-0.302
CXADR	-0.511	-0.461	-0.322	-0.218	-0.337	-0.412	-0.516	-0.409	-0.4	-0.502	-0.496	-0.638	-0.461	0.331	-0.711	-0.019	0.074	-0.277	0.237	-0.231	-0.165	-0.572	-0.576	0.453	-0.377	-0.526	-0.423	-0.261	0.163	-0.533	-0.378	-0.447	-0.499	-0.573	-0.542	-0.226	-0.536	-0.439	-0.125	-0.39	-0.43	-0.33	-0.555	0.253	-0.586	0.101	-0.42	-0.498	-0.37
Epha4	-0.455	-0.704	-0.775	-0.61	-0.325	-0.601	-0.542	-0.216	-0.75	-0.815	-0.67	-0.753	-0.672	0.091	-0.777	0.009	-0.422	-0.234	-0.084	-0.461	-0.538	-0.734	-0.765	0.148	-0.69	-0.709	-0.391	-0.511	-0.058	-0.68	-0.678	-0.687	-0.808	-0.811	-0.762	-0.412	-0.74	-0.66	-0.275	-0.698	-0.744	-0.139	-0.799	0.191	-0.789	0.363	-0.476	-0.382	-0.775
DAG1	-0.579	-0.751	-0.745	-0.624	-0.44	-0.552	-0.583	-0.145	-0.729	-0.666	-0.696	-0.832	-0.735	0.141	-0.742	0.07	-0.347	-0.392	-0.164	-0.525	-0.416	-0.714	-0.73	0.123	-0.754	-0.695	-0.44	-0.428	-0.167	-0.769	-0.684	-0.681	-0.828	-0.83	-0.69	-0.367	-0.685	-0.623	-0.226	-0.653	-0.713	-0.338	-0.736	0.226	-0.83	0.301	-0.27	-0.436	-0.777
Dcc	-0.647	-0.455	-0.529	-0.539	-0.26	-0.51	-0.416	-0.246	-0.532	-0.623	-0.628	-0.569	-0.512	-0.067	-0.708	-0.181	-0.146	-0.185	0.15	-0.265	-0.157	-0.668	-0.53	0.057	-0.572	-0.741	-0.493	-0.313	0.124	-0.436	-0.371	-0.397	-0.676	-0.601	-0.512	-0.453	-0.732	-0.44	-0.296	-0.772	-0.66	-0.194	-0.563	0.249	-0.763	0.127	-0.402	-0.3	-0.495
Dll1	-0.566	-0.251	-0.314	-0.362	-0.064	-0.433	-0.287	-0.382	-0.404	-0.455	-0.35	-0.431	-0.371	-0.068	-0.566	-0.23	-0.048	-0.09	0.241	-0.142	-0.097	-0.529	-0.472	0.092	-0.375	-0.591	-0.458	-0.122	0.163	-0.25	-0.266	-0.319	-0.482	-0.397	-0.434	-0.499	-0.51	-0.363	-0.117	-0.581	-0.526	-0.097	-0.406	0.196	-0.61	0.048	-0.561	-0.356	-0.306
Dscam	-0.476	-0.765	-0.782	-0.593	-0.323	-0.659	-0.611	-0.112	-0.848	-0.746	-0.678	-0.772	-0.7	0.142	-0.758	-0.072	-0.344	-0.194	-0.153	-0.472	-0.606	-0.728	-0.713	0.276	-0.8	-0.758	-0.561	-0.592	0.028	-0.674	-0.773	-0.76	-0.879	-0.754	-0.761	-0.531	-0.769	-0.617	-0.27	-0.71	-0.744	-0.266	-0.803	0.132	-0.786	0.326	-0.365	-0.324	-0.767
Ephb2	-0.406	-0.244	-0.394	-0.37	-0.329	-0.22	-0.133	-0.353	-0.299	-0.44	-0.364	-0.383	-0.318	0.111	-0.476	-0.31	0.016	-0.301	0.055	0.004	-0.061	-0.452	-0.355	-0.053	-0.283	-0.438	-0.204	-0.032	0.011	-0.33	-0.207	-0.214	-0.457	-0.396	-0.288	-0.092	-0.446	-0.545	-0.302	-0.51	-0.371	-0.215	-0.373	0.166	-0.536	0.103	-0.178	-0.454	-0.356
ERBB4	-0.5	-0.691	-0.753	-0.574	-0.263	-0.539	-0.48	-0.003	-0.716	-0.526	-0.678	-0.692	-0.593	0.031	-0.69	0.061	-0.305	-0.232	-0.255	-0.368	-0.352	-0.594	-0.579	0.176	-0.818	-0.684	-0.51	-0.426	-0.07	-0.602	-0.633	-0.634	-0.764	-0.73	-0.585	-0.476	-0.696	-0.488	-0.231	-0.626	-0.654	-0.283	-0.687	0.167	-0.697	0.294	-0.215	-0.224	-0.695
Ghr	-0.477	-0.303	-0.363	-0.307	-0.164	-0.244	-0.29	-0.184	-0.362	-0.389	-0.322	-0.365	-0.237	0.139	-0.385	-0.05	0.088	-0.325	0.166	-0.19	0.054	-0.399	-0.384	0.016	-0.418	-0.336	-0.392	0.011	0.095	-0.271	-0.333	-0.364	-0.465	-0.421	-0.234	-0.176	-0.296	-0.147	0.222	-0.587	-0.408	-0.213	-0.285	0.598	-0.525	0.241	-0.442	-0.3	-0.376
HLA-A	-0.515	-0.741	-0.685	-0.547	-0.281	-0.523	-0.5	-0.031	-0.631	-0.626	-0.679	-0.722	-0.597	0.031	-0.686	0.22	-0.417	-0.336	-0.234	-0.385	-0.346	-0.651	-0.612	0.141	-0.73	-0.652	-0.445	-0.412	-0.145	-0.661	-0.528	-0.573	-0.748	-0.707	-0.637	-0.457	-0.631	-0.516	-0.256	-0.592	-0.645	-0.312	-0.687	0.141	-0.746	0.344	-0.155	-0.298	-0.75
IGF1R	-0.458	-0.495	-0.609	-0.506	-0.462	-0.495	-0.525	-0.14	-0.679	-0.617	-0.555	-0.748	-0.739	0.218	-0.674	-0.121	-0.306	-0.36	0.014	-0.574	-0.505	-0.693	-0.702	0.239	-0.544	-0.646	-0.321	-0.511	-0.084	-0.646	-0.683	-0.72	-0.742	-0.683	-0.59	-0.315	-0.626	-0.515	-0.234	-0.514	-0.624	-0.177	-0.704	0.269	-0.72	0.164	-0.333	-0.491	-0.565
IL1R2	-0.4	-0.46	-0.45	-0.311	-0.413	-0.301	-0.284	0.075	-0.421	-0.553	-0.429	-0.48	-0.449	-0.006	-0.507	-0.029	-0.264	-0.422	-0.207	-0.3	-0.184	-0.502	-0.459	0.024	-0.507	-0.588	-0.147	-0.313	-0.221	-0.518	-0.337	-0.402	-0.574	-0.477	-0.374	-0.389	-0.54	-0.485	-0.402	-0.431	-0.494	-0.23	-0.501	0.199	-0.598	0.24	-0.109	-0.458	-0.536
JAG2	-0.21	-0.448	-0.448	-0.189	-0.416	-0.17	-0.251	0.007	-0.347	-0.4	-0.222	-0.294	-0.176	0.311	-0.292	0.119	-0.124	-0.534	-0.316	-0.479	-0.203	-0.201	-0.33	-0.037	-0.427	-0.264	-0.048	-0.14	-0.432	-0.371	-0.376	-0.467	-0.371	-0.326	-0.35	-0.125	-0.196	-0.319	-0.016	-0.293	-0.308	-0.307	-0.331	0.163	-0.337	0.179	-0.095	-0.45	-0.457
KCNE1	-0.03	-0.08	-0.175	-0.326	-0.238	-0.345	-0.25	0.07	-0.231	-0.238	-0.164	-0.251	-0.543	-0.163	-0.28	-0.141	-0.367	-0.059	-0.014	-0.417	-0.458	-0.256	-0.295	-0.039	-0.158	-0.432	-0.103	-0.519	-0.149	-0.236	-0.262	-0.278	-0.324	-0.265	-0.336	-0.338	-0.317	-0.275	-0.441	-0.127	-0.279	0.128	-0.4	-0.188	-0.288	-0.2	-0.057	-0.13	-0.157
KCNE2	-0.391	-0.217	-0.237	-0.465	0.1	-0.44	-0.335	-0.317	-0.187	-0.285	-0.424	-0.326	-0.213	0.069	-0.449	0.205	0.159	-0.094	0.485	-0.046	0.137	-0.402	-0.38	0.267	-0.143	-0.345	-0.477	0.041	0.317	-0.175	-0.179	-0.265	-0.344	-0.365	-0.433	0.039	-0.358	-0.065	0.167	-0.411	-0.335	-0.187	-0.29	0.232	-0.374	0.009	-0.537	-0.141	-0.283
L1cam	-0.158	-0.333	-0.349	-0.405	-0.249	-0.551	-0.497	-0.049	-0.464	-0.346	-0.335	-0.376	-0.52	0.094	-0.48	-0.157	-0.158	-0.107	0	-0.479	-0.497	-0.371	-0.443	0.13	-0.404	-0.53	-0.344	-0.496	0.033	-0.357	-0.543	-0.52	-0.478	-0.402	-0.529	-0.358	-0.48	-0.364	-0.323	-0.306	-0.425	-0.164	-0.57	-0.018	-0.416	-0.073	-0.304	-0.25	-0.257
LDLR	-0.427	-0.492	-0.491	-0.391	-0.263	-0.556	-0.536	-0.162	-0.581	-0.662	-0.445	-0.606	-0.497	0.136	-0.664	0.056	-0.186	-0.343	0.122	-0.301	-0.339	-0.648	-0.739	0.227	-0.566	-0.562	-0.464	-0.323	0.064	-0.558	-0.557	-0.61	-0.677	-0.651	-0.619	-0.437	-0.52	-0.491	-0.181	-0.53	-0.669	-0.308	-0.633	0.328	-0.635	0.349	-0.556	-0.498	-0.579
SPN	-0.419	-0.621	-0.712	-0.601	-0.404	-0.606	-0.618	-0.14	-0.745	-0.788	-0.668	-0.802	-0.815	0.09	-0.76	-0.125	-0.437	-0.243	-0.041	-0.473	-0.58	-0.774	-0.755	0.209	-0.694	-0.72	-0.414	-0.615	-0.003	-0.679	-0.714	-0.683	-0.848	-0.799	-0.692	-0.487	-0.743	-0.661	-0.396	-0.634	-0.718	-0.16	-0.843	0.21	-0.801	0.343	-0.327	-0.355	-0.693
Lrrc4b	-0.505	-0.703	-0.763	-0.678	-0.338	-0.653	-0.634	-0.162	-0.724	-0.748	-0.774	-0.825	-0.765	0.094	-0.754	0.061	-0.339	-0.289	-0.075	-0.457	-0.416	-0.735	-0.69	0.209	-0.725	-0.703	-0.49	-0.486	-0.028	-0.684	-0.727	-0.721	-0.874	-0.823	-0.719	-0.41	-0.751	-0.6	-0.256	-0.695	-0.693	-0.273	-0.803	0.256	-0.827	0.321	-0.321	-0.339	-0.765
LRP1	-0.605	-0.593	-0.585	-0.557	-0.426	-0.65	-0.654	-0.12	-0.73	-0.698	-0.629	-0.724	-0.681	0.16	-0.692	-0.025	-0.23	-0.403	0.051	-0.473	-0.371	-0.798	-0.684	0.231	-0.621	-0.693	-0.436	-0.406	0.003	-0.644	-0.677	-0.702	-0.822	-0.733	-0.697	-0.397	-0.722	-0.555	-0.167	-0.636	-0.71	-0.41	-0.727	0.385	-0.802	0.306	-0.409	-0.545	-0.658
LRP6	-0.423	-0.474	-0.441	-0.3	-0.207	-0.328	-0.344	-0.102	-0.384	-0.406	-0.346	-0.364	-0.277	0.03	-0.424	0.137	-0.107	-0.401	-0.129	-0.36	-0.135	-0.347	-0.452	-0.005	-0.506	-0.477	-0.351	-0.092	-0.22	-0.36	-0.32	-0.402	-0.451	-0.434	-0.468	-0.369	-0.417	-0.309	-0.062	-0.5	-0.461	-0.22	-0.364	0.173	-0.484	0.128	-0.348	-0.381	-0.481
Lrp8	-0.36	-0.505	-0.252	-0.12	-0.173	-0.348	-0.447	0.031	-0.368	-0.33	-0.302	-0.336	-0.278	-0.033	-0.379	0.198	-0.137	-0.221	-0.09	-0.264	-0.165	-0.334	-0.45	0.113	-0.394	-0.243	-0.238	-0.196	-0.163	-0.384	-0.23	-0.241	-0.33	-0.439	-0.493	-0.314	-0.325	-0.263	0.004	-0.191	-0.457	-0.294	-0.299	-0.033	-0.317	0.264	-0.148	-0.212	-0.381
MERTK	-0.441	-0.558	-0.635	-0.567	-0.3	-0.685	-0.583	-0.054	-0.693	-0.734	-0.576	-0.692	-0.757	-0.045	-0.732	-0.169	-0.361	-0.21	-0.031	-0.414	-0.485	-0.689	-0.691	0.154	-0.657	-0.738	-0.476	-0.593	-0.007	-0.612	-0.635	-0.638	-0.843	-0.703	-0.713	-0.565	-0.704	-0.615	-0.421	-0.626	-0.737	-0.166	-0.784	0.102	-0.759	0.272	-0.324	-0.272	-0.657
MET	-0.366	-0.685	-0.741	-0.545	-0.316	-0.607	-0.586	-0.04	-0.797	-0.717	-0.593	-0.761	-0.732	0.07	-0.703	-0.068	-0.431	-0.156	-0.141	-0.504	-0.656	-0.666	-0.739	0.196	-0.743	-0.67	-0.434	-0.637	-0.038	-0.676	-0.787	-0.761	-0.838	-0.763	-0.701	-0.525	-0.661	-0.591	-0.3	-0.595	-0.723	-0.149	-0.797	0.168	-0.735	0.375	-0.33	-0.313	-0.728
MUC1	-0.503	-0.296	-0.139	-0.29	0.198	-0.559	-0.438	-0.275	-0.401	-0.287	-0.401	-0.322	-0.32	-0.058	-0.53	-0.076	0.31	0.197	0.604	0.052	-0.001	-0.549	-0.376	0.368	-0.322	-0.495	-0.739	-0.132	0.677	-0.201	-0.174	-0.089	-0.347	-0.372	-0.526	-0.433	-0.522	-0.146	0.041	-0.464	-0.501	-0.193	-0.264	0.032	-0.454	0.013	-0.678	-0.015	-0.101
Nectin1	-0.525	-0.775	-0.693	-0.539	-0.273	-0.626	-0.619	-0.019	-0.819	-0.68	-0.702	-0.78	-0.668	0.034	-0.729	0.005	-0.389	-0.225	-0.209	-0.4	-0.444	-0.757	-0.685	0.288	-0.833	-0.75	-0.491	-0.507	-0.05	-0.675	-0.652	-0.631	-0.814	-0.762	-0.722	-0.577	-0.776	-0.606	-0.314	-0.636	-0.774	-0.322	-0.749	0.124	-0.745	0.406	-0.309	-0.323	-0.743
Nlgn1	-0.398	-0.517	-0.533	-0.388	-0.259	-0.544	-0.438	-0.09	-0.696	-0.541	-0.489	-0.651	-0.612	0.03	-0.596	-0.141	-0.384	-0.017	-0.072	-0.298	-0.586	-0.617	-0.633	0.331	-0.52	-0.633	-0.365	-0.551	0.06	-0.545	-0.563	-0.557	-0.635	-0.568	-0.618	-0.447	-0.617	-0.611	-0.325	-0.41	-0.667	-0.055	-0.688	-0.141	-0.566	0.245	-0.345	-0.282	-0.516
Notch2	-0.489	-0.742	-0.726	-0.623	-0.354	-0.65	-0.588	-0.055	-0.751	-0.766	-0.719	-0.796	-0.73	0.105	-0.797	0.033	-0.363	-0.383	-0.136	-0.37	-0.498	-0.783	-0.791	0.205	-0.8	-0.729	-0.48	-0.509	-0.028	-0.761	-0.682	-0.701	-0.882	-0.816	-0.685	-0.464	-0.753	-0.649	-0.362	-0.664	-0.761	-0.341	-0.844	0.243	-0.818	0.438	-0.307	-0.349	-0.818
Notch3	-0.448	-0.689	-0.758	-0.596	-0.35	-0.598	-0.519	-0.007	-0.696	-0.796	-0.711	-0.766	-0.706	0.056	-0.792	0.113	-0.376	-0.416	-0.106	-0.367	-0.45	-0.765	-0.788	0.159	-0.74	-0.703	-0.406	-0.537	-0.087	-0.758	-0.659	-0.708	-0.861	-0.814	-0.685	-0.429	-0.719	-0.603	-0.342	-0.645	-0.759	-0.286	-0.824	0.295	-0.782	0.414	-0.299	-0.349	-0.834
Notch4	-0.475	-0.289	-0.25	-0.494	0.097	-0.604	-0.45	-0.196	-0.384	-0.433	-0.358	-0.428	-0.509	-0.325	-0.573	-0.127	-0.193	0.168	0.285	-0.088	-0.208	-0.461	-0.461	0.095	-0.355	-0.517	-0.542	-0.331	0.274	-0.307	-0.222	-0.235	-0.495	-0.47	-0.509	-0.48	-0.485	-0.357	-0.23	-0.521	-0.559	0.007	-0.491	-0.178	-0.551	0.086	-0.43	0.042	-0.319
Nradd	-0.431	-0.47	-0.285	-0.274	-0.302	-0.429	-0.51	-0.089	-0.34	-0.291	-0.369	-0.405	-0.342	0.13	-0.484	0.237	0.101	-0.469	0.045	-0.298	0.042	-0.387	-0.475	0.17	-0.492	-0.382	-0.465	-0.087	-0.09	-0.421	-0.297	-0.319	-0.44	-0.507	-0.469	-0.245	-0.362	-0.288	0.079	-0.333	-0.383	-0.503	-0.357	0.33	-0.461	0.12	-0.281	-0.487	-0.348
Nrxn1	-0.038	-0.251	-0.242	-0.229	-0.134	-0.224	-0.152	0.308	-0.261	-0.394	-0.17	-0.277	-0.504	-0.349	-0.279	-0.074	-0.59	0.069	-0.2	-0.325	-0.476	-0.303	-0.247	-0.171	-0.31	-0.344	-0.028	-0.662	-0.066	-0.324	-0.294	-0.218	-0.351	-0.306	-0.237	-0.516	-0.312	-0.257	-0.458	-0.235	-0.314	0.246	-0.414	-0.112	-0.37	0.107	0.103	0.144	-0.315
Ntrk2	-0.461	-0.423	-0.418	-0.571	-0.054	-0.698	-0.469	-0.195	-0.539	-0.455	-0.519	-0.525	-0.599	-0.178	-0.691	-0.128	-0.185	0.043	0.205	-0.237	-0.318	-0.564	-0.532	0.196	-0.518	-0.731	-0.647	-0.435	0.267	-0.407	-0.413	-0.425	-0.61	-0.565	-0.599	-0.522	-0.62	-0.424	-0.271	-0.628	-0.633	-0.067	-0.601	-0.093	-0.64	0.012	-0.498	-0.13	-0.396
PDPN	-0.526	-0.677	-0.668	-0.546	-0.339	-0.654	-0.597	-0.046	-0.758	-0.634	-0.643	-0.731	-0.659	0.042	-0.725	0.041	-0.27	-0.309	-0.116	-0.429	-0.392	-0.714	-0.698	0.232	-0.807	-0.754	-0.55	-0.468	-0.03	-0.633	-0.676	-0.645	-0.818	-0.754	-0.694	-0.587	-0.754	-0.605	-0.336	-0.632	-0.787	-0.363	-0.717	0.194	-0.762	0.266	-0.415	-0.406	-0.668
PTK7	-0.356	-0.615	-0.742	-0.472	-0.406	-0.532	-0.538	-0.135	-0.752	-0.665	-0.678	-0.798	-0.647	0.22	-0.723	-0.02	-0.377	-0.126	-0.121	-0.448	-0.602	-0.666	-0.703	0.291	-0.629	-0.65	-0.331	-0.619	-0.041	-0.726	-0.739	-0.754	-0.732	-0.694	-0.636	-0.335	-0.659	-0.63	-0.338	-0.499	-0.629	-0.14	-0.852	0.123	-0.692	0.327	-0.284	-0.348	-0.622
PTPRF	-0.52	-0.733	-0.761	-0.657	-0.398	-0.665	-0.624	-0.085	-0.785	-0.784	-0.723	-0.803	-0.787	0.045	-0.789	-0.003	-0.379	-0.407	-0.099	-0.425	-0.489	-0.812	-0.792	0.133	-0.784	-0.778	-0.509	-0.539	-0.058	-0.754	-0.706	-0.682	-0.908	-0.849	-0.735	-0.494	-0.78	-0.677	-0.356	-0.733	-0.796	-0.309	-0.837	0.25	-0.864	0.392	-0.355	-0.407	-0.801
Ptprm	-0.489	-0.795	-0.747	-0.579	-0.351	-0.619	-0.606	-0.034	-0.796	-0.672	-0.695	-0.762	-0.688	0.139	-0.761	-0.018	-0.333	-0.349	-0.245	-0.427	-0.511	-0.702	-0.703	0.21	-0.865	-0.725	-0.531	-0.506	-0.06	-0.706	-0.711	-0.721	-0.849	-0.786	-0.692	-0.52	-0.751	-0.592	-0.279	-0.672	-0.726	-0.354	-0.805	0.215	-0.777	0.397	-0.313	-0.341	-0.772
Scn4b	-0.488	-0.376	-0.406	-0.487	-0.093	-0.736	-0.555	-0.079	-0.575	-0.561	-0.694	-0.603	-0.623	-0.039	-0.677	0.061	-0.104	-0.086	0.41	-0.161	-0.166	-0.777	-0.611	0.395	-0.428	-0.592	-0.471	-0.309	0.368	-0.448	-0.457	-0.458	-0.629	-0.688	-0.655	-0.424	-0.723	-0.407	-0.199	-0.457	-0.743	-0.263	-0.621	0.177	-0.613	0.239	-0.513	-0.208	-0.451
SDC3	-0.409	-0.689	-0.653	-0.566	-0.139	-0.431	-0.456	-0.304	-0.593	-0.644	-0.695	-0.727	-0.631	0.198	-0.684	0.177	-0.374	-0.036	-0.016	-0.471	-0.523	-0.671	-0.578	0.184	-0.507	-0.622	-0.332	-0.542	0.054	-0.603	-0.634	-0.606	-0.642	-0.665	-0.709	-0.326	-0.617	-0.467	-0.195	-0.585	-0.554	-0.067	-0.669	0.105	-0.716	0.164	-0.34	-0.155	-0.646
SIRPA	-0.496	-0.663	-0.612	-0.581	-0.216	-0.719	-0.655	-0.103	-0.735	-0.727	-0.607	-0.713	-0.753	-0.08	-0.765	-0.053	-0.401	-0.072	0.045	-0.436	-0.586	-0.723	-0.704	0.215	-0.656	-0.699	-0.529	-0.632	0.096	-0.648	-0.609	-0.611	-0.802	-0.755	-0.777	-0.601	-0.763	-0.549	-0.341	-0.609	-0.749	-0.167	-0.767	0.01	-0.756	0.247	-0.417	-0.215	-0.639
SORL1	-0.318	-0.245	-0.259	-0.44	0.047	-0.505	-0.352	-0.091	-0.342	-0.397	-0.239	-0.38	-0.498	-0.332	-0.448	-0.097	-0.397	0.096	0.082	-0.245	-0.377	-0.344	-0.492	-0.05	-0.318	-0.485	-0.441	-0.473	0.037	-0.311	-0.311	-0.315	-0.455	-0.383	-0.511	-0.526	-0.333	-0.303	-0.279	-0.451	-0.471	0.107	-0.474	-0.195	-0.435	0.022	-0.293	-0.04	-0.377
SORT1	-0.566	-0.385	-0.251	-0.567	-0.042	-0.691	-0.563	-0.059	-0.438	-0.363	-0.531	-0.4	-0.431	-0.08	-0.497	0.133	0.052	-0.253	0.394	-0.078	0.073	-0.65	-0.524	0.158	-0.423	-0.449	-0.622	-0.049	0.294	-0.33	-0.308	-0.291	-0.53	-0.551	-0.606	-0.381	-0.536	-0.225	0.118	-0.499	-0.614	-0.473	-0.422	0.338	-0.529	0.169	-0.571	-0.307	-0.388
Tacstd2	-0.572	-0.617	-0.654	-0.46	-0.399	-0.488	-0.491	-0.091	-0.731	-0.607	-0.646	-0.75	-0.557	0.203	-0.631	0.055	-0.31	-0.266	-0.089	-0.412	-0.374	-0.724	-0.598	0.384	-0.623	-0.668	-0.393	-0.369	-0.024	-0.64	-0.609	-0.674	-0.706	-0.648	-0.562	-0.329	-0.691	-0.531	-0.157	-0.586	-0.629	-0.248	-0.654	0.244	-0.684	0.285	-0.363	-0.459	-0.66
TIE1	-0.525	-0.465	-0.559	-0.554	-0.372	-0.673	-0.537	-0.331	-0.618	-0.556	-0.645	-0.706	-0.615	0.154	-0.761	-0.007	-0.082	-0.229	0.153	-0.36	-0.326	-0.695	-0.678	0.255	-0.526	-0.742	-0.507	-0.393	0.049	-0.592	-0.541	-0.557	-0.697	-0.679	-0.704	-0.287	-0.727	-0.633	-0.334	-0.505	-0.681	-0.364	-0.68	0.069	-0.687	0.021	-0.439	-0.478	-0.511
NGFR	-0.51	-0.632	-0.57	-0.57	-0.256	-0.601	-0.519	0.031	-0.56	-0.569	-0.63	-0.632	-0.585	-0.097	-0.643	0.246	-0.3	-0.352	-0.11	-0.329	-0.224	-0.617	-0.632	0.059	-0.685	-0.666	-0.504	-0.369	-0.091	-0.603	-0.498	-0.509	-0.724	-0.696	-0.612	-0.468	-0.607	-0.484	-0.239	-0.599	-0.652	-0.353	-0.625	0.186	-0.701	0.316	-0.221	-0.325	-0.699
TNFRSF17	-0.43	-0.496	-0.562	-0.461	-0.141	-0.572	-0.453	-0.085	-0.642	-0.66	-0.655	-0.59	-0.593	0.047	-0.775	-0.088	-0.234	-0.06	0.069	-0.32	-0.485	-0.717	-0.597	0.249	-0.588	-0.737	-0.408	-0.551	0.287	-0.504	-0.595	-0.617	-0.686	-0.613	-0.605	-0.538	-0.732	-0.462	-0.374	-0.61	-0.667	-0.081	-0.74	0.146	-0.73	0.26	-0.405	-0.14	-0.512
TNFRSF1A	-0.102	-0.365	-0.204	-0.211	-0.197	-0.29	-0.392	0.424	-0.351	-0.175	-0.113	-0.232	-0.474	-0.178	-0.218	-0.015	-0.346	-0.118	-0.168	-0.313	-0.338	-0.257	-0.248	0.032	-0.415	-0.247	-0.229	-0.478	-0.121	-0.305	-0.345	-0.29	-0.391	-0.365	-0.328	-0.426	-0.229	-0.186	-0.119	-0.211	-0.333	-0.115	-0.342	0.027	-0.265	0.208	0.043	-0.076	-0.278
TYRO3	-0.54	-0.709	-0.703	-0.627	-0.361	-0.671	-0.66	-0.236	-0.773	-0.739	-0.73	-0.856	-0.759	0.123	-0.813	-0.058	-0.418	-0.202	-0.062	-0.447	-0.537	-0.781	-0.769	0.252	-0.722	-0.779	-0.478	-0.567	-0.021	-0.715	-0.706	-0.711	-0.852	-0.8	-0.738	-0.475	-0.767	-0.679	-0.38	-0.671	-0.749	-0.256	-0.862	0.121	-0.842	0.333	-0.344	-0.384	-0.714
AXL	-0.527	-0.617	-0.656	-0.569	-0.39	-0.543	-0.552	-0.244	-0.698	-0.618	-0.673	-0.84	-0.716	0.202	-0.758	-0.045	-0.408	-0.171	-0.097	-0.5	-0.559	-0.7	-0.655	0.26	-0.59	-0.71	-0.352	-0.55	-0.066	-0.671	-0.677	-0.714	-0.767	-0.707	-0.641	-0.369	-0.699	-0.583	-0.324	-0.536	-0.608	-0.216	-0.8	0.081	-0.765	0.158	-0.222	-0.393	-0.659
VASN	0.01	0.252	0.107	0.019	-0.307	-0.188	-0.05	0.047	-0.01	-0.033	0.042	0.027	-0.303	-0.176	0.003	-0.416	-0.089	-0.057	0.15	-0.069	-0.164	-0.098	0.037	-0.052	0.204	-0.081	0.129	-0.174	-0.092	0.046	0.081	0.105	-0.04	0.007	-0.036	-0.05	-0.119	-0.18	-0.333	0.147	-0.097	0.01	-0.096	-0.255	0.033	-0.205	0.166	-0.114	0.169
FXYD3	-0.113	-0.242	-0.139	-0.158	0.214	0.116	0.038	-0.299	-0.019	0.073	-0.208	-0.099	0.225	0.36	-0.072	0.334	0.352	0.031	0.064	0.137	0.305	-0.05	0.074	0.197	-0.052	-0.018	-0.232	0.295	0.236	-0.044	-0.048	-0.001	0.046	-0.03	-0.019	0.285	-0.022	0.157	0.458	-0.194	0.196	-0.136	0.115	0.32	-0.101	-0.069	-0.244	-0.059	-0.004
MTDH	0.449	0.603	0.692	0.471	0.358	0.49	0.526	0.11	0.738	0.554	0.523	0.64	0.509	-0.291	0.584	0.068	0.212	0.376	0.148	0.457	0.434	0.572	0.694	-0.246	0.699	0.599	0.469	0.32	0.087	0.514	0.729	0.74	0.748	0.662	0.638	0.36	0.569	0.541	0.083	0.615	0.648	0.281	0.651	-0.292	0.642	-0.344	0.375	0.471	0.649
PMEPA1	0.223	0.492	0.482	0.462	-0.049	0.588	0.512	-0.13	0.573	0.518	0.456	0.468	0.583	0.247	0.486	-0.007	0.381	-0.071	-0.072	0.309	0.44	0.508	0.513	-0.215	0.5	0.492	0.405	0.551	-0.115	0.382	0.482	0.443	0.579	0.548	0.637	0.494	0.558	0.323	0.244	0.463	0.663	-0.1	0.589	0.131	0.479	-0.303	0.358	-0.077	0.515
PTTG1IP	0.522	0.379	0.381	0.621	-0.172	0.73	0.445	0.207	0.503	0.563	0.572	0.438	0.419	0.195	0.618	-0.019	0.087	-0.029	-0.364	0.019	0.123	0.644	0.579	-0.139	0.511	0.635	0.632	0.162	-0.367	0.246	0.344	0.36	0.618	0.523	0.645	0.573	0.662	0.297	0.149	0.67	0.749	0.211	0.48	-0.165	0.6	-0.237	0.682	0.07	0.517
RELL1	0.6	0.431	0.369	0.263	0.249	0.513	0.474	0.383	0.515	0.389	0.484	0.667	0.381	-0.254	0.652	-0.064	-0.09	0.183	-0.205	0.054	0.111	0.596	0.602	-0.541	0.435	0.536	0.52	0.109	-0.224	0.519	0.354	0.438	0.551	0.599	0.561	0.157	0.626	0.547	0.091	0.33	0.555	0.38	0.516	-0.097	0.516	-0.127	0.504	0.436	0.452
TGFA	0.051	0.326	0.511	0.386	0.025	0.17	0.155	-0.266	0.487	0.36	0.349	0.391	0.495	0.173	0.245	0.093	0.737	-0.243	0.311	0.401	0.63	0.334	0.268	-0.018	0.387	0.345	0	0.636	0.05	0.248	0.533	0.481	0.469	0.345	0.206	0.362	0.341	0.152	0.256	0.369	0.356	-0.404	0.5	-0.019	0.381	-0.294	-0.045	-0.286	0.428
TYROBP	-0.305	0.035	0.141	-0.108	0.482	-0.221	-0.008	-0.011	0.078	0.029	-0.235	0.164	0.26	-0.112	-0.143	0.195	0.351	0.162	0.515	0.299	0.436	-0.146	0.16	0.135	0.101	-0.071	-0.255	0.34	0.527	0.302	0.186	0.073	0.055	0.089	-0.081	-0.12	-0.116	0.399	0.349	-0.258	-0.121	-0.134	0.098	0.19	-0.092	-0.002	-0.381	0.162	0.047
ITGB1	-0.318	-0.33	-0.02	-0.183	0.193	-0.36	-0.448	0.179	-0.275	0.053	-0.344	-0.169	-0.225	-0.088	-0.24	0.174	0.209	0.128	0.283	0.031	0.153	-0.276	-0.051	0.3	-0.34	-0.143	-0.439	0.044	0.452	-0.103	-0.105	-0.026	-0.157	-0.32	-0.213	-0.296	-0.307	0.121	0.281	-0.185	-0.25	-0.234	-0.128	0.094	-0.277	0.199	-0.253	0.143	0.008
PDGFRA	-0.395	-0.105	-0.169	-0.243	-0.001	-0.188	-0.26	-0.194	-0.282	-0.17	-0.272	-0.277	-0.077	0.356	-0.314	-0.082	0.282	-0.089	0.272	-0.183	0.079	-0.336	-0.241	0.206	-0.211	-0.257	-0.302	0.055	0.35	-0.134	-0.365	-0.428	-0.261	-0.221	-0.191	-0.039	-0.236	0.003	0.289	-0.399	-0.205	-0.154	-0.246	0.594	-0.364	0.1	-0.498	-0.249	-0.163
BCAM	0.305	0.094	0.036	-0.07	0.409	0.132	0.175	0.078	0.151	-0.01	-0.053	0.278	0.319	-0.067	0.135	0.131	-0.024	0.292	-0.008	0.025	0.06	0.111	0.152	-0.194	0.097	0.17	0.227	0.018	0.136	0.215	0.066	0.054	0.239	0.172	0.085	0.103	0.104	0.379	0.06	0.03	0.131	0.318	0.112	0.136	0.167	0.128	-0.125	0.428	0.092
F11R	0.4	0.571	0.482	0.333	0.434	0.442	0.447	0.15	0.505	0.46	0.515	0.577	0.434	-0.345	0.506	-0.069	0.053	0.313	0.091	0.231	0.303	0.482	0.441	-0.376	0.401	0.408	0.324	0.301	0.03	0.565	0.415	0.439	0.541	0.517	0.622	0.127	0.548	0.624	0.172	0.272	0.459	0.433	0.566	0.106	0.434	-0.093	0.178	0.391	0.507
LMAN1	-0.058	-0.102	0.072	-0.088	0.508	0.032	0.072	-0.31	0.113	-0.061	-0.114	0.044	0.334	-0.024	0.018	0.287	0.222	0.333	0.201	0.303	0.322	0.013	0.035	0.063	0.11	0.084	-0.048	0.398	0.209	0.097	0.194	0.171	0.171	0.077	0.006	0.193	-0.015	0.238	0.252	-0.093	0.078	0.052	0.215	0.107	0.05	0.151	-0.352	0.249	-0.039
SEMA4B	0.044	0.004	0.007	0.141	0.067	0.189	0.319	-0.058	0.097	0.097	-0.015	0.238	0.281	0.224	0.135	0.075	0.323	-0.156	-0.019	0.306	0.135	0.067	0.267	-0.044	0.178	0.11	0.152	0.322	0.044	0.245	0.204	0.194	0.097	0.23	0.084	0.183	0	0.081	0.167	0.085	0.139	-0.2	0.249	-0.044	0.132	-0.018	0.178	0.028	0.018
TMX3	0.593	0.647	0.699	0.588	0.469	0.572	0.562	0.176	0.719	0.578	0.661	0.828	0.8	-0.19	0.72	0.035	0.254	0.378	0.074	0.45	0.459	0.713	0.7	-0.241	0.713	0.726	0.541	0.477	0.073	0.699	0.657	0.621	0.828	0.784	0.718	0.421	0.71	0.675	0.261	0.607	0.693	0.336	0.731	-0.14	0.77	-0.171	0.261	0.467	0.692
[truncated: 77 more columns]

## Sheet: Fig8b
entry	name	gene_name	organism	class	pred_class	jmd_n	tmd	jmd_c	PRED_MEAN [%]	PRED_STD [%]	position	cluster	sub_clusters
P16150	LEUK_HUMAN	SPN	HUMAN	SUBEXPERT	HC substrate	FRNPDENSRG	MLPVAVLVALLAVIVLVALLLLW	RRRQKRRTGA	95.218	2.015	19	C1	C1
Q9ERC8	DSCAM_MOUSE	Dscam	MOUSE	SUBEXPERT	HC substrate	EGLTTNEGLK	ILVTISCILVGVLLLFVLLLVVR	RRRREQRLKR	95.035	1.812	13	C1	C1
P28828	PTPRM_MOUSE	Ptprm	MOUSE	SUBEXPERT	HC substrate	PEKQTDHTVK	IAGVIAGILLFVIIFLGVVLVM	KKRKLAKKRK	94.788	2.09	34	C1	C10
P10586	PTPRF_HUMAN	PTPRF	HUMAN	SUBEXPERT	HC substrate	PAQQQEEPEM	LWVTGPVLAVILIILIVIAILLF	KRKRTHSPSS	94.639	2.027	23	C1	C1
Q06418	TYRO3_HUMAN	TYRO3	HUMAN	SUBEXPERT	HC substrate	QQGPPHSRTS	WVPVVLGVLTALVTAAALALILL	RKRRKETRFG	94.488	2.14	21	C1	C1
P19022	CADH2_HUMAN	CDH2	HUMAN	SUBEXPERT	HC substrate	RIVGAGLGTG	AIIAILLCIIILLILVLMFVVWM	KRRDKERQAK	94.374	2.471	31	C1	C10
Q14118	DAG1_HUMAN	DAG1	HUMAN	SUBEXPERT	HC substrate	KSSEDDVYLH	TVIPAVVVAAILLIAGIIAMICY	RKKRKGKLTL	94.243	2.125	38	C1	C10
O35516	NOTC2_MOUSE	Notch2	MOUSE	SUBEXPERT	HC substrate	SELESPRNAQ	LLYLLAVAVVIILFFILLGVIMA	KRKRKHGFLW	94.173	2.142	24	C1	C1
P09803	CADH1_MOUSE	Cdh1	MOUSE	SUBEXPERT	HC substrate	GIVAAGLQVP	AILGILGGILALLILILLLLLFL	RRRTVVKEPL	94.145	2.213	12	C1	C1
P09603	CSF1_HUMAN	CSF1	HUMAN	SUBEXPERT	HC substrate	EGSFSPQLQE	SVFHLLVPSVILVLLAVGGLLFY	RWRRRSHQEP	94.074	2.424	20	C1	C1
Q61982	NOTC3_MOUSE	Notch3	MOUSE	SUBEXPERT	HC substrate	PLEAPEQSVP	LLPLLVAGAVFLLIIFILGVMVA	RRKREHSTLW	93.87	1.949	25	C1	C10
P05067	A4_HUMAN	APP	HUMAN	SUBEXPERT	HC substrate	FAEDVGSNKG	AIIGLMVGGVVIATVIVITLVML	KKKQYTSIHH	93.404	2.535	17	C1	C1
Q06481	APLP2_HUMAN	APLP2	HUMAN	SUBEXPERT	HC substrate	LREDFSLSSS	ALIGLLVIAVAIATVIVISLVML	RKRQYGTISH	93.363	2.719	18	C1	C1
Q9JKF6	NECT1_MOUSE	Nectin1	MOUSE	SUBEXPERT	HC substrate	GRRAGQMPTA	IIGGVAGSVLLVLIVVGGIIVAL	RRRRHTFKGD	93.356	2.311	33	C1	C10
P08581	MET_HUMAN	MET	HUMAN	SUBEXPERT	HC substrate	VIVQPDQNFT	GLIAGVVSISTALLLLLGFFLWL	KKRKQIKDLG	93.156	2.608	11	C1	C1
Q15303	ERBB4_HUMAN	ERBB4	HUMAN	SUBEXPERT	HC substrate	TLPQHARTPL	IAAGVIGGLFILVIVGLTFAVYV	RRKSIKKKRA	92.769	3.787	30	C1	C10
P14925	AMD_RAT	Pam	RAT	SUBEXPERT	HC substrate	KLSTEPGSGV	SVVLITTLLVIPVLVLLAIVMFI	RWKKSRAFGD	92.562	2.931	22	C1	C1
P04439	HLAA_HUMAN	HLA-A	HUMAN	SUBEXPERT	HC substrate	WELSSQPTIP	IVGIIAGLVLLGAVITGAVVAAV	MWRRKSSDRK	92.263	3.326	35	C1	C10
Q63155	DCC_RAT	Dcc	RAT	SUBEXPERT	HC substrate	SVTPQKNSNL	LVITVVTVGVLTVLVVVIVAVIC	TRRSSAQQRK	92.241	3.465	3	C1	C1
D3ZZK3	D3ZZK3_RAT	Epha4	RAT	SUBEXPERT	HC substrate	RIIGDGANST	VLLVSVSGSVVLVVILIAAFVIS	RRRSKYSQAK	92.067	4.051	26	C1	C10
P16070	CD44_HUMAN	CD44	HUMAN	SUBEXPERT	HC substrate	GPIRTPQIPE	WLIILASLLALALILAVCIAVNS	RRRCGQKKKL	91.944	3.628	65	C2	C7
Q86YL7	PDPN_HUMAN	PDPN	HUMAN	SUBEXPERT	HC substrate	TVEKDGLSTV	TLVGIIVGVLLAIGFIGAIIVVV	MRKMSGRYSP	91.869	3.609	32	C1	C10
Q8BGV3	TACD2_MOUSE	Tacstd2	MOUSE	SUBEXPERT	HC substrate	PPQFSMKRLT	AGVIAVIAVVSVAVVAGVVVLVV	TKRRKSGKYK	91.636	4.602	37	C1	C10
P30530	UFO_HUMAN	AXL	HUMAN	SUBEXPERT	HC substrate	EPSTPAFSWP	WWYVLLGAVVAAACVLILALFLV	HRRKKETRYG	91.528	2.388	8	C1	C1
Q07954	LRP1_HUMAN	LRP1	HUMAN	SUBEXPERT	HC substrate	HVFSQQQPGH	IASILIPLLLLLLLVLVAGVVFW	YKRRVQGAKG	91.343	3.68	39	C1	C10
Q13308	PTK7_HUMAN	PTK7	HUMAN	SUBEXPERT	HC substrate	GSPPPYKMIQ	TIGLSVGAAVAYIIAVLGLMFYC	KKRCKAKRLQ	91.249	3.923	10	C1	C1
P70180	ANPRC_MOUSE	Npr3	MOUSE	SUBEXPERT	HC substrate	PCKSSGGLEE	SAVTGIVVGALLGAGLLMAFYFF	RKKYRITIER	91.234	3.036	28	C1	C10
P35590	TIE1_HUMAN	TIE1	HUMAN	SUBEXPERT	HC substrate	EEGLDQQLIL	AVVGSVSATCLTILAALLTLVCI	RRSCLHRRRT	91.223	3.479	4	C1	C1
O75056	SDC3_HUMAN	SDC3	HUMAN	SUBEXPERT	HC substrate	KSILERKEVL	VAVIVGGVVGALFAAFLVTLLIY	RMKKKDEGSY	91.137	3.158	6	C1	C1
Q03157	APLP1_MOUSE	Aplp1	MOUSE	SUBEXPERT	HC substrate	APSGTGVSRE	ALSGLLIMGAGGGSLIVLSLLLL	RKKKPYGTIS	91.099	3.199	14	C1	C1
Q12866	MERTK_HUMAN	MERTK	HUMAN	SUBEXPERT	HC substrate	STPAPGNADP	VLIIFGCFCGFILIGLILYISLA	IRKRVQETKF	90.955	3.305	15	C1	C1
P0CC10	LRC4B_RAT	Lrrc4b	RAT	SUBEXPERT	HC substrate	LKDLDDVMKT	TKIIIGCFVAITFMAAVMLVAFY	KLRKQHQLHK	90.881	2.777	27	C1	C10
P78324	SHPS1_HUMAN	SIRPA	HUMAN	SUBEXPERT	HC substrate	AENTGSNERN	IYIVVGVVCTLLVALLMAALYLV	RIRQKKAQGS	90.454	2.883	16	C1	C1
P35613	BASI_HUMAN	BSG	HUMAN	SUBEXPERT	HC substrate	IITLRVRSHL	AALWPFLGIVAEVLVLVTIIFIY	EKRRKPEDVL	90.355	3.727	9	C1	C1
P08069	IGF1R_HUMAN	IGF1R	HUMAN	SUBEXPERT	HC substrate	AKTGYENFIH	LIIALPVAVLLIVGGLVIMLYVF	HRKRNNSRLG	89.93	4.749	7	C1	C1
P27930	IL1R2_HUMAN	IL1R2	HUMAN	SUBEXPERT	HC substrate	LRTTVKEASS	TFSWGIVLAPLSLAFLVLGGIWM	HRRCKHRTGK	89.111	3.847	60	C2	C7
P78310	CXAR_HUMAN	CXADR	HUMAN	SUBEXPERT	HC substrate	RLNVVPPSNK	AGLIAGAIIGTLLALALIGLIIF	CCRKKRREEK	88.6	5.23	61	C2	C7
Q63373	NRX1B_RAT	Nrxn1	RAT	SUBEXPERT	HC substrate	AEVIRESSST	TGMVVGIVAAAALCILILLYAMY	KYRNRDEGSY	88.562	5.415	50	C2	C5
Q9H4D0	CSTN2_HUMAN	CLSTN2	HUMAN	SUBEXPERT	HC substrate	SSIQHSSVVP	SIATVVIIISVCMLVFVVAMGVY	RVRIAHQHFI	88.367	4.634	53	C2	C5
Q62765	NLGN1_RAT	Nlgn1	RAT	SUBEXPERT	HC substrate	VDQRDYSTEL	SVTIAVGASLLFLNILAFAALYY	KKDKRRHDVH	88.267	5.007	29	C1	C10
P08138	TNR16_HUMAN	NGFR	HUMAN	SUBEXPERT	HC substrate	QPVVTRGTTD	NLIPVYCSILAAVVVGLVAYIAF	KRWNSCKQNK	88.236	4.996	36	C1	C10
Q61483	DLL1_MOUSE	Dll1	MOUSE	SUBEXPERT	HC substrate	HMESQGGPFP	WVAVCAGVVLVLLLLLGCAAVVV	CVRLKLQKHQ	87.924	4.671	57	C2	C6
P11627	L1CAM_MOUSE	L1cam	MOUSE	SUBEXPERT	HC substrate	VSTTGSFASE	GWFIAFVSAIILLLLILLILCFI	KRSKGGKYSV	87.343	5.073	52	C2	C5
P19438	TNR1A_HUMAN	TNFRSF1A	HUMAN	SUBEXPERT	HC substrate	VKGTEDSGTT	VLLPLVIFFGLCLLSLLFIGLMY	RYQRWKSKLY	87.094	4.255	51	C2	C5
Q92673	SORL_HUMAN	SORL1	HUMAN	SUBEXPERT	HC substrate	SATQAARSTD	VAAVVVPILFLILLSLGVGFAIL	YTKHRRLQSS	86.656	5.314	64	C2	C7
P54763	EPHB2_MOUSE	Ephb2	MOUSE	SUBEXPERT	HC substrate	YQTSIKEKLP	LIVGSSAAGLVFLIAVVVIAIVC	NRRGFERADS	86.603	9.469	66	C2	C7
P15209	NTRK2_MOUSE	Ntrk2	MOUSE	SUBEXPERT	HC substrate	VADQSNREHL	SVYAVVVIASVVGFCLLVMLLLL	KLARHSKFGM	86.389	5.073	1	C1	C1
Q924X6	LRP8_MOUSE	Lrp8	MOUSE	SUBEXPERT	HC substrate	GSQMGSTVTA	AVIGVIVPIVVIALLCMSGYLIW	RNWKRKNTKS	86.202	4.95	49	C2	C4
P01130	LDLR_HUMAN	LDLR	HUMAN	SUBEXPERT	HC substrate	GRGNEKKPSS	VRALSIVLPIVLLVFLCLGVFLL	WKNWRLKNIN	86.12	4.87	62	C2	C7
P31695	NOTC4_MOUSE	Notch4	MOUSE	SUBEXPERT	HC substrate	QAGTRPSANQ	LPWPILCSPVVGVLLLALGALLV	LQLIRRRRRE	85.803	4.548	63	C2	C7
P15382	KCNE1_HUMAN	KCNE1	HUMAN	SUBEXPERT	HC substrate	SPRSSDGKLE	ALYVLMVLGFFGFFTLGIMLSYI	RSKKLEHSND	84.596	9.291	54	C2	C5
Q8CJ26	NRADD_MOUSE	Nradd	MOUSE	SUBEXPERT	HC substrate	FPPEPPGASS	NIIPVYCALLATVILGLLAYVAF	KCWRSHKQRQ	84.377	4.922	47	C2	C4
O94985	CSTN1_HUMAN	CLSTN1	HUMAN	SUBEXPERT	HC substrate	PHPFAVVPST	ATVVIVVCVSFLVFMIILGVFRI	RAAHRRTMRD	83.225	6.444	58	C2	C6
Q99523	SORT_HUMAN	SORT1	HUMAN	SUBEXPERT	HC substrate	SPEKQNSKSN	SVPIILAIVGLMLVTVVAGVLIV	KKYVCGGRFL	82.959	6.85	59	C2	C6
O75581	LRP6_HUMAN	LRP6	HUMAN	SUBEXPERT	HC substrate	YPTEEPAPQA	TNTVGSVIGVIVTIFVSGTVYFI	CQRMLCPRMK	81.729	7.145	46	C2	C4
Q7M729	SCN4B_MOUSE	Scn4b	MOUSE	SUBEXPERT	LC substrate	VVDKLEKVDN	TVTLIILAVVGGVIGLLVCILLL	KKLITFILKK	79.872	9.539	2	C1	C1
Q9Y219	JAG2_HUMAN	JAG2	HUMAN	SUBEXPERT	LC substrate	VVTGGSSTGL	LVPVLCGAFSVLWLACVVLCVWW	TRKRRKERER	79.41	18.476	48	C2	C4
Q02223	TNR17_HUMAN	TNFRSF17	HUMAN	SUBEXPERT	LC substrate	SVTNSVKGTN	AILWTCLGLSLIISLAVFVLMFL	LRKINSEPLK	79.024	15.3	5	C1	C1
P15941	MUC1_HUMAN	MUC1	HUMAN	SUBEXPERT	LC substrate	SAQSGAGVPG	WGIALLVLVCVLVALAIVYLIAL	AVCQCRRKNY	78.05	8.024	56	C2	C6
Q6EMK4	VASN_HUMAN	VASN	HUMAN	SUBEXPERT	LC substrate	TQAREGNLPL	LIAPALAAVLLAALAAVGAAYCV	RRGRAMAAAA	76.669	12.502	113	C4	C0
P25446	TNR6_MOUSE	Fas	MOUSE	NONSUBPRED	LC substrate	NCRKQSPRNR	LWLLTILVLLIPLVFIYR	KYRKRKCWKR	75.479	19.598	42	C2	C3
P16882	GHR_MOUSE	Ghr	MOUSE	SUBEXPERT	LC substrate	ILEACEEDIQ	FPWFLIIIFGIFGVAVMLFVVIF	SKQQRIKMLI	73.83	8.656	43	C2	C3
P35070	BTC_HUMAN	BTC	HUMAN	SUBEXPERT	LC substrate	LFYLRGDRGQ	ILVICLIAVMVVFIILVIGVCTC	CHPLRKRRKR	67.296	12.299	115	C4	C12
Q9Y6J6	KCNE2_HUMAN	KCNE2	HUMAN	SUBEXPERT	LC substrate	LQAKVDAENF	YYVILYLMVMIGMFSFIIVAILV	STVKSKRREH	67.268	14.417	55	C2	C6
P15509	CSF2R_HUMAN	CSF2RA	HUMAN	NONSUBPRED	LC substrate	EFGSDDGNLG	SVYIYVLLIVGTLVCGIVLGFLF	KRFLRIQRLF	62.424	16.131	125	C5	C15
O35305	TNR11_MOUSE	Tnfrsf11a	MOUSE	NONSUBPRED	LC substrate	RRPPKEAQAY	LPSLIVLLLFISVVVVAAIIFGV	YYRKGGKALT	61.37	17.246	44	C2	C3
A2RUT3	TMM89_HUMAN	TMEM89	HUMAN	NONSUBPRED	LC substrate	CPGYWLGPGA	SRIYPVAAVMITTTMLMICRKIL	QGRRRSQATK	61.152	27.686	126	C5	C15
Q9P2J2	TUTLA_HUMAN	IGSF9	HUMAN	NONSUBPRED	LC substrate	PGLLPQPVLA	GVVGGVCFLGVAVLVSILAGCLL	NRRRAARRRR	60.071	14.192	94	C3	C9
P16234	PGFRA_HUMAN	PDGFRA	HUMAN	NONSUB	LC substrate	VAPTLRSELT	VAAAVLVLLVIVIISLIVLVVIW	KQKPRYEIRW	55.912	13.634	45	C2	C3
Q9Z239	PLM_MOUSE	Fxyd1	MOUSE	NONSUBPRED	LC substrate	EPDPFTYDYH	TLRIGGLTIAGILFILGILIILS	KRCRCKFNQQ	55.566	23.286	40	C2	C2
P36888	FLT3_HUMAN	FLT3	HUMAN	NONSUBPRED	LC substrate	PGPFPFIQDN	ISFYATIGVCLLFIVVLTLLICH	KYKKQFRYES	55.565	18.091	114	C4	C12
P50895	BCAM_HUMAN	BCAM	HUMAN	NONSUB	LC substrate	TVSPQTSQAG	VAVMAVAVSVGLLLLVVAVFYCV	RRKGGPCCRQ	54.927	14.818	107	C4	C11
Q9UKF5	ADA29_HUMAN	ADAM29	HUMAN	NONSUBPRED	LC substrate	PPPKRKKKKK	FCYLCILLLIVLFILLCCLYRLC	KKSKPIKKQQ	54.343	24.853	103	C3	C9
Q8IUW5	RELL1_HUMAN	RELL1	HUMAN	NONSUB	LC substrate	NDTGNGHPEY	IAYALVPVFFIMGLFGVLICHLL	KKKGYRCTTE	50.692	16.093	102	C3	C9
P05556	ITB1_HUMAN	ITGB1	HUMAN	NONSUB	LC non-substrate	ENPECPTGPD	IIPIVAGVVAGIVLIGLALLLIW	KLLMIIHDRR	48.512	20.627	41	C2	C2
Q9NPR2	SEM4B_HUMAN	SEMA4B	HUMAN	NONSUB	LC non-substrate	SWGADRSYWK	EFLVMCTLFVLAVLLPVLFLLYR	HRNSMKVFLK	46.988	12.446	108	C4	C11
Q6PHB0	I20RA_MOUSE	Il20ra	MOUSE	NONSUBPRED	LC non-substrate	VQTSAWKAKV	IFWYVFLTSVIVFLFSAIGYLVY	RYIHVGKEKH	43.79	22.883	109	C4	C11
O60602	TLR5_HUMAN	TLR5	HUMAN	NONSUBPRED	LC non-substrate	VLKSLKFSLF	IVCTVTLTLFLMTILTVTKFRGF	CFICYKTAQR	41.26	25.475	67	C3	C8
Q61476	DAF2_MOUSE	Cd55b	MOUSE	NONSUBPRED	LC non-substrate	ESNSGGDRYI	YGFVAVIAMIDSLIIVKTLWTIL	SPNRRSDFQG	38.29	21.747	76	C3	C8
P37173	TGFR2_HUMAN	TGFBR2	HUMAN	NONSUBPRED	LC non-substrate	NPDLLLVIFQ	VTGISLLPPLGVAISVIIIFYCY	RVNRQQKLSS	37.825	26.498	95	C3	C9
P01135	TGFA_HUMAN	TGFA	HUMAN	NONSUB	LC non-substrate	AVVAASQKKQ	AITALVVVSIVALAVLIITCVLI	HCCQVRKHCE	36.322	15.909	118	C5	C13
Q7Z6A9	BTLA_HUMAN	BTLA	HUMAN	NONSUBPRED	LC non-substrate	PSKDEMASRP	WLLYRLLPLGGLPLLITTCFCLF	CCLRRHQGKQ	36.194	25.116	98	C3	C9
Q9WTM3	SEM6C_MOUSE	Sema6c	MOUSE	NONSUBPRED	LC non-substrate	SPASASRSIP	IPLLLACVAAAFALGASVSGLLV	SCACRRANRR	35.824	23.999	74	C3	C8
P49257	LMAN1_HUMAN	LMAN1	HUMAN	NONSUB	LC non-substrate	CPELPPFPSC	LSTVHFIIFVVVQTVLFIGYIMY	RSQQEAAAKK	34.474	16.06	112	C4	C11
P31785	IL2RG_HUMAN	IL2RG	HUMAN	NONSUBPRED	LC non-substrate	KENPFLFALE	AVVISVGSMGLIISLLCVYFWLE	RTMPRIPTLK	30.563	21.091	124	C5	C14
Q9Y624	JAM1_HUMAN	F11R	HUMAN	NONSUB	LC non-substrate	MEAVERNVGV	IVAAVLVTLILLGILVFGIWFAY	SRGHFDRTKK	30.545	16.066	68	C3	C8
Q9HBV2	SACA1_HUMAN	SPACA1	HUMAN	NONSUBPRED	LC non-substrate	MRRSSLPATD	AALIFVLTIGVIICVFIIFLLIF	IIINWAAVKA	28.1	11.913	106	C4	C10
Q7TSN7	IGSF5_MOUSE	Igsf5	MOUSE	NONSUBPRED	LC non-substrate	GEEGPALPTW	AIILLAVAFSLLLILIIVLIIIF	CCCCASRREK	28.05	14.668	117	C5	C13
Q14802	FXYD3_HUMAN	FXYD3	HUMAN	NONSUB	LC non-substrate	NSPFYYDWHS	LQVGGLICAGVLCAMGIIIVMSA	KCKCKFGQKS	27.9	13.33	110	C4	C11
Q6UWI4	SHSA2_HUMAN	SHISA2	HUMAN	NONSUBPRED	LC non-substrate	KDGPDGSAVP	IYVPFLIVGSVFVAFIILGSLVA	ACCCRCLRPK	27.373	15.705	75	C3	C8
Q9NXS2	QPCTL_HUMAN	QPCTL	HUMAN	NONSUBPRED	LC non-substrate	LPPKRRLLPR	VRLLPLLLALAVGSAFYTIWSGW	HRRTEELPLG	27.321	12.187	104	C3	C9
P53801	PTTG_HUMAN	PTTG1IP	HUMAN	NONSUB	LC non-substrate	RWGVCWVNFE	ALIITMSVVGGTLLLGIAICCCC	CCRRKRSRKP	27.241	20.923	97	C3	C9
O43914	TYOBP_HUMAN	TYROBP	HUMAN	NONSUB	LC non-substrate	DCSCSTVSPG	VLAGIVMGDLVLTVLIALAVYFL	GRLVPRGRGA	26.656	16.385	111	C4	C11
Q86WC4	OSTM1_HUMAN	OSTM1	HUMAN	NONSUBPRED	LC non-substrate	FNCSVPCSDT	VPVIAVSVFILFLPVVFYLSSFL	HSEQKKRKLI	26.516	20.628	82	C3	C8
Q96DD7	SHSA4_HUMAN	SHISA4	HUMAN	NONSUBPRED	LC non-substrate	KHCLAFSPKT	IAGIASAVILFVAVVATTICCFL	CSCCYLYRRR	26.339	21.967	85	C3	C8
Q969W9	PMEPA_HUMAN	PMEPA1	HUMAN	NONSUB	LC non-substrate	FQSMEITELE	FVQIIIIVVVMMVMVVVITCLLS	HYKLSARSFI	24.967	8.978	96	C3	C9
Q96J42	TXD15_HUMAN	TXNDC15	HUMAN	NONSUBPRED	LC non-substrate	LPSTLIKSVD	WLLVFSLFFLISFIMYATI	RTESIRWLIP	23.458	12.202	122	C5	C14
P01732	CD8A_HUMAN	CD8A	HUMAN	NONSUBPRED	LC non-substrate	TRGLDFACDI	YIWAPLAGTCGVLLLSLVITLYC	NHRNRRRVCK	23.39	13.901	100	C3	C9
Q969N2	PIGT_HUMAN	PIGT	HUMAN	NONSUBPRED	LC non-substrate	PLLVNLPTPD	FSMPYNVICLTCTVVAVCYGSFY	NLLTRTFHIE	23.115	15.727	93	C3	C8
Q99665	I12R2_HUMAN	IL12RB2	HUMAN	NONSUBPRED	LC non-substrate	REFCLQGKAN	WMAFVAPSICIAIIMVGIFSTHY	FQQKVFVLLA	21.974	12.104	78	C3	C8
Q9BZ11	ADA33_HUMAN	ADAM33	HUMAN	NONSUBPRED	LC non-substrate	WRPRRARGTP	LLLLLLLLLLWPVPGAGVLQGHI	PGQPVTPHWV	21.734	15.604	69	C3	C8
Q86UE4	LYRIC_HUMAN	MTDH	HUMAN	NONSUB	LC non-substrate	LGLEPKRYPG	WVILVGTGALGLLLLFLLGYGWA	AACAGARKKR	21.366	12.057	72	C3	C8
Q8NEW7	TMIE_HUMAN	TMIE	HUMAN	NONSUBPRED	LC non-substrate	KETVVFWDMR	LWHVVGIFSLFVLSIIITLCCVF	NCRVPRTRKE	21.126	13.043	81	C3	C8
Q01151	CD83_HUMAN	CD83	HUMAN	NONSUBPRED	LC non-substrate	ETFKKYRAEI	VLLLALVIFYLTLIIFTCKFARL	QSIFPDFSKA	20.981	11.441	123	C5	C14
Q8VHS2	CRUM1_MOUSE	Crb1	MOUSE	NONSUBPRED	LC non-substrate	ADDRLLGIFT	AVGSGTLALFFILLLAGVASLIA	SNKRATQGTY	20.597	8.763	101	C3	C9
Q96BY9	SARAF_HUMAN	SARAF	HUMAN	NONSUBPRED	HC non-substrate	YYKWSSADSC	NMSGLITIVVLLGIAFVVYKLFL	SDGQYSPPPY	19.189	10.095	73	C3	C8
Q9D3G2	SLAF8_MOUSE	Slamf8	MOUSE	NONSUBPRED	HC non-substrate	SGKASYKDVL	LVVVPITLFLILAGLFGAWHHGL	CSGKKKDACT	18.937	15.279	89	C3	C8
Q86SU0	ILDR1_HUMAN	ILDR1	HUMAN	NONSUBPRED	HC non-substrate	TSGDPDKEVK	LIVLHWLTVIFIILGALLLLLLI	GVCWCQCCPQ	18.845	7.107	105	C4	C10
Q9Y561	LRP12_HUMAN	LRP12	HUMAN	NONSUBPRED	HC non-substrate	CRWSTKESPR	WRSALLLLFLAGVYGNGALA	EHSENVHISG	18.668	6.468	119	C5	C13
Q99062	CSF3R_HUMAN	CSF3R	HUMAN	NONSUBPRED	HC non-substrate	LMTLTPEGSE	LHIILGLFGLLLLLTCLCGTAWL	CCSPNRKNPL	18.62	13.502	90	C3	C8
Q6ZRH7	CTSRG_HUMAN	CATSPERG	HUMAN	NONSUBPRED	HC non-substrate	PKRALFIIMV	SASVFVGLVIFYIAFCLLWPLVV	KGCTMIRWKI	18.119	9.698	92	C3	C8
P08637	FCG3A_HUMAN	FCGR3A	HUMAN	NONSUBPRED	HC non-substrate	STISSFFPPG	YQVSFCLVMVLLFAVDTGLYFSV	KTNIRSSTRD	17.124	13.537	84	C3	C8
O14786	NRP1_HUMAN	NRP1	HUMAN	NONSUBPRED	HC non-substrate	PGNVLKTLDP	ILITIIAMSALGVLLGAVCGVVL	YCACWHNGMS	16.971	7.803	120	C5	C13
P36941	TNR3_HUMAN	LTBR	HUMAN	NONSUBPRED	HC non-substrate	PLPPEMSGTM	LMLAVLLPLAFFLLLATVFSCIW	KSHPSLCRKL	16.18	11.19	79	C3	C8
P0DTF9	PTIP2_HUMAN	PTTG1IP2	HUMAN	NONSUBPRED	HC non-substrate	SIYWLNCKVD	MFGIMMLLLIAVLITGFVWYCCA	YHFYLQDLNR	14.331	8.178	77	C3	C8
O75787	RENR_HUMAN	ATP6AP2	HUMAN	NONSUBPRED	HC non-substrate	YNFEYSVVFN	MVLWIMIALALAVIITSYNIWNM	DPGYDSIIYR	14.287	7.026	121	C5	C13
P58335	ANTR2_HUMAN	ANTXR2	HUMAN	NONSUBPRED	HC non-substrate	IVTATECSNG	IAAIIVILVLLLLLGIGLMWWFW	PLCCKVVIKD	13.348	4.387	70	C3	C8
Q9NYK1	TLR7_HUMAN	TLR7	HUMAN	NONSUBPRED	HC non-substrate	CELDLTNLIL	FSLSISVSLFLMVMMTASHLYFW	DVWYIYHFCK	12.976	4.095	116	C5	C13
Q8TEM1	PO210_HUMAN	NUP210	HUMAN	NONSUBPRED	HC non-substrate	LFQHFLDSYQ	VMFFTLFALLAGTAVMIIAYHTV	CTPRDLAVPA	12.275	6.116	91	C3	C8
Q9UQF0	SYCY1_HUMAN	ERVW-1	HUMAN	NONSUBPRED	HC non-substrate	MPWILPFLGP	LAAIILLLLFGPCIFNLLVNFVS	SRIEAVKLQM	12.089	5.28	80	C3	C8
P0DPA2	VSIG8_HUMAN	VSIG8	HUMAN	NONSUBPRED	HC non-substrate	KVSDSRRIGV	IIGIVLGSLLALGCLAVGIWGLV	CCCCGGSGAG	11.827	4.364	71	C3	C8
Q4KMG9	TM52B_HUMAN	TMEM52B	HUMAN	NONSUBPRED	HC non-substrate	EHCLTTDWVH	LWYIWLLVVIGALLLLCGLTSLC	FRCCCLSRQQ	11.75	4.208	99	C3	C9
Q5UCC4	EMC10_HUMAN	EMC10	HUMAN	NONSUBPRED	HC non-substrate	QKAKNPQEQK	SFFAKYWMYIIPVVLFLMMSGAP	DTGGQGGGGG	11.599	3.474	88	C3	C8
Q96JJ7	TMX3_HUMAN	TMX3	HUMAN	NONSUB	HC non-substrate	KSTIVSIFKS	SPLMGCFLFGLPLGVISIMCYGI	YTADTDGGYI	11.236	4.371	87	C3	C8
B7ZWI3	TMM92_MOUSE	Tmem92	MOUSE	NONSUBPRED	HC non-substrate	VWDPANDRFR	FLVILACIIFPILFICALVSLFC	PNCTELQHDV	10.884	6.143	86	C3	C8
Q15399	TLR1_HUMAN	TLR1	HUMAN	NONSUBPRED	HC non-substrate	MSELSCNITL	LIVTIVATMLVLAVTVTSLCSYL	DLPWYLRMVC	10.51	3.658	83	C3	C8
