# Supplementary material for: Charting γ-secretase substrates by explainable AI
Source: Nat Commun. 2025 Jul 1;16:5428. doi: 10.1038/s41467-025-60638-z (PMC12219630; doi:10.1038/s41467-025-60638-z)
Supplement: Supplementary file 6 — Source Data [file 41467_2025_60638_MOESM6_ESM.zip › Breimann et al_Source Data/Source Data_SupFig4.xlsx]

## Sheet: KEY
Display Item	Explanation for Source Data
Sup. Fig. 4a	Not applicable (all numerical values are directly displayed within the heatmap).
Sup. Fig. 4b	Not applicable (all numerical values are directly displayed within the bar chart).
Sup. Fig. 4c	Not applicable (all numerical values are directly displayed within the Venn diagram).
Sup. Fig. 4d	Not applicable (all numerical values are directly displayed within the Venn diagram).
Sup. Fig. 4e	Not applicable (all numerical values are directly displayed within the Venn diagram).
Sup. Fig. 4f	Accuracy values from validation models trained on dPULearn-identified versus randomly selected NONSUBPRED sets, including exact P-values from two-sided one-sample t-test.
Sup. Fig. 4g	Not applicable (all numerical values are directly displayed within the heatmap).
Sup. Fig. 4h	Not applicable (all numerical values are directly displayed within the heatmap).
Remarks:	Column headers of shown data are highlighted in blue (additional columns are included for clarity).
	Accuracy values for the dPULearn-based approaches are highlighted in red.

## Sheet: SupFig4f
Identification Method	Accuracy (rf)	Accuracy (svm)
dPULearn (80% var.)	88	91
Random round 1	78	83		P-value rf (dPULearn vs Random):	2.98 × 10⁻⁵¹
Random round 2	83	90		P-value svm (dPULearn vs Random):	1.13 × 10⁻⁴³
Random round 3	75	81
Random round 4	81	88
Random round 5	79	83
Random round 6	82	87
Random round 7	79	83
Random round 8	81	86
Random round 9	78	83
Random round 10	79	87
Random round 11	76	83
Random round 12	80	82
Random round 13	84	90
Random round 14	78	80
Random round 15	80	85
Random round 16	75	85
Random round 17	76	83
Random round 18	83	88
Random round 19	76	83
Random round 20	84	87
Random round 21	78	84
Random round 22	79	84
Random round 23	79	82
Random round 24	82	85
Random round 25	75	78
Random round 26	82	85
Random round 27	75	82
Random round 28	83	85
Random round 29	80	86
Random round 30	79	82
Random round 31	85	86
Random round 32	81	86
Random round 33	83	89
Random round 34	79	87
Random round 35	80	83
Random round 36	82	85
Random round 37	83	85
Random round 38	76	83
Random round 39	74	81
Random round 40	80	85
Random round 41	79	81
Random round 42	80	82
Random round 43	82	89
Random round 44	80	87
Random round 45	85	87
Random round 46	80	86
Random round 47	78	88
Random round 48	80	87
Random round 49	79	83
Random round 50	83	87
Random round 51	79	79
Random round 52	81	87
Random round 53	78	82
Random round 54	75	80
Random round 55	78	82
Random round 56	82	88
Random round 57	80	85
Random round 58	78	84
Random round 59	83	87
Random round 60	83	87
Random round 61	81	83
Random round 62	82	83
Random round 63	80	85
Random round 64	83	84
Random round 65	83	87
Random round 66	80	82
Random round 67	78	82
Random round 68	79	84
Random round 69	80	84
Random round 70	77	83
Random round 71	75	83
Random round 72	81	86
Random round 73	75	81
Random round 74	78	80
Random round 75	83	85
Random round 76	75	79
Random round 77	75	82
Random round 78	77	80
Random round 79	84	87
Random round 80	83	85
Random round 81	81	86
Random round 82	72	81
Random round 83	80	89
Random round 84	79	88
Random round 85	77	83
Random round 86	80	87
Random round 87	79	87
Random round 88	82	86
Random round 89	82	87
Random round 90	74	80
Random round 91	83	87
Random round 92	78	86
Random round 93	76	81
Random round 94	82	87
Random round 95	81	86
Random round 96	80	83
Random round 97	80	83
Random round 98	78	81
Random round 99	83	87
Random round 100	79	82
