# Supplementary material for: Charting γ-secretase substrates by explainable AI
Source: Nat Commun. 2025 Jul 1;16:5428. doi: 10.1038/s41467-025-60638-z (PMC12219630; doi:10.1038/s41467-025-60638-z)
Supplement: Supplementary file 6 — Source Data [file 41467_2025_60638_MOESM6_ESM.zip › Breimann et al_Source Data/Source Data_Fig3.xlsx]

## Sheet: KEY
Display Item	Explanation for Source Data
Fig. 3a	Balanced accuracy values for three feature engineering methods (Scale-based, ProtT5, CPP) across three data expansion strategies (None, SMOTE, dPULearn), used to generate bar chart.
Fig. 3b	Not applicable (all numerical values are directly displayed within the heatmap).

## Sheet: Fig. 3a
Data expansion	Feature engineering	Balanced accuracy [%]
None	Scale-based	50
None	Prot5	48
None	CPP	84
SMOTE	Scale-based	60
SMOTE	Prot5	57
SMOTE	CPP	80
dPULearn	Scale-based	60
dPULearn	Prot5	65
dPULearn	CPP	90
