# Supplementary material for: Charting γ-secretase substrates by explainable AI
Source: Nat Commun. 2025 Jul 1;16:5428. doi: 10.1038/s41467-025-60638-z (PMC12219630; doi:10.1038/s41467-025-60638-z)
Supplement: Supplementary file 6 — Source Data [file 41467_2025_60638_MOESM6_ESM.zip › Breimann et al_Source Data/Source Data_SupFig9.xlsx]

## Sheet: KEY
Display Item	Explanation for Source Data
Sup. Fig. 9a	Not applicable (schematic overview of CPP-SHAP analysis and plotting).
Sup. Fig. 9b	SHAP feature impact values for APP, ITGB1, and TMX3, visualized using SHAP force plots.
Sup. Fig. 9c	Ranked top 15 CPP features, including residue-wise positions, mean differences, and feature importance values for each dataset-annotation combination (used for CPP-SHAP ranking plot, generated via cpp_plot.ranking() from AAanalysis v1.0.0).
Remarks:	Column headers of shown data are highlighted in blue (additional columns are included for clarity).
	See Supplementary Data 15 for a description of column headers in Sup. Fig. 9b.
	See Supplementary Data 8 for a description of column headers in Sup. Fig. 9c.
	In the column headers for Sup. Fig. 9c, dataset 1 and 2 are abbreviated as D1 and D2, and annotations from UniProt, TMHMM, and Phobius are abbreviated as UP, TM, and PH, respectively.

## Sheet: SupFig9b
APP_feature	APP_subcategory	APP_amino_acids	APP_feat_impact	ITGB1_feature	ITGB1_subcategory	ITGB1_amino_acids	ITGB1_feat_import	TMX3_feature	TMX3_subcategory	TMX3_amino_acids	TMX3_feat_import
TMD_C_JMD_C-Segment(5,11)-LIFS790102	β-strand	LV	5.171	TMD_C_JMD_C-Pattern(C,4,8)-JANJ790102	Free energy (unfolding)	L-H	4.251	TMD_C_JMD_C-Segment(5,11)-LIFS790102	β-strand	CY	4.86
TMD_C_JMD_C-Segment(2,3)-CHOP780212	β-sheet (C-term)	LVMLKKK	4.696	TMD_C_JMD_C-Segment(2,3)-CHOP780212	β-sheet (C-term)	LLIWKLL	3.379	TMD_C_JMD_C-Segment(2,3)-CHOP780212	β-sheet (C-term)	CYGIYTA	3.535
TMD_C_JMD_C-Segment(2,3)-AURR980110	α-helix	LVMLKKK	4.418	JMD_N_TMD_N-Pattern(N,1,5,8,11)-PRAM820103	Shape and Surface	E-C-G-I	3.176	TMD_C_JMD_C-Segment(2,3)-AURR980110	α-helix	CYGIYTA	3.512
TMD_C_JMD_C-Pattern(N,4,8)-KANM800103	α-helix	I-L	3.456	TMD_C_JMD_C-Segment(7,10)-BAEK050101	β-strand	LL	2.959	TMD_C_JMD_C-Segment(3,4)-HUTJ700102	Entropy	IYTAD	3.168
TMD_C_JMD_C-Segment(3,4)-HUTJ700102	Entropy	LKKKQ	3.09	TMD_C_JMD_C-Pattern(N,4,8)-KANM800103	α-helix	G-L	2.561	TMD_C_JMD_C-Pattern(N,4,8)-KANM800103	α-helix	I-C	2.657
TMD_C_JMD_C-Segment(5,11)-QIAN880134	Coil	LV	2.28	JMD_N_TMD_N-Segment(3,9)-ISOY800102	β-strand	CPT	2.539	TMD_C_JMD_C-Segment(5,11)-COHE430101	Partial specific volume	CY	2.629
TMD_C_JMD_C-Segment(4,5)-LEVM760105	Side chain length	KKQY	2.102	TMD_C_JMD_C-Segment(2,3)-AURR980110	α-helix	LLIWKLL	2.375	TMD_C_JMD_C-Pattern(C,4,8)-JANJ790102	Free energy (unfolding)	A-G	2.613
TMD_C_JMD_C-Pattern(C,4,8)-JANJ790102	Free energy (unfolding)	K-S	2.096	TMD_C_JMD_C-Segment(4,5)-FAUJ880109	Isoelectric point	LLMI	2.316	TMD_C_JMD_C-Pattern(C,3,7,10)-LEVM760105	Side chain length	Y-D-G	2.607
TMD-Pattern(C,5,9,12,15)-OOBM770105	Non-bonded energy	G-I-V-T	2.091	TMD_C_JMD_C-Segment(4,5)-LEVM760105	Side chain length	LLMI	2.252	TMD-PeriodicPattern(C,i+4/3,4)-VELV850101	Electron-ion interaction pot.	P-C-F-L-I-C	2.583
TMD_C_JMD_C-Segment(7,10)-WILM950103	Hydrophobicity (interface)	KK	2.019	TMD_C_JMD_C-Segment(4,5)-MITS020101	Amphiphilicity	LLMI	2.191	TMD_C_JMD_C-Segment(4,5)-LEVM760105	Side chain length	TADT	2.35
TMD-PeriodicPattern(C,i+4/3,4)-VELV850101	Electron-ion interaction pot.	I-M-G-A-I-L	1.944	TMD_C_JMD_C-Segment(7,10)-WILM950103	Hydrophobicity (interface)	LL	2.133	TMD-Pattern(C,4,7)-VELV850101	Electron-ion interaction pot.	S-C	2.17
TMD_C_JMD_C-Segment(5,11)-COHE430101	Partial specific volume	LV	1.943	TMD_C_JMD_C-Segment(5,11)-QIAN880134	Coil	LL	2.094	TMD_C_JMD_C-Segment(6,9)-LEVM760105	Side chain length	YTA	1.996
TMD_C_JMD_C-Pattern(N,5,8)-RADA880104	Free energy (unfolding)	V-L	1.889	TMD-Pattern(C,5,9,12,15)-OOBM770105	Non-bonded energy	V-I-I-L	2.094	TMD_C_JMD_C-Pattern(N,5,8)-RADA880104	Free energy (unfolding)	S-C	1.981
TMD_C_JMD_C-Segment(6,9)-LEVM760105	Side chain length	KKK	1.846	TMD_C_JMD_C-Pattern(C,8,11,15)-YUTK870101	Free energy (unfolding)	L-W-L	1.933	TMD-Pattern(N,4,7)-AURR980116	α-helix (C-cap)	M-F	1.87
JMD_N_TMD_N-Segment(1,2)-KARP850101	Flexibility	FAEDVGSNKGA	1.759	TMD_C_JMD_C-Segment(4,5)-RICJ880113	α-helix (C-cap)	LLMI	1.838	TMD_C_JMD_C-Pattern(N,1,5,8)-QIAN880130	Coil	L-S-C	1.749
TMD_C_JMD_C-Segment(4,5)-MITS020101	Amphiphilicity	KKQY	1.758	TMD-Pattern(C,5,9,12)-PRAM820102	Shape and Surface	I-I-L	1.688	TMD-PeriodicPattern(C,i+3/3,1)-COHE430101	Partial specific volume	P-G-L-L-G-S-C-I	1.72
TMD_C_JMD_C-Pattern(N,6,9,13)-CHOP780212	β-sheet (C-term)	I-V-K	1.529	JMD_N_TMD_N-Segment(3,9)-KOEP990102	β-sheet (N-term)	CPT	1.626	TMD_C_JMD_C-Segment(3,4)-KLEP840101	Charge	IYTAD	1.699
TMD_C_JMD_C-Segment(6,9)-AURR980110	α-helix	KKK	1.516	TMD_C_JMD_C-Segment(2,2)-RICJ880113	α-helix (C-cap)	WKLLMIIHDRR	1.598	TMD-Pattern(C,5,9,12,15)-OOBM770105	Non-bonded energy	F-P-V-M	1.614
TMD_C_JMD_C-Pattern(N,1,5,8)-QIAN880130	Coil	A-V-L	1.502	TMD_C_JMD_C-Segment(6,9)-LEVM760105	Side chain length	KLL	1.581	TMD-Pattern(C,4,7)-ANDN920101	Backbone-dynamics (-CH)	S-C	1.611
TMD_C_JMD_C-Pattern(C,3,7,10)-LEVM760105	Side chain length	K-Q-I	1.5	TMD_C_JMD_C-Pattern(C,4,8,11)-BIOV880101	Buried	W-L-H	1.515	TMD_C_JMD_C-Segment(4,5)-MITS020101	Amphiphilicity	TADT	1.602
TMD-Pattern(C,4,7)-VELV850101	Electron-ion interaction pot.	V-L	1.488	TMD_C_JMD_C-Segment(3,4)-HUTJ700102	Entropy	WKLLM	1.497	JMD_N_TMD_N-Segment(3,9)-ISOY800102	β-strand	VSI	1.487
JMD_N_TMD_N-Pattern(N,4,7,11)-ARGP820101	Hydrophobicity	D-S-A	1.484	TMD-PeriodicPattern(C,i+4/3,4)-VELV850101	Electron-ion interaction pot.	I-A-V-V-G-L	1.481	TMD_C_JMD_C-Segment(5,11)-QIAN880134	Coil	CY	1.473
TMD_C_JMD_C-Pattern(N,4,8,12)-CHOP780212	β-sheet (C-term)	I-L-K	1.44	TMD_C_JMD_C-Segment(6,9)-AURR980110	α-helix	KLL	1.475	TMD_C_JMD_C-Segment(2,2)-RICJ880113	α-helix (C-cap)	IYTADTDGGYI	1.438
JMD_N_TMD_N-Segment(2,4)-ZHOH040101	Stability	GSNKGA	1.379	TMD_C_JMD_C-Pattern(N,5,8)-RADA880104	Free energy (unfolding)	L-L	1.438	JMD_N_TMD_N-Pattern(N,1,5,8,11)-PRAM820103	Shape and Surface	K-V-F-S	1.367
TMD_C_JMD_C-Pattern(N,1,4,8,12)-FINA770101	Stability (helix-coil)	A-I-L-K	1.296	TMD_C_JMD_C-Pattern(N,1,4,8,12)-FINA770101	Stability (helix-coil)	V-G-L-K	1.4	JMD_N_TMD_N-Pattern(N,4,7,11)-ARGP820101	Hydrophobicity	I-I-S	1.24
TMD_C_JMD_C-Segment(3,4)-KLEP840101	Charge	LKKKQ	1.279	TMD_C_JMD_C-Segment(5,11)-LIFS790102	β-strand	LL	1.384	TMD_C_JMD_C-Segment(7,10)-WILM950103	Hydrophobicity (interface)	TA	1.176
JMD_N_TMD_N-Segment(7,8)-KARS160114	Side chain length	VGG	1.268	TMD_C_JMD_C-Segment(3,4)-KLEP840101	Charge	WKLLM	1.382	JMD_N_TMD_N-Segment(7,8)-KARS160114	Side chain length	FLF	1.139
TMD-PeriodicPattern(C,i+3/3,1)-COHE430101	Partial specific volume	I-L-G-V-T-V-L-L	1.255	TMD_C_JMD_C-Segment(6,9)-RICJ880113	α-helix (C-cap)	KLL	1.373	TMD_C_JMD_C-Segment(6,9)-RICJ880113	α-helix (C-cap)	YTA	1.126
TMD-Pattern(N,1,4,7)-FINA770101	Stability (helix-coil)	A-G-V	1.25	TMD_C_JMD_C-Segment(5,14)-ROSM880103	Backbone-dynamics (-CH)	L	1.316	JMD_N_TMD_N-Pattern(C,6,10)-AURR980116	α-helix (C-cap)	L-F	1.112
JMD_N_TMD_N-Segment(4,13)-ZHOH040101	Stability	G	1.22	TMD_C_JMD_C-Pattern(N,5,8,11)-TANS770102	α-helix (C-term, out)	L-L-W	1.282	TMD-Pattern(C,5,9,12)-PRAM820102	Shape and Surface	P-V-M	1.092
TMD-Pattern(C,4,7)-ANDN920101	Backbone-dynamics (-CH)	V-L	1.215	TMD_C_JMD_C-Pattern(N,3,7)-OOBM770105	Non-bonded energy	I-L	1.272	TMD_C_JMD_C-Pattern(C,8,11,15)-YUTK870101	Free energy (unfolding)	M-I-A	1.083
JMD_N_TMD_N-Pattern(N,3,6,9)-ZHOH040101	Stability	E-G-K	1.15	TMD_C_JMD_C-Pattern(N,1,5,8)-QIAN880130	Coil	V-L-L	1.245	JMD_N_TMD_N-Segment(1,2)-KARP850101	Flexibility	KSTIVSIFKSS	1.078
TMD_C_JMD_C-Segment(3,4)-JANJ780101	Accessible surface area (ASA)	LKKKQ	1.145	TMD_C_JMD_C-Segment(5,11)-COHE430101	Partial specific volume	LL	1.166	TMD_C_JMD_C-Segment(4,5)-RICJ880113	α-helix (C-cap)	TADT	1.055
TMD-Pattern(N,4,7)-AURR980116	α-helix (C-cap)	G-V	1.135	TMD_C_JMD_C-Segment(3,4)-JANJ780101	Accessible surface area (ASA)	WKLLM	1.132	TMD_C_JMD_C-Segment(3,4)-JANJ780101	Accessible surface area (ASA)	IYTAD	1.051
JMD_N_TMD_N-PeriodicPattern(N,i+3/3,2)-CHAM830104	Side chain length	A-V-N-A-G-V-V	0.98	JMD_N_TMD_N-Segment(7,8)-KARS160114	Side chain length	GVV	1.122	TMD_C_JMD_C-Segment(3,4)-PRAM820102	Shape and Surface	IYTAD	1.045
TMD_C_JMD_C-Segment(6,9)-RICJ880113	α-helix (C-cap)	KKK	0.945	TMD_C_JMD_C-Segment(4,5)-AURR980110	α-helix	LLMI	1.098	TMD_C_JMD_C-Pattern(N,4,8,12)-CHOP780212	β-sheet (C-term)	I-C-Y	1.005
TMD_C_JMD_C-Pattern(N,5,8)-LINS030107	Accessible surface area (ASA)	V-L	0.925	TMD-PeriodicPattern(C,i+3/3,1)-COHE430101	Partial specific volume	I-V-V-G-L-L-L-W	1.032	TMD_C_JMD_C-Segment(2,2)-FAUJ880109	Isoelectric point	IYTADTDGGYI	0.991
TMD-Pattern(C,3,7,11,14)-TANS770102	α-helix (C-term, out)	V-A-V-V	0.892	TMD-Pattern(C,4,7)-VELV850101	Electron-ion interaction pot.	L-L	1.016	TMD_C_JMD_C-Segment(4,5)-AURR980110	α-helix	TADT	0.972
TMD_C_JMD_C-Pattern(N,4,8,12)-QIAN880114	β-sheet (N-term)	I-L-K	0.861	JMD_N_TMD_N-Segment(5,15)-FAUJ880101	Steric parameter	PT	0.978	TMD_C_JMD_C-Segment(6,9)-AURR980110	α-helix	YTA	0.949
TMD_C_JMD_C-Segment(2,3)-WILM950103	Hydrophobicity (interface)	LVMLKKK	0.849	TMD_C_JMD_C-Pattern(C,4,8,11)-EISD860101	Hydrophobicity	W-L-H	0.964	TMD_C_JMD_C-Pattern(N,5,8)-LINS030107	Accessible surface area (ASA)	S-C	0.921
JMD_N_TMD_N-Pattern(N,4,7,11)-QIAN880127	Coil (N-term)	D-S-A	0.826	TMD-Pattern(C,3,7,11,14)-TANS770102	α-helix (C-term, out)	A-V-L-L	0.935	TMD-Pattern(C,4,7)-LIFS790102	β-strand	S-C	0.901
TMD_C_JMD_C-Segment(7,10)-BAEK050101	β-strand	KK	0.822	TMD-Pattern(N,1,4,7)-FINA770101	Stability (helix-coil)	I-I-G	0.92	JMD_N_TMD_N-Segment(2,6)-ARGP820101	Hydrophobicity	IVSI	0.861
JMD_N_TMD_N-Pattern(C,6,10)-AURR980116	α-helix (C-cap)	I-V	0.803	TMD_C_JMD_C-Segment(5,7)-ROSM880103	Backbone-dynamics (-CH)	LLM	0.891	TMD_C_JMD_C-Segment(2,3)-WILM950103	Hydrophobicity (interface)	CYGIYTA	0.852
TMD_C_JMD_C-Pattern(N,1,4,8,12)-FAUJ880108	Electron-ion interaction pot.	A-I-L-K	0.794	TMD_C_JMD_C-Pattern(C,8,11,15)-LINS030106	Accessible surface area (ASA)	L-W-L	0.887	TMD-Pattern(N,1,4,7)-FINA770101	Stability (helix-coil)	S-M-F	0.832
TMD_C_JMD_C-Segment(2,2)-RICJ880113	α-helix (C-cap)	LKKKQYTSIHH	0.739	JMD_N_TMD_N-Pattern(N,4,7,11)-QIAN880127	Coil (N-term)	E-T-I	0.878	TMD_C_JMD_C-Segment(4,5)-FAUJ880109	Isoelectric point	TADT	0.817
TMD-Pattern(C,4,7)-LIFS790102	β-strand	V-L	0.729	TMD_C_JMD_C-Segment(5,7)-TANS770108	β-bridge	LLM	0.877	TMD-Pattern(C,3,7,11,15)-LIFS790102	β-strand	F-L-S-Y	0.805
TMD_C_JMD_C-Segment(3,4)-PRAM820102	Shape and Surface	LKKKQ	0.708	TMD-Pattern(C,4,8,11)-RICJ880107	π-helix	V-G-L	0.853	JMD_N_TMD_N-Pattern(N,4,7,11)-QIAN880127	Coil (N-term)	I-I-S	0.784
TMD_C_JMD_C-Segment(5,7)-TANS770108	β-bridge	KKQ	-0.666	TMD-Pattern(C,5,9,12)-MAXF760105	α-helix (left-handed)	I-I-L	0.809	JMD_N_TMD_N-Pattern(C,6,9,12,15)-RADA880106	Volume	F-S-M-F	0.723
TMD_C_JMD_C-Pattern(N,3,7)-OOBM770105	Non-bonded energy	V-T	0.64	JMD_N_TMD_N-Segment(2,4)-ZHOH040101	Stability	PTGPDI	0.775	TMD_C_JMD_C-Pattern(N,3,7)-OOBM770105	Non-bonded energy	V-M	0.708
TMD_C_JMD_C-Segment(5,14)-ROSM880103	Backbone-dynamics (-CH)	T	0.636	TMD_C_JMD_C-Segment(7,10)-CHAM820102	Hydrophobicity (interface)	LL	0.748	TMD_C_JMD_C-Pattern(C,3,7,10)-TANS770106	β-turn (TM helix)	Y-D-G	0.606
JMD_N_TMD_N-Pattern(C,4,8,11)-ANDN920101	Backbone-dynamics (-CH)	I-L-G	0.611	TMD_C_JMD_C-Pattern(N,4,8,12)-QIAN880114	β-sheet (N-term)	G-L-K	0.736	TMD_C_JMD_C-Pattern(N,4,8,12)-QIAN880114	β-sheet (N-term)	I-C-Y	0.601
JMD_N_TMD_N-Pattern(C,6,9,12,15)-CHAM830104	Side chain length	N-A-G-V	0.588	JMD_N_TMD_N-Segment(3,6)-VASM830102	Non-bonded energy	GPDI	0.731	JMD_N_TMD_N-Segment(4,13)-ZHOH040101	Stability	S	0.588
JMD_N_TMD_N-Segment(5,15)-FAUJ880101	Steric parameter	GS	0.583	TMD_C_JMD_C-Pattern(C,8,12,15)-WILM950103	Hydrophobicity (interface)	L-I-L	0.697	TMD_C_JMD_C-Pattern(C,1,4,8)-MITS020101	Amphiphilicity	A-G-I	0.58
JMD_N_TMD_N-Segment(2,6)-ARGP820101	Hydrophobicity	DVGS	0.583	TMD_C_JMD_C-Pattern(N,1,4,8,12)-FAUJ880108	Electron-ion interaction pot.	V-G-L-K	0.663	TMD_C_JMD_C-Pattern(N,1,4,8,12)-FAUJ880108	Electron-ion interaction pot.	L-I-C-Y	0.578
TMD_C_JMD_C-Pattern(N,5,8,11)-QIAN880122	β-strand	V-L-L	0.58	JMD_N_TMD_N-Pattern(C,4,8,11)-ANDN920101	Backbone-dynamics (-CH)	I-V-V	0.637	TMD-Pattern(C,5,9,12)-MAXF760105	α-helix (left-handed)	P-V-M	0.574
TMD-Pattern(C,4,7)-QIAN880134	Coil	V-L	0.58	TMD_C_JMD_C-Pattern(N,5,8)-LINS030107	Accessible surface area (ASA)	L-L	0.598	JMD_N_TMD_N-Segment(2,6)-MEIH800101	Reduced distance	IVSI	0.57
TMD-Pattern(N,4,7)-QIAN880113	π-helix	G-V	0.577	TMD_C_JMD_C-Pattern(N,6,9,13)-CHOP780212	β-sheet (C-term)	A-L-L	0.587	JMD_N_TMD_N-Segment(5,15)-FAUJ880101	Steric parameter	SI	0.567
JMD_N_TMD_N-Segment(3,9)-KOEP990102	β-sheet (N-term)	VGS	0.565	JMD_N_TMD_N-Segment(4,13)-ZHOH040101	Stability	P	0.545	JMD_N_TMD_N-PeriodicPattern(N,i+3/4,3)-QIAN880138	Coil (C-term)	T-S-S-L-F-G	0.561
JMD_N_TMD_N-Segment(2,7)-ZHOH040101	Stability	DVG	0.548	JMD_N_TMD_N-Pattern(C,6,10)-AURR980116	α-helix (C-cap)	P-G	0.538	TMD-Pattern(C,3,7,11,14)-TANS770102	α-helix (C-term, out)	G-L-S-Y	0.557
JMD_N_TMD_N-Pattern(C,6,9,12,15)-RADA880106	Volume	N-A-G-V	0.532	TMD_C_JMD_C-Segment(3,4)-PRAM820102	Shape and Surface	WKLLM	0.53	JMD_N_TMD_N-Segment(3,9)-KOEP990102	β-sheet (N-term)	VSI	0.553
JMD_N_TMD_N-Segment(3,9)-ISOY800102	β-strand	VGS	-0.524	TMD_C_JMD_C-Pattern(C,2,6,10)-QIAN880138	Coil (C-term)	K-I-R	0.524	TMD_C_JMD_C-Segment(5,7)-ROSM880103	Backbone-dynamics (-CH)	TAD	0.53
TMD-Pattern(N,1,4,7,10)-QIAN880124	β-sheet (C-term)	A-G-V-V	0.503	JMD_N_TMD_N-Pattern(N,4,8,11)-VASM830102	Non-bonded energy	E-G-I	0.515	TMD-Pattern(N,1,4,7,10)-QIAN880124	β-sheet (C-term)	S-M-F-G	0.529
TMD_C_JMD_C-Pattern(N,4,8)-CORJ870107	Amphiphilicity (α-helix)	I-L	0.493	JMD_N_TMD_N-Segment(3,10)-CRAJ730102	β-sheet	CP	0.508	TMD_C_JMD_C-Pattern(N,5,9,12)-ANDN920101	Backbone-dynamics (-CH)	S-Y-Y	0.523
TMD_C_JMD_C-Segment(4,5)-RICJ880113	α-helix (C-cap)	KKQY	0.473	TMD_C_JMD_C-Pattern(C,3,7,10)-LEVM760105	Side chain length	K-M-D	0.507	JMD_N_TMD_N-Segment(2,7)-ZHOH040101	Stability	IVS	0.511
TMD_C_JMD_C-Pattern(N,5,9,12)-ANDN920101	Backbone-dynamics (-CH)	V-V-K	0.471	TMD-Pattern(C,3,7,11,15)-LIFS790102	β-strand	V-V-L-L	0.506	TMD_C_JMD_C-Segment(2,5)-ANDN920101	Backbone-dynamics (-CH)	SIMC	0.508
TMD-Segment(3,8)-TANS770102	α-helix (C-term, out)	MVG	0.46	TMD_C_JMD_C-Segment(2,2)-FAUJ880109	Isoelectric point	WKLLMIIHDRR	0.493	TMD_C_JMD_C-Pattern(N,6,9,13)-CHOP780212	β-sheet (C-term)	I-Y-T	0.505
TMD_C_JMD_C-Pattern(C,4,8,11)-BIOV880101	Buried	L-K-S	0.459	JMD_N_TMD_N-Pattern(N,5,8,11)-CIDH920102	Hydrophobicity	C-G-I	0.488	TMD-Pattern(N,4,7)-QIAN880113	π-helix	M-F	0.497
JMD_N_TMD_N-Pattern(N,3,6,9,13)-RICJ880107	π-helix	E-G-K-I	0.43	TMD_C_JMD_C-Pattern(C,4,8)-FINA910104	α-helix (C-cap)	L-H	0.482	TMD_C_JMD_C-Pattern(C,1,4,8)-JANJ780101	Accessible surface area (ASA)	A-G-I	0.48
TMD-Pattern(C,5,9,12)-MAXF760105	α-helix (left-handed)	I-V-T	-0.428	JMD_N_TMD_N-Segment(1,2)-KARP850101	Flexibility	ENPECPTGPDI	0.464	TMD_C_JMD_C-Pattern(N,1,4,8,12)-FINA770101	Stability (helix-coil)	L-I-C-Y	0.472
TMD_C_JMD_C-Segment(4,5)-FAUJ880109	Isoelectric point	KKQY	0.423	TMD_C_JMD_C-Pattern(N,4,8,12)-CHOP780212	β-sheet (C-term)	G-L-K	0.457	TMD_C_JMD_C-Pattern(C,8,11,15)-LINS030106	Accessible surface area (ASA)	M-I-A	0.459
JMD_N_TMD_N-Pattern(N,5,8,11)-BIGC670101	Volume	V-N-A	0.421	JMD_N_TMD_N-Pattern(N,3,6,9)-ZHOH040101	Stability	P-P-P	0.448	JMD_N_TMD_N-Segment(3,10)-CRAJ730102	β-sheet	VS	0.431
JMD_N_TMD_N-Pattern(N,7,11,14)-BIOV880101	Buried	S-A-G	0.412	JMD_N_TMD_N-Pattern(C,6,9,12,15)-RADA880106	Volume	G-I-I-G	0.43	TMD-Pattern(N,2,5,8,11)-RACS820101	β-sheet (N-term)	P-G-L-L	0.422
TMD_C_JMD_C-Segment(2,5)-ANDN920101	Backbone-dynamics (-CH)	VITL	0.398	TMD-Pattern(N,1,4,7,10)-QIAN880124	β-sheet (C-term)	I-I-G-A	0.42	JMD_N_TMD_N-Pattern(C,4,8,11)-ANDN920101	Backbone-dynamics (-CH)	P-G-F	0.42
TMD_C_JMD_C-Pattern(C,8,11,15)-YUTK870101	Free energy (unfolding)	T-L-K	0.391	JMD_N_TMD_N-Segment(7,9)-BURA740102	β-strand	VAG	0.388	JMD_N_TMD_N-Segment(2,6)-RACS770103	Accessible surface area (ASA)	IVSI	0.397
TMD-Pattern(C,4,8,11)-RICJ880107	π-helix	A-I-L	0.39	JMD_N_TMD_N-Pattern(N,7,11,14)-BIOV880101	Buried	T-I-I	0.385	JMD_N_TMD_N-Pattern(N,1,5,8,11)-HUTJ700102	Entropy	K-V-F-S	0.379
TMD_C_JMD_C-Segment(4,5)-AURR980110	α-helix	KKQY	0.351	TMD-Segment(3,8)-TANS770102	α-helix (C-term, out)	AGV	0.376	JMD_N_TMD_N-Pattern(N,3,6,9)-ZHOH040101	Stability	T-S-K	0.378
TMD-Pattern(N,1,4,7)-RADA880106	Volume	A-G-V	0.348	TMD-Pattern(C,4,7)-QIAN880134	Coil	L-L	0.375	TMD_C_JMD_C-Segment(2,3)-PRAM820102	Shape and Surface	CYGIYTA	0.376
JMD_N_TMD_N-Pattern(N,1,5,8,11)-HUTJ700102	Entropy	F-V-N-A	0.345	JMD_N_TMD_N-Pattern(N,4,7,11)-ARGP820101	Hydrophobicity	E-T-I	0.363	JMD_N_TMD_N-Pattern(C,6,9,12,15)-CHAM830104	Side chain length	F-S-M-F	0.364
TMD_C_JMD_C-Pattern(C,8,11,15)-LINS030106	Accessible surface area (ASA)	T-L-K	0.342	TMD_C_JMD_C-Pattern(C,3,7,10)-TANS770106	β-turn (TM helix)	K-M-D	0.362	TMD_C_JMD_C-Segment(5,7)-TANS770108	β-bridge	TAD	0.352
TMD_C_JMD_C-Pattern(C,3,7,10)-TANS770106	β-turn (TM helix)	K-Q-I	-0.335	JMD_N_TMD_N-Pattern(N,1,5,8,11)-HUTJ700102	Entropy	E-C-G-I	0.36	JMD_N_TMD_N-Pattern(N,5,8,11)-CIDH920102	Hydrophobicity	V-F-S	0.35
TMD_C_JMD_C-Segment(6,9)-PALJ810113	α-helix (left-handed)	KKK	-0.332	TMD_C_JMD_C-Pattern(C,8,11,15)-MONM990101	β-turn (TM helix)	L-W-L	0.337	TMD-Pattern(C,4,7)-QIAN880134	Coil	S-C	0.348
TMD_C_JMD_C-Segment(7,10)-CHAM820102	Hydrophobicity (interface)	KK	0.326	JMD_N_TMD_N-Pattern(N,3,6,9,13)-RICJ880107	π-helix	P-P-P-P	0.323	JMD_N_TMD_N-Pattern(N,4,8,11)-VASM830102	Non-bonded energy	I-F-S	0.303
JMD_N_TMD_N-Segment(3,8)-FAUJ880101	Steric parameter	GSN	0.32	TMD_C_JMD_C-Pattern(C,8,11,15)-FINA910104	α-helix (C-cap)	L-W-L	0.291	TMD-Pattern(C,3,7,11,15)-ANDN920101	Backbone-dynamics (-CH)	F-L-S-Y	0.302
TMD_C_JMD_C-Pattern(C,4,8)-FINA910104	α-helix (C-cap)	K-S	0.303	JMD_N_TMD_N-Segment(3,10)-RICJ880111	π-helix	CP	0.285	TMD_C_JMD_C-Segment(5,14)-ROSM880103	Backbone-dynamics (-CH)	M	0.292
TMD_C_JMD_C-Segment(5,7)-ROSM880103	Backbone-dynamics (-CH)	KKQ	-0.295	TMD_C_JMD_C-Segment(2,5)-ANDN920101	Backbone-dynamics (-CH)	LALL	0.28	TMD-Pattern(N,1,4,7)-RADA880106	Volume	S-M-F	0.284
TMD_C_JMD_C-Pattern(C,1,4,8)-MITS020101	Amphiphilicity	K-S-H	0.282	TMD-Pattern(N,4,7)-AURR980116	α-helix (C-cap)	I-G	0.256	TMD_C_JMD_C-Segment(4,8)-MEIH800101	Reduced distance	CYG	0.281
JMD_N_TMD_N-PeriodicPattern(N,i+3/4,3)-QIAN880138	Coil (C-term)	E-G-G-I-V-V	0.278	JMD_N_TMD_N-Pattern(N,5,8,11)-BIGC670101	Volume	C-G-I	0.243	TMD_C_JMD_C-Pattern(C,4,8,11)-EISD860101	Hydrophobicity	I-A-G	0.28
TMD_C_JMD_C-Pattern(C,2,6,10)-QIAN880138	Coil (C-term)	K-Y-H	0.275	TMD-Pattern(C,4,7)-ANDN920101	Backbone-dynamics (-CH)	L-L	0.232	JMD_N_TMD_N-Segment(3,8)-FAUJ880101	Steric parameter	SIF	0.271
TMD-Pattern(C,3,7,11,15)-ANDN920101	Backbone-dynamics (-CH)	G-A-V-V	0.258	TMD_C_JMD_C-Segment(6,9)-PALJ810113	α-helix (left-handed)	KLL	0.201	JMD_N_TMD_N-Pattern(N,3,6,9,13)-RICJ880107	π-helix	T-S-K-L	0.265
JMD_N_TMD_N-Segment(3,10)-CRAJ730102	β-sheet	VG	-0.256	TMD_C_JMD_C-Segment(4,8)-MEIH800101	Reduced distance	LLI	0.2	JMD_N_TMD_N-Segment(2,4)-ZHOH040101	Stability	SIFKSS	0.254
TMD-Pattern(C,3,7,11,15)-LIFS790102	β-strand	G-A-V-V	0.243	TMD_C_JMD_C-Segment(2,3)-PRAM820102	Shape and Surface	LLIWKLL	0.194	JMD_N_TMD_N-Segment(3,6)-VASM830102	Non-bonded energy	FKSS	0.227
TMD_C_JMD_C-Segment(4,8)-MEIH800101	Reduced distance	LVM	0.228	TMD_C_JMD_C-Pattern(N,10,14)-KLEP840101	Charge	I-L	0.191	JMD_N_TMD_N-Pattern(C,6,9,12)-RICJ880111	π-helix	S-M-F	0.211
JMD_N_TMD_N-Segment(2,4)-QIAN880114	β-sheet (N-term)	GSNKGA	0.221	JMD_N_TMD_N-Segment(2,6)-ARGP820101	Hydrophobicity	ECPT	0.18	JMD_N_TMD_N-Pattern(N,5,8,11)-BIGC670101	Volume	V-F-S	0.209
TMD_C_JMD_C-Pattern(C,8,12,15)-WILM950103	Hydrophobicity (interface)	T-M-K	0.22	TMD-Pattern(C,3,7,11,15)-ANDN920101	Backbone-dynamics (-CH)	V-V-L-L	0.159	TMD_C_JMD_C-Pattern(C,4,8,11)-BIOV880101	Buried	I-A-G	0.193
TMD_C_JMD_C-Pattern(C,8,11,15)-FINA910104	α-helix (C-cap)	T-L-K	0.217	TMD_C_JMD_C-Pattern(N,4,8)-CORJ870107	Amphiphilicity (α-helix)	G-L	0.152	TMD_C_JMD_C-Pattern(N,10,14)-KLEP840101	Charge	G-A	0.177
JMD_N_TMD_N-Segment(7,9)-BURA740102	β-strand	LMV	0.203	TMD-Pattern(C,4,7)-LIFS790102	β-strand	L-L	0.144	JMD_N_TMD_N-Segment(7,9)-BURA740102	β-strand	GCF	0.176
JMD_N_TMD_N-Segment(2,6)-MEIH800101	Reduced distance	DVGS	0.203	TMD_C_JMD_C-Segment(2,3)-WILM950103	Hydrophobicity (interface)	LLIWKLL	0.143	JMD_N_TMD_N-Pattern(N,7,11,14)-BIOV880101	Buried	I-S-M	0.174
JMD_N_TMD_N-Pattern(C,6,9,12)-RICJ880111	π-helix	A-G-V	0.185	TMD_C_JMD_C-Pattern(N,5,8,11)-QIAN880122	β-strand	L-L-W	0.134	TMD_C_JMD_C-Segment(7,10)-CHAM820102	Hydrophobicity (interface)	TA	0.171
TMD_C_JMD_C-Segment(2,3)-PRAM820102	Shape and Surface	LVMLKKK	0.173	JMD_N_TMD_N-Segment(2,4)-QIAN880114	β-sheet (N-term)	PTGPDI	0.118	TMD_C_JMD_C-Pattern(C,8,11,15)-FINA910104	α-helix (C-cap)	M-I-A	0.169
JMD_N_TMD_N-Segment(2,6)-RACS770103	Accessible surface area (ASA)	DVGS	0.162	TMD-Pattern(N,2,5,8,11)-RACS820101	β-sheet (N-term)	I-V-V-G	0.109	TMD_C_JMD_C-Pattern(N,5,8,11)-QIAN880122	β-strand	S-C-I	0.166
JMD_N_TMD_N-Pattern(N,4,8,11)-VASM830102	Non-bonded energy	D-N-A	-0.16	JMD_N_TMD_N-Pattern(C,6,9,12,15)-CHAM830104	Side chain length	G-I-I-G	0.105	JMD_N_TMD_N-Segment(3,10)-RICJ880111	π-helix	VS	0.161
TMD-Pattern(C,5,9,12)-PRAM820102	Shape and Surface	I-V-T	-0.143	TMD-Pattern(N,1,4,7)-RADA880106	Volume	I-I-G	0.094	JMD_N_TMD_N-Pattern(C,6,9,12,15)-BROC820101	Hydrophobicity	F-S-M-F	0.149
TMD_C_JMD_C-Pattern(N,10,14)-KLEP840101	Charge	M-K	0.136	TMD_C_JMD_C-Pattern(C,1,4,8)-JANJ780101	Accessible surface area (ASA)	L-H-R	0.091	TMD-Pattern(C,4,8,11)-RICJ880107	π-helix	L-I-C	0.138
JMD_N_TMD_N-Pattern(C,6,9,12,15)-BROC820101	Hydrophobicity	N-A-G-V	0.124	TMD_C_JMD_C-Pattern(C,1,4,8)-MITS020101	Amphiphilicity	L-H-R	0.083	TMD_C_JMD_C-Pattern(C,8,11,15)-MONM990101	β-turn (TM helix)	M-I-A	0.134
JMD_N_TMD_N-Pattern(N,1,5,8,11)-PRAM820103	Shape and Surface	F-V-N-A	0.116	TMD_C_JMD_C-Pattern(N,10,14)-HUTJ700102	Entropy	I-L	0.08	TMD_C_JMD_C-Pattern(N,10,14)-HUTJ700102	Entropy	G-A	0.12
TMD_C_JMD_C-Pattern(N,5,8,11)-TANS770102	α-helix (C-term, out)	V-L-L	0.113	JMD_N_TMD_N-Segment(2,3)-CHAM830105	Side chain length	GPDIIPI	0.079	JMD_N_TMD_N-Segment(2,4)-QIAN880114	β-sheet (N-term)	SIFKSS	0.117
TMD_C_JMD_C-Pattern(C,4,8,11)-EISD860101	Hydrophobicity	L-K-S	0.098	JMD_N_TMD_N-Pattern(N,6,10,14)-BAEK050101	β-strand	P-D-I	0.078	JMD_N_TMD_N-Pattern(N,6,10,14)-BAEK050101	β-strand	S-S-M	0.111
TMD_C_JMD_C-Pattern(C,1,4,8)-JANJ780101	Accessible surface area (ASA)	K-S-H	0.096	JMD_N_TMD_N-PeriodicPattern(N,i+3/4,3)-QIAN880138	Coil (C-term)	P-P-D-P-G-A	0.071	TMD_C_JMD_C-Pattern(C,8,12,15)-WILM950103	Hydrophobicity (interface)	M-G-A	0.109
TMD_C_JMD_C-Pattern(N,10,14)-HUTJ700102	Entropy	M-K	0.091	TMD_C_JMD_C-Pattern(N,5,9,12)-ANDN920101	Backbone-dynamics (-CH)	L-L-K	0.063	TMD-Segment(3,8)-TANS770102	α-helix (C-term, out)	CFL	0.084
JMD_N_TMD_N-Pattern(N,6,10,14)-BAEK050101	β-strand	G-G-G	0.088	JMD_N_TMD_N-Pattern(C,6,9,12)-RICJ880111	π-helix	I-I-G	0.048	TMD_C_JMD_C-Pattern(C,2,6,10)-QIAN880138	Coil (C-term)	Y-T-Y	0.079
JMD_N_TMD_N-Segment(2,3)-CHAM830105	Side chain length	NKGAIIG	0.085	JMD_N_TMD_N-Pattern(C,6,9,12,15)-BROC820101	Hydrophobicity	G-I-I-G	0.046	JMD_N_TMD_N-PeriodicPattern(N,i+3/3,2)-CHAM830104	Side chain length	S-V-F-S-M-F-G	0.077
TMD_C_JMD_C-Pattern(C,8,11,15)-MONM990101	β-turn (TM helix)	T-L-K	0.072	JMD_N_TMD_N-PeriodicPattern(N,i+3/3,2)-CHAM830104	Side chain length	N-C-G-I-I-G-A	0.044	JMD_N_TMD_N-Segment(2,3)-CHAM830105	Side chain length	FKSSPLM	0.07
JMD_N_TMD_N-Pattern(N,5,8,11)-CIDH920102	Hydrophobicity	V-N-A	0.041	JMD_N_TMD_N-Segment(2,6)-MEIH800101	Reduced distance	ECPT	0.042	TMD_C_JMD_C-Segment(7,10)-BAEK050101	β-strand	TA	0.029
JMD_N_TMD_N-Segment(3,10)-RICJ880111	π-helix	VG	0.04	TMD-Pattern(N,4,7)-QIAN880113	π-helix	I-G	0.028	TMD_C_JMD_C-Pattern(C,4,8)-FINA910104	α-helix (C-cap)	A-G	0.022
JMD_N_TMD_N-Segment(3,6)-VASM830102	Non-bonded energy	NKGA	0.028	JMD_N_TMD_N-Segment(2,6)-RACS770103	Accessible surface area (ASA)	ECPT	0.019	TMD_C_JMD_C-Pattern(N,4,8)-CORJ870107	Amphiphilicity (α-helix)	I-C	0.012
TMD_C_JMD_C-Segment(2,2)-FAUJ880109	Isoelectric point	LKKKQYTSIHH	0.016	JMD_N_TMD_N-Segment(3,8)-FAUJ880101	Steric parameter	PTG	0.018	TMD_C_JMD_C-Segment(6,9)-PALJ810113	α-helix (left-handed)	YTA	0.007
TMD-Pattern(N,2,5,8,11)-RACS820101	β-sheet (N-term)	I-L-G-V	0.001	JMD_N_TMD_N-Segment(2,7)-ZHOH040101	Stability	ECP	0.005	TMD_C_JMD_C-Pattern(N,5,8,11)-TANS770102	α-helix (C-term, out)	S-C-I	0.002

## Sheet: SupFig9c
D1_UP_subcategory	D1_UP_mean_dif	D1_UP_positions	D1_UP_feat_importance	D1_TM_subcategory	D1_TM_mean_dif	D1_TM_positions	D1_TM_feat_importance	D1_PH_subcategory	D1_PH_mean_dif	D1_PH_positions	D1_PH_feat_importance	D2_UP_subcategory	D2_UP_mean_dif	D2_UP_positions	D2_UP_feat_importance	D2_TM_subcategory	D2_TM_mean_dif	D2_TM_fpositions	D2_TM_feat_importance	D2_PH_subcategory	D2_PH_mean_dif	D2_PH_positions	D2_PH_feat_importance
α-helix (C-cap)	0.14085	32,33,34	4.7856	β-strand	0.125674	28,29	4.7292	Charge	0.113776	31,32,33,34,35	8.2964	α-helix (C-cap)	0.06147	31,32,33,34,35,36,37,38,39,40	3.4756	β-sheet (C-term)	-0.065983	27,28,29,30,31,32,33	7.0328	Volume	0.121934	32	8.3028
Charge (positive)	0.119117	31,32,33,34,35,36,37,38,39,40	4.4192	β-sheet (C-term)	-0.065983	27,28,29,30,31,32,33	4.106	β-strand	0.070705	30,34	4.436	Steric parameter	0.054783	18,21	3.314	Free energy (unfolding)	-0.144354	33,37	6.5276	Charge	0.113776	31,32,33,34,35	5.7632
Accessible surface area (ASA)	0.106417	30,34,38	3.9148	Entropy	0.098224	31,32,33,34,35	3.1112	α-helix	0.086136	31,34,38	3.4856	Entropy	0.153421	32,33,34	3.268	α-helix	0.12535	32,33	4.9868	β-strand	0.070705	30,34	4.474
α-helix (C-cap)	0.144356	33,34,35,36	3.0892	α-helix	0.077355	27,28,29,30,31,32,33	3.0488	Amphiphilicity	0.104459	32,33,34	3.4332	Side chain length	0.150369	32,33,34	3.0372	Side chain length	0.137044	32,33	4.5828	α-helix	0.109803	33,34,35,36	3.7148
Steric parameter	0.054783	18,21	2.9464	Free energy (unfolding)	-0.144354	33,37	2.8336	Side chain length	0.165202	33,34	3.3336	Accessible surface area (ASA)	0.106417	30,34,38	3.0096	Hydrophobicity	-0.092099	4,7,11	4.5596	Side chain length	0.095653	31,32,33	3.4
Shape and Surface	-0.089496	31,32,33,34,35	2.6016	α-helix	0.087846	24,28	2.704	α-helix	0.109803	33,34,35,36	3.23	α-helix (left-handed)	-0.06783	11,15,19	2.7136	β-strand	0.125674	28,29	4.2736	α-helix	0.067061	27,28,29,30,31,32,33	3.192
Side chain length	0.056467	31,32,33,34,35,36,37,38,39,40	2.4112	Side chain length	0.073526	31,34,38	2.0508	α-helix	0.11709	32,33	2.9304	α-helix (C-cap)	0.14085	32,33,34	2.6084	Coil	-0.070292	21,25,28	3.9376	Partial specific volume	0.097956	18,21,24,28	3.0668
Free energy (unfolding)	-0.108302	31,32,33,34,35	2.4084	Side chain length	0.105513	33,34,35,36	1.992	Flexibility	0.067449	1,2,3,4,5,6,7,8,9,10	2.7656	β-sheet	0.07716	29,30,31	2.1272	α-helix (C-cap)	0.138293	32,33	3.8248	Flexibility	0.067449	1,2,3,4,5,6,7,8,9,10	3.0592
Volume	0.079006	30,33	2.3344	Coil	-0.057287	28,29	1.9196	β-turn (TM helix)	0.070801	31,34,37	2.5528	α-helix	0.124632	32,33,34	2.0748	α-helix	0.087846	24,28	3.1104	Free energy (unfolding)	0.061051	24,28	2.8132
Hydrophobicity (interface)	-0.125264	32,33,34	2.3248	Electron-ion interaction pot.	-0.069277	13,16,20,23,27	1.818	β-sheet	0.080267	18,21,24,27	2.4888	Flexibility	0.08414	1,4,7	2.036	β/α-bridge	0.079708	32,33,34	2.592	Side chain length	0.165202	33,34	2.5748
Hydrophobicity (interface)	-0.084407	31,35	2.0568	α-helix	0.12535	32,33	1.7888	Stability (helix-coil)	0.060799	33,34,35,36	2.3888	Volume	0.079006	30,33	1.786	Electron-ion interaction pot.	-0.12121	24,27	2.3668	α-helix	0.11709	32,33	2.5536
Accessible surface area (ASA)	0.14103	31,32,33,34,35	2.0352	Hydrophobicity (interface)	-0.141305	33,34	1.7472	Side chain length	0.095653	31,32,33	2.3392	α-helix (C-cap)	0.144356	33,34,35,36	1.7424	Free energy (unfolding)	0.060758	25,28	2.3168	α-helix (left-handed)	-0.059036	33,34,35,36	2.4916
Hydrophobicity	-0.061247	31,32,33,34,35,36,37,38,39,40	2.0068	Partial specific volume	0.124999	28,29	1.7408	Accessible surface area (ASA)	0.132577	31,32,33,34,35	2.3328	Volume	0.068017	31,35	1.6668	Backbone-dynamics (-CH)	-0.098529	16,20,24,28	2.2464	Buried	-0.10007	31,34,37	2.3424
Free energy (unfolding)	-0.097982	30,34,37	1.8888	Free energy (unfolding)	0.060758	25,28	1.6588	Coil	-0.062258	24,28	2.2636	Accessible surface area (ASA)	0.091311	29,33,37	1.4988	Stability	-0.063902	6,7,8,9,10	2.2076	β-turn (TM helix)	0.070801	31,34,37	2.224
Stability (helix-coil)	0.06942	33,34	1.8644	Flexibility	0.062671	1,2,3,4,5,6,7,8,9,10	1.5744	Buried	-0.10007	31,34,37	2.198	α-helix	0.081825	31,35	1.4896	Reduced distance	0.075519	4,5,6	2.0536	Coil (C-term)	-0.065032	33,34,35,36	2.0348
