# Supplementary material for: Charting γ-secretase substrates by explainable AI
Source: Nat Commun. 2025 Jul 1;16:5428. doi: 10.1038/s41467-025-60638-z (PMC12219630; doi:10.1038/s41467-025-60638-z)
Supplement: Supplementary file 6 — Source Data [file 41467_2025_60638_MOESM6_ESM.zip › Breimann et al_Source Data/Source Data_Fig2.xlsx]

## Sheet: KEY
Display Item	Explanation for Source Data
Fig. 2a	Not applicable (workflow schematic only).
Fig. 2b	Top 150 CPP features used as input for CPP profile generation via cpp_plot.profile() from AAanalysis v1.0.0 (cumulative feature importance values per residue for SUBEXPERT vs OTHERS, TMHMM annotation).
Fig. 2c	Top 150 CPP features used as input for CPP feature map generation via cpp_plot.feature_map() from AAanalysis v1.0.0 (feature value differences per residue and scale subcategory for SUBEXPERT vs OTHERS, TMHMM annotation).
Fig. 2d	Relative occurrence of AAontology scale categories across regions, derived from the top 150 features (same data as in Fig. 2b, c).
Fig. 2e	Not applicable (all numerical values are directly displayed within the stacked bar chart).
Remarks:	Column headers of shown data are highlighted in blue (additional columns are included for clarity).
	See Supplementary Data 8 for a description of column headers in Fig. 2b, c.

## Sheet: Fig2b
feature	category	subcategory	scale_name	scale_description	abs_auc	abs_mean_dif	mean_dif	std_test	std_ref	p_val_mann_whitney	p_val_fdr_bh	positions	feat_importance	feat_importance_std
TMD_C_JMD_C-Segment(5,11)-LIFS790102	Conformation	β-strand	β-strand	Conformational preference for parallel beta-strands (Lifson-Sander, 1979)	0.189	0.125674	0.125674	0.183876	0.218813	6.912e-07	3.93391e-05	28,29	4.7292	4.77679
TMD_C_JMD_C-Segment(2,3)-CHOP780212	Conformation	β-sheet (C-term)	β-turn (1st residue)	Frequency of the 1st residue in turn (Chou-Fasman, 1978b)	0.199	0.065983	-0.065983	0.087814	0.105835	1.717e-07	1.59197e-05	27,28,29,30,31,32,33	4.106	5.23657
TMD_C_JMD_C-Segment(3,4)-HUTJ700102	Energy	Entropy	Entropy	Absolute entropy (Hutchens, 1970)	0.229	0.098224	0.098224	0.106865	0.124608	1.8e-09	9.8745e-07	31,32,33,34,35	3.1112	3.10995
TMD_C_JMD_C-Segment(2,3)-AURR980110	Conformation	α-helix	α-helix (middle)	Normalized positional residue frequency at helix termini N5 (Aurora-Rose, 1998)	0.211	0.077355	0.077355	0.102965	0.107453	3.12e-08	5.28286e-06	27,28,29,30,31,32,33	3.0488	3.62391
TMD_C_JMD_C-Pattern(C,4,8)-JANJ790102	Energy	Free energy (unfolding)	Transfer free energy (TFE) to inside	Transfer free energy (Janin, 1979)	0.187	0.144354	-0.144354	0.181777	0.233103	9.487e-07	4.9331e-05	33,37	2.8336	3.64062
TMD_C_JMD_C-Pattern(N,4,8)-KANM800103	Conformation	α-helix	α-helix	Average relative probability of inner helix (Kanehisa-Tsong, 1980)	0.176	0.087846	0.087846	0.140464	0.157561	3.8894e-06	0.000112927	24,28	2.704	4.07627
TMD_C_JMD_C-Pattern(C,3,7,10)-LEVM760105	Shape	Side chain length	Side chain length	Radius of gyration of side chain (Levitt, 1976)	0.149	0.073526	0.073526	0.133612	0.157088	8.99274e-05	0.000714394	31,34,38	2.0508	2.33828
TMD_C_JMD_C-Segment(4,5)-LEVM760105	Shape	Side chain length	Side chain length	Radius of gyration of side chain (Levitt, 1976)	0.204	0.105513	0.105513	0.132849	0.145219	8.29e-08	9.39472e-06	33,34,35,36	1.992	2.92946
TMD_C_JMD_C-Segment(5,11)-QIAN880134	Conformation	Coil	Coil	Weights for coil at the window position of 1 (Qian-Sejnowski, 1988)	0.181	0.057287	-0.057287	0.072234	0.106512	1.9427e-06	7.56733e-05	28,29	1.9196	2.0945
TMD-PeriodicPattern(C,i+4/3,4)-VELV850101	Energy	Electron-ion interaction pot.	Electron-ion interaction potential	Electron-ion interaction potential (Veljkovic et al., 1985)	0.18	0.069277	-0.069277	0.094949	0.119524	2.3025e-06	8.19317e-05	13,16,20,23,27	1.818	2.30829
TMD_C_JMD_C-Segment(6,9)-AURR980110	Conformation	α-helix	α-helix (middle)	Normalized positional residue frequency at helix termini N5 (Aurora-Rose, 1998)	0.211	0.12535	0.12535	0.160819	0.174121	3.13e-08	5.28286e-06	32,33	1.7888	2.7008
TMD_C_JMD_C-Segment(7,10)-WILM950103	Polarity	Hydrophobicity (interface)	Hydrophobicity (interface)	Hydrophobicity Coefficient in RP-HPLC, C4 with 0.1%TFA/MeCN/H2O (Wilce et al., 1995)	0.212	0.141305	-0.141305	0.168603	0.217235	2.61e-08	5.20655e-06	33,34	1.7472	2.15066
TMD_C_JMD_C-Segment(5,11)-COHE430101	ASA/Volume	Partial specific volume	Partial specific volume	Partial specific volume (Cohn-Edsall, 1943)	0.145	0.124999	0.124999	0.180151	0.242281	0.000144842	0.000911563	28,29	1.7408	2.31712
TMD_C_JMD_C-Pattern(N,5,8)-RADA880104	Energy	Free energy (unfolding)	Transfer free energy (TFE) to inside	Transfer free energy from chx to oct (Radzicka-Wolfenden, 1988)	0.197	0.060758	0.060758	0.050818	0.095267	2.307e-07	1.89837e-05	25,28	1.6588	3.42177
JMD_N_TMD_N-Segment(1,2)-KARP850101	Structure-Activity	Flexibility	Flexibility (0 rigid neighbors)	Flexibility parameter for no rigid neighbors (Karplus-Schulz, 1985)	0.196	0.062671	0.062671	0.083456	0.090427	2.875e-07	2.28026e-05	1,2,3,4,5,6,7,8,9,10	1.5744	1.8354
TMD_C_JMD_C-Segment(6,9)-LEVM760105	Shape	Side chain length	Side chain length	Radius of gyration of side chain (Levitt, 1976)	0.233	0.137044	0.137044	0.161683	0.176964	1.1e-09	9.05162e-07	32,33	1.5548	2.10985
TMD_C_JMD_C-Pattern(N,1,5,8)-QIAN880130	Conformation	Coil	Coil	Weights for coil at the window position of -3 (Qian-Sejnowski, 1988)	0.162	0.070292	-0.070292	0.096915	0.128362	2.04605e-05	0.000302492	21,25,28	1.5284	2.41892
TMD-Pattern(C,5,9,12,15)-OOBM770105	Energy	Non-bonded energy	Non-bonded energy per residue	Short and medium range non-bonded energy per residue (Oobatake-Ooi, 1977)	0.164	0.056983	0.056983	0.099221	0.102039	1.67136e-05	0.000274378	16,19,22,26	1.3056	1.64362
JMD_N_TMD_N-Pattern(N,1,5,8,11)-PRAM820103	Shape	Shape and Surface	Correlation coefficient in regression	Correlation coefficient in regression analysis (Prabhakaran-Ponnuswamy, 1982)	0.161	0.057828	0.057828	0.088362	0.106085	2.37223e-05	0.000328075	1,5,8,11	1.3044	1.6571
TMD-Pattern(C,4,7)-VELV850101	Energy	Electron-ion interaction pot.	Electron-ion interaction potential	Electron-ion interaction potential (Veljkovic et al., 1985)	0.165	0.12121	-0.12121	0.14356	0.207767	1.45812e-05	0.000253869	24,27	1.302	1.46662
TMD-Pattern(C,5,9,12)-PRAM820102	Shape	Shape and Surface	Slope in Regression	Slope in Regression analysis x 1.0E1 (Prabhakaran-Ponnuswamy, 1982)	0.167	0.077343	0.077343	0.13534	0.134263	1.20974e-05	0.000227535	19,22,26	1.3016	1.69726
TMD_C_JMD_C-Segment(4,5)-MITS020101	Polarity	Amphiphilicity	Amphiphilicity	Amphiphilicity index (Mitaku et al., 2002)	0.167	0.080568	0.080568	0.128898	0.128726	1.1378e-05	0.000218371	33,34,35,36	1.2992	2.15953
TMD_C_JMD_C-Segment(4,5)-AURR980110	Conformation	α-helix	α-helix (middle)	Normalized positional residue frequency at helix termini N5 (Aurora-Rose, 1998)	0.166	0.081797	0.081797	0.12117	0.149555	1.31061e-05	0.000238636	33,34,35,36	1.2952	2.22514
TMD-Pattern(N,4,7)-AURR980116	Conformation	α-helix (C-cap)	α-helix (C-terminal, C-cap)	Normalized positional residue frequency at helix termini Cc (Aurora-Rose, 1998)	0.181	0.118349	-0.118349	0.169282	0.185522	2.0612e-06	7.79821e-05	14,17	1.2264	1.51099
TMD_C_JMD_C-Pattern(N,1,4,8,12)-FINA770101	Structure-Activity	Stability (helix-coil)	Stability (helix-coil)	Helix-coil equilibrium constant (Finkelstein-Ptitsyn, 1977)	0.167	0.070129	0.070129	0.114947	0.126566	1.17927e-05	0.000223079	21,24,28,32	1.1992	1.55485
JMD_N_TMD_N-Segment(7,8)-KARS160114	Shape	Side chain length	Eccentricity (average)	Average weighted eccentricity based on the atomic number (Kakraba-Knisley, 2016)	0.137	0.056352	-0.056352	0.122287	0.122893	0.000322007	0.00143218	16,17	1.1708	1.92598
TMD-PeriodicPattern(C,i+3/3,1)-COHE430101	ASA/Volume	Partial specific volume	Partial specific volume	Partial specific volume (Cohn-Edsall, 1943)	0.164	0.058745	0.058745	0.092103	0.106413	1.68844e-05	0.000275508	12,15,18,21,24,27,30	1.1416	1.37559
TMD_C_JMD_C-Segment(2,2)-RICJ880113	Conformation	α-helix (C-cap)	α-helix (C-terminal, inside)	Relative preference value at C2 (Richardson-Richardson, 1988)	0.168	0.067627	0.067627	0.098469	0.110321	1.07946e-05	0.000214685	31,32,33,34,35,36,37,38,39,40	1.1052	1.4256
TMD_C_JMD_C-Pattern(N,4,8,12)-CHOP780212	Conformation	β-sheet (C-term)	β-turn (1st residue)	Frequency of the 1st residue in turn (Chou-Fasman, 1978b)	0.164	0.076207	-0.076207	0.125506	0.147002	1.6155e-05	0.000267207	24,28,32	1.0956	1.57563
TMD_C_JMD_C-Segment(3,4)-JANJ780101	ASA/Volume	Accessible surface area (ASA)	ASA (folded protein)	Average accessible surface area (Janin et al., 1978)	0.215	0.124317	0.124317	0.166309	0.153364	1.66e-08	4.04733e-06	31,32,33,34,35	1.0804	1.29609
JMD_N_TMD_N-Pattern(N,4,7,11)-ARGP820101	Polarity	Hydrophobicity	Hydrophobicity	Hydrophobicity index (Argos et al., 1982)	0.154	0.092099	-0.092099	0.142836	0.171547	5.21087e-05	0.000519823	4,7,11	1.0652	1.9169
TMD_C_JMD_C-Segment(4,5)-FAUJ880109	Energy	Isoelectric point	Number hydrogen bond donors	Number of hydrogen bond donors (Fauchere et al., 1988)	0.215	0.146661	0.146661	0.174609	0.188034	1.39e-08	3.66015e-06	33,34,35,36	1.0324	1.51072
TMD-Pattern(N,1,4,7)-FINA770101	Structure-Activity	Stability (helix-coil)	Stability (helix-coil)	Helix-coil equilibrium constant (Finkelstein-Ptitsyn, 1977)	0.158	0.089108	-0.089108	0.164444	0.163909	3.4943e-05	0.000419655	11,14,17	1.014	1.53934
TMD_C_JMD_C-Segment(7,10)-BAEK050101	Conformation	β-strand	Linker index (negative linker propensity, 10-100 AA long region)	Linker index (Bae et al., 2005)	0.136	0.072267	-0.072267	0.142246	0.173638	0.000352417	0.00152679	33,34	1.0132	1.31518
JMD_N_TMD_N-Segment(3,9)-ISOY800102	Conformation	β-strand	Extended	Normalized relative frequency of extended structure (Isogai et al., 1980)	0.126	0.079975	-0.079975	0.169167	0.182954	0.000925503	0.00263553	5,6	1.002	1.07543
TMD_C_JMD_C-Segment(3,4)-KLEP840101	Energy	Charge	Charge	Net charge (Klein et al., 1984)	0.244	0.103666	0.103666	0.106692	0.110506	0	0	31,32,33,34,35	0.9704	1.43892
TMD-Pattern(C,4,7)-ANDN920101	Structure-Activity	Backbone-dynamics (-CH)	α-CH chemical shifts (backbone-dynamics)	alpha-CH chemical shifts (Andersen et al., 1992)	0.163	0.128817	-0.128817	0.184672	0.22778	1.95608e-05	0.000292656	24,27	0.8728	1.06316
TMD_C_JMD_C-Pattern(N,3,7)-OOBM770105	Energy	Non-bonded energy	Non-bonded energy per residue	Short and medium range non-bonded energy per residue (Oobatake-Ooi, 1977)	0.149	0.067384	0.067384	0.134029	0.143995	9.53087e-05	0.000731255	23,27	0.8684	1.46947
TMD_C_JMD_C-Segment(4,5)-RICJ880113	Conformation	α-helix (C-cap)	α-helix (C-terminal, inside)	Relative preference value at C2 (Richardson-Richardson, 1988)	0.182	0.121315	0.121315	0.147184	0.184212	1.7192e-06	6.99749e-05	33,34,35,36	0.8652	1.55338
JMD_N_TMD_N-Pattern(C,6,10)-AURR980116	Conformation	α-helix (C-cap)	α-helix (C-terminal, C-cap)	Normalized positional residue frequency at helix termini Cc (Aurora-Rose, 1998)	0.184	0.112728	-0.112728	0.166431	0.1838	1.3451e-06	6.07371e-05	11,15	0.8576	1.33955
TMD_C_JMD_C-Pattern(N,6,9,13)-CHOP780212	Conformation	β-sheet (C-term)	β-turn (1st residue)	Frequency of the 1st residue in turn (Chou-Fasman, 1978b)	0.149	0.069627	-0.069627	0.113251	0.143949	9.33271e-05	0.000725351	26,29,33	0.8428	1.31409
TMD_C_JMD_C-Pattern(N,5,8)-LINS030107	ASA/Volume	Accessible surface area (ASA)	ASA (folded protein)	% total accessible surfaces vs win3 of whole residues from folded proteins (Lins et al., 2003)	0.136	0.064864	-0.064864	0.078387	0.131618	0.000366586	0.001565	25,28	0.842	0.904274
JMD_N_TMD_N-Segment(4,13)-ZHOH040101	Structure-Activity	Stability	Stability	The stability scale from the knowledge-based atom-atom potential (Zhou-Zhou, 2004)	0.157	0.127895	-0.127895	0.151304	0.258491	3.5062e-05	0.00041966	5,6	0.8332	1.3607
TMD_C_JMD_C-Segment(6,9)-RICJ880113	Conformation	α-helix (C-cap)	α-helix (C-terminal, inside)	Relative preference value at C2 (Richardson-Richardson, 1988)	0.198	0.138293	0.138293	0.172194	0.198814	1.997e-07	1.73381e-05	32,33	0.8324	1.38372
TMD_C_JMD_C-Pattern(N,1,4,8,12)-FAUJ880108	Energy	Electron-ion interaction pot.	Electrical Effect	Localized Electrical Effect (Fauchere et al., 1988)	0.176	0.064253	-0.064253	0.092619	0.113588	3.6995e-06	0.000112749	21,24,28,32	0.8264	1.30343
JMD_N_TMD_N-Segment(2,4)-ZHOH040101	Structure-Activity	Stability	Stability	The stability scale from the knowledge-based atom-atom potential (Zhou-Zhou, 2004)	0.183	0.063902	-0.063902	0.090842	0.101427	1.6199e-06	6.79223e-05	6,7,8,9,10	0.8232	1.40458
TMD_C_JMD_C-Pattern(C,8,12,15)-WILM950103	Polarity	Hydrophobicity (interface)	Hydrophobicity (interface)	Hydrophobicity Coefficient in RP-HPLC, C4 with 0.1%TFA/MeCN/H2O (Wilce et al., 1995)	0.153	0.069595	-0.069595	0.107314	0.134698	5.98446e-05	0.000565753	26,29,33	0.7708	1.29918
TMD_C_JMD_C-Pattern(C,8,11,15)-YUTK870101	Energy	Free energy (unfolding)	Free energy (unfolding)	Unfolding Gibbs energy in water, pH7.0 (Yutani et al., 1987)	0.171	0.074769	-0.074769	0.122674	0.130394	6.9912e-06	0.000163783	26,30,33	0.7572	0.884324
TMD_C_JMD_C-Segment(5,7)-ROSM880103	Structure-Activity	Backbone-dynamics (-CH)	Loss of hydropathy by α-helix formation	Loss of Side chain hydropathy by helix formation (Roseman, 1988)	0.16	0.059281	-0.059281	0.100693	0.120806	2.74312e-05	0.000359081	32,33,34	0.7572	1.47125
TMD_C_JMD_C-Pattern(C,3,7,10)-TANS770106	Conformation	β-turn (TM helix)	β-turn in double bend	Normalized frequency of chain reversal D (Tanaka-Scheraga, 1977)	0.131	0.056621	0.056621	0.144377	0.128425	0.000596564	0.00204307	31,34,38	0.7268	0.885807
TMD_C_JMD_C-Pattern(N,4,8,12)-QIAN880114	Conformation	β-sheet (N-term)	β-sheet (N-terminal)	Weights for beta-sheet at the window position of -6 (Qian-Sejnowski, 1988)	0.138	0.070821	-0.070821	0.121293	0.151868	0.000309509	0.00139978	24,28,32	0.7188	1.29509
TMD-Pattern(C,5,9,12)-MAXF760105	Conformation	α-helix (left-handed)	α-helix (left-handed)	Normalized frequency of zeta L (Maxfield-Scheraga, 1976)	0.154	0.062226	0.062226	0.144085	0.119863	5.67243e-05	0.000547531	19,22,26	0.7152	1.18631
TMD-Pattern(C,4,7)-LIFS790102	Conformation	β-strand	β-strand	Conformational preference for parallel beta-strands (Lifson-Sander, 1979)	0.176	0.120892	0.120892	0.198986	0.21603	3.7411e-06	0.000112927	24,27	0.7148	1.11815
TMD-Pattern(C,4,8,11)-RICJ880107	Conformation	π-helix	α-helix	Relative preference value at N4 (Richardson-Richardson, 1988)	0.146	0.068957	0.068957	0.1314	0.140413	0.000130864	0.000868427	20,23,27	0.6972	1.05635
JMD_N_TMD_N-Pattern(N,3,6,9)-ZHOH040101	Structure-Activity	Stability	Stability	The stability scale from the knowledge-based atom-atom potential (Zhou-Zhou, 2004)	0.135	0.062723	-0.062723	0.120282	0.141044	0.000395792	0.00163765	3,6,9	0.6968	1.06209
TMD-Pattern(C,3,7,11,14)-TANS770102	Conformation	α-helix (C-term, out)	α-helix (C-terminal, outside)	Normalized frequency of isolated helix (Tanaka-Scheraga, 1977)	0.15	0.056439	-0.056439	0.09452	0.108682	8.37637e-05	0.000685373	17,20,24,28	0.6844	0.941892
TMD_C_JMD_C-Segment(2,3)-WILM950103	Polarity	Hydrophobicity (interface)	Hydrophobicity (interface)	Hydrophobicity Coefficient in RP-HPLC, C4 with 0.1%TFA/MeCN/H2O (Wilce et al., 1995)	0.175	0.055597	-0.055597	0.0891	0.105827	4.5091e-06	0.000126312	27,28,29,30,31,32,33	0.664	1.08954
JMD_N_TMD_N-Pattern(C,6,9,12,15)-CHAM830104	Shape	Side chain length	n atoms in side chain (2+1)	The number of atoms in the side chain labelled 2+1 (Charton-Charton, 1983)	0.179	0.115042	-0.115042	0.151938	0.189623	1.6073e-06	6.79223e-05	6,9,12,15	0.6484	1.06114
TMD_C_JMD_C-Segment(5,14)-ROSM880103	Structure-Activity	Backbone-dynamics (-CH)	Loss of hydropathy by α-helix formation	Loss of Side chain hydropathy by helix formation (Roseman, 1988)	0.136	0.080537	-0.080537	0.194254	0.165343	0.00014971	0.000932393	26,27	0.638	0.796859
TMD_C_JMD_C-Segment(2,2)-FAUJ880109	Energy	Isoelectric point	Number hydrogen bond donors	Number of hydrogen bond donors (Fauchere et al., 1988)	0.18	0.067391	0.067391	0.098544	0.113033	2.1674e-06	7.95684e-05	31,32,33,34,35,36,37,38,39,40	0.6352	1.20547
TMD-Pattern(N,4,7)-QIAN880113	Conformation	π-helix	α-helix (C-terminal)	Weights for alpha-helix at the window position of 6 (Qian-Sejnowski, 1988)	0.141	0.070553	-0.070553	0.164819	0.15484	0.000216612	0.00115089	14,17	0.6348	0.816456
JMD_N_TMD_N-Pattern(N,4,7,11)-QIAN880127	Conformation	Coil (N-term)	Coil (N-terminal)	Weights for coil at the window position of -6 (Qian-Sejnowski, 1988)	0.168	0.07177	-0.07177	0.116934	0.123667	1.1141e-05	0.000216346	4,7,11	0.6164	1.1242
TMD_C_JMD_C-Segment(3,4)-PRAM820102	Shape	Shape and Surface	Slope in Regression	Slope in Regression analysis x 1.0E1 (Prabhakaran-Ponnuswamy, 1982)	0.199	0.073023	-0.073023	0.087336	0.10775	1.873e-07	1.68904e-05	31,32,33,34,35	0.616	0.84766
JMD_N_TMD_N-Segment(3,9)-KOEP990102	Conformation	β-sheet (N-term)	Extended (designed β-sheet)	Beta-sheet propensity derived from designed sequences (Koehl-Levitt, 1999)	0.128	0.086726	0.086726	0.184173	0.184291	0.000768856	0.0023635	5,6	0.5656	0.778424
JMD_N_TMD_N-Segment(2,6)-ARGP820101	Polarity	Hydrophobicity	Hydrophobicity	Hydrophobicity index (Argos et al., 1982)	0.148	0.076361	-0.076361	0.140513	0.148387	0.000108237	0.000789975	4,5,6	0.5372	1.04174
TMD-Pattern(C,3,7,11,15)-LIFS790102	Conformation	β-strand	β-strand	Conformational preference for parallel beta-strands (Lifson-Sander, 1979)	0.182	0.096246	0.096246	0.160859	0.159538	1.7044e-06	6.99749e-05	16,20,24,28	0.5084	0.738667
TMD-Pattern(N,1,4,7,10)-QIAN880124	Conformation	β-sheet (C-term)	β-sheet (C-terminal)	Weights for beta-sheet at the window position of 4 (Qian-Sejnowski, 1988)	0.131	0.069857	0.069857	0.157078	0.159138	0.000580406	0.00200778	11,14,17,20	0.5028	0.811308
TMD-Segment(3,8)-TANS770102	Conformation	α-helix (C-term, out)	α-helix (C-terminal, outside)	Normalized frequency of isolated helix (Tanaka-Scheraga, 1977)	0.132	0.055783	-0.055783	0.129933	0.133383	0.000558358	0.00197697	16,17	0.5024	0.761626
JMD_N_TMD_N-Segment(2,7)-ZHOH040101	Structure-Activity	Stability	Stability	The stability scale from the knowledge-based atom-atom potential (Zhou-Zhou, 2004)	0.139	0.070195	-0.070195	0.113589	0.146944	0.000259273	0.00127614	3,4,5	0.4988	0.924962
JMD_N_TMD_N-Segment(3,10)-CRAJ730102	Conformation	β-sheet	β-sheet	Normalized frequency of beta-sheet (Crawford et al., 1973)	0.134	0.096792	-0.096792	0.182935	0.210285	0.000461428	0.00177532	5,6	0.4856	0.792949
JMD_N_TMD_N-Segment(3,6)-VASM830102	Energy	Non-bonded energy	Free energy (Extended)	Relative population of conformational state C (Vasquez et al., 1983)	0.141	0.067593	0.067593	0.146572	0.140332	0.000224552	0.00117348	7,8,9,10	0.4848	0.832789
TMD_C_JMD_C-Pattern(N,5,8,11)-QIAN880122	Conformation	β-strand	β-sheet	Weights for beta-sheet at the window position of 2 (Qian-Sejnowski, 1988)	0.173	0.056328	0.056328	0.067428	0.094795	5.8159e-06	0.00014669	25,28,31	0.4832	0.913371
JMD_N_TMD_N-Pattern(C,6,9,12,15)-RADA880106	ASA/Volume	Volume	Accessible surface area (ASA)	Accessible surface area (Radzicka-Wolfenden, 1988)	0.155	0.059593	-0.059593	0.104862	0.110749	4.95233e-05	0.0005078	6,9,12,15	0.482	0.672
TMD_C_JMD_C-Pattern(C,4,8,11)-BIOV880101	ASA/Volume	Buried	Buriability	Information value for accessibility; average fraction 35% (Biou et al., 1988)	0.153	0.085041	-0.085041	0.135864	0.161279	5.89434e-05	0.000560816	30,33,37	0.4736	0.93069
TMD_C_JMD_C-Segment(5,7)-TANS770108	Conformation	β/α-bridge	β/α-bridge	Normalized frequency of zeta R (Tanaka-Scheraga, 1977)	0.164	0.079708	0.079708	0.135324	0.13791	1.64685e-05	0.00027103	32,33,34	0.4624	0.706967
JMD_N_TMD_N-PeriodicPattern(N,i+3/3,2)-CHAM830104	Shape	Side chain length	n atoms in side chain (2+1)	The number of atoms in the side chain labelled 2+1 (Charton-Charton, 1983)	0.172	0.08747	-0.08747	0.135114	0.144731	5.2004e-06	0.000136937	2,5,8,11,14,17,20	0.444	0.72162
TMD_C_JMD_C-Pattern(N,4,8)-CORJ870107	Polarity	Amphiphilicity (α-helix)	Amphiphilicity (α-helix)	TOTFT index (Cornette et al., 1987)	0.147	0.086326	0.086326	0.163515	0.196429	0.000111258	0.000798745	24,28	0.4204	0.765639
JMD_N_TMD_N-Pattern(C,4,8,11)-ANDN920101	Structure-Activity	Backbone-dynamics (-CH)	α-CH chemical shifts (backbone-dynamics)	alpha-CH chemical shifts (Andersen et al., 1992)	0.13	0.087733	-0.087733	0.180612	0.187328	0.000673983	0.00219043	10,13,17	0.42	0.643453
TMD_C_JMD_C-Pattern(N,5,8,11)-TANS770102	Conformation	α-helix (C-term, out)	α-helix (C-terminal, outside)	Normalized frequency of isolated helix (Tanaka-Scheraga, 1977)	0.128	0.062708	-0.062708	0.113629	0.123346	0.000766676	0.00236219	25,28,31	0.4072	0.686822
JMD_N_TMD_N-PeriodicPattern(N,i+3/4,3)-QIAN880138	Conformation	Coil (C-term)	Coil (C-terminal)	Weights for coil at the window position of 5 (Qian-Sejnowski, 1988)	0.179	0.069852	0.069852	0.103576	0.116589	2.8505e-06	9.33574e-05	3,6,10,13,17,20	0.3852	0.555965
JMD_N_TMD_N-Pattern(N,5,8,11)-CIDH920102	Polarity	Hydrophobicity	Hydrophobicity	Normalized hydrophobicity scales for beta-proteins (Cid et al., 1992)	0.142	0.070908	-0.070908	0.135389	0.144272	0.000189508	0.00106184	5,8,11	0.3844	0.570074
JMD_N_TMD_N-Pattern(N,5,8,11)-BIGC670101	ASA/Volume	Volume	Volume	Residue volume (Bigelow, 1967)	0.143	0.067181	-0.067181	0.141579	0.135502	0.000183972	0.00104494	5,8,11	0.382	0.675082
JMD_N_TMD_N-Segment(5,15)-FAUJ880101	Shape	Steric parameter	Shape Index	Graph shape index (Fauchere et al., 1988)	0.156	0.093808	-0.093808	0.157361	0.1688	4.17879e-05	0.000458202	6	0.3796	0.843756
JMD_N_TMD_N-Segment(2,6)-MEIH800101	Shape	Reduced distance	Reduced distance (C-α)	Average reduced distance for C-alpha (Meirovitch et al., 1980)	0.149	0.075519	0.075519	0.131494	0.155207	9.07177e-05	0.000715203	4,5,6	0.376	0.526004
TMD-Pattern(C,4,7)-QIAN880134	Conformation	Coil	Coil	Weights for coil at the window position of 1 (Qian-Sejnowski, 1988)	0.176	0.056675	-0.056675	0.099355	0.114698	3.9455e-06	0.000112927	24,27	0.372	0.88227
TMD_C_JMD_C-Segment(7,10)-CHAM820102	Polarity	Hydrophobicity (interface)	Free energy (interface)	Free energy of solution in water, kcal/mole (Charton-Charton, 1982)	0.154	0.0823	-0.0823	0.136264	0.177551	4.95998e-05	0.0005078	33,34	0.3668	0.691767
JMD_N_TMD_N-Segment(3,10)-RICJ880111	Conformation	π-helix	α-helix	Relative preference value at C4 (Richardson-Richardson, 1988)	0.143	0.069574	-0.069574	0.126051	0.15934	0.000173495	0.00100716	5,6	0.3632	0.32626
TMD_C_JMD_C-Pattern(C,2,6,10)-QIAN880138	Conformation	Coil (C-term)	Coil (C-terminal)	Weights for coil at the window position of 5 (Qian-Sejnowski, 1988)	0.137	0.065719	-0.065719	0.114425	0.146722	0.000311889	0.00140435	31,35,39	0.3608	0.882718
TMD_C_JMD_C-Pattern(N,5,9,12)-ANDN920101	Structure-Activity	Backbone-dynamics (-CH)	α-CH chemical shifts (backbone-dynamics)	alpha-CH chemical shifts (Andersen et al., 1992)	0.18	0.096784	-0.096784	0.15126	0.170153	2.3896e-06	8.36741e-05	25,29,32	0.3568	0.617224
JMD_N_TMD_N-Pattern(N,1,5,8,11)-HUTJ700102	Energy	Entropy	Entropy	Absolute entropy (Hutchens, 1970)	0.138	0.061121	-0.061121	0.128877	0.124138	0.000304349	0.00138653	1,5,8,11	0.3524	0.457395
JMD_N_TMD_N-Pattern(N,3,6,9,13)-RICJ880107	Conformation	π-helix	α-helix	Relative preference value at N4 (Richardson-Richardson, 1988)	0.155	0.066867	-0.066867	0.105803	0.12943	4.72622e-05	0.000496215	3,6,9,13	0.3352	0.649905
TMD_C_JMD_C-Pattern(C,1,4,8)-MITS020101	Polarity	Amphiphilicity	Amphiphilicity	Amphiphilicity index (Mitaku et al., 2002)	0.14	0.066859	0.066859	0.130397	0.147129	0.000228507	0.00118476	33,37,40	0.3348	0.63264
TMD-Pattern(N,2,5,8,11)-RACS820101	Conformation	β-sheet (N-term)	α-helix with flat 4-Cα structure (i)	Average relative fractional occurrence in A0(i) (Rackovsky-Scheraga, 1982)	0.153	0.062678	-0.062678	0.109868	0.123054	6.11557e-05	0.000570238	12,15,18,21	0.3336	0.598524
TMD_C_JMD_C-Pattern(C,4,8,11)-EISD860101	Polarity	Hydrophobicity	Solvation free energy	Solvation free energy (Eisenberg-McLachlan, 1986)	0.162	0.083936	-0.083936	0.143338	0.147948	2.07737e-05	0.000303896	30,33,37	0.3304	0.377566
TMD_C_JMD_C-Pattern(C,8,11,15)-LINS030106	ASA/Volume	Accessible surface area (ASA)	Hydrophilic ASA (folded proteins)	Hydrophilic median accessible surfaces of whole residues from folded proteins, expressed in Å² (Lins et al., 2003)	0.151	0.071208	0.071208	0.136279	0.155749	7.75388e-05	0.000656934	26,30,33	0.3264	0.451202
TMD_C_JMD_C-Segment(2,5)-ANDN920101	Structure-Activity	Backbone-dynamics (-CH)	α-CH chemical shifts (backbone-dynamics)	alpha-CH chemical shifts (Andersen et al., 1992)	0.147	0.079575	-0.079575	0.14562	0.1602	0.000114588	0.000810742	25,26,27,28	0.322	0.559943
JMD_N_TMD_N-Pattern(N,7,11,14)-BIOV880101	ASA/Volume	Buried	Buriability	Information value for accessibility; average fraction 35% (Biou et al., 1988)	0.13	0.067433	-0.067433	0.133237	0.146065	0.000642001	0.00213019	7,11,14	0.3068	0.574245
TMD_C_JMD_C-Segment(2,3)-PRAM820102	Shape	Shape and Surface	Slope in Regression	Slope in Regression analysis x 1.0E1 (Prabhakaran-Ponnuswamy, 1982)	0.172	0.056268	-0.056268	0.074692	0.093571	6.1288e-06	0.000151357	27,28,29,30,31,32,33	0.3036	0.618242
TMD_C_JMD_C-Segment(4,8)-MEIH800101	Shape	Reduced distance	Reduced distance (C-α)	Average reduced distance for C-alpha (Meirovitch et al., 1980)	0.137	0.07297	-0.07297	0.120345	0.157741	0.000342043	0.0015015	28,29,30	0.298	1.0614
TMD_C_JMD_C-Segment(6,9)-PALJ810113	Conformation	α-helix (left-handed)	β-turn (α class)	Normalized frequency of turn in all-alpha class (Palau et al., 1981)	0.135	0.072992	-0.072992	0.138972	0.165851	0.000412386	0.0016665	32,33	0.2924	0.546994
TMD_C_JMD_C-Pattern(C,1,4,8)-JANJ780101	ASA/Volume	Accessible surface area (ASA)	ASA (folded protein)	Average accessible surface area (Janin et al., 1978)	0.155	0.110281	0.110281	0.178578	0.202098	4.60794e-05	0.000486123	33,37,40	0.2724	0.623809
TMD-Pattern(N,1,4,7)-RADA880106	ASA/Volume	Volume	Accessible surface area (ASA)	Accessible surface area (Radzicka-Wolfenden, 1988)	0.135	0.058024	-0.058024	0.115415	0.124556	0.000384583	0.00161033	11,14,17	0.2444	0.503183
TMD_C_JMD_C-Pattern(C,4,8)-FINA910104	Conformation	α-helix (C-cap)	α-helix termination	Helix termination parameter at position j+1 (Finkelstein et al., 1991)	0.159	0.103808	0.103808	0.140977	0.179008	1.39525e-05	0.000247572	33,37	0.2332	0.593921
JMD_N_TMD_N-Segment(7,9)-BURA740102	Conformation	β-strand	Extended	Normalized frequency of extended structure (Burgess et al., 1974)	0.132	0.056043	0.056043	0.119813	0.123454	0.000561618	0.00198131	14,15	0.2316	0.356019
TMD-Pattern(C,3,7,11,15)-ANDN920101	Structure-Activity	Backbone-dynamics (-CH)	α-CH chemical shifts (backbone-dynamics)	alpha-CH chemical shifts (Andersen et al., 1992)	0.182	0.098529	-0.098529	0.141641	0.162412	1.807e-06	7.15931e-05	16,20,24,28	0.2212	0.51924
JMD_N_TMD_N-Segment(2,6)-RACS770103	ASA/Volume	Accessible surface area (ASA)	Side chain orientation	Side chain orientational preference (Rackovsky-Scheraga, 1977)	0.138	0.069674	0.069674	0.151437	0.14309	0.000308158	0.00139807	4,5,6	0.2144	0.501327
JMD_N_TMD_N-Pattern(N,6,10,14)-BAEK050101	Conformation	β-strand	Linker index (negative linker propensity, 10-100 AA long region)	Linker index (Bae et al., 2005)	0.142	0.058743	-0.058743	0.117342	0.120311	0.000187097	0.00105631	6,10,14	0.1972	0.344958
JMD_N_TMD_N-Segment(3,8)-FAUJ880101	Shape	Steric parameter	Shape Index	Graph shape index (Fauchere et al., 1988)	0.152	0.070636	-0.070636	0.127109	0.13452	7.07716e-05	0.000626195	6,7	0.1848	0.448866
TMD_C_JMD_C-Pattern(C,8,11,15)-MONM990101	Conformation	β-turn (TM helix)	β-turn (TM helix)	Turn propensity scale for transmembrane helices (Monne et al., 1999)	0.137	0.073116	0.073116	0.13732	0.169283	0.000297172	0.00137283	26,30,33	0.1804	0.297153
TMD_C_JMD_C-Pattern(N,10,14)-HUTJ700102	Energy	Entropy	Entropy	Absolute entropy (Hutchens, 1970)	0.14	0.086678	0.086678	0.145086	0.183353	0.000250491	0.00125172	30,34	0.1628	0.333317
JMD_N_TMD_N-Pattern(N,4,8,11)-VASM830102	Energy	Non-bonded energy	Free energy (Extended)	Relative population of conformational state C (Vasquez et al., 1983)	0.129	0.077724	0.077724	0.148907	0.164954	0.000708301	0.00224711	4,8,11	0.1604	0.302939
TMD_C_JMD_C-Pattern(C,8,11,15)-FINA910104	Conformation	α-helix (C-cap)	α-helix termination	Helix termination parameter at position j+1 (Finkelstein et al., 1991)	0.184	0.062096	0.062096	0.078809	0.091271	2.028e-07	1.73381e-05	26,30,33	0.1472	0.345306
JMD_N_TMD_N-Segment(2,4)-QIAN880114	Conformation	β-sheet (N-term)	β-sheet (N-terminal)	Weights for beta-sheet at the window position of -6 (Qian-Sejnowski, 1988)	0.13	0.05821	0.05821	0.127516	0.112411	0.000633145	0.00211144	6,7,8,9,10	0.1408	0.376807
TMD_C_JMD_C-Pattern(N,10,14)-KLEP840101	Energy	Charge	Charge	Net charge (Klein et al., 1984)	0.168	0.086323	0.086323	0.121405	0.138577	4.536e-07	2.95648e-05	30,34	0.1404	0.391229
JMD_N_TMD_N-Segment(2,3)-CHAM830105	Shape	Side chain length	n atoms in side chain (3+1)	The number of atoms in the side chain labelled 3+1 (Charton-Charton, 1983)	0.128	0.05714	-0.05714	0.128493	0.130946	0.000672113	0.00218711	7,8,9,10,11,12,13	0.1216	0.273037
JMD_N_TMD_N-Pattern(C,6,9,12)-RICJ880111	Conformation	π-helix	α-helix	Relative preference value at C4 (Richardson-Richardson, 1988)	0.133	0.054446	-0.054446	0.113232	0.124195	0.000466097	0.00178464	9,12,15	0.1132	0.232615
JMD_N_TMD_N-Pattern(C,6,9,12,15)-BROC820101	Polarity	Hydrophobicity	Hydrophobicity (retention coefficient)	Retention Coefficient in TFA (Browne et al., 1982)	0.148	0.067069	-0.067069	0.120409	0.137261	0.000102914	0.000768138	6,9,12,15	0.1064	0.249766
TMD_C_JMD_C-Segment(3,4)-FINA910104	Conformation	α-helix (C-cap)	α-helix termination	Helix termination parameter at position j+1 (Finkelstein et al., 1991)	0.243	0.085064	0.085064	0.098774	0.096946	1e-10	2.19433e-07	31,32,33,34,35	0	0
TMD_C_JMD_C-Segment(6,9)-RADA880106	ASA/Volume	Volume	Accessible surface area (ASA)	Accessible surface area (Radzicka-Wolfenden, 1988)	0.223	0.095071	0.095071	0.114758	0.132829	5.1e-09	1.76702e-06	32,33	0	0
TMD_C_JMD_C-Segment(2,3)-KLEP840101	Energy	Charge	Charge	Net charge (Klein et al., 1984)	0.222	0.058671	0.058671	0.064895	0.069547	1.1e-09	9.05162e-07	27,28,29,30,31,32,33	0	0
TMD_C_JMD_C-Segment(3,4)-JANJ790102	Energy	Free energy (unfolding)	Transfer free energy (TFE) to inside	Transfer free energy (Janin, 1979)	0.206	0.111462	-0.111462	0.159718	0.144989	6.68e-08	8.79489e-06	31,32,33,34,35	0	0
TMD_C_JMD_C-Segment(6,9)-CHOC760103	ASA/Volume	Buried	Buried	Proportion of residues 95% buried (Chothia, 1976)	0.205	0.125868	-0.125868	0.172165	0.188333	7.73e-08	9.39472e-06	32,33	0	0
TMD_C_JMD_C-Segment(6,9)-DESM900102	Polarity	Amphiphilicity (α-helix)	Membrane preference	Average membrane preference: AMP07 (Degli Esposti et al., 1990)	0.2	0.132693	-0.132693	0.184359	0.209008	1.546e-07	1.47497e-05	32,33	0	0
TMD-Pattern(C,4,7)-RADA880104	Energy	Free energy (unfolding)	Transfer free energy (TFE) to inside	Transfer free energy from chx to oct (Radzicka-Wolfenden, 1988)	0.195	0.060096	0.060096	0.050818	0.095039	2.96e-07	2.31972e-05	24,27	0	0
TMD_C_JMD_C-Segment(4,5)-RADA880106	ASA/Volume	Volume	Accessible surface area (ASA)	Accessible surface area (Radzicka-Wolfenden, 1988)	0.193	0.07677	0.07677	0.092804	0.11415	3.895e-07	2.72774e-05	33,34,35,36	0	0
TMD_C_JMD_C-Segment(4,6)-FAUJ880109	Energy	Isoelectric point	Number hydrogen bond donors	Number of hydrogen bond donors (Fauchere et al., 1988)	0.192	0.125521	0.125521	0.188795	0.177163	3.988e-07	2.73469e-05	31,32,33	0	0
TMD_C_JMD_C-Segment(6,9)-TANS770106	Conformation	β-turn (TM helix)	β-turn in double bend	Normalized frequency of chain reversal D (Tanaka-Scheraga, 1977)	0.189	0.093759	0.093759	0.136715	0.13732	6.932e-07	3.93391e-05	32,33	0	0
TMD_C_JMD_C-Segment(4,5)-CHOC760103	ASA/Volume	Buried	Buried	Proportion of residues 95% buried (Chothia, 1976)	0.185	0.105474	-0.105474	0.157535	0.163039	1.2886e-06	5.93207e-05	33,34,35,36	0	0
TMD_C_JMD_C-Segment(6,9)-MITS020101	Polarity	Amphiphilicity	Amphiphilicity	Amphiphilicity index (Mitaku et al., 2002)	0.185	0.101798	0.101798	0.145676	0.155096	1.1162e-06	5.36346e-05	32,33	0	0
JMD_N_TMD_N-Segment(2,4)-CIDH920102	Polarity	Hydrophobicity	Hydrophobicity	Normalized hydrophobicity scales for beta-proteins (Cid et al., 1992)	0.182	0.066394	-0.066394	0.097857	0.103426	1.722e-06	6.99749e-05	6,7,8,9,10	0	0
TMD_C_JMD_C-Segment(2,3)-JANJ780101	ASA/Volume	Accessible surface area (ASA)	ASA (folded protein)	Average accessible surface area (Janin et al., 1978)	0.182	0.063819	0.063819	0.101691	0.105987	1.7753e-06	7.09448e-05	27,28,29,30,31,32,33	0	0
TMD_C_JMD_C-Segment(4,5)-TANS770106	Conformation	β-turn (TM helix)	β-turn in double bend	Normalized frequency of chain reversal D (Tanaka-Scheraga, 1977)	0.175	0.07802	0.07802	0.113536	0.125285	4.6933e-06	0.000129145	33,34,35,36	0	0
TMD_C_JMD_C-Segment(4,5)-YUTK870103	Energy	Free energy (unfolding)	Free energy (unfolding)	Activation Gibbs energy of unfolding, pH7.0 (Yutani et al., 1987)	0.174	0.123237	-0.123237	0.192743	0.197652	4.983e-06	0.00013389	33,34,35,36	0	0
JMD_N_TMD_N-PeriodicPattern(C,i+3/4,3)-QIAN880138	Conformation	Coil (C-term)	Coil (C-terminal)	Weights for coil at the window position of 5 (Qian-Sejnowski, 1988)	0.174	0.067216	0.067216	0.105047	0.116197	4.9002e-06	0.000133298	1,4,8,11,15,18	0	0
TMD_C_JMD_C-Segment(2,3)-HUTJ700102	Energy	Entropy	Entropy	Absolute entropy (Hutchens, 1970)	0.17	0.057307	0.057307	0.087801	0.097929	7.8011e-06	0.000175272	27,28,29,30,31,32,33	0	0
TMD_C_JMD_C-Segment(2,3)-JANJ790102	Energy	Free energy (unfolding)	Transfer free energy (TFE) to inside	Transfer free energy (Janin, 1979)	0.169	0.054819	-0.054819	0.095746	0.100423	9.7895e-06	0.000201388	27,28,29,30,31,32,33	0	0
TMD_C_JMD_C-Segment(4,5)-DESM900102	Polarity	Amphiphilicity (α-helix)	Membrane preference	Average membrane preference: AMP07 (Degli Esposti et al., 1990)	0.168	0.10644	-0.10644	0.168586	0.175701	1.10887e-05	0.000215967	33,34,35,36	0	0
TMD_C_JMD_C-Pattern(N,5,8)-VELV850101	Energy	Electron-ion interaction pot.	Electron-ion interaction potential	Electron-ion interaction potential (Veljkovic et al., 1985)	0.165	0.119568	-0.119568	0.14356	0.205817	1.43922e-05	0.000253057	25,28	0	0
TMD-Pattern(C,5,9,12)-HUTJ700102	Energy	Entropy	Entropy	Absolute entropy (Hutchens, 1970)	0.165	0.063134	-0.063134	0.104624	0.113955	1.50078e-05	0.000257954	19,22,26	0	0
TMD-Pattern(C,4,7,11)-QIAN880130	Conformation	Coil	Coil	Weights for coil at the window position of -3 (Qian-Sejnowski, 1988)	0.161	0.068424	-0.068424	0.096915	0.126975	2.44554e-05	0.000331595	20,24,27	0	0
JMD_N_TMD_N-Segment(2,4)-BIOV880101	ASA/Volume	Buried	Buriability	Information value for accessibility; average fraction 35% (Biou et al., 1988)	0.161	0.058976	-0.058976	0.096823	0.114647	2.47639e-05	0.000334745	6,7,8,9,10	0	0
TMD_C_JMD_C-Segment(3,4)-MONM990101	Conformation	β-turn (TM helix)	β-turn (TM helix)	Turn propensity scale for transmembrane helices (Monne et al., 1999)	0.157	0.09348	0.09348	0.163797	0.179896	3.92738e-05	0.000448853	31,32,33,34,35	0	0
JMD_N_TMD_N-Pattern(C,6,9,12)-FINA770101	Structure-Activity	Stability (helix-coil)	Stability (helix-coil)	Helix-coil equilibrium constant (Finkelstein-Ptitsyn, 1977)	0.155	0.087029	-0.087029	0.163718	0.162392	4.89002e-05	0.0005078	9,12,15	0	0
JMD_N_TMD_N-Segment(2,4)-MEIH800101	Shape	Reduced distance	Reduced distance (C-α)	Average reduced distance for C-alpha (Meirovitch et al., 1980)	0.151	0.060954	0.060954	0.09901	0.121406	7.21707e-05	0.000630945	6,7,8,9,10	0	0
JMD_N_TMD_N-Pattern(C,2,5,8,11)-RACS820101	Conformation	β-sheet (N-term)	α-helix with flat 4-Cα structure (i)	Average relative fractional occurrence in A0(i) (Rackovsky-Scheraga, 1982)	0.149	0.063073	-0.063073	0.107731	0.126806	9.08744e-05	0.000715582	10,13,16,19	0	0
TMD_C_JMD_C-Pattern(C,4,8)-MEIH800101	Shape	Reduced distance	Reduced distance (C-α)	Average reduced distance for C-alpha (Meirovitch et al., 1980)	0.144	0.101763	0.101763	0.16129	0.209898	0.000156388	0.000950604	33,37	0	0
TMD-Pattern(C,4,8,11)-FINA770101	Structure-Activity	Stability (helix-coil)	Stability (helix-coil)	Helix-coil equilibrium constant (Finkelstein-Ptitsyn, 1977)	0.14	0.070899	0.070899	0.135187	0.153279	0.000233321	0.00120373	20,23,27	0	0
TMD_C_JMD_C-Segment(2,3)-YUTK870103	Energy	Free energy (unfolding)	Free energy (unfolding)	Activation Gibbs energy of unfolding, pH7.0 (Yutani et al., 1987)	0.135	0.067074	-0.067074	0.127768	0.106936	0.000409114	0.00166247	27,28,29,30,31,32,33	0	0
JMD_N_TMD_N-Pattern(N,6,10,14)-QIAN880134	Conformation	Coil	Coil	Weights for coil at the window position of 1 (Qian-Sejnowski, 1988)	0.133	0.07102	0.07102	0.161372	0.138873	0.000490765	0.00183563	6,10,14	0	0
TMD_C_JMD_C-Pattern(N,3,7)-MAXF760105	Conformation	α-helix (left-handed)	α-helix (left-handed)	Normalized frequency of zeta L (Maxfield-Scheraga, 1976)	0.129	0.071374	0.071374	0.180851	0.152571	0.000726728	0.00228486	23,27	0	0

## Sheet: Fig2c
feature	category	subcategory	scale_name	scale_description	abs_auc	abs_mean_dif	mean_dif (shown in %)	std_test	std_ref	p_val_mann_whitney	p_val_fdr_bh	positions	feat_importance	feat_importance_std
TMD_C_JMD_C-Segment(5,11)-LIFS790102	Conformation	β-strand	β-strand	Conformational preference for parallel beta-strands (Lifson-Sander, 1979)	0.189	0.125674	0.125674	0.183876	0.218813	6.912e-07	3.93391e-05	28,29	4.7292	4.77679
TMD_C_JMD_C-Segment(2,3)-CHOP780212	Conformation	β-sheet (C-term)	β-turn (1st residue)	Frequency of the 1st residue in turn (Chou-Fasman, 1978b)	0.199	0.065983	-0.065983	0.087814	0.105835	1.717e-07	1.59197e-05	27,28,29,30,31,32,33	4.106	5.23657
TMD_C_JMD_C-Segment(3,4)-HUTJ700102	Energy	Entropy	Entropy	Absolute entropy (Hutchens, 1970)	0.229	0.098224	0.098224	0.106865	0.124608	1.8e-09	9.8745e-07	31,32,33,34,35	3.1112	3.10995
TMD_C_JMD_C-Segment(2,3)-AURR980110	Conformation	α-helix	α-helix (middle)	Normalized positional residue frequency at helix termini N5 (Aurora-Rose, 1998)	0.211	0.077355	0.077355	0.102965	0.107453	3.12e-08	5.28286e-06	27,28,29,30,31,32,33	3.0488	3.62391
TMD_C_JMD_C-Pattern(C,4,8)-JANJ790102	Energy	Free energy (unfolding)	Transfer free energy (TFE) to inside	Transfer free energy (Janin, 1979)	0.187	0.144354	-0.144354	0.181777	0.233103	9.487e-07	4.9331e-05	33,37	2.8336	3.64062
TMD_C_JMD_C-Pattern(N,4,8)-KANM800103	Conformation	α-helix	α-helix	Average relative probability of inner helix (Kanehisa-Tsong, 1980)	0.176	0.087846	0.087846	0.140464	0.157561	3.8894e-06	0.000112927	24,28	2.704	4.07627
TMD_C_JMD_C-Pattern(C,3,7,10)-LEVM760105	Shape	Side chain length	Side chain length	Radius of gyration of side chain (Levitt, 1976)	0.149	0.073526	0.073526	0.133612	0.157088	8.99274e-05	0.000714394	31,34,38	2.0508	2.33828
TMD_C_JMD_C-Segment(4,5)-LEVM760105	Shape	Side chain length	Side chain length	Radius of gyration of side chain (Levitt, 1976)	0.204	0.105513	0.105513	0.132849	0.145219	8.29e-08	9.39472e-06	33,34,35,36	1.992	2.92946
TMD_C_JMD_C-Segment(5,11)-QIAN880134	Conformation	Coil	Coil	Weights for coil at the window position of 1 (Qian-Sejnowski, 1988)	0.181	0.057287	-0.057287	0.072234	0.106512	1.9427e-06	7.56733e-05	28,29	1.9196	2.0945
TMD-PeriodicPattern(C,i+4/3,4)-VELV850101	Energy	Electron-ion interaction pot.	Electron-ion interaction potential	Electron-ion interaction potential (Veljkovic et al., 1985)	0.18	0.069277	-0.069277	0.094949	0.119524	2.3025e-06	8.19317e-05	13,16,20,23,27	1.818	2.30829
TMD_C_JMD_C-Segment(6,9)-AURR980110	Conformation	α-helix	α-helix (middle)	Normalized positional residue frequency at helix termini N5 (Aurora-Rose, 1998)	0.211	0.12535	0.12535	0.160819	0.174121	3.13e-08	5.28286e-06	32,33	1.7888	2.7008
TMD_C_JMD_C-Segment(7,10)-WILM950103	Polarity	Hydrophobicity (interface)	Hydrophobicity (interface)	Hydrophobicity Coefficient in RP-HPLC, C4 with 0.1%TFA/MeCN/H2O (Wilce et al., 1995)	0.212	0.141305	-0.141305	0.168603	0.217235	2.61e-08	5.20655e-06	33,34	1.7472	2.15066
TMD_C_JMD_C-Segment(5,11)-COHE430101	ASA/Volume	Partial specific volume	Partial specific volume	Partial specific volume (Cohn-Edsall, 1943)	0.145	0.124999	0.124999	0.180151	0.242281	0.000144842	0.000911563	28,29	1.7408	2.31712
TMD_C_JMD_C-Pattern(N,5,8)-RADA880104	Energy	Free energy (unfolding)	Transfer free energy (TFE) to inside	Transfer free energy from chx to oct (Radzicka-Wolfenden, 1988)	0.197	0.060758	0.060758	0.050818	0.095267	2.307e-07	1.89837e-05	25,28	1.6588	3.42177
JMD_N_TMD_N-Segment(1,2)-KARP850101	Structure-Activity	Flexibility	Flexibility (0 rigid neighbors)	Flexibility parameter for no rigid neighbors (Karplus-Schulz, 1985)	0.196	0.062671	0.062671	0.083456	0.090427	2.875e-07	2.28026e-05	1,2,3,4,5,6,7,8,9,10	1.5744	1.8354
TMD_C_JMD_C-Segment(6,9)-LEVM760105	Shape	Side chain length	Side chain length	Radius of gyration of side chain (Levitt, 1976)	0.233	0.137044	0.137044	0.161683	0.176964	1.1e-09	9.05162e-07	32,33	1.5548	2.10985
TMD_C_JMD_C-Pattern(N,1,5,8)-QIAN880130	Conformation	Coil	Coil	Weights for coil at the window position of -3 (Qian-Sejnowski, 1988)	0.162	0.070292	-0.070292	0.096915	0.128362	2.04605e-05	0.000302492	21,25,28	1.5284	2.41892
TMD-Pattern(C,5,9,12,15)-OOBM770105	Energy	Non-bonded energy	Non-bonded energy per residue	Short and medium range non-bonded energy per residue (Oobatake-Ooi, 1977)	0.164	0.056983	0.056983	0.099221	0.102039	1.67136e-05	0.000274378	16,19,22,26	1.3056	1.64362
JMD_N_TMD_N-Pattern(N,1,5,8,11)-PRAM820103	Shape	Shape and Surface	Correlation coefficient in regression	Correlation coefficient in regression analysis (Prabhakaran-Ponnuswamy, 1982)	0.161	0.057828	0.057828	0.088362	0.106085	2.37223e-05	0.000328075	1,5,8,11	1.3044	1.6571
TMD-Pattern(C,4,7)-VELV850101	Energy	Electron-ion interaction pot.	Electron-ion interaction potential	Electron-ion interaction potential (Veljkovic et al., 1985)	0.165	0.12121	-0.12121	0.14356	0.207767	1.45812e-05	0.000253869	24,27	1.302	1.46662
TMD-Pattern(C,5,9,12)-PRAM820102	Shape	Shape and Surface	Slope in Regression	Slope in Regression analysis x 1.0E1 (Prabhakaran-Ponnuswamy, 1982)	0.167	0.077343	0.077343	0.13534	0.134263	1.20974e-05	0.000227535	19,22,26	1.3016	1.69726
TMD_C_JMD_C-Segment(4,5)-MITS020101	Polarity	Amphiphilicity	Amphiphilicity	Amphiphilicity index (Mitaku et al., 2002)	0.167	0.080568	0.080568	0.128898	0.128726	1.1378e-05	0.000218371	33,34,35,36	1.2992	2.15953
TMD_C_JMD_C-Segment(4,5)-AURR980110	Conformation	α-helix	α-helix (middle)	Normalized positional residue frequency at helix termini N5 (Aurora-Rose, 1998)	0.166	0.081797	0.081797	0.12117	0.149555	1.31061e-05	0.000238636	33,34,35,36	1.2952	2.22514
TMD-Pattern(N,4,7)-AURR980116	Conformation	α-helix (C-cap)	α-helix (C-terminal, C-cap)	Normalized positional residue frequency at helix termini Cc (Aurora-Rose, 1998)	0.181	0.118349	-0.118349	0.169282	0.185522	2.0612e-06	7.79821e-05	14,17	1.2264	1.51099
TMD_C_JMD_C-Pattern(N,1,4,8,12)-FINA770101	Structure-Activity	Stability (helix-coil)	Stability (helix-coil)	Helix-coil equilibrium constant (Finkelstein-Ptitsyn, 1977)	0.167	0.070129	0.070129	0.114947	0.126566	1.17927e-05	0.000223079	21,24,28,32	1.1992	1.55485
JMD_N_TMD_N-Segment(7,8)-KARS160114	Shape	Side chain length	Eccentricity (average)	Average weighted eccentricity based on the atomic number (Kakraba-Knisley, 2016)	0.137	0.056352	-0.056352	0.122287	0.122893	0.000322007	0.00143218	16,17	1.1708	1.92598
TMD-PeriodicPattern(C,i+3/3,1)-COHE430101	ASA/Volume	Partial specific volume	Partial specific volume	Partial specific volume (Cohn-Edsall, 1943)	0.164	0.058745	0.058745	0.092103	0.106413	1.68844e-05	0.000275508	12,15,18,21,24,27,30	1.1416	1.37559
TMD_C_JMD_C-Segment(2,2)-RICJ880113	Conformation	α-helix (C-cap)	α-helix (C-terminal, inside)	Relative preference value at C2 (Richardson-Richardson, 1988)	0.168	0.067627	0.067627	0.098469	0.110321	1.07946e-05	0.000214685	31,32,33,34,35,36,37,38,39,40	1.1052	1.4256
TMD_C_JMD_C-Pattern(N,4,8,12)-CHOP780212	Conformation	β-sheet (C-term)	β-turn (1st residue)	Frequency of the 1st residue in turn (Chou-Fasman, 1978b)	0.164	0.076207	-0.076207	0.125506	0.147002	1.6155e-05	0.000267207	24,28,32	1.0956	1.57563
TMD_C_JMD_C-Segment(3,4)-JANJ780101	ASA/Volume	Accessible surface area (ASA)	ASA (folded protein)	Average accessible surface area (Janin et al., 1978)	0.215	0.124317	0.124317	0.166309	0.153364	1.66e-08	4.04733e-06	31,32,33,34,35	1.0804	1.29609
JMD_N_TMD_N-Pattern(N,4,7,11)-ARGP820101	Polarity	Hydrophobicity	Hydrophobicity	Hydrophobicity index (Argos et al., 1982)	0.154	0.092099	-0.092099	0.142836	0.171547	5.21087e-05	0.000519823	4,7,11	1.0652	1.9169
TMD_C_JMD_C-Segment(4,5)-FAUJ880109	Energy	Isoelectric point	Number hydrogen bond donors	Number of hydrogen bond donors (Fauchere et al., 1988)	0.215	0.146661	0.146661	0.174609	0.188034	1.39e-08	3.66015e-06	33,34,35,36	1.0324	1.51072
TMD-Pattern(N,1,4,7)-FINA770101	Structure-Activity	Stability (helix-coil)	Stability (helix-coil)	Helix-coil equilibrium constant (Finkelstein-Ptitsyn, 1977)	0.158	0.089108	-0.089108	0.164444	0.163909	3.4943e-05	0.000419655	11,14,17	1.014	1.53934
TMD_C_JMD_C-Segment(7,10)-BAEK050101	Conformation	β-strand	Linker index (negative linker propensity, 10-100 AA long region)	Linker index (Bae et al., 2005)	0.136	0.072267	-0.072267	0.142246	0.173638	0.000352417	0.00152679	33,34	1.0132	1.31518
JMD_N_TMD_N-Segment(3,9)-ISOY800102	Conformation	β-strand	Extended	Normalized relative frequency of extended structure (Isogai et al., 1980)	0.126	0.079975	-0.079975	0.169167	0.182954	0.000925503	0.00263553	5,6	1.002	1.07543
TMD_C_JMD_C-Segment(3,4)-KLEP840101	Energy	Charge	Charge	Net charge (Klein et al., 1984)	0.244	0.103666	0.103666	0.106692	0.110506	0	0	31,32,33,34,35	0.9704	1.43892
TMD-Pattern(C,4,7)-ANDN920101	Structure-Activity	Backbone-dynamics (-CH)	α-CH chemical shifts (backbone-dynamics)	alpha-CH chemical shifts (Andersen et al., 1992)	0.163	0.128817	-0.128817	0.184672	0.22778	1.95608e-05	0.000292656	24,27	0.8728	1.06316
TMD_C_JMD_C-Pattern(N,3,7)-OOBM770105	Energy	Non-bonded energy	Non-bonded energy per residue	Short and medium range non-bonded energy per residue (Oobatake-Ooi, 1977)	0.149	0.067384	0.067384	0.134029	0.143995	9.53087e-05	0.000731255	23,27	0.8684	1.46947
TMD_C_JMD_C-Segment(4,5)-RICJ880113	Conformation	α-helix (C-cap)	α-helix (C-terminal, inside)	Relative preference value at C2 (Richardson-Richardson, 1988)	0.182	0.121315	0.121315	0.147184	0.184212	1.7192e-06	6.99749e-05	33,34,35,36	0.8652	1.55338
JMD_N_TMD_N-Pattern(C,6,10)-AURR980116	Conformation	α-helix (C-cap)	α-helix (C-terminal, C-cap)	Normalized positional residue frequency at helix termini Cc (Aurora-Rose, 1998)	0.184	0.112728	-0.112728	0.166431	0.1838	1.3451e-06	6.07371e-05	11,15	0.8576	1.33955
TMD_C_JMD_C-Pattern(N,6,9,13)-CHOP780212	Conformation	β-sheet (C-term)	β-turn (1st residue)	Frequency of the 1st residue in turn (Chou-Fasman, 1978b)	0.149	0.069627	-0.069627	0.113251	0.143949	9.33271e-05	0.000725351	26,29,33	0.8428	1.31409
TMD_C_JMD_C-Pattern(N,5,8)-LINS030107	ASA/Volume	Accessible surface area (ASA)	ASA (folded protein)	% total accessible surfaces vs win3 of whole residues from folded proteins (Lins et al., 2003)	0.136	0.064864	-0.064864	0.078387	0.131618	0.000366586	0.001565	25,28	0.842	0.904274
JMD_N_TMD_N-Segment(4,13)-ZHOH040101	Structure-Activity	Stability	Stability	The stability scale from the knowledge-based atom-atom potential (Zhou-Zhou, 2004)	0.157	0.127895	-0.127895	0.151304	0.258491	3.5062e-05	0.00041966	5,6	0.8332	1.3607
TMD_C_JMD_C-Segment(6,9)-RICJ880113	Conformation	α-helix (C-cap)	α-helix (C-terminal, inside)	Relative preference value at C2 (Richardson-Richardson, 1988)	0.198	0.138293	0.138293	0.172194	0.198814	1.997e-07	1.73381e-05	32,33	0.8324	1.38372
TMD_C_JMD_C-Pattern(N,1,4,8,12)-FAUJ880108	Energy	Electron-ion interaction pot.	Electrical Effect	Localized Electrical Effect (Fauchere et al., 1988)	0.176	0.064253	-0.064253	0.092619	0.113588	3.6995e-06	0.000112749	21,24,28,32	0.8264	1.30343
JMD_N_TMD_N-Segment(2,4)-ZHOH040101	Structure-Activity	Stability	Stability	The stability scale from the knowledge-based atom-atom potential (Zhou-Zhou, 2004)	0.183	0.063902	-0.063902	0.090842	0.101427	1.6199e-06	6.79223e-05	6,7,8,9,10	0.8232	1.40458
TMD_C_JMD_C-Pattern(C,8,12,15)-WILM950103	Polarity	Hydrophobicity (interface)	Hydrophobicity (interface)	Hydrophobicity Coefficient in RP-HPLC, C4 with 0.1%TFA/MeCN/H2O (Wilce et al., 1995)	0.153	0.069595	-0.069595	0.107314	0.134698	5.98446e-05	0.000565753	26,29,33	0.7708	1.29918
TMD_C_JMD_C-Pattern(C,8,11,15)-YUTK870101	Energy	Free energy (unfolding)	Free energy (unfolding)	Unfolding Gibbs energy in water, pH7.0 (Yutani et al., 1987)	0.171	0.074769	-0.074769	0.122674	0.130394	6.9912e-06	0.000163783	26,30,33	0.7572	0.884324
TMD_C_JMD_C-Segment(5,7)-ROSM880103	Structure-Activity	Backbone-dynamics (-CH)	Loss of hydropathy by α-helix formation	Loss of Side chain hydropathy by helix formation (Roseman, 1988)	0.16	0.059281	-0.059281	0.100693	0.120806	2.74312e-05	0.000359081	32,33,34	0.7572	1.47125
TMD_C_JMD_C-Pattern(C,3,7,10)-TANS770106	Conformation	β-turn (TM helix)	β-turn in double bend	Normalized frequency of chain reversal D (Tanaka-Scheraga, 1977)	0.131	0.056621	0.056621	0.144377	0.128425	0.000596564	0.00204307	31,34,38	0.7268	0.885807
TMD_C_JMD_C-Pattern(N,4,8,12)-QIAN880114	Conformation	β-sheet (N-term)	β-sheet (N-terminal)	Weights for beta-sheet at the window position of -6 (Qian-Sejnowski, 1988)	0.138	0.070821	-0.070821	0.121293	0.151868	0.000309509	0.00139978	24,28,32	0.7188	1.29509
TMD-Pattern(C,5,9,12)-MAXF760105	Conformation	α-helix (left-handed)	α-helix (left-handed)	Normalized frequency of zeta L (Maxfield-Scheraga, 1976)	0.154	0.062226	0.062226	0.144085	0.119863	5.67243e-05	0.000547531	19,22,26	0.7152	1.18631
TMD-Pattern(C,4,7)-LIFS790102	Conformation	β-strand	β-strand	Conformational preference for parallel beta-strands (Lifson-Sander, 1979)	0.176	0.120892	0.120892	0.198986	0.21603	3.7411e-06	0.000112927	24,27	0.7148	1.11815
TMD-Pattern(C,4,8,11)-RICJ880107	Conformation	π-helix	α-helix	Relative preference value at N4 (Richardson-Richardson, 1988)	0.146	0.068957	0.068957	0.1314	0.140413	0.000130864	0.000868427	20,23,27	0.6972	1.05635
JMD_N_TMD_N-Pattern(N,3,6,9)-ZHOH040101	Structure-Activity	Stability	Stability	The stability scale from the knowledge-based atom-atom potential (Zhou-Zhou, 2004)	0.135	0.062723	-0.062723	0.120282	0.141044	0.000395792	0.00163765	3,6,9	0.6968	1.06209
TMD-Pattern(C,3,7,11,14)-TANS770102	Conformation	α-helix (C-term, out)	α-helix (C-terminal, outside)	Normalized frequency of isolated helix (Tanaka-Scheraga, 1977)	0.15	0.056439	-0.056439	0.09452	0.108682	8.37637e-05	0.000685373	17,20,24,28	0.6844	0.941892
TMD_C_JMD_C-Segment(2,3)-WILM950103	Polarity	Hydrophobicity (interface)	Hydrophobicity (interface)	Hydrophobicity Coefficient in RP-HPLC, C4 with 0.1%TFA/MeCN/H2O (Wilce et al., 1995)	0.175	0.055597	-0.055597	0.0891	0.105827	4.5091e-06	0.000126312	27,28,29,30,31,32,33	0.664	1.08954
JMD_N_TMD_N-Pattern(C,6,9,12,15)-CHAM830104	Shape	Side chain length	n atoms in side chain (2+1)	The number of atoms in the side chain labelled 2+1 (Charton-Charton, 1983)	0.179	0.115042	-0.115042	0.151938	0.189623	1.6073e-06	6.79223e-05	6,9,12,15	0.6484	1.06114
TMD_C_JMD_C-Segment(5,14)-ROSM880103	Structure-Activity	Backbone-dynamics (-CH)	Loss of hydropathy by α-helix formation	Loss of Side chain hydropathy by helix formation (Roseman, 1988)	0.136	0.080537	-0.080537	0.194254	0.165343	0.00014971	0.000932393	26,27	0.638	0.796859
TMD_C_JMD_C-Segment(2,2)-FAUJ880109	Energy	Isoelectric point	Number hydrogen bond donors	Number of hydrogen bond donors (Fauchere et al., 1988)	0.18	0.067391	0.067391	0.098544	0.113033	2.1674e-06	7.95684e-05	31,32,33,34,35,36,37,38,39,40	0.6352	1.20547
TMD-Pattern(N,4,7)-QIAN880113	Conformation	π-helix	α-helix (C-terminal)	Weights for alpha-helix at the window position of 6 (Qian-Sejnowski, 1988)	0.141	0.070553	-0.070553	0.164819	0.15484	0.000216612	0.00115089	14,17	0.6348	0.816456
JMD_N_TMD_N-Pattern(N,4,7,11)-QIAN880127	Conformation	Coil (N-term)	Coil (N-terminal)	Weights for coil at the window position of -6 (Qian-Sejnowski, 1988)	0.168	0.07177	-0.07177	0.116934	0.123667	1.1141e-05	0.000216346	4,7,11	0.6164	1.1242
TMD_C_JMD_C-Segment(3,4)-PRAM820102	Shape	Shape and Surface	Slope in Regression	Slope in Regression analysis x 1.0E1 (Prabhakaran-Ponnuswamy, 1982)	0.199	0.073023	-0.073023	0.087336	0.10775	1.873e-07	1.68904e-05	31,32,33,34,35	0.616	0.84766
JMD_N_TMD_N-Segment(3,9)-KOEP990102	Conformation	β-sheet (N-term)	Extended (designed β-sheet)	Beta-sheet propensity derived from designed sequences (Koehl-Levitt, 1999)	0.128	0.086726	0.086726	0.184173	0.184291	0.000768856	0.0023635	5,6	0.5656	0.778424
JMD_N_TMD_N-Segment(2,6)-ARGP820101	Polarity	Hydrophobicity	Hydrophobicity	Hydrophobicity index (Argos et al., 1982)	0.148	0.076361	-0.076361	0.140513	0.148387	0.000108237	0.000789975	4,5,6	0.5372	1.04174
TMD-Pattern(C,3,7,11,15)-LIFS790102	Conformation	β-strand	β-strand	Conformational preference for parallel beta-strands (Lifson-Sander, 1979)	0.182	0.096246	0.096246	0.160859	0.159538	1.7044e-06	6.99749e-05	16,20,24,28	0.5084	0.738667
TMD-Pattern(N,1,4,7,10)-QIAN880124	Conformation	β-sheet (C-term)	β-sheet (C-terminal)	Weights for beta-sheet at the window position of 4 (Qian-Sejnowski, 1988)	0.131	0.069857	0.069857	0.157078	0.159138	0.000580406	0.00200778	11,14,17,20	0.5028	0.811308
TMD-Segment(3,8)-TANS770102	Conformation	α-helix (C-term, out)	α-helix (C-terminal, outside)	Normalized frequency of isolated helix (Tanaka-Scheraga, 1977)	0.132	0.055783	-0.055783	0.129933	0.133383	0.000558358	0.00197697	16,17	0.5024	0.761626
JMD_N_TMD_N-Segment(2,7)-ZHOH040101	Structure-Activity	Stability	Stability	The stability scale from the knowledge-based atom-atom potential (Zhou-Zhou, 2004)	0.139	0.070195	-0.070195	0.113589	0.146944	0.000259273	0.00127614	3,4,5	0.4988	0.924962
JMD_N_TMD_N-Segment(3,10)-CRAJ730102	Conformation	β-sheet	β-sheet	Normalized frequency of beta-sheet (Crawford et al., 1973)	0.134	0.096792	-0.096792	0.182935	0.210285	0.000461428	0.00177532	5,6	0.4856	0.792949
JMD_N_TMD_N-Segment(3,6)-VASM830102	Energy	Non-bonded energy	Free energy (Extended)	Relative population of conformational state C (Vasquez et al., 1983)	0.141	0.067593	0.067593	0.146572	0.140332	0.000224552	0.00117348	7,8,9,10	0.4848	0.832789
TMD_C_JMD_C-Pattern(N,5,8,11)-QIAN880122	Conformation	β-strand	β-sheet	Weights for beta-sheet at the window position of 2 (Qian-Sejnowski, 1988)	0.173	0.056328	0.056328	0.067428	0.094795	5.8159e-06	0.00014669	25,28,31	0.4832	0.913371
JMD_N_TMD_N-Pattern(C,6,9,12,15)-RADA880106	ASA/Volume	Volume	Accessible surface area (ASA)	Accessible surface area (Radzicka-Wolfenden, 1988)	0.155	0.059593	-0.059593	0.104862	0.110749	4.95233e-05	0.0005078	6,9,12,15	0.482	0.672
TMD_C_JMD_C-Pattern(C,4,8,11)-BIOV880101	ASA/Volume	Buried	Buriability	Information value for accessibility; average fraction 35% (Biou et al., 1988)	0.153	0.085041	-0.085041	0.135864	0.161279	5.89434e-05	0.000560816	30,33,37	0.4736	0.93069
TMD_C_JMD_C-Segment(5,7)-TANS770108	Conformation	β/α-bridge	β/α-bridge	Normalized frequency of zeta R (Tanaka-Scheraga, 1977)	0.164	0.079708	0.079708	0.135324	0.13791	1.64685e-05	0.00027103	32,33,34	0.4624	0.706967
JMD_N_TMD_N-PeriodicPattern(N,i+3/3,2)-CHAM830104	Shape	Side chain length	n atoms in side chain (2+1)	The number of atoms in the side chain labelled 2+1 (Charton-Charton, 1983)	0.172	0.08747	-0.08747	0.135114	0.144731	5.2004e-06	0.000136937	2,5,8,11,14,17,20	0.444	0.72162
TMD_C_JMD_C-Pattern(N,4,8)-CORJ870107	Polarity	Amphiphilicity (α-helix)	Amphiphilicity (α-helix)	TOTFT index (Cornette et al., 1987)	0.147	0.086326	0.086326	0.163515	0.196429	0.000111258	0.000798745	24,28	0.4204	0.765639
JMD_N_TMD_N-Pattern(C,4,8,11)-ANDN920101	Structure-Activity	Backbone-dynamics (-CH)	α-CH chemical shifts (backbone-dynamics)	alpha-CH chemical shifts (Andersen et al., 1992)	0.13	0.087733	-0.087733	0.180612	0.187328	0.000673983	0.00219043	10,13,17	0.42	0.643453
TMD_C_JMD_C-Pattern(N,5,8,11)-TANS770102	Conformation	α-helix (C-term, out)	α-helix (C-terminal, outside)	Normalized frequency of isolated helix (Tanaka-Scheraga, 1977)	0.128	0.062708	-0.062708	0.113629	0.123346	0.000766676	0.00236219	25,28,31	0.4072	0.686822
JMD_N_TMD_N-PeriodicPattern(N,i+3/4,3)-QIAN880138	Conformation	Coil (C-term)	Coil (C-terminal)	Weights for coil at the window position of 5 (Qian-Sejnowski, 1988)	0.179	0.069852	0.069852	0.103576	0.116589	2.8505e-06	9.33574e-05	3,6,10,13,17,20	0.3852	0.555965
JMD_N_TMD_N-Pattern(N,5,8,11)-CIDH920102	Polarity	Hydrophobicity	Hydrophobicity	Normalized hydrophobicity scales for beta-proteins (Cid et al., 1992)	0.142	0.070908	-0.070908	0.135389	0.144272	0.000189508	0.00106184	5,8,11	0.3844	0.570074
JMD_N_TMD_N-Pattern(N,5,8,11)-BIGC670101	ASA/Volume	Volume	Volume	Residue volume (Bigelow, 1967)	0.143	0.067181	-0.067181	0.141579	0.135502	0.000183972	0.00104494	5,8,11	0.382	0.675082
JMD_N_TMD_N-Segment(5,15)-FAUJ880101	Shape	Steric parameter	Shape Index	Graph shape index (Fauchere et al., 1988)	0.156	0.093808	-0.093808	0.157361	0.1688	4.17879e-05	0.000458202	6	0.3796	0.843756
JMD_N_TMD_N-Segment(2,6)-MEIH800101	Shape	Reduced distance	Reduced distance (C-α)	Average reduced distance for C-alpha (Meirovitch et al., 1980)	0.149	0.075519	0.075519	0.131494	0.155207	9.07177e-05	0.000715203	4,5,6	0.376	0.526004
TMD-Pattern(C,4,7)-QIAN880134	Conformation	Coil	Coil	Weights for coil at the window position of 1 (Qian-Sejnowski, 1988)	0.176	0.056675	-0.056675	0.099355	0.114698	3.9455e-06	0.000112927	24,27	0.372	0.88227
TMD_C_JMD_C-Segment(7,10)-CHAM820102	Polarity	Hydrophobicity (interface)	Free energy (interface)	Free energy of solution in water, kcal/mole (Charton-Charton, 1982)	0.154	0.0823	-0.0823	0.136264	0.177551	4.95998e-05	0.0005078	33,34	0.3668	0.691767
JMD_N_TMD_N-Segment(3,10)-RICJ880111	Conformation	π-helix	α-helix	Relative preference value at C4 (Richardson-Richardson, 1988)	0.143	0.069574	-0.069574	0.126051	0.15934	0.000173495	0.00100716	5,6	0.3632	0.32626
TMD_C_JMD_C-Pattern(C,2,6,10)-QIAN880138	Conformation	Coil (C-term)	Coil (C-terminal)	Weights for coil at the window position of 5 (Qian-Sejnowski, 1988)	0.137	0.065719	-0.065719	0.114425	0.146722	0.000311889	0.00140435	31,35,39	0.3608	0.882718
TMD_C_JMD_C-Pattern(N,5,9,12)-ANDN920101	Structure-Activity	Backbone-dynamics (-CH)	α-CH chemical shifts (backbone-dynamics)	alpha-CH chemical shifts (Andersen et al., 1992)	0.18	0.096784	-0.096784	0.15126	0.170153	2.3896e-06	8.36741e-05	25,29,32	0.3568	0.617224
JMD_N_TMD_N-Pattern(N,1,5,8,11)-HUTJ700102	Energy	Entropy	Entropy	Absolute entropy (Hutchens, 1970)	0.138	0.061121	-0.061121	0.128877	0.124138	0.000304349	0.00138653	1,5,8,11	0.3524	0.457395
JMD_N_TMD_N-Pattern(N,3,6,9,13)-RICJ880107	Conformation	π-helix	α-helix	Relative preference value at N4 (Richardson-Richardson, 1988)	0.155	0.066867	-0.066867	0.105803	0.12943	4.72622e-05	0.000496215	3,6,9,13	0.3352	0.649905
TMD_C_JMD_C-Pattern(C,1,4,8)-MITS020101	Polarity	Amphiphilicity	Amphiphilicity	Amphiphilicity index (Mitaku et al., 2002)	0.14	0.066859	0.066859	0.130397	0.147129	0.000228507	0.00118476	33,37,40	0.3348	0.63264
TMD-Pattern(N,2,5,8,11)-RACS820101	Conformation	β-sheet (N-term)	α-helix with flat 4-Cα structure (i)	Average relative fractional occurrence in A0(i) (Rackovsky-Scheraga, 1982)	0.153	0.062678	-0.062678	0.109868	0.123054	6.11557e-05	0.000570238	12,15,18,21	0.3336	0.598524
TMD_C_JMD_C-Pattern(C,4,8,11)-EISD860101	Polarity	Hydrophobicity	Solvation free energy	Solvation free energy (Eisenberg-McLachlan, 1986)	0.162	0.083936	-0.083936	0.143338	0.147948	2.07737e-05	0.000303896	30,33,37	0.3304	0.377566
TMD_C_JMD_C-Pattern(C,8,11,15)-LINS030106	ASA/Volume	Accessible surface area (ASA)	Hydrophilic ASA (folded proteins)	Hydrophilic median accessible surfaces of whole residues from folded proteins, expressed in Å² (Lins et al., 2003)	0.151	0.071208	0.071208	0.136279	0.155749	7.75388e-05	0.000656934	26,30,33	0.3264	0.451202
TMD_C_JMD_C-Segment(2,5)-ANDN920101	Structure-Activity	Backbone-dynamics (-CH)	α-CH chemical shifts (backbone-dynamics)	alpha-CH chemical shifts (Andersen et al., 1992)	0.147	0.079575	-0.079575	0.14562	0.1602	0.000114588	0.000810742	25,26,27,28	0.322	0.559943
JMD_N_TMD_N-Pattern(N,7,11,14)-BIOV880101	ASA/Volume	Buried	Buriability	Information value for accessibility; average fraction 35% (Biou et al., 1988)	0.13	0.067433	-0.067433	0.133237	0.146065	0.000642001	0.00213019	7,11,14	0.3068	0.574245
TMD_C_JMD_C-Segment(2,3)-PRAM820102	Shape	Shape and Surface	Slope in Regression	Slope in Regression analysis x 1.0E1 (Prabhakaran-Ponnuswamy, 1982)	0.172	0.056268	-0.056268	0.074692	0.093571	6.1288e-06	0.000151357	27,28,29,30,31,32,33	0.3036	0.618242
TMD_C_JMD_C-Segment(4,8)-MEIH800101	Shape	Reduced distance	Reduced distance (C-α)	Average reduced distance for C-alpha (Meirovitch et al., 1980)	0.137	0.07297	-0.07297	0.120345	0.157741	0.000342043	0.0015015	28,29,30	0.298	1.0614
TMD_C_JMD_C-Segment(6,9)-PALJ810113	Conformation	α-helix (left-handed)	β-turn (α class)	Normalized frequency of turn in all-alpha class (Palau et al., 1981)	0.135	0.072992	-0.072992	0.138972	0.165851	0.000412386	0.0016665	32,33	0.2924	0.546994
TMD_C_JMD_C-Pattern(C,1,4,8)-JANJ780101	ASA/Volume	Accessible surface area (ASA)	ASA (folded protein)	Average accessible surface area (Janin et al., 1978)	0.155	0.110281	0.110281	0.178578	0.202098	4.60794e-05	0.000486123	33,37,40	0.2724	0.623809
TMD-Pattern(N,1,4,7)-RADA880106	ASA/Volume	Volume	Accessible surface area (ASA)	Accessible surface area (Radzicka-Wolfenden, 1988)	0.135	0.058024	-0.058024	0.115415	0.124556	0.000384583	0.00161033	11,14,17	0.2444	0.503183
TMD_C_JMD_C-Pattern(C,4,8)-FINA910104	Conformation	α-helix (C-cap)	α-helix termination	Helix termination parameter at position j+1 (Finkelstein et al., 1991)	0.159	0.103808	0.103808	0.140977	0.179008	1.39525e-05	0.000247572	33,37	0.2332	0.593921
JMD_N_TMD_N-Segment(7,9)-BURA740102	Conformation	β-strand	Extended	Normalized frequency of extended structure (Burgess et al., 1974)	0.132	0.056043	0.056043	0.119813	0.123454	0.000561618	0.00198131	14,15	0.2316	0.356019
TMD-Pattern(C,3,7,11,15)-ANDN920101	Structure-Activity	Backbone-dynamics (-CH)	α-CH chemical shifts (backbone-dynamics)	alpha-CH chemical shifts (Andersen et al., 1992)	0.182	0.098529	-0.098529	0.141641	0.162412	1.807e-06	7.15931e-05	16,20,24,28	0.2212	0.51924
JMD_N_TMD_N-Segment(2,6)-RACS770103	ASA/Volume	Accessible surface area (ASA)	Side chain orientation	Side chain orientational preference (Rackovsky-Scheraga, 1977)	0.138	0.069674	0.069674	0.151437	0.14309	0.000308158	0.00139807	4,5,6	0.2144	0.501327
JMD_N_TMD_N-Pattern(N,6,10,14)-BAEK050101	Conformation	β-strand	Linker index (negative linker propensity, 10-100 AA long region)	Linker index (Bae et al., 2005)	0.142	0.058743	-0.058743	0.117342	0.120311	0.000187097	0.00105631	6,10,14	0.1972	0.344958
JMD_N_TMD_N-Segment(3,8)-FAUJ880101	Shape	Steric parameter	Shape Index	Graph shape index (Fauchere et al., 1988)	0.152	0.070636	-0.070636	0.127109	0.13452	7.07716e-05	0.000626195	6,7	0.1848	0.448866
TMD_C_JMD_C-Pattern(C,8,11,15)-MONM990101	Conformation	β-turn (TM helix)	β-turn (TM helix)	Turn propensity scale for transmembrane helices (Monne et al., 1999)	0.137	0.073116	0.073116	0.13732	0.169283	0.000297172	0.00137283	26,30,33	0.1804	0.297153
TMD_C_JMD_C-Pattern(N,10,14)-HUTJ700102	Energy	Entropy	Entropy	Absolute entropy (Hutchens, 1970)	0.14	0.086678	0.086678	0.145086	0.183353	0.000250491	0.00125172	30,34	0.1628	0.333317
JMD_N_TMD_N-Pattern(N,4,8,11)-VASM830102	Energy	Non-bonded energy	Free energy (Extended)	Relative population of conformational state C (Vasquez et al., 1983)	0.129	0.077724	0.077724	0.148907	0.164954	0.000708301	0.00224711	4,8,11	0.1604	0.302939
TMD_C_JMD_C-Pattern(C,8,11,15)-FINA910104	Conformation	α-helix (C-cap)	α-helix termination	Helix termination parameter at position j+1 (Finkelstein et al., 1991)	0.184	0.062096	0.062096	0.078809	0.091271	2.028e-07	1.73381e-05	26,30,33	0.1472	0.345306
JMD_N_TMD_N-Segment(2,4)-QIAN880114	Conformation	β-sheet (N-term)	β-sheet (N-terminal)	Weights for beta-sheet at the window position of -6 (Qian-Sejnowski, 1988)	0.13	0.05821	0.05821	0.127516	0.112411	0.000633145	0.00211144	6,7,8,9,10	0.1408	0.376807
TMD_C_JMD_C-Pattern(N,10,14)-KLEP840101	Energy	Charge	Charge	Net charge (Klein et al., 1984)	0.168	0.086323	0.086323	0.121405	0.138577	4.536e-07	2.95648e-05	30,34	0.1404	0.391229
JMD_N_TMD_N-Segment(2,3)-CHAM830105	Shape	Side chain length	n atoms in side chain (3+1)	The number of atoms in the side chain labelled 3+1 (Charton-Charton, 1983)	0.128	0.05714	-0.05714	0.128493	0.130946	0.000672113	0.00218711	7,8,9,10,11,12,13	0.1216	0.273037
JMD_N_TMD_N-Pattern(C,6,9,12)-RICJ880111	Conformation	π-helix	α-helix	Relative preference value at C4 (Richardson-Richardson, 1988)	0.133	0.054446	-0.054446	0.113232	0.124195	0.000466097	0.00178464	9,12,15	0.1132	0.232615
JMD_N_TMD_N-Pattern(C,6,9,12,15)-BROC820101	Polarity	Hydrophobicity	Hydrophobicity (retention coefficient)	Retention Coefficient in TFA (Browne et al., 1982)	0.148	0.067069	-0.067069	0.120409	0.137261	0.000102914	0.000768138	6,9,12,15	0.1064	0.249766
TMD_C_JMD_C-Segment(3,4)-FINA910104	Conformation	α-helix (C-cap)	α-helix termination	Helix termination parameter at position j+1 (Finkelstein et al., 1991)	0.243	0.085064	0.085064	0.098774	0.096946	1e-10	2.19433e-07	31,32,33,34,35	0	0
TMD_C_JMD_C-Segment(6,9)-RADA880106	ASA/Volume	Volume	Accessible surface area (ASA)	Accessible surface area (Radzicka-Wolfenden, 1988)	0.223	0.095071	0.095071	0.114758	0.132829	5.1e-09	1.76702e-06	32,33	0	0
TMD_C_JMD_C-Segment(2,3)-KLEP840101	Energy	Charge	Charge	Net charge (Klein et al., 1984)	0.222	0.058671	0.058671	0.064895	0.069547	1.1e-09	9.05162e-07	27,28,29,30,31,32,33	0	0
TMD_C_JMD_C-Segment(3,4)-JANJ790102	Energy	Free energy (unfolding)	Transfer free energy (TFE) to inside	Transfer free energy (Janin, 1979)	0.206	0.111462	-0.111462	0.159718	0.144989	6.68e-08	8.79489e-06	31,32,33,34,35	0	0
TMD_C_JMD_C-Segment(6,9)-CHOC760103	ASA/Volume	Buried	Buried	Proportion of residues 95% buried (Chothia, 1976)	0.205	0.125868	-0.125868	0.172165	0.188333	7.73e-08	9.39472e-06	32,33	0	0
TMD_C_JMD_C-Segment(6,9)-DESM900102	Polarity	Amphiphilicity (α-helix)	Membrane preference	Average membrane preference: AMP07 (Degli Esposti et al., 1990)	0.2	0.132693	-0.132693	0.184359	0.209008	1.546e-07	1.47497e-05	32,33	0	0
TMD-Pattern(C,4,7)-RADA880104	Energy	Free energy (unfolding)	Transfer free energy (TFE) to inside	Transfer free energy from chx to oct (Radzicka-Wolfenden, 1988)	0.195	0.060096	0.060096	0.050818	0.095039	2.96e-07	2.31972e-05	24,27	0	0
TMD_C_JMD_C-Segment(4,5)-RADA880106	ASA/Volume	Volume	Accessible surface area (ASA)	Accessible surface area (Radzicka-Wolfenden, 1988)	0.193	0.07677	0.07677	0.092804	0.11415	3.895e-07	2.72774e-05	33,34,35,36	0	0
TMD_C_JMD_C-Segment(4,6)-FAUJ880109	Energy	Isoelectric point	Number hydrogen bond donors	Number of hydrogen bond donors (Fauchere et al., 1988)	0.192	0.125521	0.125521	0.188795	0.177163	3.988e-07	2.73469e-05	31,32,33	0	0
TMD_C_JMD_C-Segment(6,9)-TANS770106	Conformation	β-turn (TM helix)	β-turn in double bend	Normalized frequency of chain reversal D (Tanaka-Scheraga, 1977)	0.189	0.093759	0.093759	0.136715	0.13732	6.932e-07	3.93391e-05	32,33	0	0
TMD_C_JMD_C-Segment(4,5)-CHOC760103	ASA/Volume	Buried	Buried	Proportion of residues 95% buried (Chothia, 1976)	0.185	0.105474	-0.105474	0.157535	0.163039	1.2886e-06	5.93207e-05	33,34,35,36	0	0
TMD_C_JMD_C-Segment(6,9)-MITS020101	Polarity	Amphiphilicity	Amphiphilicity	Amphiphilicity index (Mitaku et al., 2002)	0.185	0.101798	0.101798	0.145676	0.155096	1.1162e-06	5.36346e-05	32,33	0	0
JMD_N_TMD_N-Segment(2,4)-CIDH920102	Polarity	Hydrophobicity	Hydrophobicity	Normalized hydrophobicity scales for beta-proteins (Cid et al., 1992)	0.182	0.066394	-0.066394	0.097857	0.103426	1.722e-06	6.99749e-05	6,7,8,9,10	0	0
TMD_C_JMD_C-Segment(2,3)-JANJ780101	ASA/Volume	Accessible surface area (ASA)	ASA (folded protein)	Average accessible surface area (Janin et al., 1978)	0.182	0.063819	0.063819	0.101691	0.105987	1.7753e-06	7.09448e-05	27,28,29,30,31,32,33	0	0
TMD_C_JMD_C-Segment(4,5)-TANS770106	Conformation	β-turn (TM helix)	β-turn in double bend	Normalized frequency of chain reversal D (Tanaka-Scheraga, 1977)	0.175	0.07802	0.07802	0.113536	0.125285	4.6933e-06	0.000129145	33,34,35,36	0	0
TMD_C_JMD_C-Segment(4,5)-YUTK870103	Energy	Free energy (unfolding)	Free energy (unfolding)	Activation Gibbs energy of unfolding, pH7.0 (Yutani et al., 1987)	0.174	0.123237	-0.123237	0.192743	0.197652	4.983e-06	0.00013389	33,34,35,36	0	0
JMD_N_TMD_N-PeriodicPattern(C,i+3/4,3)-QIAN880138	Conformation	Coil (C-term)	Coil (C-terminal)	Weights for coil at the window position of 5 (Qian-Sejnowski, 1988)	0.174	0.067216	0.067216	0.105047	0.116197	4.9002e-06	0.000133298	1,4,8,11,15,18	0	0
TMD_C_JMD_C-Segment(2,3)-HUTJ700102	Energy	Entropy	Entropy	Absolute entropy (Hutchens, 1970)	0.17	0.057307	0.057307	0.087801	0.097929	7.8011e-06	0.000175272	27,28,29,30,31,32,33	0	0
TMD_C_JMD_C-Segment(2,3)-JANJ790102	Energy	Free energy (unfolding)	Transfer free energy (TFE) to inside	Transfer free energy (Janin, 1979)	0.169	0.054819	-0.054819	0.095746	0.100423	9.7895e-06	0.000201388	27,28,29,30,31,32,33	0	0
TMD_C_JMD_C-Segment(4,5)-DESM900102	Polarity	Amphiphilicity (α-helix)	Membrane preference	Average membrane preference: AMP07 (Degli Esposti et al., 1990)	0.168	0.10644	-0.10644	0.168586	0.175701	1.10887e-05	0.000215967	33,34,35,36	0	0
TMD_C_JMD_C-Pattern(N,5,8)-VELV850101	Energy	Electron-ion interaction pot.	Electron-ion interaction potential	Electron-ion interaction potential (Veljkovic et al., 1985)	0.165	0.119568	-0.119568	0.14356	0.205817	1.43922e-05	0.000253057	25,28	0	0
TMD-Pattern(C,5,9,12)-HUTJ700102	Energy	Entropy	Entropy	Absolute entropy (Hutchens, 1970)	0.165	0.063134	-0.063134	0.104624	0.113955	1.50078e-05	0.000257954	19,22,26	0	0
TMD-Pattern(C,4,7,11)-QIAN880130	Conformation	Coil	Coil	Weights for coil at the window position of -3 (Qian-Sejnowski, 1988)	0.161	0.068424	-0.068424	0.096915	0.126975	2.44554e-05	0.000331595	20,24,27	0	0
JMD_N_TMD_N-Segment(2,4)-BIOV880101	ASA/Volume	Buried	Buriability	Information value for accessibility; average fraction 35% (Biou et al., 1988)	0.161	0.058976	-0.058976	0.096823	0.114647	2.47639e-05	0.000334745	6,7,8,9,10	0	0
TMD_C_JMD_C-Segment(3,4)-MONM990101	Conformation	β-turn (TM helix)	β-turn (TM helix)	Turn propensity scale for transmembrane helices (Monne et al., 1999)	0.157	0.09348	0.09348	0.163797	0.179896	3.92738e-05	0.000448853	31,32,33,34,35	0	0
JMD_N_TMD_N-Pattern(C,6,9,12)-FINA770101	Structure-Activity	Stability (helix-coil)	Stability (helix-coil)	Helix-coil equilibrium constant (Finkelstein-Ptitsyn, 1977)	0.155	0.087029	-0.087029	0.163718	0.162392	4.89002e-05	0.0005078	9,12,15	0	0
JMD_N_TMD_N-Segment(2,4)-MEIH800101	Shape	Reduced distance	Reduced distance (C-α)	Average reduced distance for C-alpha (Meirovitch et al., 1980)	0.151	0.060954	0.060954	0.09901	0.121406	7.21707e-05	0.000630945	6,7,8,9,10	0	0
JMD_N_TMD_N-Pattern(C,2,5,8,11)-RACS820101	Conformation	β-sheet (N-term)	α-helix with flat 4-Cα structure (i)	Average relative fractional occurrence in A0(i) (Rackovsky-Scheraga, 1982)	0.149	0.063073	-0.063073	0.107731	0.126806	9.08744e-05	0.000715582	10,13,16,19	0	0
TMD_C_JMD_C-Pattern(C,4,8)-MEIH800101	Shape	Reduced distance	Reduced distance (C-α)	Average reduced distance for C-alpha (Meirovitch et al., 1980)	0.144	0.101763	0.101763	0.16129	0.209898	0.000156388	0.000950604	33,37	0	0
TMD-Pattern(C,4,8,11)-FINA770101	Structure-Activity	Stability (helix-coil)	Stability (helix-coil)	Helix-coil equilibrium constant (Finkelstein-Ptitsyn, 1977)	0.14	0.070899	0.070899	0.135187	0.153279	0.000233321	0.00120373	20,23,27	0	0
TMD_C_JMD_C-Segment(2,3)-YUTK870103	Energy	Free energy (unfolding)	Free energy (unfolding)	Activation Gibbs energy of unfolding, pH7.0 (Yutani et al., 1987)	0.135	0.067074	-0.067074	0.127768	0.106936	0.000409114	0.00166247	27,28,29,30,31,32,33	0	0
JMD_N_TMD_N-Pattern(N,6,10,14)-QIAN880134	Conformation	Coil	Coil	Weights for coil at the window position of 1 (Qian-Sejnowski, 1988)	0.133	0.07102	0.07102	0.161372	0.138873	0.000490765	0.00183563	6,10,14	0	0
TMD_C_JMD_C-Pattern(N,3,7)-MAXF760105	Conformation	α-helix (left-handed)	α-helix (left-handed)	Normalized frequency of zeta L (Maxfield-Scheraga, 1976)	0.129	0.071374	0.071374	0.180851	0.152571	0.000726728	0.00228486	23,27	0	0

## Sheet: Fig2d
	JMD-N	TMD-N	TMD-C	Cleavage region	TMD-C anchor	JMD-C
ASA/Volume	0.07	0.09	0.09	0.1	0.05	0.05
Conformation	0.25	0.43	0.55	0.58	0.39	0.36
Energy	0.07	0.13	0.17	0.15	0.22	0.25
Polarity	0.11	0.07	0.07	0.06	0.12	0.12
Shape	0.18	0.18	0.03	0.02	0.16	0.17
Structure-Activity	0.32	0.1	0.09	0.09	0.06	0.05
