# Supplementary material for: Charting γ-secretase substrates by explainable AI
Source: Nat Commun. 2025 Jul 1;16:5428. doi: 10.1038/s41467-025-60638-z (PMC12219630; doi:10.1038/s41467-025-60638-z)
Supplement: Supplementary file 6 — Source Data [file 41467_2025_60638_MOESM6_ESM.zip › Breimann et al_Source Data/Source Data_SupFig5.xlsx]

## Sheet: KEY
Display Item	Explanation for Source Data
Sup. Fig. 5a	Not applicable (workflow schematic only).
Sup. Fig. 5b	Not applicable (dataset overview with numerical data shown).
Sup. Fig. 5c	Not applicable (parameter overview schematic).
Sup. Fig. 5d	Not applicable (all numerical values are directly displayed within the heatmap).
Sup. Fig. 5e	Substrate prediction scores (mean across six best models) for SUBEXPERT, SUBLIT, NONSUB, NONSUBPRED, and OTHERS datasets, used as input for histogram (left) and bar chart (right).
Sup. Fig. 5f	Substrate prediction scores (for each dataset-annotation combination) for SUBEXPERT, SUBLIT, NONSUB, NONSUBPRED, and OTHERS datasets, used as input for histograms (right).
Remarks:	Column headers of shown data are highlighted in blue (additional columns are included for clarity).
	See Supplementary Data 13 for a description of column headers.

## Sheet: SupFig5e
entry	name	gene_name	PRED_MEAN [%]	PRED_STD [%]	organism	dataset	pred_class	jmd_n	tmd	jmd_c
P16234	PGFRA_HUMAN	PDGFRA	55.912	13.634	HUMAN	NONSUB	LC substrate	PTLRSELTVA	AAVLVLLVIVIISLIVLVVIW	KQKPRYEIRW
P50895	BCAM_HUMAN	BCAM	54.927	14.818	HUMAN	NONSUB	LC substrate	GTVSPQTSQA	GVAVMAVAVSVGLLLLVVAVF	YCVRRKGGPC
P16066	ANPRA_HUMAN	NPR1	52.018	16.346	HUMAN	NONSUB	LC substrate	CNQDHLSTLE	VLALVGSLSLLGILIVSFFIY	RKMQLEKELA
Q8IUW5	RELL1_HUMAN	RELL1	50.692	16.093	HUMAN	NONSUB	LC substrate	SNDTGNGHPE	YIAYALVPVFFIMGLFGVLIC	HLLKKKGYRC
P05556	ITB1_HUMAN	ITGB1	48.512	20.627	HUMAN	NONSUB	LC non-substrate	ENPECPTGPD	IIPIVAGVVAGIVLIGLALLLIW	KLLMIIHDRR
Q9NPR2	SEM4B_HUMAN	SEMA4B	46.988	12.446	HUMAN	NONSUB	LC non-substrate	WGADRSYWKE	FLVMCTLFVLAVLLPVLFLLY	RHRNSMKVFL
P01135	TGFA_HUMAN	TGFA	36.322	15.909	HUMAN	NONSUB	LC non-substrate	AVVAASQKKQ	AITALVVVSIVALAVLIITCVLIHCC	QVRKHCEWCR
P49257	LMAN1_HUMAN	LMAN1	34.474	16.06	HUMAN	NONSUB	LC non-substrate	ELPPFPSCLS	TVHFIIFVVVQTVLFIGYIMY	RSQQEAAAKK
Q9Y624	JAM1_HUMAN	F11R	30.545	16.066	HUMAN	NONSUB	LC non-substrate	MEAVERNVGV	IVAAVLVTLILLGILVFGIWF	AYSRGHFDRT
Q14802	FXYD3_HUMAN	FXYD3	27.9	13.33	HUMAN	NONSUB	LC non-substrate	PFYYDWHSLQ	VGGLICAGVLCAMGIIIVMSA	KCKCKFGQKS
P53801	PTTG_HUMAN	PTTG1IP	27.241	20.923	HUMAN	NONSUB	LC non-substrate	RWGVCWVNFE	ALIITMSVVGGTLLLGIAICC	CCCCRRKRSR
O43914	TYOBP_HUMAN	TYROBP	26.656	16.385	HUMAN	NONSUB	LC non-substrate	SDCSCSTVSP	GVLAGIVMGDLVLTVLIALAV	YFLGRLVPRG
Q969W9	PMEPA_HUMAN	PMEPA1	24.967	8.978	HUMAN	NONSUB	LC non-substrate	FQSMEITELE	FVQIIIIVVVMMVMVVVITCLLS	HYKLSARSFI
Q86UE4	LYRIC_HUMAN	MTDH	21.366	12.057	HUMAN	NONSUB	LC non-substrate	DLGLEPKRYP	GWVILVGTGALGLLLLFLLGY	GWAAACAGAR
Q96JJ7	TMX3_HUMAN	TMX3	11.236	4.371	HUMAN	NONSUB	HC non-substrate	TIVSIFKSSP	LMGCFLFGLPLGVISIMCYGI	YTADTDGGYI
Q9H6B4	CLMP_HUMAN	CLMP	73.03	23.27	HUMAN	NONSUBPRED	LC substrate	QYVQSIGMVA	GAVTGIVAGALLIFLLVWLLI	RRKDKERYEE
O75882	ATRN_HUMAN	ATRN	55.512	21.338	HUMAN	NONSUBPRED	LC substrate	FSQHSNFMDL	VQFFVTFFSCFLSLLLVAAVV	WKIKQSCWAS
Q8N131	PORIM_HUMAN	TMEM123	49.584	29.008	HUMAN	NONSUBPRED	LC non-substrate	EAKKGSKFDT	GSFVGGIVLTLGVLSILYIGC	KMYYSRRGIR
Q8IZU9	KIRR3_HUMAN	KIRREL3	49.485	22.313	HUMAN	NONSUBPRED	LC non-substrate	GLEAESVPMA	VIIGVAVGAGVAFLVLMATIV	AFCCARSQRN
P26010	ITB7_HUMAN	ITGB7	48.405	27.607	HUMAN	NONSUBPRED	LC non-substrate	VRPQEKGADH	TQAIVLGCVGGIVAVGLGLVLAY	RLSVEIYDRR
P42082	CD86_MOUSE	Cd86	47.582	22.527	MOUSE	NONSUBPRED	LC non-substrate	EFPSPQTYWK	EITASVTVALLLVMLLIIVCH	KKPNQPSRPS
Q96AW1	VOPP1_HUMAN	VOPP1	45.289	16.949	HUMAN	NONSUBPRED	LC non-substrate	CVRALSIQRL	WYFWFLLMMGVLFCCGAGFFI	RRRMYPPPLI
Q96BF3	TMIG2_HUMAN	TMIGD2	41.563	23.756	HUMAN	NONSUBPRED	LC non-substrate	NRNRIASFPG	FLFVLLGVGSMGVAAIVWGAW	FWGRRSCQQR
Q8N6P7	I22R1_HUMAN	IL22RA1	39.595	21.646	HUMAN	NONSUBPRED	LC non-substrate	VKTLPDRTWT	YSFSGAFLFSMGFLVAVLCYL	SYRYVTKPPA
Q9EQS9	IGDC4_MOUSE	Igdcc4	38.668	27.722	MOUSE	NONSUBPRED	LC non-substrate	SDSLDVHAVT	GIIVGVCLGLLCLLACMCAGL	RRSSHREALP
A6NL88	SHSA7_HUMAN	SHISA7	38.416	8.452	HUMAN	NONSUBPRED	LC non-substrate	GGEGPGGSTA	YVVCGVISFALAVGVGAKVAF	SKASRAPRAH
P37173	TGFR2_HUMAN	TGFBR2	37.825	26.498	HUMAN	NONSUBPRED	LC non-substrate	NPDLLLVIFQ	VTGISLLPPLGVAISVIIIFY	CYRVNRQQKL
Q5VV43	K0319_HUMAN	KIAA0319	34.131	28.497	HUMAN	NONSUBPRED	LC non-substrate	WDGESNCEWS	IFYVTVLAFTLIVLTGGFTWL	CICCCKRQKR
Q8C7X2	EMC1_MOUSE	Emc1	32.89	15.29	MOUSE	NONSUBPRED	LC non-substrate	FDVLKDDYDY	VLISSVLFGLVFATMITKRLA	QVKLLNRAWR
Q9D2R4	TMD11_MOUSE	Tmed11	29.63	17.94	MOUSE	NONSUBPRED	LC non-substrate	ILKEQDYQRD	REENFRITSEDTNRNVLW	WAFAQILIFI
Q96FE5	LIGO1_HUMAN	LINGO1	29.379	12.54	HUMAN	NONSUBPRED	LC non-substrate	FDIKTLIIAT	TMGFISFLGVVLFCLVLLFLW	SRGKGNTKHN
Q13591	SEM5A_HUMAN	SEMA5A	28.116	18.739	HUMAN	NONSUBPRED	LC non-substrate	EEKRCGEFNM	FHMIAVGLSSSILGCLLTLLV	YTYCQRYQQQ
Q7TSN7	IGSF5_MOUSE	Igsf5	28.05	14.668	MOUSE	NONSUBPRED	LC non-substrate	EEGPALPTWA	IILLAVAFSLLLILIIVLIII	FCCCCASRRE
Q8TF66	LRC15_HUMAN	LRRC15	27.82	16.931	HUMAN	NONSUBPRED	LC non-substrate	VWGMTQAQSG	LAIAAIVIGIVALACSLAACV	GCCCCKKRSQ
P26006	ITA3_HUMAN	ITGA3	27.099	13.31	HUMAN	NONSUBPRED	LC non-substrate	LVEELPAEIE	LWLVLVAVGAGLLLLGLIILLLW	KCGFFKRART
Q3SXP7	SHSL1_HUMAN	SHISAL1	27.034	16.115	HUMAN	NONSUBPRED	LC non-substrate	SEGYMHNNYT	ALLGVWIYGFFVLMLLVLDLL	YYSAMNYDIC
Q9NZN1	IRPL1_HUMAN	IL1RAPL1	26.908	11.311	HUMAN	NONSUBPRED	LC non-substrate	LLHKRELMYT	VELAGGLGAILLLLVCLVTIY	KCYKIEIMLF
Q6ZU64	CFA65_HUMAN	CFAP65	25.976	8.586	HUMAN	NONSUBPRED	LC non-substrate	MKYRPPKTKF	FFTVIPQPIFLSPGITLTLPI	VFRPLEAKEY
Q8R534	ADM1B_MOUSE	Adam1b	25.743	10.944	MOUSE	NONSUBPRED	LC non-substrate	STEELILNLK	LIVLAVILVLMILLIIICIIS	AYTKSETASE
Q9H756	LRC19_HUMAN	LRRC19	24.133	17.685	HUMAN	NONSUBPRED	LC non-substrate	SEHEPLGKSW	AFLVGVVVTVLTTSLLIFIAI	KCPIWYNILL
P01732	CD8A_HUMAN	CD8A	23.39	13.901	HUMAN	NONSUBPRED	LC non-substrate	HTRGLDFACD	IYIWAPLAGTCGVLLLSLVIT	LYCNHRNRRR
Q01344	IL5RA_HUMAN	IL5RA	22.903	11.261	HUMAN	NONSUBPRED	LC non-substrate	NDEHKPLREW	FVIVIMATICFILLILSLIC	KICHLWIKLF
Q14CZ8	HECAM_HUMAN	HEPACAM	22.726	8.631	HUMAN	NONSUBPRED	LC non-substrate	VKITVYRRSS	LYIILSTGGIFLLVTLVTVCA	CWKPSKRKQK
Q99795	GPA33_HUMAN	GPA33	22.423	12.681	HUMAN	NONSUBPRED	LC non-substrate	VAVRSPSMNV	ALYVGIAVGVVAALIIIGIII	YCCCCRGKDD
Q6UWB1	I27RA_HUMAN	IL27RA	20.995	7.819	HUMAN	NONSUBPRED	LC non-substrate	HLPDNTLRWK	VLPGILFLWGLFLLGCGLSLA	TSGRCYHLRH
Q9Y320	TMX2_HUMAN	TMX2	20.833	10.762	HUMAN	NONSUBPRED	LC non-substrate	IFMFSKVANT	ILFFRLDIRMGLLYITLCIVFLM	TCKPPLYMGP
Q8VHS2	CRUM1_MOUSE	Crb1	20.597	8.763	MOUSE	NONSUBPRED	LC non-substrate	RCELDLADDR	LLGIFTAVGSGTLALFFILLL	AGVASLIASN
Q2I0M4	LRC26_HUMAN	LRRC26	20.554	12.919	HUMAN	NONSUBPRED	LC non-substrate	HCAQPLALRD	LAVVYTLGPASFLVSLASCLA	LGSGLTACRA
Q9NU53	GINM1_HUMAN	GINM1	19.961	14.467	HUMAN	NONSUBPRED	HC non-substrate	VFPVFFQFLN	IMVVGITGAAVVITILKVFFP	VSEYKGILQL
Q9H3N1	TMX1_HUMAN	TMX1	19.782	7.063	HUMAN	NONSUBPRED	HC non-substrate	EDLGLPVWGS	YTVFALATLFSGLLLGLCMIFVA	DCLCPSKRRR
Q9P2B2	FPRP_HUMAN	PTGFRN	17.552	6.819	HUMAN	NONSUBPRED	HC non-substrate	MDVLNAFKYP	LLIGVGLSTVIGLLSCLIGYC	SSHWCCKKEV
Q6R5N8	TLR13_MOUSE	Tlr13	16.674	5.504	MOUSE	NONSUBPRED	HC non-substrate	DAMCNFDLGK	VYFLCSFSMVLSTMVFSWFST	KMIASLWYGL
Q9BXS4	TMM59_HUMAN	TMEM59	14.812	6.164	HUMAN	NONSUBPRED	HC non-substrate	GFLRCLSLNS	GWILTTTLVLSVMVLLWICCA	TVATAVEQYV
Q60629	EPHA5_MOUSE	Epha5	14.729	6.29	MOUSE	NONSUBPRED	HC non-substrate	AASNDQSQIP	IIAVSVTVGVILLAVMIGFLL	SGSCCDCGCG
Q9HBL6	LRTM1_HUMAN	LRTM1	14.448	5.832	HUMAN	NONSUBPRED	HC non-substrate	PANLRHAIAT	VIITGVVCGIVCLMMLAAAIY	GCTYAAITAQ
P09693	CD3G_HUMAN	CD3G	13.905	5.088	HUMAN	NONSUBPRED	HC non-substrate	CIELNAATIS	GFLFAEIVSIFVLAVGVYFIA	GQDGVRQSRA
P58335	ANTR2_HUMAN	ANTXR2	13.348	4.387	HUMAN	NONSUBPRED	HC non-substrate	IVTATECSNG	IAAIIVILVLLLLLGIGLMWWFW	PLCCKVVIKD
Q9NPA0	EMC7_HUMAN	EMC7	13.102	3.562	HUMAN	NONSUBPRED	HC non-substrate	IKRESWGWTD	FLMNPMVMMMVLPLLIFVLLP	KVVNTSDPDM
Q9NYK1	TLR7_HUMAN	TLR7	12.976	4.095	HUMAN	NONSUBPRED	HC non-substrate	LYTCELDLTN	LILFSLSISVSLFLMVMMTAS	HLYFWDVWYI
Q9JK39	BTNLA_MOUSE	Btnl10	12.876	4.951	MOUSE	NONSUBPRED	HC non-substrate	KGQPVSAESH	FSVSASTGLVALLSIVT	PQDTAVGGLT
Q5SGD2	PPM1L_HUMAN	PPM1L	12.373	4.253	HUMAN	NONSUBPRED	HC non-substrate	MRYFLLRPET	LFLLCISLALWSYFFHT	DEVKTIVKSS
Q8TEM1	PO210_HUMAN	NUP210	12.275	6.116	HUMAN	NONSUBPRED	HC non-substrate	LFQHFLDSYQ	VMFFTLFALLAGTAVMIIAYH	TVCTPRDLAV
Q9EQU3	TLR9_MOUSE	Tlr9	12.169	5.231	MOUSE	NONSUBPRED	HC non-substrate	LCLDEVLSWD	CFGLSLLAVAVGMVVPILHHL	CGWDVWYCFH
Q9UQF0	SYCY1_HUMAN	ERVW-1	12.089	5.28	HUMAN	NONSUBPRED	HC non-substrate	NTGPWGLLSQ	WMPWILPFLGPLAAIILLLLF	GPCIFNLLVN
Q9NZJ5	E2AK3_HUMAN	EIF2AK3	11.903	3.454	HUMAN	NONSUBPRED	HC non-substrate	HYNKNIRKKD	PVLLLHWWKEIVATILFCIIA	TTFIVRRLFH
P0DPA2	VSIG8_HUMAN	VSIG8	11.827	4.364	HUMAN	NONSUBPRED	HC non-substrate	VKVSDSRRIG	VIIGIVLGSLLALGCLAVGIW	GLVCCCCGGS
Q5UCC4	EMC10_HUMAN	EMC10	11.599	3.474	HUMAN	NONSUBPRED	HC non-substrate	KAKNPQEQKS	FFAKYWMYIIPVVLFLMMSGA	PDTGGQGGGG
Q15399	TLR1_HUMAN	TLR1	10.51	3.658	HUMAN	NONSUBPRED	HC non-substrate	HMSELSCNIT	LLIVTIVATMLVLAVTVTSLC	SYLDLPWYLR
Q86VB7	C163A_HUMAN	CD163	92.773	2.239	HUMAN	OTHERS	HC substrate	TTGRSSRQSS	FIAVGILGVVLLAIFVALFFL	TKKRRQRQRL
O75022	LIRB3_HUMAN	LILRB3	90.989	4.396	HUMAN	OTHERS	HC substrate	STPGLGRYLE	VLIGVSVAFVLLLFLLLFLLL	RRQRHSKHRT
Q9BUF7	CRUM3_HUMAN	CRB3	90.608	4.204	HUMAN	OTHERS	HC substrate	GNLRPEAITA	IIVVFSLLAALLLAVGLALLV	RKLREKRQTE
P51693	APLP1_HUMAN	APLP1	90.339	3.99	HUMAN	OTHERS	HC substrate	APAGTGVSRE	AVSGLLIMGAGGGSLIVLSMLLL	RRKKPYGAIS
Q61830	MRC1_MOUSE	Mrc1	90.318	4.094	MOUSE	OTHERS	HC substrate	DPQPKGSSKA	AGVVTVVLLIVIGAGVAAYFF	YKKRHALHIP
Q8WWV6	FCAMR_HUMAN	FCAMR	89.96	5.223	HUMAN	OTHERS	HC substrate	TFPEDESSSR	TLAPVSTMLALFMLMALVLLQ	RKLWRRRTSQ
Q13291	SLAF1_HUMAN	SLAMF1	89.459	3.767	HUMAN	OTHERS	HC substrate	CRTDPSETKP	WAVYAGLLGGVIMILIMVVIL	QLRRRGKTNH
Q99M80	PTPRT_MOUSE	Ptprt	89.387	9.611	MOUSE	OTHERS	HC substrate	EKQVDNTVKM	AGVIAGLLMFIIILLGVMLTI	KRRKLAKKQK
P25092	GUC2C_HUMAN	GUCY2C	89.339	3.688	HUMAN	OTHERS	HC substrate	PNDITGRGPQ	ILMIAVFTLTGAVVLLLLVALLML	RKYRKDYELR
P06729	CD2_HUMAN	CD2	89.087	4.288	HUMAN	OTHERS	HC substrate	PVSCPEKGLD	IYLIIGICGGGSLLMVFVALLVFYIT	KRKKQRSRRN
Q9UGT4	SUSD2_HUMAN	SUSD2	88.761	4.963	HUMAN	OTHERS	HC substrate	PKCQPGRSYA	VLLGIIFGGLAVVAAVALVYV	LLRRRKGNTH
A6BM72	MEG11_HUMAN	MEGF11	88.51	5.943	HUMAN	OTHERS	HC substrate	SPALGAERHS	VGAVTGIMLLLFLIVVLLGLF	AWHRRRQKEK
Q9UKJ1	PILRA_HUMAN	PILRA	88.507	5.981	HUMAN	OTHERS	HC substrate	DSWHISLETA	VGVAVAVTVLGIMILGLICLL	RWRRRKGQQR
P11912	CD79A_HUMAN	CD79A	88.426	4.674	HUMAN	OTHERS	HC substrate	LDMGEGTKNR	IITAEGIILLFCAVVPGTLLLF	RKRWQNEKLG
P42081	CD86_HUMAN	CD86	88.3	5.237	HUMAN	OTHERS	HC substrate	DPQPPPDHIP	WITAVLPTVIICVMVFCLILW	KWKKKKRPRN
P37023	ACVL1_HUMAN	ACVRL1	88.29	4.998	HUMAN	OTHERS	HC substrate	PSEQPGTDGQ	LALILGPVLALLALVALGVLGLW	HVRRRQEKQR
Q12913	PTPRJ_HUMAN	PTPRJ	88.034	5.034	HUMAN	OTHERS	HC substrate	LPQDPGVICG	AVFGCIFGALVIVTVGGFIFW	RKKRKDAKNN
Q96PQ0	SORC2_HUMAN	SORCS2	87.746	6.076	HUMAN	OTHERS	HC substrate	TGAEQLGGGG	GYWAVVVLFVIGLFAAGAFIL	YKFKRKRPGR
P18433	PTPRA_HUMAN	PTPRA	87.607	5.606	HUMAN	OTHERS	HC substrate	DSKDRRDETP	IIAVMVALSSLLVIVFIIIVLYM	LRFKKYKQAG
O43184	ADA12_HUMAN	ADAM12	87.607	6.315	HUMAN	OTHERS	HC substrate	GPIRQADNQG	LTIGILVTILCLLAAGFVVYL	KRKTLIRLLF
P00533	EGFR_HUMAN	EGFR	87.572	4.824	HUMAN	OTHERS	HC substrate	CPTNGPKIPS	IATGMVGALLLLLVVALGIGLFM	RRRHIVRKRT
P04626	ERBB2_HUMAN	ERBB2	87.539	6.227	HUMAN	OTHERS	HC substrate	PAEQRASPLT	SIISAVVGILLVVVLGVVFGILI	KRRQQKIRKY
P51512	MMP16_HUMAN	MMP16	87.232	7.157	HUMAN	OTHERS	HC substrate	LDNTASTVKA	IAIVIPCILALCLLVLVYTVF	QFKRKGTPRH
P0C7U0	ELFN1_HUMAN	ELFN1	87.217	6.43	HUMAN	OTHERS	HC substrate	VPSPSTATHY	IMTILGCLFGMVLVLGAVYYC	LRRRRRQEEK
Q8TBP5	F174A_HUMAN	FAM174A	87.051	4.952	HUMAN	OTHERS	HC substrate	NPGDKPMTQR	ALTVLMVVSGAVLVYFVVRTV	RMRRRNRKTR
P23469	PTPRE_HUMAN	PTPRE	86.897	6.054	HUMAN	OTHERS	HC substrate	GPPDPGASQP	LLAWLLLPLLLLLLVLLLAAYFF	RFRKQRKAVV
Q2M385	MPEG1_HUMAN	MPEG1	86.869	4.579	HUMAN	OTHERS	HC substrate	HGDGGGLSGG	AAAGVTVGVTTILAVVITLAI	YGTRKFKKKA
Q96DU3	SLAF6_HUMAN	SLAMF6	86.717	7.115	HUMAN	OTHERS	HC substrate	VKIQYTDTKM	ILFMVSGICIVFGFIILLLLV	LRKRRDSLSL
Q9JHJ8	ICOSL_MOUSE	Icoslg	86.589	5.018	MOUSE	OTHERS	HC substrate	KNPQETHNNE	LKVLVPVLAVLAAAAFVSFII	YRRTRPHRSY
P25445	TNR6_HUMAN	FAS	86.532	4.773	HUMAN	OTHERS	HC substrate	KCKEEGSRSN	LGWLCLLLLPIPLIVWV	KRKEVQKTCR
P12318	FCG2A_HUMAN	FCGR2A	86.432	7.653	HUMAN	OTHERS	HC substrate	PSMGSSSPMG	IIVAVVIATAVAAIVAAVVALIY	CRKKRISANS
P01833	PIGR_HUMAN	PIGR	86.389	4.844	HUMAN	OTHERS	HC substrate	SSEEQGGSSR	ALVSTLVPLGLVLAVGAVAVGVA	RARHRKNVDR
P14151	LYAM1_HUMAN	SELL	86.374	3.655	HUMAN	OTHERS	HC substrate	FSMIKEGDYN	PLFIPVAVMVTAFSGLAFIIWLA	RRLKKGKKSK
P16109	LYAM3_HUMAN	SELP	86.337	5.69	HUMAN	OTHERS	HC substrate	QAGPLTIQEA	LTYFGGAVASTIGLIMGGTLLALL	RKRFRQKDDG
P55899	FCGRN_HUMAN	FCGRT	86.328	6.792	HUMAN	OTHERS	HC substrate	VELESPAKSS	VLVVGIVIGVLLLTAAAVGGALLW	RRMRSGLPAP
Q8N8Z6	DCBD1_HUMAN	DCBLD1	86.286	4.796	HUMAN	OTHERS	HC substrate	TSTGINITTV	AIPLVLLVVLVFAGMGIFAAF	RKKKKKGSPY
Q96J84	KIRR1_HUMAN	KIRREL1	86.14	5.707	HUMAN	OTHERS	HC substrate	REVLPVGIIA	GATIGASILLIFFFIALVFFL	YRRRKGSRKD
Q9H2U9	ADAM7_HUMAN	ADAM7	86.095	6.688	HUMAN	OTHERS	HC substrate	ACEETLHVTN	ITILVVVLVLVIVGIGVLILL	VRYRKCIKLK
Q96KG7	MEG10_HUMAN	MEGF10	86.046	8.8	HUMAN	OTHERS	HC substrate	ALPADSYQIG	AIAGIIILVLVVLFLLALFII	YRHKQKGKES
E9Q612	PTPRO_MOUSE	Ptpro	85.872	6.385	MOUSE	OTHERS	HC substrate	VTEVNPNVVV	ISVLAILSTLLIGLLLVTLVI	LRKKHLQMAR
Q9BRK3	MXRA8_HUMAN	MXRA8	85.395	6.505	HUMAN	OTHERS	HC substrate	PESRAHFFQQ	LGYVLATLLLFILLLVTVLLA	ARRRRGGYEY
Q60750	EPHA1_MOUSE	Epha1	84.929	9.495	MOUSE	OTHERS	HC substrate	PVSRSLTGGE	IVAVIFGLLLGIALLIGIYVF	RSRRGQRQRQ
O75051	PLXA2_HUMAN	PLXNA2	84.797	6.854	HUMAN	OTHERS	HC substrate	VISDSLLTLP	AIVSIAAGGSLLLIIVIIVLI	AYKRKSREND
Q9BYE9	CDHR2_HUMAN	CDHR2	84.702	7.766	HUMAN	OTHERS	HC substrate	ESDLSKQLIS	VIIGLGVALLLVLVIMTMAFV	CVRKSYNRKL
Q9H7M9	VISTA_HUMAN	VSIR	84.691	6.648	HUMAN	OTHERS	HC substrate	SQDSENITAA	ALATGACIVGILCLPLILLLV	YKQRQAASNR
Q9QZC2	PLXC1_MOUSE	Plxnc1	84.651	6.028	MOUSE	OTHERS	HC substrate	YVEQESVPST	WYFLIALPILLAIVIVVAVVV	TRYKSKELSR
Q8TDW7	FAT3_HUMAN	FAT3	84.146	7.355	HUMAN	OTHERS	HC substrate	AGHSYVGKEE	LIGIAVVLFVIFILVVLFIVF	RKKVFRKNYS
Q9QUM4	SLAF1_MOUSE	Slamf1	84.051	13.095	MOUSE	OTHERS	HC substrate	KQESSSESSP	WMQYTLVPLGVVIIFILVFTAII	MMKRQGKSNH
O75096	LRP4_HUMAN	LRP4	84.038	8.575	HUMAN	OTHERS	HC substrate	AAPGEGLHIS	YAIGGLLSILLILVVIAALML	YRHKKSKFTD
Q9R100	CAD17_MOUSE	Cdh17	83.854	8.289	MOUSE	OTHERS	HC substrate	RQDGIPTVGM	AVGILLTTFLVIGIILAVVFI	RMRKDKVENP
P11717	MPRI_HUMAN	IGF2R	83.837	7.909	HUMAN	OTHERS	HC substrate	MHKGLSERSQ	AVGAVLSLLLVALTCCLLALLLY	KKERRETVIS
Q8IZJ1	UNC5B_HUMAN	UNC5B	83.758	7.88	HUMAN	OTHERS	HC substrate	LEASGDAALY	AGLVVAIFVVVAILMAVGVVV	YRRNCRDFDT
Q9NZV1	CRIM1_HUMAN	CRIM1	83.691	7.041	HUMAN	OTHERS	HC substrate	HPSEDSSLDS	IASVVVPIIICLSIIIAFLFI	NQKKQWIPLL
Q3MIP1	IPIL2_HUMAN	ITPRIPL2	83.365	6.379	HUMAN	OTHERS	HC substrate	GGARAEPADG	VDGGFPLLKVAVLLLLSYVLL	RCRHAVRQRF
Q8K558	TRML1_MOUSE	Treml1	83.355	5.536	MOUSE	OTHERS	HC substrate	EFRRRENSIP	LIWGAVLLLALVVVAVVIFAV	MARKKGNRLV
Q923D3	PARM1_MOUSE	Parm1	83.223	7.925	MOUSE	OTHERS	HC substrate	EVENALSSGS	IAAITVTVIAVVLLVFGGAAY	LKIRHSSYGR
O60896	RAMP3_HUMAN	RAMP3	82.712	6.263	HUMAN	OTHERS	HC substrate	VHLEDPPDEV	LIPLIVIPVVLTVAMAGLVV	WRSKRTDTLL
P21754	ZP3_HUMAN	ZP3	82.647	10.221	HUMAN	OTHERS	HC substrate	QWALPSDTSV	VLLGVGLAVVVSLTLTAVILV	LTRRCRTASH
Q9UQV4	LAMP3_HUMAN	LAMP3	82.609	7.293	HUMAN	OTHERS	HC substrate	NVDECSSDYT	IVLPVIGAIVVGLCLMGMGVY	KIRLRCQSSG
P26842	CD27_HUMAN	CD27	82.328	7.952	HUMAN	OTHERS	HC substrate	RSLCSSDFIR	ILVIFSGMFLVFTLAGALFLH	QRRKYRSNKG
Q495A1	TIGIT_HUMAN	TIGIT	82.037	8.089	HUMAN	OTHERS	HC substrate	AEHGARFQIP	LLGAMAATLVVICTAVIVVVA	LTRKKKALRI
Q925F2	ESAM_MOUSE	Esam	81.852	12.833	MOUSE	OTHERS	HC substrate	LDVMTGSKAA	VVAGAVVGTFVGLVLIAGLVL	LYQRRSKTLE
Q15762	CD226_HUMAN	CD226	81.762	8.139	HUMAN	OTHERS	HC substrate	TDNQYTLFVA	GGTVLLLLFVISITTIIVIFL	NRRRRRERRD
O43699	SIGL6_HUMAN	SIGLEC6	81.434	7.852	HUMAN	OTHERS	HC substrate	WKPEGRAGGV	LGAVWGASITTLVFLCVCFIF	RVKTRRKKAA
Q9WTL4	INSRR_MOUSE	Insrr	81.325	9.423	MOUSE	OTHERS	HC substrate	LEEEDTGGMR	IFLTVTPVGFMLLVTLAALGFF	YSRKRNSTLY
Q9ULX7	CAH14_HUMAN	CA14	81.036	13.809	HUMAN	OTHERS	HC substrate	AGSSYTTGEM	LSLGVGILVGCLCLLLAVYFI	ARKIRKKRLE
O14669	TMG2_HUMAN	PRRG2	80.973	12.667	HUMAN	OTHERS	HC substrate	GGRGRVDVAS	LAVGLTGGILLIVLAGLGAFW	YLRWRQHRGQ
D7PDD4	G6B_MOUSE	Mpig6b	80.966	7.835	MOUSE	OTHERS	HC substrate	GSTHGYEYPK	VLIPLLGVGLVLGLGVAGVVW	RRRRLSPPPP
P33146	CAD15_MOUSE	Cdh15	80.962	8.673	MOUSE	OTHERS	HC substrate	GGGVGVSLGA	LVIVLASTVVLLVLILLAAL	RTRFRGHSRG
Q96PZ7	CSMD1_HUMAN	CSMD1	80.959	11.347	HUMAN	OTHERS	HC substrate	SHYHGTSSGS	VAAAILVPFFALILSGFAFYL	YKHRTRPKVQ
Q5ZPR3	CD276_HUMAN	CD276	80.931	10.192	HUMAN	OTHERS	HC substrate	GQPMTFPPEA	LWVTVGLSVCLIALLVALAFV	CWRKIKQSCE
O76095	JTB_HUMAN	JTB	80.876	8.203	HUMAN	OTHERS	HC substrate	CRSALMEQRL	FWKFEGAVVCVALIFACLVII	RQRQLDRKAL
Q96PX8	SLIK1_HUMAN	SLITRK1	80.85	8.107	HUMAN	OTHERS	HC substrate	SRVSISVLVP	GLLLVFVTSAFTVVGMLVFIL	RNRKRSKRRD
Q9HC56	PCDH9_HUMAN	PCDH9	80.808	10.3	HUMAN	OTHERS	HC substrate	QPYQNEDYLT	IMIAIIAGAMVVIVVIFVTVL	VRCRHASRFK
Q6TL19	GUC2G_MOUSE	Gucy2g	80.622	8.36	MOUSE	OTHERS	HC substrate	VAGMTVTVTA	VIPTVTFLVLASAAAITGLML	WRLRGKVQSH
Q6UWI2	PARM1_HUMAN	PARM1	80.556	11.168	HUMAN	OTHERS	HC substrate	EVEHALSSGS	IAAITVTVIAVVLLVFGVAAY	LKIRHSSYGR
P55291	CAD15_HUMAN	CDH15	80.55	11.557	HUMAN	OTHERS	HC substrate	AGGTGLSLGA	LVIVLASALLLLVLVLLVAL	RARFWKQSRG
Q8NFM7	I17RD_HUMAN	IL17RD	80.542	8.883	HUMAN	OTHERS	HC substrate	VHSPWAGPIR	AVAITVPLVVISAFATLFTVM	CRKKQQENIY
P20273	CD22_HUMAN	CD22	80.448	9.155	HUMAN	OTHERS	HC substrate	YYSPETIGRR	VAVGLGSCLAILILAICGL	KLQRRWKRTQ
P21583	SCF_HUMAN	KITLG	80.267	8.666	HUMAN	OTHERS	HC substrate	KNPPGDSSLH	WAAMALPALFSLIIGFAFGALYW	KKRQPSLTRA
Q5DID0	UROL1_HUMAN	UMODL1	79.971	8.994	HUMAN	OTHERS	LC substrate	HAEAGLGAGY	VVLIVVAIFVLVAGTATLLIV	RYQRMNGRYN
Q9H3T3	SEM6B_HUMAN	SEMA6B	79.966	9.237	HUMAN	OTHERS	LC substrate	VSVNLLVTSS	VAAFVVGAVVSGFSVGWFVGL	RERRELARRK
Q8HWB0	HMR1_MOUSE	Mr1	79.797	9.083	MOUSE	OTHERS	LC substrate	APRESGDILR	VSTISGTTILIIALAGVGVLI	WRRSQELKEV
P29322	EPHA8_HUMAN	EPHA8	79.058	10.042	HUMAN	OTHERS	LC substrate	KPRPRYDTRT	IVWICLTLITGLVVLLLLLIC	KKRHCGYSKA
P19235	EPOR_HUMAN	EPOR	78.982	14.62	HUMAN	OTHERS	LC substrate	SLLTPSDLDP	LILTLSLILVVILVLLTVLALLS	HRRALKQKIW
Q9ULT6	ZNRF3_HUMAN	ZNRF3	78.944	10.602	HUMAN	OTHERS	LC substrate	PRQPTEYFDM	GIFLAFFVVVSLVCLILLVKI	KLKQRRSQNS
Q8TC27	ADA32_HUMAN	ADAM32	78.838	7.071	HUMAN	OTHERS	LC substrate	ERASGKTENT	WLLGFLIALPILIVTTAIVLA	RKQLKKWFAK
Q19T08	ECSCR_HUMAN	ECSCR	78.634	10.321	HUMAN	OTHERS	LC substrate	TSETVLTVAA	FGVISFIVILVVVVIILVGVV	SLRFKCRKSK
Q02763	TIE2_HUMAN	TEK	78.595	11.751	HUMAN	OTHERS	LC substrate	ADLGGGKMLL	IAILGSAGMTCLTVLLAFLII	LQLKRANVQR
O60245	PCDH7_HUMAN	PCDH7	78.505	11.189	HUMAN	OTHERS	LC substrate	SYEISKQRLS	IVIGVVAGIMTVILIILIVVM	ARYCRSKNKN
Q96PE5	OPALI_HUMAN	OPALIN	77.95	12.14	HUMAN	OTHERS	LC substrate	GGKETDCGPS	LGLAAGIPLLVATALLVALLF	TLIHRRRSSI
Q9BQ51	PD1L2_HUMAN	PDCD1LG2	77.57	10.483	HUMAN	OTHERS	LC substrate	SQMEPRTHPT	WLLHIFIPFCIIAFIFIATVI	ALRKQLCQKL
Q13740	CD166_HUMAN	ALCAM	77.246	14.256	HUMAN	OTHERS	LC substrate	NREKVNDQAK	LIVGIVVGLLLAALVAGVVYWL	YMKKSKTASK
O43506	ADA20_HUMAN	ADAM20	77.094	15.663	HUMAN	OTHERS	LC substrate	GLNVMGKLRY	LSLLCLLPLVAFLLFCLHVLF	KKRTKSKEDE
Q9UPZ6	THS7A_HUMAN	THSD7A	77.048	11.658	HUMAN	OTHERS	LC substrate	FGPDGRLKTW	VYGVAAGAFVLLIFIVSMIYL	ACKKPKKPQR
P16581	LYAM2_HUMAN	SELE	76.727	12.076	HUMAN	OTHERS	LC substrate	CEAPTESNIP	LVAGLSAAGLSLLTLAPFLLWL	RKCLRKAKKF
P17927	CR1_HUMAN	CR1	76.503	10.861	HUMAN	OTHERS	LC substrate	LAKCTSRTHD	ALIVGTLSGTIFFILLIIFLSWIIL	KHRKGNNAHE
Q12907	LMAN2_HUMAN	LMAN2	76.308	11.173	HUMAN	OTHERS	LC substrate	FRSGPLTGWR	VFLLLLCALLGIVVCAVVGAVVF	QKRQERNKRF
Q86XK7	VSIG1_HUMAN	VSIG1	76.261	13.513	HUMAN	OTHERS	LC substrate	EIDLTSSHPE	VGIIVGALIGSLVGAAIIISV	VCFARNKAKA
P28908	TNR8_HUMAN	TNFRSF8	76.165	15.077	HUMAN	OTHERS	LC substrate	STGKPVLDAG	PVLFWVILVLVVVVGSSAFLL	CHRRACRKRI
Q92729	PTPRU_HUMAN	PTPRU	76.059	18.442	HUMAN	OTHERS	LC substrate	QRSEEMGLIL	GICAGGLAVLILLLGAIIVII	RKGRDHYAYS
Q80UL9	JAML_MOUSE	Jaml	75.92	11.356	MOUSE	OTHERS	LC substrate	QQGILNGNQL	VIIVGIVCATFLLLPVLILIV	KKAKWNKSSV
A8MVZ5	BTNLA_HUMAN	BTNL10	75.782	14.966	HUMAN	OTHERS	LC substrate	RSSQFTAWKA	ALPLILVAMGLVIAGGICIFW	KRQREKNKAS
P98153	IDD_HUMAN	DGCR2	75.78	11.544	HUMAN	OTHERS	LC substrate	LFDSMASGMR	LVVSCISSFLILSLLLFMV	HRLRQRRRER
Q13445	TMED1_HUMAN	TMED1	75.643	14.544	HUMAN	OTHERS	LC substrate	LQEGNLERVN	FWSAVNVAVLLLVAVLQVCTL	KRFFQDKRPV
Q14956	GPNMB_HUMAN	GPNMB	75.549	11.181	HUMAN	OTHERS	LC substrate	DPASPLRMAN	SALISVGCLAIFVTVISLLVY	KKHKEYNPIE
O00238	BMR1B_HUMAN	BMPR1B	75.522	11.153	HUMAN	OTHERS	LC substrate	DFVDGPIHHR	ALLISVTVCSLLLVLIILFCYF	RYKRQETRPR
P25446	TNR6_MOUSE	Fas	75.479	19.598	MOUSE	OTHERS	LC substrate	NCRKQSPRNR	LWLLTILVLLIPLVFIY	RKYRKRKCWK
Q9BQS7	HEPH_HUMAN	HEPH	75.367	13.747	HUMAN	OTHERS	LC substrate	PIKNVEMLAS	VLVAISVTLLLVVLALGGVVW	YQHRQRKLRR
Q8TDQ0	HAVR2_HUMAN	HAVCR2	75.182	9.224	HUMAN	OTHERS	LC substrate	RDSGATIRIG	IYIGAGICAGLALALIFGALI	FKWYSHSKEK
Q9H156	SLIK2_HUMAN	SLITRK2	75.14	17.152	HUMAN	OTHERS	LC substrate	LHTEVPLSVL	ILGLLVVFILSVCFGAGLFVF	VLKRRKGVPS
Q9Z109	VSIG2_MOUSE	Vsig2	75.09	13.822	MOUSE	OTHERS	LC substrate	VTDSSEGRVA	GTLIGVLLGVLLLSVAAFCLI	RFQKERKKEP
Q8IYV9	IZUM1_HUMAN	IZUMO1	75.033	10.445	HUMAN	OTHERS	LC substrate	LQPEKMLASR	LLGLLICGSLALITGLTFAIF	RRRKVIDFIK
P20239	ZP2_MOUSE	Zp2	74.958	13.912	MOUSE	OTHERS	LC substrate	IIAKDIASKT	LGAVAALVGSAVILGFICYL	YKKRTIRFNH
Q9HCL0	PCD18_HUMAN	PCDH18	74.953	11.43	HUMAN	OTHERS	LC substrate	SVSQASLDVS	MIIIISLGAICAVLLVIMVLF	ATRCNREKKD
Q96A28	SLAF9_HUMAN	SLAMF9	74.762	14.253	HUMAN	OTHERS	LC substrate	SEKPSTAFCL	LAKGLLIFLLLVILAMGLWVI	RVQKRHKMPR
P24394	IL4RA_HUMAN	IL4R	74.752	9.642	HUMAN	OTHERS	LC substrate	NSYREPFEQH	LLLGVSVSCIVILAVCLLCYVSIT	KIKKEWWDQI
Q9UBV2	SE1L1_HUMAN	SEL1L	74.634	11.56	HUMAN	OTHERS	LC substrate	MFTQLDMDQL	LGPEWDLYLMTIIALLLGTVI	AYRQRQHQDM
Q9Y279	VSIG4_HUMAN	VSIG4	74.602	11.664	HUMAN	OTHERS	LC substrate	TSAGPGKSLP	VFAIILIISLCCMVVFTMAYI	MLCRKTSQQE
P11362	FGFR1_HUMAN	FGFR1	74.412	11.589	HUMAN	OTHERS	LC substrate	AVMTSPLYLE	IIIYCTGAFLISCMVGSVIVY	KMKSGTKKSD
P12314	FCGR1_HUMAN	FCGR1A	74.326	11.813	HUMAN	OTHERS	LC substrate	LQLPTPVWFH	VLFYLAVGIMFLVNTVLWVTI	RKELKRKKKW
P40189	IL6RB_HUMAN	IL6ST	74.324	11.634	HUMAN	OTHERS	LC substrate	TPKFAQGEIE	AIVVPVCLAFLLTTLLGVLFCF	NKRDLIKKHI
P11609	CD1D1_MOUSE	Cd1d1	74.057	15.761	MOUSE	OTHERS	LC substrate	YWDARQAPVG	LIVFIVLIMLVVVGAVVYYIW	RRRSAYQDIR
Q9UM73	ALK_HUMAN	ALK	74.005	10.651	HUMAN	OTHERS	LC substrate	PHLPLSLILS	VVTSALVAALVLAFSGIMIVY	RRKHQELQAM
Q64385	I11RA_MOUSE	Il11ra1	73.995	12.508	MOUSE	OTHERS	LC substrate	DPLEQVAVLA	SLGIFSCLGLAVGALALGLWL	RLRRSGKDGP
Q9Z123	SEM4F_MOUSE	Sema4f	73.947	19.675	MOUSE	OTHERS	LC substrate	PANRAHTVVG	AGLVGFFLGVLAASLTLLLIG	RRQQRRRQRE
Q16790	CAH9_HUMAN	CA9	73.82	8.71	HUMAN	OTHERS	LC substrate	QLNSCLAAGD	ILALVFGLLFAVTSVAFLVQM	RRQHRRGTKG
Q8TDF5	NETO1_HUMAN	NETO1	73.703	10.586	HUMAN	OTHERS	LC substrate	LDQLTNTSGT	VIGVTSCIVIILIIISVIVQI	KQPRKKYVQR
P01730	CD4_HUMAN	CD4	73.65	10.895	HUMAN	OTHERS	LC substrate	LPTWSTPVQP	MALIVLGGVAGLLLFIGLGIFF	CVRCRHRRRQ
Q6UX15	LAYN_HUMAN	LAYN	73.636	12.175	HUMAN	OTHERS	LC substrate	SREAALNLAY	ILIPSIPLLLLLVVTTVVCWV	WICRKRKREQ
P25942	TNR5_HUMAN	CD40	73.529	14.68	HUMAN	OTHERS	LC substrate	VVCGPQDRLR	ALVVIPIIFGILFAILLVLVFI	KKVAKKPTNK
P16871	IL7RA_HUMAN	IL7R	73.509	12.247	HUMAN	OTHERS	LC substrate	EINNSSGEMD	PILLTISILSFFSVALLVILACVLW	KKRIKPIVWP
Q9UMZ3	PTPRQ_HUMAN	PTPRQ	73.5	16.157	HUMAN	OTHERS	LC substrate	GEGLSERTVE	IILSVTLCILSIILLGTAIFA	FARIRQKQKE
Q16849	PTPRN_HUMAN	PTPRN	73.458	16.475	HUMAN	OTHERS	LC substrate	QTAHSTSPMR	SVLLTLVALAGVAGLLVALAVALCV	RQHARQQDKE
Q9NPF0	CD320_HUMAN	CD320	73.328	15.243	HUMAN	OTHERS	LC substrate	GDQSGSPTAY	GVIAAAAVLSASLVTATLLLL	SWLRAQERLR
P34910	EVI2B_HUMAN	EVI2B	73.273	11.578	HUMAN	OTHERS	LC substrate	QTPQKNNYNS	IAAILIGVLLTSMLVAIIIIVLWK	CLRKPVLNDQ
Q15363	TMED2_HUMAN	TMED2	73.202	14.54	HUMAN	OTHERS	LC substrate	RAINDNTNSR	VVLWSFFEALVLVAMTLGQIY	YLKRFFEVRR
Q5T2D2	TRML2_HUMAN	TREML2	73.061	14.609	HUMAN	OTHERS	LC substrate	PSIRHQDVYS	TVLGVVLTLLVLMLIMVYGFW	KKRHMASYSM
Q14517	FAT1_HUMAN	FAT1	72.81	13.605	HUMAN	OTHERS	LC substrate	STPWNIGLAE	GIGIVVFVAGIFLLVVVFVLC	RKMISRKKKH
O95727	CRTAM_HUMAN	CRTAM	72.718	12.735	HUMAN	OTHERS	LC substrate	YLGLARKKSG	ILLLTLVSFLIFILFIIVQLF	IMKLRKAHVI
Q9H9K5	MER34_HUMAN	ERVMER34-1	72.702	11.912	HUMAN	OTHERS	LC substrate	IFAKVGDWFR	SWGYVLLIVLFCLFIFVLIYV	RVFRKSRRSL
O95866	G6B_HUMAN	MPIG6B	72.636	19.587	HUMAN	OTHERS	LC substrate	GPTHGSVYPQ	LLIPLLGAGLVLGLGALGLVW	WLHRRLPPQP
Q9BVV8	F174C_HUMAN	FAM174C	72.609	8.757	HUMAN	OTHERS	LC substrate	PGASGSALTR	SFYVILGFCGLTALYFLIRAF	RLKKPQRRRY
Q86VZ4	LRP11_HUMAN	LRP11	72.44	16.8	HUMAN	OTHERS	LC substrate	GGEHPAPETG	AVLPLALGLAITALLLLMVACRL	RLVKQKLKKA
P28906	CD34_HUMAN	CD34	72.28	18.511	HUMAN	OTHERS	LC substrate	ASHQSYSQKT	LIALVTSGALLAVLGITGYFL	MNRRSWSPTG
Q9H159	CAD19_HUMAN	CDH19	72.195	15.365	HUMAN	OTHERS	LC substrate	LVLSMGFKTE	VIIAILICIMIIFGFIFLTLG	LKQRRKQILF
Q9UKN1	MUC12_HUMAN	MUC12	72.003	17.19	HUMAN	OTHERS	LC substrate	EFNIAKSLVY	GIVGAVMAVLLLALIILIILF	SLSQRKRHRE
Q8BG22	CLCA2_MOUSE	Clca2	71.858	9.466	MOUSE	OTHERS	LC substrate	SRDDLILKGV	LTTVGLIAILCLIMVVAHCIF	NRKKRPSRKE
Q9CR75	TNR12_MOUSE	Tnfrsf12a	71.818	15.437	MOUSE	OTHERS	LC substrate	PPAHFRLLWP	ILGGALSLVLVLALVSSFLVW	RRCRRREKFT
O60279	SUSD5_HUMAN	SUSD5	71.808	15.783	HUMAN	OTHERS	LC substrate	DGCPGLSRGP	VIATIVTVLCLLLLLAGVGMV	WGYRKCQHKS
P10747	CD28_HUMAN	CD28	71.75	15.797	HUMAN	OTHERS	LC substrate	SPLFPGPSKP	FWVLVVVGGVLACYSLLVTVAFIIFWV	RSKRSRLLHS
P49755	TMEDA_HUMAN	TMED10	71.669	15.081	HUMAN	OTHERS	LC substrate	RDTNESTNTR	VLYFSIFSMFCLIGLATWQVF	YLRRFFKAKK
Q9NS62	THSD1_HUMAN	THSD1	71.578	21.387	HUMAN	OTHERS	LC substrate	QPQGPVKSNN	IVTVTGISLCLFIIIATVLIT	LWRRFGRPAK
Q6DN72	FCRL6_HUMAN	FCRL6	71.232	11.435	HUMAN	OTHERS	LC substrate	QVLFTPASNW	LVPWLPASLLGLMVIAAALLV	YVRSWRKAGP
Q9BZD7	TMG3_HUMAN	PRRG3	71.136	12.01	HUMAN	OTHERS	LC substrate	SVRDPSQSSD	AMYVVVPLLGVALLIVIALFIIW	RCQLQKATRH
Q96P31	FCRL3_HUMAN	FCRL3	71.106	14.829	HUMAN	OTHERS	LC substrate	GTSRNRTGLT	AAGITGLVLSILVLAAAAALL	HYARARRKPG
Q96NY8	NECT4_HUMAN	NECTIN4	71.056	12.16	HUMAN	OTHERS	LC substrate	GKQVDLVSAS	VVVVGVIAALLFCLLVVVVVL	MSRYHRRKAQ
Q9BZ76	CNTP3_HUMAN	CNTNAP3	70.78	12.973	HUMAN	OTHERS	LC substrate	LVNADRRDSA	VIGGVIAVVIFILLCITAIAI	RIYQQRKLRK
Q9P2E7	PCD10_HUMAN	PCDH10	70.654	13.27	HUMAN	OTHERS	LC substrate	GGGETSLDLT	LILIIALGSVSFIFLLAMIVL	AVRCQKEKKL
P42702	LIFR_HUMAN	LIFR	70.389	27.865	HUMAN	OTHERS	LC substrate	SMYVVTKENS	VGLIIAILIPVAVAVIVGVVTSILC	YRKREWIKET
A8MVW5	HECA2_HUMAN	HEPACAM2	70.066	12.728	HUMAN	OTHERS	LC substrate	LAQKGKSLSP	LASITGISLFLIISMCLLFLW	KKYQPYKVIK
P30203	CD6_HUMAN	CD6	70.063	14.234	HUMAN	OTHERS	LC substrate	NKESRELMLL	IPSIVLGILLLGSLIFIAFIL	LRIKGKYALP
Q9QZ26	KCNE5_MOUSE	Kcne5	69.626	14.495	MOUSE	OTHERS	LC substrate	ATSAKGNDAY	LYILLIMIFYACLAGGLILAY	TRSRKLVEAK
Q07763	CD244_MOUSE	Cd244	69.57	8.444	MOUSE	OTHERS	LC substrate	SVPSNFRFLP	FGVIIVILVTLFLGAIICFCV	WTKKRKQLQF
Q96JA1	LRIG1_HUMAN	LRIG1	69.567	12.889	HUMAN	OTHERS	LC substrate	GCRKDGTTVG	IFTIAVVSSIVLTSLVWVCII	YQTRKKSEEY
Q16832	DDR2_HUMAN	DDR2	69.412	14.582	HUMAN	OTHERS	LC substrate	MLKVDDSNTR	ILIGCLVAIIFILLAIIVIILW	RQFWQKMLEK
Q9UBS9	SUCO_HUMAN	SUCO	69.345	9.063	HUMAN	OTHERS	LC substrate	AELKREVSDR	QSYLVISLVLCVVLGLMLCMQ	RCRNTSQFDG
Q6P9G4	TM154_HUMAN	TMEM154	69.294	14.77	HUMAN	OTHERS	LC substrate	NFAPDENQLE	FILMVLIPLILLVLLLLSVVF	LATYYKRKRT
Q8NET5	NFAM1_HUMAN	NFAM1	69.26	16.068	HUMAN	OTHERS	LC substrate	YREPPQSPQK	LLLFGFTGLLSVLSVVGTALL	LWNKKRMRGP
Q8WVN6	SCTM1_HUMAN	SECTM1	68.982	12.002	HUMAN	OTHERS	LC substrate	AEPQSAPDTG	FWPVPAVVTAVFILLVALVMF	AWYRCRCSQQ
Q92956	TNR14_HUMAN	TNFRSF14	68.773	23.73	HUMAN	OTHERS	LC substrate	GAGTSSSHWV	WWFLSGSLVIVIVCSTVGLII	CVKRRKPRGD
Q92932	PTPR2_HUMAN	PTPRN2	68.744	13.998	HUMAN	OTHERS	LC substrate	QAEQEDSTKF	IALTLVSLACILGVLLASGLI	YCLRHSSQHR
O14763	TR10B_HUMAN	TNFRSF10B	68.74	12.654	HUMAN	OTHERS	LC substrate	SPGTPASPCS	LSGIIIGVTVAAVVLIVAVFV	CKSLLWKKVL
P07333	CSF1R_HUMAN	CSF1R	68.737	15.871	HUMAN	OTHERS	LC substrate	HPPDEFLFTP	VVVACMSIMALLLLLLLLLLY	KYKQKPKYQV
Q3V0X1	SMIM9_MOUSE	Smim9	68.674	15.592	MOUSE	OTHERS	LC substrate	NHLSDFFKSS	IPPAAIFALFVTTAIMRAAIV	NKRLEEPHRQ
Q13641	TPBG_HUMAN	TPBG	68.564	14.728	HUMAN	OTHERS	LC substrate	PILPPSLQTS	YVFLGIVLALIGAIFLLVLYL	NRKGIKKWMH
O15031	PLXB2_HUMAN	PLXNB2	68.361	15.829	HUMAN	OTHERS	LC substrate	EYDTRVSDVP	LSLILPLVIVPMVVVIAVSVY	CYWRKSQQAE
Q9D9J7	IZUM1_MOUSE	Izumo1	68.194	17.916	MOUSE	OTHERS	LC substrate	QNPEKKMKTR	LLILLTLGFVVLVASIIISVL	HFRKVSAKLK
Q5IJ48	CRUM2_HUMAN	CRB2	67.937	15.248	HUMAN	OTHERS	LC substrate	PLPLPFPLLE	VAVPAACACLLLLLLGLLSGI	LAARKRRQSE
P20023	CR2_HUMAN	CR2	67.916	11.437	HUMAN	OTHERS	LC substrate	NPPLAVCRSR	SLAPVLCGIAAGLILLTFLIVITLYVIS	KHRARNYYTD
Q9EP73	PD1L1_MOUSE	Cd274	67.873	17.391	MOUSE	OTHERS	LC substrate	ATHPPQNRTH	WVLLGSILLFLIVVSTVLLFL	RKQVRMLDVE
Q6UW88	EPGN_HUMAN	EPGN	67.838	13.665	HUMAN	OTHERS	LC substrate	TSYAVDSYEK	YIAIGIGVGLLLSGFLVIFYC	YIRKRCLKLK
Q5SQ64	LY66F_HUMAN	LY6G6F	67.789	15.384	HUMAN	OTHERS	LC substrate	APSTGWDMPW	ILMLLLTMGQGVVILALSIVL	WRQRVRGAPG
Q9H3R2	MUC13_HUMAN	MUC13	67.606	15.202	HUMAN	OTHERS	LC substrate	GLDCKDKFQL	ILTIVGTIAGIVILSMIIALI	VTARSNNKTK
Q14703	MBTP1_HUMAN	MBTPS1	67.47	11.546	HUMAN	OTHERS	LC substrate	IMPGRYNQEV	GQTIPVFAFLGAMVVLAFFVVQI	NKAKSRPKRR
Q6NUJ2	CK087_HUMAN	C11orf87	67.369	16.665	HUMAN	OTHERS	LC substrate	QQLFQSFSST	LVLIVLVTLIFCLIVLSLSTF	HIHKRRMKKR
Q3MIW9	MUCL3_HUMAN	MUCL3	67.304	11.281	HUMAN	OTHERS	LC substrate	GENDSFPAWA	IVIVVLVAVILLLVFLGLIFL	VSYMMRTRRT
P20036	DPA1_HUMAN	HLA-DPA1	67.261	13.553	HUMAN	OTHERS	LC substrate	EPIQMPETTE	TVLCALGLVLGLVGIIVGTVLII	KSLRSGHDPR
Q99075	HBEGF_HUMAN	HBEGF	67.145	13.998	HUMAN	OTHERS	LC substrate	ENRLYTYDHT	TILAVVAVVLSSVCLLVIVGLLMF	RYHRRGGYDV
Q96IQ7	VSIG2_HUMAN	VSIG2	67.06	17.431	HUMAN	OTHERS	LC substrate	VTEPSQGRVA	GALIGVLLGVLLLSVAAFCLV	RFQKERGKKP
O43570	CAH12_HUMAN	CA12	66.897	20.296	HUMAN	OTHERS	LC substrate	VQVCTAAGLS	LGIILSLALAGILGICIVVVV	SIWLFRRKSI
P13726	TF_HUMAN	F3	66.866	15.737	HUMAN	OTHERS	LC substrate	MGQEKGEFRE	IFYIIGAVVFVVIILVIILAISL	HKCRKAGVGQ
Q8IWB1	IPRI_HUMAN	ITPRIP	66.788	15.445	HUMAN	OTHERS	LC substrate	EEGRQQNETR	VAWDLWSTLCMILFLMI	EVWRQDHQEG
Q3TTY0	PLB1_MOUSE	Plb1	66.744	14.146	MOUSE	OTHERS	LC substrate	KAEEPSNALY	WAVPVAAIGGLAVGILGVMLW	RTVKPVQQEE
Q9HC73	CRLF2_HUMAN	CRLF2	66.721	13.804	HUMAN	OTHERS	LC substrate	PTPPKPKLSK	FILISSLAILLMVSLLLLSLW	KLWRVKKFLI
Q96FE7	P3IP1_HUMAN	PIK3IP1	66.4	12.891	HUMAN	OTHERS	LC substrate	NSKEKKDLGT	LGYVLGITMMVIIIAIGAGII	LGYSYKRGKD
Q9NR16	C163B_HUMAN	CD163L1	66.34	16.034	HUMAN	OTHERS	LC substrate	LKSLNASSGH	LALILSSIFGLLLLVLFILFL	TWCRVQKQKH
Q8IVU1	IGDC3_HUMAN	IGDCC3	66.208	10.359	HUMAN	OTHERS	LC substrate	EAANQTSTTG	IVIGIHIGVTCIIFCVLFLLF	GQRGRVLLCK
P43307	SSRA_HUMAN	SSR1	66.19	11.274	HUMAN	OTHERS	LC substrate	EREDGLDGET	IFMYMFLAGLGLLVIVGLHQL	LESRKRKRPI
Q9HBG7	LY9_HUMAN	LY9	66.143	15.325	HUMAN	OTHERS	LC substrate	ICSGPERNTK	LWIGLFLMVCLLCVGIFSWCIW	KRKGRCSVPA
Q8K592	AMHR2_MOUSE	Amhr2	66.108	19.091	MOUSE	OTHERS	LC substrate	QATPGGPVWM	ALLLLGMFLVLLLSSIILALL	QRKACRVQGG
P23470	PTPRG_HUMAN	PTPRG	65.976	11.474	HUMAN	OTHERS	LC substrate	ISRPAPGRME	WIIPLIVVSALTFVCLILLIAVLVYW	RGCNKIKSKG
Q16820	MEP1B_HUMAN	MEP1B	65.858	20.161	HUMAN	OTHERS	LC substrate	CEKRGSTRDT	IVIAVSSTVAVFALMLIITLV	SVYCTRKKYR
P15529	MCP_HUMAN	CD46	65.843	14.329	HUMAN	OTHERS	LC substrate	PEEGILDSLD	VWVIAVIVIAIVVGVAVICVVPY	RYLQRRKKKG
Q68SN8	FCRL5_MOUSE	Fcrl5	65.617	18.928	MOUSE	OTHERS	LC substrate	MTKNRSVPMA	AGITVGLLIMAVGVFLFYCWF	SRKAGGKPTS
Q9BTN0	LRFN3_HUMAN	LRFN3	65.442	15.148	HUMAN	OTHERS	LC substrate	PHAPFLGGTM	IIALGGVIVASVLVFIFVLLM	RYKVHGGQPP
Q9Y6H6	KCNE3_HUMAN	KCNE3	65.332	14.634	HUMAN	OTHERS	LC substrate	ASLPGRDDNS	YMYILFVMFLFAVTVGSLILG	YTRSRKVDKR
P20916	MAG_HUMAN	MAG	65.314	14.187	HUMAN	OTHERS	LC substrate	HRLMWAKIGP	VGAVVAFAILIAIVCYITQT	RRKKNVTESP
P57087	JAM2_HUMAN	JAM2	65.301	19.591	HUMAN	OTHERS	LC substrate	RMQVDDLNIS	GIIAAVVVVALVISVCGLGVC	YAQRKGYFSK
Q13505	MTX1_HUMAN	MTX1	65.226	20.228	HUMAN	OTHERS	LC substrate	EEEPYRRRNQ	ILSVLAGLAAMVGYALLSGIV	SIQRATPARA
Q04900	MUC24_HUMAN	CD164	65.17	18.373	HUMAN	OTHERS	LC substrate	SQPVRKSTFD	AASFIGGIVLVLGVQAVIFFL	YKFCKSKERN
Q8N386	LRC25_HUMAN	LRRC25	64.53	14.686	HUMAN	OTHERS	LC substrate	SCAPGLASAT	IGAVVVSGCLLLGLAIAGPVL	AWRLWRCRVA
Q8N6Y1	PCD20_HUMAN	PCDH20	64.316	17.513	HUMAN	OTHERS	LC substrate	VESVSCMPTL	VALSVISLGSITLVTGMGIYI	CLRKGEKHPR
Q13444	ADA15_HUMAN	ADAM15	64.221	15.809	HUMAN	OTHERS	LC substrate	QLKATSSLTT	GLLLSLLVLLVLVMLGASYWY	RARLHQRLCQ
P15391	CD19_HUMAN	CD19	64.194	17.631	HUMAN	OTHERS	LC substrate	HWLLRTGGWK	VSAVTLAYLIFCLCSLVGILHL	QRALVLRRKR
O60487	MPZL2_HUMAN	MPZL2	63.879	13.899	HUMAN	OTHERS	LC substrate	TVRFSEIHFL	ALAIGSACALMIIIVIVVVLF	QHYRKKRWAE
Q04912	RON_HUMAN	MST1R	63.781	21.927	HUMAN	OTHERS	LC substrate	PGPDGVPQST	LLGILLPLLLLVAALATALVF	SYWWRRKQLV
A8E0Y8	IGSF2_MOUSE	Cd101	63.669	17.075	MOUSE	OTHERS	LC substrate	VSSLICSSGP	LLHFLIVCPFVMLLLLATSFL	CLYRKARKLS
P01133	EGF_HUMAN	EGF	63.629	21.792	HUMAN	OTHERS	LC substrate	RHAGHGQQQK	VIVVAVCVVVLVMLLLLSLWG	AHYYRTQKLL
Q9BX59	TPSNR_HUMAN	TAPBPL	63.573	18.169	HUMAN	OTHERS	LC substrate	STQVVPPERR	TALGVIFASSLFLLALMFLGL	QRRQAPTGLG
O35181	NRG3_MOUSE	Nrg3	63.352	15.436	MOUSE	OTHERS	LC substrate	MESEDVYQRQ	VLSISCIIFGIVIVGMFCAAF	YFKSKKQAKQ
Q8WZ59	TM190_HUMAN	TMEM190	63.108	18.248	HUMAN	OTHERS	LC substrate	PDENVRRKHM	WALVWTCSGLLLLSCSICLFW	WAKRRDVLHM
Q9WU03	SPIT2_MOUSE	Spint2	63.093	18.142	MOUSE	OTHERS	LC substrate	MHPFLTPGLK	AVILVGLFLMVLILLLGTSMV	CLIRVVRRKQ
B2RU80	PTPRB_MOUSE	Ptprb	63.001	20.851	MOUSE	OTHERS	LC substrate	ESEPLFGVIE	GVSAGLFLIGMLVALVAFFIC	RQKASHSRER
P21860	ERBB3_HUMAN	ERBB3	62.931	14.371	HUMAN	OTHERS	LC substrate	LVLIGKTHLT	MALTVIAGLVVIFMMLGGTFL	YWRGRRIQNK
P40238	TPOR_HUMAN	MPL	62.872	20.489	HUMAN	OTHERS	LC substrate	RVETATETAW	ISLVTALHLVLGLSAVLGLLLL	RWQFPAHYRR
P01903	DRA_HUMAN	HLA-DRA	62.542	16.717	HUMAN	OTHERS	LC substrate	APSPLPETTE	NVVCALGLTVGLVGIIIGTIFII	KGLRKSNAAE
Q96QU1	PCD15_HUMAN	PCDH15	62.461	17.299	HUMAN	OTHERS	LC substrate	GESLGYTEGA	LLALAFIIILCCIPAILVVLV	SYRQFKVRQA
P15509	CSF2R_HUMAN	CSF2RA	62.424	16.131	HUMAN	OTHERS	LC substrate	EAIEFGSDDG	NLGSVYIYVLLIVGTLVCGIVLGFLF	KRFLRIQRLF
P05362	ICAM1_HUMAN	ICAM1	62.404	23.628	HUMAN	OTHERS	LC substrate	TVNVLSPRYE	IVIITVVAAAVIMGTAGLSTYLY	NRQRKIKKYR
Q9NY15	STAB1_HUMAN	STAB1	62.377	24.596	HUMAN	OTHERS	LC substrate	LAPEAPPVAA	GVGAVLAAGALLGLVAGALYL	RARGKPMGFG
Q60819	I15RA_MOUSE	Il15ra	62.224	17.129	MOUSE	OTHERS	LC substrate	ISPHSSKMTK	VAISTSVLLVGAGVVMAFLAW	YIKSRQPSQP
Q9NYQ8	FAT2_HUMAN	FAT2	62.131	22.008	HUMAN	OTHERS	LC substrate	IQRGDWGQQE	LLIITVAVAFIIISTVGLLFY	CRRCKSHKPV
P48357	LEPR_HUMAN	LEPR	61.948	21.199	HUMAN	OTHERS	LC substrate	QDDIEKHQSD	AGLYVIVPVIISSSILLLGTLLI	SHQRMKKLFW
Q6Q8B3	MO2R2_HUMAN	CD200R1L	61.808	17.313	HUMAN	OTHERS	LC substrate	TSGSPALSLL	IILYVKLSLFVVILVTTGFVF	FQRINHVRKV
Q8NBR0	P5I13_HUMAN	TP53I13	61.709	17.979	HUMAN	OTHERS	LC substrate	ARGPTPRTEE	AAWAAMALTFLLVLLTLATLC	TRLHRNFRRG
Q8IXH8	CAD26_HUMAN	CDH26	61.688	14.784	HUMAN	OTHERS	LC substrate	ELADAEVGLH	VGALFPVCAAFVALAVALLFL	LRCYFVLEPK
Q9QY40	PLXB3_MOUSE	Plxnb3	61.554	20.124	MOUSE	OTHERS	LC substrate	MMSTFPVEAQ	LGLGMGAAVLIAAVLLLTLMY	RHKSKKALRD
Q6UY11	DLK2_HUMAN	DLK2	61.548	12.324	HUMAN	OTHERS	LC substrate	RQEAGLGEPS	LVALVVFGALTAALVLATVLL	TLRAWRRGVC
O35305	TNR11_MOUSE	Tnfrsf11a	61.37	17.246	MOUSE	OTHERS	LC substrate	PKEAQAYLPS	LIVLLLFISVVVVAAIIFGV	YYRKGGKALT
Q8TDQ1	CLM1_HUMAN	CD300LF	61.332	19.378	HUMAN	OTHERS	LC substrate	DNRHKLLKLS	VLLPLIFTILLLLLVAASLLA	WRMMKYQQKA
G3X8R9	TMIG3_MOUSE	Tmigd3	61.224	20.615	MOUSE	OTHERS	LC substrate	AVQKAEGSRM	SILIICILITSLGIIFIISHL	SRGRRSQRNR
Q14392	LRC32_HUMAN	LRRC32	61.211	21.354	HUMAN	OTHERS	LC substrate	CEKGGLKNIN	LIIILTFILVSAILLTTLAAC	CCVRRQKFNQ
Q9UIB8	SLAF5_HUMAN	CD84	61.165	17.243	HUMAN	OTHERS	LC substrate	AMGFRTHHTG	LLSVLAMFFLLVLILSSVFLF	RLFKRRQGRI
A2RUT3	TMM89_HUMAN	TMEM89	61.152	27.686	HUMAN	OTHERS	LC substrate	CPGYWLGPGA	SRIYPVAAVMITTTMLMICRKIL	QGRRRSQATK
Q15116	PDCD1_HUMAN	PDCD1	61.117	18.298	HUMAN	OTHERS	LC substrate	RPAGQFQTLV	VGVVGGLLGSLVLLVWVLAVI	CSRAARGTIG
Q5T1S8	NCMAP_HUMAN	NCMAP	61.116	15.082	HUMAN	OTHERS	LC substrate	GEDFLYKSSG	AIVAAVVVVVIIIFTVVLILL	KMYNRKMRTR
Q5SZK8	FREM2_HUMAN	FREM2	60.847	21.826	HUMAN	OTHERS	LC substrate	SPSSAVSLVT	VVGGTTVGLLTICLTVIAVLM	CRGKESFRGK
O43493	TGON2_HUMAN	TGOLN2	60.821	14.975	HUMAN	OTHERS	LC substrate	PNGSGNGSAE	SSHFFAYLVTAAILVAVLYIA	HHNKRKIIAF
E9Q9F6	CTSRD_MOUSE	Catsperd	60.784	15.167	MOUSE	OTHERS	LC substrate	KQLRSEKGQR	LLGFCYQILQLCLGVCFCTWL	RGKLRQWLRP
Q96LA6	FCRL1_HUMAN	FCRL1	60.638	17.747	HUMAN	OTHERS	LC substrate	TGARSNHLTS	GVIEGLLSTLGPATVALLFCY	GLKRKIGRRS
Q5JXA9	SIRB2_HUMAN	SIRPB2	60.593	12.19	HUMAN	OTHERS	LC substrate	EPATEMSPTG	LLVVFAPVVLGLKAITLAALL	LALATSRRSP
P12821	ACE_HUMAN	ACE	60.583	21.621	HUMAN	OTHERS	LC substrate	GLDLDAQQAR	VGQWLLLFLGIALLVATLGLS	QRLFSIRHRS
Q12836	ZP4_HUMAN	ZP4	60.567	16.697	HUMAN	OTHERS	LC substrate	EKLRVPVDSK	VLWVAGLSGTLILGALLVSYL	AVKKQKSCPD
Q13145	BAMBI_HUMAN	BAMBI	60.549	21.252	HUMAN	OTHERS	LC substrate	TSSKELWFRA	AVIAVPIAGGLILVLLIMLAL	RMLRSENKRL
P43308	SSRB_HUMAN	SSR2	60.474	16.279	HUMAN	OTHERS	LC substrate	DRRFSPHFLD	WAAFGVMTLPSIGIPLLLWY	SSKRKYDTPK
Q9P2J2	TUTLA_HUMAN	IGSF9	60.071	14.192	HUMAN	OTHERS	LC substrate	TQLPGLLPQP	VLAGVVGGVCFLGVAVLVSIL	AGCLLNRRRA
Q3TEW6	MPZL1_MOUSE	Mpzl1	59.914	26.692	MOUSE	OTHERS	LC substrate	HVVEIDNLLV	FLVWVVVGTVTAVVLGLTLLI	SLVLVVLYRR
P08922	ROS1_HUMAN	ROS1	59.849	18.893	HUMAN	OTHERS	LC substrate	LVGDDFWIPE	TSFILTIIVGIFLVVTIPLTFVW	HRRLKNQKSA
Q8BG84	LAIR1_MOUSE	Lair1	59.657	19.587	MOUSE	OTHERS	LC substrate	TSWLKTYSIY	IFTVVSVIFLLCLSALLFCFL	RHRQKKQGLP
Q9NYZ4	SIGL8_HUMAN	SIGLEC8	59.579	16.017	HUMAN	OTHERS	LC substrate	RPVSQVTLAA	VGGAGATALAFLSFCIIFIIV	RSCRKKSARP
P40200	TACT_HUMAN	CD96	59.574	16.473	HUMAN	OTHERS	LC substrate	IVVNKPKDGM	SWPVIVAALLFCCMILFGLGV	RKWCQYQKEI
Q15256	PTPRR_HUMAN	PTPRR	59.264	14.767	HUMAN	OTHERS	LC substrate	EADKIWSKEG	FYAVVIFLSIFVIIVTCLMIL	YRLKERFQLS
Q5SY80	CTSRE_HUMAN	CATSPERE	59.181	21.005	HUMAN	OTHERS	LC substrate	ETFGLIPSPS	VYLVASFLFVLMLLFFTILVL	SYFRYMRIYR
P28068	DMB_HUMAN	HLA-DMB	59.173	17.832	HUMAN	OTHERS	LC substrate	PGLSPMQTLK	VSVSAVTLGLGLIIFSLGVIS	WRRAGHSSYT
Q96H15	TIMD4_HUMAN	TIMD4	58.713	16.682	HUMAN	OTHERS	LC substrate	SMKNEMPISQ	LLMIIAPSLGFVLFALFVAFL	LRGKLMETYC
Q92824	PCSK5_HUMAN	PCSK5	58.561	18.057	HUMAN	OTHERS	LC substrate	VRPATEHFKT	ALFITSSMMLVLLLGAAVVVW	KKSRGRVQPA
Q6UWW9	TM207_HUMAN	TMEM207	58.497	21.861	HUMAN	OTHERS	LC substrate	YNDQHPNGWY	IWILLLLVLVAALLCGAVVLC	LQCWLRRPRI
Q9H0V9	LMA2L_HUMAN	LMAN2L	58.405	14.663	HUMAN	OTHERS	LC substrate	APLPPLSGLA	LFLIVFFSLVFSVFAIVIGIILY	NKWQEQSRKR
Q6UWV2	MPZL3_HUMAN	MPZL3	58.195	20.499	HUMAN	OTHERS	LC substrate	ERGFGTMLSS	VALLSILVFVPSAVVVALLLV	RMGRKAAGLK
Q9UF33	EPHA6_HUMAN	EPHA6	58.191	20.292	HUMAN	OTHERS	LC substrate	MAAEQGQILV	IATAAVGGFTLLVILTLFFLI	TGRCQWYIKA
O88786	I13R2_MOUSE	Il13ra2	58.13	18.169	MOUSE	OTHERS	LC substrate	WEGYTGPDSK	IIFIVPVCLFFIFLLLLLCLI	VEKEEPEPTL
Q8BH06	I17RE_MOUSE	Il17re	57.974	19.211	MOUSE	OTHERS	LC substrate	VLCPDVSHRH	LGLLILALLALTALVGVVLVL	LGRRLLPGSG
P51841	GUC2F_HUMAN	GUCY2F	57.788	14.473	HUMAN	OTHERS	LC substrate	KICHGGIDPA	FAMMVCLTLLIALLSINGFAYFI	RRRINKIQLI
O14967	CLGN_HUMAN	CLGN	57.776	13.097	HUMAN	OTHERS	LC substrate	LMAAAEGHPW	LWLIYLVTAGVPIALITSFCW	PRKVKKKHKD
Q86XS8	GOLI_HUMAN	RNF130	57.62	18.698	HUMAN	OTHERS	LC substrate	MPPKNFSRGS	LVFVSISFIVLMIISSAWLIFYF	IQKIRYTNAR
Q9Y5F3	PCDB1_HUMAN	PCDHB1	57.594	15.148	HUMAN	OTHERS	LC substrate	RKVNPSTKYL	VISLVILSFLFLLSVIVIFII	HVYQKIKYRE
B8ZZ34	SHSA8_HUMAN	SHISA8	57.341	25.349	HUMAN	OTHERS	LC substrate	APRDPGRERS	HTAVYAVCGVAALLVLAGIGA	RLGLERAHSP
Q9UKQ2	ADA28_HUMAN	ADAM28	57.312	22.307	HUMAN	OTHERS	LC substrate	CDDSSVVFHF	SIVVGVLFPMAVIFVVVAMVI	RHQSSREKQK
Q9UBN6	TR10D_HUMAN	TNFRSF10D	57.28	14.456	HUMAN	OTHERS	LC substrate	ILGMLASPYH	YLIIIVVLVIILAVVVVGFSC	RKKFISYLKG
Q5T292	TM273_HUMAN	TMEM273	57.162	20.978	HUMAN	OTHERS	LC substrate	GAEIDFKYAL	IGTAVGVAISAGFLALKICMI	RRHLFDDDSS
P09958	FURIN_HUMAN	FURIN	56.903	19.376	HUMAN	OTHERS	LC substrate	AGLLPSHLPE	VVAGLSCAFIVLVFVTVFLVLQL	RSGFSFRGVK
Q13261	I15RA_HUMAN	IL15RA	56.806	17.625	HUMAN	OTHERS	LC substrate	VYPQGHSDTT	VAISTSTVLLCGLSAVSLLACYL	KSRQTPPLAS
O95196	CSPG5_HUMAN	CSPG5	56.794	24.153	HUMAN	OTHERS	LC substrate	SIITDFQVMC	VAVGSAALVLLLLFMMTVFFA	KKLYLLKTEN
P07766	CD3E_HUMAN	CD3E	56.782	14.484	HUMAN	OTHERS	LC substrate	RVCENCMEMD	VMSVATIVIVDICITGGLLLLVYYWS	KNRKAKAKPV
Q80WM9	TNR14_MOUSE	Tnfrsf14	56.709	16.038	MOUSE	OTHERS	LC substrate	TTCSSQVVYY	VVSILLPLVIVGAGIAGFLIC	TRRHLHTSSV
O75054	IGSF3_HUMAN	IGSF3	56.701	17.161	HUMAN	OTHERS	LC substrate	LQSIICSNDA	LFYFVFFYPFPIFGILIITIL	LVRFKSRNSS
O75144	ICOSL_HUMAN	ICOSLG	56.643	18.796	HUMAN	OTHERS	LC substrate	VSTGEKNAAT	WSILAVLCLLVVVAVAIGWVC	RDRCLQHSYA
Q5VX71	SUSD4_HUMAN	SUSD4	56.514	24.116	HUMAN	OTHERS	LC substrate	PSTHETLLTT	WKIVAFTATSVLLVLLLVILA	RMFQTKFKAH
Q5VZ72	IZUM3_HUMAN	IZUMO3	56.505	20.173	HUMAN	OTHERS	LC substrate	EDPRKAENRE	IALFLILLATAVILGSAVLLF	HFCIFHRRKM
Q9Y6X5	ENPP4_HUMAN	ENPP4	56.485	22.032	HUMAN	OTHERS	LC substrate	DQWCINLPEA	IAIVIGSLLVLTMLTCLIIIM	QNRLSVPRPF
Q6NT55	CP4FN_HUMAN	CYP4F22	56.428	20.351	HUMAN	OTHERS	LC substrate	GLEKTAFRIY	AVSTLLLFLLFFLFRLLLRFL	RLCRSFYITC
Q9UJQ1	LAMP5_HUMAN	LAMP5	56.404	17.13	HUMAN	OTHERS	LC substrate	PVDEREQLEE	TLPLILGLILGLVIMVTLAIY	HVHHKMTANQ
Q68D85	NR3L1_HUMAN	NCR3LG1	56.319	20.783	HUMAN	OTHERS	LC substrate	SETEKTDNFS	IHWWPISFIGVGLVLLIVLIP	WKKICNKSSS
Q9ULC0	MUCEN_HUMAN	EMCN	56.098	19.305	HUMAN	OTHERS	LC substrate	TSATSRSYSS	IILPVVIALIVITLSVFVLVG	LYRMCWKADP
P08575	PTPRC_HUMAN	PTPRC	56.06	23.658	HUMAN	OTHERS	LC substrate	LHHSTSYNSK	ALIAFLAFLIIVTSIALLVVL	YKIYDLHKKR
B1B212	H60B_MOUSE	H60b	56.031	17.102	MOUSE	OTHERS	LC substrate	NSDTQGLSFT	WIVIICIGGIVSFMAFMVFAW	CMLKKKKGAL
Q3UU94	MANS4_MOUSE	Mansc4	55.887	22.145	MOUSE	OTHERS	LC substrate	SSENEEPWDG	APASAGVWLACVTLGAAVISL	CCRVVLGTSR
Q9Z239	PLM_MOUSE	Fxyd1	55.566	23.286	MOUSE	OTHERS	LC substrate	PDPFTYDYHT	LRIGGLTIAGILFILGILIIL	SKRCRCKFNQ
P36888	FLT3_HUMAN	FLT3	55.565	18.091	HUMAN	OTHERS	LC substrate	PFPFIQDNIS	FYATIGVCLLFIVVLTLLIC	HKYKKQFRYE
Q00609	CD80_MOUSE	Cd80	55.476	24.837	MOUSE	OTHERS	LC substrate	PPEDPPDSKN	TLVLFGAGFGAVITVVVIVVII	KCFCKHRSCF
P13762	DRB4_HUMAN	HLA-DRB4	55.338	17.506	HUMAN	OTHERS	LC substrate	SARSESAQSK	MLSGVGGFVLGLLFLGTGLFIYF	RNQKGHSGLQ
Q9UNE0	EDAR_HUMAN	EDAR	54.983	19.324	HUMAN	OTHERS	LC substrate	LSGQGHLATA	LIIAMSTIFIMAIAIVLIIMF	YILKTKPSAP
O14944	EREG_HUMAN	EREG	54.958	22.937	HUMAN	OTHERS	LC substrate	VHQPLSKEYV	ALTVILIILFLITVVGSTYYF	CRWYRNRKSK
Q9H1U4	MEGF9_HUMAN	MEGF9	54.893	14.066	HUMAN	OTHERS	LC substrate	LADVSWTQFN	IIILTVIIIVVVLLMGFVGAV	YMYREYQNRK
O60449	LY75_HUMAN	LY75	54.866	20.651	HUMAN	OTHERS	LC substrate	VVCKVPLGPD	YTAIAIIVATLSILVLMGGLIWFLF	QRHRLHLAGF
O75077	ADA23_HUMAN	ADAM23	54.702	15.021	HUMAN	OTHERS	LC substrate	EGPKGPSATN	LIIGSIAGAILVAAIVLGGTG	WGFKNVKKRR
Q9UKJ8	ADA21_HUMAN	ADAM21	54.63	24.721	HUMAN	OTHERS	LC substrate	DSGPASAKRG	VFLPLIVIPSLSVLTFLFTVG	LLMYLRQCSG
Q96PD2	DCBD2_HUMAN	DCBLD2	54.601	15.959	HUMAN	OTHERS	LC substrate	VTPNVTKDVA	LAAVLVPVLVMVLTTLILILV	CAWHWRNRKK
A0A1B0GTW7	LMLN2_HUMAN	LMLN2	54.468	19.345	HUMAN	OTHERS	LC substrate	DHNPSMTHLR	LSMGLCLMLLILVGVMGTTAY	QKRATLPVRP
Q9UKF5	ADA29_HUMAN	ADAM29	54.343	24.853	HUMAN	OTHERS	LC substrate	GPPPKRKKKK	KFCYLCILLLIVLFILLCCLY	RLCKKSKPIK
Q5VYJ5	MALR1_HUMAN	MALRD1	54.282	15.221	HUMAN	OTHERS	LC substrate	FTYAQNNTWT	LLGIGLAFLMTHITVAVLCFL	ANRKVPIRKT
E9Q7X6	HEG1_MOUSE	Heg1	54.273	22.079	MOUSE	OTHERS	LC substrate	GLNCGNPYQL	ITVVIAAAGGGLLLILGVALI	VTCCRKSKND
Q9BXJ7	AMNLS_HUMAN	AMN	54.046	21.9	HUMAN	OTHERS	LC substrate	ESGAHVWGSS	AAGLAGGVAAAVLLALLVLLV	APPLLRRAGR
Q8WVV5	BT2A2_HUMAN	BTN2A2	53.988	20.159	HUMAN	OTHERS	LC substrate	AVILTASPWM	VSMTVILAVFIIFMAVSICCI	KKLQREKKIL
Q9BWV1	BOC_HUMAN	BOC	53.908	17.237	HUMAN	OTHERS	LC substrate	MVARSSDLPY	LIVGVVLGSIVLIIVTFIPFC	LWRAWSKQKH
Q6UXE8	BTNL3_HUMAN	BTNL3	53.904	20.722	HUMAN	OTHERS	LC substrate	FQPSPWRLAS	ILLGLLCGALCGVVMGMIIVF	FKSKGKIQAE
Q5JX71	F209A_HUMAN	FAM209A	53.848	15.817	HUMAN	OTHERS	LC substrate	RIRQNLPEHT	QGWLGSKWLWLLFVVVPFVIL	QCQRDSEKNK
Q8TCW7	ZPLD1_HUMAN	ZPLD1	53.837	22.813	HUMAN	OTHERS	LC substrate	PPFQLNAITS	ALISGMVILGVTSFSLLLCSL	ALLHRKGPTS
Q96KV6	BT2A3_HUMAN	BTN2A3P	53.815	19.171	HUMAN	OTHERS	LC substrate	SFMPSRSPCV	VILPVIMIILMIPIAICIYWI	NNLQKEKKDS
Q8WW62	TMED6_HUMAN	TMED6	53.742	19.497	HUMAN	OTHERS	LC substrate	FFLIQSNYNY	VNWWSTAQSLVIILSGILQLYFL	KRLFNVPTTT
Q7Z7M0	MEGF8_HUMAN	MEGF8	53.699	18.432	HUMAN	OTHERS	LC substrate	FFRQDQAHID	LFVFFSVFFSCFFLFLSLCVL	LWKAKQALDQ
Q9P2V4	LRIT1_HUMAN	LRIT1	53.617	16.889	HUMAN	OTHERS	LC substrate	EVVDAENTQQ	LINVVVISVAIVIALPLTLLV	CCSALQKRCR
P15813	CD1D_HUMAN	CD1D	53.478	19.534	HUMAN	OTHERS	LC substrate	VLYWGGSYTS	MGLIALAVLACLLFLLIVGFT	SRFKRQTSYQ
P05532	KIT_MOUSE	Kit	53.46	19.299	MOUSE	OTHERS	LC substrate	QIQAHTLFTP	LLIGFVVAAGAMGIIVMVLTY	KYLQKPMYEV
P38484	INGR2_HUMAN	IFNGR2	53.454	19.754	HUMAN	OTHERS	LC substrate	MADASTELQQ	VILISVGTFSLLSVLAGACFF	LVLKYRGLIK
Q14773	ICAM4_HUMAN	ICAM4	53.424	21.619	HUMAN	OTHERS	LC substrate	MLAWSPAPTA	LASGSIAALVGILLTVGAAYL	CKCLAMKSQA
P78410	BT3A2_HUMAN	BTN3A2	53.23	22.859	HUMAN	OTHERS	LC substrate	DPFFRSAQPW	IAALAGTLPILLLLLAGASYF	LWRQQKEITA
Q8BJE2	BTNL9_MOUSE	Btnl9	53.102	21.559	MOUSE	OTHERS	LC substrate	FLPRMSPWKK	AFVGTLVVLPLSLIVLTMLAL	RYFYKLRSFQ
Q9R159	ADA25_MOUSE	Adam25	52.987	17.949	MOUSE	OTHERS	LC substrate	EKKHKKSIGL	VILFWILFACFSVLFIVFLFF	LRSYVELPMS
P26952	IL3RA_MOUSE	Il3ra	52.98	22.818	MOUSE	OTHERS	LC substrate	VCPPEVMPVK	TALVTSVATVLGAGLVAAGLLLWW	RKSLLYRLCP
Q9NPH3	IL1AP_HUMAN	IL1RAP	52.967	20.821	HUMAN	OTHERS	LC substrate	VELACGFGAT	VLLVVILIVVYHVYWLEMVLF	YRAHFGTDET
Q9Y493	ZAN_HUMAN	ZAN	52.804	18.34	HUMAN	OTHERS	LC substrate	DAPPPRKPAS	NLVGVLLGLLVPVVVVLLAVT	RECIYRTRRK
P07202	PERT_HUMAN	TPO	52.779	22.43	HUMAN	OTHERS	LC substrate	TCVDSGRLPR	VTWISMSLAALLIGGFAGLTSTVIC	RWTRTGTKST
Q9D7L8	TMIG1_MOUSE	Tmigd1	52.699	18.171	MOUSE	OTHERS	LC substrate	DFHLLVKDKV	FVMPAEPIIAACVVVVLTMAF	ALFSRRKRIM
O76036	NCTR1_HUMAN	NCR1	52.651	19.531	HUMAN	OTHERS	LC substrate	WDHTAQNLLR	MGLAFLVLVALVWFLVEDWLS	RKRTRERASR
Q8TAB3	PCD19_HUMAN	PCDH19	52.641	14.945	HUMAN	OTHERS	LC substrate	QESMGSVNLS	LIFIIALGSIAGILFVTMIFV	AIKCKRDNKE
Q24JP5	T132A_HUMAN	TMEM132A	52.624	18.013	HUMAN	OTHERS	LC substrate	VTELELGMYA	LLGVFCVAIFIFLVNGVVFVL	RYQRKEPPDS
Q8IYJ0	PIANP_HUMAN	PIANP	52.548	25.621	HUMAN	OTHERS	LC substrate	FGGRGEGVDP	QLYVTITISIIIVLVATGIIF	KFCWDRSQKR
Q75VT8	HIDE1_MOUSE	Hide1	52.506	24.371	MOUSE	OTHERS	LC substrate	QVQVSFPVPT	WILALSLSLAGAVLFSGLVAI	TVLVRKAKAK
Q9QUJ0	HCST_MOUSE	Hcst	52.343	13.784	MOUSE	OTHERS	LC substrate	SGCGTLSLPL	LAGLVAADAVMSLLIVGVVFV	CMRPHGRPAQ
Q9R157	ADA18_MOUSE	Adam18	52.278	22.673	MOUSE	OTHERS	LC substrate	TKRLSKNEDS	WVILGFFIFLPFIVTFLVGIM	KRNERKIVPQ
Q4V9L6	TM119_HUMAN	TMEM119	51.763	20.863	HUMAN	OTHERS	LC substrate	IVDFFRQYVM	LIAVVGSLAFLLMFIVCAAVI	TRQKQKASAY
Q14242	SELPL_HUMAN	SELPLG	51.658	18.687	HUMAN	OTHERS	LC substrate	APDHISVKQC	LLAILILALVATIFFVCTVVL	AVRLSRKGHM
Q9JI76	ADA21_MOUSE	Adam21	51.647	19.454	MOUSE	OTHERS	LC substrate	DSGPTSQKRR	VIITVLSITVPVLSILICLLI	AGLYRIYCKI
P15260	INGR1_HUMAN	IFNGR1	51.629	23.945	HUMAN	OTHERS	LC substrate	ITIFNSSIKG	SLWIPVVAALLLFLVLSLVFI	CFYIKKINPL
Q3TTE0	ADAM5_MOUSE	Adam5	51.628	15.463	MOUSE	OTHERS	LC substrate	QQSHSNLKKN	QLQLILYISLPLLVMISAVVI	KQSKLSRVCD
P55808	XG_HUMAN	XG	51.526	23.141	HUMAN	OTHERS	LC substrate	GNPEGNMVAK	IVSPIVSVVVVTLLGAAASYF	KLNNRRNCFR
P50283	CD7_MOUSE	Cd7	51.27	20.018	MOUSE	OTHERS	LC substrate	EPLQTSFSFP	AAIAVGFFFTGLLLGVVCSML	RKIQIKKLCA
P20963	CD3Z_HUMAN	CD247	51.264	21.763	HUMAN	OTHERS	LC substrate	AQSFGLLDPK	LCYLLDGILFIYGVILTALFL	RVKFSRSADA
P17181	INAR1_HUMAN	IFNAR1	51.131	22.08	HUMAN	OTHERS	LC substrate	EKTKPGNTSK	IWLIVGICIALFALPFVIYAA	KVFLRCINYV
O15455	TLR3_HUMAN	TLR3	51.1	13.231	HUMAN	OTHERS	LC substrate	SCKDSAPFEL	FFMINTSILLIFIFIVLLIHF	EGWRISFYWN
Q8WWB7	GLMP_HUMAN	GLMP	51.074	17.225	HUMAN	OTHERS	LC substrate	VDGLSPLVLG	IMAVALGAPGLMLLGGGLVLL	LHHKKYSEYQ
Q8NEA5	CS018_HUMAN	C19orf18	50.856	16.44	HUMAN	OTHERS	LC substrate	IIRHRPALVK	VILISSVAFSIALICGMAISY	MIYRLAQAEE
P40259	CD79B_HUMAN	CD79B	50.73	19.398	HUMAN	OTHERS	LC substrate	QLKQRNTLKD	GIIMIQTLLIILFIIVPIFLL	LDKDDSKAGM
Q68DV7	RNF43_HUMAN	RNF43	50.727	12.21	HUMAN	OTHERS	LC substrate	LKEPPAWPDY	DVWILMTVVGTIFVIILASVL	RIRCRPRHSR
O75445	USH2A_HUMAN	USH2A	50.636	19.613	HUMAN	OTHERS	LC substrate	KSTEFYSELW	FIVLMAMLGLILLAIFLSLIL	QRKIHKEPYI
Q6UXL0	I20RB_HUMAN	IL20RB	50.532	18.035	HUMAN	OTHERS	LC substrate	VEVQGEAIPL	VLALFAFVGFMLILVVVPLFV	WKMGRLLQYS
A6NF34	ANTRL_HUMAN	ANTXRL	50.43	20.551	HUMAN	OTHERS	LC substrate	TSTTCGIFRN	WLYFVPLLLLVPLLLCCVWRL	CRKQTVKEPP
Q7TST0	BTNL1_MOUSE	Btnl1	50.348	20.092	MOUSE	OTHERS	LC substrate	PFFPKTCPWK	VALVCSVLILLVLLGGISLGI	WKEHQVKRRE
P13688	CEAM1_HUMAN	CEACAM1	50.328	11.928	HUMAN	OTHERS	LC substrate	LPQENGLSPG	AIAGIVIGVVALVALIAVALACFL	HFGKTGRASD
A0A1B0GTY4	TEX50_HUMAN	TEX50	50.324	19.524	HUMAN	OTHERS	LC substrate	DFANMDIFQG	CLYLIYNLLQAVFFVLFVLSV	HYLWKKWKKH
Q6UXV1	IZUM2_HUMAN	IZUMO2	50.258	18.377	HUMAN	OTHERS	LC substrate	QMDSKYPRNQ	ALLGILISVSLAVFVFVVIVV	SACTYRQNRK
O35674	ADA19_MOUSE	Adam19	50.239	19.486	MOUSE	OTHERS	LC substrate	VDSGPLPPKS	VGPVIAGVFSALFVLAVLVLL	CHCYRQSHKL
O75309	CAD16_HUMAN	CDH16	50.201	17.749	HUMAN	OTHERS	LC substrate	MKGMPTKLSA	VGILVGTLVAIGIFLILIFTH	WTMSRKKDPD
Q16586	SGCA_HUMAN	SGCA	49.972	15.454	HUMAN	OTHERS	LC non-substrate	APDRDFLVDA	LVTLLVPLLVALLLTLLLAYV	MCCRREGRLK
Q9NTN9	SEM4G_HUMAN	SEMA4G	49.935	24.987	HUMAN	OTHERS	LC non-substrate	GAQLAPDVRL	LYVLAIAALGGLCLILASSLL	YVACLREGRR
Q5VWK5	IL23R_HUMAN	IL23R	49.912	18.885	HUMAN	OTHERS	LC non-substrate	LTSDNRGDIG	LLLGMIVFAVMLSILSLIGIF	NRSFRTGIKR
Q9JL59	SCT1B_MOUSE	Sectm1b	49.873	20.669	MOUSE	OTHERS	LC non-substrate	DKPPTAVRTE	VIIIIAIATTIIITGIGVFVW	YKQFPVAPQI
Q07011	TNR9_HUMAN	TNFRSF9	49.829	20.707	HUMAN	OTHERS	LC non-substrate	PAREPGHSPQ	IISFFLALTSTALLFLLFFLTLRFSVV	KRGRKKLLYI
A2A863	ITB4_MOUSE	Itgb4	49.611	19.436	MOUSE	OTHERS	LC non-substrate	HKKKDCPPGS	FWWLIPLLIFLLLLLALLLLL	CWKYCACCKA
Q9H251	CAD23_HUMAN	CDH23	49.444	21.5	HUMAN	OTHERS	LC non-substrate	SVRLPDDMSA	LQMAIIVLAILLFLAAMLFVL	MNWYYRTVHK
O95976	IGSF6_HUMAN	IGSF6	49.132	16.831	HUMAN	OTHERS	LC non-substrate	IKLLSKELRS	FLTALVSLLSVYVTGVCVAFI	LLSKSKSNPL
P13473	LAMP2_HUMAN	LAMP2	49.042	17.656	HUMAN	OTHERS	LC non-substrate	QDCSADDDNF	LVPIAVGAALAGVLILVLLAYFIG	LKHHHAGYEQ
P16284	PECA1_HUMAN	PECAM1	49.038	23.745	HUMAN	OTHERS	LC non-substrate	VRVILAPWKK	GLIAVVIIGVIIALLIIAA	KCYFLRKAKA
Q8NAU1	FNDC5_HUMAN	FNDC5	48.974	15.825	HUMAN	OTHERS	LC non-substrate	EMGRNQQLRT	GEVLIIVVVLFMWAGVIALFC	RQYDIIKDNE
Q9UPX0	TUTLB_HUMAN	IGSF9B	48.896	12.94	HUMAN	OTHERS	LC non-substrate	DLTEDGLARP	VLAGIVATICFLAAAILFSTL	AACFVNKQRK
A6NLX4	TM210_HUMAN	TMEM210	48.805	18.206	HUMAN	OTHERS	LC non-substrate	LGLSREALIA	LLVVLAGISASCFCALVIVAI	GVLRAKGETC
Q86YD5	LRAD3_HUMAN	LDLRAD3	48.651	19.799	HUMAN	OTHERS	LC non-substrate	NQLVYYPSIT	YAIIGSSVIFVLVVALLALVL	HHQRKRNNLM
Q9R160	ADA24_MOUSE	Adam24	48.559	19.377	MOUSE	OTHERS	LC non-substrate	SKKDAPEKPN	VIIWLLPIICVAVVLSVLFCL	SGATKKSREA
Q9Y5Y7	LYVE1_HUMAN	LYVE1	48.509	19.033	HUMAN	OTHERS	LC non-substrate	EAAGFGGVPT	ALLVLALLFFGAAAGLGFCYV	KRYVKAFPFT
P13612	ITA4_HUMAN	ITGA4	48.213	19.304	HUMAN	OTHERS	LC non-substrate	HHQRPKRYFT	IVIISSSLLLGLIVLLLISYVMWK	AGFFKRQYKS
Q53EL9	SEZ6_HUMAN	SEZ6	47.995	26.866	HUMAN	OTHERS	LC non-substrate	AASSTLDAAH	IAAAIFLPLVAMVLLVGGVYF	YFSRLQGKSS
Q3ZCQ3	F174B_HUMAN	FAM174B	47.666	25.005	HUMAN	OTHERS	LC non-substrate	ISILLRDLPT	LKAAVIVAFAFTTLLIACLLL	RVFRSGKRLK
Q13410	BT1A1_HUMAN	BTN1A1	47.129	27.462	HUMAN	OTHERS	LC non-substrate	ISIPASSLPR	LTPWIVAVAVILMVLGLLTIGSIFFTW	RLYNERPRER
Q13443	ADAM9_HUMAN	ADAM9	47.105	17.796	HUMAN	OTHERS	LC non-substrate	YNEMNTALRD	GLLVFFFLIVPLIVCAIFIFI	KRDQLWRSYF
Q6GPH6	IPIL1_HUMAN	ITPRIPL1	47.026	22.649	HUMAN	OTHERS	LC non-substrate	WPFQADGQEG	PLGWMLGNLWNTGLFCLFLVF	ELLRQNMQHE
Q9Y5F7	PCDGL_HUMAN	PCDHGC4	46.947	18.089	HUMAN	OTHERS	LC non-substrate	REGESRLTLY	LAVSLVAICFVSFGSFVALLS	KCLRGAACGV
Q62230	SN_MOUSE	Siglec1	46.906	19.784	MOUSE	OTHERS	LC non-substrate	ALHQLQLFQR	LLWVLGFLAGFLCLLLGLVAY	HTWRKKSSTK
Q01638	ILRL1_HUMAN	IL1RL1	46.84	17.381	HUMAN	OTHERS	LC non-substrate	SRKNPIDHHS	IYCIIAVCSVFLMLINVLVII	LKMFWIEATL
Q99650	OSMR_HUMAN	OSMR	46.523	19.509	HUMAN	OTHERS	LC non-substrate	VTTPDEHSSM	LIHILLPMVFCVLLIMVMCYL	KSQWIKETCY
P56817	BACE1_HUMAN	BACE1	46.487	20.135	HUMAN	OTHERS	LC non-substrate	PQTDESTLMT	IAYVMAAICALFMLPLCLMVC	QWRCLRCLRQ
Q99965	ADAM2_HUMAN	ADAM2	46.482	19.532	HUMAN	OTHERS	LC non-substrate	ENIYHSKPMR	WPFFLFIPFFIIFCVLIAIMV	KVNFQRKKWR
Q29983	MICA_HUMAN	MICA	46.444	19.896	HUMAN	OTHERS	LC non-substrate	GKVLVLQSHW	QTFHVSAVAAAAIFVIIIFYV	RCCKKKTSAA
Q08554	DSC1_HUMAN	DSC1	46.361	19.412	HUMAN	OTHERS	LC non-substrate	DVRPNVILGR	WAILAMVLGSVLLLCILFTCFCV	TAKRTVKKCF
Q8TB96	TIP_HUMAN	ITFG1	46.33	20.807	HUMAN	OTHERS	LC non-substrate	AKLYLTPSNI	VLLTAIALIGVCVFILAIIGI	LHWQEKKADD
P15812	CD1E_HUMAN	CD1E	46.31	20.313	HUMAN	OTHERS	LC non-substrate	HDLIIHWGGY	SIFLILICLTVIVTLVILVVV	DSRLKKQSSN
O00592	PODXL_HUMAN	PODXL	46.224	20.728	HUMAN	OTHERS	LC non-substrate	EEAEDRFSMP	LIITIVCMASFLLLVAALYGC	CHQRLSQRKD
Q8IX05	CD302_HUMAN	CD302	46.21	23.567	HUMAN	OTHERS	LC non-substrate	YKRKYLSDNH	ILISALVIASTVILTVLGAII	WFLYKKHSDS
Q6PCB8	EMB_HUMAN	EMB	46.113	13.854	HUMAN	OTHERS	LC non-substrate	ELVVLSYLVP	LKPFLVIVAEVILLVATILLC	EKYTQKKKKH
P10721	KIT_HUMAN	KIT	45.98	15.445	HUMAN	OTHERS	LC non-substrate	QIHPHTLFTP	LLIGFVIVAGMMCIIVMILTY	KYLQKPMYEV
Q6ZSJ9	SHSA6_HUMAN	SHISA6	45.691	22.587	HUMAN	OTHERS	LC non-substrate	NKYDPEKDKT	NFTVYITCGVIAFVIVAGVFA	KVSYDKAHRP
Q9HBB8	CDHR5_HUMAN	CDHR5	45.648	17.626	HUMAN	OTHERS	LC non-substrate	DKRFSVVDMA	ALGGVLGALLLLALLGLAVLV	HKHYGPRLKC
Q9UM44	HHLA2_HUMAN	HHLA2	45.345	16.927	HUMAN	OTHERS	LC non-substrate	EPSQETASHN	KGLWILVPSAILAAFLLIWSV	KCCRAQLEAR
P25189	MYP0_HUMAN	MPZ	45.303	15.614	HUMAN	OTHERS	LC non-substrate	LYVFEKVPTR	YGVVLGAVIGGVLGVVLLLLLLFYVV	RYCWLRRQAA
O60500	NPHN_HUMAN	NPHS1	45.251	23.39	HUMAN	OTHERS	LC non-substrate	EDQLPTEPPS	GPSGLPLLPVLFALGGLLLLS	NASCVGGVLW
Q13586	STIM1_HUMAN	STIM1	44.974	14.406	HUMAN	OTHERS	LC non-substrate	LLTRHNHLKD	FMLVVSIVIGVGGCWFAYIQN	RYSKEHMKKM
Q902F9	EN113_HUMAN	HERVK_113	44.879	15.803	HUMAN	OTHERS	LC non-substrate	NLNTVTWVKT	IGSTTIINLILILVCLFCLLL	VYRCTQQLRR
A6NMS7	L37A1_HUMAN	LRRC37A	44.807	11.336	HUMAN	OTHERS	LC non-substrate	VPGYGYTDKL	ILALIVTGILTILIILFCLIV	ICCHRRSLQE
Q3SXY7	LRIT3_HUMAN	LRIT3	44.523	24.228	HUMAN	OTHERS	LC non-substrate	RVEGDDSQWS	LLLVVTSTACVVILPLICFLL	YKVCKLQCKS
Q01974	ROR2_HUMAN	ROR2	44.394	17.555	HUMAN	OTHERS	LC non-substrate	CSPRDSSKMG	ILYILVPSIAIPLVIACLFFL	VCMCRNKQKA
Q9BZV3	IMPG2_HUMAN	IMPG2	44.354	23.357	HUMAN	OTHERS	LC non-substrate	KHCEEFVSEP	VIIGITIASVVGLLVIFSAII	YFFIRTLQAH
Q8WWG1	NRG4_HUMAN	NRG4	44.354	19.541	HUMAN	OTHERS	LC non-substrate	SSIQTKSNLF	EAFVALAVLVTLIIGAFYFLC	RKGHFQRASS
Q13873	BMPR2_HUMAN	BMPR2	44.307	25.142	HUMAN	OTHERS	LC non-substrate	PPHSFNRDET	IIIALASVSVLAVLIVALCFG	YRMLTGDRKQ
Q80YF6	UPK3B_MOUSE	Upk3b	44.227	15.144	MOUSE	OTHERS	LC non-substrate	DTWPGRRSGC	MIVITSILSALAGLLLLAFLA	ASTTRFSSLW
P20333	TNR1B_HUMAN	TNFRSF1B	44.208	20.832	HUMAN	OTHERS	LC non-substrate	SPPAEGSTGD	FALPVGLIVGVTALGLLIIGVVNCVIMTQV	KKKPLCLQRE
Q8N441	FGRL1_HUMAN	FGFRL1	44.098	18.048	HUMAN	OTHERS	LC non-substrate	SSSATSLPWP	VVIGIPAGAVFILGTLLLWLC	QAQKKPCTPA
Q96LC7	SIG10_HUMAN	SIGLEC10	44.018	18.704	HUMAN	OTHERS	LC non-substrate	KGLISTAFSN	GAFLGIGITALLFLCLALIIM	KILPKRRTQT
O14668	TMG1_HUMAN	PRRG1	43.929	18.191	HUMAN	OTHERS	LC non-substrate	RGSDWFQFYL	TFPLIFGLFIILLVIFLIWRCFL	RNKTRRQTVT
Q6PHB0	I20RA_MOUSE	Il20ra	43.79	22.883	MOUSE	OTHERS	LC non-substrate	EVQTSAWKAK	VIFWYVFLTSVIVFLFSAIGY	LVYRYIHVGK
Q8WXI7	MUC16_HUMAN	MUC16	43.562	20.66	HUMAN	OTHERS	LC non-substrate	EPLTGNSDLP	FWAVILIGLAGLLGVITCLIC	GVLVTTRRRK
Q8N3G9	TM130_HUMAN	TMEM130	43.336	15.783	HUMAN	OTHERS	LC non-substrate	IQVWPSRIQP	AVFAFPCATLITVMLAFIMYM	TLRNATQQKD
B0FP48	UPK3L_HUMAN	UPK3BL1	43.284	17.093	HUMAN	OTHERS	LC non-substrate	PGPQSPGTVV	IIAILSILLAVLLTVLLAVLI	YTCFNSCRST
P15151	PVR_HUMAN	PVR	43.218	20.959	HUMAN	OTHERS	LC non-substrate	PSEHSGISRN	AIIFLVLGILVFLILLGIGIYFYW	SKCSREVLWH
Q8WUT4	LRRN4_HUMAN	LRRN4	42.768	19.878	HUMAN	OTHERS	LC non-substrate	PCAAFTTKPS	FALLLSGLCAASGLLLASTVV	LSACLCRRGQ
Q9NQ60	EQTN_HUMAN	EQTN	42.745	15.925	HUMAN	OTHERS	LC non-substrate	QPDLEDLKIK	IMLGISLMTLLLFVVLLAFCS	ATLYKLRHLS
Q8NER5	ACV1C_HUMAN	ACVR1C	42.714	12.732	HUMAN	OTHERS	LC non-substrate	PNAPKLGPME	LAIIITVPVCLLSIAAMLTVW	ACQGRQCSYR
Q96LL3	FIMP_HUMAN	FIMP	42.493	15.04	HUMAN	OTHERS	LC non-substrate	PIVFINSGSS	PGLFHHILVGLLVVAFFFLLF	QFCTHINFQK
P26012	ITB8_HUMAN	ITGB8	42.447	17.021	HUMAN	OTHERS	LC non-substrate	ECFSSPSYLR	IFFIIFIVTFLIGLLKVLII	RQVILQWNSN
P14784	IL2RB_HUMAN	IL2RB	42.442	16.725	HUMAN	OTHERS	LC non-substrate	TKPAALGKDT	IPWLGHLLVGLSGAFGFIILVYLLI	NCRNTGPWLK
P29017	CD1C_HUMAN	CD1C	42.44	18.662	HUMAN	OTHERS	LC non-substrate	ILYWGHHFSM	NWIALVVIVPLVILIVLVLWF	KKHCSYQDIL
Q9HBE5	IL21R_HUMAN	IL21R	41.981	16.322	HUMAN	OTHERS	LC non-substrate	FQTQSEELKE	GWNPHLLLLLLLVIVFIPAFW	SLKTHPLWRL
A2RRL7	TM213_HUMAN	TMEM213	41.82	17.745	HUMAN	OTHERS	LC non-substrate	RCCRTGVDEY	GWIAAAVGWSLWFLTLILLCV	DKLMKLTPDE
Q9Y3Q7	ADA18_HUMAN	ADAM18	41.74	16.204	HUMAN	OTHERS	LC non-substrate	EKGYNTHWNN	WFILSFCIFLPFFIVFTTVIF	KRNEISKSCN
Q3UV74	ITB2L_MOUSE	Itgb2l	41.733	19.709	MOUSE	OTHERS	LC non-substrate	LVCAEISNTT	ILLGVIVGVLLAVIFLLVYCM	VYLKGTQKAA
Q9Y3P8	SIT1_HUMAN	SIT1	41.328	20.512	HUMAN	OTHERS	LC non-substrate	LALGIPSITQ	AWGLWVLLGAVTLLFLISLAA	HLSQWTRGRS
Q08334	I10R2_HUMAN	IL10RB	41.275	18.192	HUMAN	OTHERS	LC non-substrate	QTTHDETVPS	WMVAVILMASVFMVCLALLGCF	ALLWCVYKKT
O60602	TLR5_HUMAN	TLR5	41.26	25.475	HUMAN	OTHERS	LC non-substrate	DEEEVLKSLK	FSLFIVCTVTLTLFLMTILTV	TKFRGFCFIC
Q8NFZ8	CADM4_HUMAN	CADM4	41.176	18.475	HUMAN	OTHERS	LC non-substrate	VEAQTSVPYA	IVGGILALLVFLIICVLVGMV	WCSVRQKGSY
Q8VCD3	LMA1L_MOUSE	Lman1l	40.837	16.612	MOUSE	OTHERS	LC non-substrate	SGWLLGSSTC	LHTSIFLFFLLLQTVGFFCYV	NFSRQELDKR
P20645	MPRD_HUMAN	M6PR	40.521	20.416	HUMAN	OTHERS	LC non-substrate	SLACSPEISH	LSVGSILLVTFASLVAVYVVGGFLY	QRLVVGAKGM
P23188	FURIN_MOUSE	Furin	40.455	22.61	MOUSE	OTHERS	LC non-substrate	QAGLASHLPE	VLAGLSCLIIVLIFGIVFLFL	HRCSGFSFRG
P36896	ACV1B_HUMAN	ACVR1B	40.3	17.08	HUMAN	OTHERS	LC non-substrate	EHPSMWGPVE	LVGIIAGPVFLLFLIIIIVFLVI	NYHQRVYHNR
Q8WWQ8	STAB2_HUMAN	STAB2	40.255	19.158	HUMAN	OTHERS	LC non-substrate	PPAPVTLTHT	GLGAGIFFAIILVTGAVALAA	YSYFRINRRT
P27824	CALX_HUMAN	CANX	40.237	15.648	HUMAN	OTHERS	LC non-substrate	QMIEAAEERP	WLWVVYILTVALPVFLVILFC	CSGKKQTSGM
P16471	PRLR_HUMAN	PRLR	40.191	17.216	HUMAN	OTHERS	LC non-substrate	QIPSDFTMND	TTVWISVAVLSAVICLIIVWAVAL	KGYSMVTCIF
Q99706	KI2L4_HUMAN	KIR2DL4	40.163	19.182	HUMAN	OTHERS	LC non-substrate	FKTGIARHLH	AVIRYSVAIILFTILPFFLLH	RWCSKKKDAA
Q9Z0F8	ADA17_MOUSE	Adam17	40.038	14.846	MOUSE	OTHERS	LC non-substrate	NTFGKFLADN	IVGSVLVFSLIFWIPFSILVH	CVDKKLDKQY
P27037	AVR2A_HUMAN	ACVR2A	40.037	16.589	HUMAN	OTHERS	LC non-substrate	TSNPVTPKPP	YYNILLYSLVPLMLIAGIVICAFWVY	RHHKMAYPPV
Q61098	IL18R_MOUSE	Il18r1	39.896	17.882	MOUSE	OTHERS	LC non-substrate	PDIPGHVFTG	GVTVLVLASVAAVCIVILCVI	YKVDLVLFYR
Q8ND94	LRN4L_HUMAN	LRRN4CL	39.894	21.738	HUMAN	OTHERS	LC non-substrate	RLAVPPNPRT	LVHAAVGVGTALALLSCAALV	WHFCLRDRWG
P19256	LFA3_HUMAN	CD58	39.862	20.254	HUMAN	OTHERS	LC non-substrate	IPSSGHSRHR	YALIPIPLAVITTCIVLYMNGIL	KCDRKPDRTN
P22794	EVI2A_HUMAN	EVI2A	39.858	18.735	HUMAN	OTHERS	LC non-substrate	DVCAENNNNM	AMLICLIIIAVLFLICTFLFL	STVVLANKVS
Q9JKE1	TREM3_MOUSE	Trem3	39.783	18.386	MOUSE	OTHERS	LC non-substrate	AWCQGKPVMV	IVLTCGFILNKGLVFSVLFVF	LCKAGPKVLQ
A2AJA7	AEGP_MOUSE	Mamdc4	39.644	17.425	MOUSE	OTHERS	LC non-substrate	GEVAAPVSVP	VAVGGALLFFMFLVLMGLGGW	HWLQKQHCPG
Q8NI17	IL31R_HUMAN	IL31RA	39.626	14.906	HUMAN	OTHERS	LC non-substrate	FKTLSFSVFE	IILITSLIGGGLLILIILTVA	YGLKKPNKLT
P32927	IL3RB_HUMAN	CSF2RB	39.594	25.037	HUMAN	OTHERS	LC non-substrate	WDTESVLPMW	VLALIVIFLTIAVLLAL	RFCGIYGYRL
P83626	TNR26_MOUSE	Tnfrsf26	39.516	15.624	MOUSE	OTHERS	LC non-substrate	SQCFCFSKPL	GIVVIIAAFIIIIGAVIILIL	KIICYCKRGE
O95256	I18RA_HUMAN	IL18RAP	39.258	18.265	HUMAN	OTHERS	LC non-substrate	TQSVQLKEKR	GVVLLYILLGTIGTLVAVLAA	SALLYRHWIE
O75121	MFA3L_HUMAN	MFAP3L	39.002	21.685	HUMAN	OTHERS	LC non-substrate	LRVIFTSGDM	GVYYMVVCLVAFTIVMVLNITRL	CMMSSHLKKT
Q9Y3Q3	TMED3_HUMAN	TMED3	38.783	16.262	HUMAN	OTHERS	LC non-substrate	RAEDLNSRVS	YWSVGETIALFVVSFSQVLLL	KSFFTEKRPI
Q96KC8	DNJC1_HUMAN	DNAJC1	38.702	16.759	HUMAN	OTHERS	LC non-substrate	RRVRKMSNAE	LALLLFIILTVGHYAVVWSIY	LEKQLDELLS
Q02846	GUC2D_HUMAN	GUCY2D	38.7	13.377	HUMAN	OTHERS	LC non-substrate	PNNICGGGLE	PGLVFLGFLLVVGMGLAGAFLAHYV	RHRLLHMQMV
Q14627	I13R2_HUMAN	IL13RA2	38.478	14.531	HUMAN	OTHERS	LC non-substrate	EDLSKKTLLR	FWLPFGFILILVIFVTGLLL	RKPNTYPKMI
Q96F05	CK024_HUMAN	C11orf24	38.467	16.037	HUMAN	OTHERS	LC non-substrate	PLTQAVVDKT	LLLVVLLLGVTLFITVLVLFA	LQAYESYKKK
P33896	INAR1_MOUSE	Ifnar1	38.402	16.968	MOUSE	OTHERS	LC non-substrate	EKTRPGSFST	IWIITGLGVVFFSVMVLYAL	RSVWKYLCHV
Q4G0I0	CSMT1_HUMAN	CCSMST1	38.384	14.295	HUMAN	OTHERS	LC non-substrate	GKGHQRPWWK	VLPLSCFLVALIIWCYL	REESEADQWL
P59862	CAD26_MOUSE	Cdh26	38.381	19.849	MOUSE	OTHERS	LC non-substrate	SECEEPSDTW	LLWWALSPVGAALMVLSAALL	CLLRCSCTFG
Q9H3S1	SEM4A_HUMAN	SEMA4A	38.355	11.901	HUMAN	OTHERS	LC non-substrate	LAAQQSYWPH	FVTVTVLFALVLSGALIILVA	SPLRALRARG
Q9UKF2	ADA30_HUMAN	ADAM30	38.334	16.899	HUMAN	OTHERS	LC non-substrate	LRGAIPSSIW	VVSIIMFRLILLILSVVFVFF	RQVIGNHLKP
Q61476	DAF2_MOUSE	Cd55b	38.29	21.747	MOUSE	OTHERS	LC non-substrate	NSGGDRYIYG	FVAVIAMIDSLIIVKTLWTIL	SPNRRSDFQG
Q6ZTQ4	CDHR3_HUMAN	CDHR3	38.233	18.837	HUMAN	OTHERS	LC non-substrate	VYSPSAWYVP	FVITLGSILLLGLLVYLVVLL	AKAIHRHCPC
Q9Y6W8	ICOS_HUMAN	ICOS	38.104	16.558	HUMAN	OTHERS	LC non-substrate	YESQLCCQLK	FWLPIGCAAFVVVCILGCILI	CWLTKKKYSS
A8K4G0	CLM7_HUMAN	CD300LB	38.064	15.303	HUMAN	OTHERS	LC non-substrate	FIGSHKRNHY	MLLVFVKVPILLILVTAILWL	KGSQRVPEEP
Q925P2	CEAM2_MOUSE	Ceacam2	37.95	15.746	MOUSE	OTHERS	LC non-substrate	IFDSTYDISD	VPIAVIITGAVAGVILIAGLA	YRLCSRKSRW
Q5SZI1	LRAD2_HUMAN	LDLRAD2	37.915	16.243	HUMAN	OTHERS	LC non-substrate	GSTDAHTSRS	LTPSPALGSAGSLWIAA	ERSSPAGRDP
P35330	ICAM2_MOUSE	Icam2	37.899	22.702	MOUSE	OTHERS	LC non-substrate	EVYEPMQDNQ	MVIIIVVVSILLFLFVTSVLLCFIF	GQHWHRRRTG
Q8NFY4	SEM6D_HUMAN	SEMA6D	37.742	19.052	HUMAN	OTHERS	LC non-substrate	GESNQMVHMN	VLITCVFAAFVLGAFIAGVAV	YCYRDMFVRK
Q9HCU0	CD248_HUMAN	CD248	37.727	17.197	HUMAN	OTHERS	LC non-substrate	EHSQRDDRWL	LVALLVPTCVFLVVLLALGIV	YCTRCGPHAP
Q6UWL6	KIRR2_HUMAN	KIRREL2	37.726	20.837	HUMAN	OTHERS	LC non-substrate	GRRDLLPTVR	IVAGVAAATTTLLMVITGVAL	CCWRHSKASA
Q9ET39	SLAF6_MOUSE	Slamf6	37.711	16.941	MOUSE	OTHERS	LC non-substrate	KGVLTNPPWN	AVWFMTTISIISAVILIFVCWSI	HVWKRRGSLP
Q6ZMQ8	LMTK1_HUMAN	AATK	37.444	15.281	HUMAN	OTHERS	LC non-substrate	PLSELSWPSS	LAVVAVSFSGLFAVIVLMLAC	LCCKKGGIGF
Q7TSK3	PCDH8_MOUSE	Pcdh8	37.373	8.566	MOUSE	OTHERS	LC non-substrate	SGPSLQWDTP	LIVIIVLAGSCTLLLAAIIAI	ATTCNRRKKE
Q8C6Z1	MUC15_MOUSE	Muc15	37.339	22.086	MOUSE	OTHERS	LC non-substrate	SDTPKENKNT	GIVFGAILGAILGASLLSLVG	YLLCGQRKTD
Q8IW00	VSTM4_HUMAN	VSTM4	37.201	15.93	HUMAN	OTHERS	LC non-substrate	WAFFEDLYVY	AVLVCCVGILSILLFMLVIVW	QSVFNKRKSR
Q8NAC3	I17RC_HUMAN	IL17RC	36.96	12.465	HUMAN	OTHERS	LC non-substrate	CPMDKYIHKR	WALVWLACLLFAAALSLILLL	KKDHAKGWLR
Q86T13	CLC14_HUMAN	CLEC14A	36.834	20.511	HUMAN	OTHERS	LC non-substrate	TPQAFDSSSA	VVFIFVSTAVVVLVILTMTVL	GLVKLCFHES
Q86UP6	CUZD1_HUMAN	CUZD1	36.735	18.901	HUMAN	OTHERS	LC non-substrate	EETPNQPFNS	VHLFSFMVLALNVVTVATITV	RHFVNQRADY
Q9DCF1	TMM25_MOUSE	Tmem25	36.497	27.617	MOUSE	OTHERS	LC non-substrate	APGLLATRIE	VPLLGIVVAGGLALGTLVGFS	TLVACLVCRK
Q6UXG2	ELAP1_HUMAN	ELAPOR1	36.489	15.841	HUMAN	OTHERS	LC non-substrate	ICKTIDFWLK	VGISAGTCTAILLTVLTCYFW	KKNQKLEYKY
Q96J86	CYYR1_HUMAN	CYYR1	36.375	16.362	HUMAN	OTHERS	LC non-substrate	AYIGNILSGT	AIAGIVFGIVFIMGVIAGIAI	CICMCMKNHR
O00206	TLR4_HUMAN	TLR4	36.359	19.46	HUMAN	OTHERS	LC non-substrate	SLNITCQMNK	TIIGVSVLSVLVVSVVAVLVY	KFYFHLMLLA
Q7Z6A9	BTLA_HUMAN	BTLA	36.194	25.116	HUMAN	OTHERS	LC non-substrate	MASRPWLLYR	LLPLGGLPLLITTCFCLFCCL	RRHQGKQNEL
A0A1B0GUA7	TEX51_HUMAN	TEX51	36.114	18.949	HUMAN	OTHERS	LC non-substrate	TFCPARNRRT	SLWAVSLSSALLLAIAG	DVSFTGKGRR
Q9WTM3	SEM6C_MOUSE	Sema6c	35.824	23.999	MOUSE	OTHERS	LC non-substrate	ASASRSIPIP	LLLACVAAAFALGASVSGLLV	SCACRRANRR
P40197	GPV_HUMAN	GP5	35.736	13.154	HUMAN	OTHERS	LC non-substrate	KGQDHSPFWG	FYFLLLAVQAMITVIIVFAMI	KIGQLFRKLI
P0DTE4	UD2A1_HUMAN	UGT2A1	35.72	19.444	HUMAN	OTHERS	LC non-substrate	TWFQYHSLDV	IGFLLVCVTTAIFLVIQCCLF	SCQKFGKIGK
Q9H8J5	MANS1_HUMAN	MANSC1	35.569	15.923	HUMAN	OTHERS	LC non-substrate	QYGLPFEKWL	LIGSLLFGVLFLVIGLVLLGRIL	SESLRRKRYS
P33681	CD80_HUMAN	CD80	35.169	14.1	HUMAN	OTHERS	LC non-substrate	TTKQEHFPDN	LLPSWAITLISVNGIFVICCL	TYCFAPRCRE
Q8TD46	MO2R1_HUMAN	CD200R1	34.758	15.375	HUMAN	OTHERS	LC non-substrate	VPGAKKSAKL	YIPYIILTIIILTIVGFIWLL	KVNGCRKYKL
Q3LRV9	TRML4_MOUSE	Treml4	34.613	14.056	MOUSE	OTHERS	LC non-substrate	GWTSPGLLVS	VQYGLLLLKALMLSVFCVLLC	WRSGQGREYM
Q96MU8	KREM1_HUMAN	KREMEN1	34.535	16.147	HUMAN	OTHERS	LC non-substrate	AGSHRVEGWT	VYGLATLLILTVTAIVAKILL	HVTFKSHRVP
Q86UK5	LBN_HUMAN	EVC2	34.065	22.537	HUMAN	OTHERS	LC non-substrate	VLPHHGLHAA	GFFIAFLLSLVLTWAALFLMV	RYQCLKGNML
P60852	ZP1_HUMAN	ZP1	33.99	14.948	HUMAN	OTHERS	LC non-substrate	DSNGNSSLRP	LLWAVLLLPAVALVLGFGVFV	GLSQTWAQKL
P58658	EVA1C_HUMAN	EVA1C	33.814	16.108	HUMAN	OTHERS	LC non-substrate	AYIRAHPERA	ALLFVSSVCIGLALTLCALVI	RESCAKDFRD
Q86YC3	LRC33_HUMAN	NRROS	33.697	12.686	HUMAN	OTHERS	LC non-substrate	CKWERLDLGL	LYLVLILPSCLTLLVACTVIV	LTFKKPLLQV
Q8N149	LIRA2_HUMAN	LILRA2	33.574	15.92	HUMAN	OTHERS	LC non-substrate	QHPQDYTVEN	LIRMGVAGLVLVVLGILLFEA	QHSQRSLQDA
P20701	ITAL_HUMAN	ITGAL	33.572	10.712	HUMAN	OTHERS	LC non-substrate	VDVVYEKQML	YLYVLSGIGGLLLLLLIFIVL	YKVGFFKRNL
P02724	GLPA_HUMAN	GYPA	33.272	14.2	HUMAN	OTHERS	LC non-substrate	QLAHHFSEPE	ITLIIFGVMAGVIGTILLISYGI	RRLIKKSPSD
Q9BT76	UPK3B_HUMAN	UPK3B	33.075	16.586	HUMAN	OTHERS	LC non-substrate	LHPLFSGRPP	TLGLLGSLYHALLQPVVAGGGPGAAA	DRLLHGQALH
P29533	VCAM1_MOUSE	Vcam1	32.67	17.039	MOUSE	OTHERS	LC non-substrate	EHNKDYFSPE	LLALYCASSLVIPAIGMIVYFA	RKANMKGSYS
P80370	DLK1_HUMAN	DLK1	32.35	12.42	HUMAN	OTHERS	LC non-substrate	KKTPLLTEGQ	AICFTILGVLTSLVVLGTVGIVFL	NKCETWVSNL
Q5SSG8	MUC21_HUMAN	MUC21	32.072	15.036	HUMAN	OTHERS	LC non-substrate	KPGGSLVPWE	IFLITLVSVVAAVGLFAGLFF	CVRNSLSLRN
Q6QNU9	TLR12_MOUSE	Tlr12	31.907	14.357	MOUSE	OTHERS	LC non-substrate	DHCPQTLELK	LFLASSALVFMLIALPLLQEA	RNSWIPYLQA
Q08708	CLM6_HUMAN	CD300C	31.884	10.157	HUMAN	OTHERS	LC non-substrate	HPGSLFSNVR	FLLLVLLELPLLLSMLGAVLW	VNRPQRSSRS
Q6MZM0	HPHL1_HUMAN	HEPHL1	31.736	13.574	HUMAN	OTHERS	LC non-substrate	KNLGPTGAKA	ALVILFIIGLLLLITTVILSL	RLCSAMKQTD
Q16549	PCSK7_HUMAN	PCSK7	31.246	16.194	HUMAN	OTHERS	LC non-substrate	YTITPNTLKT	LVLVGCFTVFWTVYYMLEVYL	SQRNVASNQV
O15533	TPSN_HUMAN	TAPBP	31.136	13.904	HUMAN	OTHERS	LC non-substrate	LSGPSLEDSV	GLFLSAFLLLGLFKALGWAAV	YLSTCKDSKK
Q9D871	CEA18_MOUSE	Ceacam18	31.095	11.478	MOUSE	OTHERS	LC non-substrate	PLPTVNRELY	IPGPLVIFLILLTSLGGAFVC	RVLVYSLFQS
Q60813	ADM1A_MOUSE	Adam1a	30.848	14.335	MOUSE	OTHERS	LC non-substrate	KMEDEEVNLK	VMVLVVPIFLVVLLCCLMLIA	YLWSEVQEVV
Q9UK23	NAGPA_HUMAN	NAGPA	30.8	12.305	HUMAN	OTHERS	LC non-substrate	AGELSFFTRT	AWLALTLALAFLLLISTAANL	SLLLSRAERN
Q96LA5	FCRL2_HUMAN	FCRL2	30.709	17.938	HUMAN	OTHERS	LC non-substrate	YRRDLMTAGV	LWGLFGVLGFTGVALLLYALF	HKISGESSAT
P07949	RET_HUMAN	RET	30.672	12.873	HUMAN	OTHERS	LC non-substrate	QDPLCDELCR	TVIAAAVLFSFIVSVLLSAFCI	HCYHKFAHKP
Q08ET2	SIG14_HUMAN	SIGLEC14	30.638	16.068	HUMAN	OTHERS	LC non-substrate	KQQGSWPLVL	TLIRGALMGAGFLLTYGLTWIYY	TRCGGPQQSR
A6H8M9	CDHR4_HUMAN	CDHR4	30.615	12.496	HUMAN	OTHERS	LC non-substrate	DTEAFWQPQP	WFVVVLTATGALLLLALGWLL	GRLLQGLAQL
P31785	IL2RG_HUMAN	IL2RG	30.563	21.091	HUMAN	OTHERS	LC non-substrate	ENPFLFALEA	VVISVGSMGLIISLLCVYFWL	ERTMPRIPTL
Q9BZD6	TMG4_HUMAN	PRRG4	30.5	17.105	HUMAN	OTHERS	LC non-substrate	KSDGNREKID	VMGLLTGLIAAGVFLVIFGLL	GYYLCITKCN
P0DPE3	TMDD1_HUMAN	TMDD1	30.397	12.305	HUMAN	OTHERS	LC non-substrate	ERSPMGWAGP	LALGLLTGFVGALGTGALVVL	LTLWITGGDG
Q9H9P2	CHODL_HUMAN	CHODL	30.356	15.491	HUMAN	OTHERS	LC non-substrate	VVTEAGIIPN	LIYVVIPTIPLLLLILVAFGT	CCFQMLHKSK
P70289	PTPRV_MOUSE	Ptprv	30.294	13.13	MOUSE	OTHERS	LC non-substrate	QASISLVAMP	LTVMMGTVVGCIIIVCAVLCLLC	RRGLKGPRSE
Q01114	IL9R_MOUSE	Il9r	30.032	16.183	MOUSE	OTHERS	LC non-substrate	GLLVPRWQWS	ASILVVVPIFLLLTGFVHLLF	KLSPRLKRIF
Q6UY18	LIGO4_HUMAN	LINGO4	29.893	13.803	HUMAN	OTHERS	LC non-substrate	PFFLDSRGVA	MVLAVGFLPFLTSVTLCFGLI	ALWSKGKGRV
Q96F46	I17RA_HUMAN	IL17RA	29.868	17.501	HUMAN	OTHERS	LC non-substrate	EPIPDYMPLW	VYWFITGISILLVGSVILLIV	CMTWRLAGPG
Q9NZ53	PDXL2_HUMAN	PODXL2	29.794	15.574	HUMAN	OTHERS	LC non-substrate	ASQVRSDYGT	LFVVLVVIGAICIIIIALGLL	YNCWQRRLPK
B6A8C7	TARM1_HUMAN	TARM1	29.79	14.915	HUMAN	OTHERS	LC non-substrate	SNYSLGNFVR	LGLAAVIVVIMGAFLVEAWYS	RNVSPGESEA
Q9H158	PCDC1_HUMAN	PCDHAC1	29.768	15.773	HUMAN	OTHERS	LC non-substrate	GGQLSAQNLY	LVIALACISFLFLGCLLFFVC	TKLHQSPGCC
Q6UXU6	TMM92_HUMAN	TMEM92	29.575	14.825	HUMAN	OTHERS	LC non-substrate	ENELFPGPVR	IFVIIFLVILSVFCICGLAKC	FCRNCREPEP
Q96KJ4	MSLNL_HUMAN	MSLNL	29.45	14.219	HUMAN	OTHERS	LC non-substrate	AQASTSGSLW	APLGYLPLAMALPCSLLCLLHWGTCILVSV	DSVASGWLGS
Q86XM0	CTSRD_HUMAN	CATSPERD	29.144	13.151	HUMAN	OTHERS	LC non-substrate	IYVYGAFPVQ	LVSAGVVILLIISSILGSVWL	AYKTPKLLRT
Q92542	NICA_HUMAN	NCSTN	29.098	10.76	HUMAN	OTHERS	LC non-substrate	IFLIASKELE	LITLTVGFGILIFSLIVTYCI	NAKADVLFIA
Q6R5P0	TLR11_MOUSE	Tlr11	28.971	10.975	MOUSE	OTHERS	LC non-substrate	LATNCPHGTE	FWGFLTSFILLLLLIILPLIS	CPKWSWLHHL
Q8IYS2	K2013_HUMAN	KIAA2013	28.841	13.613	HUMAN	OTHERS	LC non-substrate	DEHMAQQDPG	LPFLFWFSVASLITLFHLFLF	KLIYNEYCGP
Q9P0T7	TMEM9_HUMAN	TMEM9	28.18	10.27	HUMAN	OTHERS	LC non-substrate	YEERSTTTIK	VIIVIYLSVVGALLLYMAFLM	LVDPLIRKPD
A0A0U1RPR8	GUC2D_MOUSE	Gucy2d	28.132	13.24	MOUSE	OTHERS	LC non-substrate	CIRGVQPLGS	LLTLTIACVLALVGGFLAYFI	RLGLQQLRLL
Q13018	PLA2R_HUMAN	PLA2R1	28.118	21.816	HUMAN	OTHERS	LC non-substrate	ALPEKGPSHS	IIPLAVVLTLIVIVAICTLSF	CIYKHNGGFF
Q9HBV2	SACA1_HUMAN	SPACA1	28.1	11.913	HUMAN	OTHERS	LC non-substrate	LPATDAALIF	VLTIGVIICVFIIFLLIFIII	NWAAVKAFWG
Q6P995	F171B_HUMAN	FAM171B	28.078	16.659	HUMAN	OTHERS	LC non-substrate	DSKDITAYHT	VFLTAILGGTIVIVIGFFAVL	LCYCRDKCGT
Q8IU57	INLR1_HUMAN	IFNLR1	28.032	13.134	HUMAN	OTHERS	LC non-substrate	LLEVPEANWA	FLVLPSLLILLLVIAAGGVIW	KTLMGNPWFQ
P83555	KI3L1_MOUSE	Kir3dl1	27.971	15.514	MOUSE	OTHERS	LC non-substrate	ADTKTNNYKN	LHILTGLLVTMVLVVIIIFYS	CYFSKQNKSQ
Q8BHK6	SLAF7_MOUSE	Slamf7	27.822	14.072	MOUSE	OTHERS	LC non-substrate	AATDLTSLRG	ILYILCFSAVLILFAVLLTIF	HTTWIKKGKG
O75976	CBPD_HUMAN	CPD	27.553	11.006	HUMAN	OTHERS	LC non-substrate	DNRIFGLPRE	LVVTVSGATMSALILTACIIW	CICSIKSNRH
Q86WK6	AMGO1_HUMAN	AMIGO1	27.543	15.057	HUMAN	OTHERS	LC non-substrate	LHGHHDTLNT	AYTTLVGCILSVVLVLIYLYL	TPCRCWCRGV
Q9Y5U5	TNR18_HUMAN	TNFRSF18	27.515	13.414	HUMAN	OTHERS	LC non-substrate	CVPGSPPAEP	LGWLTVVLLAVAACVLLLTSA	QLGLHIWQLR
P42701	I12R1_HUMAN	IL12RB1	27.41	8.774	HUMAN	OTHERS	LC non-substrate	RFSIEVQVSD	WLIFFASLGSFLSILLVGVLGYLGL	NRAARHLCPP
Q6UWI4	SHSA2_HUMAN	SHISA2	27.373	15.705	HUMAN	OTHERS	LC non-substrate	RADKDGPDGS	AVPIYVPFLIVGSVFVAFIIL	GSLVAACCCR
Q9NXS2	QPCTL_HUMAN	QPCTL	27.321	12.187	HUMAN	OTHERS	LC non-substrate	PKRRLLPRVR	LLPLLLALAVGSAFYTIWSGW	HRRTEELPLG
Q9H665	IGFR1_HUMAN	IGFLR1	27.074	15.761	HUMAN	OTHERS	LC non-substrate	PQQAWPNFLP	LVVLVLLLTLAVIAILLFILL	WHLCWPKEKA
P13591	NCAM1_HUMAN	NCAM1	26.967	15.933	HUMAN	OTHERS	LC non-substrate	IPANGSPTSG	LSTGAIVGILIVIFVLLLVVV	DITCYFLNKC
Q86WC4	OSTM1_HUMAN	OSTM1	26.516	20.628	HUMAN	OTHERS	LC non-substrate	CSVPCSDTVP	VIAVSVFILFLPVVFYLSSFL	HSEQKKRKLI
Q96DD7	SHSA4_HUMAN	SHISA4	26.339	21.967	HUMAN	OTHERS	LC non-substrate	CLAFSPKTIA	GIASAVILFVAVVATTICCFL	CSCCYLYRRR
F2Z333	FND10_HUMAN	FNDC10	26.26	12.18	HUMAN	OTHERS	LC non-substrate	FTAEPAGMQD	IVVAMTAVGGSICVMLVVICL	LVAYITENLM
O95944	NCTR2_HUMAN	NCR2	26.022	11.722	HUMAN	OTHERS	LC non-substrate	LRPGPAAPIA	LVPVFCGLLVAKSLVLSALLV	WWGDIWWKTM
Q86UE6	LRRT1_HUMAN	LRRTM1	25.958	13.103	HUMAN	OTHERS	LC non-substrate	HAENAVQIHK	VVTGTMALIFSFLIVVLVLYV	SWKCFPASLR
P12319	FCERA_HUMAN	FCER1A	25.78	8.594	HUMAN	OTHERS	LC non-substrate	KAPREKYWLQ	FFIPLLVVILFAVDTGLFI	STQQQVTFLL
P36894	BMR1A_HUMAN	BMPR1A	25.773	13.559	HUMAN	OTHERS	LC non-substrate	IGPFFDGSIR	WLVLLISMAVCIIAMIIFSSCFCY	KHYCKSISSR
P04843	RPN1_HUMAN	RPN1	25.612	12.335	HUMAN	OTHERS	LC non-substrate	TFNKVLMLQE	PLLVVAAFYILFFTVIIYV	RLDFSITKDP
Q8TD07	RAE1E_HUMAN	RAET1E	25.344	12.244	HUMAN	OTHERS	LC non-substrate	IHWSSSSLPD	RWIILGAFILLVLMGIVLICVWW	QNGEWQAGLW
A2VDJ0	T131L_HUMAN	TMEM131L	24.999	9.99	HUMAN	OTHERS	LC non-substrate	VVPGPSWEES	FWRLTVFFVSLSLLGVILIAF	QQAQYILMEF
Q3KNT9	TMM95_HUMAN	TMEM95	24.851	14.488	HUMAN	OTHERS	LC non-substrate	PGSQDLWEAK	ILLLSIFGAFLLLGVLSLLVE	SHHLQAKSGL
Q8WWF5	ZNRF4_HUMAN	ZNRF4	24.765	11.505	HUMAN	OTHERS	LC non-substrate	PPCHDLGCHP	VLTVSWVLGCTLALVVSAFFV	LNHLWLWAQA
Q9D3R5	F187A_MOUSE	Fam187a	24.659	10.945	MOUSE	OTHERS	LC non-substrate	ASLSDPETRT	AIELTLMGYLLITIFFITIHL	CRCCCQSRCC
A8MXK1	VSTM5_HUMAN	VSTM5	24.006	11.508	HUMAN	OTHERS	LC non-substrate	VSEILYEDLH	FVAVILAFLAAVAAVLISLMW	VCNKCAYKFQ
Q9QUN7	TLR2_MOUSE	Tlr2	23.985	13.202	MOUSE	OTHERS	LC non-substrate	ARPSVLECHQ	AALVSGVCCALLLLILLVGAL	CHHFHGLWYL
Q96J42	TXD15_HUMAN	TXNDC15	23.458	12.202	HUMAN	OTHERS	LC non-substrate	GPLPSTLIKS	VDWLLVFSLFFLISFIMYATI	RTESIRWLIP
Q9NR97	TLR8_HUMAN	TLR8	23.424	13.466	HUMAN	OTHERS	LC non-substrate	ELTTCVSDVT	AVILFFFTFFITTMVMLAALA	HHLFYWDVWF
P16410	CTLA4_HUMAN	CTLA4	23.393	8.729	HUMAN	OTHERS	LC non-substrate	IDPEPCPDSD	FLLWILAAVSSGLFFYSFLLT	AVSLSKMLKK
A6NDA9	LRIT2_HUMAN	LRIT2	23.172	10.197	HUMAN	OTHERS	LC non-substrate	GLEAREHLLH	VTVVLCVVLLAVPVGAYAWAA	QGPCSCSKWV
Q7Z5N4	SDK1_HUMAN	SDK1	23.141	7.306	HUMAN	OTHERS	LC non-substrate	VEAPFYEEWW	FLLVMALSSLIVILLVVFALV	LHGQNKKYKN
Q969N2	PIGT_HUMAN	PIGT	23.115	15.727	HUMAN	OTHERS	LC non-substrate	PTPDFSMPYN	VICLTCTVVAVCYGSFYNLLT	RTFHIEEPRT
O00220	TR10A_HUMAN	TNFRSF10A	22.954	13.051	HUMAN	OTHERS	LC non-substrate	VHKESGNGHN	IWVILVVTLVVPLLLVAVLIVCC	CIGSGCGGDP
Q93038	TNR25_HUMAN	TNFRSF25	22.244	11.214	HUMAN	OTHERS	LC non-substrate	RCAAVCGWRQ	MFWVQVLLAGLVVPLLLGATL	TYTYRHCWPH
Q99665	I12R2_HUMAN	IL12RB2	21.974	12.104	HUMAN	OTHERS	LC non-substrate	REFCLQGKAN	WMAFVAPSICIAIIMVGIFST	HYFQQKVFVL
Q9BZ11	ADA33_HUMAN	ADAM33	21.734	15.604	HUMAN	OTHERS	LC non-substrate	GPVQAENHDT	FLLAMLLSVLLPLLPGAGLAW	CCYRLPGAHL
Q9NY47	CA2D2_HUMAN	CACNA2D2	21.349	10.485	HUMAN	OTHERS	LC non-substrate	TEDTSDCGRG	ASFPPSLGVLVSLQLLLLLGL	PPRPQPQVLV
P04235	CD3D_MOUSE	Cd3d	21.332	11.54	MOUSE	OTHERS	LC non-substrate	CVELDSGTMA	GVIFIDLIATLLLALGVYCFA	GHETGRPSGA
Q8NEW7	TMIE_HUMAN	TMIE	21.126	13.043	HUMAN	OTHERS	LC non-substrate	TVVFWDMRLW	HVVGIFSLFVLSIIITLCCVF	NCRVPRTRKE
Q9H2E6	SEM6A_HUMAN	SEMA6A	21.077	7.853	HUMAN	OTHERS	LC non-substrate	KGHDQLVPVT	LLAIAVILAFVMGAVFSGITV	YCVCDHRRKD
Q15884	F1892_HUMAN	FAM189A2	21.07	6.823	HUMAN	OTHERS	LC non-substrate	CSAVHLLLKK	VLFALCALNALTTTVCLVAAA	LRYLQIFATR
Q9D5K1	TMM81_MOUSE	Tmem81	21.045	7.157	MOUSE	OTHERS	LC non-substrate	LPVWQRKVTS	ALGIGIVAGVVGGVLVSVAVF	KALGGTDGSG
Q01151	CD83_HUMAN	CD83	20.981	11.441	HUMAN	OTHERS	LC non-substrate	EETFKKYRAE	IVLLLALVIFYLTLIIFTCKFA	RLQSIFPDFS
Q8N0Z9	VSI10_HUMAN	VSIG10	20.779	8.632	HUMAN	OTHERS	LC non-substrate	SVKEPLNIGG	IVGTIVSLLLLGLAIISGLLL	HYSPVFCWKV
Q17R55	F187B_HUMAN	FAM187B	20.32	11.718	HUMAN	OTHERS	LC non-substrate	RADSVLKGLK	LVLLVVTVLALLGALLKCIHP	SPGRRSTQVL
Q5BVD1	TTMP_HUMAN	TTMP	20.122	11.222	HUMAN	OTHERS	LC non-substrate	CNKNVVGRCK	LWMIITSIFLGVITVIIIGLC	LAAVTYVDED
Q5VT99	LRC38_HUMAN	LRRC38	19.619	9.807	HUMAN	OTHERS	HC non-substrate	RFSLSLTDLC	IIIFSGVAVSIAAIISSFFLA	TVVQCLQRCA
Q96BY9	SARAF_HUMAN	SARAF	19.189	10.095	HUMAN	OTHERS	HC non-substrate	KWSSADSCNM	SGLITIVVLLGIAFVVYKLFL	SDGQYSPPPY
B6SEH8	ERVV1_HUMAN	ERVV-1	19.179	9.901	HUMAN	OTHERS	HC non-substrate	NTTQPRQKRA	LGLILAGMGAAIGMIAPWGGF	TYHDVTLRNL
Q92854	SEM4D_HUMAN	SEMA4D	19.122	10.777	HUMAN	OTHERS	HC non-substrate	TMYLKSSDNR	LLMSLFLFFFVLFLCLFFYNC	YKGYLPRQCL
Q9D3G2	SLAF8_MOUSE	Slamf8	18.937	15.279	MOUSE	OTHERS	HC non-substrate	AASGKASYKD	VLLVVVPITLFLILAGLFGAW	HHGLCSGKKK
Q86SU0	ILDR1_HUMAN	ILDR1	18.845	7.107	HUMAN	OTHERS	HC non-substrate	DKEVKLIVLH	WLTVIFIILGALLLLLLIGVC	WCQCCPQYCC
Q5JRM2	CX066_HUMAN	CXorf66	18.834	11.735	HUMAN	OTHERS	HC non-substrate	QTKLNYLRRN	LLILVGIIIMVFVFICFCYLH	YNCLSDDASK
Q9Y561	LRP12_HUMAN	LRP12	18.668	6.468	HUMAN	OTHERS	HC non-substrate	ENCPVIVPTR	VITAAVIGSLICGLLLVIALG	CTCKLYSLRM
Q99062	CSF3R_HUMAN	CSF3R	18.62	13.502	HUMAN	OTHERS	HC non-substrate	TLTPEGSELH	IILGLFGLLLLLTCLCGTAWLCC	SPNRKNPLWP
A6NHS7	MANS4_HUMAN	MANSC4	18.312	9.433	HUMAN	OTHERS	HC non-substrate	EDEVSVTSKT	WLVSVALCTSVIFLGCCIVIL	ASGCCGKQQG
O35136	NCAM2_MOUSE	Ncam2	18.227	7.653	MOUSE	OTHERS	HC non-substrate	PNIIKDTLFN	GLGLGAIIGLGVAALLLILVV	TDVSCFFIRQ
Q6ZRH7	CTSRG_HUMAN	CATSPERG	18.119	9.698	HUMAN	OTHERS	HC non-substrate	HGLPLSPKRA	LFIIMVSASVFVGLVIFYIAF	CLLWPLVVKG
Q6ISU1	PTCRA_HUMAN	PTCRA	17.669	8.285	HUMAN	OTHERS	HC non-substrate	QEPLRGTPGG	ALWLGVLRLLLFKLLLFDLLL	TCSCLCDPAG
P08637	FCG3A_HUMAN	FCGR3A	17.124	13.537	HUMAN	OTHERS	HC non-substrate	ISSFFPPGYQ	VSFCLVMVLLFAVDTGLYFSV	KTNIRSSTRD
O14931	NCTR3_HUMAN	NCR3	17.017	8.824	HUMAN	OTHERS	HC non-substrate	VVEKEHPQLG	AGTVLLLRAGFYAVSFLSVAV	GSTVYYQGKC
O14786	NRP1_HUMAN	NRP1	16.971	7.803	HUMAN	OTHERS	HC non-substrate	PGNVLKTLDP	ILITIIAMSALGVLLGAVCGVVL	YCACWHNGMS
P36941	TNR3_HUMAN	LTBR	16.18	11.19	HUMAN	OTHERS	HC non-substrate	PPEMSGTMLM	LAVLLPLAFFLLLATVFSCIW	KSHPSLCRKL
P0DTF9	PTIP2_HUMAN	PTTG1IP2	14.331	8.178	HUMAN	OTHERS	HC non-substrate	SIYWLNCKVD	MFGIMMLLLIAVLITGFVWYC	CAYHFYLQDL
O75787	RENR_HUMAN	ATP6AP2	14.287	7.026	HUMAN	OTHERS	HC non-substrate	YNLAYKYNFE	YSVVFNMVLWIMIALALAVII	TSYNIWNMDP
P07359	GP1BA_HUMAN	GP1BA	12.891	4.105	HUMAN	OTHERS	HC non-substrate	HPDFCCLLPL	GFYVLGLFWLLFASVVLILLL	SWVGHVKPQA
Q6PD19	ARMD3_MOUSE	Armh3	12.646	6.281	MOUSE	OTHERS	HC non-substrate	NETVLLAKHN	IFTLALMIVNLFNMFITYG	DTFLPTPSSY
Q3SY77	UD3A2_HUMAN	UGT3A2	12.374	3.044	HUMAN	OTHERS	HC non-substrate	YVFQQPWHEQ	YLLDVFVFLLGLTLGTLWLCG	KLLGMAVWWL
Q4KMG9	TM52B_HUMAN	TMEM52B	11.75	4.208	HUMAN	OTHERS	HC non-substrate	NPEHCLTTDW	VHLWYIWLLVVIGALLLLCGL	TSLCFRCCCL
B7ZWI3	TMM92_MOUSE	Tmem92	10.884	6.143	MOUSE	OTHERS	HC non-substrate	VWDPANDRFR	FLVILACIIFPILFICALVSL	FCPNCTELQH
P16150	LEUK_HUMAN	SPN	95.218	2.015	HUMAN	SUBEXPERT	HC substrate	PFRNPDENSR	GMLPVAVLVALLAVIVLVALLLL	WRRRQKRRTG
Q9ERC8	DSCAM_MOUSE	Dscam	95.035	1.812	MOUSE	SUBEXPERT	HC substrate	EGLTTNEGLK	ILVTISCILVGVLLLFVLLLV	VRRRRREQRL
P28828	PTPRM_MOUSE	Ptprm	94.788	2.09	MOUSE	SUBEXPERT	HC substrate	PEKQTDHTVK	IAGVIAGILLFVIIFLGVVLVM	KKRKLAKKRK
P10586	PTPRF_HUMAN	PTPRF	94.639	2.027	HUMAN	SUBEXPERT	HC substrate	QQQEEPEMLW	VTGPVLAVILIILIVIAILLF	KRKRTHSPSS
Q06418	TYRO3_HUMAN	TYRO3	94.488	2.14	HUMAN	SUBEXPERT	HC substrate	QGPPHSRTSW	VPVVLGVLTALVTAAALALIL	LRKRRKETRF
P19022	CADH2_HUMAN	CDH2	94.374	2.471	HUMAN	SUBEXPERT	HC substrate	IVGAGLGTGA	IIAILLCIIILLILVLMFVVW	MKRRDKERQA
Q14118	DAG1_HUMAN	DAG1	94.243	2.125	HUMAN	SUBEXPERT	HC substrate	DPEKSSEDDV	YLHTVIPAVVVAAILLIAGIIAMICY	RKKRKGKLTL
O35516	NOTC2_MOUSE	Notch2	94.173	2.142	MOUSE	SUBEXPERT	HC substrate	SELESPRNAQ	LLYLLAVAVVIILFFILLGVI	MAKRKRKHGF
P09803	CADH1_MOUSE	Cdh1	94.145	2.213	MOUSE	SUBEXPERT	HC substrate	AGIVAAGLQV	PAILGILGGILALLILILLLLLFL	RRRTVVKEPL
P09603	CSF1_HUMAN	CSF1	94.074	2.424	HUMAN	SUBEXPERT	HC substrate	GSFSPQLQES	VFHLLVPSVILVLLAVGGLLF	YRWRRRSHQE
Q61982	NOTC3_MOUSE	Notch3	93.87	1.949	MOUSE	SUBEXPERT	HC substrate	PLEAPEQSVP	LLPLLVAGAVFLLIIFILGVM	VARRKREHST
P05067	A4_HUMAN	APP	93.404	2.535	HUMAN	SUBEXPERT	HC substrate	AEDVGSNKGA	IIGLMVGGVVIATVIVITLVM	LKKKQYTSIH
Q06481	APLP2_HUMAN	APLP2	93.363	2.719	HUMAN	SUBEXPERT	HC substrate	PLREDFSLSS	SALIGLLVIAVAIATVIVISLVML	RKRQYGTISH
Q9JKF6	NECT1_MOUSE	Nectin1	93.356	2.311	MOUSE	SUBEXPERT	HC substrate	GRRAGQMPTA	IIGGVAGSVLLVLIVVGGIIV	ALRRRRHTFK
P08581	MET_HUMAN	MET	93.156	2.608	HUMAN	SUBEXPERT	HC substrate	VIVQPDQNFT	GLIAGVVSISTALLLLLGFFLWL	KKRKQIKDLG
Q15303	ERBB4_HUMAN	ERBB4	92.769	3.787	HUMAN	SUBEXPERT	HC substrate	STLPQHARTP	LIAAGVIGGLFILVIVGLTFAVYV	RRKSIKKKRA
P14925	AMD_RAT	Pam	92.562	2.931	RAT	SUBEXPERT	HC substrate	QKLSTEPGSG	VSVVLITTLLVIPVLVLLAIVMFI	RWKKSRAFGD
P04439	HLAA_HUMAN	HLA-A	92.263	3.326	HUMAN	SUBEXPERT	HC substrate	ELSSQPTIPI	VGIIAGLVLLGAVITGAVVAAVMW	RRKSSDRKGG
Q63155	DCC_RAT	Dcc	92.241	3.465	RAT	SUBEXPERT	HC substrate	VTPQKNSNLL	VITVVTVGVLTVLVVVIVAVI	CTRRSSAQQR
D3ZZK3	D3ZZK3_RAT	Epha4	92.067	4.051	RAT	SUBEXPERT	HC substrate	RIIGDGANST	VLLVSVSGSVVLVVILIAAFVIS	RRRSKYSQAK
P16070	CD44_HUMAN	CD44	91.944	3.628	HUMAN	SUBEXPERT	HC substrate	GPIRTPQIPE	WLIILASLLALALILAVCIAV	NSRRRCGQKK
Q86YL7	PDPN_HUMAN	PDPN	91.869	3.609	HUMAN	SUBEXPERT	HC substrate	EKDGLSTVTL	VGIIVGVLLAIGFIGAIIVVV	MRKMSGRYSP
Q8BGV3	TACD2_MOUSE	Tacstd2	91.636	4.602	MOUSE	SUBEXPERT	HC substrate	QFSMKRLTAG	VIAVIAVVSVAVVAGVVVLVV	TKRRKSGKYK
P30530	UFO_HUMAN	AXL	91.528	2.388	HUMAN	SUBEXPERT	HC substrate	STPAFSWPWW	YVLLGAVVAAACVLILALFLV	HRRKKETRYG
Q07954	LRP1_HUMAN	LRP1	91.343	3.68	HUMAN	SUBEXPERT	HC substrate	EHVFSQQQPG	HIASILIPLLLLLLLVLVAGVVFWY	KRRVQGAKGF
Q13308	PTK7_HUMAN	PTK7	91.249	3.923	HUMAN	SUBEXPERT	HC substrate	SPPPYKMIQT	IGLSVGAAVAYIIAVLGLMFY	CKKRCKAKRL
P70180	ANPRC_MOUSE	Npr3	91.234	3.036	MOUSE	SUBEXPERT	HC substrate	KSSGGLEESA	VTGIVVGALLGAGLLMAFYFF	RKKYRITIER
P35590	TIE1_HUMAN	TIE1	91.223	3.479	HUMAN	SUBEXPERT	HC substrate	SRAAEEGLDQ	QLILAVVGSVSATCLTILAALLTLV	CIRRSCLHRR
O75056	SDC3_HUMAN	SDC3	91.137	3.158	HUMAN	SUBEXPERT	HC substrate	SILERKEVLV	AVIVGGVVGALFAAFLVTLLI	YRMKKKDEGS
Q03157	APLP1_MOUSE	Aplp1	91.099	3.199	MOUSE	SUBEXPERT	HC substrate	APSGTGVSRE	ALSGLLIMGAGGGSLIVLSLLLL	RKKKPYGTIS
Q12866	MERTK_HUMAN	MERTK	90.955	3.305	HUMAN	SUBEXPERT	HC substrate	PGNADPVLII	FGCFCGFILIGLILYISLAIR	KRVQETKFGN
Q01705	NOTC1_MOUSE	Notch1	90.953	3.235	MOUSE	SUBEXPERT	HC substrate	VEPPLPSQLH	LMYVAAAAFVLLFFVGCGVLL	SRKRRRQHGQ
P0CC10	LRC4B_RAT	Lrrc4b	90.881	2.777	RAT	SUBEXPERT	HC substrate	DLDDVMKTTK	IIIGCFVAITFMAAVMLVAFY	KLRKQHQLHK
P17948	VGFR1_HUMAN	FLT1	90.524	4.259	HUMAN	SUBEXPERT	HC substrate	QGTSDKSNLE	LITLTCTCVAATLFWLLLTLFI	RKMKRSSSEI
P78324	SHPS1_HUMAN	SIRPA	90.454	2.883	HUMAN	SUBEXPERT	HC substrate	NTGSNERNIY	IVVGVVCTLLVALLMAALYLV	RIRQKKAQGS
P35613	BASI_HUMAN	BSG	90.355	3.727	HUMAN	SUBEXPERT	HC substrate	ITLRVRSHLA	ALWPFLGIVAEVLVLVTIIFI	YEKRRKPEDV
Q9Y6N7	ROBO1_HUMAN	ROBO1	90.006	3.356	HUMAN	SUBEXPERT	HC substrate	QQISDVVKQP	AFIAGIGAACWIILMVFSIWL	YRHRKKRNGL
P08069	IGF1R_HUMAN	IGF1R	89.93	4.749	HUMAN	SUBEXPERT	HC substrate	AKTGYENFIH	LIIALPVAVLLIVGGLVIMLYVFH	RKRNNSRLGN
P27930	IL1R2_HUMAN	IL1R2	89.111	3.847	HUMAN	SUBEXPERT	HC substrate	FQTLRTTVKE	ASSTFSWGIVLAPLSLAFLVLGGIWM	HRRCKHRTGK
P78310	CXAR_HUMAN	CXADR	88.6	5.23	HUMAN	SUBEXPERT	HC substrate	NVVPPSNKAG	LIAGAIIGTLLALALIGLIIF	CCRKKRREEK
Q63373	NRX1B_RAT	Nrxn1	88.562	5.415	RAT	SUBEXPERT	HC substrate	AEVIRESSST	TGMVVGIVAAAALCILILLYAMY	KYRNRDEGSY
Q9H4D0	CSTN2_HUMAN	CLSTN2	88.367	4.634	HUMAN	SUBEXPERT	HC substrate	SIQHSSVVPS	IATVVIIISVCMLVFVVAMGV	YRVRIAHQHF
Q62765	NLGN1_RAT	Nlgn1	88.267	5.007	RAT	SUBEXPERT	HC substrate	DQRDYSTELS	VTIAVGASLLFLNILAFAALY	YKKDKRRHDV
P08138	TNR16_HUMAN	NGFR	88.236	4.996	HUMAN	SUBEXPERT	HC substrate	PVVTRGTTDN	LIPVYCSILAAVVVGLVAYIAF	KRWNSCKQNK
Q61483	DLL1_MOUSE	Dll1	87.924	4.671	MOUSE	SUBEXPERT	HC substrate	MESQGGPFPW	VAVCAGVVLVLLLLLGCAAVVVC	VRLKLQKHQP
Q9UEF7	KLOT_HUMAN	KL	87.492	1.932	HUMAN	SUBEXPERT	HC substrate	ECSFFHTRKS	LLAFIAFLFFASIISLSLIFY	YSKKGRRSYK
P11627	L1CAM_MOUSE	L1cam	87.343	5.073	MOUSE	SUBEXPERT	HC substrate	VSTTGSFASE	GWFIAFVSAIILLLLILLILCFI	KRSKGGKYSV
P19438	TNR1A_HUMAN	TNFRSF1A	87.094	4.255	HUMAN	SUBEXPERT	HC substrate	VKGTEDSGTT	VLLPLVIFFGLCLLSLLFIGL	MYRYQRWKSK
Q92673	SORL_HUMAN	SORL1	86.656	5.314	HUMAN	SUBEXPERT	HC substrate	TQAARSTDVA	AVVVPILFLILLSLGVGFAIL	YTKHRRLQSS
P54763	EPHB2_MOUSE	Ephb2	86.603	9.469	MOUSE	SUBEXPERT	HC substrate	QTSIKEKLPL	IVGSSAAGLVFLIAVVVIAIV	CNRRGFERAD
P15209	NTRK2_MOUSE	Ntrk2	86.389	5.073	MOUSE	SUBEXPERT	HC substrate	DVADQSNREH	LSVYAVVVIASVVGFCLLVMLLLL	KLARHSKFGM
Q924X6	LRP8_MOUSE	Lrp8	86.202	4.95	MOUSE	SUBEXPERT	HC substrate	GSQMGSTVTA	AVIGVIVPIVVIALLCMSGYLIW	RNWKRKNTKS
P01130	LDLR_HUMAN	LDLR	86.12	4.87	HUMAN	SUBEXPERT	HC substrate	GNEKKPSSVR	ALSIVLPIVLLVFLCLGVFLLW	KNWRLKNINS
P31695	NOTC4_MOUSE	Notch4	85.803	4.548	MOUSE	SUBEXPERT	HC substrate	TRPSANQLPW	PILCSPVVGVLLLALGALLVL	QLIRRRRREH
P15382	KCNE1_HUMAN	KCNE1	84.596	9.291	HUMAN	SUBEXPERT	HC substrate	SPRSSDGKLE	ALYVLMVLGFFGFFTLGIMLSYI	RSKKLEHSND
Q8CJ26	NRADD_MOUSE	Nradd	84.377	4.922	MOUSE	SUBEXPERT	HC substrate	PPEPPGASSN	IIPVYCALLATVILGLLAYVA	FKCWRSHKQR
O94985	CSTN1_HUMAN	CLSTN1	83.225	6.444	HUMAN	SUBEXPERT	HC substrate	PHPFAVVPST	ATVVIVVCVSFLVFMIILGVF	RIRAAHRRTM
Q99523	SORT_HUMAN	SORT1	82.959	6.85	HUMAN	SUBEXPERT	HC substrate	SPEKQNSKSN	SVPIILAIVGLMLVTVVAGVLIV	KKYVCGGRFL
O75581	LRP6_HUMAN	LRP6	81.729	7.145	HUMAN	SUBEXPERT	HC substrate	YPTEEPAPQA	TNTVGSVIGVIVTIFVSGTVYFI	CQRMLCPRMK
Q7M729	SCN4B_MOUSE	Scn4b	79.872	9.539	MOUSE	SUBEXPERT	LC substrate	VDKLEKVDNT	VTLIILAVVGGVIGLLVCILL	LKKLITFILK
Q9Y219	JAG2_HUMAN	JAG2	79.41	18.476	HUMAN	SUBEXPERT	LC substrate	ETVVTGGSST	GLLVPVLCGAFSVLWLACVVL	CVWWTRKRRK
Q02223	TNR17_HUMAN	TNFRSF17	79.024	15.3	HUMAN	SUBEXPERT	LC substrate	VTNSVKGTNA	ILWTCLGLSLIISLAVFVLMFLL	RKINSEPLKD
P15941	MUC1_HUMAN	MUC1	78.05	8.024	HUMAN	SUBEXPERT	LC substrate	SAQSGAGVPG	WGIALLVLVCVLVALAIVYLIAL	AVCQCRRKNY
Q6EMK4	VASN_HUMAN	VASN	76.669	12.502	HUMAN	SUBEXPERT	LC substrate	VTQAREGNLP	LLIAPALAAVLLAALAAVGAA	YCVRRGRAMA
P16882	GHR_MOUSE	Ghr	73.83	8.656	MOUSE	SUBEXPERT	LC substrate	ILEACEEDIQ	FPWFLIIIFGIFGVAVMLFVVIFS	KQQRIKMLIL
P35070	BTC_HUMAN	BTC	67.296	12.299	HUMAN	SUBEXPERT	LC substrate	LFYLRGDRGQ	ILVICLIAVMVVFIILVIGVC	TCCHPLRKRR
Q9Y6J6	KCNE2_HUMAN	KCNE2	67.268	14.417	HUMAN	SUBEXPERT	LC substrate	AKVDAENFYY	VILYLMVMIGMFSFIIVAILV	STVKSKRREH
P48551	INAR2_HUMAN	IFNAR2	61.382	11.9	HUMAN	SUBEXPERT	LC substrate	QESESAESAK	IGGIITVFLIALVLTSTIVTL	KWIGYICLRN
Q4VA61	DSCL1_MOUSE	Dscaml1	93.046	2.195	MOUSE	SUBLIT	HC substrate	AQGEGDDVKK	LFTIGCPVILATLGVALLFVV	RKKRKEKRLK
Q9NZR2	LRP1B_HUMAN	LRP1B	92.02	3.284	HUMAN	SUBLIT	HC substrate	KSDHISTRSI	AIIVPLVLLVTLITTLVIGLVLC	KRKRRTKTIR
P16422	EPCAM_HUMAN	EPCAM	91.812	4.855	HUMAN	SUBLIT	HC substrate	APEFSMQGLK	AGVIAVIVVVVIAVVAGIVVLVI	SRKKRMAKYE
Q15109	RAGE_HUMAN	AGER	90.964	3.747	HUMAN	SUBLIT	HC substrate	VGGSGLGTLA	LALGILGGLGTAALLIGVILW	QRRQRRGEER
P29317	EPHA2_HUMAN	EPHA2	90.52	4.457	HUMAN	SUBLIT	HC substrate	SPEGSGNLAV	IGGVAVGVVLLLVLAGVGFFI	HRRRKNQRAR
P54753	EPHB3_HUMAN	EPHB3	90.513	4.302	HUMAN	SUBLIT	HC substrate	AQQLQEQLPL	IVGSATAGLVFVVAVVVIAIV	CLRKQRHGSD
Q91XY5	Q91XY5_MOUSE	Pcdhga3	90.447	5.038	MOUSE	SUBLIT	HC substrate	HTPANPQNSD	LTLYLVVAVAVVSCIFLAFVIVLLAL	RLRRWYSSRL
Q92692	NECT2_HUMAN	NECTIN2	90.349	4.322	HUMAN	SUBLIT	HC substrate	NTAGAGATGG	IIGGIIAAIIATAVAATGILI	CRQQRKEQTL
Q92859	NEO1_HUMAN	NEO1	90.015	5.262	HUMAN	SUBLIT	HC substrate	PTSPLDSNML	LVIIVSVGVITIVVVVIIAVF	CTRRTTSHQK
Q62888	NLGN2_RAT	Nlgn2	89.876	4.021	RAT	SUBLIT	HC substrate	DSRDYSTELS	VTVAVGASLLFLNILAFAALY	YKRDRRQELR
Q8VHY0	CSPG4_MOUSE	Cspg4	89.74	4.279	MOUSE	SUBLIT	HC substrate	LGFLEANMFS	IIIPVCLILLLLALILPLLFY	LRKRNKTGKH
P34741	SDC2_HUMAN	SDC2	89.661	5.102	HUMAN	SUBLIT	HC substrate	HSDSLFKRTE	VLAAVIAGGVIGFLFAIFLILLLVY	RMRKKDEGSY
P32507	NECT2_MOUSE	Nectin2	89.227	5.718	MOUSE	SUBLIT	HC substrate	STAGAGATGG	IIGGIIAAIIATAVAGTGILI	CRQQRKEQRL
P33151	CADH5_HUMAN	CDH5	88.807	5.87	HUMAN	SUBLIT	HC substrate	MAAQVGVSIQ	AVVAILLCILTITVITLLIFL	RRRLRKQARA
P40967	PMEL_HUMAN	PMEL	88.766	6.196	HUMAN	SUBLIT	HC substrate	MPGQEAGLGQ	VPLIVGILLVLMAVVLASLIY	RRRLMKQDFS
P35822	PTPRK_MOUSE	Ptprk	88.506	5.366	MOUSE	SUBLIT	HC substrate	PAKQTDRVVK	IAGISAGILVFILLLLVVIVIV	KKSKLAKKRK
Q9HDB5	NRX3B_HUMAN	NRXN3	88.506	5.869	HUMAN	SUBLIT	HC substrate	EVIRESSSTT	GMVVGIVAAAALCILILLYAM	YKYRNRDEGS
Q63376	NRX2B_RAT	Nrxn2	88.291	6.158	RAT	SUBLIT	HC substrate	EVIRESSSTT	GMVVGIVAAAALCILILLYAM	YKYRNRDEGS
P08887	IL6RA_HUMAN	IL6R	86.693	6.74	HUMAN	SUBLIT	HC substrate	VQDSSSVPLP	TFLVAGGSLAFGTLLCIAIVL	RFKKTWKLRA
P18827	SDC1_HUMAN	SDC1	86.386	8.186	HUMAN	SUBLIT	HC substrate	GLLDRKEVLG	GVIAGGLVGLIFAVCLVGFML	YRMKKKDEGS
P52800	EFNB2_MOUSE	Efnb2	85.989	5.379	MOUSE	SUBLIT	HC substrate	LLGSEVALFA	GIASGCIIFIVIIITLVVLLL	KYRRRHRKHS
Q90762	CADH6_CHICK	CDH6	85.553	8.771	CHICK	SUBLIT	HC substrate	IHPTGLSTGA	LIAILLCIIILLVTVVLFAAL	RRQRKKEPLI
P29812	TYRP2_MOUSE	Dct	85.343	5.96	MOUSE	SUBLIT	HC substrate	EAPVWSTTLS	VVIGILGAFVLLLGLLAFL	QYRRLRKGYA
O15146	MUSK_HUMAN	MUSK	84.997	7.543	HUMAN	SUBLIT	HC substrate	FSVSPTYSMT	VIISIMSSFAIFVLLTITTLY	CCRRRKQWKN
P41217	OX2G_HUMAN	CD200	83.689	11.206	HUMAN	SUBLIT	HC substrate	TDFKQTVNKG	YWFSVPLLLSIVSLVILLVLISILLYW	KRHRNQDRGE
Q61851	FGFR3_MOUSE	Fgfr3	83.036	10.212	MOUSE	SUBLIT	HC substrate	TDEAGSVYAG	VLSYGVVFFLFILVVAAVILC	RLRSPPKKGL
P14209	CD99_HUMAN	CD99	82.893	13.559	HUMAN	SUBLIT	HC substrate	SHRKEGEEAD	APGVIPGIVGAVVVAVAGAISSFIA	YQKKKLCFKE
Q9H2A7	CXL16_HUMAN	CXCL16	82.398	17.61	HUMAN	SUBLIT	HC substrate	AGPTARTSAT	VPVLCLLAIIFILTAALSYVL	CKRRRGQSPQ
Q91XX1	Q91XX1_MOUSE	Pcdhgc3	82.324	8.444	MOUSE	SUBLIT	HC substrate	APREQNKNLT	FYLLLSLILVSVGFAVTVLGVIIFKVY	KWKRSRDLYR
Q9JLB9	NECT3_MOUSE	Nectin3	82.128	14.275	MOUSE	SUBLIT	HC substrate	ATLKDDTIGT	IIASVVGGALFLVLVSILAGV	FCYRRRRTFR
P54760	EPHB4_HUMAN	EPHB4	80.875	17.51	HUMAN	SUBLIT	HC substrate	ESEGWREQLA	LIAGTAVVGVVLVLVVIVVAV	LCLRKQSNGR
Q63722	JAG1_RAT	Jag1	78.986	13.552	RAT	SUBLIT	LC substrate	QRRPLKNRTD	FLVPLLSSVLTVAWVCCLVTAFYWCV	RKRRRKPSSH
Q62656	PTPRZ_RAT	Ptprz1	78.208	12.48	RAT	SUBLIT	LC substrate	LAEGLESEKK	AVIPLVIVSALTFICLVVLVGILIYW	RKCFQTAHFY
O60939	SCN2B_HUMAN	SCN2B	77.969	8.613	HUMAN	SUBLIT	LC substrate	EPPERDSTVA	VIVGASVGGFLAVVILVLMVV	KCVRRKKEQK
P56974	NRG2_MOUSE	Nrg2	77.527	13.949	MOUSE	SUBLIT	LC substrate	KEAEELYQKR	VLTITGICVALLVVGIVCVVA	YCKTKKQRRQ
Q8WY21	SORC1_HUMAN	SORCS1	77.404	15.741	HUMAN	SUBLIT	LC substrate	PLVDLTPTHS	GSAMLMLLSVVFVGLAVFVIY	KFKRRVALPS
P52795	EFNB1_MOUSE	Efnb1	76.887	21.258	MOUSE	SUBLIT	LC substrate	GDSDSFFNSK	VALFAAVGAGCVIFLLIIIFL	TVLLLKLRKR
P35916	VGFR3_HUMAN	FLT4	76.448	22.968	HUMAN	SUBLIT	LC substrate	EGSEDKGSME	IVILVGTGVIAVFFWVLLLLI	FCNMRRPAHA
P06213	INSR_HUMAN	INSR	75.263	16.573	HUMAN	SUBLIT	LC substrate	YLDVPSNIAK	IIIGPLIFVFLFSVVIGSIYLFL	RKRQPDGPLG
Q589G5	PRTG_CHICK	PRTG	74.146	15.093	CHICK	SUBLIT	LC substrate	YYHLDQKSMT	GIVVGVCIALTCILICILILI	YRSKARKTSA
Q14626	I11RA_HUMAN	IL11RA	72.42	17.726	HUMAN	SUBLIT	LC substrate	DSVEQVAVLA	SLGILSFLGLVAGALALGLWL	RLRRGGKDGS
Q9BQT9	CSTN3_HUMAN	CLSTN3	72.403	13.606	HUMAN	SUBLIT	LC substrate	SHRNSMIPSA	ATLIIVVCVGFLVLMVVLGLV	RIHSLHRRVS
Q810F0	PRIMA_MOUSE	Prima1	71.695	14.632	MOUSE	SUBLIT	LC substrate	CPAEDSWWSG	LVIIVAVVCASLVFLTVLVII	CYKAIKRKPL
P08F94	PKHD1_HUMAN	PKHD1	69.798	16.51	HUMAN	SUBLIT	LC substrate	LPVTRKEKST	IILAASLSSVASWLALSCLVC	CWLKRSKSRK
Q8R5M8	CADM1_MOUSE	Cadm1	68.946	16.939	MOUSE	SUBLIT	LC substrate	EEGTIGAVDH	AVIGGVVAVVVFAMLCLLIIL	GRYFARHKGT
Q15375	EPHA7_HUMAN	EPHA7	68.845	14.487	HUMAN	SUBLIT	LC substrate	TAVSSEQNPV	IIIAVVAVAGTIILVFMVFGF	IIGRRHCGYS
P98156	VLDLR_MOUSE	Vldlr	68.684	18.87	MOUSE	SUBLIT	LC substrate	EVSVPPKGTS	AAWAILPLLLLVMAAVGGYLMW	RNWQHKNMKS
Q9BYH1	SE6L1_HUMAN	SEZ6L	66.444	20.895	HUMAN	SUBLIT	LC substrate	ETSLEGGNMA	LAIFIPVLIISLLLGGAYIYI	TRCRYYSNLR
Q8BHK2	SCN3B_MOUSE	Scn3b	65.884	19.524	MOUSE	SUBLIT	LC substrate	GEDFTSVVSE	IMMYILLVFLTLWLFIEMIYC	YRKVSKAEEA
Q6PDJ1	CAHD1_MOUSE	Cachd1	65.519	19.936	MOUSE	SUBLIT	LC substrate	ITLNMIKSAP	VGPVAGGIMGCIMVLVLAVYA	YRHQIHRRSH
O15197	EPHB6_HUMAN	EPHB6	65.282	22.509	HUMAN	SUBLIT	LC substrate	LSSQLPERLS	LVIGSILGALAFLLLAAITVL	AVVFQRKRRG
P11117	PPAL_HUMAN	ACP2	63.668	22.963	HUMAN	SUBLIT	LC substrate	QLASGPADTE	VIVALAVCGSILFLLIVLLLT	VLFRMQAQPP
A2ARV4	LRP2_MOUSE	Lrp2	61.726	22.678	MOUSE	SUBLIT	LC substrate	LSRGIPPGTT	MALLLTFAMVIIVGALVLVGF	FHYRKTGSLL
Q9UIK5	TEFF2_HUMAN	TMEFF2	61.322	17.081	HUMAN	SUBLIT	LC substrate	VPGPVRFQYV	LIAAVIGTIQIAVICVVVLCI	TRKCPRSNRI
O43581	SYT7_HUMAN	SYT7	61.243	23.986	HUMAN	SUBLIT	LC substrate	AASPGAPSRD	VLLVSAIITVSLSVTVVLCGL	CHWCQRKLGK
Q767I8	PCDA4_RAT	Pcdha4	60.172	19.621	RAT	SUBLIT	LC substrate	NAEASLVDVN	VYLIIAICAVSSLLVLTLLLY	SALRCSTVPS
Q92896	GSLG1_HUMAN	GLG1	58.521	24.231	HUMAN	SUBLIT	LC substrate	MQVMTSPSKN	YILSVISGSICILFLIGLMCG	RITKRVTREL
Q01887	RYK_MOUSE	Ryk	56.2	21.736	MOUSE	SUBLIT	LC substrate	VHAAPTTSTR	VFYISVGVCCAVIFLVAIILAVLHLHSM	KRIELDDSIS
Q9NPG4	PCD12_HUMAN	PCDH12	55.97	27.035	HUMAN	SUBLIT	LC substrate	PGALSMSMLT	VICLAVLLGIFGLILALFMSI	CRTEKKDNRA
O75509	TNR21_HUMAN	TNFRSF21	54.013	22.274	HUMAN	SUBLIT	LC substrate	LHKHFDINEH	LPWMIVLFLLLVLVVIVVCSI	RKSSRTLKKG
Q8NFT8	DNER_HUMAN	DNER	53.304	20.905	HUMAN	SUBLIT	LC substrate	LTNMPRHSLY	IIIGALCVAFILMLIILIVGI	CRISRIEYQG
P04629	NTRK1_HUMAN	NTRK1	52.622	21.673	HUMAN	SUBLIT	LC substrate	TPFGVSVAVG	LAVFACLFLSTLLLVL	NKCGRRNKFG
P97952	SCN1B_MOUSE	Scn1b	52.452	21.294	MOUSE	SUBLIT	LC substrate	NRDMASIVSE	IMMYVLIVVLTIWLVAEMVYCY	KKIAAATEAA
P07147	TYRP1_MOUSE	Tyrp1	51.57	27.01	MOUSE	SUBLIT	LC substrate	WPGQEFTVSE	IITIAVVAALLLVAAIFGVASCLI	RSRSTKNEAN
P11344	TYRO_MOUSE	Tyr	48.999	24.99	MOUSE	SUBLIT	LC non-substrate	YLEQASRIWP	WLLGAALVGAVIAAALSGLSS	RLCLQKKKKK
Q6UXD5	SE6L2_HUMAN	SEZ6L2	48.921	25.995	HUMAN	SUBLIT	LC non-substrate	DPSRQLEGGN	LALAILLPLGLVIVLGSGVYI	YYTKLQGKSL
P22455	FGFR4_HUMAN	FGFR4	48.628	21.837	HUMAN	SUBLIT	LC non-substrate	AAAPEARYTD	IILYASGSLALAVLLLLAGLY	RGQALHGRHP
Q7TSK2	SEZ6_MOUSE	Sez6	45.32	27.486	MOUSE	SUBLIT	LC non-substrate	AASSALDAAH	LAAAIFLPLVAMVLLVGGVYL	YFSRFQGKSP
Q14126	DSG2_HUMAN	DSG2	42.168	23.493	HUMAN	SUBLIT	LC non-substrate	REAQHDSYVG	LGPAAIALMILAFLLLLLVPLLLLM	CHCGKGAKGF
Q6UX71	PXDC2_HUMAN	PLXDC2	40.298	22.269	HUMAN	SUBLIT	LC non-substrate	AEKKGGTLHA	GLIIGILILVLIVATAILVTV	YMYHHPTSAA
Q76MJ5	ERN2_HUMAN	ERN2	38.39	18.521	HUMAN	SUBLIT	LC non-substrate	TPDSYLGLGP	QDLLAASLTAVLLGGWILFVM	RQQQPQVVEK
Q9H3W5	LRRN3_HUMAN	LRRN3	36.337	21.531	HUMAN	SUBLIT	LC non-substrate	KEYEKNNTTT	LMACLGGLLGIIGVICLISCL	SPEMNCDGGH
Q9NZC2	TREM2_HUMAN	TREM2	35.801	20.391	HUMAN	SUBLIT	LC non-substrate	EGEIPFPPTS	ILLLLACIFLIKILAASALWA	AAWHGQKPGT
P14778	IL1R1_HUMAN	IL1R1	34.799	19.264	HUMAN	SUBLIT	LC non-substrate	LIYPVTNFQK	HMIGICVTLTVIIVCSVFIY	KIFKIDIVLW
O14672	ADA10_HUMAN	ADAM10	32.471	21.164	HUMAN	SUBLIT	LC non-substrate	SPELYENIAE	WIVAHWWAVLLMGIALIMLMA	GFIKICSVHT
P78423	X3CL1_HUMAN	CX3CL1	31.284	19.255	HUMAN	SUBLIT	LC non-substrate	PDAQAATRRQ	AVGLLAFLGLLFCLGVAMFTY	QSLQGCPRKM
O75460	ERN1_HUMAN	ERN1	28.171	17.407	HUMAN	SUBLIT	LC non-substrate	EAPVDSMLKD	MATIILSTFLLIGWVAFIITY	PLSMHQQQQL
P54756	EPHA5_HUMAN	EPHA5	24.53	14.803	HUMAN	SUBLIT	LC non-substrate	AASSDQSQIP	VIAVSVTVGVILLAVVIGVLL	SGSCCECGCG
P26342	TGBR3_RAT	Tgfbr3	21.792	15.67	RAT	SUBLIT	LC non-substrate	IFHGLDTLTV	MGIAFAAFVIGALLTGALWYIY	SHTGETARRQ

## Sheet: SupFig5f
entry	AN	name	gene_name	PRED_EXP [%]	PRED_LIT [%]	organism	dataset	pred_class	topology	jmd_n	tmd	jmd_c
P16234	UP	PGFRA_HUMAN	PDGFRA	30.806	53.958	HUMAN	NONSUB	LC substrate	N-out	PTLRSELTVA	AAVLVLLVIVIISLIVLVVIW	KQKPRYEIRW
P16234	TM	PGFRA_HUMAN	PDGFRA	56.816	75.494	HUMAN	NONSUB	LC substrate	N-out	VAPTLRSELT	VAAAVLVLLVIVIISLIVLVVIW	KQKPRYEIRW
P16234	PH	PGFRA_HUMAN	PDGFRA	53.062	65.338	HUMAN	NONSUB	LC substrate	N-out	KLVAPTLRSE	LTVAAAVLVLLVIVIISLIVLVVIW	KQKPRYEIRW
P50895	UP	BCAM_HUMAN	BCAM	34.128	62.01	HUMAN	NONSUB	LC substrate	N-out	GTVSPQTSQA	GVAVMAVAVSVGLLLLVVAVF	YCVRRKGGPC
P50895	TM	BCAM_HUMAN	BCAM	37.529	67.855	HUMAN	NONSUB	LC substrate	N-out	TVSPQTSQAG	VAVMAVAVSVGLLLLVVAVFYCV	RRKGGPCCRQ
P50895	PH	BCAM_HUMAN	BCAM	54.029	74.009	HUMAN	NONSUB	LC substrate	N-out	TVSPQTSQAG	VAVMAVAVSVGLLLLVVAVFYCV	RRKGGPCCRQ
P16066	UP	ANPRA_HUMAN	NPR1	27.881	53.637	HUMAN	NONSUB	LC substrate	N-out	CNQDHLSTLE	VLALVGSLSLLGILIVSFFIY	RKMQLEKELA
P16066	PH	ANPRA_HUMAN	NPR1	52.552	74.002	HUMAN	NONSUB	LC substrate	N-out	CNQDHLSTLE	VLALVGSLSLLGILIVSFFIY	RKMQLEKELA
Q8IUW5	UP	RELL1_HUMAN	RELL1	36.049	65.499	HUMAN	NONSUB	LC substrate	N-out	SNDTGNGHPE	YIAYALVPVFFIMGLFGVLIC	HLLKKKGYRC
Q8IUW5	TM	RELL1_HUMAN	RELL1	27.776	59.247	HUMAN	NONSUB	LC substrate	N-out	NDTGNGHPEY	IAYALVPVFFIMGLFGVLICHLL	KKKGYRCTTE
Q8IUW5	PH	RELL1_HUMAN	RELL1	43.276	72.302	HUMAN	NONSUB	LC substrate	N-out	SNDTGNGHPE	YIAYALVPVFFIMGLFGVLICHLL	KKKGYRCTTE
P05556	UP	ITB1_HUMAN	ITGB1	26.881	35.285	HUMAN	NONSUB	LC non-substrate	N-out	ENPECPTGPD	IIPIVAGVVAGIVLIGLALLLIW	KLLMIIHDRR
P05556	TM	ITB1_HUMAN	ITGB1	31.105	74.968	HUMAN	NONSUB	LC non-substrate	N-out	ENPECPTGPD	IIPIVAGVVAGIVLIGLALLLIW	KLLMIIHDRR
P05556	PH	ITB1_HUMAN	ITGB1	44.474	78.359	HUMAN	NONSUB	LC non-substrate	N-out	ENPECPTGPD	IIPIVAGVVAGIVLIGLALLLIW	KLLMIIHDRR
Q9NPR2	UP	SEM4B_HUMAN	SEMA4B	37.272	44.074	HUMAN	NONSUB	LC non-substrate	N-out	WGADRSYWKE	FLVMCTLFVLAVLLPVLFLLY	RHRNSMKVFL
Q9NPR2	TM	SEM4B_HUMAN	SEMA4B	37.034	56.72	HUMAN	NONSUB	LC non-substrate	N-out	SWGADRSYWK	EFLVMCTLFVLAVLLPVLFLLYR	HRNSMKVFLK
Q9NPR2	PH	SEM4B_HUMAN	SEMA4B	36.831	69.999	HUMAN	NONSUB	LC non-substrate	N-out	WGADRSYWKE	FLVMCTLFVLAVLLPVLFLLY	RHRNSMKVFL
P01135	UP	TGFA_HUMAN	TGFA	48.762	57.763	HUMAN	NONSUB	LC non-substrate	N-out	AVVAASQKKQ	AITALVVVSIVALAVLIITCVLIHCC	QVRKHCEWCR
P01135	TM	TGFA_HUMAN	TGFA	20.115	48.121	HUMAN	NONSUB	LC non-substrate	N-out	AVVAASQKKQ	AITALVVVSIVALAVLIITCVLI	HCCQVRKHCE
P01135	PH	TGFA_HUMAN	TGFA	15.756	27.417	HUMAN	NONSUB	LC non-substrate	N-out	AVVAASQKKQ	AITALVVVSIVALAVLIITCVLI	HCCQVRKHCE
P49257	UP	LMAN1_HUMAN	LMAN1	27.693	65.903	HUMAN	NONSUB	LC non-substrate	N-out	ELPPFPSCLS	TVHFIIFVVVQTVLFIGYIMY	RSQQEAAAKK
P49257	TM	LMAN1_HUMAN	LMAN1	20.644	27.91	HUMAN	NONSUB	LC non-substrate	N-out	CPELPPFPSC	LSTVHFIIFVVVQTVLFIGYIMY	RSQQEAAAKK
P49257	PH	LMAN1_HUMAN	LMAN1	20.719	43.974	HUMAN	NONSUB	LC non-substrate	N-out	LPPFPSCLST	VHFIIFVVVQTVLFIGYIMY	RSQQEAAAKK
Q9Y624	UP	JAM1_HUMAN	F11R	35.081	62.772	HUMAN	NONSUB	LC non-substrate	N-out	MEAVERNVGV	IVAAVLVTLILLGILVFGIWF	AYSRGHFDRT
Q9Y624	TM	JAM1_HUMAN	F11R	17.109	20.397	HUMAN	NONSUB	LC non-substrate	N-out	MEAVERNVGV	IVAAVLVTLILLGILVFGIWFAY	SRGHFDRTKK
Q9Y624	PH	JAM1_HUMAN	F11R	16.233	31.679	HUMAN	NONSUB	LC non-substrate	N-out	AVRMEAVERN	VGVIVAAVLVTLILLGILVFGIWFAY	SRGHFDRTKK
Q14802	UP	FXYD3_HUMAN	FXYD3	16.767	54.645	HUMAN	NONSUB	LC non-substrate	N-out	PFYYDWHSLQ	VGGLICAGVLCAMGIIIVMSA	KCKCKFGQKS
Q14802	TM	FXYD3_HUMAN	FXYD3	16.467	26.646	HUMAN	NONSUB	LC non-substrate	N-out	NSPFYYDWHS	LQVGGLICAGVLCAMGIIIVMSA	KCKCKFGQKS
Q14802	PH	FXYD3_HUMAN	FXYD3	19.715	33.157	HUMAN	NONSUB	LC non-substrate	N-out	KNSPFYYDWH	SLQVGGLICAGVLCAMGIIIVMSA	KCKCKFGQKS
P53801	UP	PTTG_HUMAN	PTTG1IP	8.959	15.645	HUMAN	NONSUB	LC non-substrate	N-out	RWGVCWVNFE	ALIITMSVVGGTLLLGIAICC	CCCCRRKRSR
P53801	TM	PTTG_HUMAN	PTTG1IP	11.868	14.532	HUMAN	NONSUB	LC non-substrate	N-out	RWGVCWVNFE	ALIITMSVVGGTLLLGIAICCCC	CCRRKRSRKP
P53801	PH	PTTG_HUMAN	PTTG1IP	49.891	62.553	HUMAN	NONSUB	LC non-substrate	N-out	RWGVCWVNFE	ALIITMSVVGGTLLLGIAICCCCCC	RRKRSRKPDR
O43914	UP	TYOBP_HUMAN	TYROBP	10.035	16.371	HUMAN	NONSUB	LC non-substrate	N-out	SDCSCSTVSP	GVLAGIVMGDLVLTVLIALAV	YFLGRLVPRG
O43914	TM	TYOBP_HUMAN	TYROBP	18.395	33.305	HUMAN	NONSUB	LC non-substrate	N-out	DCSCSTVSPG	VLAGIVMGDLVLTVLIALAVYFL	GRLVPRGRGA
O43914	PH	TYOBP_HUMAN	TYROBP	22.076	59.751	HUMAN	NONSUB	LC non-substrate	N-out	CSCSTVSPGV	LAGIVMGDLVLTVLIALAVYFL	GRLVPRGRGA
Q969W9	UP	PMEPA_HUMAN	PMEPA1	18.486	34.276	HUMAN	NONSUB	LC non-substrate	N-out	FQSMEITELE	FVQIIIIVVVMMVMVVVITCLLS	HYKLSARSFI
Q969W9	TM	PMEPA_HUMAN	PMEPA1	15.24	24.246	HUMAN	NONSUB	LC non-substrate	N-out	FQSMEITELE	FVQIIIIVVVMMVMVVVITCLLS	HYKLSARSFI
Q969W9	PH	PMEPA_HUMAN	PMEPA1	18.035	39.52	HUMAN	NONSUB	LC non-substrate	N-out	FQSMEITELE	FVQIIIIVVVMMVMVVVITCLLSHY	KLSARSFISR
Q86UE4	UP	LYRIC_HUMAN	MTDH	7.937	17.103	HUMAN	NONSUB	LC non-substrate	N-out	DLGLEPKRYP	GWVILVGTGALGLLLLFLLGY	GWAAACAGAR
Q86UE4	TM	LYRIC_HUMAN	MTDH	10.596	22.126	HUMAN	NONSUB	LC non-substrate	N-out	LGLEPKRYPG	WVILVGTGALGLLLLFLLGYGWA	AACAGARKKR
Q86UE4	PH	LYRIC_HUMAN	MTDH	25.906	44.528	HUMAN	NONSUB	LC non-substrate	N-out	LGLEPKRYPG	WVILVGTGALGLLLLFLLGYGWAAACAGA	RKKRRSPPRK
Q96JJ7	UP	TMX3_HUMAN	TMX3	7.566	16.433	HUMAN	NONSUB	HC non-substrate	N-out	TIVSIFKSSP	LMGCFLFGLPLGVISIMCYGI	YTADTDGGYI
Q96JJ7	TM	TMX3_HUMAN	TMX3	6.618	9.765	HUMAN	NONSUB	HC non-substrate	N-out	KSTIVSIFKS	SPLMGCFLFGLPLGVISIMCYGI	YTADTDGGYI
Q96JJ7	PH	TMX3_HUMAN	TMX3	9.03	18.002	HUMAN	NONSUB	HC non-substrate	N-out	STIVSIFKSS	PLMGCFLFGLPLGVISIMCYGIY	TADTDGGYIE
P25446	TM	TNR6_MOUSE	Fas	35.972	66.087	MOUSE	NONSUBPRED	LC substrate	N-out	NCRKQSPRNR	LWLLTILVLLIPLVFIYR	KYRKRKCWKR
Q9H6B4	UP	CLMP_HUMAN	CLMP	37.056	44.649	HUMAN	NONSUBPRED	LC substrate	N-out	QYVQSIGMVA	GAVTGIVAGALLIFLLVWLLI	RRKDKERYEE
P15509	TM	CSF2R_HUMAN	CSF2RA	35.045	61.723	HUMAN	NONSUBPRED	LC substrate	N-out	EFGSDDGNLG	SVYIYVLLIVGTLVCGIVLGFLF	KRFLRIQRLF
O35305	TM	TNR11_MOUSE	Tnfrsf11a	35.28	53.903	MOUSE	NONSUBPRED	LC substrate	N-out	RRPPKEAQAY	LPSLIVLLLFISVVVVAAIIFGV	YYRKGGKALT
A2RUT3	TM	TMM89_HUMAN	TMEM89	16.622	30.015	HUMAN	NONSUBPRED	LC substrate	N-out	CPGYWLGPGA	SRIYPVAAVMITTTMLMICRKIL	QGRRRSQATK
Q9P2J2	TM	TUTLA_HUMAN	IGSF9	49.887	59.606	HUMAN	NONSUBPRED	LC substrate	N-out	PGLLPQPVLA	GVVGGVCFLGVAVLVSILAGCLL	NRRRAARRRR
Q8BH06	PH	I17RE_MOUSE	Il17re	43.142	59.915	MOUSE	NONSUBPRED	LC substrate	N-out	VLCPDVSHRH	LGLLILALLALTALVGVVLVLL	GRRLLPGSGR
P51841	PH	GUC2F_HUMAN	GUCY2F	36.523	54.981	HUMAN	NONSUBPRED	LC substrate	N-out	KICHGGIDPA	FAMMVCLTLLIALLSINGFAYFI	RRRINKIQLI
Q9Z239	TM	PLM_MOUSE	Fxyd1	24.019	54.635	MOUSE	NONSUBPRED	LC substrate	N-out	EPDPFTYDYH	TLRIGGLTIAGILFILGILIILS	KRCRCKFNQQ
P36888	TM	FLT3_HUMAN	FLT3	23.057	44.63	HUMAN	NONSUBPRED	LC substrate	N-out	PGPFPFIQDN	ISFYATIGVCLLFIVVLTLLICH	KYKKQFRYES
O75882	UP	ATRN_HUMAN	ATRN	33.371	44.504	HUMAN	NONSUBPRED	LC substrate	N-out	FSQHSNFMDL	VQFFVTFFSCFLSLLLVAAVV	WKIKQSCWAS
Q9UKF5	TM	ADA29_HUMAN	ADAM29	17.735	27.784	HUMAN	NONSUBPRED	LC substrate	N-out	PPPKRKKKKK	FCYLCILLLIVLFILLCCLYRLC	KKSKPIKKQQ
P55808	PH	XG_HUMAN	XG	13.173	30.747	HUMAN	NONSUBPRED	LC substrate	N-out	GNPEGNMVAK	IVSPIVSVVVVTLLGAAASYF	KLNNRRNCFR
Q8N131	UP	PORIM_HUMAN	TMEM123	14.017	30.064	HUMAN	NONSUBPRED	LC non-substrate	N-out	EAKKGSKFDT	GSFVGGIVLTLGVLSILYIGC	KMYYSRRGIR
Q8IZU9	UP	KIRR3_HUMAN	KIRREL3	13.696	35.46	HUMAN	NONSUBPRED	LC non-substrate	N-out	GLEAESVPMA	VIIGVAVGAGVAFLVLMATIV	AFCCARSQRN
P26010	UP	ITB7_HUMAN	ITGB7	12.186	20.794	HUMAN	NONSUBPRED	LC non-substrate	N-out	VRPQEKGADH	TQAIVLGCVGGIVAVGLGLVLAY	RLSVEIYDRR
P42082	UP	CD86_MOUSE	Cd86	13.561	30.412	MOUSE	NONSUBPRED	LC non-substrate	N-out	EFPSPQTYWK	EITASVTVALLLVMLLIIVCH	KKPNQPSRPS
Q13410	PH	BT1A1_HUMAN	BTN1A1	13.417	20.319	HUMAN	NONSUBPRED	LC non-substrate	N-out	PASSLPRLTP	WIVAVAVILMVLGLLTIGSIFFTWRLY	NERPRERRNE
Q96AW1	UP	VOPP1_HUMAN	VOPP1	28.927	32.374	HUMAN	NONSUBPRED	LC non-substrate	N-out	CVRALSIQRL	WYFWFLLMMGVLFCCGAGFFI	RRRMYPPPLI
Q6PHB0	TM	I20RA_MOUSE	Il20ra	13.002	24.466	MOUSE	NONSUBPRED	LC non-substrate	N-out	VQTSAWKAKV	IFWYVFLTSVIVFLFSAIGYLVY	RYIHVGKEKH
Q96BF3	UP	TMIG2_HUMAN	TMIGD2	14.007	25.975	HUMAN	NONSUBPRED	LC non-substrate	N-out	NRNRIASFPG	FLFVLLGVGSMGVAAIVWGAW	FWGRRSCQQR
O60602	TM	TLR5_HUMAN	TLR5	7.522	12.371	HUMAN	NONSUBPRED	LC non-substrate	N-out	VLKSLKFSLF	IVCTVTLTLFLMTILTVTKFRGF	CFICYKTAQR
Q8N6P7	UP	I22R1_HUMAN	IL22RA1	11.49	20.392	HUMAN	NONSUBPRED	LC non-substrate	N-out	VKTLPDRTWT	YSFSGAFLFSMGFLVAVLCYL	SYRYVTKPPA
Q9EQS9	UP	IGDC4_MOUSE	Igdcc4	11.332	18.299	MOUSE	NONSUBPRED	LC non-substrate	N-out	SDSLDVHAVT	GIIVGVCLGLLCLLACMCAGL	RRSSHREALP
A6NL88	UP	SHSA7_HUMAN	SHISA7	29.964	46.869	HUMAN	NONSUBPRED	LC non-substrate	N-out	GGEGPGGSTA	YVVCGVISFALAVGVGAKVAF	SKASRAPRAH
Q61476	TM	DAF2_MOUSE	Cd55b	12.482	18.247	MOUSE	NONSUBPRED	LC non-substrate	N-out	ESNSGGDRYI	YGFVAVIAMIDSLIIVKTLWTIL	SPNRRSDFQG
P37173	UP	TGFR2_HUMAN	TGFBR2	17.067	31.131	HUMAN	NONSUBPRED	LC non-substrate	N-out	NPDLLLVIFQ	VTGISLLPPLGVAISVIIIFY	CYRVNRQQKL
P37173	TM	TGFR2_HUMAN	TGFBR2	12.098	20.294	HUMAN	NONSUBPRED	LC non-substrate	N-out	NPDLLLVIFQ	VTGISLLPPLGVAISVIIIFYCY	RVNRQQKLSS
Q7Z6A9	TM	BTLA_HUMAN	BTLA	8.312	10.675	HUMAN	NONSUBPRED	LC non-substrate	N-out	PSKDEMASRP	WLLYRLLPLGGLPLLITTCFCLF	CCLRRHQGKQ
Q9WTM3	TM	SEM6C_MOUSE	Sema6c	10.819	18.509	MOUSE	NONSUBPRED	LC non-substrate	N-out	SPASASRSIP	IPLLLACVAAAFALGASVSGLLV	SCACRRANRR
Q5VV43	UP	K0319_HUMAN	KIAA0319	9.29	16.904	HUMAN	NONSUBPRED	LC non-substrate	N-out	WDGESNCEWS	IFYVTVLAFTLIVLTGGFTWL	CICCCKRQKR
Q8C7X2	UP	EMC1_MOUSE	Emc1	14.215	27.689	MOUSE	NONSUBPRED	LC non-substrate	N-out	FDVLKDDYDY	VLISSVLFGLVFATMITKRLA	QVKLLNRAWR
Q08708	PH	CLM6_HUMAN	CD300C	19.438	40.129	HUMAN	NONSUBPRED	LC non-substrate	N-out	HPGSLFSNVR	FLLLVLLELPLLLSMLGAVLWV	NRPQRSSRSR
P31785	TM	IL2RG_HUMAN	IL2RG	13.605	19.346	HUMAN	NONSUBPRED	LC non-substrate	N-out	KENPFLFALE	AVVISVGSMGLIISLLCVYFWLE	RTMPRIPTLK
Q9D2R4	UP	TMD11_MOUSE	Tmed11	9.461	12.67	MOUSE	NONSUBPRED	LC non-substrate	N-out	ILKEQDYQRD	REENFRITSEDTNRNVLW	WAFAQILIFI
Q6UXU6	PH	TMM92_HUMAN	TMEM92	11.818	20.96	HUMAN	NONSUBPRED	LC non-substrate	N-out	ENELFPGPVR	IFVIIFLVILSVFCICGLAKCFC	RNCREPEPDS
Q96FE5	UP	LIGO1_HUMAN	LINGO1	18.353	30.841	HUMAN	NONSUBPRED	LC non-substrate	N-out	FDIKTLIIAT	TMGFISFLGVVLFCLVLLFLW	SRGKGNTKHN
Q86XM0	PH	CTSRD_HUMAN	CATSPERD	11.823	22.516	HUMAN	NONSUBPRED	LC non-substrate	N-out	IYVYGAFPVQ	LVSAGVVILLIISSILGSVWLAY	KTPKLLRTAR
Q9P0T7	PH	TMEM9_HUMAN	TMEM9	14.306	27.238	HUMAN	NONSUBPRED	LC non-substrate	N-out	YEERSTTTIK	VIIVIYLSVVGALLLYMAFLMLV	DPLIRKPDAY
Q13018	PH	PLA2R_HUMAN	PLA2R1	10.444	18.413	HUMAN	NONSUBPRED	LC non-substrate	N-out	ALPEKGPSHS	IIPLAVVLTLIVIVAICTLSFCIY	KHNGGFFRRL
Q13591	UP	SEM5A_HUMAN	SEMA5A	11.747	20.363	HUMAN	NONSUBPRED	LC non-substrate	N-out	EEKRCGEFNM	FHMIAVGLSSSILGCLLTLLV	YTYCQRYQQQ
Q9HBV2	TM	SACA1_HUMAN	SPACA1	16.044	35.732	HUMAN	NONSUBPRED	LC non-substrate	N-out	MRRSSLPATD	AALIFVLTIGVIICVFIIFLLIF	IIINWAAVKA
Q7TSN7	UP	IGSF5_MOUSE	Igsf5	7.973	15.458	MOUSE	NONSUBPRED	LC non-substrate	N-out	EEGPALPTWA	IILLAVAFSLLLILIIVLIII	FCCCCASRRE
Q7TSN7	TM	IGSF5_MOUSE	Igsf5	19.179	46.92	MOUSE	NONSUBPRED	LC non-substrate	N-out	GEEGPALPTW	AIILLAVAFSLLLILIIVLIIIF	CCCCASRREK
Q8TF66	UP	LRC15_HUMAN	LRRC15	8.876	24.369	HUMAN	NONSUBPRED	LC non-substrate	N-out	VWGMTQAQSG	LAIAAIVIGIVALACSLAACV	GCCCCKKRSQ
Q6UWI4	TM	SHSA2_HUMAN	SHISA2	13.958	18.75	HUMAN	NONSUBPRED	LC non-substrate	N-out	KDGPDGSAVP	IYVPFLIVGSVFVAFIILGSLVA	ACCCRCLRPK
Q9NXS2	TM	QPCTL_HUMAN	QPCTL	13.067	22.437	HUMAN	NONSUBPRED	LC non-substrate	N-out	LPPKRRLLPR	VRLLPLLLALAVGSAFYTIWSGW	HRRTEELPLG
P26006	UP	ITA3_HUMAN	ITGA3	10.731	26.864	HUMAN	NONSUBPRED	LC non-substrate	N-out	LVEELPAEIE	LWLVLVAVGAGLLLLGLIILLLW	KCGFFKRART
Q3SXP7	UP	SHSL1_HUMAN	SHISAL1	7.699	15.163	HUMAN	NONSUBPRED	LC non-substrate	N-out	SEGYMHNNYT	ALLGVWIYGFFVLMLLVLDLL	YYSAMNYDIC
Q9NZN1	UP	IRPL1_HUMAN	IL1RAPL1	13.603	24.448	HUMAN	NONSUBPRED	LC non-substrate	N-out	LLHKRELMYT	VELAGGLGAILLLLVCLVTIY	KCYKIEIMLF
Q86WC4	TM	OSTM1_HUMAN	OSTM1	9.233	17.741	HUMAN	NONSUBPRED	LC non-substrate	N-out	FNCSVPCSDT	VPVIAVSVFILFLPVVFYLSSFL	HSEQKKRKLI
Q96DD7	TM	SHSA4_HUMAN	SHISA4	5.705	7.368	HUMAN	NONSUBPRED	LC non-substrate	N-out	KHCLAFSPKT	IAGIASAVILFVAVVATTICCFL	CSCCYLYRRR
Q6ZU64	UP	CFA65_HUMAN	CFAP65	14.565	25.059	HUMAN	NONSUBPRED	LC non-substrate	N-out	MKYRPPKTKF	FFTVIPQPIFLSPGITLTLPI	VFRPLEAKEY
Q8R534	UP	ADM1B_MOUSE	Adam1b	12.596	36.414	MOUSE	NONSUBPRED	LC non-substrate	N-out	STEELILNLK	LIVLAVILVLMILLIIICIIS	AYTKSETASE
Q9H756	UP	LRC19_HUMAN	LRRC19	8.518	17.111	HUMAN	NONSUBPRED	LC non-substrate	N-out	SEHEPLGKSW	AFLVGVVVTVLTTSLLIFIAI	KCPIWYNILL
Q9H756	PH	LRC19_HUMAN	LRRC19	10.474	20.013	HUMAN	NONSUBPRED	LC non-substrate	N-out	NSEHEPLGKS	WAFLVGVVVTVLTTSLLIFIAI	KCPIWYNILL
Q9QUN7	PH	TLR2_MOUSE	Tlr2	7.726	16.252	MOUSE	NONSUBPRED	LC non-substrate	N-out	RPSVLECHQA	ALVSGVCCALLLLILLVGALCHHF	HGLWYLRMMW
Q96J42	TM	TXD15_HUMAN	TXNDC15	8.549	17.164	HUMAN	NONSUBPRED	LC non-substrate	N-out	LPSTLIKSVD	WLLVFSLFFLISFIMYATI	RTESIRWLIP
P16410	PH	CTLA4_HUMAN	CTLA4	12.569	28.876	HUMAN	NONSUBPRED	LC non-substrate	N-out	IDPEPCPDSD	FLLWILAAVSSGLFFYSFLLTAV	SLSKMLKKRS
P01732	UP	CD8A_HUMAN	CD8A	12.6	20.841	HUMAN	NONSUBPRED	LC non-substrate	N-out	HTRGLDFACD	IYIWAPLAGTCGVLLLSLVIT	LYCNHRNRRR
P01732	TM	CD8A_HUMAN	CD8A	10.699	15.507	HUMAN	NONSUBPRED	LC non-substrate	N-out	TRGLDFACDI	YIWAPLAGTCGVLLLSLVITLYC	NHRNRRRVCK
Q969N2	TM	PIGT_HUMAN	PIGT	7.576	11.268	HUMAN	NONSUBPRED	LC non-substrate	N-out	PLLVNLPTPD	FSMPYNVICLTCTVVAVCYGSFY	NLLTRTFHIE
O00220	PH	TR10A_HUMAN	TNFRSF10A	7.765	14.522	HUMAN	NONSUBPRED	LC non-substrate	N-out	VHKESGNGHN	IWVILVVTLVVPLLLVAVLIVCCCIG	SGCGGDPKCM
Q01344	UP	IL5RA_HUMAN	IL5RA	13.929	24.935	HUMAN	NONSUBPRED	LC non-substrate	N-out	NDEHKPLREW	FVIVIMATICFILLILSLIC	KICHLWIKLF
Q14CZ8	UP	HECAM_HUMAN	HEPACAM	12.047	37.095	HUMAN	NONSUBPRED	LC non-substrate	N-out	VKITVYRRSS	LYIILSTGGIFLLVTLVTVCA	CWKPSKRKQK
Q99795	UP	GPA33_HUMAN	GPA33	7.939	15.875	HUMAN	NONSUBPRED	LC non-substrate	N-out	VAVRSPSMNV	ALYVGIAVGVVAALIIIGIII	YCCCCRGKDD
Q99665	TM	I12R2_HUMAN	IL12RB2	9.458	16.597	HUMAN	NONSUBPRED	LC non-substrate	N-out	REFCLQGKAN	WMAFVAPSICIAIIMVGIFSTHY	FQQKVFVLLA
Q9BZ11	TM	ADA33_HUMAN	ADAM33	7.829	13.486	HUMAN	NONSUBPRED	LC non-substrate	N-out	WRPRRARGTP	LLLLLLLLLLWPVPGAGVLQGHI	PGQPVTPHWV
Q9BZ11	PH	ADA33_HUMAN	ADAM33	10.862	26.146	HUMAN	NONSUBPRED	LC non-substrate	N-out	GPVQAENHDT	FLLAMLLSVLLPLLPGAGLAWCCY	RLPGAHLQRC
Q9NY47	PH	CA2D2_HUMAN	CACNA2D2	9.758	21.038	HUMAN	NONSUBPRED	LC non-substrate	N-out	RRPTSGPPRP	LWLLLPLLPLLAAPGASAYSF	PQQHTMQHWA
P04235	PH	CD3D_MOUSE	Cd3d	8.637	19.724	MOUSE	NONSUBPRED	LC non-substrate	N-out	QNCVELDSGT	MAGVIFIDLIATLLLALGVYCFA	GHETGRPSGA
Q8NEW7	TM	TMIE_HUMAN	TMIE	7.278	11.754	HUMAN	NONSUBPRED	LC non-substrate	N-out	KETVVFWDMR	LWHVVGIFSLFVLSIIITLCCVF	NCRVPRTRKE
Q9D5K1	PH	TMM81_MOUSE	Tmem81	12.404	25.689	MOUSE	NONSUBPRED	LC non-substrate	N-out	KPHLPVWQRK	VTSALGIGIVAGVVGGVLVSVAVF	KALGGTDGSG
Q6UWB1	UP	I27RA_HUMAN	IL27RA	15.506	28.981	HUMAN	NONSUBPRED	LC non-substrate	N-out	HLPDNTLRWK	VLPGILFLWGLFLLGCGLSLA	TSGRCYHLRH
Q6UWB1	PH	I27RA_HUMAN	IL27RA	9.944	17.547	HUMAN	NONSUBPRED	LC non-substrate	N-out	HLPDNTLRWK	VLPGILFLWGLFLLGCGLSLAT	SGRCYHLRHK
Q01151	TM	CD83_HUMAN	CD83	8.689	15.878	HUMAN	NONSUBPRED	LC non-substrate	N-out	ETFKKYRAEI	VLLLALVIFYLTLIIFTCKFARL	QSIFPDFSKA
Q9Y320	UP	TMX2_HUMAN	TMX2	7.802	12.812	HUMAN	NONSUBPRED	LC non-substrate	N-out	IFMFSKVANT	ILFFRLDIRMGLLYITLCIVFLM	TCKPPLYMGP
Q8VHS2	UP	CRUM1_MOUSE	Crb1	9.959	22.242	MOUSE	NONSUBPRED	LC non-substrate	N-out	RCELDLADDR	LLGIFTAVGSGTLALFFILLL	AGVASLIASN
Q8VHS2	TM	CRUM1_MOUSE	Crb1	12.319	25.686	MOUSE	NONSUBPRED	LC non-substrate	N-out	ADDRLLGIFT	AVGSGTLALFFILLLAGVASLIA	SNKRATQGTY
Q2I0M4	UP	LRC26_HUMAN	LRRC26	7.251	14.801	HUMAN	NONSUBPRED	LC non-substrate	N-out	HCAQPLALRD	LAVVYTLGPASFLVSLASCLA	LGSGLTACRA
Q17R55	PH	F187B_HUMAN	FAM187B	7.393	15.848	HUMAN	NONSUBPRED	LC non-substrate	N-out	RADSVLKGLK	LVLLVVTVLALLGALLKCI	HPSPGRRSTQ
Q5BVD1	PH	TTMP_HUMAN	TTMP	10.299	17.537	HUMAN	NONSUBPRED	LC non-substrate	N-out	CNKNVVGRCK	LWMIITSIFLGVITVIIIGLCLAAVTYV	DEDENEILEL
Q9NU53	UP	GINM1_HUMAN	GINM1	8.312	15.504	HUMAN	NONSUBPRED	HC non-substrate	N-out	VFPVFFQFLN	IMVVGITGAAVVITILKVFFP	VSEYKGILQL
Q9NU53	PH	GINM1_HUMAN	GINM1	7.865	14.023	HUMAN	NONSUBPRED	HC non-substrate	N-out	LCRFWSNVFP	VFFQFLNIMVVGITGAAVVITILKVFF	PVSEYKGILQ
Q9H3N1	UP	TMX1_HUMAN	TMX1	11.454	20.649	HUMAN	NONSUBPRED	HC non-substrate	N-out	EDLGLPVWGS	YTVFALATLFSGLLLGLCMIFVA	DCLCPSKRRR
Q96BY9	TM	SARAF_HUMAN	SARAF	13.723	21.363	HUMAN	NONSUBPRED	HC non-substrate	N-out	YYKWSSADSC	NMSGLITIVVLLGIAFVVYKLFL	SDGQYSPPPY
Q96BY9	PH	SARAF_HUMAN	SARAF	8.386	16.486	HUMAN	NONSUBPRED	HC non-substrate	N-out	YKWSSADSCN	MSGLITIVVLLGIAFVVYKLF	LSDGQYSPPP
B6SEH8	PH	ERVV1_HUMAN	ERVV-1	9.035	18.427	HUMAN	NONSUBPRED	HC non-substrate	N-out	YNTTQPRQKR	ALGLILAGMGAAIGMIAPWGGFTY	HDVTLRNLSR
Q92854	PH	SEM4D_HUMAN	SEMA4D	11.469	17.695	HUMAN	NONSUBPRED	HC non-substrate	N-out	TMYLKSSDNR	LLMSLFLFFFVLFLCLFFYNCY	KGYLPRQCLK
Q9D3G2	TM	SLAF8_MOUSE	Slamf8	7.37	10.211	MOUSE	NONSUBPRED	HC non-substrate	N-out	SGKASYKDVL	LVVVPITLFLILAGLFGAWHHGL	CSGKKKDACT
Q9D3G2	PH	SLAF8_MOUSE	Slamf8	7.724	19.618	MOUSE	NONSUBPRED	HC non-substrate	N-out	AASGKASYKD	VLLVVVPITLFLILAGLFGAW	HHGLCSGKKK
Q86SU0	TM	ILDR1_HUMAN	ILDR1	14.71	31.364	HUMAN	NONSUBPRED	HC non-substrate	N-out	TSGDPDKEVK	LIVLHWLTVIFIILGALLLLLLI	GVCWCQCCPQ
Q86SU0	PH	ILDR1_HUMAN	ILDR1	13.942	24.445	HUMAN	NONSUBPRED	HC non-substrate	N-out	TSGDPDKEVK	LIVLHWLTVIFIILGALLLLLLIGV	CWCQCCPQYC
Q9Y561	TM	LRP12_HUMAN	LRP12	11.394	21.213	HUMAN	NONSUBPRED	HC non-substrate	N-out	CRWSTKESPR	WRSALLLLFLAGVYGNGALA	EHSENVHISG
Q9Y561	PH	LRP12_HUMAN	LRP12	13.41	24.242	HUMAN	NONSUBPRED	HC non-substrate	N-out	ENCPVIVPTR	VITAAVIGSLICGLLLVIALGCTCKLY	SLRMFERRSF
Q99062	TM	CSF3R_HUMAN	CSF3R	8.168	14.23	HUMAN	NONSUBPRED	HC non-substrate	N-out	LMTLTPEGSE	LHIILGLFGLLLLLTCLCGTAWL	CCSPNRKNPL
Q99062	PH	CSF3R_HUMAN	CSF3R	10.138	17.392	HUMAN	NONSUBPRED	HC non-substrate	N-out	LMTLTPEGSE	LHIILGLFGLLLLLTCLCGTAWLCC	SPNRKNPLWP
A6NHS7	PH	MANS4_HUMAN	MANSC4	7.659	14.951	HUMAN	NONSUBPRED	HC non-substrate	N-out	EDEVSVTSKT	WLVSVALCTSVIFLGCCIVILA	SGCCGKQQGQ
Q6ZRH7	TM	CTSRG_HUMAN	CATSPERG	7.466	14.763	HUMAN	NONSUBPRED	HC non-substrate	N-out	PKRALFIIMV	SASVFVGLVIFYIAFCLLWPLVV	KGCTMIRWKI
Q9P2B2	UP	FPRP_HUMAN	PTGFRN	9.054	26.166	HUMAN	NONSUBPRED	HC non-substrate	N-out	MDVLNAFKYP	LLIGVGLSTVIGLLSCLIGYC	SSHWCCKKEV
P08637	TM	FCG3A_HUMAN	FCGR3A	7.317	11.639	HUMAN	NONSUBPRED	HC non-substrate	N-out	STISSFFPPG	YQVSFCLVMVLLFAVDTGLYFSV	KTNIRSSTRD
P08637	PH	FCG3A_HUMAN	FCGR3A	8.063	16.46	HUMAN	NONSUBPRED	HC non-substrate	N-out	STISSFFPPG	YQVSFCLVMVLLFAVDTGLYFSV	KTNIRSSTRD
O14786	TM	NRP1_HUMAN	NRP1	9.546	18.751	HUMAN	NONSUBPRED	HC non-substrate	N-out	PGNVLKTLDP	ILITIIAMSALGVLLGAVCGVVL	YCACWHNGMS
O14786	PH	NRP1_HUMAN	NRP1	10.238	19.011	HUMAN	NONSUBPRED	HC non-substrate	N-out	PGNVLKTLDP	ILITIIAMSALGVLLGAVCGVVLYCA	CWHNGMSERN
Q6R5N8	UP	TLR13_MOUSE	Tlr13	10.977	22.086	MOUSE	NONSUBPRED	HC non-substrate	N-out	DAMCNFDLGK	VYFLCSFSMVLSTMVFSWFST	KMIASLWYGL
Q6R5N8	PH	TLR13_MOUSE	Tlr13	11.368	22.266	MOUSE	NONSUBPRED	HC non-substrate	N-out	DAMCNFDLGK	VYFLCSFSMVLSTMVFSWF	STKMIASLWY
P36941	TM	TNR3_HUMAN	LTBR	6.518	10.404	HUMAN	NONSUBPRED	HC non-substrate	N-out	PLPPEMSGTM	LMLAVLLPLAFFLLLATVFSCIW	KSHPSLCRKL
P36941	PH	TNR3_HUMAN	LTBR	8.566	16.519	HUMAN	NONSUBPRED	HC non-substrate	N-out	EPLPPEMSGT	MLMLAVLLPLAFFLLLATVFSCIW	KSHPSLCRKL
Q9BXS4	UP	TMM59_HUMAN	TMEM59	6.983	15.505	HUMAN	NONSUBPRED	HC non-substrate	N-out	GFLRCLSLNS	GWILTTTLVLSVMVLLWICCA	TVATAVEQYV
Q9BXS4	PH	TMM59_HUMAN	TMEM59	10.373	17.991	HUMAN	NONSUBPRED	HC non-substrate	N-out	FLRCLSLNSG	WILTTTLVLSVMVLLWICCATVATAV	EQYVPSEKLS
Q60629	UP	EPHA5_MOUSE	Epha5	7.854	20.315	MOUSE	NONSUBPRED	HC non-substrate	N-out	AASNDQSQIP	IIAVSVTVGVILLAVMIGFLL	SGSCCDCGCG
Q60629	PH	EPHA5_MOUSE	Epha5	9.09	21.658	MOUSE	NONSUBPRED	HC non-substrate	N-out	AASNDQSQIP	IIAVSVTVGVILLAVMIGFLL	SGSCCDCGCG
Q9HBL6	UP	LRTM1_HUMAN	LRTM1	6.889	14.69	HUMAN	NONSUBPRED	HC non-substrate	N-out	PANLRHAIAT	VIITGVVCGIVCLMMLAAAIY	GCTYAAITAQ
Q9HBL6	PH	LRTM1_HUMAN	LRTM1	7.93	15.828	HUMAN	NONSUBPRED	HC non-substrate	N-out	PKPRPANLRH	AIATVIITGVVCGIVCLMMLAAAIY	GCTYAAITAQ
P0DTF9	TM	PTIP2_HUMAN	PTTG1IP2	6.39	9.757	HUMAN	NONSUBPRED	HC non-substrate	N-out	SIYWLNCKVD	MFGIMMLLLIAVLITGFVWYCCA	YHFYLQDLNR
P0DTF9	PH	PTIP2_HUMAN	PTTG1IP2	9.122	18.867	HUMAN	NONSUBPRED	HC non-substrate	N-out	IYWLNCKVDM	FGIMMLLLIAVLITGFVWYCCAYHFY	LQDLNRNRVY
O75787	TM	RENR_HUMAN	ATP6AP2	8.265	9.502	HUMAN	NONSUBPRED	HC non-substrate	N-out	YNFEYSVVFN	MVLWIMIALALAVIITSYNIWNM	DPGYDSIIYR
O75787	PH	RENR_HUMAN	ATP6AP2	8.411	18.687	HUMAN	NONSUBPRED	HC non-substrate	N-out	YNFEYSVVFN	MVLWIMIALALAVIITSYNIW	NMDPGYDSII
P09693	UP	CD3G_HUMAN	CD3G	8.298	17.932	HUMAN	NONSUBPRED	HC non-substrate	N-out	CIELNAATIS	GFLFAEIVSIFVLAVGVYFIA	GQDGVRQSRA
P09693	PH	CD3G_HUMAN	CD3G	8.355	14.9	HUMAN	NONSUBPRED	HC non-substrate	N-out	RMCQNCIELN	AATISGFLFAEIVSIFVLAVGVYFIA	GQDGVRQSRA
P58335	UP	ANTR2_HUMAN	ANTXR2	9.512	18.628	HUMAN	NONSUBPRED	HC non-substrate	N-out	IVTATECSNG	IAAIIVILVLLLLLGIGLMWWFW	PLCCKVVIKD
P58335	TM	ANTR2_HUMAN	ANTXR2	9.363	14.428	HUMAN	NONSUBPRED	HC non-substrate	N-out	IVTATECSNG	IAAIIVILVLLLLLGIGLMWWFW	PLCCKVVIKD
P58335	PH	ANTR2_HUMAN	ANTXR2	8.844	19.312	HUMAN	NONSUBPRED	HC non-substrate	N-out	IVTATECSNG	IAAIIVILVLLLLLGIGLMWWFW	PLCCKVVIKD
Q9NPA0	UP	EMC7_HUMAN	EMC7	8.22	13.784	HUMAN	NONSUBPRED	HC non-substrate	N-out	IKRESWGWTD	FLMNPMVMMMVLPLLIFVLLP	KVVNTSDPDM
Q9NPA0	PH	EMC7_HUMAN	EMC7	9.131	15.65	HUMAN	NONSUBPRED	HC non-substrate	N-out	WGWTDFLMNP	MVMMMVLPLLIFVLLPKVV	NTSDPDMRRE
Q9NYK1	UP	TLR7_HUMAN	TLR7	7.045	12.794	HUMAN	NONSUBPRED	HC non-substrate	N-out	LYTCELDLTN	LILFSLSISVSLFLMVMMTAS	HLYFWDVWYI
Q9NYK1	TM	TLR7_HUMAN	TLR7	10.552	18.542	HUMAN	NONSUBPRED	HC non-substrate	N-out	CELDLTNLIL	FSLSISVSLFLMVMMTASHLYFW	DVWYIYHFCK
Q9NYK1	PH	TLR7_HUMAN	TLR7	10.987	17.937	HUMAN	NONSUBPRED	HC non-substrate	N-out	LYTCELDLTN	LILFSLSISVSLFLMVMMTASHLYFW	DVWYIYHFCK
P07359	PH	GP1BA_HUMAN	GP1BA	8.206	16.459	HUMAN	NONSUBPRED	HC non-substrate	N-out	LHPDFCCLLP	LGFYVLGLFWLLFASVVLILLLSWV	GHVKPQALDS
Q9JK39	UP	BTNLA_MOUSE	Btnl10	7.926	17.827	MOUSE	NONSUBPRED	HC non-substrate	N-out	KGQPVSAESH	FSVSASTGLVALLSIVT	PQDTAVGGLT
Q6PD19	PH	ARMD3_MOUSE	Armh3	6.22	13.305	MOUSE	NONSUBPRED	HC non-substrate	N-out	NETVLLAKHN	IFTLALMIVNLFNMFITYG	DTFLPTPSSY
Q5SGD2	UP	PPM1L_HUMAN	PPM1L	10.184	18.579	HUMAN	NONSUBPRED	HC non-substrate	N-out	MRYFLLRPET	LFLLCISLALWSYFFHT	DEVKTIVKSS
Q5SGD2	PH	PPM1L_HUMAN	PPM1L	7.127	13.602	HUMAN	NONSUBPRED	HC non-substrate	N-out	SLLGRIMRYF	LLRPETLFLLCISLALWSYFF	HTDEVKTIVK
Q8TEM1	UP	PO210_HUMAN	NUP210	5.953	12.598	HUMAN	NONSUBPRED	HC non-substrate	N-out	LFQHFLDSYQ	VMFFTLFALLAGTAVMIIAYH	TVCTPRDLAV
Q8TEM1	TM	PO210_HUMAN	NUP210	7.717	11.241	HUMAN	NONSUBPRED	HC non-substrate	N-out	LFQHFLDSYQ	VMFFTLFALLAGTAVMIIAYHTV	CTPRDLAVPA
Q9EQU3	UP	TLR9_MOUSE	Tlr9	6.838	14.975	MOUSE	NONSUBPRED	HC non-substrate	N-out	LCLDEVLSWD	CFGLSLLAVAVGMVVPILHHL	CGWDVWYCFH
Q9EQU3	PH	TLR9_MOUSE	Tlr9	7.516	19.346	MOUSE	NONSUBPRED	HC non-substrate	N-out	AQDLRLCLDE	VLSWDCFGLSLLAVAVGMVVPIL	HHLCGWDVWY
Q9UQF0	UP	SYCY1_HUMAN	ERVW-1	7.744	15.212	HUMAN	NONSUBPRED	HC non-substrate	N-out	NTGPWGLLSQ	WMPWILPFLGPLAAIILLLLF	GPCIFNLLVN
Q9UQF0	TM	SYCY1_HUMAN	ERVW-1	7.122	11.129	HUMAN	NONSUBPRED	HC non-substrate	N-out	MPWILPFLGP	LAAIILLLLFGPCIFNLLVNFVS	SRIEAVKLQM
Q9NZJ5	UP	E2AK3_HUMAN	EIF2AK3	9.183	16.215	HUMAN	NONSUBPRED	HC non-substrate	N-out	HYNKNIRKKD	PVLLLHWWKEIVATILFCIIA	TTFIVRRLFH
Q9NZJ5	PH	E2AK3_HUMAN	EIF2AK3	7.908	14.306	HUMAN	NONSUBPRED	HC non-substrate	N-out	RKKDPVLLLH	WWKEIVATILFCIIATTFIVRRLF	HPHPHRQRKE
P0DPA2	UP	VSIG8_HUMAN	VSIG8	8.239	19.397	HUMAN	NONSUBPRED	HC non-substrate	N-out	VKVSDSRRIG	VIIGIVLGSLLALGCLAVGIW	GLVCCCCGGS
P0DPA2	TM	VSIG8_HUMAN	VSIG8	8.105	13.191	HUMAN	NONSUBPRED	HC non-substrate	N-out	KVSDSRRIGV	IIGIVLGSLLALGCLAVGIWGLV	CCCCGGSGAG
P0DPA2	PH	VSIG8_HUMAN	VSIG8	7.338	14.692	HUMAN	NONSUBPRED	HC non-substrate	N-out	VEVKVSDSRR	IGVIIGIVLGSLLALGCLAVGIWGLV	CCCCGGSGAG
Q4KMG9	TM	TM52B_HUMAN	TMEM52B	7.598	11.344	HUMAN	NONSUBPRED	HC non-substrate	N-out	EHCLTTDWVH	LWYIWLLVVIGALLLLCGLTSLC	FRCCCLSRQQ
Q4KMG9	PH	TM52B_HUMAN	TMEM52B	8.933	17.216	HUMAN	NONSUBPRED	HC non-substrate	N-out	HCLTTDWVHL	WYIWLLVVIGALLLLCGLTSLCF	RCCCLSRQQN
Q5UCC4	UP	EMC10_HUMAN	EMC10	8.313	16.278	HUMAN	NONSUBPRED	HC non-substrate	N-out	KAKNPQEQKS	FFAKYWMYIIPVVLFLMMSGA	PDTGGQGGGG
Q5UCC4	TM	EMC10_HUMAN	EMC10	8.201	13.605	HUMAN	NONSUBPRED	HC non-substrate	N-out	QKAKNPQEQK	SFFAKYWMYIIPVVLFLMMSGAP	DTGGQGGGGG
B7ZWI3	TM	TMM92_MOUSE	Tmem92	7.111	8.881	MOUSE	NONSUBPRED	HC non-substrate	N-out	VWDPANDRFR	FLVILACIIFPILFICALVSLFC	PNCTELQHDV
B7ZWI3	PH	TMM92_MOUSE	Tmem92	5.484	10.854	MOUSE	NONSUBPRED	HC non-substrate	N-out	RKVWDPANDR	FRFLVILACIIFPILFICALVSLF	CPNCTELQHD
Q15399	UP	TLR1_HUMAN	TLR1	7.445	15.615	HUMAN	NONSUBPRED	HC non-substrate	N-out	HMSELSCNIT	LLIVTIVATMLVLAVTVTSLC	SYLDLPWYLR
Q15399	TM	TLR1_HUMAN	TLR1	6.908	9.106	HUMAN	NONSUBPRED	HC non-substrate	N-out	MSELSCNITL	LIVTIVATMLVLAVTVTSLCSYL	DLPWYLRMVC
Q15399	PH	TLR1_HUMAN	TLR1	8.426	15.562	HUMAN	NONSUBPRED	HC non-substrate	N-out	DFHMSELSCN	ITLLIVTIVATMLVLAVTVTSLCSYL	DLPWYLRMVC
Q86VB7	UP	C163A_HUMAN	CD163	92.577	95.359	HUMAN	OTHERS	HC substrate	N-out	TTGRSSRQSS	FIAVGILGVVLLAIFVALFFL	TKKRRQRQRL
Q86VB7	TM	C163A_HUMAN	CD163	90.028	93.933	HUMAN	OTHERS	HC substrate	N-out	KATTGRSSRQ	SSFIAVGILGVVLLAIFVALFFL	TKKRRQRQRL
Q86VB7	PH	C163A_HUMAN	CD163	89.711	95.031	HUMAN	OTHERS	HC substrate	N-out	TTGRSSRQSS	FIAVGILGVVLLAIFVALFFL	TKKRRQRQRL
O75022	UP	LIRB3_HUMAN	LILRB3	90.852	95.28	HUMAN	OTHERS	HC substrate	N-out	STPGLGRYLE	VLIGVSVAFVLLLFLLLFLLL	RRQRHSKHRT
O75022	TM	LIRB3_HUMAN	LILRB3	82.953	94.109	HUMAN	OTHERS	HC substrate	N-out	PPSTPGLGRY	LEVLIGVSVAFVLLLFLLLFLLL	RRQRHSKHRT
O75022	PH	LIRB3_HUMAN	LILRB3	87.986	94.755	HUMAN	OTHERS	HC substrate	N-out	STPGLGRYLE	VLIGVSVAFVLLLFLLLFLLL	RRQRHSKHRT
Q9BUF7	UP	CRUM3_HUMAN	CRB3	91.392	95.098	HUMAN	OTHERS	HC substrate	N-out	GNLRPEAITA	IIVVFSLLAALLLAVGLALLV	RKLREKRQTE
Q9BUF7	TM	CRUM3_HUMAN	CRB3	82.861	91.806	HUMAN	OTHERS	HC substrate	N-out	SSDGNLRPEA	ITAIIVVFSLLAALLLAVGLALL	VRKLREKRQT
Q9BUF7	PH	CRUM3_HUMAN	CRB3	87.857	94.637	HUMAN	OTHERS	HC substrate	N-out	SSSDGNLRPE	AITAIIVVFSLLAALLLAVGLALLV	RKLREKRQTE
P51693	UP	APLP1_HUMAN	APLP1	83.984	91.112	HUMAN	OTHERS	HC substrate	N-out	APAGTGVSRE	AVSGLLIMGAGGGSLIVLSMLLL	RRKKPYGAIS
P51693	TM	APLP1_HUMAN	APLP1	90.216	96.538	HUMAN	OTHERS	HC substrate	N-out	APAGTGVSRE	AVSGLLIMGAGGGSLIVLSMLLL	RRKKPYGAIS
P51693	PH	APLP1_HUMAN	APLP1	87.268	92.917	HUMAN	OTHERS	HC substrate	N-out	APAGTGVSRE	AVSGLLIMGAGGGSLIVLSMLLL	RRKKPYGAIS
Q61830	UP	MRC1_MOUSE	Mrc1	89.387	94.134	MOUSE	OTHERS	HC substrate	N-out	DPQPKGSSKA	AGVVTVVLLIVIGAGVAAYFF	YKKRHALHIP
Q61830	TM	MRC1_MOUSE	Mrc1	83.366	94.001	MOUSE	OTHERS	HC substrate	N-out	MDPQPKGSSK	AAGVVTVVLLIVIGAGVAAYFFY	KKRHALHIPQ
Q61830	PH	MRC1_MOUSE	Mrc1	87.109	93.913	MOUSE	OTHERS	HC substrate	N-out	MDPQPKGSSK	AAGVVTVVLLIVIGAGVAAYFFY	KKRHALHIPQ
Q8WWV6	UP	FCAMR_HUMAN	FCAMR	80.126	92.199	HUMAN	OTHERS	HC substrate	N-out	TFPEDESSSR	TLAPVSTMLALFMLMALVLLQ	RKLWRRRTSQ
Q8WWV6	TM	FCAMR_HUMAN	FCAMR	90.139	96.067	HUMAN	OTHERS	HC substrate	N-out	TFPEDESSSR	TLAPVSTMLALFMLMALVLL	QRKLWRRRTS
Q8WWV6	PH	FCAMR_HUMAN	FCAMR	87.167	94.062	HUMAN	OTHERS	HC substrate	N-out	TFPEDESSSR	TLAPVSTMLALFMLMALVLL	QRKLWRRRTS
Q13291	UP	SLAF1_HUMAN	SLAMF1	87.365	93.796	HUMAN	OTHERS	HC substrate	N-out	CRTDPSETKP	WAVYAGLLGGVIMILIMVVIL	QLRRRGKTNH
Q13291	TM	SLAF1_HUMAN	SLAMF1	82.624	91.564	HUMAN	OTHERS	HC substrate	N-out	CRTDPSETKP	WAVYAGLLGGVIMILIMVVILQL	RRRGKTNHYQ
Q13291	PH	SLAF1_HUMAN	SLAMF1	88.74	92.664	HUMAN	OTHERS	HC substrate	N-out	CRTDPSETKP	WAVYAGLLGGVIMILIMVVIL	QLRRRGKTNH
Q99M80	UP	PTPRT_MOUSE	Ptprt	91.439	95.968	MOUSE	OTHERS	HC substrate	N-out	EKQVDNTVKM	AGVIAGLLMFIIILLGVMLTI	KRRKLAKKQK
Q99M80	TM	PTPRT_MOUSE	Ptprt	68.353	91.288	MOUSE	OTHERS	HC substrate	N-out	KQVDNTVKMA	GVIAGLLMFIIILLGVMLTI	KRRKLAKKQK
Q99M80	PH	PTPRT_MOUSE	Ptprt	92.967	96.308	MOUSE	OTHERS	HC substrate	N-out	PEKQVDNTVK	MAGVIAGLLMFIIILLGVMLTI	KRRKLAKKQK
P25092	UP	GUC2C_HUMAN	GUCY2C	85.113	87.822	HUMAN	OTHERS	HC substrate	N-out	PNDITGRGPQ	ILMIAVFTLTGAVVLLLLVALLML	RKYRKDYELR
P25092	TM	GUC2C_HUMAN	GUCY2C	85.203	93.269	HUMAN	OTHERS	HC substrate	N-out	NDITGRGPQI	LMIAVFTLTGAVVLLLLVALLML	RKYRKDYELR
P25092	PH	GUC2C_HUMAN	GUCY2C	89.95	94.679	HUMAN	OTHERS	HC substrate	N-out	PNDITGRGPQ	ILMIAVFTLTGAVVLLLLVALLML	RKYRKDYELR
P06729	UP	CD2_HUMAN	CD2	91.822	95.547	HUMAN	OTHERS	HC substrate	N-out	PVSCPEKGLD	IYLIIGICGGGSLLMVFVALLVFYIT	KRKKQRSRRN
P06729	TM	CD2_HUMAN	CD2	84.585	90.444	HUMAN	OTHERS	HC substrate	N-out	SCPEKGLDIY	LIIGICGGGSLLMVFVALLVFYI	TKRKKQRSRR
P06729	PH	CD2_HUMAN	CD2	82.845	89.28	HUMAN	OTHERS	HC substrate	N-out	PVSCPEKGLD	IYLIIGICGGGSLLMVFVALLVFYI	TKRKKQRSRR
Q9UGT4	UP	SUSD2_HUMAN	SUSD2	81.68	92.595	HUMAN	OTHERS	HC substrate	N-out	PKCQPGRSYA	VLLGIIFGGLAVVAAVALVYV	LLRRRKGNTH
Q9UGT4	TM	SUSD2_HUMAN	SUSD2	86.191	95.017	HUMAN	OTHERS	HC substrate	N-out	PKCQPGRSYA	VLLGIIFGGLAVVAAVALVYVLL	RRRKGNTHVW
Q9UGT4	PH	SUSD2_HUMAN	SUSD2	84.234	92.849	HUMAN	OTHERS	HC substrate	N-out	PTPKCQPGRS	YAVLLGIIFGGLAVVAAVALVYVLL	RRRKGNTHVW
A6BM72	UP	MEG11_HUMAN	MEGF11	76.146	92.667	HUMAN	OTHERS	HC substrate	N-out	SPALGAERHS	VGAVTGIMLLLFLIVVLLGLF	AWHRRRQKEK
A6BM72	TM	MEG11_HUMAN	MEGF11	88.102	92.255	HUMAN	OTHERS	HC substrate	N-out	SPALGAERHS	VGAVTGIMLLLFLIVVLLGLFAW	HRRRQKEKGR
A6BM72	PH	MEG11_HUMAN	MEGF11	88.139	93.75	HUMAN	OTHERS	HC substrate	N-out	SPALGAERHS	VGAVTGIMLLLFLIVVLLGLFAW	HRRRQKEKGR
Q9UKJ1	UP	PILRA_HUMAN	PILRA	88.839	94.306	HUMAN	OTHERS	HC substrate	N-out	DSWHISLETA	VGVAVAVTVLGIMILGLICLL	RWRRRKGQQR
Q9UKJ1	TM	PILRA_HUMAN	PILRA	76.504	91.455	HUMAN	OTHERS	HC substrate	N-out	RSDSWHISLE	TAVGVAVAVTVLGIMILGLICLL	RWRRRKGQQR
Q9UKJ1	PH	PILRA_HUMAN	PILRA	86.516	93.421	HUMAN	OTHERS	HC substrate	N-out	SDSWHISLET	AVGVAVAVTVLGIMILGLICLLRW	RRRKGQQRTK
P11912	UP	CD79A_HUMAN	CD79A	84.058	93.337	HUMAN	OTHERS	HC substrate	N-out	LDMGEGTKNR	IITAEGIILLFCAVVPGTLLLF	RKRWQNEKLG
P11912	TM	CD79A_HUMAN	CD79A	87.082	93.815	HUMAN	OTHERS	HC substrate	N-out	FLDMGEGTKN	RIITAEGIILLFCAVVPGTLLLF	RKRWQNEKLG
P11912	PH	CD79A_HUMAN	CD79A	81.309	90.954	HUMAN	OTHERS	HC substrate	N-out	LDMGEGTKNR	IITAEGIILLFCAVVPGTLLLF	RKRWQNEKLG
P42081	UP	CD86_HUMAN	CD86	83.631	93.147	HUMAN	OTHERS	HC substrate	N-out	DPQPPPDHIP	WITAVLPTVIICVMVFCLILW	KWKKKKRPRN
P42081	TM	CD86_HUMAN	CD86	79.792	91.951	HUMAN	OTHERS	HC substrate	N-out	LEDPQPPPDH	IPWITAVLPTVIICVMVFCLILW	KWKKKKRPRN
P42081	PH	CD86_HUMAN	CD86	87.281	94.001	HUMAN	OTHERS	HC substrate	N-out	LEDPQPPPDH	IPWITAVLPTVIICVMVFCLILW	KWKKKKRPRN
P37023	UP	ACVL1_HUMAN	ACVRL1	87.532	93.279	HUMAN	OTHERS	HC substrate	N-out	PSEQPGTDGQ	LALILGPVLALLALVALGVLGLW	HVRRRQEKQR
P37023	TM	ACVL1_HUMAN	ACVRL1	78.716	93.096	HUMAN	OTHERS	HC substrate	N-out	PSEQPGTDGQ	LALILGPVLALLALVALGVLGLW	HVRRRQEKQR
P37023	PH	ACVL1_HUMAN	ACVRL1	86.377	90.743	HUMAN	OTHERS	HC substrate	N-out	PSEQPGTDGQ	LALILGPVLALLALVALGVLGLW	HVRRRQEKQR
Q12913	UP	PTPRJ_HUMAN	PTPRJ	82.448	88.711	HUMAN	OTHERS	HC substrate	N-out	LPQDPGVICG	AVFGCIFGALVIVTVGGFIFW	RKKRKDAKNN
Q12913	TM	PTPRJ_HUMAN	PTPRJ	80.628	91.293	HUMAN	OTHERS	HC substrate	N-out	VSLPQDPGVI	CGAVFGCIFGALVIVTVGGFIFW	RKKRKDAKNN
Q12913	PH	PTPRJ_HUMAN	PTPRJ	89.918	95.203	HUMAN	OTHERS	HC substrate	N-out	SLPQDPGVIC	GAVFGCIFGALVIVTVGGFIFW	RKKRKDAKNN
Q96PQ0	UP	SORC2_HUMAN	SORCS2	76.883	89.09	HUMAN	OTHERS	HC substrate	N-out	TGAEQLGGGG	GYWAVVVLFVIGLFAAGAFIL	YKFKRKRPGR
Q96PQ0	TM	SORC2_HUMAN	SORCS2	84.253	94.042	HUMAN	OTHERS	HC substrate	N-out	GTGAEQLGGG	GGYWAVVVLFVIGLFAAGAFILY	KFKRKRPGRT
Q96PQ0	PH	SORC2_HUMAN	SORCS2	87.409	94.798	HUMAN	OTHERS	HC substrate	N-out	TGAEQLGGGG	GYWAVVVLFVIGLFAAGAFILY	KFKRKRPGRT
P18433	UP	PTPRA_HUMAN	PTPRA	81.089	93.812	HUMAN	OTHERS	HC substrate	N-out	DSKDRRDETP	IIAVMVALSSLLVIVFIIIVLYM	LRFKKYKQAG
P18433	TM	PTPRA_HUMAN	PTPRA	79.851	90.521	HUMAN	OTHERS	HC substrate	N-out	DSKDRRDETP	IIAVMVALSSLLVIVFIIIVLYM	LRFKKYKQAG
P18433	PH	PTPRA_HUMAN	PTPRA	86.604	93.766	HUMAN	OTHERS	HC substrate	N-out	DSKDRRDETP	IIAVMVALSSLLVIVFIIIVLYML	RFKKYKQAGS
O43184	UP	ADA12_HUMAN	ADAM12	80.366	89.691	HUMAN	OTHERS	HC substrate	N-out	GPIRQADNQG	LTIGILVTILCLLAAGFVVYL	KRKTLIRLLF
O43184	TM	ADA12_HUMAN	ADAM12	78.204	94.537	HUMAN	OTHERS	HC substrate	N-out	DSGPIRQADN	QGLTIGILVTILCLLAAGFVVYL	KRKTLIRLLF
O43184	PH	ADA12_HUMAN	ADAM12	88.51	94.332	HUMAN	OTHERS	HC substrate	N-out	SGPIRQADNQ	GLTIGILVTILCLLAAGFVVYL	KRKTLIRLLF
P00533	UP	EGFR_HUMAN	EGFR	86.055	91.439	HUMAN	OTHERS	HC substrate	N-out	CPTNGPKIPS	IATGMVGALLLLLVVALGIGLFM	RRRHIVRKRT
P00533	TM	EGFR_HUMAN	EGFR	78.566	90.914	HUMAN	OTHERS	HC substrate	N-out	CPTNGPKIPS	IATGMVGALLLLLVVALGIGLFM	RRRHIVRKRT
P00533	PH	EGFR_HUMAN	EGFR	85.723	92.735	HUMAN	OTHERS	HC substrate	N-out	CPTNGPKIPS	IATGMVGALLLLLVVALGIGLF	MRRRHIVRKR
P04626	UP	ERBB2_HUMAN	ERBB2	90.034	95.494	HUMAN	OTHERS	HC substrate	N-out	PAEQRASPLT	SIISAVVGILLVVVLGVVFGILI	KRRQQKIRKY
P04626	TM	ERBB2_HUMAN	ERBB2	76.424	87.343	HUMAN	OTHERS	HC substrate	N-out	PAEQRASPLT	SIISAVVGILLVVVLGVVFGILI	KRRQQKIRKY
P04626	PH	ERBB2_HUMAN	ERBB2	83.541	92.396	HUMAN	OTHERS	HC substrate	N-out	AEQRASPLTS	IISAVVGILLVVVLGVVFGILI	KRRQQKIRKY
P51512	UP	MMP16_HUMAN	MMP16	88.858	95.27	HUMAN	OTHERS	HC substrate	N-out	LDNTASTVKA	IAIVIPCILALCLLVLVYTVF	QFKRKGTPRH
P51512	TM	MMP16_HUMAN	MMP16	81.144	93.63	HUMAN	OTHERS	HC substrate	N-out	LDNTASTVKA	IAIVIPCILALCLLVLVYTVFQF	KRKGTPRHIL
P51512	PH	MMP16_HUMAN	MMP16	74.751	89.74	HUMAN	OTHERS	HC substrate	N-out	KLDNTASTVK	AIAIVIPCILALCLLVLVYTVF	QFKRKGTPRH
P0C7U0	UP	ELFN1_HUMAN	ELFN1	90.462	94.286	HUMAN	OTHERS	HC substrate	N-out	VPSPSTATHY	IMTILGCLFGMVLVLGAVYYC	LRRRRRQEEK
P0C7U0	TM	ELFN1_HUMAN	ELFN1	77.763	92.862	HUMAN	OTHERS	HC substrate	N-out	PVPSPSTATH	YIMTILGCLFGMVLVLGAVYYCL	RRRRRQEEKH
P0C7U0	PH	ELFN1_HUMAN	ELFN1	79.211	88.719	HUMAN	OTHERS	HC substrate	N-out	PVPSPSTATH	YIMTILGCLFGMVLVLGAVYYCL	RRRRRQEEKH
Q8TBP5	UP	F174A_HUMAN	FAM174A	88.712	92.474	HUMAN	OTHERS	HC substrate	N-out	NPGDKPMTQR	ALTVLMVVSGAVLVYFVVRTV	RMRRRNRKTR
Q8TBP5	TM	F174A_HUMAN	FAM174A	81.533	93.154	HUMAN	OTHERS	HC substrate	N-out	NPGDKPMTQR	ALTVLMVVSGAVLVYFVVRTVRM	RRRNRKTRRY
Q8TBP5	PH	F174A_HUMAN	FAM174A	80.227	86.209	HUMAN	OTHERS	HC substrate	N-out	NPGDKPMTQR	ALTVLMVVSGAVLVYFVVRTV	RMRRRNRKTR
P23469	UP	PTPRE_HUMAN	PTPRE	81.102	92.408	HUMAN	OTHERS	HC substrate	N-out	GPPDPGASQP	LLAWLLLPLLLLLLVLLLAAYFF	RFRKQRKAVV
P23469	TM	PTPRE_HUMAN	PTPRE	77.218	92.448	HUMAN	OTHERS	HC substrate	N-out	GPPDPGASQP	LLAWLLLPLLLLLLVLLLAAYFF	RFRKQRKAVV
P23469	PH	PTPRE_HUMAN	PTPRE	85.809	92.396	HUMAN	OTHERS	HC substrate	N-out	GPPDPGASQP	LLAWLLLPLLLLLLVLLLAAYFF	RFRKQRKAVV
Q2M385	UP	MPEG1_HUMAN	MPEG1	80.098	88.72	HUMAN	OTHERS	HC substrate	N-out	HGDGGGLSGG	AAAGVTVGVTTILAVVITLAI	YGTRKFKKKA
Q2M385	TM	MPEG1_HUMAN	MPEG1	84.266	94.746	HUMAN	OTHERS	HC substrate	N-out	HGDGGGLSGG	AAAGVTVGVTTILAVVITLAIYG	TRKFKKKAYQ
Q2M385	PH	MPEG1_HUMAN	MPEG1	84.736	88.648	HUMAN	OTHERS	HC substrate	N-out	HGDGGGLSGG	AAAGVTVGVTTILAVVITLAIY	GTRKFKKKAY
Q96DU3	UP	SLAF6_HUMAN	SLAMF6	88.559	94.214	HUMAN	OTHERS	HC substrate	N-out	VKIQYTDTKM	ILFMVSGICIVFGFIILLLLV	LRKRRDSLSL
Q96DU3	TM	SLAF6_HUMAN	SLAMF6	72.25	87.209	HUMAN	OTHERS	HC substrate	N-out	DVKIQYTDTK	MILFMVSGICIVFGFIILLLLVL	RKRRDSLSLS
Q96DU3	PH	SLAF6_HUMAN	SLAMF6	85.583	92.486	HUMAN	OTHERS	HC substrate	N-out	DVKIQYTDTK	MILFMVSGICIVFGFIILLLLVL	RKRRDSLSLS
Q9JHJ8	UP	ICOSL_MOUSE	Icoslg	85.418	91.711	MOUSE	OTHERS	HC substrate	N-out	KNPQETHNNE	LKVLVPVLAVLAAAAFVSFII	YRRTRPHRSY
Q9JHJ8	TM	ICOSL_MOUSE	Icoslg	77.842	89.418	MOUSE	OTHERS	HC substrate	N-out	PQETHNNELK	VLVPVLAVLAAAAFVSFIIY	RRTRPHRSYT
Q9JHJ8	PH	ICOSL_MOUSE	Icoslg	83.27	91.873	MOUSE	OTHERS	HC substrate	N-out	PQETHNNELK	VLVPVLAVLAAAAFVSFIIY	RRTRPHRSYT
P25445	UP	TNR6_HUMAN	FAS	81.491	92.99	HUMAN	OTHERS	HC substrate	N-out	KCKEEGSRSN	LGWLCLLLLPIPLIVWV	KRKEVQKTCR
P25445	PH	TNR6_HUMAN	FAS	82.433	89.215	HUMAN	OTHERS	HC substrate	N-out	KCKEEGSRSN	LGWLCLLLLPIPLIVWV	KRKEVQKTCR
P12318	UP	FCG2A_HUMAN	FCGR2A	91.58	96.641	HUMAN	OTHERS	HC substrate	N-out	PSMGSSSPMG	IIVAVVIATAVAAIVAAVVALIY	CRKKRISANS
P12318	TM	FCG2A_HUMAN	FCGR2A	79.574	93.168	HUMAN	OTHERS	HC substrate	N-out	PSMGSSSPMG	IIVAVVIATAVAAIVAAVVALIY	CRKKRISANS
P12318	PH	FCG2A_HUMAN	FCGR2A	76.343	81.285	HUMAN	OTHERS	HC substrate	N-out	QVPSMGSSSP	MGIIVAVVIATAVAAIVAAVVALIY	CRKKRISANS
P01833	UP	PIGR_HUMAN	PIGR	79.812	89.989	HUMAN	OTHERS	HC substrate	N-out	SSEEQGGSSR	ALVSTLVPLGLVLAVGAVAVGVA	RARHRKNVDR
P01833	TM	PIGR_HUMAN	PIGR	86.216	93.943	HUMAN	OTHERS	HC substrate	N-out	SSEEQGGSSR	ALVSTLVPLGLVLAVGAVAVGVA	RARHRKNVDR
P01833	PH	PIGR_HUMAN	PIGR	81.205	87.168	HUMAN	OTHERS	HC substrate	N-out	SSEEQGGSSR	ALVSTLVPLGLVLAVGAVAVGVA	RARHRKNVDR
P14151	UP	LYAM1_HUMAN	SELL	83.031	90.73	HUMAN	OTHERS	HC substrate	N-out	FSMIKEGDYN	PLFIPVAVMVTAFSGLAFIIWLA	RRLKKGKKSK
P14151	TM	LYAM1_HUMAN	SELL	83.322	87.524	HUMAN	OTHERS	HC substrate	N-out	FSMIKEGDYN	PLFIPVAVMVTAFSGLAFIIWLA	RRLKKGKKSK
P14151	PH	LYAM1_HUMAN	SELL	82.404	91.234	HUMAN	OTHERS	HC substrate	N-out	SMIKEGDYNP	LFIPVAVMVTAFSGLAFIIWLA	RRLKKGKKSK
P16109	UP	LYAM3_HUMAN	SELP	84.412	90.584	HUMAN	OTHERS	HC substrate	N-out	QAGPLTIQEA	LTYFGGAVASTIGLIMGGTLLALL	RKRFRQKDDG
P16109	TM	LYAM3_HUMAN	SELP	80.455	93.061	HUMAN	OTHERS	HC substrate	N-out	AGPLTIQEAL	TYFGGAVASTIGLIMGGTLLALL	RKRFRQKDDG
P16109	PH	LYAM3_HUMAN	SELP	78.132	91.378	HUMAN	OTHERS	HC substrate	N-out	CQAGPLTIQE	ALTYFGGAVASTIGLIMGGTLLALL	RKRFRQKDDG
P55899	UP	FCGRN_HUMAN	FCGRT	84.807	91.352	HUMAN	OTHERS	HC substrate	N-out	VELESPAKSS	VLVVGIVIGVLLLTAAAVGGALLW	RRMRSGLPAP
P55899	TM	FCGRN_HUMAN	FCGRT	73.268	85.979	HUMAN	OTHERS	HC substrate	N-out	VELESPAKSS	VLVVGIVIGVLLLTAAAVGGALL	WRRMRSGLPA
P55899	PH	FCGRN_HUMAN	FCGRT	87.441	95.12	HUMAN	OTHERS	HC substrate	N-out	VELESPAKSS	VLVVGIVIGVLLLTAAAVGGALLW	RRMRSGLPAP
Q8N8Z6	UP	DCBD1_HUMAN	DCBLD1	84.973	92.21	HUMAN	OTHERS	HC substrate	N-out	TSTGINITTV	AIPLVLLVVLVFAGMGIFAAF	RKKKKKGSPY
Q8N8Z6	TM	DCBD1_HUMAN	DCBLD1	79.772	89.393	HUMAN	OTHERS	HC substrate	N-out	EETSTGINIT	TVAIPLVLLVVLVFAGMGIFAAF	RKKKKKGSPY
Q8N8Z6	PH	DCBD1_HUMAN	DCBLD1	80.767	90.601	HUMAN	OTHERS	HC substrate	N-out	ETSTGINITT	VAIPLVLLVVLVFAGMGIFAAF	RKKKKKGSPY
Q96J84	UP	KIRR1_HUMAN	KIRREL1	82.229	90.672	HUMAN	OTHERS	HC substrate	N-out	REVLPVGIIA	GATIGASILLIFFFIALVFFL	YRRRKGSRKD
Q96J84	TM	KIRR1_HUMAN	KIRREL1	76.353	87.754	HUMAN	OTHERS	HC substrate	N-out	LEEREVLPVG	IIAGATIGASILLIFFFIALVFF	LYRRRKGSRK
Q96J84	PH	KIRR1_HUMAN	KIRREL1	85.871	93.958	HUMAN	OTHERS	HC substrate	N-out	IQLEEREVLP	VGIIAGATIGASILLIFFFIALVFFLY	RRRKGSRKDV
Q9H2U9	UP	ADAM7_HUMAN	ADAM7	84.31	89.481	HUMAN	OTHERS	HC substrate	N-out	ACEETLHVTN	ITILVVVLVLVIVGIGVLILL	VRYRKCIKLK
Q9H2U9	TM	ADAM7_HUMAN	ADAM7	86.435	93.759	HUMAN	OTHERS	HC substrate	N-out	VACEETLHVT	NITILVVVLVLVIVGIGVLILLV	RYRKCIKLKQ
Q9H2U9	PH	ADAM7_HUMAN	ADAM7	72.669	89.916	HUMAN	OTHERS	HC substrate	N-out	ACEETLHVTN	ITILVVVLVLVIVGIGVLILLV	RYRKCIKLKQ
Q96KG7	UP	MEG10_HUMAN	MEGF10	86.979	94.439	HUMAN	OTHERS	HC substrate	N-out	ALPADSYQIG	AIAGIIILVLVVLFLLALFII	YRHKQKGKES
Q96KG7	TM	MEG10_HUMAN	MEGF10	68.222	84.155	HUMAN	OTHERS	HC substrate	N-out	STALPADSYQ	IGAIAGIIILVLVVLFLLALFII	YRHKQKGKES
Q96KG7	PH	MEG10_HUMAN	MEGF10	88.229	94.249	HUMAN	OTHERS	HC substrate	N-out	RTSTALPADS	YQIGAIAGIIILVLVVLFLLALFIIY	RHKQKGKESS
E9Q612	UP	PTPRO_MOUSE	Ptpro	83.653	91.901	MOUSE	OTHERS	HC substrate	N-out	VTEVNPNVVV	ISVLAILSTLLIGLLLVTLVI	LRKKHLQMAR
E9Q612	TM	PTPRO_MOUSE	Ptpro	75.602	90.922	MOUSE	OTHERS	HC substrate	N-out	TMVTEVNPNV	VVISVLAILSTLLIGLLLVTLVI	LRKKHLQMAR
E9Q612	PH	PTPRO_MOUSE	Ptpro	80.602	92.552	MOUSE	OTHERS	HC substrate	N-out	STMVTEVNPN	VVVISVLAILSTLLIGLLLVTLVIL	RKKHLQMARE
Q9BRK3	UP	MXRA8_HUMAN	MXRA8	73.346	87.088	HUMAN	OTHERS	HC substrate	N-out	PESRAHFFQQ	LGYVLATLLLFILLLVTVLLA	ARRRRGGYEY
Q9BRK3	TM	MXRA8_HUMAN	MXRA8	84.552	93.735	HUMAN	OTHERS	HC substrate	N-out	VPESRAHFFQ	QLGYVLATLLLFILLLVTVLLAA	RRRRGGYEYS
Q9BRK3	PH	MXRA8_HUMAN	MXRA8	82.858	90.793	HUMAN	OTHERS	HC substrate	N-out	PESRAHFFQQ	LGYVLATLLLFILLLVTVLLAA	RRRRGGYEYS
Q60750	UP	EPHA1_MOUSE	Epha1	92.137	95.743	MOUSE	OTHERS	HC substrate	N-out	PVSRSLTGGE	IVAVIFGLLLGIALLIGIYVF	RSRRGQRQRQ
Q60750	TM	EPHA1_MOUSE	Epha1	66.182	83.446	MOUSE	OTHERS	HC substrate	N-out	PVSRSLTGGE	IVAVIFGLLLGIALLIGIYVFRS	RRGQRQRQQR
Q60750	PH	EPHA1_MOUSE	Epha1	83.208	88.859	MOUSE	OTHERS	HC substrate	N-out	PVSRSLTGGE	IVAVIFGLLLGIALLIGIYVF	RSRRGQRQRQ
O75051	UP	PLXA2_HUMAN	PLXNA2	70.758	84.571	HUMAN	OTHERS	HC substrate	N-out	VISDSLLTLP	AIVSIAAGGSLLLIIVIIVLI	AYKRKSREND
O75051	TM	PLXA2_HUMAN	PLXNA2	86.227	89.4	HUMAN	OTHERS	HC substrate	N-out	VISDSLLTLP	AIVSIAAGGSLLLIIVIIVLIAY	KRKSRENDLT
O75051	PH	PLXA2_HUMAN	PLXNA2	85.201	92.626	HUMAN	OTHERS	HC substrate	N-out	VSVISDSLLT	LPAIVSIAAGGSLLLIIVIIVLIAY	KRKSRENDLT
Q9BYE9	UP	CDHR2_HUMAN	CDHR2	85.552	94.061	HUMAN	OTHERS	HC substrate	N-out	ESDLSKQLIS	VIIGLGVALLLVLVIMTMAFV	CVRKSYNRKL
Q9BYE9	TM	CDHR2_HUMAN	CDHR2	71.164	86.772	HUMAN	OTHERS	HC substrate	N-out	ESDLSKQLIS	VIIGLGVALLLVLVIMTMAFVCV	RKSYNRKLQA
Q9BYE9	PH	CDHR2_HUMAN	CDHR2	78.803	91.86	HUMAN	OTHERS	HC substrate	N-out	ESQESDLSKQ	LISVIIGLGVALLLVLVIMTMAFVCV	RKSYNRKLQA
Q9H7M9	UP	VISTA_HUMAN	VSIR	79.917	93.386	HUMAN	OTHERS	HC substrate	N-out	SQDSENITAA	ALATGACIVGILCLPLILLLV	YKQRQAASNR
Q9H7M9	TM	VISTA_HUMAN	VSIR	77.401	89.256	HUMAN	OTHERS	HC substrate	N-out	SSQDSENITA	AALATGACIVGILCLPLILLLVY	KQRQAASNRR
Q9H7M9	PH	VISTA_HUMAN	VSIR	77.306	90.879	HUMAN	OTHERS	HC substrate	N-out	SSSQDSENIT	AAALATGACIVGILCLPLILLLVY	KQRQAASNRR
Q9QZC2	UP	PLXC1_MOUSE	Plxnc1	81.314	90.226	MOUSE	OTHERS	HC substrate	N-out	YVEQESVPST	WYFLIALPILLAIVIVVAVVV	TRYKSKELSR
Q9QZC2	TM	PLXC1_MOUSE	Plxnc1	82.603	90.076	MOUSE	OTHERS	HC substrate	N-out	LYVEQESVPS	TWYFLIALPILLAIVIVVAVVVT	RYKSKELSRK
Q9QZC2	PH	PLXC1_MOUSE	Plxnc1	73.892	89.793	MOUSE	OTHERS	HC substrate	N-out	YVEQESVPST	WYFLIALPILLAIVIVVAVVVT	RYKSKELSRK
Q8TDW7	UP	FAT3_HUMAN	FAT3	80.533	87.841	HUMAN	OTHERS	HC substrate	N-out	AGHSYVGKEE	LIGIAVVLFVIFILVVLFIVF	RKKVFRKNYS
Q8TDW7	TM	FAT3_HUMAN	FAT3	71.266	91.346	HUMAN	OTHERS	HC substrate	N-out	GHSYVGKEEL	IGIAVVLFVIFILVVLFIVF	RKKVFRKNYS
Q8TDW7	PH	FAT3_HUMAN	FAT3	81.264	92.623	HUMAN	OTHERS	HC substrate	N-out	AGHSYVGKEE	LIGIAVVLFVIFILVVLFIVF	RKKVFRKNYS
Q9QUM4	UP	SLAF1_MOUSE	Slamf1	88.888	95.063	MOUSE	OTHERS	HC substrate	N-out	KQESSSESSP	WMQYTLVPLGVVIIFILVFTAII	MMKRQGKSNH
Q9QUM4	TM	SLAF1_MOUSE	Slamf1	55.902	84.273	MOUSE	OTHERS	HC substrate	N-out	KQESSSESSP	WMQYTLVPLGVVIIFILVFTAII	MMKRQGKSNH
Q9QUM4	PH	SLAF1_MOUSE	Slamf1	87.02	93.163	MOUSE	OTHERS	HC substrate	N-out	KQESSSESSP	WMQYTLVPLGVVIIFILVFTAII	MMKRQGKSNH
O75096	UP	LRP4_HUMAN	LRP4	67.025	89.406	HUMAN	OTHERS	HC substrate	N-out	AAPGEGLHIS	YAIGGLLSILLILVVIAALML	YRHKKSKFTD
O75096	TM	LRP4_HUMAN	LRP4	83.292	92.107	HUMAN	OTHERS	HC substrate	N-out	VPAAPGEGLH	ISYAIGGLLSILLILVVIAALML	YRHKKSKFTD
O75096	PH	LRP4_HUMAN	LRP4	81.305	91.096	HUMAN	OTHERS	HC substrate	N-out	VPAAPGEGLH	ISYAIGGLLSILLILVVIAALMLY	RHKKSKFTDP
Q9R100	UP	CAD17_MOUSE	Cdh17	71.426	84.735	MOUSE	OTHERS	HC substrate	N-out	RQDGIPTVGM	AVGILLTTFLVIGIILAVVFI	RMRKDKVENP
Q9R100	TM	CAD17_MOUSE	Cdh17	75.244	92.975	MOUSE	OTHERS	HC substrate	N-out	PAGRQDGIPT	VGMAVGILLTTFLVIGIILAVVF	IRMRKDKVEN
Q9R100	PH	CAD17_MOUSE	Cdh17	84.964	93.777	MOUSE	OTHERS	HC substrate	N-out	PAGRQDGIPT	VGMAVGILLTTFLVIGIILAVVFI	RMRKDKVENP
P11717	UP	MPRI_HUMAN	IGF2R	70.891	88.898	HUMAN	OTHERS	HC substrate	N-out	MHKGLSERSQ	AVGAVLSLLLVALTCCLLALLLY	KKERRETVIS
P11717	TM	MPRI_HUMAN	IGF2R	84.418	93.442	HUMAN	OTHERS	HC substrate	N-out	MHKGLSERSQ	AVGAVLSLLLVALTCCLLALLLY	KKERRETVIS
P11717	PH	MPRI_HUMAN	IGF2R	76.098	89.277	HUMAN	OTHERS	HC substrate	N-out	MHKGLSERSQ	AVGAVLSLLLVALTCCLLALLLY	KKERRETVIS
Q8IZJ1	UP	UNC5B_HUMAN	UNC5B	82.307	90.96	HUMAN	OTHERS	HC substrate	N-out	LEASGDAALY	AGLVVAIFVVVAILMAVGVVV	YRRNCRDFDT
Q8IZJ1	TM	UNC5B_HUMAN	UNC5B	74.043	92.59	HUMAN	OTHERS	HC substrate	N-out	HLLEASGDAA	LYAGLVVAIFVVVAILMAVGVVV	YRRNCRDFDT
Q8IZJ1	PH	UNC5B_HUMAN	UNC5B	73.128	89.522	HUMAN	OTHERS	HC substrate	N-out	NSHLLEASGD	AALYAGLVVAIFVVVAILMAVGVVVY	RRNCRDFDTD
Q9NZV1	UP	CRIM1_HUMAN	CRIM1	79.528	88.741	HUMAN	OTHERS	HC substrate	N-out	HPSEDSSLDS	IASVVVPIIICLSIIIAFLFI	NQKKQWIPLL
Q9NZV1	TM	CRIM1_HUMAN	CRIM1	84.412	92.713	HUMAN	OTHERS	HC substrate	N-out	LHPSEDSSLD	SIASVVVPIIICLSIIIAFLFIN	QKKQWIPLLC
Q9NZV1	PH	CRIM1_HUMAN	CRIM1	70.754	85.996	HUMAN	OTHERS	HC substrate	N-out	HPSEDSSLDS	IASVVVPIIICLSIIIAFLFI	NQKKQWIPLL
Q3MIP1	UP	IPIL2_HUMAN	ITPRIPL2	79.512	86.491	HUMAN	OTHERS	HC substrate	N-out	GGARAEPADG	VDGGFPLLKVAVLLLLSYVLL	RCRHAVRQRF
Q3MIP1	TM	IPIL2_HUMAN	ITPRIPL2	72.829	92.208	HUMAN	OTHERS	HC substrate	N-out	ARAEPADGVD	GGFPLLKVAVLLLLSYVLL	RCRHAVRQRF
Q3MIP1	PH	IPIL2_HUMAN	ITPRIPL2	80.873	88.277	HUMAN	OTHERS	HC substrate	N-out	AEPADGVDGG	FPLLKVAVLLLLSYVLL	RCRHAVRQRF
Q8K558	UP	TRML1_MOUSE	Treml1	83.906	91.968	MOUSE	OTHERS	HC substrate	N-out	EFRRRENSIP	LIWGAVLLLALVVVAVVIFAV	MARKKGNRLV
Q8K558	TM	TRML1_MOUSE	Treml1	74.871	86.809	MOUSE	OTHERS	HC substrate	N-out	PHEFRRRENS	IPLIWGAVLLLALVVVAVVIFAV	MARKKGNRLV
Q8K558	PH	TRML1_MOUSE	Treml1	78.38	84.196	MOUSE	OTHERS	HC substrate	N-out	EFRRRENSIP	LIWGAVLLLALVVVAVVIFAV	MARKKGNRLV
Q923D3	UP	PARM1_MOUSE	Parm1	85.448	92.719	MOUSE	OTHERS	HC substrate	N-out	EVENALSSGS	IAAITVTVIAVVLLVFGGAAY	LKIRHSSYGR
Q923D3	TM	PARM1_MOUSE	Parm1	74.356	88.568	MOUSE	OTHERS	HC substrate	N-out	QEVENALSSG	SIAAITVTVIAVVLLVFGGAAYL	KIRHSSYGRL
Q923D3	PH	PARM1_MOUSE	Parm1	70.73	87.517	MOUSE	OTHERS	HC substrate	N-out	EVENALSSGS	IAAITVTVIAVVLLVFGGAAYL	KIRHSSYGRL
O60896	UP	RAMP3_HUMAN	RAMP3	76.449	88.975	HUMAN	OTHERS	HC substrate	N-out	VHLEDPPDEV	LIPLIVIPVVLTVAMAGLVV	WRSKRTDTLL
P21754	UP	ZP3_HUMAN	ZP3	88.451	94.786	HUMAN	OTHERS	HC substrate	N-out	QWALPSDTSV	VLLGVGLAVVVSLTLTAVILV	LTRRCRTASH
P21754	TM	ZP3_HUMAN	ZP3	67.32	88.559	HUMAN	OTHERS	HC substrate	N-out	EQWALPSDTS	VVLLGVGLAVVVSLTLTAVILVL	TRRCRTASHP
P21754	PH	ZP3_HUMAN	ZP3	70.028	86.736	HUMAN	OTHERS	HC substrate	N-out	EQWALPSDTS	VVLLGVGLAVVVSLTLTAVILVL	TRRCRTASHP
Q9UQV4	UP	LAMP3_HUMAN	LAMP3	72.266	87.315	HUMAN	OTHERS	HC substrate	N-out	NVDECSSDYT	IVLPVIGAIVVGLCLMGMGVY	KIRLRCQSSG
Q9UQV4	TM	LAMP3_HUMAN	LAMP3	74.914	90.926	HUMAN	OTHERS	HC substrate	N-out	FGNVDECSSD	YTIVLPVIGAIVVGLCLMGMGVY	KIRLRCQSSG
Q9UQV4	PH	LAMP3_HUMAN	LAMP3	80.162	90.069	HUMAN	OTHERS	HC substrate	N-out	NVDECSSDYT	IVLPVIGAIVVGLCLMGMGVY	KIRLRCQSSG
P26842	UP	CD27_HUMAN	CD27	83.47	85.188	HUMAN	OTHERS	HC substrate	N-out	RSLCSSDFIR	ILVIFSGMFLVFTLAGALFLH	QRRKYRSNKG
P26842	TM	CD27_HUMAN	CD27	65.925	83.38	HUMAN	OTHERS	HC substrate	N-out	PPQRSLCSSD	FIRILVIFSGMFLVFTLAGALFL	HQRRKYRSNK
P26842	PH	CD27_HUMAN	CD27	83.799	92.209	HUMAN	OTHERS	HC substrate	N-out	PPQRSLCSSD	FIRILVIFSGMFLVFTLAGALFL	HQRRKYRSNK
Q495A1	UP	TIGIT_HUMAN	TIGIT	72.11	88.79	HUMAN	OTHERS	HC substrate	N-out	AEHGARFQIP	LLGAMAATLVVICTAVIVVVA	LTRKKKALRI
Q495A1	TM	TIGIT_HUMAN	TIGIT	70.739	87.366	HUMAN	OTHERS	HC substrate	N-out	AEHGARFQIP	LLGAMAATLVVICTAVIVVVALT	RKKKALRIHS
Q495A1	PH	TIGIT_HUMAN	TIGIT	81.579	91.639	HUMAN	OTHERS	HC substrate	N-out	AEHGARFQIP	LLGAMAATLVVICTAVIVVVAL	TRKKKALRIH
Q925F2	UP	ESAM_MOUSE	Esam	55.04	86.625	MOUSE	OTHERS	HC substrate	N-out	LDVMTGSKAA	VVAGAVVGTFVGLVLIAGLVL	LYQRRSKTLE
Q925F2	TM	ESAM_MOUSE	Esam	84.996	94.42	MOUSE	OTHERS	HC substrate	N-out	LDVMTGSKAA	VVAGAVVGTFVGLVLIAGLVLLY	QRRSKTLEEL
Q925F2	PH	ESAM_MOUSE	Esam	79.599	90.43	MOUSE	OTHERS	HC substrate	N-out	VTLDVMTGSK	AAVVAGAVVGTFVGLVLIAGLVLLY	QRRSKTLEEL
Q15762	UP	CD226_HUMAN	CD226	86.045	90.492	HUMAN	OTHERS	HC substrate	N-out	TDNQYTLFVA	GGTVLLLLFVISITTIIVIFL	NRRRRRERRD
Q15762	TM	CD226_HUMAN	CD226	67.395	89.206	HUMAN	OTHERS	HC substrate	N-out	GKTDNQYTLF	VAGGTVLLLLFVISITTIIVIFL	NRRRRRERRD
Q15762	PH	CD226_HUMAN	CD226	75.363	82.073	HUMAN	OTHERS	HC substrate	N-out	TVAEGKTDNQ	YTLFVAGGTVLLLLFVISITTIIVIFL	NRRRRRERRD
O43699	UP	SIGL6_HUMAN	SIGLEC6	81.252	88.845	HUMAN	OTHERS	HC substrate	N-out	WKPEGRAGGV	LGAVWGASITTLVFLCVCFIF	RVKTRRKKAA
O43699	TM	SIGL6_HUMAN	SIGLEC6	65.887	84.859	HUMAN	OTHERS	HC substrate	N-out	VHWKPEGRAG	GVLGAVWGASITTLVFLCVCFIF	RVKTRRKKAA
O43699	PH	SIGL6_HUMAN	SIGLEC6	78.902	88.86	HUMAN	OTHERS	HC substrate	N-out	HWKPEGRAGG	VLGAVWGASITTLVFLCVCFIF	RVKTRRKKAA
Q9WTL4	UP	INSRR_MOUSE	Insrr	75.342	86.019	MOUSE	OTHERS	HC substrate	N-out	LEEEDTGGMR	IFLTVTPVGFMLLVTLAALGFF	YSRKRNSTLY
Q9WTL4	TM	INSRR_MOUSE	Insrr	63.675	87.994	MOUSE	OTHERS	HC substrate	N-out	LEEEDTGGMR	IFLTVTPVGFMLLVTLAALGFFY	SRKRNSTLYT
Q9WTL4	PH	INSRR_MOUSE	Insrr	82.789	92.132	MOUSE	OTHERS	HC substrate	N-out	LEEEDTGGMR	IFLTVTPVGFMLLVTLAALGFFY	SRKRNSTLYT
Q9ULX7	UP	CAH14_HUMAN	CA14	86.973	93.167	HUMAN	OTHERS	HC substrate	N-out	AGSSYTTGEM	LSLGVGILVGCLCLLLAVYFI	ARKIRKKRLE
Q9ULX7	TM	CAH14_HUMAN	CA14	51.707	82.609	HUMAN	OTHERS	HC substrate	N-out	QAGSSYTTGE	MLSLGVGILVGCLCLLLAVYFIA	RKIRKKRLEN
Q9ULX7	PH	CAH14_HUMAN	CA14	80.779	90.984	HUMAN	OTHERS	HC substrate	N-out	QAGSSYTTGE	MLSLGVGILVGCLCLLLAVYFIA	RKIRKKRLEN
O14669	UP	TMG2_HUMAN	PRRG2	64.542	89.767	HUMAN	OTHERS	HC substrate	N-out	GGRGRVDVAS	LAVGLTGGILLIVLAGLGAFW	YLRWRQHRGQ
O14669	TM	TMG2_HUMAN	PRRG2	62.149	87.275	HUMAN	OTHERS	HC substrate	N-out	GGRGRVDVAS	LAVGLTGGILLIVLAGLGAFWYL	RWRQHRGQQP
O14669	PH	TMG2_HUMAN	PRRG2	88.032	94.071	HUMAN	OTHERS	HC substrate	N-out	NGKGGRGRVD	VASLAVGLTGGILLIVLAGLGAFWYL	RWRQHRGQQP
D7PDD4	UP	G6B_MOUSE	Mpig6b	78.084	82.013	MOUSE	OTHERS	HC substrate	N-out	GSTHGYEYPK	VLIPLLGVGLVLGLGVAGVVW	RRRRLSPPPP
D7PDD4	TM	G6B_MOUSE	Mpig6b	79.764	92.215	MOUSE	OTHERS	HC substrate	N-out	GSTHGYEYPK	VLIPLLGVGLVLGLGVAGVV	WRRRRLSPPP
D7PDD4	PH	G6B_MOUSE	Mpig6b	66.93	86.787	MOUSE	OTHERS	HC substrate	N-out	GSTHGYEYPK	VLIPLLGVGLVLGLGVAGVVW	RRRRLSPPPP
P33146	UP	CAD15_MOUSE	Cdh15	71.23	90.674	MOUSE	OTHERS	HC substrate	N-out	GGGVGVSLGA	LVIVLASTVVLLVLILLAAL	RTRFRGHSRG
P33146	TM	CAD15_MOUSE	Cdh15	82.065	91.937	MOUSE	OTHERS	HC substrate	N-out	ALRGGGVGVS	LGALVIVLASTVVLLVLILLAAL	RTRFRGHSRG
P33146	PH	CAD15_MOUSE	Cdh15	69.107	80.759	MOUSE	OTHERS	HC substrate	N-out	ALRGGGVGVS	LGALVIVLASTVVLLVLILLAAL	RTRFRGHSRG
Q96PZ7	UP	CSMD1_HUMAN	CSMD1	83.658	94.04	HUMAN	OTHERS	HC substrate	N-out	SHYHGTSSGS	VAAAILVPFFALILSGFAFYL	YKHRTRPKVQ
Q96PZ7	TM	CSMD1_HUMAN	CSMD1	62.062	88.595	HUMAN	OTHERS	HC substrate	N-out	SSHYHGTSSG	SVAAAILVPFFALILSGFAFYLY	KHRTRPKVQY
Q96PZ7	PH	CSMD1_HUMAN	CSMD1	69.521	87.877	HUMAN	OTHERS	HC substrate	N-out	SHYHGTSSGS	VAAAILVPFFALILSGFAFYLY	KHRTRPKVQY
Q5ZPR3	UP	CD276_HUMAN	CD276	67.828	89.88	HUMAN	OTHERS	HC substrate	N-out	GQPMTFPPEA	LWVTVGLSVCLIALLVALAFV	CWRKIKQSCE
Q5ZPR3	TM	CD276_HUMAN	CD276	67.296	88.413	HUMAN	OTHERS	HC substrate	N-out	TGQPMTFPPE	ALWVTVGLSVCLIALLVALAFVC	WRKIKQSCEE
Q5ZPR3	PH	CD276_HUMAN	CD276	79.898	92.268	HUMAN	OTHERS	HC substrate	N-out	TGQPMTFPPE	ALWVTVGLSVCLIALLVALAFVCW	RKIKQSCEEE
O76095	UP	JTB_HUMAN	JTB	78.012	81.635	HUMAN	OTHERS	HC substrate	N-out	CRSALMEQRL	FWKFEGAVVCVALIFACLVII	RQRQLDRKAL
O76095	TM	JTB_HUMAN	JTB	65.385	82.231	HUMAN	OTHERS	HC substrate	N-out	ALMEQRLFWK	FEGAVVCVALIFACLVII	RQRQLDRKAL
O76095	PH	JTB_HUMAN	JTB	85.739	92.255	HUMAN	OTHERS	HC substrate	N-out	SCRSALMEQR	LFWKFEGAVVCVALIFACLVII	RQRQLDRKAL
Q96PX8	UP	SLIK1_HUMAN	SLITRK1	81.181	88.98	HUMAN	OTHERS	HC substrate	N-out	SRVSISVLVP	GLLLVFVTSAFTVVGMLVFIL	RNRKRSKRRD
Q96PX8	TM	SLIK1_HUMAN	SLITRK1	75.174	89.311	HUMAN	OTHERS	HC substrate	N-out	DTSRVSISVL	VPGLLLVFVTSAFTVVGMLVFIL	RNRKRSKRRD
Q96PX8	PH	SLIK1_HUMAN	SLITRK1	66.253	84.201	HUMAN	OTHERS	HC substrate	N-out	YLDTSRVSIS	VLVPGLLLVFVTSAFTVVGMLVFIL	RNRKRSKRRD
Q9HC56	UP	PCDH9_HUMAN	PCDH9	71.309	89.81	HUMAN	OTHERS	HC substrate	N-out	QPYQNEDYLT	IMIAIIAGAMVVIVVIFVTVL	VRCRHASRFK
Q9HC56	TM	PCDH9_HUMAN	PCDH9	63.804	90.064	HUMAN	OTHERS	HC substrate	N-out	SQPYQNEDYL	TIMIAIIAGAMVVIVVIFVTVLV	RCRHASRFKA
Q9HC56	PH	PCDH9_HUMAN	PCDH9	79.614	90.244	HUMAN	OTHERS	HC substrate	N-out	DSSQPYQNED	YLTIMIAIIAGAMVVIVVIFVTVLV	RCRHASRFKA
Q6TL19	UP	GUC2G_MOUSE	Gucy2g	68.667	89.242	MOUSE	OTHERS	HC substrate	N-out	VAGMTVTVTA	VIPTVTFLVLASAAAITGLML	WRLRGKVQSH
Q6TL19	PH	GUC2G_MOUSE	Gucy2g	76.962	87.618	MOUSE	OTHERS	HC substrate	N-out	TVAGMTVTVT	AVIPTVTFLVLASAAAITGLMLW	RLRGKVQSHP
Q6UWI2	UP	PARM1_HUMAN	PARM1	85.658	92.738	HUMAN	OTHERS	HC substrate	N-out	EVEHALSSGS	IAAITVTVIAVVLLVFGVAAY	LKIRHSSYGR
Q6UWI2	TM	PARM1_HUMAN	PARM1	61.092	86.908	HUMAN	OTHERS	HC substrate	N-out	QEVEHALSSG	SIAAITVTVIAVVLLVFGVAAYL	KIRHSSYGRL
Q6UWI2	PH	PARM1_HUMAN	PARM1	69.928	87.014	HUMAN	OTHERS	HC substrate	N-out	EVEHALSSGS	IAAITVTVIAVVLLVFGVAAYL	KIRHSSYGRL
P55291	UP	CAD15_HUMAN	CDH15	59.023	88.021	HUMAN	OTHERS	HC substrate	N-out	AGGTGLSLGA	LVIVLASALLLLVLVLLVAL	RARFWKQSRG
P55291	TM	CAD15_HUMAN	CDH15	84.908	95.189	HUMAN	OTHERS	HC substrate	N-out	ALLAGGTGLS	LGALVIVLASALLLLVLVLLVAL	RARFWKQSRG
P55291	PH	CAD15_HUMAN	CDH15	73.798	82.361	HUMAN	OTHERS	HC substrate	N-out	ALLAGGTGLS	LGALVIVLASALLLLVLVLLVAL	RARFWKQSRG
Q8NFM7	UP	I17RD_HUMAN	IL17RD	74.478	91.097	HUMAN	OTHERS	HC substrate	N-out	VHSPWAGPIR	AVAITVPLVVISAFATLFTVM	CRKKQQENIY
Q8NFM7	PH	I17RD_HUMAN	IL17RD	69.426	87.168	HUMAN	OTHERS	HC substrate	N-out	VHSPWAGPIR	AVAITVPLVVISAFATLFTVMC	RKKQQENIYS
P20273	UP	CD22_HUMAN	CD22	75.348	89.414	HUMAN	OTHERS	HC substrate	N-out	YYSPETIGRR	VAVGLGSCLAILILAICGL	KLQRRWKRTQ
P20273	TM	CD22_HUMAN	CD22	64.779	83.916	HUMAN	OTHERS	HC substrate	N-out	TLTVYYSPET	IGRRVAVGLGSCLAILILAICGL	KLQRRWKRTQ
P20273	PH	CD22_HUMAN	CD22	77.399	91.834	HUMAN	OTHERS	HC substrate	N-out	YYSPETIGRR	VAVGLGSCLAILILAICGLKL	QRRWKRTQSQ
P21583	UP	SCF_HUMAN	KITLG	72.304	86.868	HUMAN	OTHERS	HC substrate	N-out	KNPPGDSSLH	WAAMALPALFSLIIGFAFGALYW	KKRQPSLTRA
P21583	TM	SCF_HUMAN	KITLG	80.89	90.009	HUMAN	OTHERS	HC substrate	N-out	KNPPGDSSLH	WAAMALPALFSLIIGFAFGALYW	KKRQPSLTRA
P21583	PH	SCF_HUMAN	KITLG	65.573	85.96	HUMAN	OTHERS	HC substrate	N-out	KAKNPPGDSS	LHWAAMALPALFSLIIGFAFGALYW	KKRQPSLTRA
Q5DID0	UP	UROL1_HUMAN	UMODL1	65.956	86.303	HUMAN	OTHERS	LC substrate	N-out	HAEAGLGAGY	VVLIVVAIFVLVAGTATLLIV	RYQRMNGRYN
Q5DID0	TM	UROL1_HUMAN	UMODL1	78.449	89.178	HUMAN	OTHERS	LC substrate	N-out	PPHAEAGLGA	GYVVLIVVAIFVLVAGTATLLIV	RYQRMNGRYN
Q9H3T3	UP	SEM6B_HUMAN	SEMA6B	82.84	87.004	HUMAN	OTHERS	LC substrate	N-out	VSVNLLVTSS	VAAFVVGAVVSGFSVGWFVGL	RERRELARRK
Q9H3T3	TM	SEM6B_HUMAN	SEMA6B	74.005	90.251	HUMAN	OTHERS	LC substrate	N-out	GLVSVNLLVT	SSVAAFVVGAVVSGFSVGWFVGL	RERRELARRK
Q9H3T3	PH	SEM6B_HUMAN	SEMA6B	62.565	83.131	HUMAN	OTHERS	LC substrate	N-out	VSVNLLVTSS	VAAFVVGAVVSGFSVGWFVGL	RERRELARRK
Q8HWB0	UP	HMR1_MOUSE	Mr1	70.265	87.089	MOUSE	OTHERS	LC substrate	N-out	APRESGDILR	VSTISGTTILIIALAGVGVLI	WRRSQELKEV
Q8HWB0	TM	HMR1_MOUSE	Mr1	67.254	85.63	MOUSE	OTHERS	LC substrate	N-out	APRESGDILR	VSTISGTTILIIALAGVGVLIWR	RSQELKEVMY
Q8HWB0	PH	HMR1_MOUSE	Mr1	76.539	92.006	MOUSE	OTHERS	LC substrate	N-out	VLEAPRESGD	ILRVSTISGTTILIIALAGVGVLIW	RRSQELKEVM
P29322	UP	EPHA8_HUMAN	EPHA8	62.081	77.325	HUMAN	OTHERS	LC substrate	N-out	KPRPRYDTRT	IVWICLTLITGLVVLLLLLIC	KKRHCGYSKA
P29322	TM	EPHA8_HUMAN	EPHA8	73.995	91.991	HUMAN	OTHERS	LC substrate	N-out	TGKPRPRYDT	RTIVWICLTLITGLVVLLLLLIC	KKRHCGYSKA
P29322	PH	EPHA8_HUMAN	EPHA8	78.899	90.055	HUMAN	OTHERS	LC substrate	N-out	KPRPRYDTRT	IVWICLTLITGLVVLLLLLI	CKKRHCGYSK
P19235	UP	EPOR_HUMAN	EPOR	80.815	88.674	HUMAN	OTHERS	LC substrate	N-out	SLLTPSDLDP	LILTLSLILVVILVLLTVLALLS	HRRALKQKIW
P19235	TM	EPOR_HUMAN	EPOR	47.219	82.065	HUMAN	OTHERS	LC substrate	N-out	SLLTPSDLDP	LILTLSLILVVILVLLTVLALLS	HRRALKQKIW
P19235	PH	EPOR_HUMAN	EPOR	84.427	90.691	HUMAN	OTHERS	LC substrate	N-out	SLLTPSDLDP	LILTLSLILVVILVLLTVLALL	SHRRALKQKI
Q9ULT6	UP	ZNRF3_HUMAN	ZNRF3	58.09	83.25	HUMAN	OTHERS	LC substrate	N-out	PRQPTEYFDM	GIFLAFFVVVSLVCLILLVKI	KLKQRRSQNS
Q9ULT6	TM	ZNRF3_HUMAN	ZNRF3	76.598	92.038	HUMAN	OTHERS	LC substrate	N-out	QHRPPRQPTE	YFDMGIFLAFFVVVSLVCLILLV	KIKLKQRRSQ
Q9ULT6	PH	ZNRF3_HUMAN	ZNRF3	78.157	85.532	HUMAN	OTHERS	LC substrate	N-out	QHRPPRQPTE	YFDMGIFLAFFVVVSLVCLILLV	KIKLKQRRSQ
Q8TC27	UP	ADA32_HUMAN	ADAM32	72.083	84.634	HUMAN	OTHERS	LC substrate	N-out	ERASGKTENT	WLLGFLIALPILIVTTAIVLA	RKQLKKWFAK
Q8TC27	TM	ADA32_HUMAN	ADAM32	68.603	85.052	HUMAN	OTHERS	LC substrate	N-out	IMERASGKTE	NTWLLGFLIALPILIVTTAIVLA	RKQLKKWFAK
Q8TC27	PH	ADA32_HUMAN	ADAM32	75.625	87.028	HUMAN	OTHERS	LC substrate	N-out	ERASGKTENT	WLLGFLIALPILIVTTAIVLA	RKQLKKWFAK
Q19T08	UP	ECSCR_HUMAN	ECSCR	69.389	81.326	HUMAN	OTHERS	LC substrate	N-out	TSETVLTVAA	FGVISFIVILVVVVIILVGVV	SLRFKCRKSK
Q19T08	TM	ECSCR_HUMAN	ECSCR	61.482	89.644	HUMAN	OTHERS	LC substrate	N-out	SPTSETVLTV	AAFGVISFIVILVVVVIILVGVV	SLRFKCRKSK
Q19T08	PH	ECSCR_HUMAN	ECSCR	79.96	90.004	HUMAN	OTHERS	LC substrate	N-out	PSPTSETVLT	VAAFGVISFIVILVVVVIILVGVVSL	RFKCRKSKES
Q02763	UP	TIE2_HUMAN	TEK	59.149	84.931	HUMAN	OTHERS	LC substrate	N-out	ADLGGGKMLL	IAILGSAGMTCLTVLLAFLII	LQLKRANVQR
Q02763	TM	TIE2_HUMAN	TEK	80.975	92.4	HUMAN	OTHERS	LC substrate	N-out	PADLGGGKML	LIAILGSAGMTCLTVLLAFLIIL	QLKRANVQRR
Q02763	PH	TIE2_HUMAN	TEK	66.827	87.286	HUMAN	OTHERS	LC substrate	N-out	QAPADLGGGK	MLLIAILGSAGMTCLTVLLAFLIIL	QLKRANVQRR
O60245	UP	PCDH7_HUMAN	PCDH7	65.938	87.663	HUMAN	OTHERS	LC substrate	N-out	SYEISKQRLS	IVIGVVAGIMTVILIILIVVM	ARYCRSKNKN
O60245	TM	PCDH7_HUMAN	PCDH7	62.395	88.281	HUMAN	OTHERS	LC substrate	N-out	DPSYEISKQR	LSIVIGVVAGIMTVILIILIVVM	ARYCRSKNKN
O60245	PH	PCDH7_HUMAN	PCDH7	76.069	90.682	HUMAN	OTHERS	LC substrate	N-out	DPSYEISKQR	LSIVIGVVAGIMTVILIILIVVMA	RYCRSKNKNG
Q96PE5	UP	OPALI_HUMAN	OPALIN	54.333	84.738	HUMAN	OTHERS	LC substrate	N-out	GGKETDCGPS	LGLAAGIPLLVATALLVALLF	TLIHRRRSSI
Q96PE5	TM	OPALI_HUMAN	OPALIN	72.481	88.586	HUMAN	OTHERS	LC substrate	N-out	GKETDCGPSL	GLAAGIPLLVATALLVALLFTLI	HRRRSSIEAM
Q96PE5	PH	OPALI_HUMAN	OPALIN	77.89	89.671	HUMAN	OTHERS	LC substrate	N-out	GGKETDCGPS	LGLAAGIPLLVATALLVALLFTLI	HRRRSSIEAM
Q9BQ51	UP	PD1L2_HUMAN	PDCD1LG2	77.687	89.392	HUMAN	OTHERS	LC substrate	N-out	SQMEPRTHPT	WLLHIFIPFCIIAFIFIATVI	ALRKQLCQKL
Q9BQ51	TM	PD1L2_HUMAN	PDCD1LG2	60.169	83.843	HUMAN	OTHERS	LC substrate	N-out	SQMEPRTHPT	WLLHIFIPFCIIAFIFIATVIAL	RKQLCQKLYS
Q9BQ51	PH	PD1L2_HUMAN	PDCD1LG2	67.756	86.576	HUMAN	OTHERS	LC substrate	N-out	SQMEPRTHPT	WLLHIFIPFCIIAFIFIATVIAL	RKQLCQKLYS
Q13740	UP	CD166_HUMAN	ALCAM	82.94	93.948	HUMAN	OTHERS	LC substrate	N-out	NREKVNDQAK	LIVGIVVGLLLAALVAGVVYWL	YMKKSKTASK
Q13740	TM	CD166_HUMAN	ALCAM	59.49	84.44	HUMAN	OTHERS	LC substrate	N-out	NREKVNDQAK	LIVGIVVGLLLAALVAGVVYWLY	MKKSKTASKH
Q13740	PH	CD166_HUMAN	ALCAM	55.985	86.676	HUMAN	OTHERS	LC substrate	N-out	NREKVNDQAK	LIVGIVVGLLLAALVAGVVYWLY	MKKSKTASKH
O43506	UP	ADA20_HUMAN	ADAM20	76.102	91.336	HUMAN	OTHERS	LC substrate	N-out	GLNVMGKLRY	LSLLCLLPLVAFLLFCLHVLF	KKRTKSKEDE
O43506	TM	ADA20_HUMAN	ADAM20	44.541	83.363	HUMAN	OTHERS	LC substrate	N-out	MEGLNVMGKL	RYLSLLCLLPLVAFLLFCLHVLF	KKRTKSKEDE
O43506	PH	ADA20_HUMAN	ADAM20	77.118	90.103	HUMAN	OTHERS	LC substrate	N-out	EGLNVMGKLR	YLSLLCLLPLVAFLLFCLHVLF	KKRTKSKEDE
Q9UPZ6	UP	THS7A_HUMAN	THSD7A	77.744	88.492	HUMAN	OTHERS	LC substrate	N-out	FGPDGRLKTW	VYGVAAGAFVLLIFIVSMIYL	ACKKPKKPQR
Q9UPZ6	TM	THS7A_HUMAN	THSD7A	73.134	84.183	HUMAN	OTHERS	LC substrate	N-out	PFGPDGRLKT	WVYGVAAGAFVLLIFIVSMIYLA	CKKPKKPQRR
Q9UPZ6	PH	THS7A_HUMAN	THSD7A	53.559	85.178	HUMAN	OTHERS	LC substrate	N-out	PFGPDGRLKT	WVYGVAAGAFVLLIFIVSMIYLAC	KKPKKPQRRQ
P16581	UP	LYAM2_HUMAN	SELE	55.861	85.301	HUMAN	OTHERS	LC substrate	N-out	CEAPTESNIP	LVAGLSAAGLSLLTLAPFLLWL	RKCLRKAKKF
P16581	TM	LYAM2_HUMAN	SELE	66.824	84.57	HUMAN	OTHERS	LC substrate	N-out	TCEAPTESNI	PLVAGLSAAGLSLLTLAPFLLWL	RKCLRKAKKF
P16581	PH	LYAM2_HUMAN	SELE	76.711	91.097	HUMAN	OTHERS	LC substrate	N-out	PTCEAPTESN	IPLVAGLSAAGLSLLTLAPFLLWL	RKCLRKAKKF
P17927	UP	CR1_HUMAN	CR1	69.769	88.843	HUMAN	OTHERS	LC substrate	N-out	LAKCTSRTHD	ALIVGTLSGTIFFILLIIFLSWIIL	KHRKGNNAHE
P17927	TM	CR1_HUMAN	CR1	61.089	84.506	HUMAN	OTHERS	LC substrate	N-out	KCTSRTHDAL	IVGTLSGTIFFILLIIFLSWIIL	KHRKGNNAHE
P17927	PH	CR1_HUMAN	CR1	67.236	87.578	HUMAN	OTHERS	LC substrate	N-out	LAKCTSRTHD	ALIVGTLSGTIFFILLIIFLSWIIL	KHRKGNNAHE
Q12907	UP	LMAN2_HUMAN	LMAN2	55.048	78.962	HUMAN	OTHERS	LC substrate	N-out	FRSGPLTGWR	VFLLLLCALLGIVVCAVVGAVVF	QKRQERNKRF
Q12907	TM	LMAN2_HUMAN	LMAN2	74.616	90.498	HUMAN	OTHERS	LC substrate	N-out	FRSGPLTGWR	VFLLLLCALLGIVVCAVVGAVVF	QKRQERNKRF
Q12907	PH	LMAN2_HUMAN	LMAN2	73.57	85.155	HUMAN	OTHERS	LC substrate	N-out	FRSGPLTGWR	VFLLLLCALLGIVVCAVVGAVVF	QKRQERNKRF
Q86XK7	UP	VSIG1_HUMAN	VSIG1	47.725	78.843	HUMAN	OTHERS	LC substrate	N-out	EIDLTSSHPE	VGIIVGALIGSLVGAAIIISV	VCFARNKAKA
Q86XK7	TM	VSIG1_HUMAN	VSIG1	75.166	83.908	HUMAN	OTHERS	LC substrate	N-out	IDLTSSHPEV	GIIVGALIGSLVGAAIIISVVCF	ARNKAKAKAK
Q86XK7	PH	VSIG1_HUMAN	VSIG1	82.312	89.613	HUMAN	OTHERS	LC substrate	N-out	EIDLTSSHPE	VGIIVGALIGSLVGAAIIISVVCFA	RNKAKAKAKE
P28908	UP	TNR8_HUMAN	TNFRSF8	84.462	91.172	HUMAN	OTHERS	LC substrate	N-out	STGKPVLDAG	PVLFWVILVLVVVVGSSAFLL	CHRRACRKRI
P28908	TM	TNR8_HUMAN	TNFRSF8	44.937	79.519	HUMAN	OTHERS	LC substrate	N-out	STGKPVLDAG	PVLFWVILVLVVVVGSSAFLLCH	RRACRKRIRQ
P28908	PH	TNR8_HUMAN	TNFRSF8	72.406	84.493	HUMAN	OTHERS	LC substrate	N-out	TGKPVLDAGP	VLFWVILVLVVVVGSSAFLLC	HRRACRKRIR
Q92729	UP	PTPRU_HUMAN	PTPRU	40.231	68.205	HUMAN	OTHERS	LC substrate	N-out	QRSEEMGLIL	GICAGGLAVLILLLGAIIVII	RKGRDHYAYS
Q92729	TM	PTPRU_HUMAN	PTPRU	85.931	95.127	HUMAN	OTHERS	LC substrate	N-out	EVSQRSEEMG	LILGICAGGLAVLILLLGAIIVI	IRKGRDHYAY
Q92729	PH	PTPRU_HUMAN	PTPRU	75.504	91.357	HUMAN	OTHERS	LC substrate	N-out	PLEVSQRSEE	MGLILGICAGGLAVLILLLGAIIVII	RKGRDHYAYS
Q80UL9	UP	JAML_MOUSE	Jaml	74.604	86.366	MOUSE	OTHERS	LC substrate	N-out	QQGILNGNQL	VIIVGIVCATFLLLPVLILIV	KKAKWNKSSV
Q80UL9	TM	JAML_MOUSE	Jaml	69.557	88.727	MOUSE	OTHERS	LC substrate	N-out	KGQQGILNGN	QLVIIVGIVCATFLLLPVLILIV	KKAKWNKSSV
Q80UL9	PH	JAML_MOUSE	Jaml	55.15	81.117	MOUSE	OTHERS	LC substrate	N-out	GQQGILNGNQ	LVIIVGIVCATFLLLPVLILIV	KKAKWNKSSV
A8MVZ5	UP	BTNLA_HUMAN	BTNL10	83.016	90.696	HUMAN	OTHERS	LC substrate	N-out	RSSQFTAWKA	ALPLILVAMGLVIAGGICIFW	KRQREKNKAS
A8MVZ5	TM	BTNLA_HUMAN	BTNL10	60.597	87.013	HUMAN	OTHERS	LC substrate	N-out	FSRSSQFTAW	KAALPLILVAMGLVIAGGICIFW	KRQREKNKAS
A8MVZ5	PH	BTNLA_HUMAN	BTNL10	50.15	83.223	HUMAN	OTHERS	LC substrate	N-out	SRSSQFTAWK	AALPLILVAMGLVIAGGICIFW	KRQREKNKAS
P98153	UP	IDD_HUMAN	DGCR2	79.208	88.547	HUMAN	OTHERS	LC substrate	N-out	LFDSMASGMR	LVVSCISSFLILSLLLFMV	HRLRQRRRER
P98153	TM	IDD_HUMAN	DGCR2	54.967	68.812	HUMAN	OTHERS	LC substrate	N-out	DGNSLFDSMA	SGMRLVVSCISSFLILSLLLFMV	HRLRQRRRER
P98153	PH	IDD_HUMAN	DGCR2	75.408	87.737	HUMAN	OTHERS	LC substrate	N-out	NSLFDSMASG	MRLVVSCISSFLILSLLLFMV	HRLRQRRRER
Q13445	UP	TMED1_HUMAN	TMED1	46.589	76.161	HUMAN	OTHERS	LC substrate	N-out	LQEGNLERVN	FWSAVNVAVLLLVAVLQVCTL	KRFFQDKRPV
Q13445	TM	TMED1_HUMAN	TMED1	72.964	91.514	HUMAN	OTHERS	LC substrate	N-out	RNLQEGNLER	VNFWSAVNVAVLLLVAVLQVCTL	KRFFQDKRPV
Q13445	PH	TMED1_HUMAN	TMED1	78.412	88.217	HUMAN	OTHERS	LC substrate	N-out	RNLQEGNLER	VNFWSAVNVAVLLLVAVLQVC	TLKRFFQDKR
Q14956	UP	GPNMB_HUMAN	GPNMB	55.522	74.625	HUMAN	OTHERS	LC substrate	N-out	DPASPLRMAN	SALISVGCLAIFVTVISLLVY	KKHKEYNPIE
Q14956	TM	GPNMB_HUMAN	GPNMB	74.121	88.219	HUMAN	OTHERS	LC substrate	N-out	DRDPASPLRM	ANSALISVGCLAIFVTVISLLVY	KKHKEYNPIE
Q14956	PH	GPNMB_HUMAN	GPNMB	72.081	88.724	HUMAN	OTHERS	LC substrate	N-out	PASPLRMANS	ALISVGCLAIFVTVISLLVY	KKHKEYNPIE
O00238	UP	BMR1B_HUMAN	BMPR1B	73.283	85.414	HUMAN	OTHERS	LC substrate	N-out	DFVDGPIHHR	ALLISVTVCSLLLVLIILFCYF	RYKRQETRPR
O00238	TM	BMR1B_HUMAN	BMPR1B	53.381	82.31	HUMAN	OTHERS	LC substrate	N-out	RDFVDGPIHH	RALLISVTVCSLLLVLIILFCYF	RYKRQETRPR
O00238	PH	BMR1B_HUMAN	BMPR1B	73.145	85.599	HUMAN	OTHERS	LC substrate	N-out	DFVDGPIHHR	ALLISVTVCSLLLVLIILFCYF	RYKRQETRPR
P25446	UP	TNR6_MOUSE	Fas	84.578	92.606	MOUSE	OTHERS	LC substrate	N-out	NCRKQSPRNR	LWLLTILVLLIPLVFIY	RKYRKRKCWK
P25446	PH	TNR6_MOUSE	Fas	83.477	90.152	MOUSE	OTHERS	LC substrate	N-out	NCRKQSPRNR	LWLLTILVLLIPLVFIYRKY	RKRKCWKRRQ
Q9BQS7	UP	HEPH_HUMAN	HEPH	79.502	91.115	HUMAN	OTHERS	LC substrate	N-out	PIKNVEMLAS	VLVAISVTLLLVVLALGGVVW	YQHRQRKLRR
Q9BQS7	TM	HEPH_HUMAN	HEPH	75.529	87.858	HUMAN	OTHERS	LC substrate	N-out	IPIKNVEMLA	SVLVAISVTLLLVVLALGGVVWY	QHRQRKLRRN
Q9BQS7	PH	HEPH_HUMAN	HEPH	49.524	68.672	HUMAN	OTHERS	LC substrate	N-out	GMQIPIKNVE	MLASVLVAISVTLLLVVLALGGVVWY	QHRQRKLRRN
Q8TDQ0	UP	HAVR2_HUMAN	HAVCR2	60.623	81.238	HUMAN	OTHERS	LC substrate	N-out	RDSGATIRIG	IYIGAGICAGLALALIFGALI	FKWYSHSKEK
Q8TDQ0	TM	HAVR2_HUMAN	HAVCR2	72.327	84.565	HUMAN	OTHERS	LC substrate	N-out	LRDSGATIRI	GIYIGAGICAGLALALIFGALIF	KWYSHSKEKI
Q8TDQ0	PH	HAVR2_HUMAN	HAVCR2	67.119	85.217	HUMAN	OTHERS	LC substrate	N-out	DLRDSGATIR	IGIYIGAGICAGLALALIFGALIF	KWYSHSKEKI
Q9H156	UP	SLIK2_HUMAN	SLITRK2	82.628	92.253	HUMAN	OTHERS	LC substrate	N-out	LHTEVPLSVL	ILGLLVVFILSVCFGAGLFVF	VLKRRKGVPS
Q9H156	TM	SLIK2_HUMAN	SLITRK2	72.129	87.81	HUMAN	OTHERS	LC substrate	N-out	LHTEVPLSVL	ILGLLVVFILSVCFGAGLFVFVL	KRRKGVPSVP
Q9H156	PH	SLIK2_HUMAN	SLITRK2	39.848	76.17	HUMAN	OTHERS	LC substrate	N-out	SYPELHTEVP	LSVLILGLLVVFILSVCFGAGLFVFVL	KRRKGVPSVP
Q9Z109	UP	VSIG2_MOUSE	Vsig2	49.991	68.183	MOUSE	OTHERS	LC substrate	N-out	VTDSSEGRVA	GTLIGVLLGVLLLSVAAFCLI	RFQKERKKEP
Q9Z109	TM	VSIG2_MOUSE	Vsig2	74.48	91.306	MOUSE	OTHERS	LC substrate	N-out	LSVTDSSEGR	VAGTLIGVLLGVLLLSVAAFCLI	RFQKERKKEP
Q9Z109	PH	VSIG2_MOUSE	Vsig2	77.337	89.241	MOUSE	OTHERS	LC substrate	N-out	LSVTDSSEGR	VAGTLIGVLLGVLLLSVAAFCLI	RFQKERKKEP
Q8IYV9	UP	IZUM1_HUMAN	IZUMO1	78.429	82.21	HUMAN	OTHERS	LC substrate	N-out	LQPEKMLASR	LLGLLICGSLALITGLTFAIF	RRRKVIDFIK
Q8IYV9	TM	IZUM1_HUMAN	IZUMO1	54.462	81.18	HUMAN	OTHERS	LC substrate	N-out	QPLQPEKMLA	SRLLGLLICGSLALITGLTFAIF	RRRKVIDFIK
Q8IYV9	PH	IZUM1_HUMAN	IZUMO1	69.108	84.808	HUMAN	OTHERS	LC substrate	N-out	LQPEKMLASR	LLGLLICGSLALITGLTFAIF	RRRKVIDFIK
P20239	UP	ZP2_MOUSE	Zp2	82.346	85.978	MOUSE	OTHERS	LC substrate	N-out	IIAKDIASKT	LGAVAALVGSAVILGFICYL	YKKRTIRFNH
P20239	TM	ZP2_MOUSE	Zp2	51.113	80.393	MOUSE	OTHERS	LC substrate	N-out	IIAKDIASKT	LGAVAALVGSAVILGFICYL	YKKRTIRFNH
Q9HCL0	UP	PCD18_HUMAN	PCDH18	54.419	82.051	HUMAN	OTHERS	LC substrate	N-out	SVSQASLDVS	MIIIISLGAICAVLLVIMVLF	ATRCNREKKD
Q9HCL0	TM	PCD18_HUMAN	PCDH18	66.448	84.431	HUMAN	OTHERS	LC substrate	N-out	MTSVSQASLD	VSMIIIISLGAICAVLLVIMVLF	ATRCNREKKD
Q9HCL0	PH	PCD18_HUMAN	PCDH18	75.189	87.183	HUMAN	OTHERS	LC substrate	N-out	MTSVSQASLD	VSMIIIISLGAICAVLLVIMVLFAT	RCNREKKDTR
Q96A28	UP	SLAF9_HUMAN	SLAMF9	72.855	88.602	HUMAN	OTHERS	LC substrate	N-out	SEKPSTAFCL	LAKGLLIFLLLVILAMGLWVI	RVQKRHKMPR
Q96A28	TM	SLAF9_HUMAN	SLAMF9	46.367	85.161	HUMAN	OTHERS	LC substrate	N-out	PSTAFCLLAK	GLLIFLLLVILAMGLWVIRV	QKRHKMPRMK
Q96A28	PH	SLAF9_HUMAN	SLAMF9	71.05	84.539	HUMAN	OTHERS	LC substrate	N-out	ASEKPSTAFC	LLAKGLLIFLLLVILAMGLWVI	RVQKRHKMPR
P24394	UP	IL4RA_HUMAN	IL4R	73.39	83.911	HUMAN	OTHERS	LC substrate	N-out	NSYREPFEQH	LLLGVSVSCIVILAVCLLCYVSIT	KIKKEWWDQI
P24394	PH	IL4RA_HUMAN	IL4R	59.545	82.162	HUMAN	OTHERS	LC substrate	N-out	NSYREPFEQH	LLLGVSVSCIVILAVCLLCYVSI	TKIKKEWWDQ
Q9UBV2	UP	SE1L1_HUMAN	SEL1L	53.847	80.989	HUMAN	OTHERS	LC substrate	N-out	MFTQLDMDQL	LGPEWDLYLMTIIALLLGTVI	AYRQRQHQDM
Q9UBV2	TM	SE1L1_HUMAN	SEL1L	67.922	87.431	HUMAN	OTHERS	LC substrate	N-out	MFTQLDMDQL	LGPEWDLYLMTIIALLLGTVIAY	RQRQHQDMPA
Q9UBV2	PH	SE1L1_HUMAN	SEL1L	72.261	85.351	HUMAN	OTHERS	LC substrate	N-out	LDMDQLLGPE	WDLYLMTIIALLLGTVIAY	RQRQHQDMPA
Q9Y279	UP	VSIG4_HUMAN	VSIG4	60.308	86.748	HUMAN	OTHERS	LC substrate	N-out	TSAGPGKSLP	VFAIILIISLCCMVVFTMAYI	MLCRKTSQQE
Q9Y279	TM	VSIG4_HUMAN	VSIG4	61.017	83.407	HUMAN	OTHERS	LC substrate	N-out	TSAGPGKSLP	VFAIILIISLCCMVVFTMAYIML	CRKTSQQEHV
Q9Y279	PH	VSIG4_HUMAN	VSIG4	68.622	87.509	HUMAN	OTHERS	LC substrate	N-out	TSAGPGKSLP	VFAIILIISLCCMVVFTMAYIML	CRKTSQQEHV
P11362	UP	FGFR1_HUMAN	FGFR1	67.591	79.912	HUMAN	OTHERS	LC substrate	N-out	AVMTSPLYLE	IIIYCTGAFLISCMVGSVIVY	KMKSGTKKSD
P11362	TM	FGFR1_HUMAN	FGFR1	65.694	89.105	HUMAN	OTHERS	LC substrate	N-out	RPAVMTSPLY	LEIIIYCTGAFLISCMVGSVIVY	KMKSGTKKSD
P11362	PH	FGFR1_HUMAN	FGFR1	57.484	86.686	HUMAN	OTHERS	LC substrate	N-out	AVMTSPLYLE	IIIYCTGAFLISCMVGSVIVY	KMKSGTKKSD
P12314	UP	FCGR1_HUMAN	FCGR1A	58.478	84.689	HUMAN	OTHERS	LC substrate	N-out	LQLPTPVWFH	VLFYLAVGIMFLVNTVLWVTI	RKELKRKKKW
P12314	TM	FCGR1_HUMAN	FCGR1A	72.988	91.641	HUMAN	OTHERS	LC substrate	N-out	QVLGLQLPTP	VWFHVLFYLAVGIMFLVNTVLWV	TIRKELKRKK
P12314	PH	FCGR1_HUMAN	FCGR1A	61.267	76.892	HUMAN	OTHERS	LC substrate	N-out	QVLGLQLPTP	VWFHVLFYLAVGIMFLVNTVLWVTI	RKELKRKKKW
P40189	UP	IL6RB_HUMAN	IL6ST	66.989	77.15	HUMAN	OTHERS	LC substrate	N-out	TPKFAQGEIE	AIVVPVCLAFLLTTLLGVLFCF	NKRDLIKKHI
P40189	TM	IL6RB_HUMAN	IL6ST	52.729	81.113	HUMAN	OTHERS	LC substrate	N-out	TPKFAQGEIE	AIVVPVCLAFLLTTLLGVLFCFN	KRDLIKKHIW
P40189	PH	IL6RB_HUMAN	IL6ST	78.921	89.045	HUMAN	OTHERS	LC substrate	N-out	PKFAQGEIEA	IVVPVCLAFLLTTLLGVLFCF	NKRDLIKKHI
P11609	UP	CD1D1_MOUSE	Cd1d1	74.386	83.762	MOUSE	OTHERS	LC substrate	N-out	YWDARQAPVG	LIVFIVLIMLVVVGAVVYYIW	RRRSAYQDIR
P11609	TM	CD1D1_MOUSE	Cd1d1	40.622	77.844	MOUSE	OTHERS	LC substrate	N-out	ILYWDARQAP	VGLIVFIVLIMLVVVGAVVYYIW	RRRSAYQDIR
P11609	PH	CD1D1_MOUSE	Cd1d1	77.887	89.843	MOUSE	OTHERS	LC substrate	N-out	ILYWDARQAP	VGLIVFIVLIMLVVVGAVVYYIW	RRRSAYQDIR
Q9UM73	UP	ALK_HUMAN	ALK	60.406	82.179	HUMAN	OTHERS	LC substrate	N-out	PHLPLSLILS	VVTSALVAALVLAFSGIMIVY	RRKHQELQAM
Q9UM73	PH	ALK_HUMAN	ALK	67.039	86.395	HUMAN	OTHERS	LC substrate	N-out	PTPEPHLPLS	LILSVVTSALVAALVLAFSGIMIVY	RRKHQELQAM
Q64385	UP	I11RA_MOUSE	Il11ra1	69.796	82.25	MOUSE	OTHERS	LC substrate	N-out	DPLEQVAVLA	SLGIFSCLGLAVGALALGLWL	RLRRSGKDGP
Q64385	TM	I11RA_MOUSE	Il11ra1	52.56	84.791	MOUSE	OTHERS	LC substrate	N-out	LDHRDPLEQV	AVLASLGIFSCLGLAVGALALGL	WLRLRRSGKD
Q64385	PH	I11RA_MOUSE	Il11ra1	65.989	88.584	MOUSE	OTHERS	LC substrate	N-out	PLDHRDPLEQ	VAVLASLGIFSCLGLAVGALALGLWL	RLRRSGKDGP
Q9Z123	UP	SEM4F_MOUSE	Sema4f	39.738	55.201	MOUSE	OTHERS	LC substrate	N-out	PANRAHTVVG	AGLVGFFLGVLAASLTLLLIG	RRQQRRRQRE
Q9Z123	TM	SEM4F_MOUSE	Sema4f	82.824	91.785	MOUSE	OTHERS	LC substrate	N-out	QRGPANRAHT	VVGAGLVGFFLGVLAASLTLLLI	GRRQQRRRQR
Q9Z123	PH	SEM4F_MOUSE	Sema4f	81.598	92.534	MOUSE	OTHERS	LC substrate	N-out	QRGPANRAHT	VVGAGLVGFFLGVLAASLTLLLI	GRRQQRRRQR
Q16790	UP	CAH9_HUMAN	CA9	66.499	85.612	HUMAN	OTHERS	LC substrate	N-out	QLNSCLAAGD	ILALVFGLLFAVTSVAFLVQM	RRQHRRGTKG
Q16790	TM	CAH9_HUMAN	CA9	67.958	83.863	HUMAN	OTHERS	LC substrate	N-out	AEPVQLNSCL	AAGDILALVFGLLFAVTSVAFLV	QMRRQHRRGT
Q16790	PH	CAH9_HUMAN	CA9	62.79	76.198	HUMAN	OTHERS	LC substrate	N-out	QLNSCLAAGD	ILALVFGLLFAVTSVAFLV	QMRRQHRRGT
Q8TDF5	UP	NETO1_HUMAN	NETO1	71.483	87.892	HUMAN	OTHERS	LC substrate	N-out	LDQLTNTSGT	VIGVTSCIVIILIIISVIVQI	KQPRKKYVQR
Q8TDF5	TM	NETO1_HUMAN	NETO1	61.307	82.201	HUMAN	OTHERS	LC substrate	N-out	SLLDQLTNTS	GTVIGVTSCIVIILIIISVIVQI	KQPRKKYVQR
Q8TDF5	PH	NETO1_HUMAN	NETO1	59.478	79.856	HUMAN	OTHERS	LC substrate	N-out	LDQLTNTSGT	VIGVTSCIVIILIIISVIVQI	KQPRKKYVQR
P01730	UP	CD4_HUMAN	CD4	59.236	78.599	HUMAN	OTHERS	LC substrate	N-out	LPTWSTPVQP	MALIVLGGVAGLLLFIGLGIFF	CVRCRHRRRQ
P01730	TM	CD4_HUMAN	CD4	60.713	86.29	HUMAN	OTHERS	LC substrate	N-out	PTWSTPVQPM	ALIVLGGVAGLLLFIGLGIFFCV	RCRHRRRQAE
P01730	PH	CD4_HUMAN	CD4	71.281	85.782	HUMAN	OTHERS	LC substrate	N-out	LPTWSTPVQP	MALIVLGGVAGLLLFIGLGIFFCV	RCRHRRRQAE
Q6UX15	UP	LAYN_HUMAN	LAYN	50.767	78.723	HUMAN	OTHERS	LC substrate	N-out	SREAALNLAY	ILIPSIPLLLLLVVTTVVCWV	WICRKRKREQ
Q6UX15	TM	LAYN_HUMAN	LAYN	68.408	89.031	HUMAN	OTHERS	LC substrate	N-out	SREAALNLAY	ILIPSIPLLLLLVVTTVVCWVWI	CRKRKREQPD
Q6UX15	PH	LAYN_HUMAN	LAYN	72.586	82.299	HUMAN	OTHERS	LC substrate	N-out	FKESREAALN	LAYILIPSIPLLLLLVVTTVVCWVWI	CRKRKREQPD
P25942	UP	TNR5_HUMAN	CD40	46.175	72.039	HUMAN	OTHERS	LC substrate	N-out	VVCGPQDRLR	ALVVIPIIFGILFAILLVLVFI	KKVAKKPTNK
P25942	TM	TNR5_HUMAN	CD40	77.019	90.216	HUMAN	OTHERS	LC substrate	N-out	DVVCGPQDRL	RALVVIPIIFGILFAILLVLVFI	KKVAKKPTNK
P25942	PH	TNR5_HUMAN	CD40	67.507	88.216	HUMAN	OTHERS	LC substrate	N-out	VVCGPQDRLR	ALVVIPIIFGILFAILLVLVFI	KKVAKKPTNK
P16871	UP	IL7RA_HUMAN	IL7R	50.471	71.448	HUMAN	OTHERS	LC substrate	N-out	EINNSSGEMD	PILLTISILSFFSVALLVILACVLW	KKRIKPIVWP
P16871	TM	IL7RA_HUMAN	IL7R	74.098	89.568	HUMAN	OTHERS	LC substrate	N-out	INNSSGEMDP	ILLTISILSFFSVALLVILACVL	WKKRIKPIVW
P16871	PH	IL7RA_HUMAN	IL7R	71.778	83.69	HUMAN	OTHERS	LC substrate	N-out	INNSSGEMDP	ILLTISILSFFSVALLVILACVLW	KKRIKPIVWP
Q9UMZ3	UP	PTPRQ_HUMAN	PTPRQ	70.698	88.159	HUMAN	OTHERS	LC substrate	N-out	GEGLSERTVE	IILSVTLCILSIILLGTAIFA	FARIRQKQKE
Q9UMZ3	TM	PTPRQ_HUMAN	PTPRQ	40.198	76.644	HUMAN	OTHERS	LC substrate	N-out	GEGLSERTVE	IILSVTLCILSIILLGTAIFAFA	RIRQKQKEGG
Q9UMZ3	PH	PTPRQ_HUMAN	PTPRQ	77.303	88.001	HUMAN	OTHERS	LC substrate	N-out	GEGLSERTVE	IILSVTLCILSIILLGTAIFAFA	RIRQKQKEGG
Q16849	UP	PTPRN_HUMAN	PTPRN	39.818	84.971	HUMAN	OTHERS	LC substrate	N-out	QTAHSTSPMR	SVLLTLVALAGVAGLLVALAVALCV	RQHARQQDKE
Q16849	TM	PTPRN_HUMAN	PTPRN	70.544	84.621	HUMAN	OTHERS	LC substrate	N-out	TAHSTSPMRS	VLLTLVALAGVAGLLVALAVALC	VRQHARQQDK
Q16849	PH	PTPRN_HUMAN	PTPRN	72.178	88.614	HUMAN	OTHERS	LC substrate	N-out	TAHSTSPMRS	VLLTLVALAGVAGLLVALAVALCV	RQHARQQDKE
Q9NPF0	UP	CD320_HUMAN	CD320	48.332	86.272	HUMAN	OTHERS	LC substrate	N-out	GDQSGSPTAY	GVIAAAAVLSASLVTATLLLL	SWLRAQERLR
Q9NPF0	TM	CD320_HUMAN	CD320	59.671	87.985	HUMAN	OTHERS	LC substrate	N-out	DQSGSPTAYG	VIAAAAVLSASLVTATLLLLSWL	RAQERLRPLG
Q9NPF0	PH	CD320_HUMAN	CD320	70.51	87.198	HUMAN	OTHERS	LC substrate	N-out	SAGDQSGSPT	AYGVIAAAAVLSASLVTATLLLL	SWLRAQERLR
P34910	UP	EVI2B_HUMAN	EVI2B	63.011	84.129	HUMAN	OTHERS	LC substrate	N-out	QTPQKNNYNS	IAAILIGVLLTSMLVAIIIIVLWK	CLRKPVLNDQ
P34910	TM	EVI2B_HUMAN	EVI2B	61.417	86.114	HUMAN	OTHERS	LC substrate	N-out	QTPQKNNYNS	IAAILIGVLLTSMLVAIIIIVLW	KCLRKPVLND
P34910	PH	EVI2B_HUMAN	EVI2B	60.77	84.196	HUMAN	OTHERS	LC substrate	N-out	QTPQKNNYNS	IAAILIGVLLTSMLVAIIIIVLW	KCLRKPVLND
Q15363	UP	TMED2_HUMAN	TMED2	65.516	87.475	HUMAN	OTHERS	LC substrate	N-out	RAINDNTNSR	VVLWSFFEALVLVAMTLGQIY	YLKRFFEVRR
Q15363	TM	TMED2_HUMAN	TMED2	46.34	84.083	HUMAN	OTHERS	LC substrate	N-out	RAINDNTNSR	VVLWSFFEALVLVAMTLGQIYYL	KRFFEVRRVV
Q15363	PH	TMED2_HUMAN	TMED2	70.103	85.696	HUMAN	OTHERS	LC substrate	N-out	RAINDNTNSR	VVLWSFFEALVLVAMTLGQIYYL	KRFFEVRRVV
Q5T2D2	UP	TRML2_HUMAN	TREML2	58.424	85.004	HUMAN	OTHERS	LC substrate	N-out	PSIRHQDVYS	TVLGVVLTLLVLMLIMVYGFW	KKRHMASYSM
Q5T2D2	TM	TRML2_HUMAN	TREML2	53.015	89.922	HUMAN	OTHERS	LC substrate	N-out	SMPSIRHQDV	YSTVLGVVLTLLVLMLIMVYGFW	KKRHMASYSM
Q5T2D2	PH	TRML2_HUMAN	TREML2	65.506	86.494	HUMAN	OTHERS	LC substrate	N-out	PSMPSIRHQD	VYSTVLGVVLTLLVLMLIMVYGFW	KKRHMASYSM
Q9H6B4	TM	CLMP_HUMAN	CLMP	81.403	94.909	HUMAN	OTHERS	LC substrate	N-out	TVQYVQSIGM	VAGAVTGIVAGALLIFLLVWLLI	RRKDKERYEE
Q9H6B4	PH	CLMP_HUMAN	CLMP	86.998	93.164	HUMAN	OTHERS	LC substrate	N-out	VRVTVQYVQS	IGMVAGAVTGIVAGALLIFLLVWLLI	RRKDKERYEE
Q14517	UP	FAT1_HUMAN	FAT1	47.238	72.162	HUMAN	OTHERS	LC substrate	N-out	STPWNIGLAE	GIGIVVFVAGIFLLVVVFVLC	RKMISRKKKH
Q14517	TM	FAT1_HUMAN	FAT1	73.697	88.624	HUMAN	OTHERS	LC substrate	N-out	QYVSTPWNIG	LAEGIGIVVFVAGIFLLVVVFVL	CRKMISRKKK
Q14517	PH	FAT1_HUMAN	FAT1	68.626	86.516	HUMAN	OTHERS	LC substrate	N-out	STPWNIGLAE	GIGIVVFVAGIFLLVVVFVLC	RKMISRKKKH
O95727	UP	CRTAM_HUMAN	CRTAM	51.839	74.864	HUMAN	OTHERS	LC substrate	N-out	YLGLARKKSG	ILLLTLVSFLIFILFIIVQLF	IMKLRKAHVI
O95727	TM	CRTAM_HUMAN	CRTAM	59.803	81.132	HUMAN	OTHERS	LC substrate	N-out	YLGLARKKSG	ILLLTLVSFLIFILFIIVQLFIM	KLRKAHVIWK
O95727	PH	CRTAM_HUMAN	CRTAM	80.806	87.867	HUMAN	OTHERS	LC substrate	N-out	YLGLARKKSG	ILLLTLVSFLIFILFIIVQLFIM	KLRKAHVIWK
Q9H9K5	UP	MER34_HUMAN	ERVMER34-1	58.119	84.871	HUMAN	OTHERS	LC substrate	N-out	IFAKVGDWFR	SWGYVLLIVLFCLFIFVLIYV	RVFRKSRRSL
Q9H9K5	TM	MER34_HUMAN	ERVMER34-1	57.631	68.685	HUMAN	OTHERS	LC substrate	N-out	FAKVGDWFRS	WGYVLLIVLFCLFIFVLIYVRVF	RKSRRSLNSQ
Q9H9K5	PH	MER34_HUMAN	ERVMER34-1	80.61	86.296	HUMAN	OTHERS	LC substrate	N-out	FAKVGDWFRS	WGYVLLIVLFCLFIFVLIYV	RVFRKSRRSL
O95866	UP	G6B_HUMAN	MPIG6B	32.947	69.611	HUMAN	OTHERS	LC substrate	N-out	GPTHGSVYPQ	LLIPLLGAGLVLGLGALGLVW	WLHRRLPPQP
O95866	TM	G6B_HUMAN	MPIG6B	79.618	91.066	HUMAN	OTHERS	LC substrate	N-out	GPTHGSVYPQ	LLIPLLGAGLVLGLGALGLVWWL	HRRLPPQPIR
O95866	PH	G6B_HUMAN	MPIG6B	71.814	90.761	HUMAN	OTHERS	LC substrate	N-out	GPTHGSVYPQ	LLIPLLGAGLVLGLGALGLVWWL	HRRLPPQPIR
Q9BVV8	UP	F174C_HUMAN	FAM174C	79.88	85.829	HUMAN	OTHERS	LC substrate	N-out	PGASGSALTR	SFYVILGFCGLTALYFLIRAF	RLKKPQRRRY
Q9BVV8	TM	F174C_HUMAN	FAM174C	60.789	69.758	HUMAN	OTHERS	LC substrate	N-out	GASGSALTRS	FYVILGFCGLTALYFLIRAF	RLKKPQRRRY
Q9BVV8	PH	F174C_HUMAN	FAM174C	63.881	75.517	HUMAN	OTHERS	LC substrate	N-out	PGASGSALTR	SFYVILGFCGLTALYFLIRAF	RLKKPQRRRY
Q86VZ4	UP	LRP11_HUMAN	LRP11	73.674	89.3	HUMAN	OTHERS	LC substrate	N-out	GGEHPAPETG	AVLPLALGLAITALLLLMVACRL	RLVKQKLKKA
Q86VZ4	TM	LRP11_HUMAN	LRP11	40.511	64.478	HUMAN	OTHERS	LC substrate	N-out	GGEHPAPETG	AVLPLALGLAITALLLLMVACRL	RLVKQKLKKA
Q86VZ4	PH	LRP11_HUMAN	LRP11	76.731	89.944	HUMAN	OTHERS	LC substrate	N-out	GEHPAPETGA	VLPLALGLAITALLLLMVACRLRL	VKQKLKKARP
P28906	UP	CD34_HUMAN	CD34	74.715	91.816	HUMAN	OTHERS	LC substrate	N-out	ASHQSYSQKT	LIALVTSGALLAVLGITGYFL	MNRRSWSPTG
P28906	TM	CD34_HUMAN	CD34	36.987	63.979	HUMAN	OTHERS	LC substrate	N-out	ASHQSYSQKT	LIALVTSGALLAVLGITGYFLMN	RRSWSPTGER
P28906	PH	CD34_HUMAN	CD34	75.339	90.843	HUMAN	OTHERS	LC substrate	N-out	ASHQSYSQKT	LIALVTSGALLAVLGITGYFLM	NRRSWSPTGE
Q9H159	UP	CAD19_HUMAN	CDH19	70.831	86.167	HUMAN	OTHERS	LC substrate	N-out	LVLSMGFKTE	VIIAILICIMIIFGFIFLTLG	LKQRRKQILF
Q9H159	TM	CAD19_HUMAN	CDH19	40.431	80.985	HUMAN	OTHERS	LC substrate	N-out	ELVLSMGFKT	EVIIAILICIMIIFGFIFLTLGL	KQRRKQILFP
Q9H159	PH	CAD19_HUMAN	CDH19	71.078	83.679	HUMAN	OTHERS	LC substrate	N-out	LVLSMGFKTE	VIIAILICIMIIFGFIFLTLGL	KQRRKQILFP
Q9UKN1	UP	MUC12_HUMAN	MUC12	36.952	74.358	HUMAN	OTHERS	LC substrate	N-out	EFNIAKSLVY	GIVGAVMAVLLLALIILIILF	SLSQRKRHRE
Q9UKN1	TM	MUC12_HUMAN	MUC12	76.881	92.4	HUMAN	OTHERS	LC substrate	N-out	EFNIAKSLVY	GIVGAVMAVLLLALIILIILFSL	SQRKRHREQY
Q9UKN1	PH	MUC12_HUMAN	MUC12	69.738	81.69	HUMAN	OTHERS	LC substrate	N-out	ETCEFNIAKS	LVYGIVGAVMAVLLLALIILIILFSL	SQRKRHREQY
Q8BG22	UP	CLCA2_MOUSE	Clca2	78.643	88.192	MOUSE	OTHERS	LC substrate	N-out	SRDDLILKGV	LTTVGLIAILCLIMVVAHCIF	NRKKRPSRKE
Q8BG22	TM	CLCA2_MOUSE	Clca2	64.506	73.974	MOUSE	OTHERS	LC substrate	N-out	VVSRDDLILK	GVLTTVGLIAILCLIMVVAHCIF	NRKKRPSRKE
Q8BG22	PH	CLCA2_MOUSE	Clca2	61.135	64.7	MOUSE	OTHERS	LC substrate	N-out	NSSPVVSRDD	LILKGVLTTVGLIAILCLIMVVAHCIF	NRKKRPSRKE
Q9CR75	UP	TNR12_MOUSE	Tnfrsf12a	66.075	80.457	MOUSE	OTHERS	LC substrate	N-out	PPAHFRLLWP	ILGGALSLVLVLALVSSFLVW	RRCRRREKFT
Q9CR75	TM	TNR12_MOUSE	Tnfrsf12a	43.555	66.929	MOUSE	OTHERS	LC substrate	N-out	AAPPAHFRLL	WPILGGALSLVLVLALVSSFLVW	RRCRRREKFT
Q9CR75	PH	TNR12_MOUSE	Tnfrsf12a	82.37	91.519	MOUSE	OTHERS	LC substrate	N-out	AAAPPAHFRL	LWPILGGALSLVLVLALVSSFLVW	RRCRRREKFT
O60279	UP	SUSD5_HUMAN	SUSD5	75.269	88.521	HUMAN	OTHERS	LC substrate	N-out	DGCPGLSRGP	VIATIVTVLCLLLLLAGVGMV	WGYRKCQHKS
O60279	TM	SUSD5_HUMAN	SUSD5	40.561	68.68	HUMAN	OTHERS	LC substrate	N-out	GCPGLSRGPV	IATIVTVLCLLLLLAGVGMVWGY	RKCQHKSSVY
O60279	PH	SUSD5_HUMAN	SUSD5	71.285	86.533	HUMAN	OTHERS	LC substrate	N-out	DGCPGLSRGP	VIATIVTVLCLLLLLAGVGMVWGY	RKCQHKSSVY
P10747	UP	CD28_HUMAN	CD28	79.748	84.869	HUMAN	OTHERS	LC substrate	N-out	SPLFPGPSKP	FWVLVVVGGVLACYSLLVTVAFIIFWV	RSKRSRLLHS
P10747	TM	CD28_HUMAN	CD28	48.665	52.63	HUMAN	OTHERS	LC substrate	N-out	PLFPGPSKPF	WVLVVVGGVLACYSLLVTVAFII	FWVRSKRSRL
P10747	PH	CD28_HUMAN	CD28	73.913	90.672	HUMAN	OTHERS	LC substrate	N-out	SPLFPGPSKP	FWVLVVVGGVLACYSLLVTVAFIIFWV	RSKRSRLLHS
P49755	UP	TMEDA_HUMAN	TMED10	77.023	87.671	HUMAN	OTHERS	LC substrate	N-out	RDTNESTNTR	VLYFSIFSMFCLIGLATWQVF	YLRRFFKAKK
P49755	TM	TMEDA_HUMAN	TMED10	53.988	86.576	HUMAN	OTHERS	LC substrate	N-out	RDTNESTNTR	VLYFSIFSMFCLIGLATWQVFYL	RRFFKAKKLI
P49755	PH	TMEDA_HUMAN	TMED10	48.731	76.024	HUMAN	OTHERS	LC substrate	N-out	RDTNESTNTR	VLYFSIFSMFCLIGLATWQVFYL	RRFFKAKKLI
Q9NS62	UP	THSD1_HUMAN	THSD1	88.199	94.814	HUMAN	OTHERS	LC substrate	N-out	QPQGPVKSNN	IVTVTGISLCLFIIIATVLIT	LWRRFGRPAK
Q9NS62	TM	THSD1_HUMAN	THSD1	34.56	77.342	HUMAN	OTHERS	LC substrate	N-out	QPQGPVKSNN	IVTVTGISLCLFIIIATVLITLW	RRFGRPAKCS
Q9NS62	PH	THSD1_HUMAN	THSD1	51.658	82.892	HUMAN	OTHERS	LC substrate	N-out	QPQGPVKSNN	IVTVTGISLCLFIIIATVLITLW	RRFGRPAKCS
Q6DN72	UP	FCRL6_HUMAN	FCRL6	58.121	79.961	HUMAN	OTHERS	LC substrate	N-out	QVLFTPASNW	LVPWLPASLLGLMVIAAALLV	YVRSWRKAGP
Q6DN72	TM	FCRL6_HUMAN	FCRL6	61.853	81.959	HUMAN	OTHERS	LC substrate	N-out	SQVLFTPASN	WLVPWLPASLLGLMVIAAALLVY	VRSWRKAGPL
Q6DN72	PH	FCRL6_HUMAN	FCRL6	59.927	85.572	HUMAN	OTHERS	LC substrate	N-out	SQVLFTPASN	WLVPWLPASLLGLMVIAAALLVYV	RSWRKAGPLP
Q9BZD7	UP	TMG3_HUMAN	PRRG3	51.934	79.209	HUMAN	OTHERS	LC substrate	N-out	SVRDPSQSSD	AMYVVVPLLGVALLIVIALFIIW	RCQLQKATRH
Q9BZD7	TM	TMG3_HUMAN	PRRG3	69.807	86.453	HUMAN	OTHERS	LC substrate	N-out	SVRDPSQSSD	AMYVVVPLLGVALLIVIALFIIW	RCQLQKATRH
Q9BZD7	PH	TMG3_HUMAN	PRRG3	59.929	79.481	HUMAN	OTHERS	LC substrate	N-out	SVRDPSQSSD	AMYVVVPLLGVALLIVIALFIIW	RCQLQKATRH
Q96P31	UP	FCRL3_HUMAN	FCRL3	72.142	90.794	HUMAN	OTHERS	LC substrate	N-out	GTSRNRTGLT	AAGITGLVLSILVLAAAAALL	HYARARRKPG
Q96P31	TM	FCRL3_HUMAN	FCRL3	45.286	68.481	HUMAN	OTHERS	LC substrate	N-out	VTGTSRNRTG	LTAAGITGLVLSILVLAAAAALL	HYARARRKPG
Q96P31	PH	FCRL3_HUMAN	FCRL3	64.309	85.627	HUMAN	OTHERS	LC substrate	N-out	VTGTSRNRTG	LTAAGITGLVLSILVLAAAAALL	HYARARRKPG
Q96NY8	UP	NECT4_HUMAN	NECTIN4	69.382	85.838	HUMAN	OTHERS	LC substrate	N-out	GKQVDLVSAS	VVVVGVIAALLFCLLVVVVVL	MSRYHRRKAQ
Q96NY8	TM	NECT4_HUMAN	NECTIN4	49.877	63.486	HUMAN	OTHERS	LC substrate	N-out	GKQVDLVSAS	VVVVGVIAALLFCLLVVVVVLMS	RYHRRKAQQM
Q96NY8	PH	NECT4_HUMAN	NECTIN4	74.533	83.221	HUMAN	OTHERS	LC substrate	N-out	PQEDSGKQVD	LVSASVVVVGVIAALLFCLLVVVVVLM	SRYHRRKAQQ
Q9BZ76	UP	CNTP3_HUMAN	CNTNAP3	73.749	86.546	HUMAN	OTHERS	LC substrate	N-out	LVNADRRDSA	VIGGVIAVVIFILLCITAIAI	RIYQQRKLRK
Q9BZ76	TM	CNTP3_HUMAN	CNTNAP3	64.589	80.273	HUMAN	OTHERS	LC substrate	N-out	EPLVNADRRD	SAVIGGVIAVVIFILLCITAIAI	RIYQQRKLRK
Q9BZ76	PH	CNTP3_HUMAN	CNTNAP3	45.958	73.566	HUMAN	OTHERS	LC substrate	N-out	PLVNADRRDS	AVIGGVIAVVIFILLCITAIAI	RIYQQRKLRK
Q9P2E7	UP	PCD10_HUMAN	PCDH10	57.019	84.86	HUMAN	OTHERS	LC substrate	N-out	GGGETSLDLT	LILIIALGSVSFIFLLAMIVL	AVRCQKEKKL
Q9P2E7	TM	PCD10_HUMAN	PCDH10	50.639	73.356	HUMAN	OTHERS	LC substrate	N-out	GGGETSLDLT	LILIIALGSVSFIFLLAMIVLAV	RCQKEKKLNI
Q9P2E7	PH	PCD10_HUMAN	PCDH10	71.258	86.794	HUMAN	OTHERS	LC substrate	N-out	RSGGGETSLD	LTLILIIALGSVSFIFLLAMIVLAV	RCQKEKKLNI
P42702	UP	LIFR_HUMAN	LIFR	82.263	92.193	HUMAN	OTHERS	LC substrate	N-out	SMYVVTKENS	VGLIIAILIPVAVAVIVGVVTSILC	YRKREWIKET
P42702	TM	LIFR_HUMAN	LIFR	19.884	45.57	HUMAN	OTHERS	LC substrate	N-out	MYVVTKENSV	GLIIAILIPVAVAVIVGVVTSIL	CYRKREWIKE
P42702	PH	LIFR_HUMAN	LIFR	89.183	93.242	HUMAN	OTHERS	LC substrate	N-out	SMYVVTKENS	VGLIIAILIPVAVAVIVGVVTSILCY	RKREWIKETF
A8MVW5	UP	HECA2_HUMAN	HEPACAM2	51.186	82.947	HUMAN	OTHERS	LC substrate	N-out	LAQKGKSLSP	LASITGISLFLIISMCLLFLW	KKYQPYKVIK
A8MVW5	TM	HECA2_HUMAN	HEPACAM2	56.954	79.78	HUMAN	OTHERS	LC substrate	N-out	EKLAQKGKSL	SPLASITGISLFLIISMCLLFLW	KKYQPYKVIK
A8MVW5	PH	HECA2_HUMAN	HEPACAM2	66.424	83.107	HUMAN	OTHERS	LC substrate	N-out	LAQKGKSLSP	LASITGISLFLIISMCLLFLW	KKYQPYKVIK
P30203	UP	CD6_HUMAN	CD6	57.823	79.527	HUMAN	OTHERS	LC substrate	N-out	NKESRELMLL	IPSIVLGILLLGSLIFIAFIL	LRIKGKYALP
P30203	TM	CD6_HUMAN	CD6	45.492	76.927	HUMAN	OTHERS	LC substrate	N-out	ENKESRELML	LIPSIVLGILLLGSLIFIAFILL	RIKGKYALPV
P30203	PH	CD6_HUMAN	CD6	72.702	87.91	HUMAN	OTHERS	LC substrate	N-out	VKIENKESRE	LMLLIPSIVLGILLLGSLIFIAFILL	RIKGKYALPV
Q9QZ26	UP	KCNE5_MOUSE	Kcne5	66.146	85.418	MOUSE	OTHERS	LC substrate	N-out	ATSAKGNDAY	LYILLIMIFYACLAGGLILAY	TRSRKLVEAK
Q9QZ26	TM	KCNE5_MOUSE	Kcne5	60.257	83.165	MOUSE	OTHERS	LC substrate	N-out	REATSAKGND	AYLYILLIMIFYACLAGGLILAY	TRSRKLVEAK
Q9QZ26	PH	KCNE5_MOUSE	Kcne5	44.177	78.593	MOUSE	OTHERS	LC substrate	N-out	REATSAKGND	AYLYILLIMIFYACLAGGLILAY	TRSRKLVEAK
Q07763	UP	CD244_MOUSE	Cd244	61.619	77.637	MOUSE	OTHERS	LC substrate	N-out	SVPSNFRFLP	FGVIIVILVTLFLGAIICFCV	WTKKRKQLQF
Q07763	TM	CD244_MOUSE	Cd244	66.037	81.631	MOUSE	OTHERS	LC substrate	N-out	QSVPSNFRFL	PFGVIIVILVTLFLGAIICFCVW	TKKRKQLQFS
Q07763	PH	CD244_MOUSE	Cd244	58.03	72.466	MOUSE	OTHERS	LC substrate	N-out	GCQSVPSNFR	FLPFGVIIVILVTLFLGAIICFCVW	TKKRKQLQFS
Q96JA1	UP	LRIG1_HUMAN	LRIG1	69.008	82.999	HUMAN	OTHERS	LC substrate	N-out	GCRKDGTTVG	IFTIAVVSSIVLTSLVWVCII	YQTRKKSEEY
Q96JA1	TM	LRIG1_HUMAN	LRIG1	44.627	66.023	HUMAN	OTHERS	LC substrate	N-out	AAGCRKDGTT	VGIFTIAVVSSIVLTSLVWVCII	YQTRKKSEEY
Q96JA1	PH	LRIG1_HUMAN	LRIG1	71.915	82.83	HUMAN	OTHERS	LC substrate	N-out	AAGCRKDGTT	VGIFTIAVVSSIVLTSLVWVCIIY	QTRKKSEEYS
Q16832	UP	DDR2_HUMAN	DDR2	45.644	77.463	HUMAN	OTHERS	LC substrate	N-out	MLKVDDSNTR	ILIGCLVAIIFILLAIIVIILW	RQFWQKMLEK
Q16832	TM	DDR2_HUMAN	DDR2	57.105	84.601	HUMAN	OTHERS	LC substrate	N-out	PMLKVDDSNT	RILIGCLVAIIFILLAIIVIILW	RQFWQKMLEK
Q16832	PH	DDR2_HUMAN	DDR2	66.302	85.358	HUMAN	OTHERS	LC substrate	N-out	MLKVDDSNTR	ILIGCLVAIIFILLAIIVIILW	RQFWQKMLEK
Q9UBS9	UP	SUCO_HUMAN	SUCO	56.754	78.17	HUMAN	OTHERS	LC substrate	N-out	AELKREVSDR	QSYLVISLVLCVVLGLMLCMQ	RCRNTSQFDG
Q9UBS9	PH	SUCO_HUMAN	SUCO	64.709	77.748	HUMAN	OTHERS	LC substrate	N-out	ELKREVSDRQ	SYLVISLVLCVVLGLMLCM	QRCRNTSQFD
Q6P9G4	UP	TM154_HUMAN	TMEM154	57.539	77.628	HUMAN	OTHERS	LC substrate	N-out	NFAPDENQLE	FILMVLIPLILLVLLLLSVVF	LATYYKRKRT
Q6P9G4	TM	TM154_HUMAN	TMEM154	50.176	58.098	HUMAN	OTHERS	LC substrate	N-out	NFAPDENQLE	FILMVLIPLILLVLLLLSVVFLA	TYYKRKRTKQ
Q6P9G4	PH	TM154_HUMAN	TMEM154	81.607	90.713	HUMAN	OTHERS	LC substrate	N-out	NFAPDENQLE	FILMVLIPLILLVLLLLSVVFLATYY	KRKRTKQEPS
Q8NET5	UP	NFAM1_HUMAN	NFAM1	39.161	75.78	HUMAN	OTHERS	LC substrate	N-out	YREPPQSPQK	LLLFGFTGLLSVLSVVGTALL	LWNKKRMRGP
Q8NET5	TM	NFAM1_HUMAN	NFAM1	70.537	85.821	HUMAN	OTHERS	LC substrate	N-out	YREPPQSPQK	LLLFGFTGLLSVLSVVGTALLLW	NKKRMRGPGK
Q8NET5	PH	NFAM1_HUMAN	NFAM1	59.718	84.544	HUMAN	OTHERS	LC substrate	N-out	YREPPQSPQK	LLLFGFTGLLSVLSVVGTALLLW	NKKRMRGPGK
Q8WVN6	UP	SCTM1_HUMAN	SECTM1	57.401	80.254	HUMAN	OTHERS	LC substrate	N-out	AEPQSAPDTG	FWPVPAVVTAVFILLVALVMF	AWYRCRCSQQ
Q8WVN6	TM	SCTM1_HUMAN	SECTM1	50.294	73.48	HUMAN	OTHERS	LC substrate	N-out	AEPQSAPDTG	FWPVPAVVTAVFILLVALVMFAW	YRCRCSQQRR
Q8WVN6	PH	SCTM1_HUMAN	SECTM1	68.215	84.249	HUMAN	OTHERS	LC substrate	N-out	AEPQSAPDTG	FWPVPAVVTAVFILLVALVMFAWY	RCRCSQQRRE
Q92956	UP	TNR14_HUMAN	TNFRSF14	73.692	91.456	HUMAN	OTHERS	LC substrate	N-out	GAGTSSSHWV	WWFLSGSLVIVIVCSTVGLII	CVKRRKPRGD
Q92956	TM	TNR14_HUMAN	TNFRSF14	29.293	44.609	HUMAN	OTHERS	LC substrate	N-out	KAGAGTSSSH	WVWWFLSGSLVIVIVCSTVGLII	CVKRRKPRGD
Q92956	PH	TNR14_HUMAN	TNFRSF14	81.892	91.695	HUMAN	OTHERS	LC substrate	N-out	KAGAGTSSSH	WVWWFLSGSLVIVIVCSTVGLIICV	KRRKPRGDVV
Q92932	UP	PTPR2_HUMAN	PTPRN2	57.771	84.998	HUMAN	OTHERS	LC substrate	N-out	QAEQEDSTKF	IALTLVSLACILGVLLASGLI	YCLRHSSQHR
Q92932	PH	PTPR2_HUMAN	PTPRN2	52.225	79.98	HUMAN	OTHERS	LC substrate	N-out	PQAEQEDSTK	FIALTLVSLACILGVLLASGLIYCL	RHSSQHRLKE
O14763	UP	TR10B_HUMAN	TNFRSF10B	61.831	84.159	HUMAN	OTHERS	LC substrate	N-out	SPGTPASPCS	LSGIIIGVTVAAVVLIVAVFV	CKSLLWKKVL
O14763	TM	TR10B_HUMAN	TNFRSF10B	46.847	73.528	HUMAN	OTHERS	LC substrate	N-out	TSSPGTPASP	CSLSGIIIGVTVAAVVLIVAVFV	CKSLLWKKVL
O14763	PH	TR10B_HUMAN	TNFRSF10B	64.787	81.289	HUMAN	OTHERS	LC substrate	N-out	SPGTPASPCS	LSGIIIGVTVAAVVLIVAVFVCKSLL	WKKVLPYLKG
P07333	UP	CSF1R_HUMAN	CSF1R	41.553	66.923	HUMAN	OTHERS	LC substrate	N-out	HPPDEFLFTP	VVVACMSIMALLLLLLLLLLY	KYKQKPKYQV
P07333	TM	CSF1R_HUMAN	CSF1R	58.01	74.535	HUMAN	OTHERS	LC substrate	N-out	AHTHPPDEFL	FTPVVVACMSIMALLLLLLLLLL	YKYKQKPKYQ
P07333	PH	CSF1R_HUMAN	CSF1R	80.973	90.43	HUMAN	OTHERS	LC substrate	N-out	GAHTHPPDEF	LFTPVVVACMSIMALLLLLLLLLLY	KYKQKPKYQV
Q3V0X1	UP	SMIM9_MOUSE	Smim9	71.618	82.82	MOUSE	OTHERS	LC substrate	N-out	NHLSDFFKSS	IPPAAIFALFVTTAIMRAAIV	NKRLEEPHRQ
Q3V0X1	TM	SMIM9_MOUSE	Smim9	57.329	89.476	MOUSE	OTHERS	LC substrate	N-out	FKNHLSDFFK	SSIPPAAIFALFVTTAIMRAAIV	NKRLEEPHRQ
Q3V0X1	PH	SMIM9_MOUSE	Smim9	42.436	68.366	MOUSE	OTHERS	LC substrate	N-out	NHLSDFFKSS	IPPAAIFALFVTTAIMRAAI	VNKRLEEPHR
Q13641	UP	TPBG_HUMAN	TPBG	47.712	63.779	HUMAN	OTHERS	LC substrate	N-out	PILPPSLQTS	YVFLGIVLALIGAIFLLVLYL	NRKGIKKWMH
Q13641	TM	TPBG_HUMAN	TPBG	57.123	86.937	HUMAN	OTHERS	LC substrate	N-out	CDPILPPSLQ	TSYVFLGIVLALIGAIFLLVLYL	NRKGIKKWMH
Q13641	PH	TPBG_HUMAN	TPBG	67.904	87.927	HUMAN	OTHERS	LC substrate	N-out	PILPPSLQTS	YVFLGIVLALIGAIFLLVLYL	NRKGIKKWMH
O15031	UP	PLXB2_HUMAN	PLXNB2	54.742	86.456	HUMAN	OTHERS	LC substrate	N-out	EYDTRVSDVP	LSLILPLVIVPMVVVIAVSVY	CYWRKSQQAE
O15031	PH	PLXB2_HUMAN	PLXNB2	50.641	81.604	HUMAN	OTHERS	LC substrate	N-out	DTRVSDVPLS	LILPLVIVPMVVVIAVSVYCYW	RKSQQAEREY
Q9D9J7	UP	IZUM1_MOUSE	Izumo1	68.462	89.389	MOUSE	OTHERS	LC substrate	N-out	QNPEKKMKTR	LLILLTLGFVVLVASIIISVL	HFRKVSAKLK
Q9D9J7	TM	IZUM1_MOUSE	Izumo1	37.476	72.046	MOUSE	OTHERS	LC substrate	N-out	QNPEKKMKTR	LLILLTLGFVVLVASIIISVLHF	RKVSAKLKNA
Q9D9J7	PH	IZUM1_MOUSE	Izumo1	55.03	86.762	MOUSE	OTHERS	LC substrate	N-out	QNPEKKMKTR	LLILLTLGFVVLVASIIISVLHF	RKVSAKLKNA
Q5IJ48	UP	CRUM2_HUMAN	CRB2	53.312	67.551	HUMAN	OTHERS	LC substrate	N-out	PLPLPFPLLE	VAVPAACACLLLLLLGLLSGI	LAARKRRQSE
Q5IJ48	TM	CRUM2_HUMAN	CRB2	44.835	71.665	HUMAN	OTHERS	LC substrate	N-out	PLPLPFPLLE	VAVPAACACLLLLLLGLLSGILA	ARKRRQSEGT
Q5IJ48	PH	CRUM2_HUMAN	CRB2	80.525	89.731	HUMAN	OTHERS	LC substrate	N-out	PLPLPFPLLE	VAVPAACACLLLLLLGLLSGILAA	RKRRQSEGTY
P20023	UP	CR2_HUMAN	CR2	60.9	82.36	HUMAN	OTHERS	LC substrate	N-out	NPPLAVCRSR	SLAPVLCGIAAGLILLTFLIVITLYVIS	KHRARNYYTD
P20023	TM	CR2_HUMAN	CR2	60.355	81.353	HUMAN	OTHERS	LC substrate	N-out	AVCRSRSLAP	VLCGIAAGLILLTFLIVITLYVI	SKHRARNYYT
P20023	PH	CR2_HUMAN	CR2	51.245	71.283	HUMAN	OTHERS	LC substrate	N-out	PPLAVCRSRS	LAPVLCGIAAGLILLTFLIVITLYVI	SKHRARNYYT
Q9EP73	UP	PD1L1_MOUSE	Cd274	41.169	76.756	MOUSE	OTHERS	LC substrate	N-out	ATHPPQNRTH	WVLLGSILLFLIVVSTVLLFL	RKQVRMLDVE
Q9EP73	TM	PD1L1_MOUSE	Cd274	68.223	87.261	MOUSE	OTHERS	LC substrate	N-out	LPATHPPQNR	THWVLLGSILLFLIVVSTVLLFL	RKQVRMLDVE
Q9EP73	PH	PD1L1_MOUSE	Cd274	48.96	84.87	MOUSE	OTHERS	LC substrate	N-out	ATHPPQNRTH	WVLLGSILLFLIVVSTVLLFL	RKQVRMLDVE
Q6UW88	UP	EPGN_HUMAN	EPGN	60.579	66.762	HUMAN	OTHERS	LC substrate	N-out	TSYAVDSYEK	YIAIGIGVGLLLSGFLVIFYC	YIRKRCLKLK
Q6UW88	TM	EPGN_HUMAN	EPGN	46.95	84.929	HUMAN	OTHERS	LC substrate	N-out	TSYAVDSYEK	YIAIGIGVGLLLSGFLVIFYCYI	RKRCLKLKSP
Q6UW88	PH	EPGN_HUMAN	EPGN	62.402	85.405	HUMAN	OTHERS	LC substrate	N-out	TSYAVDSYEK	YIAIGIGVGLLLSGFLVIFYCYI	RKRCLKLKSP
Q5SQ64	UP	LY66F_HUMAN	LY6G6F	37.533	72.018	HUMAN	OTHERS	LC substrate	N-out	APSTGWDMPW	ILMLLLTMGQGVVILALSIVL	WRQRVRGAPG
Q5SQ64	TM	LY66F_HUMAN	LY6G6F	69.798	83.566	HUMAN	OTHERS	LC substrate	N-out	CAPSTGWDMP	WILMLLLTMGQGVVILALSIVLW	RQRVRGAPGR
Q5SQ64	PH	LY66F_HUMAN	LY6G6F	61.916	81.903	HUMAN	OTHERS	LC substrate	N-out	CAPSTGWDMP	WILMLLLTMGQGVVILALSIVLW	RQRVRGAPGR
Q9H3R2	UP	MUC13_HUMAN	MUC13	67.128	84.158	HUMAN	OTHERS	LC substrate	N-out	GLDCKDKFQL	ILTIVGTIAGIVILSMIIALI	VTARSNNKTK
Q9H3R2	TM	MUC13_HUMAN	MUC13	37.709	70.65	HUMAN	OTHERS	LC substrate	N-out	SGLDCKDKFQ	LILTIVGTIAGIVILSMIIALIV	TARSNNKTKH
Q9H3R2	PH	MUC13_HUMAN	MUC13	64.298	81.691	HUMAN	OTHERS	LC substrate	N-out	SGLDCKDKFQ	LILTIVGTIAGIVILSMIIALIV	TARSNNKTKH
Q14703	UP	MBTP1_HUMAN	MBTPS1	56.233	77.182	HUMAN	OTHERS	LC substrate	N-out	IMPGRYNQEV	GQTIPVFAFLGAMVVLAFFVVQI	NKAKSRPKRR
Q14703	TM	MBTP1_HUMAN	MBTPS1	48.581	79.778	HUMAN	OTHERS	LC substrate	N-out	IMPGRYNQEV	GQTIPVFAFLGAMVVLAFFVVQI	NKAKSRPKRR
Q14703	PH	MBTP1_HUMAN	MBTPS1	67.161	75.886	HUMAN	OTHERS	LC substrate	N-out	GRYNQEVGQT	IPVFAFLGAMVVLAFFVVQIN	KAKSRPKRRK
Q6NUJ2	UP	CK087_HUMAN	C11orf87	61.642	84.671	HUMAN	OTHERS	LC substrate	N-out	QQLFQSFSST	LVLIVLVTLIFCLIVLSLSTF	HIHKRRMKKR
Q6NUJ2	TM	CK087_HUMAN	C11orf87	41.919	52.581	HUMAN	OTHERS	LC substrate	N-out	QQLFQSFSST	LVLIVLVTLIFCLIVLSLSTFHI	HKRRMKKRKM
Q6NUJ2	PH	CK087_HUMAN	C11orf87	76.364	87.038	HUMAN	OTHERS	LC substrate	N-out	QQLFQSFSST	LVLIVLVTLIFCLIVLSLSTFHI	HKRRMKKRKM
Q3MIW9	UP	MUCL3_HUMAN	MUCL3	43.736	78.888	HUMAN	OTHERS	LC substrate	N-out	GENDSFPAWA	IVIVVLVAVILLLVFLGLIFL	VSYMMRTRRT
Q3MIW9	TM	MUCL3_HUMAN	MUCL3	69.459	71.802	HUMAN	OTHERS	LC substrate	N-out	QMGENDSFPA	WAIVIVVLVAVILLLVFLGLIFL	VSYMMRTRRT
Q3MIW9	PH	MUCL3_HUMAN	MUCL3	65.79	74.146	HUMAN	OTHERS	LC substrate	N-out	GQMGENDSFP	AWAIVIVVLVAVILLLVFLGLIFLV	SYMMRTRRTL
P20036	UP	DPA1_HUMAN	HLA-DPA1	52.018	70.241	HUMAN	OTHERS	LC substrate	N-out	EPIQMPETTE	TVLCALGLVLGLVGIIVGTVLII	KSLRSGHDPR
P20036	TM	DPA1_HUMAN	HLA-DPA1	72.862	87.617	HUMAN	OTHERS	LC substrate	N-out	EPIQMPETTE	TVLCALGLVLGLVGIIVGTVLII	KSLRSGHDPR
P20036	PH	DPA1_HUMAN	HLA-DPA1	47.739	73.09	HUMAN	OTHERS	LC substrate	N-out	MPETTETVLC	ALGLVLGLVGIIVGTVLII	KSLRSGHDPR
Q99075	UP	HBEGF_HUMAN	HBEGF	44.649	75.543	HUMAN	OTHERS	LC substrate	N-out	ENRLYTYDHT	TILAVVAVVLSSVCLLVIVGLLMF	RYHRRGGYDV
Q99075	TM	HBEGF_HUMAN	HBEGF	55.134	67.86	HUMAN	OTHERS	LC substrate	N-out	NRLYTYDHTT	ILAVVAVVLSSVCLLVIVGLLMF	RYHRRGGYDV
Q99075	PH	HBEGF_HUMAN	HBEGF	71.723	87.963	HUMAN	OTHERS	LC substrate	N-out	NRLYTYDHTT	ILAVVAVVLSSVCLLVIVGLLMF	RYHRRGGYDV
Q96IQ7	UP	VSIG2_HUMAN	VSIG2	36.847	61.593	HUMAN	OTHERS	LC substrate	N-out	VTEPSQGRVA	GALIGVLLGVLLLSVAAFCLV	RFQKERGKKP
Q96IQ7	TM	VSIG2_HUMAN	VSIG2	59.232	86.405	HUMAN	OTHERS	LC substrate	N-out	LSVTEPSQGR	VAGALIGVLLGVLLLSVAAFCLV	RFQKERGKKP
Q96IQ7	PH	VSIG2_HUMAN	VSIG2	70.398	87.886	HUMAN	OTHERS	LC substrate	N-out	LSVTEPSQGR	VAGALIGVLLGVLLLSVAAFCLV	RFQKERGKKP
O43570	UP	CAH12_HUMAN	CA12	26.073	69.508	HUMAN	OTHERS	LC substrate	N-out	VQVCTAAGLS	LGIILSLALAGILGICIVVVV	SIWLFRRKSI
O43570	TM	CAH12_HUMAN	CA12	59.852	78.724	HUMAN	OTHERS	LC substrate	N-out	CTAAGLSLGI	ILSLALAGILGICIVVVVSIWLF	RRKSIKKGDN
O43570	PH	CAH12_HUMAN	CA12	78.621	88.606	HUMAN	OTHERS	LC substrate	N-out	SQVQVCTAAG	LSLGIILSLALAGILGICIVVVVSIWLF	RRKSIKKGDN
P13726	UP	TF_HUMAN	F3	58.504	85.91	HUMAN	OTHERS	LC substrate	N-out	MGQEKGEFRE	IFYIIGAVVFVVIILVIILAISL	HKCRKAGVGQ
P13726	TM	TF_HUMAN	F3	38.939	69.54	HUMAN	OTHERS	LC substrate	N-out	MGQEKGEFRE	IFYIIGAVVFVVIILVIILAISL	HKCRKAGVGQ
P13726	PH	TF_HUMAN	F3	65.202	83.098	HUMAN	OTHERS	LC substrate	N-out	MGQEKGEFRE	IFYIIGAVVFVVIILVIILAISL	HKCRKAGVGQ
Q8IWB1	UP	IPRI_HUMAN	ITPRIP	51.343	82.233	HUMAN	OTHERS	LC substrate	N-out	EEGRQQNETR	VAWDLWSTLCMILFLMI	EVWRQDHQEG
Q3TTY0	UP	PLB1_MOUSE	Plb1	44.611	71.081	MOUSE	OTHERS	LC substrate	N-out	KAEEPSNALY	WAVPVAAIGGLAVGILGVMLW	RTVKPVQQEE
Q3TTY0	TM	PLB1_MOUSE	Plb1	60.61	83.075	MOUSE	OTHERS	LC substrate	N-out	LPDKAEEPSN	ALYWAVPVAAIGGLAVGILGVML	WRTVKPVQQE
Q3TTY0	PH	PLB1_MOUSE	Plb1	57.15	83.939	MOUSE	OTHERS	LC substrate	N-out	LPDKAEEPSN	ALYWAVPVAAIGGLAVGILGVMLW	RTVKPVQQEE
Q9HC73	UP	CRLF2_HUMAN	CRLF2	60.302	77.716	HUMAN	OTHERS	LC substrate	N-out	PTPPKPKLSK	FILISSLAILLMVSLLLLSLW	KLWRVKKFLI
Q9HC73	TM	CRLF2_HUMAN	CRLF2	40.874	66.165	HUMAN	OTHERS	LC substrate	N-out	TPPKPKLSKF	ILISSLAILLMVSLLLLSLW	KLWRVKKFLI
Q9HC73	PH	CRLF2_HUMAN	CRLF2	71.528	83.74	HUMAN	OTHERS	LC substrate	N-out	PTPPKPKLSK	FILISSLAILLMVSLLLLSLW	KLWRVKKFLI
Q96FE7	UP	P3IP1_HUMAN	PIK3IP1	40.19	73.898	HUMAN	OTHERS	LC substrate	N-out	NSKEKKDLGT	LGYVLGITMMVIIIAIGAGII	LGYSYKRGKD
Q96FE7	TM	P3IP1_HUMAN	PIK3IP1	72.355	75.761	HUMAN	OTHERS	LC substrate	N-out	NSKEKKDLGT	LGYVLGITMMVIIIAIGAGIILG	YSYKRGKDLK
Q96FE7	PH	P3IP1_HUMAN	PIK3IP1	60.19	76.004	HUMAN	OTHERS	LC substrate	N-out	NSKEKKDLGT	LGYVLGITMMVIIIAIGAGIILGY	SYKRGKDLKE
Q9NR16	UP	C163B_HUMAN	CD163L1	54.461	87.029	HUMAN	OTHERS	LC substrate	N-out	LKSLNASSGH	LALILSSIFGLLLLVLFILFL	TWCRVQKQKH
Q9NR16	TM	C163B_HUMAN	CD163L1	40.912	63.438	HUMAN	OTHERS	LC substrate	N-out	LKSLNASSGH	LALILSSIFGLLLLVLFILFLTW	CRVQKQKHLP
Q9NR16	PH	C163B_HUMAN	CD163L1	68.103	84.098	HUMAN	OTHERS	LC substrate	N-out	LKSLNASSGH	LALILSSIFGLLLLVLFILFLTWC	RVQKQKHLPL
Q8IVU1	UP	IGDC3_HUMAN	IGDCC3	65.682	79.542	HUMAN	OTHERS	LC substrate	N-out	EAANQTSTTG	IVIGIHIGVTCIIFCVLFLLF	GQRGRVLLCK
Q8IVU1	TM	IGDC3_HUMAN	IGDCC3	53.524	68.964	HUMAN	OTHERS	LC substrate	N-out	KEEAANQTST	TGIVIGIHIGVTCIIFCVLFLLF	GQRGRVLLCK
Q8IVU1	PH	IGDC3_HUMAN	IGDCC3	52.661	76.875	HUMAN	OTHERS	LC substrate	N-out	EAANQTSTTG	IVIGIHIGVTCIIFCVLFLLF	GQRGRVLLCK
P43307	UP	SSRA_HUMAN	SSR1	49.436	65.769	HUMAN	OTHERS	LC substrate	N-out	EREDGLDGET	IFMYMFLAGLGLLVIVGLHQL	LESRKRKRPI
P43307	TM	SSRA_HUMAN	SSR1	57.964	84.85	HUMAN	OTHERS	LC substrate	N-out	IEREDGLDGE	TIFMYMFLAGLGLLVIVGLHQLL	ESRKRKRPIQ
P43307	PH	SSRA_HUMAN	SSR1	64.912	74.207	HUMAN	OTHERS	LC substrate	N-out	EREDGLDGET	IFMYMFLAGLGLLVIVGLHQLL	ESRKRKRPIQ
Q9HBG7	UP	LY9_HUMAN	LY9	50.172	68.563	HUMAN	OTHERS	LC substrate	N-out	ICSGPERNTK	LWIGLFLMVCLLCVGIFSWCIW	KRKGRCSVPA
Q9HBG7	TM	LY9_HUMAN	LY9	43.66	83.679	HUMAN	OTHERS	LC substrate	N-out	ICSGPERNTK	LWIGLFLMVCLLCVGIFSWCIW	KRKGRCSVPA
Q9HBG7	PH	LY9_HUMAN	LY9	66.334	84.45	HUMAN	OTHERS	LC substrate	N-out	ICSGPERNTK	LWIGLFLMVCLLCVGIFSWCIW	KRKGRCSVPA
Q8K592	UP	AMHR2_MOUSE	Amhr2	60.413	83.877	MOUSE	OTHERS	LC substrate	N-out	QATPGGPVWM	ALLLLGMFLVLLLSSIILALL	QRKACRVQGG
Q8K592	TM	AMHR2_MOUSE	Amhr2	27.859	67.435	MOUSE	OTHERS	LC substrate	N-out	EPQATPGGPV	WMALLLLGMFLVLLLSSIILALL	QRKACRVQGG
Q8K592	PH	AMHR2_MOUSE	Amhr2	72.821	84.242	MOUSE	OTHERS	LC substrate	N-out	QEPQATPGGP	VWMALLLLGMFLVLLLSSIILALL	QRKACRVQGG
P23470	UP	PTPRG_HUMAN	PTPRG	47.57	73.552	HUMAN	OTHERS	LC substrate	N-out	ISRPAPGRME	WIIPLIVVSALTFVCLILLIAVLVYW	RGCNKIKSKG
P23470	TM	PTPRG_HUMAN	PTPRG	58.015	70.299	HUMAN	OTHERS	LC substrate	N-out	ISRPAPGRME	WIIPLIVVSALTFVCLILLIAVL	VYWRGCNKIK
P23470	PH	PTPRG_HUMAN	PTPRG	63.036	83.385	HUMAN	OTHERS	LC substrate	N-out	ISRPAPGRME	WIIPLIVVSALTFVCLILLIAVLVYW	RGCNKIKSKG
Q16820	UP	MEP1B_HUMAN	MEP1B	26.191	59.487	HUMAN	OTHERS	LC substrate	N-out	CEKRGSTRDT	IVIAVSSTVAVFALMLIITLV	SVYCTRKKYR
Q16820	TM	MEP1B_HUMAN	MEP1B	76.182	89.111	HUMAN	OTHERS	LC substrate	N-out	EKRGSTRDTI	VIAVSSTVAVFALMLIITLVSVY	CTRKKYRERM
Q16820	PH	MEP1B_HUMAN	MEP1B	65.022	79.157	HUMAN	OTHERS	LC substrate	N-out	CEKRGSTRDT	IVIAVSSTVAVFALMLIITLVSVYC	TRKKYRERMS
P15529	UP	MCP_HUMAN	CD46	45.022	74.099	HUMAN	OTHERS	LC substrate	N-out	PEEGILDSLD	VWVIAVIVIAIVVGVAVICVVPY	RYLQRRKKKG
P15529	TM	MCP_HUMAN	CD46	54.59	82.933	HUMAN	OTHERS	LC substrate	N-out	PEEGILDSLD	VWVIAVIVIAIVVGVAVICVVPY	RYLQRRKKKG
P15529	PH	MCP_HUMAN	CD46	57.189	81.224	HUMAN	OTHERS	LC substrate	N-out	PEEGILDSLD	VWVIAVIVIAIVVGVAVICVVPY	RYLQRRKKKG
Q68SN8	UP	FCRL5_MOUSE	Fcrl5	64.549	85.793	MOUSE	OTHERS	LC substrate	N-out	MTKNRSVPMA	AGITVGLLIMAVGVFLFYCWF	SRKAGGKPTS
Q68SN8	TM	FCRL5_MOUSE	Fcrl5	28.743	69.409	MOUSE	OTHERS	LC substrate	N-out	FDMTKNRSVP	MAAGITVGLLIMAVGVFLFYCWF	SRKAGGKPTS
Q68SN8	PH	FCRL5_MOUSE	Fcrl5	60.992	84.217	MOUSE	OTHERS	LC substrate	N-out	FDMTKNRSVP	MAAGITVGLLIMAVGVFLFYCWF	SRKAGGKPTS
Q9BTN0	UP	LRFN3_HUMAN	LRFN3	48.119	74.359	HUMAN	OTHERS	LC substrate	N-out	PHAPFLGGTM	IIALGGVIVASVLVFIFVLLM	RYKVHGGQPP
Q9BTN0	TM	LRFN3_HUMAN	LRFN3	42.311	74.319	HUMAN	OTHERS	LC substrate	N-out	CGAPHAPFLG	GTMIIALGGVIVASVLVFIFVLL	MRYKVHGGQP
Q9BTN0	PH	LRFN3_HUMAN	LRFN3	68.82	84.726	HUMAN	OTHERS	LC substrate	N-out	LRPCGAPHAP	FLGGTMIIALGGVIVASVLVFIFVLL	MRYKVHGGQP
Q9Y6H6	UP	KCNE3_HUMAN	KCNE3	50.115	61.165	HUMAN	OTHERS	LC substrate	N-out	ASLPGRDDNS	YMYILFVMFLFAVTVGSLILG	YTRSRKVDKR
Q9Y6H6	TM	KCNE3_HUMAN	KCNE3	69.419	86.628	HUMAN	OTHERS	LC substrate	N-out	RASLPGRDDN	SYMYILFVMFLFAVTVGSLILGY	TRSRKVDKRS
Q9Y6H6	PH	KCNE3_HUMAN	KCNE3	45.781	78.881	HUMAN	OTHERS	LC substrate	N-out	ASLPGRDDNS	YMYILFVMFLFAVTVGSLILGY	TRSRKVDKRS
P20916	UP	MAG_HUMAN	MAG	79.376	87.079	HUMAN	OTHERS	LC substrate	N-out	HRLMWAKIGP	VGAVVAFAILIAIVCYITQT	RRKKNVTESP
P20916	TM	MAG_HUMAN	MAG	49.378	63.46	HUMAN	OTHERS	LC substrate	N-out	LPFQGAHRLM	WAKIGPVGAVVAFAILIAIVCYI	TQTRRKKNVT
P20916	PH	MAG_HUMAN	MAG	48.678	63.911	HUMAN	OTHERS	LC substrate	N-out	ELPFQGAHRL	MWAKIGPVGAVVAFAILIAIVCYI	TQTRRKKNVT
P57087	UP	JAM2_HUMAN	JAM2	57.025	78.881	HUMAN	OTHERS	LC substrate	N-out	RMQVDDLNIS	GIIAAVVVVALVISVCGLGVC	YAQRKGYFSK
P57087	TM	JAM2_HUMAN	JAM2	75.011	90.903	HUMAN	OTHERS	LC substrate	N-out	RMQVDDLNIS	GIIAAVVVVALVISVCGLGVCYA	QRKGYFSKET
P57087	PH	JAM2_HUMAN	JAM2	29.578	60.406	HUMAN	OTHERS	LC substrate	N-out	GKRMQVDDLN	ISGIIAAVVVVALVISVCGLGVCYA	QRKGYFSKET
Q13505	UP	MTX1_HUMAN	MTX1	40.453	78.005	HUMAN	OTHERS	LC substrate	N-out	EEEPYRRRNQ	ILSVLAGLAAMVGYALLSGIV	SIQRATPARA
Q13505	TM	MTX1_HUMAN	MTX1	67.692	88.857	HUMAN	OTHERS	LC substrate	N-out	EEEPYRRRNQ	ILSVLAGLAAMVGYALLSGIVSI	QRATPARAPG
Q13505	PH	MTX1_HUMAN	MTX1	35.657	80.693	HUMAN	OTHERS	LC substrate	N-out	EEEPYRRRNQ	ILSVLAGLAAMVGYALLSGIVSI	QRATPARAPG
Q04900	UP	MUC24_HUMAN	CD164	56.391	85.261	HUMAN	OTHERS	LC substrate	N-out	SQPVRKSTFD	AASFIGGIVLVLGVQAVIFFL	YKFCKSKERN
Q04900	TM	MUC24_HUMAN	CD164	60.877	79.75	HUMAN	OTHERS	LC substrate	N-out	QPVRKSTFDA	ASFIGGIVLVLGVQAVIFFLYKF	CKSKERNYHT
Q04900	PH	MUC24_HUMAN	CD164	31.128	77.612	HUMAN	OTHERS	LC substrate	N-out	SQPVRKSTFD	AASFIGGIVLVLGVQAVIFFLY	KFCKSKERNY
Q8N386	UP	LRC25_HUMAN	LRRC25	41.613	78.606	HUMAN	OTHERS	LC substrate	N-out	SCAPGLASAT	IGAVVVSGCLLLGLAIAGPVL	AWRLWRCRVA
Q8N386	TM	LRC25_HUMAN	LRRC25	51.947	61.857	HUMAN	OTHERS	LC substrate	N-out	SCAPGLASAT	IGAVVVSGCLLLGLAIAGPVLAW	RLWRCRVARS
Q8N386	PH	LRC25_HUMAN	LRRC25	68.995	84.161	HUMAN	OTHERS	LC substrate	N-out	SCAPGLASAT	IGAVVVSGCLLLGLAIAGPVLAWRLW	RCRVARSREL
Q8N6Y1	UP	PCD20_HUMAN	PCDH20	67.288	76.522	HUMAN	OTHERS	LC substrate	N-out	VESVSCMPTL	VALSVISLGSITLVTGMGIYI	CLRKGEKHPR
Q8N6Y1	TM	PCD20_HUMAN	PCDH20	30.021	75.487	HUMAN	OTHERS	LC substrate	N-out	RKVESVSCMP	TLVALSVISLGSITLVTGMGIYI	CLRKGEKHPR
Q8N6Y1	PH	PCD20_HUMAN	PCDH20	55.062	81.515	HUMAN	OTHERS	LC substrate	N-out	KVESVSCMPT	LVALSVISLGSITLVTGMGIYICL	RKGEKHPRED
Q13444	UP	ADA15_HUMAN	ADAM15	46.242	72.619	HUMAN	OTHERS	LC substrate	N-out	QLKATSSLTT	GLLLSLLVLLVLVMLGASYWY	RARLHQRLCQ
Q13444	TM	ADA15_HUMAN	ADAM15	44.407	85.981	HUMAN	OTHERS	LC substrate	N-out	TTQLKATSSL	TTGLLLSLLVLLVLVMLGASYWY	RARLHQRLCQ
Q13444	PH	ADA15_HUMAN	ADAM15	57.778	78.301	HUMAN	OTHERS	LC substrate	N-out	CTTQLKATSS	LTTGLLLSLLVLLVLVMLGASYWY	RARLHQRLCQ
P15391	UP	CD19_HUMAN	CD19	38.014	76.765	HUMAN	OTHERS	LC substrate	N-out	HWLLRTGGWK	VSAVTLAYLIFCLCSLVGILHL	QRALVLRRKR
P15391	TM	CD19_HUMAN	CD19	42.217	68.608	HUMAN	OTHERS	LC substrate	N-out	LRTGGWKVSA	VTLAYLIFCLCSLVGILHLQRAL	VLRRKRKRMT
P15391	PH	CD19_HUMAN	CD19	75.697	83.866	HUMAN	OTHERS	LC substrate	N-out	TGGWKVSAVT	LAYLIFCLCSLVGILHLQRALV	LRRKRKRMTD
O60487	UP	MPZL2_HUMAN	MPZL2	55.632	83.061	HUMAN	OTHERS	LC substrate	N-out	TVRFSEIHFL	ALAIGSACALMIIIVIVVVLF	QHYRKKRWAE
O60487	TM	MPZL2_HUMAN	MPZL2	39.611	65.554	HUMAN	OTHERS	LC substrate	N-out	VHTVRFSEIH	FLALAIGSACALMIIIVIVVVLF	QHYRKKRWAE
O60487	PH	MPZL2_HUMAN	MPZL2	64.075	75.342	HUMAN	OTHERS	LC substrate	N-out	SVVHTVRFSE	IHFLALAIGSACALMIIIVIVVVLF	QHYRKKRWAE
Q04912	UP	RON_HUMAN	MST1R	31.715	77.434	HUMAN	OTHERS	LC substrate	N-out	PGPDGVPQST	LLGILLPLLLLVAALATALVF	SYWWRRKQLV
Q04912	TM	RON_HUMAN	MST1R	35.792	81.888	HUMAN	OTHERS	LC substrate	N-out	PDGVPQSTLL	GILLPLLLLVAALATALVFSYWW	RRKQLVLPPN
Q04912	PH	RON_HUMAN	MST1R	69.029	86.83	HUMAN	OTHERS	LC substrate	N-out	PGPDGVPQST	LLGILLPLLLLVAALATALVFSYWW	RRKQLVLPPN
A8E0Y8	UP	IGSF2_MOUSE	Cd101	44.475	71.638	MOUSE	OTHERS	LC substrate	N-out	VSSLICSSGP	LLHFLIVCPFVMLLLLATSFL	CLYRKARKLS
A8E0Y8	TM	IGSF2_MOUSE	Cd101	41.614	84.197	MOUSE	OTHERS	LC substrate	N-out	VSSLICSSGP	LLHFLIVCPFVMLLLLATSFLCL	YRKARKLSQL
A8E0Y8	PH	IGSF2_MOUSE	Cd101	57.232	82.857	MOUSE	OTHERS	LC substrate	N-out	VSSLICSSGP	LLHFLIVCPFVMLLLLATSFLCLY	RKARKLSQLS
P01133	UP	EGF_HUMAN	EGF	20.87	63.25	HUMAN	OTHERS	LC substrate	N-out	RHAGHGQQQK	VIVVAVCVVVLVMLLLLSLWG	AHYYRTQKLL
P01133	TM	EGF_HUMAN	EGF	55.988	82.633	HUMAN	OTHERS	LC substrate	N-out	RHAGHGQQQK	VIVVAVCVVVLVMLLLLSLWGAH	YYRTQKLLSK
P01133	PH	EGF_HUMAN	EGF	72.562	86.469	HUMAN	OTHERS	LC substrate	N-out	RHAGHGQQQK	VIVVAVCVVVLVMLLLLSLWGAHYY	RTQKLLSKNP
Q9BX59	UP	TPSNR_HUMAN	TAPBPL	44.887	79.348	HUMAN	OTHERS	LC substrate	N-out	STQVVPPERR	TALGVIFASSLFLLALMFLGL	QRRQAPTGLG
Q9BX59	TM	TPSNR_HUMAN	TAPBPL	43.436	88.688	HUMAN	OTHERS	LC substrate	N-out	TQVVPPERRT	ALGVIFASSLFLLALMFLGL	QRRQAPTGLG
Q9BX59	PH	TPSNR_HUMAN	TAPBPL	49.419	75.66	HUMAN	OTHERS	LC substrate	N-out	TQVVPPERRT	ALGVIFASSLFLLALMFLGL	QRRQAPTGLG
O35181	UP	NRG3_MOUSE	Nrg3	35.943	62.229	MOUSE	OTHERS	LC substrate	N-out	MESEDVYQRQ	VLSISCIIFGIVIVGMFCAAF	YFKSKKQAKQ
O35181	TM	NRG3_MOUSE	Nrg3	52.566	72.857	MOUSE	OTHERS	LC substrate	N-out	MESEDVYQRQ	VLSISCIIFGIVIVGMFCAAFYF	KSKKQAKQIQ
O35181	PH	NRG3_MOUSE	Nrg3	74.652	81.864	MOUSE	OTHERS	LC substrate	N-out	MESEDVYQRQ	VLSISCIIFGIVIVGMFCAAFYF	KSKKQAKQIQ
Q8WZ59	UP	TM190_HUMAN	TMEM190	46.955	64.539	HUMAN	OTHERS	LC substrate	N-out	PDENVRRKHM	WALVWTCSGLLLLSCSICLFW	WAKRRDVLHM
Q8WZ59	TM	TM190_HUMAN	TMEM190	32.889	81.576	HUMAN	OTHERS	LC substrate	N-out	PDENVRRKHM	WALVWTCSGLLLLSCSICLFWWA	KRRDVLHMPG
Q8WZ59	PH	TM190_HUMAN	TMEM190	68.271	84.415	HUMAN	OTHERS	LC substrate	N-out	RPDENVRRKH	MWALVWTCSGLLLLSCSICLFWW	AKRRDVLHMP
Q9WU03	UP	SPIT2_MOUSE	Spint2	40.383	78.206	MOUSE	OTHERS	LC substrate	N-out	MHPFLTPGLK	AVILVGLFLMVLILLLGTSMV	CLIRVVRRKQ
Q9WU03	TM	SPIT2_MOUSE	Spint2	37.214	83.16	MOUSE	OTHERS	LC substrate	N-out	MHPFLTPGLK	AVILVGLFLMVLILLLGTSMVCL	IRVVRRKQER
Q9WU03	PH	SPIT2_MOUSE	Spint2	63.956	75.639	MOUSE	OTHERS	LC substrate	N-out	MHPFLTPGLK	AVILVGLFLMVLILLLGTSMVCLIRVV	RRKQERALRT
B2RU80	UP	PTPRB_MOUSE	Ptprb	34.719	53.835	MOUSE	OTHERS	LC substrate	N-out	ESEPLFGVIE	GVSAGLFLIGMLVALVAFFIC	RQKASHSRER
B2RU80	TM	PTPRB_MOUSE	Ptprb	46.579	63.589	MOUSE	OTHERS	LC substrate	N-out	ITTESEPLFG	VIEGVSAGLFLIGMLVALVAFFI	CRQKASHSRE
B2RU80	PH	PTPRB_MOUSE	Ptprb	85.431	93.85	MOUSE	OTHERS	LC substrate	N-out	SMPITTESEP	LFGVIEGVSAGLFLIGMLVALVAFFIC	RQKASHSRER
P21860	UP	ERBB3_HUMAN	ERBB3	45.276	79.259	HUMAN	OTHERS	LC substrate	N-out	LVLIGKTHLT	MALTVIAGLVVIFMMLGGTFL	YWRGRRIQNK
P21860	TM	ERBB3_HUMAN	ERBB3	51.339	75.169	HUMAN	OTHERS	LC substrate	N-out	LVLIGKTHLT	MALTVIAGLVVIFMMLGGTFLYW	RGRRIQNKRA
P21860	PH	ERBB3_HUMAN	ERBB3	49.551	76.99	HUMAN	OTHERS	LC substrate	N-out	QTLVLIGKTH	LTMALTVIAGLVVIFMMLGGTFLYW	RGRRIQNKRA
P40238	UP	TPOR_HUMAN	MPL	23.294	65.885	HUMAN	OTHERS	LC substrate	N-out	RVETATETAW	ISLVTALHLVLGLSAVLGLLLL	RWQFPAHYRR
P40238	TM	TPOR_HUMAN	MPL	56.812	84.379	HUMAN	OTHERS	LC substrate	N-out	TRVETATETA	WISLVTALHLVLGLSAVLGLLLL	RWQFPAHYRR
P40238	PH	TPOR_HUMAN	MPL	62.914	83.945	HUMAN	OTHERS	LC substrate	N-out	PTRVETATET	AWISLVTALHLVLGLSAVLGLLLL	RWQFPAHYRR
P01903	UP	DRA_HUMAN	HLA-DRA	37.848	59.072	HUMAN	OTHERS	LC substrate	N-out	APSPLPETTE	NVVCALGLTVGLVGIIIGTIFII	KGLRKSNAAE
P01903	TM	DRA_HUMAN	HLA-DRA	69.169	83.338	HUMAN	OTHERS	LC substrate	N-out	APSPLPETTE	NVVCALGLTVGLVGIIIGTIFII	KGLRKSNAAE
P01903	PH	DRA_HUMAN	HLA-DRA	45.91	79.916	HUMAN	OTHERS	LC substrate	N-out	LPETTENVVC	ALGLTVGLVGIIIGTIFIIKGL	RKSNAAERRG
Q96QU1	UP	PCD15_HUMAN	PCDH15	46.348	82.389	HUMAN	OTHERS	LC substrate	N-out	GESLGYTEGA	LLALAFIIILCCIPAILVVLV	SYRQFKVRQA
Q96QU1	TM	PCD15_HUMAN	PCDH15	34.496	70.867	HUMAN	OTHERS	LC substrate	N-out	KRGESLGYTE	GALLALAFIIILCCIPAILVVLV	SYRQFKVRQA
Q96QU1	PH	PCD15_HUMAN	PCDH15	61.33	79.337	HUMAN	OTHERS	LC substrate	N-out	KRGESLGYTE	GALLALAFIIILCCIPAILVVLV	SYRQFKVRQA
P15509	UP	CSF2R_HUMAN	CSF2RA	51.628	75.346	HUMAN	OTHERS	LC substrate	N-out	EAIEFGSDDG	NLGSVYIYVLLIVGTLVCGIVLGFLF	KRFLRIQRLF
P15509	PH	CSF2R_HUMAN	CSF2RA	65.636	85.168	HUMAN	OTHERS	LC substrate	N-out	FGSDDGNLGS	VYIYVLLIVGTLVCGIVLGFLF	KRFLRIQRLF
P05362	UP	ICAM1_HUMAN	ICAM1	86.272	92.955	HUMAN	OTHERS	LC substrate	N-out	TVNVLSPRYE	IVIITVVAAAVIMGTAGLSTYLY	NRQRKIKKYR
P05362	TM	ICAM1_HUMAN	ICAM1	28.525	52.455	HUMAN	OTHERS	LC substrate	N-out	TVNVLSPRYE	IVIITVVAAAVIMGTAGLSTYLY	NRQRKIKKYR
P05362	PH	ICAM1_HUMAN	ICAM1	40.621	73.598	HUMAN	OTHERS	LC substrate	N-out	TVNVLSPRYE	IVIITVVAAAVIMGTAGLSTYLY	NRQRKIKKYR
Q9NY15	UP	STAB1_HUMAN	STAB1	23.341	43.899	HUMAN	OTHERS	LC substrate	N-out	LAPEAPPVAA	GVGAVLAAGALLGLVAGALYL	RARGKPMGFG
Q9NY15	TM	STAB1_HUMAN	STAB1	83.944	93.694	HUMAN	OTHERS	LC substrate	N-out	AVLAPEAPPV	AAGVGAVLAAGALLGLVAGALYL	RARGKPMGFG
Q9NY15	PH	STAB1_HUMAN	STAB1	52.285	77.099	HUMAN	OTHERS	LC substrate	N-out	QAVLAPEAPP	VAAGVGAVLAAGALLGLVAGALYL	RARGKPMGFG
Q60819	UP	I15RA_MOUSE	Il15ra	37.399	78.008	MOUSE	OTHERS	LC substrate	N-out	ISPHSSKMTK	VAISTSVLLVGAGVVMAFLAW	YIKSRQPSQP
Q60819	TM	I15RA_MOUSE	Il15ra	58.052	82.413	MOUSE	OTHERS	LC substrate	N-out	ISPHSSKMTK	VAISTSVLLVGAGVVMAFLAWYI	KSRQPSQPCR
Q60819	PH	I15RA_MOUSE	Il15ra	43.806	73.664	MOUSE	OTHERS	LC substrate	N-out	ISPHSSKMTK	VAISTSVLLVGAGVVMAFLAWYI	KSRQPSQPCR
Q9NYQ8	UP	FAT2_HUMAN	FAT2	63.22	83.914	HUMAN	OTHERS	LC substrate	N-out	IQRGDWGQQE	LLIITVAVAFIIISTVGLLFY	CRRCKSHKPV
Q9NYQ8	TM	FAT2_HUMAN	FAT2	22.558	46.577	HUMAN	OTHERS	LC substrate	N-out	IQRGDWGQQE	LLIITVAVAFIIISTVGLLFYCR	RCKSHKPVAM
Q9NYQ8	PH	FAT2_HUMAN	FAT2	71.11	85.408	HUMAN	OTHERS	LC substrate	N-out	IQRGDWGQQE	LLIITVAVAFIIISTVGLLFY	CRRCKSHKPV
P48357	UP	LEPR_HUMAN	LEPR	75.747	90.264	HUMAN	OTHERS	LC substrate	N-out	QDDIEKHQSD	AGLYVIVPVIISSSILLLGTLLI	SHQRMKKLFW
P48357	TM	LEPR_HUMAN	LEPR	35.304	40.953	HUMAN	OTHERS	LC substrate	N-out	QDDIEKHQSD	AGLYVIVPVIISSSILLLGTLLI	SHQRMKKLFW
P48357	PH	LEPR_HUMAN	LEPR	48.303	81.116	HUMAN	OTHERS	LC substrate	N-out	QDDIEKHQSD	AGLYVIVPVIISSSILLLGTLLI	SHQRMKKLFW
Q6Q8B3	UP	MO2R2_HUMAN	CD200R1L	54.514	81.162	HUMAN	OTHERS	LC substrate	N-out	TSGSPALSLL	IILYVKLSLFVVILVTTGFVF	FQRINHVRKV
Q6Q8B3	TM	MO2R2_HUMAN	CD200R1L	30.927	67.524	HUMAN	OTHERS	LC substrate	N-out	RTSGSPALSL	LIILYVKLSLFVVILVTTGFVFF	QRINHVRKVL
Q6Q8B3	PH	MO2R2_HUMAN	CD200R1L	56.146	80.576	HUMAN	OTHERS	LC substrate	N-out	NSGLRTSGSP	ALSLLIILYVKLSLFVVILVTTGFVFF	QRINHVRKVL
Q8NBR0	UP	P5I13_HUMAN	TP53I13	35.577	70.476	HUMAN	OTHERS	LC substrate	N-out	ARGPTPRTEE	AAWAAMALTFLLVLLTLATLC	TRLHRNFRRG
Q8NBR0	TM	P5I13_HUMAN	TP53I13	54.02	86.36	HUMAN	OTHERS	LC substrate	N-out	ARGPTPRTEE	AAWAAMALTFLLVLLTLATL	CTRLHRNFRR
Q8NBR0	PH	P5I13_HUMAN	TP53I13	45.897	77.925	HUMAN	OTHERS	LC substrate	N-out	ARGPTPRTEE	AAWAAMALTFLLVLLTLATLC	TRLHRNFRRG
Q8IXH8	UP	CAD26_HUMAN	CDH26	45.238	68.584	HUMAN	OTHERS	LC substrate	N-out	ELADAEVGLH	VGALFPVCAAFVALAVALLFL	LRCYFVLEPK
Q8IXH8	TM	CAD26_HUMAN	CDH26	50.596	82.625	HUMAN	OTHERS	LC substrate	N-out	VELADAEVGL	HVGALFPVCAAFVALAVALLFLL	RCYFVLEPKR
Q8IXH8	PH	CAD26_HUMAN	CDH26	46.847	76.235	HUMAN	OTHERS	LC substrate	N-out	LTCVELADAE	VGLHVGALFPVCAAFVALAVALLFLL	RCYFVLEPKR
Q9QY40	UP	PLXB3_MOUSE	Plxnb3	50.185	81.814	MOUSE	OTHERS	LC substrate	N-out	MMSTFPVEAQ	LGLGMGAAVLIAAVLLLTLMY	RHKSKKALRD
Q9QY40	TM	PLXB3_MOUSE	Plxnb3	26.848	60.688	MOUSE	OTHERS	LC substrate	N-out	ESMMSTFPVE	AQLGLGMGAAVLIAAVLLLTLMY	RHKSKKALRD
Q9QY40	PH	PLXB3_MOUSE	Plxnb3	62.074	87.717	MOUSE	OTHERS	LC substrate	N-out	MMSTFPVEAQ	LGLGMGAAVLIAAVLLLTLMY	RHKSKKALRD
Q6UY11	UP	DLK2_HUMAN	DLK2	41.315	77.495	HUMAN	OTHERS	LC substrate	N-out	RQEAGLGEPS	LVALVVFGALTAALVLATVLL	TLRAWRRGVC
Q6UY11	TM	DLK2_HUMAN	DLK2	51.632	69.061	HUMAN	OTHERS	LC substrate	N-out	RQEAGLGEPS	LVALVVFGALTAALVLATVLLTL	RAWRRGVCPP
Q6UY11	PH	DLK2_HUMAN	DLK2	58.957	70.825	HUMAN	OTHERS	LC substrate	N-out	RQEAGLGEPS	LVALVVFGALTAALVLATVLLTL	RAWRRGVCPP
O35305	UP	TNR11_MOUSE	Tnfrsf11a	54.227	83.038	MOUSE	OTHERS	LC substrate	N-out	PKEAQAYLPS	LIVLLLFISVVVVAAIIFGV	YYRKGGKALT
O35305	PH	TNR11_MOUSE	Tnfrsf11a	57.725	84.05	MOUSE	OTHERS	LC substrate	N-out	LRRPPKEAQA	YLPSLIVLLLFISVVVVAAIIFGVYY	RKGGKALTAN
Q8TDQ1	UP	CLM1_HUMAN	CD300LF	26.51	72.908	HUMAN	OTHERS	LC substrate	N-out	DNRHKLLKLS	VLLPLIFTILLLLLVAASLLA	WRMMKYQQKA
Q8TDQ1	TM	CLM1_HUMAN	CD300LF	56.514	83.85	HUMAN	OTHERS	LC substrate	N-out	LDNRHKLLKL	SVLLPLIFTILLLLLVAASLLAW	RMMKYQQKAA
Q8TDQ1	PH	CLM1_HUMAN	CD300LF	50.676	77.536	HUMAN	OTHERS	LC substrate	N-out	DNRHKLLKLS	VLLPLIFTILLLLLVAASLLAW	RMMKYQQKAA
G3X8R9	UP	TMIG3_MOUSE	Tmigd3	64.223	85.143	MOUSE	OTHERS	LC substrate	N-out	AVQKAEGSRM	SILIICILITSLGIIFIISHL	SRGRRSQRNR
G3X8R9	TM	TMIG3_MOUSE	Tmigd3	25.053	45.58	MOUSE	OTHERS	LC substrate	N-out	KAVQKAEGSR	MSILIICILITSLGIIFIISHLS	RGRRSQRNRE
G3X8R9	PH	TMIG3_MOUSE	Tmigd3	66.406	80.941	MOUSE	OTHERS	LC substrate	N-out	KAVQKAEGSR	MSILIICILITSLGIIFIISHL	SRGRRSQRNR
Q14392	UP	LRC32_HUMAN	LRRC32	29.039	76.967	HUMAN	OTHERS	LC substrate	N-out	CEKGGLKNIN	LIIILTFILVSAILLTTLAAC	CCVRRQKFNQ
Q14392	TM	LRC32_HUMAN	LRRC32	34.382	72.601	HUMAN	OTHERS	LC substrate	N-out	EKGGLKNINL	IIILTFILVSAILLTTLAACCCV	RRQKFNQQYK
Q14392	PH	LRC32_HUMAN	LRRC32	70.226	84.053	HUMAN	OTHERS	LC substrate	N-out	CEKGGLKNIN	LIIILTFILVSAILLTTLAACCCV	RRQKFNQQYK
Q9UIB8	UP	SLAF5_HUMAN	CD84	48.939	78.45	HUMAN	OTHERS	LC substrate	N-out	AMGFRTHHTG	LLSVLAMFFLLVLILSSVFLF	RLFKRRQGRI
Q9UIB8	TM	SLAF5_HUMAN	CD84	33.839	55.741	HUMAN	OTHERS	LC substrate	N-out	DIAMGFRTHH	TGLLSVLAMFFLLVLILSSVFLF	RLFKRRQGRI
Q9UIB8	PH	SLAF5_HUMAN	CD84	65.626	84.394	HUMAN	OTHERS	LC substrate	N-out	IAMGFRTHHT	GLLSVLAMFFLLVLILSSVFLF	RLFKRRQGRI
A2RUT3	UP	TMM89_HUMAN	TMEM89	80.864	90.433	HUMAN	OTHERS	LC substrate	N-out	CPGYWLGPGA	SRIYPVAAVMITTTMLMICRKIL	QGRRRSQATK
A2RUT3	PH	TMM89_HUMAN	TMEM89	69.748	79.23	HUMAN	OTHERS	LC substrate	N-out	GYWLGPGASR	IYPVAAVMITTTMLMICRKIL	QGRRRSQATK
Q15116	UP	PDCD1_HUMAN	PDCD1	28.006	53.308	HUMAN	OTHERS	LC substrate	N-out	RPAGQFQTLV	VGVVGGLLGSLVLLVWVLAVI	CSRAARGTIG
Q15116	TM	PDCD1_HUMAN	PDCD1	67.275	81.946	HUMAN	OTHERS	LC substrate	N-out	PSPRPAGQFQ	TLVVGVVGGLLGSLVLLVWVLAV	ICSRAARGTI
Q15116	PH	PDCD1_HUMAN	PDCD1	56.196	79.972	HUMAN	OTHERS	LC substrate	N-out	SPRPAGQFQT	LVVGVVGGLLGSLVLLVWVLAVI	CSRAARGTIG
Q5T1S8	UP	NCMAP_HUMAN	NCMAP	46.925	80.408	HUMAN	OTHERS	LC substrate	N-out	GEDFLYKSSG	AIVAAVVVVVIIIFTVVLILL	KMYNRKMRTR
Q5T1S8	TM	NCMAP_HUMAN	NCMAP	41.271	69.262	HUMAN	OTHERS	LC substrate	N-out	TRGEDFLYKS	SGAIVAAVVVVVIIIFTVVLILL	KMYNRKMRTR
Q5T1S8	PH	NCMAP_HUMAN	NCMAP	51.979	76.851	HUMAN	OTHERS	LC substrate	N-out	GEDFLYKSSG	AIVAAVVVVVIIIFTVVLILL	KMYNRKMRTR
Q5SZK8	UP	FREM2_HUMAN	FREM2	58.388	82.435	HUMAN	OTHERS	LC substrate	N-out	SPSSAVSLVT	VVGGTTVGLLTICLTVIAVLM	CRGKESFRGK
Q5SZK8	TM	FREM2_HUMAN	FREM2	63.043	89.091	HUMAN	OTHERS	LC substrate	N-out	ELNSPSSAVS	LVTVVGGTTVGLLTICLTVIAVL	MCRGKESFRG
Q5SZK8	PH	FREM2_HUMAN	FREM2	22.739	49.384	HUMAN	OTHERS	LC substrate	N-out	LPWELNSPSS	AVSLVTVVGGTTVGLLTICLTVIAVLM	CRGKESFRGK
O43493	UP	TGON2_HUMAN	TGOLN2	29.68	67.984	HUMAN	OTHERS	LC substrate	N-out	PNGSGNGSAE	SSHFFAYLVTAAILVAVLYIA	HHNKRKIIAF
O43493	TM	TGON2_HUMAN	TGOLN2	62.58	76.958	HUMAN	OTHERS	LC substrate	N-out	SGNGSAESSH	FFAYLVTAAILVAVLYIA	HHNKRKIIAF
O43493	PH	TGON2_HUMAN	TGOLN2	59.256	68.47	HUMAN	OTHERS	LC substrate	N-out	SGNGSAESSH	FFAYLVTAAILVAVLYIA	HHNKRKIIAF
E9Q9F6	UP	CTSRD_MOUSE	Catsperd	45.686	67.948	MOUSE	OTHERS	LC substrate	N-out	KQLRSEKGQR	LLGFCYQILQLCLGVCFCTWL	RGKLRQWLRP
E9Q9F6	TM	CTSRD_MOUSE	Catsperd	49.324	82.686	MOUSE	OTHERS	LC substrate	N-out	KQLRSEKGQR	LLGFCYQILQLCLGVCFCTWLRG	KLRQWLRPRR
E9Q9F6	PH	CTSRD_MOUSE	Catsperd	43.93	75.133	MOUSE	OTHERS	LC substrate	N-out	KQLRSEKGQR	LLGFCYQILQLCLGVCFCTWLR	GKLRQWLRPR
Q96LA6	UP	FCRL1_HUMAN	FCRL1	42.03	71.8	HUMAN	OTHERS	LC substrate	N-out	TGARSNHLTS	GVIEGLLSTLGPATVALLFCY	GLKRKIGRRS
Q96LA6	TM	FCRL1_HUMAN	FCRL1	46.295	83.669	HUMAN	OTHERS	LC substrate	N-out	TGARSNHLTS	GVIEGLLSTLGPATVALLFCYGL	KRKIGRRSAR
Q96LA6	PH	FCRL1_HUMAN	FCRL1	41.551	78.485	HUMAN	OTHERS	LC substrate	N-out	SNHLTSGVIE	GLLSTLGPATVALLFCYGL	KRKIGRRSAR
Q5JXA9	UP	SIRB2_HUMAN	SIRPB2	50.349	71.311	HUMAN	OTHERS	LC substrate	N-out	EPATEMSPTG	LLVVFAPVVLGLKAITLAALL	LALATSRRSP
Q5JXA9	TM	SIRB2_HUMAN	SIRPB2	48.394	73.704	HUMAN	OTHERS	LC substrate	N-out	PATEMSPTGL	LVVFAPVVLGLKAITLAALLLAL	ATSRRSPGQE
Q5JXA9	PH	SIRB2_HUMAN	SIRPB2	46.67	73.131	HUMAN	OTHERS	LC substrate	N-out	SEPATEMSPT	GLLVVFAPVVLGLKAITLAALLLAL	ATSRRSPGQE
P12821	UP	ACE_HUMAN	ACE	61.17	85.378	HUMAN	OTHERS	LC substrate	N-out	GLDLDAQQAR	VGQWLLLFLGIALLVATLGLS	QRLFSIRHRS
P12821	TM	ACE_HUMAN	ACE	50.977	88.597	HUMAN	OTHERS	LC substrate	N-out	GLDLDAQQAR	VGQWLLLFLGIALLVATLGL	SQRLFSIRHR
P12821	PH	ACE_HUMAN	ACE	25.386	51.99	HUMAN	OTHERS	LC substrate	N-out	LDAQQARVGQ	WLLLFLGIALLVATLGLSQRLF	SIRHRSLHRH
Q12836	UP	ZP4_HUMAN	ZP4	40.851	66.924	HUMAN	OTHERS	LC substrate	N-out	EKLRVPVDSK	VLWVAGLSGTLILGALLVSYL	AVKKQKSCPD
Q12836	TM	ZP4_HUMAN	ZP4	49.702	80.715	HUMAN	OTHERS	LC substrate	N-out	EKLRVPVDSK	VLWVAGLSGTLILGALLVSYLAV	KKQKSCPDQM
Q12836	PH	ZP4_HUMAN	ZP4	43.744	81.464	HUMAN	OTHERS	LC substrate	N-out	EKLRVPVDSK	VLWVAGLSGTLILGALLVSYLAV	KKQKSCPDQM
Q13145	UP	BAMBI_HUMAN	BAMBI	39.7	68.002	HUMAN	OTHERS	LC substrate	N-out	TSSKELWFRA	AVIAVPIAGGLILVLLIMLAL	RMLRSENKRL
Q13145	TM	BAMBI_HUMAN	BAMBI	33.4	49.895	HUMAN	OTHERS	LC substrate	N-out	SSKELWFRAA	VIAVPIAGGLILVLLIMLALRML	RSENKRLQDQ
Q13145	PH	BAMBI_HUMAN	BAMBI	80.745	91.553	HUMAN	OTHERS	LC substrate	N-out	KVQELTSSKE	LWFRAAVIAVPIAGGLILVLLIMLAL	RMLRSENKRL
P43308	UP	SSRB_HUMAN	SSR2	58.799	76.706	HUMAN	OTHERS	LC substrate	N-out	DRRFSPHFLD	WAAFGVMTLPSIGIPLLLWY	SSKRKYDTPK
P43308	TM	SSRB_HUMAN	SSR2	30.228	55.629	HUMAN	OTHERS	LC substrate	N-out	REFDRRFSPH	FLDWAAFGVMTLPSIGIPLLLWY	SSKRKYDTPK
P43308	PH	SSRB_HUMAN	SSR2	61.398	80.085	HUMAN	OTHERS	LC substrate	N-out	DRRFSPHFLD	WAAFGVMTLPSIGIPLLLWY	SSKRKYDTPK
Q9P2J2	UP	TUTLA_HUMAN	IGSF9	35.141	66.122	HUMAN	OTHERS	LC substrate	N-out	TQLPGLLPQP	VLAGVVGGVCFLGVAVLVSIL	AGCLLNRRRA
Q9P2J2	PH	TUTLA_HUMAN	IGSF9	72.545	77.126	HUMAN	OTHERS	LC substrate	N-out	TQLPGLLPQP	VLAGVVGGVCFLGVAVLVSILAGCLL	NRRRAARRRR
Q3TEW6	UP	MPZL1_MOUSE	Mpzl1	14.933	33.26	MOUSE	OTHERS	LC substrate	N-out	HVVEIDNLLV	FLVWVVVGTVTAVVLGLTLLI	SLVLVVLYRR
Q3TEW6	TM	MPZL1_MOUSE	Mpzl1	66.789	83.705	MOUSE	OTHERS	LC substrate	N-out	LHVVEIDNLL	VFLVWVVVGTVTAVVLGLTLLISLVLVVLY	RRKHSKRDYT
Q3TEW6	PH	MPZL1_MOUSE	Mpzl1	73.749	87.048	MOUSE	OTHERS	LC substrate	N-out	IRLHVVEIDN	LLVFLVWVVVGTVTAVVLGLTLLISLVLVVLY	RRKHSKRDYT
P08922	UP	ROS1_HUMAN	ROS1	69.902	76.75	HUMAN	OTHERS	LC substrate	N-out	LVGDDFWIPE	TSFILTIIVGIFLVVTIPLTFVW	HRRLKNQKSA
P08922	TM	ROS1_HUMAN	ROS1	23.837	54.439	HUMAN	OTHERS	LC substrate	N-out	LVGDDFWIPE	TSFILTIIVGIFLVVTIPLTFVW	HRRLKNQKSA
P08922	PH	ROS1_HUMAN	ROS1	54.352	79.814	HUMAN	OTHERS	LC substrate	N-out	GDDFWIPETS	FILTIIVGIFLVVTIPLTFVWH	RRLKNQKSAK
Q8BG84	UP	LAIR1_MOUSE	Lair1	56.247	81.454	MOUSE	OTHERS	LC substrate	N-out	TSWLKTYSIY	IFTVVSVIFLLCLSALLFCFL	RHRQKKQGLP
Q8BG84	TM	LAIR1_MOUSE	Lair1	22.721	55.84	MOUSE	OTHERS	LC substrate	N-out	SDTSWLKTYS	IYIFTVVSVIFLLCLSALLFCFL	RHRQKKQGLP
Q8BG84	PH	LAIR1_MOUSE	Lair1	61.191	80.489	MOUSE	OTHERS	LC substrate	N-out	PTSDTSWLKT	YSIYIFTVVSVIFLLCLSALLFCFL	RHRQKKQGLP
Q9NYZ4	UP	SIGL8_HUMAN	SIGLEC8	41.412	78.524	HUMAN	OTHERS	LC substrate	N-out	RPVSQVTLAA	VGGAGATALAFLSFCIIFIIV	RSCRKKSARP
Q9NYZ4	TM	SIGL8_HUMAN	SIGLEC8	48.691	66.171	HUMAN	OTHERS	LC substrate	N-out	TSRPVSQVTL	AAVGGAGATALAFLSFCIIFIIV	RSCRKKSARP
Q9NYZ4	PH	SIGL8_HUMAN	SIGLEC8	42.87	79.805	HUMAN	OTHERS	LC substrate	N-out	GTSRPVSQVT	LAAVGGAGATALAFLSFCIIFIIV	RSCRKKSARP
P40200	UP	TACT_HUMAN	CD96	35.997	69.116	HUMAN	OTHERS	LC substrate	N-out	IVVNKPKDGM	SWPVIVAALLFCCMILFGLGV	RKWCQYQKEI
P40200	TM	TACT_HUMAN	CD96	42.507	80.239	HUMAN	OTHERS	LC substrate	N-out	TGIVVNKPKD	GMSWPVIVAALLFCCMILFGLGV	RKWCQYQKEI
P40200	PH	TACT_HUMAN	CD96	54.584	75.002	HUMAN	OTHERS	LC substrate	N-out	GIVVNKPKDG	MSWPVIVAALLFCCMILFGLGV	RKWCQYQKEI
Q15256	UP	PTPRR_HUMAN	PTPRR	62.34	71.903	HUMAN	OTHERS	LC substrate	N-out	EADKIWSKEG	FYAVVIFLSIFVIIVTCLMIL	YRLKERFQLS
Q15256	TM	PTPRR_HUMAN	PTPRR	50.314	82.11	HUMAN	OTHERS	LC substrate	N-out	HEADKIWSKE	GFYAVVIFLSIFVIIVTCLMILY	RLKERFQLSL
Q15256	PH	PTPRR_HUMAN	PTPRR	37.432	51.485	HUMAN	OTHERS	LC substrate	N-out	EADKIWSKEG	FYAVVIFLSIFVIIVTCLMILYRL	KERFQLSLRQ
Q5SY80	UP	CTSRE_HUMAN	CATSPERE	34.137	60.135	HUMAN	OTHERS	LC substrate	N-out	ETFGLIPSPS	VYLVASFLFVLMLLFFTILVL	SYFRYMRIYR
Q5SY80	TM	CTSRE_HUMAN	CATSPERE	29.116	81.02	HUMAN	OTHERS	LC substrate	N-out	TFGLIPSPSV	YLVASFLFVLMLLFFTILVLSYF	RYMRIYRRYI
Q5SY80	PH	CTSRE_HUMAN	CATSPERE	67.721	82.957	HUMAN	OTHERS	LC substrate	N-out	ETFGLIPSPS	VYLVASFLFVLMLLFFTILVLSYF	RYMRIYRRYI
P28068	UP	DMB_HUMAN	HLA-DMB	38.265	70.041	HUMAN	OTHERS	LC substrate	N-out	PGLSPMQTLK	VSVSAVTLGLGLIIFSLGVIS	WRRAGHSSYT
P28068	TM	DMB_HUMAN	HLA-DMB	51.275	76.667	HUMAN	OTHERS	LC substrate	N-out	PGLSPMQTLK	VSVSAVTLGLGLIIFSLGVI	SWRRAGHSSY
P28068	PH	DMB_HUMAN	HLA-DMB	37.213	81.577	HUMAN	OTHERS	LC substrate	N-out	PGLSPMQTLK	VSVSAVTLGLGLIIFSLGVISW	RRAGHSSYTP
Q96H15	UP	TIMD4_HUMAN	TIMD4	52.383	75.665	HUMAN	OTHERS	LC substrate	N-out	SMKNEMPISQ	LLMIIAPSLGFVLFALFVAFL	LRGKLMETYC
Q96H15	TM	TIMD4_HUMAN	TIMD4	39.499	76.477	HUMAN	OTHERS	LC substrate	N-out	MSMKNEMPIS	QLLMIIAPSLGFVLFALFVAFLL	RGKLMETYCS
Q96H15	PH	TIMD4_HUMAN	TIMD4	36.584	71.671	HUMAN	OTHERS	LC substrate	N-out	SMKNEMPISQ	LLMIIAPSLGFVLFALFVAFLL	RGKLMETYCS
Q92824	UP	PCSK5_HUMAN	PCSK5	47.552	76.666	HUMAN	OTHERS	LC substrate	N-out	VRPATEHFKT	ALFITSSMMLVLLLGAAVVVW	KKSRGRVQPA
Q92824	TM	PCSK5_HUMAN	PCSK5	51.833	73.021	HUMAN	OTHERS	LC substrate	N-out	RPATEHFKTA	LFITSSMMLVLLLGAAVVVW	KKSRGRVQPA
Q92824	PH	PCSK5_HUMAN	PCSK5	27.241	75.055	HUMAN	OTHERS	LC substrate	N-out	VRPATEHFKT	ALFITSSMMLVLLLGAAVVVW	KKSRGRVQPA
Q6UWW9	UP	TM207_HUMAN	TMEM207	18.991	46.375	HUMAN	OTHERS	LC substrate	N-out	YNDQHPNGWY	IWILLLLVLVAALLCGAVVLC	LQCWLRRPRI
Q6UWW9	TM	TM207_HUMAN	TMEM207	62.888	82.293	HUMAN	OTHERS	LC substrate	N-out	CVNYNDQHPN	GWYIWILLLLVLVAALLCGAVVL	CLQCWLRRPR
Q6UWW9	PH	TM207_HUMAN	TMEM207	57.982	82.454	HUMAN	OTHERS	LC substrate	N-out	NDQHPNGWYI	WILLLLVLVAALLCGAVVLCLQCWL	RRPRIDSHRR
Q9H0V9	UP	LMA2L_HUMAN	LMAN2L	57.776	81.449	HUMAN	OTHERS	LC substrate	N-out	APLPPLSGLA	LFLIVFFSLVFSVFAIVIGIILY	NKWQEQSRKR
Q9H0V9	TM	LMA2L_HUMAN	LMAN2L	59.191	70.062	HUMAN	OTHERS	LC substrate	N-out	APLPPLSGLA	LFLIVFFSLVFSVFAIVIGIILY	NKWQEQSRKR
Q9H0V9	PH	LMA2L_HUMAN	LMAN2L	38.286	43.663	HUMAN	OTHERS	LC substrate	N-out	MTAPLPPLSG	LALFLIVFFSLVFSVFAIVIGIILY	NKWQEQSRKR
Q6UWV2	UP	MPZL3_HUMAN	MPZL3	30.66	62.246	HUMAN	OTHERS	LC substrate	N-out	ERGFGTMLSS	VALLSILVFVPSAVVVALLLV	RMGRKAAGLK
Q6UWV2	TM	MPZL3_HUMAN	MPZL3	33.362	64.262	HUMAN	OTHERS	LC substrate	N-out	ERGFGTMLSS	VALLSILVFVPSAVVVALLLVRM	GRKAAGLKKR
Q6UWV2	PH	MPZL3_HUMAN	MPZL3	69.305	89.334	HUMAN	OTHERS	LC substrate	N-out	LTVTERGFGT	MLSSVALLSILVFVPSAVVVALLLV	RMGRKAAGLK
Q9UF33	UP	EPHA6_HUMAN	EPHA6	27.791	42.842	HUMAN	OTHERS	LC substrate	N-out	MAAEQGQILV	IATAAVGGFTLLVILTLFFLI	TGRCQWYIKA
Q9UF33	TM	EPHA6_HUMAN	EPHA6	47.385	71.899	HUMAN	OTHERS	LC substrate	N-out	SDMAAEQGQI	LVIATAAVGGFTLLVILTLFFLI	TGRCQWYIKA
Q9UF33	PH	EPHA6_HUMAN	EPHA6	72.977	86.252	HUMAN	OTHERS	LC substrate	N-out	TSDMAAEQGQ	ILVIATAAVGGFTLLVILTLFFLITG	RCQWYIKAKM
O88786	UP	I13R2_MOUSE	Il13ra2	52.505	75.297	MOUSE	OTHERS	LC substrate	N-out	WEGYTGPDSK	IIFIVPVCLFFIFLLLLLCLI	VEKEEPEPTL
O88786	TM	I13R2_MOUSE	Il13ra2	59.569	84.007	MOUSE	OTHERS	LC substrate	N-out	WEGYTGPDSK	IIFIVPVCLFFIFLLLLLCLIVE	KEEPEPTLSL
O88786	PH	I13R2_MOUSE	Il13ra2	28.032	49.367	MOUSE	OTHERS	LC substrate	N-out	WEGYTGPDSK	IIFIVPVCLFFIFLLLLLCLIV	EKEEPEPTLS
Q8BH06	UP	I17RE_MOUSE	Il17re	64.406	87.229	MOUSE	OTHERS	LC substrate	N-out	VLCPDVSHRH	LGLLILALLALTALVGVVLVL	LGRRLLPGSG
Q8BH06	TM	I17RE_MOUSE	Il17re	26.162	66.991	MOUSE	OTHERS	LC substrate	N-out	VLCPDVSHRH	LGLLILALLALTALVGVVLVLLG	RRLLPGSGRT
P51841	UP	GUC2F_HUMAN	GUCY2F	68.516	76.551	HUMAN	OTHERS	LC substrate	N-out	KICHGGIDPA	FAMMVCLTLLIALLSINGFAYFI	RRRINKIQLI
P51841	TM	GUC2F_HUMAN	GUCY2F	42.529	67.628	HUMAN	OTHERS	LC substrate	N-out	KICHGGIDPA	FAMMVCLTLLIALLSINGFAYFI	RRRINKIQLI
O14967	UP	CLGN_HUMAN	CLGN	58.833	79.438	HUMAN	OTHERS	LC substrate	N-out	LMAAAEGHPW	LWLIYLVTAGVPIALITSFCW	PRKVKKKHKD
O14967	TM	CLGN_HUMAN	CLGN	36.282	57.67	HUMAN	OTHERS	LC substrate	N-out	QLMAAAEGHP	WLWLIYLVTAGVPIALITSFCWP	RKVKKKHKDT
O14967	PH	CLGN_HUMAN	CLGN	50.284	64.152	HUMAN	OTHERS	LC substrate	N-out	QLMAAAEGHP	WLWLIYLVTAGVPIALITSFCW	PRKVKKKHKD
Q86XS8	UP	GOLI_HUMAN	RNF130	30.825	64.955	HUMAN	OTHERS	LC substrate	N-out	MPPKNFSRGS	LVFVSISFIVLMIISSAWLIFYF	IQKIRYTNAR
Q86XS8	TM	GOLI_HUMAN	RNF130	35.972	70.182	HUMAN	OTHERS	LC substrate	N-out	MPPKNFSRGS	LVFVSISFIVLMIISSAWLIFYF	IQKIRYTNAR
Q86XS8	PH	GOLI_HUMAN	RNF130	59.809	83.975	HUMAN	OTHERS	LC substrate	N-out	MPPKNFSRGS	LVFVSISFIVLMIISSAWLIFYFI	QKIRYTNARD
Q9Y5F3	UP	PCDB1_HUMAN	PCDHB1	39.471	67.376	HUMAN	OTHERS	LC substrate	N-out	RKVNPSTKYL	VISLVILSFLFLLSVIVIFII	HVYQKIKYRE
Q9Y5F3	TM	PCDB1_HUMAN	PCDHB1	36.068	63.832	HUMAN	OTHERS	LC substrate	N-out	HSRKVNPSTK	YLVISLVILSFLFLLSVIVIFII	HVYQKIKYRE
Q9Y5F3	PH	PCDB1_HUMAN	PCDHB1	60.155	78.661	HUMAN	OTHERS	LC substrate	N-out	HSRKVNPSTK	YLVISLVILSFLFLLSVIVIFIIHVY	QKIKYREKFT
B8ZZ34	UP	SHSA8_HUMAN	SHISA8	16.569	33.146	HUMAN	OTHERS	LC substrate	N-out	APRDPGRERS	HTAVYAVCGVAALLVLAGIGA	RLGLERAHSP
B8ZZ34	TM	SHSA8_HUMAN	SHISA8	65.709	86.599	HUMAN	OTHERS	LC substrate	N-out	RDPGRERSHT	AVYAVCGVAALLVLAGIGARLGL	ERAHSPRARR
B8ZZ34	PH	SHSA8_HUMAN	SHISA8	58.603	83.419	HUMAN	OTHERS	LC substrate	N-out	RDPGRERSHT	AVYAVCGVAALLVLAGIGARLGL	ERAHSPRARR
Q9UKQ2	UP	ADA28_HUMAN	ADAM28	20.33	43.856	HUMAN	OTHERS	LC substrate	N-out	CDDSSVVFHF	SIVVGVLFPMAVIFVVVAMVI	RHQSSREKQK
Q9UKQ2	TM	ADA28_HUMAN	ADAM28	61.795	86.507	HUMAN	OTHERS	LC substrate	N-out	PDCDDSSVVF	HFSIVVGVLFPMAVIFVVVAMVI	RHQSSREKQK
Q9UKQ2	PH	ADA28_HUMAN	ADAM28	51.13	80.254	HUMAN	OTHERS	LC substrate	N-out	IPPDCDDSSV	VFHFSIVVGVLFPMAVIFVVVAMVI	RHQSSREKQK
Q9UBN6	UP	TR10D_HUMAN	TNFRSF10D	54.121	74.622	HUMAN	OTHERS	LC substrate	N-out	ILGMLASPYH	YLIIIVVLVIILAVVVVGFSC	RKKFISYLKG
Q9UBN6	TM	TR10D_HUMAN	TNFRSF10D	31.957	63.083	HUMAN	OTHERS	LC substrate	N-out	TTILGMLASP	YHYLIIIVVLVIILAVVVVGFSC	RKKFISYLKG
Q9UBN6	PH	TR10D_HUMAN	TNFRSF10D	48.681	71.217	HUMAN	OTHERS	LC substrate	N-out	TTILGMLASP	YHYLIIIVVLVIILAVVVVGFSC	RKKFISYLKG
Q5T292	UP	TM273_HUMAN	TMEM273	44.866	79.753	HUMAN	OTHERS	LC substrate	N-out	GAEIDFKYAL	IGTAVGVAISAGFLALKICMI	RRHLFDDDSS
Q5T292	TM	TM273_HUMAN	TMEM273	63.066	82.69	HUMAN	OTHERS	LC substrate	N-out	TPGAEIDFKY	ALIGTAVGVAISAGFLALKICMI	RRHLFDDDSS
Q5T292	PH	TM273_HUMAN	TMEM273	21.778	50.818	HUMAN	OTHERS	LC substrate	N-out	TGKTPGAEID	FKYALIGTAVGVAISAGFLAL	KICMIRRHLF
P09958	UP	FURIN_HUMAN	FURIN	25.899	57.741	HUMAN	OTHERS	LC substrate	N-out	AGLLPSHLPE	VVAGLSCAFIVLVFVTVFLVLQL	RSGFSFRGVK
P09958	TM	FURIN_HUMAN	FURIN	40.127	69.466	HUMAN	OTHERS	LC substrate	N-out	AGLLPSHLPE	VVAGLSCAFIVLVFVTVFLVLQL	RSGFSFRGVK
P09958	PH	FURIN_HUMAN	FURIN	62.683	85.501	HUMAN	OTHERS	LC substrate	N-out	AGLLPSHLPE	VVAGLSCAFIVLVFVTVFLVL	QLRSGFSFRG
Q13261	UP	I15RA_HUMAN	IL15RA	44.422	79.988	HUMAN	OTHERS	LC substrate	N-out	VYPQGHSDTT	VAISTSTVLLCGLSAVSLLACYL	KSRQTPPLAS
Q13261	PH	I15RA_HUMAN	IL15RA	35.699	67.114	HUMAN	OTHERS	LC substrate	N-out	VYPQGHSDTT	VAISTSTVLLCGLSAVSLLACYL	KSRQTPPLAS
O95196	UP	CSPG5_HUMAN	CSPG5	23.621	67.752	HUMAN	OTHERS	LC substrate	N-out	SIITDFQVMC	VAVGSAALVLLLLFMMTVFFA	KKLYLLKTEN
O95196	TM	CSPG5_HUMAN	CSPG5	24.07	70.764	HUMAN	OTHERS	LC substrate	N-out	RCESIITDFQ	VMCVAVGSAALVLLLLFMMTVFF	AKKLYLLKTE
O95196	PH	CSPG5_HUMAN	CSPG5	67.943	86.616	HUMAN	OTHERS	LC substrate	N-out	GMRCESIITD	FQVMCVAVGSAALVLLLLFMMTVFFA	KKLYLLKTEN
P07766	UP	CD3E_HUMAN	CD3E	45.749	75.023	HUMAN	OTHERS	LC substrate	N-out	RVCENCMEMD	VMSVATIVIVDICITGGLLLLVYYWS	KNRKAKAKPV
P07766	TM	CD3E_HUMAN	CD3E	39.638	71.564	HUMAN	OTHERS	LC substrate	N-out	ENCMEMDVMS	VATIVIVDICITGGLLLLVYYWS	KNRKAKAKPV
P07766	PH	CD3E_HUMAN	CD3E	42.526	66.191	HUMAN	OTHERS	LC substrate	N-out	RVCENCMEMD	VMSVATIVIVDICITGGLLLLVYYW	SKNRKAKAKP
Q80WM9	UP	TNR14_MOUSE	Tnfrsf14	54.162	77.829	MOUSE	OTHERS	LC substrate	N-out	TTCSSQVVYY	VVSILLPLVIVGAGIAGFLIC	TRRHLHTSSV
Q80WM9	TM	TNR14_MOUSE	Tnfrsf14	48.042	74.051	MOUSE	OTHERS	LC substrate	N-out	STDTTCSSQV	VYYVVSILLPLVIVGAGIAGFLI	CTRRHLHTSS
Q80WM9	PH	TNR14_MOUSE	Tnfrsf14	29.975	56.197	MOUSE	OTHERS	LC substrate	N-out	NSTDTTCSSQ	VVYYVVSILLPLVIVGAGIAGFLI	CTRRHLHTSS
O75054	UP	IGSF3_HUMAN	IGSF3	33.486	55.006	HUMAN	OTHERS	LC substrate	N-out	LQSIICSNDA	LFYFVFFYPFPIFGILIITIL	LVRFKSRNSS
O75054	TM	IGSF3_HUMAN	IGSF3	42.995	78.957	HUMAN	OTHERS	LC substrate	N-out	LQSIICSNDA	LFYFVFFYPFPIFGILIITILLV	RFKSRNSSKN
O75054	PH	IGSF3_HUMAN	IGSF3	50.597	79.167	HUMAN	OTHERS	LC substrate	N-out	TLQSIICSND	ALFYFVFFYPFPIFGILIITILLV	RFKSRNSSKN
O75144	UP	ICOSL_HUMAN	ICOSLG	25.361	67.968	HUMAN	OTHERS	LC substrate	N-out	VSTGEKNAAT	WSILAVLCLLVVVAVAIGWVC	RDRCLQHSYA
O75144	TM	ICOSL_HUMAN	ICOSLG	58.56	84.426	HUMAN	OTHERS	LC substrate	N-out	ENPVSTGEKN	AATWSILAVLCLLVVVAVAIGWV	CRDRCLQHSY
O75144	PH	ICOSL_HUMAN	ICOSLG	42.028	61.513	HUMAN	OTHERS	LC substrate	N-out	ENPVSTGEKN	AATWSILAVLCLLVVVAVAIGWVC	RDRCLQHSYA
Q5VX71	UP	SUSD4_HUMAN	SUSD4	16.253	47.357	HUMAN	OTHERS	LC substrate	N-out	PSTHETLLTT	WKIVAFTATSVLLVLLLVILA	RMFQTKFKAH
Q5VX71	TM	SUSD4_HUMAN	SUSD4	57.342	87.81	HUMAN	OTHERS	LC substrate	N-out	QTWPSTHETL	LTTWKIVAFTATSVLLVLLLVIL	ARMFQTKFKA
Q5VX71	PH	SUSD4_HUMAN	SUSD4	47.065	83.26	HUMAN	OTHERS	LC substrate	N-out	PSTHETLLTT	WKIVAFTATSVLLVLLLVILA	RMFQTKFKAH
Q5VZ72	UP	IZUM3_HUMAN	IZUMO3	17.645	48.362	HUMAN	OTHERS	LC substrate	N-out	EDPRKAENRE	IALFLILLATAVILGSAVLLF	HFCIFHRRKM
Q5VZ72	TM	IZUM3_HUMAN	IZUMO3	57.141	79.59	HUMAN	OTHERS	LC substrate	N-out	RKAENREIAL	FLILLATAVILGSAVLLFHFCIF	HRRKMKAIRR
Q5VZ72	PH	IZUM3_HUMAN	IZUMO3	62.629	73.664	HUMAN	OTHERS	LC substrate	N-out	EDPRKAENRE	IALFLILLATAVILGSAVLLFHFCIF	HRRKMKAIRR
Q9Y6X5	UP	ENPP4_HUMAN	ENPP4	68.463	83.081	HUMAN	OTHERS	LC substrate	N-out	DQWCINLPEA	IAIVIGSLLVLTMLTCLIIIM	QNRLSVPRPF
Q9Y6X5	TM	ENPP4_HUMAN	ENPP4	29.774	77.517	HUMAN	OTHERS	LC substrate	N-out	LVDQWCINLP	EAIAIVIGSLLVLTMLTCLIIIM	QNRLSVPRPF
Q9Y6X5	PH	ENPP4_HUMAN	ENPP4	26.532	53.545	HUMAN	OTHERS	LC substrate	N-out	VDQWCINLPE	AIAIVIGSLLVLTMLTCLIII	MQNRLSVPRP
Q6NT55	UP	CP4FN_HUMAN	CYP4F22	25.158	67.509	HUMAN	OTHERS	LC substrate	N-out	GLEKTAFRIY	AVSTLLLFLLFFLFRLLLRFL	RLCRSFYITC
Q6NT55	TM	CP4FN_HUMAN	CYP4F22	40.992	50.461	HUMAN	OTHERS	LC substrate	N-out	LLGLEKTAFR	IYAVSTLLLFLLFFLFRLLL	RFLRLCRSFY
Q6NT55	PH	CP4FN_HUMAN	CYP4F22	66.145	88.303	HUMAN	OTHERS	LC substrate	N-out	HLLGLEKTAF	RIYAVSTLLLFLLFFLFRLLL	RFLRLCRSFY
Q9UJQ1	UP	LAMP5_HUMAN	LAMP5	30.266	73.185	HUMAN	OTHERS	LC substrate	N-out	PVDEREQLEE	TLPLILGLILGLVIMVTLAIY	HVHHKMTANQ
Q9UJQ1	TM	LAMP5_HUMAN	LAMP5	53.445	76.789	HUMAN	OTHERS	LC substrate	N-out	PVDEREQLEE	TLPLILGLILGLVIMVTLAIYHV	HHKMTANQVQ
Q9UJQ1	PH	LAMP5_HUMAN	LAMP5	39.349	65.387	HUMAN	OTHERS	LC substrate	N-out	VDEREQLEET	LPLILGLILGLVIMVTLAIY	HVHHKMTANQ
Q68D85	UP	NR3L1_HUMAN	NCR3LG1	31.714	60.179	HUMAN	OTHERS	LC substrate	N-out	SETEKTDNFS	IHWWPISFIGVGLVLLIVLIP	WKKICNKSSS
Q68D85	TM	NR3L1_HUMAN	NCR3LG1	54.162	85.485	HUMAN	OTHERS	LC substrate	N-out	LSETEKTDNF	SIHWWPISFIGVGLVLLIVLIPW	KKICNKSSSA
Q68D85	PH	NR3L1_HUMAN	NCR3LG1	29.774	76.599	HUMAN	OTHERS	LC substrate	N-out	SETEKTDNFS	IHWWPISFIGVGLVLLIVLIPW	KKICNKSSSA
Q9ULC0	UP	MUCEN_HUMAN	EMCN	57.459	79.616	HUMAN	OTHERS	LC substrate	N-out	TSATSRSYSS	IILPVVIALIVITLSVFVLVG	LYRMCWKADP
Q9ULC0	TM	MUCEN_HUMAN	EMCN	33.057	68.654	HUMAN	OTHERS	LC substrate	N-out	TSATSRSYSS	IILPVVIALIVITLSVFVLVGLY	RMCWKADPGT
Q9ULC0	PH	MUCEN_HUMAN	EMCN	27.816	69.983	HUMAN	OTHERS	LC substrate	N-out	TSATSRSYSS	IILPVVIALIVITLSVFVLVGLY	RMCWKADPGT
P08575	UP	PTPRC_HUMAN	PTPRC	58.176	81.232	HUMAN	OTHERS	LC substrate	N-out	LHHSTSYNSK	ALIAFLAFLIIVTSIALLVVL	YKIYDLHKKR
P08575	TM	PTPRC_HUMAN	PTPRC	14.96	38.692	HUMAN	OTHERS	LC substrate	N-out	HSTSYNSKAL	IAFLAFLIIVTSIALLVVLYKIY	DLHKKRSCNL
P08575	PH	PTPRC_HUMAN	PTPRC	60.625	82.674	HUMAN	OTHERS	LC substrate	N-out	LHHSTSYNSK	ALIAFLAFLIIVTSIALLVVLY	KIYDLHKKRS
B1B212	UP	H60B_MOUSE	H60b	37.706	73.772	MOUSE	OTHERS	LC substrate	N-out	NSDTQGLSFT	WIVIICIGGIVSFMAFMVFAW	CMLKKKKGAL
B1B212	TM	H60B_MOUSE	H60b	51.009	73.09	MOUSE	OTHERS	LC substrate	N-out	QHNSDTQGLS	FTWIVIICIGGIVSFMAFMVFAW	CMLKKKKGAL
B1B212	PH	H60B_MOUSE	H60b	31.297	69.311	MOUSE	OTHERS	LC substrate	N-out	QHNSDTQGLS	FTWIVIICIGGIVSFMAFMVFAW	CMLKKKKGAL
Q3UU94	UP	MANS4_MOUSE	Mansc4	28.607	71.023	MOUSE	OTHERS	LC substrate	N-out	SSENEEPWDG	APASAGVWLACVTLGAAVISL	CCRVVLGTSR
Q3UU94	TM	MANS4_MOUSE	Mansc4	70.985	83.72	MOUSE	OTHERS	LC substrate	N-out	EPWDGAPASA	GVWLACVTLGAAVISLCCRVVLG	TSRCCGKRQG
Q3UU94	PH	MANS4_MOUSE	Mansc4	24.802	56.183	MOUSE	OTHERS	LC substrate	N-out	EEPWDGAPAS	AGVWLACVTLGAAVISLCCRVVL	GTSRCCGKRQ
Q9Z239	UP	PLM_MOUSE	Fxyd1	32.472	53.265	MOUSE	OTHERS	LC substrate	N-out	PDPFTYDYHT	LRIGGLTIAGILFILGILIIL	SKRCRCKFNQ
Q9Z239	PH	PLM_MOUSE	Fxyd1	79.796	89.206	MOUSE	OTHERS	LC substrate	N-out	PDPFTYDYHT	LRIGGLTIAGILFILGILIIL	SKRCRCKFNQ
P36888	UP	FLT3_HUMAN	FLT3	58.499	76.653	HUMAN	OTHERS	LC substrate	N-out	PFPFIQDNIS	FYATIGVCLLFIVVLTLLIC	HKYKKQFRYE
P36888	PH	FLT3_HUMAN	FLT3	56.746	73.805	HUMAN	OTHERS	LC substrate	N-out	PGPFPFIQDN	ISFYATIGVCLLFIVVLTLLIC	HKYKKQFRYE
O75882	TM	ATRN_HUMAN	ATRN	60.518	90.022	HUMAN	OTHERS	LC substrate	N-out	AFSQHSNFMD	LVQFFVTFFSCFLSLLLVAAVVW	KIKQSCWASR
O75882	PH	ATRN_HUMAN	ATRN	31.303	73.352	HUMAN	OTHERS	LC substrate	N-out	AFSQHSNFMD	LVQFFVTFFSCFLSLLLVAAVVWKI	KQSCWASRRR
Q00609	UP	CD80_MOUSE	Cd80	15.007	27.98	MOUSE	OTHERS	LC substrate	N-out	PPEDPPDSKN	TLVLFGAGFGAVITVVVIVVII	KCFCKHRSCF
Q00609	TM	CD80_MOUSE	Cd80	64.712	71.346	MOUSE	OTHERS	LC substrate	N-out	EDPPDSKNTL	VLFGAGFGAVITVVVIVVIIKCF	CKHRSCFRRN
Q00609	PH	CD80_MOUSE	Cd80	71.808	82.002	MOUSE	OTHERS	LC substrate	N-out	PEDPPDSKNT	LVLFGAGFGAVITVVVIVVIIKCFC	KHRSCFRRNE
P13762	UP	DRB4_HUMAN	HLA-DRB4	34.624	69.643	HUMAN	OTHERS	LC substrate	N-out	SARSESAQSK	MLSGVGGFVLGLLFLGTGLFIYF	RNQKGHSGLQ
P13762	TM	DRB4_HUMAN	HLA-DRB4	43.536	77.282	HUMAN	OTHERS	LC substrate	N-out	SARSESAQSK	MLSGVGGFVLGLLFLGTGLFIYF	RNQKGHSGLQ
P13762	PH	DRB4_HUMAN	HLA-DRB4	36.481	70.462	HUMAN	OTHERS	LC substrate	N-out	SARSESAQSK	MLSGVGGFVLGLLFLGTGLFIYF	RNQKGHSGLQ
Q9UNE0	UP	EDAR_HUMAN	EDAR	24.506	62.875	HUMAN	OTHERS	LC substrate	N-out	LSGQGHLATA	LIIAMSTIFIMAIAIVLIIMF	YILKTKPSAP
Q9UNE0	TM	EDAR_HUMAN	EDAR	43.194	73.665	HUMAN	OTHERS	LC substrate	N-out	LSGQGHLATA	LIIAMSTIFIMAIAIVLIIMFYI	LKTKPSAPAC
Q9UNE0	PH	EDAR_HUMAN	EDAR	44.964	80.695	HUMAN	OTHERS	LC substrate	N-out	AHKELSGQGH	LATALIIAMSTIFIMAIAIVLIIMFYIL	KTKPSAPACC
O14944	UP	EREG_HUMAN	EREG	71.659	88.511	HUMAN	OTHERS	LC substrate	N-out	VHQPLSKEYV	ALTVILIILFLITVVGSTYYF	CRWYRNRKSK
O14944	TM	EREG_HUMAN	EREG	22.802	41.157	HUMAN	OTHERS	LC substrate	N-out	LTVHQPLSKE	YVALTVILIILFLITVVGSTYYF	CRWYRNRKSK
O14944	PH	EREG_HUMAN	EREG	36.714	68.907	HUMAN	OTHERS	LC substrate	N-out	LTVHQPLSKE	YVALTVILIILFLITVVGSTYYFC	RWYRNRKSKE
Q9H1U4	UP	MEGF9_HUMAN	MEGF9	49.713	79.081	HUMAN	OTHERS	LC substrate	N-out	LADVSWTQFN	IIILTVIIIVVVLLMGFVGAV	YMYREYQNRK
Q9H1U4	TM	MEGF9_HUMAN	MEGF9	36.74	58.858	HUMAN	OTHERS	LC substrate	N-out	LADVSWTQFN	IIILTVIIIVVVLLMGFVGAVYM	YREYQNRKLN
Q9H1U4	PH	MEGF9_HUMAN	MEGF9	42.033	62.933	HUMAN	OTHERS	LC substrate	N-out	LADVSWTQFN	IIILTVIIIVVVLLMGFVGAVYMY	REYQNRKLNA
O60449	UP	LY75_HUMAN	LY75	57.305	80.361	HUMAN	OTHERS	LC substrate	N-out	VVCKVPLGPD	YTAIAIIVATLSILVLMGGLIWFLF	QRHRLHLAGF
O60449	TM	LY75_HUMAN	LY75	21.18	55.065	HUMAN	OTHERS	LC substrate	N-out	CKVPLGPDYT	AIAIIVATLSILVLMGGLIWFLF	QRHRLHLAGF
O60449	PH	LY75_HUMAN	LY75	38.246	77.042	HUMAN	OTHERS	LC substrate	N-out	VVCKVPLGPD	YTAIAIIVATLSILVLMGGLIWFLF	QRHRLHLAGF
O75077	UP	ADA23_HUMAN	ADAM23	52.875	77.323	HUMAN	OTHERS	LC substrate	N-out	EGPKGPSATN	LIIGSIAGAILVAAIVLGGTG	WGFKNVKKRR
O75077	TM	ADA23_HUMAN	ADAM23	39.237	66.56	HUMAN	OTHERS	LC substrate	N-out	GPKGPSATNL	IIGSIAGAILVAAIVLGGTGWGF	KNVKKRRFDP
O75077	PH	ADA23_HUMAN	ADAM23	33.635	58.585	HUMAN	OTHERS	LC substrate	N-out	EGPKGPSATN	LIIGSIAGAILVAAIVLGGTGWGF	KNVKKRRFDP
Q9UKJ8	UP	ADA21_HUMAN	ADAM21	15.643	44.074	HUMAN	OTHERS	LC substrate	N-out	DSGPASAKRG	VFLPLIVIPSLSVLTFLFTVG	LLMYLRQCSG
Q9UKJ8	TM	ADA21_HUMAN	ADAM21	36.568	69.878	HUMAN	OTHERS	LC substrate	N-out	PASAKRGVFL	PLIVIPSLSVLTFLFTVGLLMYL	RQCSGPKETK
Q9UKJ8	PH	ADA21_HUMAN	ADAM21	73.524	88.09	HUMAN	OTHERS	LC substrate	N-out	DSGPASAKRG	VFLPLIVIPSLSVLTFLFTVGLLMYL	RQCSGPKETK
Q96PD2	UP	DCBD2_HUMAN	DCBLD2	51.99	78.641	HUMAN	OTHERS	LC substrate	N-out	VTPNVTKDVA	LAAVLVPVLVMVLTTLILILV	CAWHWRNRKK
Q96PD2	TM	DCBD2_HUMAN	DCBLD2	25.857	55.048	HUMAN	OTHERS	LC substrate	N-out	TTVTPNVTKD	VALAAVLVPVLVMVLTTLILILV	CAWHWRNRKK
Q96PD2	PH	DCBD2_HUMAN	DCBLD2	51.2	64.867	HUMAN	OTHERS	LC substrate	N-out	TTVTPNVTKD	VALAAVLVPVLVMVLTTLILILVCAW	HWRNRKKKTE
A0A1B0GTW7	UP	LMLN2_HUMAN	LMLN2	38.553	76.87	HUMAN	OTHERS	LC substrate	N-out	DHNPSMTHLR	LSMGLCLMLLILVGVMGTTAY	QKRATLPVRP
A0A1B0GTW7	TM	LMLN2_HUMAN	LMLN2	24.612	58.467	HUMAN	OTHERS	LC substrate	N-out	TSDHNPSMTH	LRLSMGLCLMLLILVGVMGTTAY	QKRATLPVRP
A0A1B0GTW7	PH	LMLN2_HUMAN	LMLN2	50.092	78.212	HUMAN	OTHERS	LC substrate	N-out	DHNPSMTHLR	LSMGLCLMLLILVGVMGTTAY	QKRATLPVRP
Q9UKF5	UP	ADA29_HUMAN	ADAM29	51.754	83.622	HUMAN	OTHERS	LC substrate	N-out	GPPPKRKKKK	KFCYLCILLLIVLFILLCCLY	RLCKKSKPIK
Q9UKF5	PH	ADA29_HUMAN	ADAM29	64.479	80.683	HUMAN	OTHERS	LC substrate	N-out	PPPKRKKKKK	FCYLCILLLIVLFILLCCLYRL	CKKSKPIKKQ
Q5VYJ5	UP	MALR1_HUMAN	MALRD1	49.146	78.625	HUMAN	OTHERS	LC substrate	N-out	FTYAQNNTWT	LLGIGLAFLMTHITVAVLCFL	ANRKVPIRKT
Q5VYJ5	TM	MALR1_HUMAN	MALRD1	28.487	56.435	HUMAN	OTHERS	LC substrate	N-out	TDFTYAQNNT	WTLLGIGLAFLMTHITVAVLCFL	ANRKVPIRKT
Q5VYJ5	PH	MALR1_HUMAN	MALRD1	49.742	63.254	HUMAN	OTHERS	LC substrate	N-out	TDFTYAQNNT	WTLLGIGLAFLMTHITVAVLCFL	ANRKVPIRKT
E9Q7X6	UP	HEG1_MOUSE	Heg1	25.184	43.764	MOUSE	OTHERS	LC substrate	N-out	GLNCGNPYQL	ITVVIAAAGGGLLLILGVALI	VTCCRKSKND
E9Q7X6	TM	HEG1_MOUSE	Heg1	35.189	59.391	MOUSE	OTHERS	LC substrate	N-out	GGLNCGNPYQ	LITVVIAAAGGGLLLILGVALIV	TCCRKSKNDI
E9Q7X6	PH	HEG1_MOUSE	Heg1	72.594	89.519	MOUSE	OTHERS	LC substrate	N-out	GGLNCGNPYQ	LITVVIAAAGGGLLLILGVALIVTCC	RKSKNDISKL
Q9BXJ7	UP	AMNLS_HUMAN	AMN	17.899	47.947	HUMAN	OTHERS	LC substrate	N-out	ESGAHVWGSS	AAGLAGGVAAAVLLALLVLLV	APPLLRRAGR
Q9BXJ7	TM	AMNLS_HUMAN	AMN	45.665	77.868	HUMAN	OTHERS	LC substrate	N-out	AHVWGSSAAG	LAGGVAAAVLLALLVLLVAPPLL	RRAGRLRWRR
Q9BXJ7	PH	AMNLS_HUMAN	AMN	51.062	83.834	HUMAN	OTHERS	LC substrate	N-out	AHVWGSSAAG	LAGGVAAAVLLALLVLLVAPPLL	RRAGRLRWRR
Q8WVV5	UP	BT2A2_HUMAN	BTN2A2	52.472	84.609	HUMAN	OTHERS	LC substrate	N-out	AVILTASPWM	VSMTVILAVFIIFMAVSICCI	KKLQREKKIL
Q8WVV5	TM	BT2A2_HUMAN	BTN2A2	37.629	76.717	HUMAN	OTHERS	LC substrate	N-out	ALAVILTASP	WMVSMTVILAVFIIFMAVSICCI	KKLQREKKIL
Q8WVV5	PH	BT2A2_HUMAN	BTN2A2	29.741	42.757	HUMAN	OTHERS	LC substrate	N-out	PESFMPSASP	WMVALAVILTASPWMVSMTVILAVFIIFMAVSIC	CIKKLQREKK
Q9BWV1	UP	BOC_HUMAN	BOC	46.892	80.701	HUMAN	OTHERS	LC substrate	N-out	MVARSSDLPY	LIVGVVLGSIVLIIVTFIPFC	LWRAWSKQKH
Q9BWV1	TM	BOC_HUMAN	BOC	25.21	51.477	HUMAN	OTHERS	LC substrate	N-out	MVARSSDLPY	LIVGVVLGSIVLIIVTFIPFCLW	RAWSKQKHTT
Q9BWV1	PH	BOC_HUMAN	BOC	51.782	67.386	HUMAN	OTHERS	LC substrate	N-out	AMVARSSDLP	YLIVGVVLGSIVLIIVTFIPFCLW	RAWSKQKHTT
Q6UXE8	UP	BTNL3_HUMAN	BTNL3	26.616	62.637	HUMAN	OTHERS	LC substrate	N-out	FQPSPWRLAS	ILLGLLCGALCGVVMGMIIVF	FKSKGKIQAE
Q6UXE8	TM	BTNL3_HUMAN	BTNL3	41.308	77.017	HUMAN	OTHERS	LC substrate	N-out	FFQPSPWRLA	SILLGLLCGALCGVVMGMIIVFF	KSKGKIQAEL
Q6UXE8	PH	BTNL3_HUMAN	BTNL3	35.226	80.622	HUMAN	OTHERS	LC substrate	N-out	ETFFQPSPWR	LASILLGLLCGALCGVVMGMIIVFF	KSKGKIQAEL
Q5JX71	UP	F209A_HUMAN	FAM209A	33.474	73.926	HUMAN	OTHERS	LC substrate	N-out	RIRQNLPEHT	QGWLGSKWLWLLFVVVPFVIL	QCQRDSEKNK
Q5JX71	TM	F209A_HUMAN	FAM209A	38.1	73.316	HUMAN	OTHERS	LC substrate	N-out	HFRIRQNLPE	HTQGWLGSKWLWLLFVVVPFVIL	QCQRDSEKNK
Q5JX71	PH	F209A_HUMAN	FAM209A	47.143	57.132	HUMAN	OTHERS	LC substrate	N-out	RQNLPEHTQG	WLGSKWLWLLFVVVPFVIL	QCQRDSEKNK
Q8TCW7	UP	ZPLD1_HUMAN	ZPLD1	13.156	46.806	HUMAN	OTHERS	LC substrate	N-out	PPFQLNAITS	ALISGMVILGVTSFSLLLCSL	ALLHRKGPTS
Q8TCW7	TM	ZPLD1_HUMAN	ZPLD1	61.237	82.651	HUMAN	OTHERS	LC substrate	N-out	PFQLNAITSA	LISGMVILGVTSFSLLLCSLALL	HRKGPTSLVL
Q8TCW7	PH	ZPLD1_HUMAN	ZPLD1	44.305	74.869	HUMAN	OTHERS	LC substrate	N-out	PPFQLNAITS	ALISGMVILGVTSFSLLLCSLALL	HRKGPTSLVL
Q96KV6	UP	BT2A3_HUMAN	BTN2A3P	63.023	84.127	HUMAN	OTHERS	LC substrate	N-out	SFMPSRSPCV	VILPVIMIILMIPIAICIYWI	NNLQKEKKDS
Q96KV6	TM	BT2A3_HUMAN	BTN2A3P	22.225	54.587	HUMAN	OTHERS	LC substrate	N-out	ESFMPSRSPC	VVILPVIMIILMIPIAICIYWIN	NLQKEKKDSH
Q96KV6	PH	BT2A3_HUMAN	BTN2A3P	40.379	58.549	HUMAN	OTHERS	LC substrate	N-out	SFMPSRSPCV	VILPVIMIILMIPIAICIYWI	NNLQKEKKDS
Q8WW62	UP	TMED6_HUMAN	TMED6	31.151	64.529	HUMAN	OTHERS	LC substrate	N-out	FFLIQSNYNY	VNWWSTAQSLVIILSGILQLYFL	KRLFNVPTTT
Q8WW62	TM	TMED6_HUMAN	TMED6	33.749	75.215	HUMAN	OTHERS	LC substrate	N-out	FFLIQSNYNY	VNWWSTAQSLVIILSGILQLYFL	KRLFNVPTTT
Q8WW62	PH	TMED6_HUMAN	TMED6	39.67	78.138	HUMAN	OTHERS	LC substrate	N-out	LIQSNYNYVN	WWSTAQSLVIILSGILQLYFL	KRLFNVPTTT
Q7Z7M0	UP	MEGF8_HUMAN	MEGF8	28.647	57.616	HUMAN	OTHERS	LC substrate	N-out	FFRQDQAHID	LFVFFSVFFSCFFLFLSLCVL	LWKAKQALDQ
Q7Z7M0	TM	MEGF8_HUMAN	MEGF8	52.143	83.761	HUMAN	OTHERS	LC substrate	N-out	FFRQDQAHID	LFVFFSVFFSCFFLFLSLCVLLW	KAKQALDQRQ
Q7Z7M0	PH	MEGF8_HUMAN	MEGF8	34.81	65.216	HUMAN	OTHERS	LC substrate	N-out	FFRQDQAHID	LFVFFSVFFSCFFLFLSLCVLLW	KAKQALDQRQ
Q9P2V4	UP	LRIT1_HUMAN	LRIT1	34.936	72.064	HUMAN	OTHERS	LC substrate	N-out	EVVDAENTQQ	LINVVVISVAIVIALPLTLLV	CCSALQKRCR
Q9P2V4	TM	LRIT1_HUMAN	LRIT1	40.919	76.217	HUMAN	OTHERS	LC substrate	N-out	DAENTQQLIN	VVVISVAIVIALPLTLLVCCSAL	QKRCRKCFNK
Q9P2V4	PH	LRIT1_HUMAN	LRIT1	36.465	61.102	HUMAN	OTHERS	LC substrate	N-out	EVVDAENTQQ	LINVVVISVAIVIALPLTLLVCCSAL	QKRCRKCFNK
P15813	UP	CD1D_HUMAN	CD1D	58.037	87.696	HUMAN	OTHERS	LC substrate	N-out	VLYWGGSYTS	MGLIALAVLACLLFLLIVGFT	SRFKRQTSYQ
P15813	TM	CD1D_HUMAN	CD1D	26.615	54.78	HUMAN	OTHERS	LC substrate	N-out	QDIVLYWGGS	YTSMGLIALAVLACLLFLLIVGF	TSRFKRQTSY
P15813	PH	CD1D_HUMAN	CD1D	34.889	58.848	HUMAN	OTHERS	LC substrate	N-out	KHSSLEGQDI	VLYWGGSYTSMGLIALAVLACLLFLLIV	GFTSRFKRQT
P05532	UP	KIT_MOUSE	Kit	22.294	51.906	MOUSE	OTHERS	LC substrate	N-out	QIQAHTLFTP	LLIGFVVAAGAMGIIVMVLTY	KYLQKPMYEV
P05532	TM	KIT_MOUSE	Kit	56.194	77.941	MOUSE	OTHERS	LC substrate	N-out	NNKEQIQAHT	LFTPLLIGFVVAAGAMGIIVMVL	TYKYLQKPMY
P05532	PH	KIT_MOUSE	Kit	38.339	74.088	MOUSE	OTHERS	LC substrate	N-out	NNKEQIQAHT	LFTPLLIGFVVAAGAMGIIVMVL	TYKYLQKPMY
P38484	UP	INGR2_HUMAN	IFNGR2	28.96	46.603	HUMAN	OTHERS	LC substrate	N-out	MADASTELQQ	VILISVGTFSLLSVLAGACFF	LVLKYRGLIK
P38484	TM	INGR2_HUMAN	IFNGR2	34.897	55.705	HUMAN	OTHERS	LC substrate	N-out	MADASTELQQ	VILISVGTFSLLSVLAGACFFLV	LKYRGLIKYW
P38484	PH	INGR2_HUMAN	IFNGR2	67.035	87.521	HUMAN	OTHERS	LC substrate	N-out	MADASTELQQ	VILISVGTFSLLSVLAGACFFLVL	KYRGLIKYWF
Q14773	UP	ICAM4_HUMAN	ICAM4	31.806	75.043	HUMAN	OTHERS	LC substrate	N-out	MLAWSPAPTA	LASGSIAALVGILLTVGAAYL	CKCLAMKSQA
P78410	UP	BT3A2_HUMAN	BTN3A2	63.622	82.689	HUMAN	OTHERS	LC substrate	N-out	DPFFRSAQPW	IAALAGTLPILLLLLAGASYF	LWRQQKEITA
P78410	TM	BT3A2_HUMAN	BTN3A2	21.893	38.711	HUMAN	OTHERS	LC substrate	N-out	ADPFFRSAQP	WIAALAGTLPILLLLLAGASYFL	WRQQKEITAL
P78410	PH	BT3A2_HUMAN	BTN3A2	34.457	78.01	HUMAN	OTHERS	LC substrate	N-out	ADPFFRSAQP	WIAALAGTLPILLLLLAGASYFLW	RQQKEITALS
Q8BJE2	UP	BTNL9_MOUSE	Btnl9	17.924	47.053	MOUSE	OTHERS	LC substrate	N-out	FLPRMSPWKK	AFVGTLVVLPLSLIVLTMLAL	RYFYKLRSFQ
Q8BJE2	TM	BTNL9_MOUSE	Btnl9	42.355	55.848	MOUSE	OTHERS	LC substrate	N-out	LPRMSPWKKA	FVGTLVVLPLSLIVLTMLALRYF	YKLRSFQEKQ
Q8BJE2	PH	BTNL9_MOUSE	Btnl9	68.233	87.2	MOUSE	OTHERS	LC substrate	N-out	FLPRMSPWKK	AFVGTLVVLPLSLIVLTMLALRYFY	KLRSFQEKQV
Q9R159	UP	ADA25_MOUSE	Adam25	29.581	66.426	MOUSE	OTHERS	LC substrate	N-out	EKKHKKSIGL	VILFWILFACFSVLFIVFLFF	LRSYVELPMS
Q9R159	TM	ADA25_MOUSE	Adam25	31.793	67.61	MOUSE	OTHERS	LC substrate	N-out	TEKKHKKSIG	LVILFWILFACFSVLFIVFLFFL	RSYVELPMSE
Q9R159	PH	ADA25_MOUSE	Adam25	47.03	75.481	MOUSE	OTHERS	LC substrate	N-out	NYTEKKHKKS	IGLVILFWILFACFSVLFIVFLFFL	RSYVELPMSE
P26952	UP	IL3RA_MOUSE	Il3ra	21.79	45.074	MOUSE	OTHERS	LC substrate	N-out	VCPPEVMPVK	TALVTSVATVLGAGLVAAGLLLWW	RKSLLYRLCP
P26952	TM	IL3RA_MOUSE	Il3ra	36.612	80.399	MOUSE	OTHERS	LC substrate	N-out	CPPEVMPVKT	ALVTSVATVLGAGLVAAGLLLWW	RKSLLYRLCP
P26952	PH	IL3RA_MOUSE	Il3ra	48.624	85.381	MOUSE	OTHERS	LC substrate	N-out	CPPEVMPVKT	ALVTSVATVLGAGLVAAGLLLWW	RKSLLYRLCP
Q9NPH3	UP	IL1AP_HUMAN	IL1RAP	50.465	80.92	HUMAN	OTHERS	LC substrate	N-out	VELACGFGAT	VLLVVILIVVYHVYWLEMVLF	YRAHFGTDET
Q9NPH3	TM	IL1AP_HUMAN	IL1RAP	18.745	62.619	HUMAN	OTHERS	LC substrate	N-out	KVPAPRYTVE	LACGFGATVLLVVILIVVYHVYW	LEMVLFYRAH
Q9NPH3	PH	IL1AP_HUMAN	IL1RAP	35.96	69.092	HUMAN	OTHERS	LC substrate	N-out	APRYTVELAC	GFGATVLLVVILIVVYHVYWL	EMVLFYRAHF
Q9Y493	UP	ZAN_HUMAN	ZAN	32.649	66.062	HUMAN	OTHERS	LC substrate	N-out	DAPPPRKPAS	NLVGVLLGLLVPVVVVLLAVT	RECIYRTRRK
Q9Y493	TM	ZAN_HUMAN	ZAN	37.047	79.094	HUMAN	OTHERS	LC substrate	N-out	PRDAPPPRKP	ASNLVGVLLGLLVPVVVVLLAVT	RECIYRTRRK
Q9Y493	PH	ZAN_HUMAN	ZAN	35.333	66.641	HUMAN	OTHERS	LC substrate	N-out	APPPRKPASN	LVGVLLGLLVPVVVVLLAVT	RECIYRTRRK
P07202	UP	PERT_HUMAN	TPO	35.681	77.025	HUMAN	OTHERS	LC substrate	N-out	TCVDSGRLPR	VTWISMSLAALLIGGFAGLTSTVIC	RWTRTGTKST
P07202	TM	PERT_HUMAN	TPO	20.416	42.808	HUMAN	OTHERS	LC substrate	N-out	VDSGRLPRVT	WISMSLAALLIGGFAGLTSTVIC	RWTRTGTKST
P07202	PH	PERT_HUMAN	TPO	56.727	84.02	HUMAN	OTHERS	LC substrate	N-out	VDSGRLPRVT	WISMSLAALLIGGFAGLTSTVIC	RWTRTGTKST
Q9D7L8	UP	TMIG1_MOUSE	Tmigd1	24.546	42.057	MOUSE	OTHERS	LC substrate	N-out	DFHLLVKDKV	FVMPAEPIIAACVVVVLTMAF	ALFSRRKRIM
Q9D7L8	TM	TMIG1_MOUSE	Tmigd1	42.252	73.324	MOUSE	OTHERS	LC substrate	N-out	FHLLVKDKVF	VMPAEPIIAACVVVVLTMAFALF	SRRKRIMKLC
Q9D7L8	PH	TMIG1_MOUSE	Tmigd1	58.904	75.11	MOUSE	OTHERS	LC substrate	N-out	KDKVFVMPAE	PIIAACVVVVLTMAFALF	SRRKRIMKLC
O76036	UP	NCTR1_HUMAN	NCR1	71.028	82.507	HUMAN	OTHERS	LC substrate	N-out	WDHTAQNLLR	MGLAFLVLVALVWFLVEDWLS	RKRTRERASR
O76036	TM	NCTR1_HUMAN	NCR1	31.826	53.185	HUMAN	OTHERS	LC substrate	N-out	HALWDHTAQN	LLRMGLAFLVLVALVWFLV	EDWLSRKRTR
O76036	PH	NCTR1_HUMAN	NCR1	27.835	49.524	HUMAN	OTHERS	LC substrate	N-out	HALWDHTAQN	LLRMGLAFLVLVALVWFLV	EDWLSRKRTR
Q8TAB3	UP	PCD19_HUMAN	PCDH19	28.93	67.235	HUMAN	OTHERS	LC substrate	N-out	QESMGSVNLS	LIFIIALGSIAGILFVTMIFV	AIKCKRDNKE
Q8TAB3	TM	PCD19_HUMAN	PCDH19	39.251	65.602	HUMAN	OTHERS	LC substrate	N-out	QESMGSVNLS	LIFIIALGSIAGILFVTMIFVAI	KCKRDNKEIR
Q8TAB3	PH	PCD19_HUMAN	PCDH19	48.138	66.688	HUMAN	OTHERS	LC substrate	N-out	QESMGSVNLS	LIFIIALGSIAGILFVTMIFVAI	KCKRDNKEIR
Q24JP5	UP	T132A_HUMAN	TMEM132A	39.738	75.782	HUMAN	OTHERS	LC substrate	N-out	VTELELGMYA	LLGVFCVAIFIFLVNGVVFVL	RYQRKEPPDS
Q24JP5	TM	T132A_HUMAN	TMEM132A	27.418	46.495	HUMAN	OTHERS	LC substrate	N-out	QHVTELELGM	YALLGVFCVAIFIFLVNGVVFVL	RYQRKEPPDS
Q24JP5	PH	T132A_HUMAN	TMEM132A	49.929	76.379	HUMAN	OTHERS	LC substrate	N-out	PAPQHVTELE	LGMYALLGVFCVAIFIFLVNGVVFVL	RYQRKEPPDS
Q8IYJ0	UP	PIANP_HUMAN	PIANP	21.107	53.737	HUMAN	OTHERS	LC substrate	N-out	FGGRGEGVDP	QLYVTITISIIIVLVATGIIF	KFCWDRSQKR
Q8IYJ0	TM	PIANP_HUMAN	PIANP	22.209	50.512	HUMAN	OTHERS	LC substrate	N-out	GRGEGVDPQL	YVTITISIIIVLVATGIIFKFCW	DRSQKRRRPS
Q8IYJ0	PH	PIANP_HUMAN	PIANP	78.243	89.478	HUMAN	OTHERS	LC substrate	N-out	GGRGEGVDPQ	LYVTITISIIIVLVATGIIFKFCW	DRSQKRRRPS
Q75VT8	UP	HIDE1_MOUSE	Hide1	16.628	54.342	MOUSE	OTHERS	LC substrate	N-out	QVQVSFPVPT	WILALSLSLAGAVLFSGLVAI	TVLVRKAKAK
Q75VT8	TM	HIDE1_MOUSE	Hide1	26.971	61.32	MOUSE	OTHERS	LC substrate	N-out	QVSFPVPTWI	LALSLSLAGAVLFSGLVAITVLV	RKAKAKNLQK
Q75VT8	PH	HIDE1_MOUSE	Hide1	66.602	89.174	MOUSE	OTHERS	LC substrate	N-out	QVQVSFPVPT	WILALSLSLAGAVLFSGLVAITVLV	RKAKAKNLQK
Q9QUJ0	UP	HCST_MOUSE	Hcst	43.052	70.778	MOUSE	OTHERS	LC substrate	N-out	SGCGTLSLPL	LAGLVAADAVMSLLIVGVVFV	CMRPHGRPAQ
Q9QUJ0	TM	HCST_MOUSE	Hcst	39.683	48.47	MOUSE	OTHERS	LC substrate	N-out	CSGCGTLSLP	LLAGLVAADAVMSLLIVGVVFVC	MRPHGRPAQE
Q9QUJ0	PH	HCST_MOUSE	Hcst	40.048	72.027	MOUSE	OTHERS	LC substrate	N-out	AGSCSGCGTL	SLPLLAGLVAADAVMSLLIVGVVFVC	MRPHGRPAQE
Q9R157	UP	ADA18_MOUSE	Adam18	38.668	69.885	MOUSE	OTHERS	LC substrate	N-out	TKRLSKNEDS	WVILGFFIFLPFIVTFLVGIM	KRNERKIVPQ
Q9R157	TM	ADA18_MOUSE	Adam18	55.047	90.423	MOUSE	OTHERS	LC substrate	N-out	TKRLSKNEDS	WVILGFFIFLPFIVTFLVGI	MKRNERKIVP
Q9R157	PH	ADA18_MOUSE	Adam18	22.143	37.503	MOUSE	OTHERS	LC substrate	N-out	TKRLSKNEDS	WVILGFFIFLPFIVTFLVGIM	KRNERKIVPQ
Q4V9L6	UP	TM119_HUMAN	TMEM119	56.922	86.054	HUMAN	OTHERS	LC substrate	N-out	IVDFFRQYVM	LIAVVGSLAFLLMFIVCAAVI	TRQKQKASAY
Q4V9L6	TM	TM119_HUMAN	TMEM119	22.174	39.048	HUMAN	OTHERS	LC substrate	N-out	DGIVDFFRQY	VMLIAVVGSLAFLLMFIVCAAVI	TRQKQKASAY
Q4V9L6	PH	TM119_HUMAN	TMEM119	39.628	66.752	HUMAN	OTHERS	LC substrate	N-out	LDGIVDFFRQ	YVMLIAVVGSLAFLLMFIVCAAVI	TRQKQKASAY
Q14242	UP	SELPL_HUMAN	SELPLG	49.368	84.417	HUMAN	OTHERS	LC substrate	N-out	APDHISVKQC	LLAILILALVATIFFVCTVVL	AVRLSRKGHM
Q14242	TM	SELPL_HUMAN	SELPLG	34.192	58.48	HUMAN	OTHERS	LC substrate	N-out	APDHISVKQC	LLAILILALVATIFFVCTVVLAV	RLSRKGHMYP
Q14242	PH	SELPL_HUMAN	SELPLG	26.437	57.052	HUMAN	OTHERS	LC substrate	N-out	APDHISVKQC	LLAILILALVATIFFVCTVVLAV	RLSRKGHMYP
Q9JI76	UP	ADA21_MOUSE	Adam21	19.165	52.451	MOUSE	OTHERS	LC substrate	N-out	DSGPTSQKRR	VIITVLSITVPVLSILICLLI	AGLYRIYCKI
Q9JI76	TM	ADA21_MOUSE	Adam21	42.515	50.924	MOUSE	OTHERS	LC substrate	N-out	SGPTSQKRRV	IITVLSITVPVLSILICLLIAGL	YRIYCKIPSG
Q9JI76	PH	ADA21_MOUSE	Adam21	60.821	84.004	MOUSE	OTHERS	LC substrate	N-out	DSGPTSQKRR	VIITVLSITVPVLSILICLLIAGLY	RIYCKIPSGP
P15260	UP	INGR1_HUMAN	IFNGR1	17.601	41.249	HUMAN	OTHERS	LC substrate	N-out	ITIFNSSIKG	SLWIPVVAALLLFLVLSLVFI	CFYIKKINPL
P15260	TM	INGR1_HUMAN	IFNGR1	30.783	71.634	HUMAN	OTHERS	LC substrate	N-out	IFNSSIKGSL	WIPVVAALLLFLVLSLVFICFYI	KKINPLKEKS
P15260	PH	INGR1_HUMAN	IFNGR1	61.683	86.822	HUMAN	OTHERS	LC substrate	N-out	TIFNSSIKGS	LWIPVVAALLLFLVLSLVFICFYI	KKINPLKEKS
Q3TTE0	UP	ADAM5_MOUSE	Adam5	42.489	65.76	MOUSE	OTHERS	LC substrate	N-out	QQSHSNLKKN	QLQLILYISLPLLVMISAVVI	KQSKLSRVCD
Q3TTE0	TM	ADAM5_MOUSE	Adam5	26.557	49.61	MOUSE	OTHERS	LC substrate	N-out	HSNLKKNQLQ	LILYISLPLLVMISAVVI	KQSKLSRVCD
Q3TTE0	PH	ADAM5_MOUSE	Adam5	50.957	74.395	MOUSE	OTHERS	LC substrate	N-out	HSNLKKNQLQ	LILYISLPLLVMISAVVI	KQSKLSRVCD
P55808	UP	XG_HUMAN	XG	48.596	74.201	HUMAN	OTHERS	LC substrate	N-out	GNPEGNMVAK	IVSPIVSVVVVTLLGAAASYF	KLNNRRNCFR
P55808	TM	XG_HUMAN	XG	68.775	73.662	HUMAN	OTHERS	LC substrate	N-out	GNPEGNMVAK	IVSPIVSVVVVTLLGAAASYFKL	NNRRNCFRTH
P50283	UP	CD7_MOUSE	Cd7	37.391	67.558	MOUSE	OTHERS	LC substrate	N-out	EPLQTSFSFP	AAIAVGFFFTGLLLGVVCSML	RKIQIKKLCA
P50283	TM	CD7_MOUSE	Cd7	19.22	55.043	MOUSE	OTHERS	LC substrate	N-out	SQEPLQTSFS	FPAAIAVGFFFTGLLLGVVCSML	RKIQIKKLCA
P50283	PH	CD7_MOUSE	Cd7	47.32	81.091	MOUSE	OTHERS	LC substrate	N-out	YRSQEPLQTS	FSFPAAIAVGFFFTGLLLGVVC	SMLRKIQIKK
P20963	UP	CD3Z_HUMAN	CD247	44.383	73.706	HUMAN	OTHERS	LC substrate	N-out	AQSFGLLDPK	LCYLLDGILFIYGVILTALFL	RVKFSRSADA
P20963	TM	CD3Z_HUMAN	CD247	17.924	35.41	HUMAN	OTHERS	LC substrate	N-out	AQSFGLLDPK	LCYLLDGILFIYGVILTALFLRV	KFSRSADAPA
P20963	PH	CD3Z_HUMAN	CD247	54.622	81.54	HUMAN	OTHERS	LC substrate	N-out	AQSFGLLDPK	LCYLLDGILFIYGVILTALFL	RVKFSRSADA
P17181	UP	INAR1_HUMAN	IFNAR1	34.149	67.461	HUMAN	OTHERS	LC substrate	N-out	EKTKPGNTSK	IWLIVGICIALFALPFVIYAA	KVFLRCINYV
P17181	TM	INAR1_HUMAN	IFNAR1	54.495	87.043	HUMAN	OTHERS	LC substrate	N-out	EKTKPGNTSK	IWLIVGICIALFALPFVIYAAKV	FLRCINYVFF
P17181	PH	INAR1_HUMAN	IFNAR1	19.109	44.526	HUMAN	OTHERS	LC substrate	N-out	EKTKPGNTSK	IWLIVGICIALFALPFVIYAA	KVFLRCINYV
O15455	UP	TLR3_HUMAN	TLR3	33.311	57.985	HUMAN	OTHERS	LC substrate	N-out	SCKDSAPFEL	FFMINTSILLIFIFIVLLIHF	EGWRISFYWN
O15455	TM	TLR3_HUMAN	TLR3	35.844	71.332	HUMAN	OTHERS	LC substrate	N-out	TSSCKDSAPF	ELFFMINTSILLIFIFIVLLIHF	EGWRISFYWN
O15455	PH	TLR3_HUMAN	TLR3	50.404	57.723	HUMAN	OTHERS	LC substrate	N-out	SSCKDSAPFE	LFFMINTSILLIFIFIVLLIHF	EGWRISFYWN
Q8WWB7	UP	GLMP_HUMAN	GLMP	36.84	68.434	HUMAN	OTHERS	LC substrate	N-out	VDGLSPLVLG	IMAVALGAPGLMLLGGGLVLL	LHHKKYSEYQ
Q8WWB7	TM	GLMP_HUMAN	GLMP	42.913	75.153	HUMAN	OTHERS	LC substrate	N-out	PVDGLSPLVL	GIMAVALGAPGLMLLGGGLVLLL	HHKKYSEYQS
Q8WWB7	PH	GLMP_HUMAN	GLMP	26.579	56.528	HUMAN	OTHERS	LC substrate	N-out	GFPPVDGLSP	LVLGIMAVALGAPGLMLLGGGLVLLL	HHKKYSEYQS
Q8NEA5	UP	CS018_HUMAN	C19orf18	42.958	70.342	HUMAN	OTHERS	LC substrate	N-out	IIRHRPALVK	VILISSVAFSIALICGMAISY	MIYRLAQAEE
Q8NEA5	TM	CS018_HUMAN	C19orf18	31.066	54.892	HUMAN	OTHERS	LC substrate	N-out	IRHRPALVKV	ILISSVAFSIALICGMAISYMIY	RLAQAEERQQ
Q8NEA5	PH	CS018_HUMAN	C19orf18	33.406	72.47	HUMAN	OTHERS	LC substrate	N-out	IIRHRPALVK	VILISSVAFSIALICGMAISYMIY	RLAQAEERQQ
P40259	UP	CD79B_HUMAN	CD79B	29.147	64.751	HUMAN	OTHERS	LC substrate	N-out	QLKQRNTLKD	GIIMIQTLLIILFIIVPIFLL	LDKDDSKAGM
P40259	TM	CD79B_HUMAN	CD79B	35.972	78.136	HUMAN	OTHERS	LC substrate	N-out	LKQRNTLKDG	IIMIQTLLIILFIIVPIFLL	LDKDDSKAGM
P40259	PH	CD79B_HUMAN	CD79B	30.673	65.701	HUMAN	OTHERS	LC substrate	N-out	QLKQRNTLKD	GIIMIQTLLIILFIIVPIFLLL	DKDDSKAGME
Q68DV7	UP	RNF43_HUMAN	RNF43	46.94	61.198	HUMAN	OTHERS	LC substrate	N-out	LKEPPAWPDY	DVWILMTVVGTIFVIILASVL	RIRCRPRHSR
Q68DV7	TM	RNF43_HUMAN	RNF43	34.117	59.932	HUMAN	OTHERS	LC substrate	N-out	KEPPAWPDYD	VWILMTVVGTIFVIILASVL	RIRCRPRHSR
Q68DV7	PH	RNF43_HUMAN	RNF43	36.774	65.399	HUMAN	OTHERS	LC substrate	N-out	KEPPAWPDYD	VWILMTVVGTIFVIILASVL	RIRCRPRHSR
O75445	UP	USH2A_HUMAN	USH2A	31.106	50.409	HUMAN	OTHERS	LC substrate	N-out	KSTEFYSELW	FIVLMAMLGLILLAIFLSLIL	QRKIHKEPYI
O75445	TM	USH2A_HUMAN	USH2A	25.075	77.084	HUMAN	OTHERS	LC substrate	N-out	RSKSTEFYSE	LWFIVLMAMLGLILLAIFLSLIL	QRKIHKEPYI
O75445	PH	USH2A_HUMAN	USH2A	46.007	74.137	HUMAN	OTHERS	LC substrate	N-out	RSKSTEFYSE	LWFIVLMAMLGLILLAIFLSLIL	QRKIHKEPYI
Q6UXL0	UP	I20RB_HUMAN	IL20RB	29.521	55.758	HUMAN	OTHERS	LC substrate	N-out	VEVQGEAIPL	VLALFAFVGFMLILVVVPLFV	WKMGRLLQYS
Q6UXL0	TM	I20RB_HUMAN	IL20RB	59.383	76.937	HUMAN	OTHERS	LC substrate	N-out	CVEVQGEAIP	LVLALFAFVGFMLILVVVPLFVW	KMGRLLQYSC
Q6UXL0	PH	I20RB_HUMAN	IL20RB	24.709	56.887	HUMAN	OTHERS	LC substrate	N-out	QTECVEVQGE	AIPLVLALFAFVGFMLILVVVPLFV	WKMGRLLQYS
A6NF34	UP	ANTRL_HUMAN	ANTXRL	54.268	77.223	HUMAN	OTHERS	LC substrate	N-out	TSTTCGIFRN	WLYFVPLLLLVPLLLCCVWRL	CRKQTVKEPP
A6NF34	PH	ANTRL_HUMAN	ANTXRL	19.499	50.731	HUMAN	OTHERS	LC substrate	N-out	TSTTCGIFRN	WLYFVPLLLLVPLLLCCVWRLC	RKQTVKEPPP
Q7TST0	UP	BTNL1_MOUSE	Btnl1	56.575	81.35	MOUSE	OTHERS	LC substrate	N-out	PFFPKTCPWK	VALVCSVLILLVLLGGISLGI	WKEHQVKRRE
Q7TST0	TM	BTNL1_MOUSE	Btnl1	31.059	63.133	MOUSE	OTHERS	LC substrate	N-out	PEPFFPKTCP	WKVALVCSVLILLVLLGGISLGI	WKEHQVKRRE
Q7TST0	PH	BTNL1_MOUSE	Btnl1	20.585	49.384	MOUSE	OTHERS	LC substrate	N-out	PFFPKTCPWK	VALVCSVLILLVLLGGISLGIW	KEHQVKRREI
P13688	UP	CEAM1_HUMAN	CEACAM1	39.452	68.635	HUMAN	OTHERS	LC substrate	N-out	LPQENGLSPG	AIAGIVIGVVALVALIAVALACFL	HFGKTGRASD
P13688	TM	CEAM1_HUMAN	CEACAM1	46.804	59.441	HUMAN	OTHERS	LC substrate	N-out	NGLSPGAIAG	IVIGVVALVALIAVALACFLHFG	KTGRASDQRD
P13688	PH	CEAM1_HUMAN	CEACAM1	33.331	54.304	HUMAN	OTHERS	LC substrate	N-out	LPQENGLSPG	AIAGIVIGVVALVALIAVALACFLHF	GKTGRASDQR
A0A1B0GTY4	UP	TEX50_HUMAN	TEX50	22.555	55.886	HUMAN	OTHERS	LC substrate	N-out	DFANMDIFQG	CLYLIYNLLQAVFFVLFVLSV	HYLWKKWKKH
A0A1B0GTY4	TM	TEX50_HUMAN	TEX50	31.592	48.294	HUMAN	OTHERS	LC substrate	N-out	FANMDIFQGC	LYLIYNLLQAVFFVLFVLSVHYL	WKKWKKHQKK
A0A1B0GTY4	PH	TEX50_HUMAN	TEX50	61.645	81.975	HUMAN	OTHERS	LC substrate	N-out	NMDIFQGCLY	LIYNLLQAVFFVLFVLSVHYLW	KKWKKHQKKL
Q6UXV1	UP	IZUM2_HUMAN	IZUMO2	20.687	53.818	HUMAN	OTHERS	LC substrate	N-out	QMDSKYPRNQ	ALLGILISVSLAVFVFVVIVV	SACTYRQNRK
Q6UXV1	TM	IZUM2_HUMAN	IZUMO2	55.343	71.185	HUMAN	OTHERS	LC substrate	N-out	QMDSKYPRNQ	ALLGILISVSLAVFVFVVIVVSA	CTYRQNRKLL
O35674	UP	ADA19_MOUSE	Adam19	33.881	63.597	MOUSE	OTHERS	LC substrate	N-out	VDSGPLPPKS	VGPVIAGVFSALFVLAVLVLL	CHCYRQSHKL
O35674	TM	ADA19_MOUSE	Adam19	58.839	79.221	MOUSE	OTHERS	LC substrate	N-out	VDSGPLPPKS	VGPVIAGVFSALFVLAVLVLLCH	CYRQSHKLGK
O35674	PH	ADA19_MOUSE	Adam19	20.291	45.605	MOUSE	OTHERS	LC substrate	N-out	GPLPPKSVGP	VIAGVFSALFVLAVLVLLCHCY	RQSHKLGKPS
O75309	UP	CAD16_HUMAN	CDH16	28.003	61.123	HUMAN	OTHERS	LC substrate	N-out	MKGMPTKLSA	VGILVGTLVAIGIFLILIFTH	WTMSRKKDPD
O75309	TM	CAD16_HUMAN	CDH16	24.081	57.776	HUMAN	OTHERS	LC substrate	N-out	RMKGMPTKLS	AVGILVGTLVAIGIFLILIFTHW	TMSRKKDPDQ
O75309	PH	CAD16_HUMAN	CDH16	58.255	71.966	HUMAN	OTHERS	LC substrate	N-out	VGRMKGMPTK	LSAVGILVGTLVAIGIFLILIF	THWTMSRKKD
Q16586	UP	SGCA_HUMAN	SGCA	27.945	69.453	HUMAN	OTHERS	LC non-substrate	N-out	APDRDFLVDA	LVTLLVPLLVALLLTLLLAYV	MCCRREGRLK
Q16586	TM	SGCA_HUMAN	SGCA	48.042	69.466	HUMAN	OTHERS	LC non-substrate	N-out	EAPDRDFLVD	ALVTLLVPLLVALLLTLLLAYVM	CCRREGRLKR
Q16586	PH	SGCA_HUMAN	SGCA	36.472	48.457	HUMAN	OTHERS	LC non-substrate	N-out	CPPTEAPDRD	FLVDALVTLLVPLLVALLLTLLLAYVM	CCRREGRLKR
Q9NTN9	UP	SEM4G_HUMAN	SEMA4G	11.497	35.131	HUMAN	OTHERS	LC non-substrate	N-out	GAQLAPDVRL	LYVLAIAALGGLCLILASSLL	YVACLREGRR
Q9NTN9	TM	SEM4G_HUMAN	SEMA4G	35.297	63.953	HUMAN	OTHERS	LC non-substrate	N-out	LAPDVRLLYV	LAIAALGGLCLILASSLLYVACL	REGRRGRRRK
Q9NTN9	PH	SEM4G_HUMAN	SEMA4G	67.163	86.567	HUMAN	OTHERS	LC non-substrate	N-out	PGAQLAPDVR	LLYVLAIAALGGLCLILASSLLYVACL	REGRRGRRRK
Q5VWK5	UP	IL23R_HUMAN	IL23R	34.636	67.459	HUMAN	OTHERS	LC non-substrate	N-out	LTSDNRGDIG	LLLGMIVFAVMLSILSLIGIF	NRSFRTGIKR
Q5VWK5	TM	IL23R_HUMAN	IL23R	38.347	75.676	HUMAN	OTHERS	LC non-substrate	N-out	GHLTSDNRGD	IGLLLGMIVFAVMLSILSLIGIF	NRSFRTGIKR
Q5VWK5	PH	IL23R_HUMAN	IL23R	23.438	59.918	HUMAN	OTHERS	LC non-substrate	N-out	GHLTSDNRGD	IGLLLGMIVFAVMLSILSLIGIFN	RSFRTGIKRR
Q9JL59	UP	SCT1B_MOUSE	Sectm1b	40.391	69.479	MOUSE	OTHERS	LC non-substrate	N-out	DKPPTAVRTE	VIIIIAIATTIIITGIGVFVW	YKQFPVAPQI
Q9JL59	TM	SCT1B_MOUSE	Sectm1b	24.137	72.394	MOUSE	OTHERS	LC non-substrate	N-out	PDKPPTAVRT	EVIIIIAIATTIIITGIGVFVWY	KQFPVAPQIQ
Q9JL59	PH	SCT1B_MOUSE	Sectm1b	25.258	67.58	MOUSE	OTHERS	LC non-substrate	N-out	DKPPTAVRTE	VIIIIAIATTIIITGIGVFVWY	KQFPVAPQIQ
Q07011	UP	TNR9_HUMAN	TNFRSF9	64.383	70.467	HUMAN	OTHERS	LC non-substrate	N-out	PAREPGHSPQ	IISFFLALTSTALLFLLFFLTLRFSVV	KRGRKKLLYI
Q07011	TM	TNR9_HUMAN	TNFRSF9	20.359	36.01	HUMAN	OTHERS	LC non-substrate	N-out	PGHSPQIISF	FLALTSTALLFLLFFLTLRFSVV	KRGRKKLLYI
Q07011	PH	TNR9_HUMAN	TNFRSF9	33.353	74.404	HUMAN	OTHERS	LC non-substrate	N-out	PAREPGHSPQ	IISFFLALTSTALLFLLFFLTL	RFSVVKRGRK
A2A863	UP	ITB4_MOUSE	Itgb4	24.328	47.393	MOUSE	OTHERS	LC non-substrate	N-out	HKKKDCPPGS	FWWLIPLLIFLLLLLALLLLL	CWKYCACCKA
A2A863	TM	ITB4_MOUSE	Itgb4	53.555	82.206	MOUSE	OTHERS	LC non-substrate	N-out	LVHKKKDCPP	GSFWWLIPLLIFLLLLLALLLLL	CWKYCACCKA
A2A863	PH	ITB4_MOUSE	Itgb4	29.226	60.96	MOUSE	OTHERS	LC non-substrate	N-out	HKKKDCPPGS	FWWLIPLLIFLLLLLALLLLLCW	KYCACCKACL
Q8N131	TM	PORIM_HUMAN	TMEM123	22.721	61.361	HUMAN	OTHERS	LC non-substrate	N-out	KKGSKFDTGS	FVGGIVLTLGVLSILYIGCKMYY	SRRGIRYRTI
Q8N131	PH	PORIM_HUMAN	TMEM123	78.324	91.015	HUMAN	OTHERS	LC non-substrate	N-out	KKGSKFDTGS	FVGGIVLTLGVLSILYIGCKMYY	SRRGIRYRTI
Q8IZU9	TM	KIRR3_HUMAN	KIRREL3	72.133	78.823	HUMAN	OTHERS	LC non-substrate	N-out	GLEAESVPMA	VIIGVAVGAGVAFLVLMATIVAF	CCARSQRNLK
Q8IZU9	PH	KIRR3_HUMAN	KIRREL3	40.225	56.571	HUMAN	OTHERS	LC non-substrate	N-out	KSGAGLEAES	VPMAVIIGVAVGAGVAFLVLMATIVAF	CCARSQRNLK
Q9H251	UP	CAD23_HUMAN	CDH23	38.057	72.998	HUMAN	OTHERS	LC non-substrate	N-out	SVRLPDDMSA	LQMAIIVLAILLFLAAMLFVL	MNWYYRTVHK
Q9H251	TM	CAD23_HUMAN	CDH23	15.72	50.542	HUMAN	OTHERS	LC non-substrate	N-out	LPDDMSALQM	AIIVLAILLFLAAMLFVLMNWYY	RTVHKRKLKA
Q9H251	PH	CAD23_HUMAN	CDH23	40.42	78.926	HUMAN	OTHERS	LC non-substrate	N-out	RLPDDMSALQ	MAIIVLAILLFLAAMLFVLMNWYY	RTVHKRKLKA
O95976	UP	IGSF6_HUMAN	IGSF6	26.764	62.052	HUMAN	OTHERS	LC non-substrate	N-out	IKLLSKELRS	FLTALVSLLSVYVTGVCVAFI	LLSKSKSNPL
O95976	TM	IGSF6_HUMAN	IGSF6	44.834	51.476	HUMAN	OTHERS	LC non-substrate	N-out	IKLLSKELRS	FLTALVSLLSVYVTGVCVAFILL	SKSKSNPLRN
O95976	PH	IGSF6_HUMAN	IGSF6	33.114	76.554	HUMAN	OTHERS	LC non-substrate	N-out	IKLLSKELRS	FLTALVSLLSVYVTGVCVAFILL	SKSKSNPLRN
P13473	UP	LAMP2_HUMAN	LAMP2	20.78	50.01	HUMAN	OTHERS	LC non-substrate	N-out	QDCSADDDNF	LVPIAVGAALAGVLILVLLAYFIG	LKHHHAGYEQ
P13473	TM	LAMP2_HUMAN	LAMP2	42.464	71.82	HUMAN	OTHERS	LC non-substrate	N-out	CSADDDNFLV	PIAVGAALAGVLILVLLAYFIGL	KHHHAGYEQF
P13473	PH	LAMP2_HUMAN	LAMP2	39.638	69.54	HUMAN	OTHERS	LC non-substrate	N-out	AQDCSADDDN	FLVPIAVGAALAGVLILVLLAYFI	GLKHHHAGYE
P16284	UP	PECA1_HUMAN	PECAM1	17.779	42.812	HUMAN	OTHERS	LC non-substrate	N-out	VRVILAPWKK	GLIAVVIIGVIIALLIIAA	KCYFLRKAKA
P16284	TM	PECA1_HUMAN	PECAM1	27.044	47.661	HUMAN	OTHERS	LC non-substrate	N-out	RVILAPWKKG	LIAVVIIGVIIALLIIAAKCYFL	RKAKAKQMPV
P16284	PH	PECA1_HUMAN	PECAM1	75.601	83.328	HUMAN	OTHERS	LC non-substrate	N-out	RVILAPWKKG	LIAVVIIGVIIALLIIAAKCYF	LRKAKAKQMP
Q8NAU1	UP	FNDC5_HUMAN	FNDC5	27.246	54.214	HUMAN	OTHERS	LC non-substrate	N-out	EMGRNQQLRT	GEVLIIVVVLFMWAGVIALFC	RQYDIIKDNE
Q8NAU1	TM	FNDC5_HUMAN	FNDC5	38.86	70.929	HUMAN	OTHERS	LC non-substrate	N-out	TMKEMGRNQQ	LRTGEVLIIVVVLFMWAGVIALF	CRQYDIIKDN
Q8NAU1	PH	FNDC5_HUMAN	FNDC5	37.014	65.578	HUMAN	OTHERS	LC non-substrate	N-out	GRNQQLRTGE	VLIIVVVLFMWAGVIALFC	RQYDIIKDNE
Q9UPX0	UP	TUTLB_HUMAN	IGSF9B	29.494	70.312	HUMAN	OTHERS	LC non-substrate	N-out	DLTEDGLARP	VLAGIVATICFLAAAILFSTL	AACFVNKQRK
Q9UPX0	TM	TUTLB_HUMAN	IGSF9B	38.865	55.488	HUMAN	OTHERS	LC non-substrate	N-out	DGLARPVLAG	IVATICFLAAAILFSTLAACFVN	KQRKRKLKRK
Q9UPX0	PH	TUTLB_HUMAN	IGSF9B	46.11	53.109	HUMAN	OTHERS	LC non-substrate	N-out	DLTEDGLARP	VLAGIVATICFLAAAILFSTLAACFV	NKQRKRKLKR
A6NLX4	UP	TM210_HUMAN	TMEM210	29.731	76.346	HUMAN	OTHERS	LC non-substrate	N-out	LGLSREALIA	LLVVLAGISASCFCALVIVAI	GVLRAKGETC
A6NLX4	TM	TM210_HUMAN	TMEM210	34.278	48.076	HUMAN	OTHERS	LC non-substrate	N-out	CECSLGLSRE	ALIALLVVLAGISASCFCALVIV	AIGVLRAKGE
A6NLX4	PH	TM210_HUMAN	TMEM210	34.427	69.973	HUMAN	OTHERS	LC non-substrate	N-out	CSLGLSREAL	IALLVVLAGISASCFCALVIVAIGVL	RAKGETCPRQ
Q86YD5	UP	LRAD3_HUMAN	LDLRAD3	44.345	78.421	HUMAN	OTHERS	LC non-substrate	N-out	NQLVYYPSIT	YAIIGSSVIFVLVVALLALVL	HHQRKRNNLM
Q86YD5	TM	LRAD3_HUMAN	LDLRAD3	23.651	41.834	HUMAN	OTHERS	LC non-substrate	N-out	SENQLVYYPS	ITYAIIGSSVIFVLVVALLALVL	HHQRKRNNLM
Q86YD5	PH	LRAD3_HUMAN	LDLRAD3	32.393	71.263	HUMAN	OTHERS	LC non-substrate	N-out	SENQLVYYPS	ITYAIIGSSVIFVLVVALLALVL	HHQRKRNNLM
Q9R160	UP	ADA24_MOUSE	Adam24	32.475	70.042	MOUSE	OTHERS	LC non-substrate	N-out	SKKDAPEKPN	VIIWLLPIICVAVVLSVLFCL	SGATKKSREA
Q9R160	TM	ADA24_MOUSE	Adam24	46.953	77.365	MOUSE	OTHERS	LC non-substrate	N-out	SKKDAPEKPN	VIIWLLPIICVAVVLSVLFCLSG	ATKKSREAAA
Q9R160	PH	ADA24_MOUSE	Adam24	23.069	41.448	MOUSE	OTHERS	LC non-substrate	N-out	SKKDAPEKPN	VIIWLLPIICVAVVLSVLFCL	SGATKKSREA
Q9Y5Y7	UP	LYVE1_HUMAN	LYVE1	29.914	63.291	HUMAN	OTHERS	LC non-substrate	N-out	EAAGFGGVPT	ALLVLALLFFGAAAGLGFCYV	KRYVKAFPFT
Q9Y5Y7	TM	LYVE1_HUMAN	LYVE1	38.917	78.978	HUMAN	OTHERS	LC non-substrate	N-out	FKNEAAGFGG	VPTALLVLALLFFGAAAGLGFCY	VKRYVKAFPF
Q9Y5Y7	PH	LYVE1_HUMAN	LYVE1	25.089	54.866	HUMAN	OTHERS	LC non-substrate	N-out	EAAGFGGVPT	ALLVLALLFFGAAAGLGFCYV	KRYVKAFPFT
P26010	TM	ITB7_HUMAN	ITGB7	71.526	84.529	HUMAN	OTHERS	LC non-substrate	N-out	VRPQEKGADH	TQAIVLGCVGGIVAVGLGLVLAY	RLSVEIYDRR
P26010	PH	ITB7_HUMAN	ITGB7	32.689	68.708	HUMAN	OTHERS	LC non-substrate	N-out	PQEKGADHTQ	AIVLGCVGGIVAVGLGLVLAY	RLSVEIYDRR
P13612	UP	ITA4_HUMAN	ITGA4	31.052	55.408	HUMAN	OTHERS	LC non-substrate	N-out	HHQRPKRYFT	IVIISSSLLLGLIVLLLISYVMWK	AGFFKRQYKS
P13612	TM	ITA4_HUMAN	ITGA4	25.437	66.752	HUMAN	OTHERS	LC non-substrate	N-out	HHQRPKRYFT	IVIISSSLLLGLIVLLLISYVMW	KAGFFKRQYK
P13612	PH	ITA4_HUMAN	ITGA4	33.791	76.836	HUMAN	OTHERS	LC non-substrate	N-out	EGLHHQRPKR	YFTIVIISSSLLLGLIVLLLISYVMW	KAGFFKRQYK
Q53EL9	UP	SEZ6_HUMAN	SEZ6	39.822	85.852	HUMAN	OTHERS	LC non-substrate	N-out	AASSTLDAAH	IAAAIFLPLVAMVLLVGGVYF	YFSRLQGKSS
Q53EL9	TM	SEZ6_HUMAN	SEZ6	13.017	52.625	HUMAN	OTHERS	LC non-substrate	N-out	AASSTLDAAH	IAAAIFLPLVAMVLLVGGVYFYF	SRLQGKSSLQ
Q53EL9	PH	SEZ6_HUMAN	SEZ6	20.17	76.484	HUMAN	OTHERS	LC non-substrate	N-out	AASSTLDAAH	IAAAIFLPLVAMVLLVGGVYFYF	SRLQGKSSLQ
Q3ZCQ3	UP	F174B_HUMAN	FAM174B	75.187	87.78	HUMAN	OTHERS	LC non-substrate	N-out	ISILLRDLPT	LKAAVIVAFAFTTLLIACLLL	RVFRSGKRLK
Q3ZCQ3	TM	F174B_HUMAN	FAM174B	24.629	39.221	HUMAN	OTHERS	LC non-substrate	N-out	ILLRDLPTLK	AAVIVAFAFTTLLIACLLLRVFR	SGKRLKKTRK
Q3ZCQ3	PH	F174B_HUMAN	FAM174B	21.548	37.633	HUMAN	OTHERS	LC non-substrate	N-out	ILLRDLPTLK	AAVIVAFAFTTLLIACLLLRVF	RSGKRLKKTR
P42082	TM	CD86_MOUSE	Cd86	60.837	82.097	MOUSE	OTHERS	LC non-substrate	N-out	FPSPQTYWKE	ITASVTVALLLVMLLIIV	CHKKPNQPSR
P42082	PH	CD86_MOUSE	Cd86	38.81	59.775	MOUSE	OTHERS	LC non-substrate	N-out	FPSPQTYWKE	ITASVTVALLLVMLLIIVC	HKKPNQPSRP
Q13410	UP	BT1A1_HUMAN	BTN1A1	73.999	86.267	HUMAN	OTHERS	LC non-substrate	N-out	ISIPASSLPR	LTPWIVAVAVILMVLGLLTIGSIFFTW	RLYNERPRER
Q13410	TM	BT1A1_HUMAN	BTN1A1	30.23	58.544	HUMAN	OTHERS	LC non-substrate	N-out	IPASSLPRLT	PWIVAVAVILMVLGLLTIGSIFF	TWRLYNERPR
Q13443	UP	ADAM9_HUMAN	ADAM9	30.949	54.526	HUMAN	OTHERS	LC non-substrate	N-out	YNEMNTALRD	GLLVFFFLIVPLIVCAIFIFI	KRDQLWRSYF
Q13443	TM	ADAM9_HUMAN	ADAM9	21.729	65.311	HUMAN	OTHERS	LC non-substrate	N-out	NEMNTALRDG	LLVFFFLIVPLIVCAIFIFI	KRDQLWRSYF
Q13443	PH	ADAM9_HUMAN	ADAM9	39.531	70.584	HUMAN	OTHERS	LC non-substrate	N-out	NEMNTALRDG	LLVFFFLIVPLIVCAIFIFI	KRDQLWRSYF
Q6GPH6	UP	IPIL1_HUMAN	ITPRIPL1	54.984	77.578	HUMAN	OTHERS	LC non-substrate	N-out	WPFQADGQEG	PLGWMLGNLWNTGLFCLFLVF	ELLRQNMQHE
Q6GPH6	PH	IPIL1_HUMAN	ITPRIPL1	15.248	40.296	HUMAN	OTHERS	LC non-substrate	N-out	PFQADGQEGP	LGWMLGNLWNTGLFCLFLVFELL	RQNMQHEPAF
Q9Y5F7	UP	PCDGL_HUMAN	PCDHGC4	21.813	68.462	HUMAN	OTHERS	LC non-substrate	N-out	REGESRLTLY	LAVSLVAICFVSFGSFVALLS	KCLRGAACGV
Q9Y5F7	TM	PCDGL_HUMAN	PCDHGC4	39.907	65.303	HUMAN	OTHERS	LC non-substrate	N-out	SAPREGESRL	TLYLAVSLVAICFVSFGSFVALL	SKCLRGAACG
Q9Y5F7	PH	PCDGL_HUMAN	PCDHGC4	28.055	58.141	HUMAN	OTHERS	LC non-substrate	N-out	SSAPREGESR	LTLYLAVSLVAICFVSFGSFVALL	SKCLRGAACG
Q62230	UP	SN_MOUSE	Siglec1	48.347	81.075	MOUSE	OTHERS	LC non-substrate	N-out	ALHQLQLFQR	LLWVLGFLAGFLCLLLGLVAY	HTWRKKSSTK
Q62230	TM	SN_MOUSE	Siglec1	17.495	34.419	MOUSE	OTHERS	LC non-substrate	N-out	LHQLQLFQRL	LWVLGFLAGFLCLLLGLVAYHTW	RKKSSTKLNE
Q62230	PH	SN_MOUSE	Siglec1	41.737	58.36	MOUSE	OTHERS	LC non-substrate	N-out	ALHQLQLFQR	LLWVLGFLAGFLCLLLGLVAY	HTWRKKSSTK
Q01638	UP	ILRL1_HUMAN	IL1RL1	32.463	53.51	HUMAN	OTHERS	LC non-substrate	N-out	SRKNPIDHHS	IYCIIAVCSVFLMLINVLVII	LKMFWIEATL
Q01638	TM	ILRL1_HUMAN	IL1RL1	43.389	72.78	HUMAN	OTHERS	LC non-substrate	N-out	LSRKNPIDHH	SIYCIIAVCSVFLMLINVLVIIL	KMFWIEATLL
Q01638	PH	ILRL1_HUMAN	IL1RL1	19.86	59.038	HUMAN	OTHERS	LC non-substrate	N-out	RLSRKNPIDH	HSIYCIIAVCSVFLMLINVLVIIL	KMFWIEATLL
Q99650	UP	OSMR_HUMAN	OSMR	22.686	71.188	HUMAN	OTHERS	LC non-substrate	N-out	VTTPDEHSSM	LIHILLPMVFCVLLIMVMCYL	KSQWIKETCY
Q99650	TM	OSMR_HUMAN	OSMR	35.605	70.213	HUMAN	OTHERS	LC non-substrate	N-out	TKVTTPDEHS	SMLIHILLPMVFCVLLIMVMCYL	KSQWIKETCY
Q99650	PH	OSMR_HUMAN	OSMR	26.799	52.646	HUMAN	OTHERS	LC non-substrate	N-out	KVTTPDEHSS	MLIHILLPMVFCVLLIMVMCYL	KSQWIKETCY
P56817	UP	BACE1_HUMAN	BACE1	22.671	57.226	HUMAN	OTHERS	LC non-substrate	N-out	PQTDESTLMT	IAYVMAAICALFMLPLCLMVC	QWRCLRCLRQ
P56817	TM	BACE1_HUMAN	BACE1	23.39	40.951	HUMAN	OTHERS	LC non-substrate	N-out	YNIPQTDEST	LMTIAYVMAAICALFMLPLCLMV	CQWRCLRCLR
P56817	PH	BACE1_HUMAN	BACE1	54.777	79.91	HUMAN	OTHERS	LC non-substrate	N-out	PQTDESTLMT	IAYVMAAICALFMLPLCLMVC	QWRCLRCLRQ
Q99965	UP	ADAM2_HUMAN	ADAM2	29.692	57.941	HUMAN	OTHERS	LC non-substrate	N-out	ENIYHSKPMR	WPFFLFIPFFIIFCVLIAIMV	KVNFQRKKWR
Q99965	TM	ADAM2_HUMAN	ADAM2	42.302	82.925	HUMAN	OTHERS	LC non-substrate	N-out	IYHSKPMRWP	FFLFIPFFIIFCVLIAIMVKVNF	QRKKWRTEDY
Q99965	PH	ADAM2_HUMAN	ADAM2	23.864	42.171	HUMAN	OTHERS	LC non-substrate	N-out	ENIYHSKPMR	WPFFLFIPFFIIFCVLIAIMV	KVNFQRKKWR
Q29983	UP	MICA_HUMAN	MICA	25.561	69.417	HUMAN	OTHERS	LC non-substrate	N-out	GKVLVLQSHW	QTFHVSAVAAAAIFVIIIFYV	RCCKKKTSAA
Q29983	TM	MICA_HUMAN	MICA	23.225	33.668	HUMAN	OTHERS	LC non-substrate	N-out	PSGKVLVLQS	HWQTFHVSAVAAAAIFVIIIFYV	RCCKKKTSAA
Q29983	PH	MICA_HUMAN	MICA	55.211	71.583	HUMAN	OTHERS	LC non-substrate	N-out	VLVLQSHWQT	FHVSAVAAAAIFVIIIFYV	RCCKKKTSAA
Q08554	UP	DSC1_HUMAN	DSC1	64.823	76.901	HUMAN	OTHERS	LC non-substrate	N-out	DVRPNVILGR	WAILAMVLGSVLLLCILFTCFCV	TAKRTVKKCF
Q08554	TM	DSC1_HUMAN	DSC1	18.621	34.651	HUMAN	OTHERS	LC non-substrate	N-out	DVRPNVILGR	WAILAMVLGSVLLLCILFTCFCV	TAKRTVKKCF
Q08554	PH	DSC1_HUMAN	DSC1	37.39	45.778	HUMAN	OTHERS	LC non-substrate	N-out	DVRPNVILGR	WAILAMVLGSVLLLCILFTCFCV	TAKRTVKKCF
Q8TB96	UP	TIP_HUMAN	ITFG1	37.649	79.497	HUMAN	OTHERS	LC non-substrate	N-out	AKLYLTPSNI	VLLTAIALIGVCVFILAIIGI	LHWQEKKADD
Q8TB96	TM	TIP_HUMAN	ITFG1	15.938	34.597	HUMAN	OTHERS	LC non-substrate	N-out	SAKLYLTPSN	IVLLTAIALIGVCVFILAIIGIL	HWQEKKADDR
Q8TB96	PH	TIP_HUMAN	ITFG1	45.022	65.28	HUMAN	OTHERS	LC non-substrate	N-out	SAKLYLTPSN	IVLLTAIALIGVCVFILAIIGILHW	QEKKADDREK
P15812	UP	CD1E_HUMAN	CD1E	44.41	71.32	HUMAN	OTHERS	LC non-substrate	N-out	HDLIIHWGGY	SIFLILICLTVIVTLVILVVV	DSRLKKQSSN
P15812	TM	CD1E_HUMAN	CD1E	29.076	75.612	HUMAN	OTHERS	LC non-substrate	N-out	GGHDLIIHWG	GYSIFLILICLTVIVTLVILVVV	DSRLKKQSSN
P15812	PH	CD1E_HUMAN	CD1E	22.712	34.732	HUMAN	OTHERS	LC non-substrate	N-out	SLGGHDLIIH	WGGYSIFLILICLTVIVTLVILVVV	DSRLKKQSSN
O00592	UP	PODXL_HUMAN	PODXL	42.615	81.189	HUMAN	OTHERS	LC non-substrate	N-out	EEAEDRFSMP	LIITIVCMASFLLLVAALYGC	CHQRLSQRKD
O00592	TM	PODXL_HUMAN	PODXL	32.706	65.626	HUMAN	OTHERS	LC non-substrate	N-out	PEEAEDRFSM	PLIITIVCMASFLLLVAALYGCC	HQRLSQRKDQ
O00592	PH	PODXL_HUMAN	PODXL	20.908	34.301	HUMAN	OTHERS	LC non-substrate	N-out	QGPPEEAEDR	FSMPLIITIVCMASFLLLVAALYG	CCHQRLSQRK
Q8IX05	UP	CD302_HUMAN	CD302	24.592	57.015	HUMAN	OTHERS	LC non-substrate	N-out	YKRKYLSDNH	ILISALVIASTVILTVLGAII	WFLYKKHSDS
Q8IX05	TM	CD302_HUMAN	CD302	16.473	33.009	HUMAN	OTHERS	LC non-substrate	N-out	RKYLSDNHIL	ISALVIASTVILTVLGAIIWFLY	KKHSDSRFTT
Q8IX05	PH	CD302_HUMAN	CD302	62.016	84.155	HUMAN	OTHERS	LC non-substrate	N-out	YKRKYLSDNH	ILISALVIASTVILTVLGAIIWFLY	KKHSDSRFTT
Q6PCB8	UP	EMB_HUMAN	EMB	48.268	72.721	HUMAN	OTHERS	LC non-substrate	N-out	ELVVLSYLVP	LKPFLVIVAEVILLVATILLC	EKYTQKKKKH
Q6PCB8	TM	EMB_HUMAN	EMB	28.222	45.226	HUMAN	OTHERS	LC non-substrate	N-out	VLSYLVPLKP	FLVIVAEVILLVATILLC	EKYTQKKKKH
Q6PCB8	PH	EMB_HUMAN	EMB	35.276	46.966	HUMAN	OTHERS	LC non-substrate	N-out	VLSYLVPLKP	FLVIVAEVILLVATILLC	EKYTQKKKKH
P10721	UP	KIT_HUMAN	KIT	22.909	52.153	HUMAN	OTHERS	LC non-substrate	N-out	QIHPHTLFTP	LLIGFVIVAGMMCIIVMILTY	KYLQKPMYEV
P10721	TM	KIT_HUMAN	KIT	37.01	54.202	HUMAN	OTHERS	LC non-substrate	N-out	NNKEQIHPHT	LFTPLLIGFVIVAGMMCIIVMIL	TYKYLQKPMY
P10721	PH	KIT_HUMAN	KIT	38.113	71.495	HUMAN	OTHERS	LC non-substrate	N-out	NNKEQIHPHT	LFTPLLIGFVIVAGMMCIIVMIL	TYKYLQKPMY
Q6ZSJ9	UP	SHSA6_HUMAN	SHISA6	12.339	25.578	HUMAN	OTHERS	LC non-substrate	N-out	NKYDPEKDKT	NFTVYITCGVIAFVIVAGVFA	KVSYDKAHRP
Q6ZSJ9	TM	SHSA6_HUMAN	SHISA6	48.665	58.556	HUMAN	OTHERS	LC non-substrate	N-out	KYDPEKDKTN	FTVYITCGVIAFVIVAGVFA	KVSYDKAHRP
Q6ZSJ9	PH	SHSA6_HUMAN	SHISA6	46.309	82.696	HUMAN	OTHERS	LC non-substrate	N-out	KYDPEKDKTN	FTVYITCGVIAFVIVAGVFAKVSY	DKAHRPPREM
Q9HBB8	UP	CDHR5_HUMAN	CDHR5	22.428	51.52	HUMAN	OTHERS	LC non-substrate	N-out	DKRFSVVDMA	ALGGVLGALLLLALLGLAVLV	HKHYGPRLKC
Q9HBB8	TM	CDHR5_HUMAN	CDHR5	30.718	68.23	HUMAN	OTHERS	LC non-substrate	N-out	SEDKRFSVVD	MAALGGVLGALLLLALLGLAVLV	HKHYGPRLKC
Q9HBB8	PH	CDHR5_HUMAN	CDHR5	34.516	66.474	HUMAN	OTHERS	LC non-substrate	N-out	SEDKRFSVVD	MAALGGVLGALLLLALLGLAVLV	HKHYGPRLKC
Q9UM44	UP	HHLA2_HUMAN	HHLA2	29.904	70.036	HUMAN	OTHERS	LC non-substrate	N-out	EPSQETASHN	KGLWILVPSAILAAFLLIWSV	KCCRAQLEAR
Q9UM44	TM	HHLA2_HUMAN	HHLA2	24.461	35.267	HUMAN	OTHERS	LC non-substrate	N-out	PSQETASHNK	GLWILVPSAILAAFLLIWSV	KCCRAQLEAR
Q9UM44	PH	HHLA2_HUMAN	HHLA2	49.215	63.186	HUMAN	OTHERS	LC non-substrate	N-out	SQETASHNKG	LWILVPSAILAAFLLIWSVKCC	RAQLEARRSR
P25189	UP	MYP0_HUMAN	MPZ	30.806	54.875	HUMAN	OTHERS	LC non-substrate	N-out	LYVFEKVPTR	YGVVLGAVIGGVLGVVLLLLLLFYVV	RYCWLRRQAA
P25189	TM	MYP0_HUMAN	MPZ	26.793	64.972	HUMAN	OTHERS	LC non-substrate	N-out	FEKVPTRYGV	VLGAVIGGVLGVVLLLLLLFYVV	RYCWLRRQAA
P25189	PH	MYP0_HUMAN	MPZ	32.62	61.755	HUMAN	OTHERS	LC non-substrate	N-out	LYVFEKVPTR	YGVVLGAVIGGVLGVVLLLLLLFYVVRYCW	LRRQAALQRR
Q96AW1	TM	VOPP1_HUMAN	VOPP1	36.559	66.717	HUMAN	OTHERS	LC non-substrate	N-out	RCCVRALSIQ	RLWYFWFLLMMGVLFCCGAGFFI	RRRMYPPPLI
Q96AW1	PH	VOPP1_HUMAN	VOPP1	36.022	71.133	HUMAN	OTHERS	LC non-substrate	N-out	CVRALSIQRL	WYFWFLLMMGVLFCCGAGFFI	RRRMYPPPLI
O60500	UP	NPHN_HUMAN	NPHS1	9.875	18.269	HUMAN	OTHERS	LC non-substrate	N-out	EDQLPTEPPS	GPSGLPLLPVLFALGGLLLLS	NASCVGGVLW
O60500	TM	NPHN_HUMAN	NPHS1	55.678	67.031	HUMAN	OTHERS	LC non-substrate	N-out	PSGPSGLPLL	PVLFALGGLLLLSNASCVGGVLW	QRRLRRLAEG
O60500	PH	NPHN_HUMAN	NPHS1	48.81	71.844	HUMAN	OTHERS	LC non-substrate	N-out	EPPSGPSGLP	LLPVLFALGGLLLLSNASCVGGVLW	QRRLRRLAEG
Q13586	UP	STIM1_HUMAN	STIM1	36.815	55.088	HUMAN	OTHERS	LC non-substrate	N-out	LLTRHNHLKD	FMLVVSIVIGVGGCWFAYIQN	RYSKEHMKKM
Q13586	TM	STIM1_HUMAN	STIM1	33.389	64.735	HUMAN	OTHERS	LC non-substrate	N-out	LLTRHNHLKD	FMLVVSIVIGVGGCWFAYI	QNRYSKEHMK
Q13586	PH	STIM1_HUMAN	STIM1	24.09	55.724	HUMAN	OTHERS	LC non-substrate	N-out	LLTRHNHLKD	FMLVVSIVIGVGGCWFAYI	QNRYSKEHMK
Q902F9	UP	EN113_HUMAN	HERVK_113	38.583	71.064	HUMAN	OTHERS	LC non-substrate	N-out	NLNTVTWVKT	IGSTTIINLILILVCLFCLLL	VYRCTQQLRR
Q902F9	TM	EN113_HUMAN	HERVK_113	26.195	49.776	HUMAN	OTHERS	LC non-substrate	N-out	NLNTVTWVKT	IGSTTIINLILILVCLFCLLLVY	RCTQQLRRDS
Q902F9	PH	EN113_HUMAN	HERVK_113	28.02	55.637	HUMAN	OTHERS	LC non-substrate	N-out	NLNTVTWVKT	IGSTTIINLILILVCLFCLLLVY	RCTQQLRRDS
A6NMS7	UP	L37A1_HUMAN	LRRC37A	26.637	47.572	HUMAN	OTHERS	LC non-substrate	N-out	VPGYGYTDKL	ILALIVTGILTILIILFCLIV	ICCHRRSLQE
A6NMS7	TM	L37A1_HUMAN	LRRC37A	39.212	61.874	HUMAN	OTHERS	LC non-substrate	N-out	EVPGYGYTDK	LILALIVTGILTILIILFCLIVI	CCHRRSLQED
A6NMS7	PH	L37A1_HUMAN	LRRC37A	39.599	53.946	HUMAN	OTHERS	LC non-substrate	N-out	EVPGYGYTDK	LILALIVTGILTILIILFCLIVI	CCHRRSLQED
Q3SXY7	UP	LRIT3_HUMAN	LRIT3	20.57	65.458	HUMAN	OTHERS	LC non-substrate	N-out	RVEGDDSQWS	LLLVVTSTACVVILPLICFLL	YKVCKLQCKS
Q3SXY7	TM	LRIT3_HUMAN	LRIT3	18.836	25.55	HUMAN	OTHERS	LC non-substrate	N-out	TERVEGDDSQ	WSLLLVVTSTACVVILPLICFLL	YKVCKLQCKS
Q3SXY7	PH	LRIT3_HUMAN	LRIT3	55.066	81.659	HUMAN	OTHERS	LC non-substrate	N-out	TERVEGDDSQ	WSLLLVVTSTACVVILPLICFLLY	KVCKLQCKSE
Q01974	UP	ROR2_HUMAN	ROR2	25.219	65.54	HUMAN	OTHERS	LC non-substrate	N-out	CSPRDSSKMG	ILYILVPSIAIPLVIACLFFL	VCMCRNKQKA
Q01974	TM	ROR2_HUMAN	ROR2	30.336	46.868	HUMAN	OTHERS	LC non-substrate	N-out	SCSPRDSSKM	GILYILVPSIAIPLVIACLFFLV	CMCRNKQKAS
Q01974	PH	ROR2_HUMAN	ROR2	29.398	69.002	HUMAN	OTHERS	LC non-substrate	N-out	SCSPRDSSKM	GILYILVPSIAIPLVIACLFFLV	CMCRNKQKAS
Q9BZV3	UP	IMPG2_HUMAN	IMPG2	19.719	43.531	HUMAN	OTHERS	LC non-substrate	N-out	KHCEEFVSEP	VIIGITIASVVGLLVIFSAII	YFFIRTLQAH
Q9BZV3	TM	IMPG2_HUMAN	IMPG2	18.106	41.035	HUMAN	OTHERS	LC non-substrate	N-out	CEEFVSEPVI	IGITIASVVGLLVIFSAIIYFFI	RTLQAHHDRS
Q9BZV3	PH	IMPG2_HUMAN	IMPG2	56.839	86.896	HUMAN	OTHERS	LC non-substrate	N-out	KHCEEFVSEP	VIIGITIASVVGLLVIFSAIIYFFI	RTLQAHHDRS
Q8WWG1	UP	NRG4_HUMAN	NRG4	34.433	76.156	HUMAN	OTHERS	LC non-substrate	N-out	SSIQTKSNLF	EAFVALAVLVTLIIGAFYFLC	RKGHFQRASS
Q8WWG1	TM	NRG4_HUMAN	NRG4	19.525	52.435	HUMAN	OTHERS	LC non-substrate	N-out	PGSSIQTKSN	LFEAFVALAVLVTLIIGAFYFLC	RKGHFQRASS
Q8WWG1	PH	NRG4_HUMAN	NRG4	26.193	57.38	HUMAN	OTHERS	LC non-substrate	N-out	SIQTKSNLFE	AFVALAVLVTLIIGAFYFLC	RKGHFQRASS
Q13873	UP	BMPR2_HUMAN	BMPR2	47.479	79.282	HUMAN	OTHERS	LC non-substrate	N-out	PPHSFNRDET	IIIALASVSVLAVLIVALCFG	YRMLTGDRKQ
Q13873	TM	BMPR2_HUMAN	BMPR2	14.074	20.55	HUMAN	OTHERS	LC non-substrate	N-out	PHSFNRDETI	IIALASVSVLAVLIVALCFGYRM	LTGDRKQGLH
Q13873	PH	BMPR2_HUMAN	BMPR2	30.373	74.086	HUMAN	OTHERS	LC non-substrate	N-out	PPHSFNRDET	IIIALASVSVLAVLIVALCFGY	RMLTGDRKQG
Q80YF6	UP	UPK3B_MOUSE	Upk3b	17.636	51.675	MOUSE	OTHERS	LC non-substrate	N-out	DTWPGRRSGC	MIVITSILSALAGLLLLAFLA	ASTTRFSSLW
Q80YF6	TM	UPK3B_MOUSE	Upk3b	39.907	57.576	MOUSE	OTHERS	LC non-substrate	N-out	IDTWPGRRSG	CMIVITSILSALAGLLLLAFLAA	STTRFSSLWW
Q80YF6	PH	UPK3B_MOUSE	Upk3b	35.764	62.802	MOUSE	OTHERS	LC non-substrate	N-out	DTWPGRRSGC	MIVITSILSALAGLLLLAFLAA	STTRFSSLWW
P20333	UP	TNR1B_HUMAN	TNFRSF1B	56.658	81.937	HUMAN	OTHERS	LC non-substrate	N-out	SPPAEGSTGD	FALPVGLIVGVTALGLLIIGVVNCVIMTQV	KKKPLCLQRE
P20333	TM	TNR1B_HUMAN	TNFRSF1B	36.098	38.264	HUMAN	OTHERS	LC non-substrate	N-out	SPPAEGSTGD	FALPVGLIVGVTALGLLIIGVVN	CVIMTQVKKK
P20333	PH	TNR1B_HUMAN	TNFRSF1B	14.488	37.803	HUMAN	OTHERS	LC non-substrate	N-out	SPPAEGSTGD	FALPVGLIVGVTALGLLIIGVVNCVI	MTQVKKKPLC
Q8N441	UP	FGRL1_HUMAN	FGFRL1	45.501	74.827	HUMAN	OTHERS	LC non-substrate	N-out	SSSATSLPWP	VVIGIPAGAVFILGTLLLWLC	QAQKKPCTPA
Q8N441	TM	FGRL1_HUMAN	FGFRL1	24.784	46.038	HUMAN	OTHERS	LC non-substrate	N-out	ASSSSATSLP	WPVVIGIPAGAVFILGTLLLWLC	QAQKKPCTPA
Q8N441	PH	FGRL1_HUMAN	FGFRL1	20.556	52.88	HUMAN	OTHERS	LC non-substrate	N-out	PVASSSSATS	LPWPVVIGIPAGAVFILGTLLLWL	CQAQKKPCTP
Q96LC7	UP	SIG10_HUMAN	SIGLEC10	22.365	51.863	HUMAN	OTHERS	LC non-substrate	N-out	KGLISTAFSN	GAFLGIGITALLFLCLALIIM	KILPKRRTQT
Q96LC7	TM	SIG10_HUMAN	SIGLEC10	25.807	57.205	HUMAN	OTHERS	LC non-substrate	N-out	PDKKGLISTA	FSNGAFLGIGITALLFLCLALII	MKILPKRRTQ
Q96LC7	PH	SIG10_HUMAN	SIGLEC10	32.388	74.479	HUMAN	OTHERS	LC non-substrate	N-out	KGLISTAFSN	GAFLGIGITALLFLCLALIIM	KILPKRRTQT
O14668	UP	TMG1_HUMAN	PRRG1	28.338	52.267	HUMAN	OTHERS	LC non-substrate	N-out	RGSDWFQFYL	TFPLIFGLFIILLVIFLIWRCFL	RNKTRRQTVT
O14668	TM	TMG1_HUMAN	PRRG1	17.549	51.919	HUMAN	OTHERS	LC non-substrate	N-out	RGSDWFQFYL	TFPLIFGLFIILLVIFLIWRCFL	RNKTRRQTVT
O14668	PH	TMG1_HUMAN	PRRG1	39.659	73.843	HUMAN	OTHERS	LC non-substrate	N-out	ESNRGSDWFQ	FYLTFPLIFGLFIILLVIFLIW	RCFLRNKTRR
Q6PHB0	UP	I20RA_MOUSE	Il20ra	45.195	74.229	MOUSE	OTHERS	LC non-substrate	N-out	EVQTSAWKAK	VIFWYVFLTSVIVFLFSAIGY	LVYRYIHVGK
Q6PHB0	PH	I20RA_MOUSE	Il20ra	33.885	71.965	MOUSE	OTHERS	LC non-substrate	N-out	VQTSAWKAKV	IFWYVFLTSVIVFLFSAIGYLVY	RYIHVGKEKH
Q8WXI7	UP	MUC16_HUMAN	MUC16	28.1	58.726	HUMAN	OTHERS	LC non-substrate	N-out	EPLTGNSDLP	FWAVILIGLAGLLGVITCLIC	GVLVTTRRRK
Q8WXI7	TM	MUC16_HUMAN	MUC16	18.392	23.978	HUMAN	OTHERS	LC non-substrate	N-out	PLTGNSDLPF	WAVILIGLAGLLGVITCLICGVL	VTTRRRKKEG
Q8WXI7	PH	MUC16_HUMAN	MUC16	60.607	71.568	HUMAN	OTHERS	LC non-substrate	N-out	RNEPLTGNSD	LPFWAVILIGLAGLLGVITCLICGVLV	TTRRRKKEGE
Q8N3G9	UP	TM130_HUMAN	TMEM130	35.671	58.846	HUMAN	OTHERS	LC non-substrate	N-out	IQVWPSRIQP	AVFAFPCATLITVMLAFIMYM	TLRNATQQKD
Q8N3G9	TM	TM130_HUMAN	TMEM130	25.773	62.353	HUMAN	OTHERS	LC non-substrate	N-out	IQVWPSRIQP	AVFAFPCATLITVMLAFIMYMTL	RNATQQKDMV
Q8N3G9	PH	TM130_HUMAN	TMEM130	23.161	54.209	HUMAN	OTHERS	LC non-substrate	N-out	IQVWPSRIQP	AVFAFPCATLITVMLAFIMYMTL	RNATQQKDMV
B0FP48	UP	UPK3L_HUMAN	UPK3BL1	34.405	72.105	HUMAN	OTHERS	LC non-substrate	N-out	PGPQSPGTVV	IIAILSILLAVLLTVLLAVLI	YTCFNSCRST
B0FP48	TM	UPK3L_HUMAN	UPK3BL1	23.515	54.818	HUMAN	OTHERS	LC non-substrate	N-out	AVPGPQSPGT	VVIIAILSILLAVLLTVLLAVLI	YTCFNSCRST
B0FP48	PH	UPK3L_HUMAN	UPK3BL1	26.226	48.634	HUMAN	OTHERS	LC non-substrate	N-out	AVPGPQSPGT	VVIIAILSILLAVLLTVLLAVLIYTCF	NSCRSTSLSG
P15151	UP	PVR_HUMAN	PVR	33.69	61.563	HUMAN	OTHERS	LC non-substrate	N-out	PSEHSGISRN	AIIFLVLGILVFLILLGIGIYFYW	SKCSREVLWH
P15151	TM	PVR_HUMAN	PVR	12.691	33.025	HUMAN	OTHERS	LC non-substrate	N-out	SEHSGISRNA	IIFLVLGILVFLILLGIGIYFYW	SKCSREVLWH
P15151	PH	PVR_HUMAN	PVR	40.952	77.384	HUMAN	OTHERS	LC non-substrate	N-out	PSEHSGISRN	AIIFLVLGILVFLILLGIGIYFYW	SKCSREVLWH
Q8WUT4	UP	LRRN4_HUMAN	LRRN4	16.96	48.373	HUMAN	OTHERS	LC non-substrate	N-out	PCAAFTTKPS	FALLLSGLCAASGLLLASTVV	LSACLCRRGQ
Q8WUT4	TM	LRRN4_HUMAN	LRRN4	21.164	52.757	HUMAN	OTHERS	LC non-substrate	N-out	AFTTKPSFAL	LLSGLCAASGLLLASTVVLSACL	CRRGQTLGLQ
Q8WUT4	PH	LRRN4_HUMAN	LRRN4	41.347	76.007	HUMAN	OTHERS	LC non-substrate	N-out	PCAAFTTKPS	FALLLSGLCAASGLLLASTVVLSACLC	RRGQTLGLQR
Q9NQ60	UP	EQTN_HUMAN	EQTN	18.165	43.227	HUMAN	OTHERS	LC non-substrate	N-out	QPDLEDLKIK	IMLGISLMTLLLFVVLLAFCS	ATLYKLRHLS
Q9NQ60	TM	EQTN_HUMAN	EQTN	32.425	67.294	HUMAN	OTHERS	LC non-substrate	N-out	DLEDLKIKIM	LGISLMTLLLFVVLLAFCSATLY	KLRHLSYKSC
Q9NQ60	PH	EQTN_HUMAN	EQTN	38.752	56.608	HUMAN	OTHERS	LC non-substrate	N-out	QPDLEDLKIK	IMLGISLMTLLLFVVLLAFCSATLY	KLRHLSYKSC
Q8NER5	UP	ACV1C_HUMAN	ACVR1C	16.733	53.607	HUMAN	OTHERS	LC non-substrate	N-out	PNAPKLGPME	LAIIITVPVCLLSIAAMLTVW	ACQGRQCSYR
Q8NER5	TM	ACV1C_HUMAN	ACVR1C	49.159	50.595	HUMAN	OTHERS	LC non-substrate	N-out	PNAPKLGPME	LAIIITVPVCLLSIAAMLTVWAC	QGRQCSYRKK
Q8NER5	PH	ACV1C_HUMAN	ACVR1C	36.972	49.219	HUMAN	OTHERS	LC non-substrate	N-out	PNAPKLGPME	LAIIITVPVCLLSIAAMLTVWAC	QGRQCSYRKK
Q96LL3	UP	FIMP_HUMAN	FIMP	26.604	57.246	HUMAN	OTHERS	LC non-substrate	N-out	PIVFINSGSS	PGLFHHILVGLLVVAFFFLLF	QFCTHINFQK
Q96LL3	PH	FIMP_HUMAN	FIMP	28.329	57.793	HUMAN	OTHERS	LC non-substrate	N-out	VFINSGSSPG	LFHHILVGLLVVAFFFLLF	QFCTHINFQK
P26012	UP	ITB8_HUMAN	ITGB8	39.321	66.935	HUMAN	OTHERS	LC non-substrate	N-out	ECFSSPSYLR	IFFIIFIVTFLIGLLKVLII	RQVILQWNSN
P26012	TM	ITB8_HUMAN	ITGB8	20.092	51.767	HUMAN	OTHERS	LC non-substrate	N-out	QTSECFSSPS	YLRIFFIIFIVTFLIGLLKVLII	RQVILQWNSN
P26012	PH	ITB8_HUMAN	ITGB8	22.354	54.215	HUMAN	OTHERS	LC non-substrate	N-out	QTSECFSSPS	YLRIFFIIFIVTFLIGLLKVLI	IRQVILQWNS
P14784	UP	IL2RB_HUMAN	IL2RB	20.846	59.256	HUMAN	OTHERS	LC non-substrate	N-out	TKPAALGKDT	IPWLGHLLVGLSGAFGFIILVYLLI	NCRNTGPWLK
P14784	TM	IL2RB_HUMAN	IL2RB	30.309	56.668	HUMAN	OTHERS	LC non-substrate	N-out	PAALGKDTIP	WLGHLLVGLSGAFGFIILVYLLI	NCRNTGPWLK
P14784	PH	IL2RB_HUMAN	IL2RB	26.814	60.758	HUMAN	OTHERS	LC non-substrate	N-out	PAALGKDTIP	WLGHLLVGLSGAFGFIILVYLLI	NCRNTGPWLK
P29017	UP	CD1C_HUMAN	CD1C	21.233	45.783	HUMAN	OTHERS	LC non-substrate	N-out	ILYWGHHFSM	NWIALVVIVPLVILIVLVLWF	KKHCSYQDIL
P29017	TM	CD1C_HUMAN	CD1C	28.813	68.163	HUMAN	OTHERS	LC non-substrate	N-out	DIILYWGHHF	SMNWIALVVIVPLVILIVLVLWF	KKHCSYQDIL
P29017	PH	CD1C_HUMAN	CD1C	25.769	64.876	HUMAN	OTHERS	LC non-substrate	N-out	LYWGHHFSMN	WIALVVIVPLVILIVLVLWF	KKHCSYQDIL
Q9HBE5	UP	IL21R_HUMAN	IL21R	22.787	45.399	HUMAN	OTHERS	LC non-substrate	N-out	FQTQSEELKE	GWNPHLLLLLLLVIVFIPAFW	SLKTHPLWRL
Q9HBE5	TM	IL21R_HUMAN	IL21R	39.677	73.036	HUMAN	OTHERS	LC non-substrate	N-out	FQTQSEELKE	GWNPHLLLLLLLVIVFIPAFWSL	KTHPLWRLWK
Q9HBE5	PH	IL21R_HUMAN	IL21R	26.423	44.564	HUMAN	OTHERS	LC non-substrate	N-out	QTQSEELKEG	WNPHLLLLLLLVIVFIPAFWSL	KTHPLWRLWK
A2RRL7	UP	TM213_HUMAN	TMEM213	21.341	62.634	HUMAN	OTHERS	LC non-substrate	N-out	RCCRTGVDEY	GWIAAAVGWSLWFLTLILLCV	DKLMKLTPDE
A2RRL7	TM	TM213_HUMAN	TMEM213	30.103	48.972	HUMAN	OTHERS	LC non-substrate	N-out	ARCCRTGVDE	YGWIAAAVGWSLWFLTLILL	CVDKLMKLTP
A2RRL7	PH	TM213_HUMAN	TMEM213	23.451	64.422	HUMAN	OTHERS	LC non-substrate	N-out	ARCCRTGVDE	YGWIAAAVGWSLWFLTLILLCV	DKLMKLTPDE
Q9Y3Q7	UP	ADA18_HUMAN	ADAM18	34.661	63.582	HUMAN	OTHERS	LC non-substrate	N-out	EKGYNTHWNN	WFILSFCIFLPFFIVFTTVIF	KRNEISKSCN
Q9Y3Q7	TM	ADA18_HUMAN	ADAM18	19.064	56.373	HUMAN	OTHERS	LC non-substrate	N-out	FYTEKGYNTH	WNNWFILSFCIFLPFFIVFTTVI	FKRNEISKSC
Q9Y3Q7	PH	ADA18_HUMAN	ADAM18	26.189	50.573	HUMAN	OTHERS	LC non-substrate	N-out	EKGYNTHWNN	WFILSFCIFLPFFIVFTTVIF	KRNEISKSCN
Q3UV74	UP	ITB2L_MOUSE	Itgb2l	42.319	79.064	MOUSE	OTHERS	LC non-substrate	N-out	LVCAEISNTT	ILLGVIVGVLLAVIFLLVYCM	VYLKGTQKAA
Q3UV74	TM	ITB2L_MOUSE	Itgb2l	19.209	32.951	MOUSE	OTHERS	LC non-substrate	N-out	LVCAEISNTT	ILLGVIVGVLLAVIFLLVYCMVY	LKGTQKAAKL
Q3UV74	PH	ITB2L_MOUSE	Itgb2l	25.573	51.284	MOUSE	OTHERS	LC non-substrate	N-out	LVCAEISNTT	ILLGVIVGVLLAVIFLLVYCMVYL	KGTQKAAKLP
Q96BF3	TM	TMIG2_HUMAN	TMIGD2	22.018	41.585	HUMAN	OTHERS	LC non-substrate	N-out	QNRNRIASFP	GFLFVLLGVGSMGVAAIVWGAWF	WGRRSCQQRD
Q96BF3	PH	TMIG2_HUMAN	TMIGD2	68.527	77.264	HUMAN	OTHERS	LC non-substrate	N-out	QNRNRIASFP	GFLFVLLGVGSMGVAAIVWGAWFW	GRRSCQQRDS
Q9Y3P8	UP	SIT1_HUMAN	SIT1	11.827	34.45	HUMAN	OTHERS	LC non-substrate	N-out	LALGIPSITQ	AWGLWVLLGAVTLLFLISLAA	HLSQWTRGRS
Q9Y3P8	TM	SIT1_HUMAN	SIT1	22.067	69.348	HUMAN	OTHERS	LC non-substrate	N-out	LALGIPSITQ	AWGLWVLLGAVTLLFLISLAAHL	SQWTRGRSRS
Q9Y3P8	PH	SIT1_HUMAN	SIT1	49.254	61.022	HUMAN	OTHERS	LC non-substrate	N-out	LLALGIPSIT	QAWGLWVLLGAVTLLFLISLAAHL	SQWTRGRSRS
Q08334	UP	I10R2_HUMAN	IL10RB	20.171	47.147	HUMAN	OTHERS	LC non-substrate	N-out	QTTHDETVPS	WMVAVILMASVFMVCLALLGCF	ALLWCVYKKT
Q08334	TM	I10R2_HUMAN	IL10RB	24.171	56.216	HUMAN	OTHERS	LC non-substrate	N-out	HDETVPSWMV	AVILMASVFMVCLALLGCFALLW	CVYKKTKYAF
Q08334	PH	I10R2_HUMAN	IL10RB	29.493	70.451	HUMAN	OTHERS	LC non-substrate	N-out	QTTHDETVPS	WMVAVILMASVFMVCLALLGCFALLWCVY	KKTKYAFSPR
O60602	UP	TLR5_HUMAN	TLR5	41.215	61.943	HUMAN	OTHERS	LC non-substrate	N-out	DEEEVLKSLK	FSLFIVCTVTLTLFLMTILTV	TKFRGFCFIC
O60602	PH	TLR5_HUMAN	TLR5	44.761	79.745	HUMAN	OTHERS	LC non-substrate	N-out	DEEEVLKSLK	FSLFIVCTVTLTLFLMTILTV	TKFRGFCFIC
Q8NFZ8	UP	CADM4_HUMAN	CADM4	25.002	60.858	HUMAN	OTHERS	LC non-substrate	N-out	VEAQTSVPYA	IVGGILALLVFLIICVLVGMV	WCSVRQKGSY
Q8NFZ8	TM	CADM4_HUMAN	CADM4	15.011	30.517	HUMAN	OTHERS	LC non-substrate	N-out	VVEAQTSVPY	AIVGGILALLVFLIICVLVGMVW	CSVRQKGSYL
Q8NFZ8	PH	CADM4_HUMAN	CADM4	53.057	62.613	HUMAN	OTHERS	LC non-substrate	N-out	AVVEAQTSVP	YAIVGGILALLVFLIICVLVGMVWC	SVRQKGSYLT
Q8VCD3	UP	LMA1L_MOUSE	Lman1l	32.424	66.666	MOUSE	OTHERS	LC non-substrate	N-out	SGWLLGSSTC	LHTSIFLFFLLLQTVGFFCYV	NFSRQELDKR
Q8VCD3	TM	LMA1L_MOUSE	Lman1l	20.421	53.204	MOUSE	OTHERS	LC non-substrate	N-out	SGWLLGSSTC	LHTSIFLFFLLLQTVGFFCYVNF	SRQELDKRLQ
Q8VCD3	PH	LMA1L_MOUSE	Lman1l	23.819	48.487	MOUSE	OTHERS	LC non-substrate	N-out	LGSSTCLHTS	IFLFFLLLQTVGFFCYVNF	SRQELDKRLQ
P20645	UP	MPRD_HUMAN	M6PR	45.223	79.717	HUMAN	OTHERS	LC non-substrate	N-out	SLACSPEISH	LSVGSILLVTFASLVAVYVVGGFLY	QRLVVGAKGM
P20645	TM	MPRD_HUMAN	M6PR	18.814	40.48	HUMAN	OTHERS	LC non-substrate	N-out	ACSPEISHLS	VGSILLVTFASLVAVYVVGGFLY	QRLVVGAKGM
P20645	PH	MPRD_HUMAN	M6PR	18.817	40.072	HUMAN	OTHERS	LC non-substrate	N-out	SLACSPEISH	LSVGSILLVTFASLVAVYVVGGFLY	QRLVVGAKGM
P23188	UP	FURIN_MOUSE	Furin	39.019	75.623	MOUSE	OTHERS	LC non-substrate	N-out	QAGLASHLPE	VLAGLSCLIIVLIFGIVFLFL	HRCSGFSFRG
P23188	TM	FURIN_MOUSE	Furin	13.884	35.175	MOUSE	OTHERS	LC non-substrate	N-out	RLQAGLASHL	PEVLAGLSCLIIVLIFGIVFLFL	HRCSGFSFRG
P23188	PH	FURIN_MOUSE	Furin	16.141	62.889	MOUSE	OTHERS	LC non-substrate	N-out	QAGLASHLPE	VLAGLSCLIIVLIFGIVFLFL	HRCSGFSFRG
P36896	UP	ACV1B_HUMAN	ACVR1B	23.786	53.032	HUMAN	OTHERS	LC non-substrate	N-out	EHPSMWGPVE	LVGIIAGPVFLLFLIIIIVFLVI	NYHQRVYHNR
P36896	TM	ACV1B_HUMAN	ACVR1B	19.004	34.516	HUMAN	OTHERS	LC non-substrate	N-out	EHPSMWGPVE	LVGIIAGPVFLLFLIIIIVFLVI	NYHQRVYHNR
P36896	PH	ACV1B_HUMAN	ACVR1B	42.462	69.002	HUMAN	OTHERS	LC non-substrate	N-out	EHPSMWGPVE	LVGIIAGPVFLLFLIIIIVFLVINY	HQRVYHNRQR
Q8WWQ8	UP	STAB2_HUMAN	STAB2	16.971	40.852	HUMAN	OTHERS	LC non-substrate	N-out	PPAPVTLTHT	GLGAGIFFAIILVTGAVALAA	YSYFRINRRT
Q8WWQ8	TM	STAB2_HUMAN	STAB2	32.263	74.215	HUMAN	OTHERS	LC non-substrate	N-out	APVTLTHTGL	GAGIFFAIILVTGAVALAAYSYF	RINRRTIGFQ
Q8WWQ8	PH	STAB2_HUMAN	STAB2	23.83	53.401	HUMAN	OTHERS	LC non-substrate	N-out	PAPVTLTHTG	LGAGIFFAIILVTGAVALAAYSYF	RINRRTIGFQ
P27824	UP	CALX_HUMAN	CANX	28.374	63.157	HUMAN	OTHERS	LC non-substrate	N-out	QMIEAAEERP	WLWVVYILTVALPVFLVILFC	CSGKKQTSGM
P27824	TM	CALX_HUMAN	CANX	15.194	37.267	HUMAN	OTHERS	LC non-substrate	N-out	MIEAAEERPW	LWVVYILTVALPVFLVILFCCSG	KKQTSGMEYK
P27824	PH	CALX_HUMAN	CANX	45.294	52.135	HUMAN	OTHERS	LC non-substrate	N-out	QMIEAAEERP	WLWVVYILTVALPVFLVILFCC	SGKKQTSGME
P16471	UP	PRLR_HUMAN	PRLR	28.325	63.215	HUMAN	OTHERS	LC non-substrate	N-out	QIPSDFTMND	TTVWISVAVLSAVICLIIVWAVAL	KGYSMVTCIF
P16471	TM	PRLR_HUMAN	PRLR	22.065	61.027	HUMAN	OTHERS	LC non-substrate	N-out	IPSDFTMNDT	TVWISVAVLSAVICLIIVWAVAL	KGYSMVTCIF
P16471	PH	PRLR_HUMAN	PRLR	22.11	44.403	HUMAN	OTHERS	LC non-substrate	N-out	PSDFTMNDTT	VWISVAVLSAVICLIIVWAVAL	KGYSMVTCIF
Q99706	UP	KI2L4_HUMAN	KIR2DL4	20.714	46.666	HUMAN	OTHERS	LC non-substrate	N-out	FKTGIARHLH	AVIRYSVAIILFTILPFFLLH	RWCSKKKDAA
Q99706	TM	KI2L4_HUMAN	KIR2DL4	20.744	35.717	HUMAN	OTHERS	LC non-substrate	N-out	FKTGIARHLH	AVIRYSVAIILFTILPFFLLHRW	CSKKKDAAVM
Q99706	PH	KI2L4_HUMAN	KIR2DL4	39.692	77.446	HUMAN	OTHERS	LC non-substrate	N-out	KTGIARHLHA	VIRYSVAIILFTILPFFLL	HRWCSKKKDA
Q9Z0F8	UP	ADA17_MOUSE	Adam17	42.501	63.431	MOUSE	OTHERS	LC non-substrate	N-out	NTFGKFLADN	IVGSVLVFSLIFWIPFSILVH	CVDKKLDKQY
Q9Z0F8	TM	ADA17_MOUSE	Adam17	19.026	35.637	MOUSE	OTHERS	LC non-substrate	N-out	NTFGKFLADN	IVGSVLVFSLIFWIPFSILVHCV	DKKLDKQYES
Q9Z0F8	PH	ADA17_MOUSE	Adam17	27.405	52.23	MOUSE	OTHERS	LC non-substrate	N-out	NTFGKFLADN	IVGSVLVFSLIFWIPFSILVHCV	DKKLDKQYES
P27037	UP	AVR2A_HUMAN	ACVR2A	29.431	58.728	HUMAN	OTHERS	LC non-substrate	N-out	TSNPVTPKPP	YYNILLYSLVPLMLIAGIVICAFWVY	RHHKMAYPPV
P27037	TM	AVR2A_HUMAN	ACVR2A	21.277	32.916	HUMAN	OTHERS	LC non-substrate	N-out	PVTPKPPYYN	ILLYSLVPLMLIAGIVICAFWVY	RHHKMAYPPV
P27037	PH	AVR2A_HUMAN	ACVR2A	31.21	66.66	HUMAN	OTHERS	LC non-substrate	N-out	PVTPKPPYYN	ILLYSLVPLMLIAGIVICAFWVY	RHHKMAYPPV
Q61098	UP	IL18R_MOUSE	Il18r1	14.455	31.45	MOUSE	OTHERS	LC non-substrate	N-out	PDIPGHVFTG	GVTVLVLASVAAVCIVILCVI	YKVDLVLFYR
Q61098	TM	IL18R_MOUSE	Il18r1	40.829	66.986	MOUSE	OTHERS	LC non-substrate	N-out	IPDIPGHVFT	GGVTVLVLASVAAVCIVILCVIY	KVDLVLFYRR
Q61098	PH	IL18R_MOUSE	Il18r1	27.86	57.795	MOUSE	OTHERS	LC non-substrate	N-out	RKEIPDIPGH	VFTGGVTVLVLASVAAVCIVILCVIY	KVDLVLFYRR
Q8ND94	UP	LRN4L_HUMAN	LRRN4CL	11.525	23.09	HUMAN	OTHERS	LC non-substrate	N-out	RLAVPPNPRT	LVHAAVGVGTALALLSCAALV	WHFCLRDRWG
Q8ND94	TM	LRN4L_HUMAN	LRRN4CL	37.731	75.446	HUMAN	OTHERS	LC non-substrate	N-out	VPPNPRTLVH	AAVGVGTALALLSCAALVWHFCL	RDRWGCPRRA
Q8ND94	PH	LRN4L_HUMAN	LRRN4CL	31.472	60.103	HUMAN	OTHERS	LC non-substrate	N-out	RLAVPPNPRT	LVHAAVGVGTALALLSCAALVWHFC	LRDRWGCPRR
P19256	UP	LFA3_HUMAN	CD58	45.43	79.972	HUMAN	OTHERS	LC non-substrate	N-out	IPSSGHSRHR	YALIPIPLAVITTCIVLYMNGIL	KCDRKPDRTN
P19256	TM	LFA3_HUMAN	CD58	16.412	33.751	HUMAN	OTHERS	LC non-substrate	N-out	IPSSGHSRHR	YALIPIPLAVITTCIVLYMNGIL	KCDRKPDRTN
P19256	PH	LFA3_HUMAN	CD58	24.581	39.027	HUMAN	OTHERS	LC non-substrate	N-out	IPSSGHSRHR	YALIPIPLAVITTCIVLYMNGIL	KCDRKPDRTN
P22794	UP	EVI2A_HUMAN	EVI2A	17.021	55.041	HUMAN	OTHERS	LC non-substrate	N-out	DVCAENNNNM	AMLICLIIIAVLFLICTFLFL	STVVLANKVS
P22794	TM	EVI2A_HUMAN	EVI2A	14.911	40.058	HUMAN	OTHERS	LC non-substrate	N-out	CAENNNNMAM	LICLIIIAVLFLICTFLFLSTVV	LANKVSSLRR
P22794	PH	EVI2A_HUMAN	EVI2A	45.889	66.226	HUMAN	OTHERS	LC non-substrate	N-out	KDVCAENNNN	MAMLICLIIIAVLFLICTFLFLSTVVLA	NKVSSLRRSK
Q9JKE1	UP	TREM3_MOUSE	Trem3	25.427	64.309	MOUSE	OTHERS	LC non-substrate	N-out	AWCQGKPVMV	IVLTCGFILNKGLVFSVLFVF	LCKAGPKVLQ
Q9JKE1	TM	TREM3_MOUSE	Trem3	20.121	43.069	MOUSE	OTHERS	LC non-substrate	N-out	LAWCQGKPVM	VIVLTCGFILNKGLVFSVLFVFL	CKAGPKVLQP
Q9JKE1	PH	TREM3_MOUSE	Trem3	22.836	62.934	MOUSE	OTHERS	LC non-substrate	N-out	IRLAWCQGKP	VMVIVLTCGFILNKGLVFSVLFVFLC	KAGPKVLQPS
A2AJA7	UP	AEGP_MOUSE	Mamdc4	19.256	57.889	MOUSE	OTHERS	LC non-substrate	N-out	GEVAAPVSVP	VAVGGALLFFMFLVLMGLGGW	HWLQKQHCPG
A2AJA7	TM	AEGP_MOUSE	Mamdc4	20.749	54.182	MOUSE	OTHERS	LC non-substrate	N-out	EVAAPVSVPV	AVGGALLFFMFLVLMGLGGWHWL	QKQHCPGQRS
A2AJA7	PH	AEGP_MOUSE	Mamdc4	27.342	58.447	MOUSE	OTHERS	LC non-substrate	N-out	GEVAAPVSVP	VAVGGALLFFMFLVLMGLGGWHWL	QKQHCPGQRS
Q8NI17	UP	IL31R_HUMAN	IL31RA	19.473	42.377	HUMAN	OTHERS	LC non-substrate	N-out	FKTLSFSVFE	IILITSLIGGGLLILIILTVA	YGLKKPNKLT
Q8NI17	TM	IL31R_HUMAN	IL31RA	27.991	50.595	HUMAN	OTHERS	LC non-substrate	N-out	KTLSFSVFEI	ILITSLIGGGLLILIILTVAYGL	KKPNKLTHLC
Q8NI17	PH	IL31R_HUMAN	IL31RA	32.839	64.48	HUMAN	OTHERS	LC non-substrate	N-out	FKTLSFSVFE	IILITSLIGGGLLILIILTVAYGL	KKPNKLTHLC
Q8N6P7	TM	I22R1_HUMAN	IL22RA1	27.061	56.815	HUMAN	OTHERS	LC non-substrate	N-out	CRVKTLPDRT	WTYSFSGAFLFSMGFLVAVLCYL	SYRYVTKPPA
Q8N6P7	PH	I22R1_HUMAN	IL22RA1	48.855	72.959	HUMAN	OTHERS	LC non-substrate	N-out	CRVKTLPDRT	WTYSFSGAFLFSMGFLVAVLCYL	SYRYVTKPPA
P32927	UP	IL3RB_HUMAN	CSF2RB	12.53	23.51	HUMAN	OTHERS	LC non-substrate	N-out	WDTESVLPMW	VLALIVIFLTIAVLLAL	RFCGIYGYRL
P32927	TM	IL3RB_HUMAN	CSF2RB	23.525	30.039	HUMAN	OTHERS	LC non-substrate	N-out	SWDTESVLPM	WVLALIVIFLTIAVLLALRFCGI	YGYRLRRKWE
P32927	PH	IL3RB_HUMAN	CSF2RB	68.711	79.252	HUMAN	OTHERS	LC non-substrate	N-out	RSWDTESVLP	MWVLALIVIFLTIAVLLALRFCGIYGY	RLRRKWEEKI
P83626	UP	TNR26_MOUSE	Tnfrsf26	23.26	41.665	MOUSE	OTHERS	LC non-substrate	N-out	SQCFCFSKPL	GIVVIIAAFIIIIGAVIILIL	KIICYCKRGE
P83626	TM	TNR26_MOUSE	Tnfrsf26	23.621	54.299	MOUSE	OTHERS	LC non-substrate	N-out	SGSQCFCFSK	PLGIVVIIAAFIIIIGAVIILIL	KIICYCKRGE
P83626	PH	TNR26_MOUSE	Tnfrsf26	29.679	64.574	MOUSE	OTHERS	LC non-substrate	N-out	GSQCFCFSKP	LGIVVIIAAFIIIIGAVIILIL	KIICYCKRGE
O95256	UP	I18RA_HUMAN	IL18RAP	11.862	25.987	HUMAN	OTHERS	LC non-substrate	N-out	TQSVQLKEKR	GVVLLYILLGTIGTLVAVLAA	SALLYRHWIE
O95256	TM	I18RA_HUMAN	IL18RAP	48.489	64.62	HUMAN	OTHERS	LC non-substrate	N-out	VQLKEKRGVV	LLYILLGTIGTLVAVLAASALLY	RHWIEIVLLY
O95256	PH	I18RA_HUMAN	IL18RAP	29.484	55.105	HUMAN	OTHERS	LC non-substrate	N-out	SVQLKEKRGV	VLLYILLGTIGTLVAVLAASALLY	RHWIEIVLLY
O75121	UP	MFA3L_HUMAN	MFAP3L	25.025	68.198	HUMAN	OTHERS	LC non-substrate	N-out	LRVIFTSGDM	GVYYMVVCLVAFTIVMVLNITRL	CMMSSHLKKT
O75121	TM	MFA3L_HUMAN	MFAP3L	28.006	68.553	HUMAN	OTHERS	LC non-substrate	N-out	LRVIFTSGDM	GVYYMVVCLVAFTIVMVLNITRL	CMMSSHLKKT
O75121	PH	MFA3L_HUMAN	MFAP3L	11.887	32.345	HUMAN	OTHERS	LC non-substrate	N-out	RVIFTSGDMG	VYYMVVCLVAFTIVMVLNITRLCM	MSSHLKKTEK
Q9Y3Q3	UP	TMED3_HUMAN	TMED3	18.996	37.652	HUMAN	OTHERS	LC non-substrate	N-out	RAEDLNSRVS	YWSVGETIALFVVSFSQVLLL	KSFFTEKRPI
Q9Y3Q3	TM	TMED3_HUMAN	TMED3	29.389	52.94	HUMAN	OTHERS	LC non-substrate	N-out	RARAEDLNSR	VSYWSVGETIALFVVSFSQVLLL	KSFFTEKRPI
Q9Y3Q3	PH	TMED3_HUMAN	TMED3	27.179	66.543	HUMAN	OTHERS	LC non-substrate	N-out	RARAEDLNSR	VSYWSVGETIALFVVSFSQVLLL	KSFFTEKRPI
Q96KC8	UP	DNJC1_HUMAN	DNAJC1	26.098	62.965	HUMAN	OTHERS	LC non-substrate	N-out	RRVRKMSNAE	LALLLFIILTVGHYAVVWSIY	LEKQLDELLS
Q96KC8	TM	DNJC1_HUMAN	DNAJC1	17.842	56.167	HUMAN	OTHERS	LC non-substrate	N-out	YRRVRKMSNA	ELALLLFIILTVGHYAVVWSIYL	EKQLDELLSR
Q96KC8	PH	DNJC1_HUMAN	DNAJC1	25.535	43.605	HUMAN	OTHERS	LC non-substrate	N-out	RRVRKMSNAE	LALLLFIILTVGHYAVVWSIY	LEKQLDELLS
Q02846	UP	GUC2D_HUMAN	GUCY2D	25.175	51.527	HUMAN	OTHERS	LC non-substrate	N-out	PNNICGGGLE	PGLVFLGFLLVVGMGLAGAFLAHYV	RHRLLHMQMV
Q02846	TM	GUC2D_HUMAN	GUCY2D	20.876	39.326	HUMAN	OTHERS	LC non-substrate	N-out	NICGGGLEPG	LVFLGFLLVVGMGLAGAFLAHYV	RHRLLHMQMV
Q02846	PH	GUC2D_HUMAN	GUCY2D	36.51	58.784	HUMAN	OTHERS	LC non-substrate	N-out	NICGGGLEPG	LVFLGFLLVVGMGLAGAFLAHYV	RHRLLHMQMV
Q9EQS9	PH	IGDC4_MOUSE	Igdcc4	42.848	82.193	MOUSE	OTHERS	LC non-substrate	N-out	KTFSDSLDVH	AVTGIIVGVCLGLLCLLACMCAGL	RRSSHREALP
Q14627	UP	I13R2_HUMAN	IL13RA2	19.51	41.783	HUMAN	OTHERS	LC non-substrate	N-out	EDLSKKTLLR	FWLPFGFILILVIFVTGLLL	RKPNTYPKMI
Q14627	TM	I13R2_HUMAN	IL13RA2	39.192	59.69	HUMAN	OTHERS	LC non-substrate	N-out	EDLSKKTLLR	FWLPFGFILILVIFVTGLLL	RKPNTYPKMI
Q14627	PH	I13R2_HUMAN	IL13RA2	20.748	49.942	HUMAN	OTHERS	LC non-substrate	N-out	EDLSKKTLLR	FWLPFGFILILVIFVTGLLL	RKPNTYPKMI
Q96F05	UP	CK024_HUMAN	C11orf24	20.13	45.071	HUMAN	OTHERS	LC non-substrate	N-out	PLTQAVVDKT	LLLVVLLLGVTLFITVLVLFA	LQAYESYKKK
Q96F05	TM	CK024_HUMAN	C11orf24	36.296	69.434	HUMAN	OTHERS	LC non-substrate	N-out	EPLTQAVVDK	TLLLVVLLLGVTLFITVLVLFAL	QAYESYKKKD
Q96F05	PH	CK024_HUMAN	C11orf24	24.737	35.132	HUMAN	OTHERS	LC non-substrate	N-out	PLTQAVVDKT	LLLVVLLLGVTLFITVLVLFAL	QAYESYKKKD
P33896	UP	INAR1_MOUSE	Ifnar1	19.005	52.849	MOUSE	OTHERS	LC non-substrate	N-out	EKTRPGSFST	IWIITGLGVVFFSVMVLYAL	RSVWKYLCHV
P33896	TM	INAR1_MOUSE	Ifnar1	25.286	62.222	MOUSE	OTHERS	LC non-substrate	N-out	KLCEKTRPGS	FSTIWIITGLGVVFFSVMVLYAL	RSVWKYLCHV
P33896	PH	INAR1_MOUSE	Ifnar1	21.625	49.427	MOUSE	OTHERS	LC non-substrate	N-out	CEKTRPGSFS	TIWIITGLGVVFFSVMVLYAL	RSVWKYLCHV
Q4G0I0	UP	CSMT1_HUMAN	CCSMST1	24.079	56.734	HUMAN	OTHERS	LC non-substrate	N-out	GKGHQRPWWK	VLPLSCFLVALIIWCYL	REESEADQWL
Q4G0I0	PH	CSMT1_HUMAN	CCSMST1	24.789	47.933	HUMAN	OTHERS	LC non-substrate	N-out	HTMGKGHQRP	WWKVLPLSCFLVALIIWCYL	REESEADQWL
P59862	UP	CAD26_MOUSE	Cdh26	33.998	74.003	MOUSE	OTHERS	LC non-substrate	N-out	SECEEPSDTW	LLWWALSPVGAALMVLSAALL	CLLRCSCTFG
P59862	TM	CAD26_MOUSE	Cdh26	19.703	40.894	MOUSE	OTHERS	LC non-substrate	N-out	ECEEPSDTWL	LWWALSPVGAALMVLSAALLCLL	RCSCTFGPKR
P59862	PH	CAD26_MOUSE	Cdh26	13.423	48.266	MOUSE	OTHERS	LC non-substrate	N-out	SECEEPSDTW	LLWWALSPVGAALMVLSAALLCLL	RCSCTFGPKR
Q9H3S1	UP	SEM4A_HUMAN	SEMA4A	23.53	48.183	HUMAN	OTHERS	LC non-substrate	N-out	LAAQQSYWPH	FVTVTVLFALVLSGALIILVA	SPLRALRARG
Q9H3S1	TM	SEM4A_HUMAN	SEMA4A	27.921	41.715	HUMAN	OTHERS	LC non-substrate	N-out	GAALAAQQSY	WPHFVTVTVLFALVLSGALIILV	ASPLRALRAR
Q9H3S1	PH	SEM4A_HUMAN	SEMA4A	31.345	57.438	HUMAN	OTHERS	LC non-substrate	N-out	GGAALAAQQS	YWPHFVTVTVLFALVLSGALIILVA	SPLRALRARG
Q9UKF2	UP	ADA30_HUMAN	ADAM30	26.6	60.368	HUMAN	OTHERS	LC non-substrate	N-out	LRGAIPSSIW	VVSIIMFRLILLILSVVFVFF	RQVIGNHLKP
Q9UKF2	TM	ADA30_HUMAN	ADAM30	24.688	50.995	HUMAN	OTHERS	LC non-substrate	N-out	GLLRGAIPSS	IWVVSIIMFRLILLILSVVFVFF	RQVIGNHLKP
Q9UKF2	PH	ADA30_HUMAN	ADAM30	14.963	52.39	HUMAN	OTHERS	LC non-substrate	N-out	GLLRGAIPSS	IWVVSIIMFRLILLILSVVFVFF	RQVIGNHLKP
Q61476	UP	DAF2_MOUSE	Cd55b	27.973	55.17	MOUSE	OTHERS	LC non-substrate	N-out	NSGGDRYIYG	FVAVIAMIDSLIIVKTLWTIL	SPNRRSDFQG
Q61476	PH	DAF2_MOUSE	Cd55b	40.513	75.352	MOUSE	OTHERS	LC non-substrate	N-out	KGESNSGGDR	YIYGFVAVIAMIDSLIIVKTLW	TILSPNRRSD
Q6ZTQ4	UP	CDHR3_HUMAN	CDHR3	16.473	41.398	HUMAN	OTHERS	LC non-substrate	N-out	VYSPSAWYVP	FVITLGSILLLGLLVYLVVLL	AKAIHRHCPC
Q6ZTQ4	TM	CDHR3_HUMAN	CDHR3	21.282	52.952	HUMAN	OTHERS	LC non-substrate	N-out	LRKNVYSPSA	WYVPFVITLGSILLLGLLVYLVV	LLAKAIHRHC
Q6ZTQ4	PH	CDHR3_HUMAN	CDHR3	27.144	70.147	HUMAN	OTHERS	LC non-substrate	N-out	LRKNVYSPSA	WYVPFVITLGSILLLGLLVYLVVLLA	KAIHRHCPCK
Q9Y6W8	UP	ICOS_HUMAN	ICOS	19.031	37.444	HUMAN	OTHERS	LC non-substrate	N-out	YESQLCCQLK	FWLPIGCAAFVVVCILGCILI	CWLTKKKYSS
Q9Y6W8	TM	ICOS_HUMAN	ICOS	23.149	34.232	HUMAN	OTHERS	LC non-substrate	N-out	ESQLCCQLKF	WLPIGCAAFVVVCILGCILICWL	TKKKYSSSVH
Q9Y6W8	PH	ICOS_HUMAN	ICOS	45.16	69.605	HUMAN	OTHERS	LC non-substrate	N-out	YESQLCCQLK	FWLPIGCAAFVVVCILGCILICWL	TKKKYSSSVH
A8K4G0	UP	CLM7_HUMAN	CD300LB	18.929	44.73	HUMAN	OTHERS	LC non-substrate	N-out	FIGSHKRNHY	MLLVFVKVPILLILVTAILWL	KGSQRVPEEP
A8K4G0	TM	CLM7_HUMAN	CD300LB	43.362	63.15	HUMAN	OTHERS	LC non-substrate	N-out	AVFIGSHKRN	HYMLLVFVKVPILLILVTAILWL	KGSQRVPEEP
A8K4G0	PH	CLM7_HUMAN	CD300LB	19.707	38.504	HUMAN	OTHERS	LC non-substrate	N-out	VFIGSHKRNH	YMLLVFVKVPILLILVTAILWL	KGSQRVPEEP
Q925P2	UP	CEAM2_MOUSE	Ceacam2	28.432	56.937	MOUSE	OTHERS	LC non-substrate	N-out	IFDSTYDISD	VPIAVIITGAVAGVILIAGLA	YRLCSRKSRW
Q925P2	TM	CEAM2_MOUSE	Ceacam2	22.357	51.52	MOUSE	OTHERS	LC non-substrate	N-out	VIFDSTYDIS	DVPIAVIITGAVAGVILIAGLAY	RLCSRKSRWG
Q925P2	PH	CEAM2_MOUSE	Ceacam2	17.175	51.279	MOUSE	OTHERS	LC non-substrate	N-out	IFDSTYDISD	VPIAVIITGAVAGVILIAGLAY	RLCSRKSRWG
Q5SZI1	UP	LRAD2_HUMAN	LDLRAD2	21.672	54.158	HUMAN	OTHERS	LC non-substrate	N-out	GSTDAHTSRS	LTPSPALGSAGSLWIAA	ERSSPAGRDP
P35330	UP	ICAM2_MOUSE	Icam2	54.529	79.833	MOUSE	OTHERS	LC non-substrate	N-out	EVYEPMQDNQ	MVIIIVVVSILLFLFVTSVLLCFIF	GQHWHRRRTG
P35330	TM	ICAM2_MOUSE	Icam2	22.863	32.973	MOUSE	OTHERS	LC non-substrate	N-out	VYEPMQDNQM	VIIIVVVSILLFLFVTSVLLCFI	FGQHWHRRRT
P35330	PH	ICAM2_MOUSE	Icam2	13.038	24.157	MOUSE	OTHERS	LC non-substrate	N-out	EVYEPMQDNQ	MVIIIVVVSILLFLFVTSVLLCFIF	GQHWHRRRTG
P37173	PH	TGFR2_HUMAN	TGFBR2	61.609	84.752	HUMAN	OTHERS	LC non-substrate	N-out	SEEYNTSNPD	LLLVIFQVTGISLLPPLGVAISVIIIFYCY	RVNRQQKLSS
Q8NFY4	UP	SEM6D_HUMAN	SEMA6D	21.804	64.871	HUMAN	OTHERS	LC non-substrate	N-out	GESNQMVHMN	VLITCVFAAFVLGAFIAGVAV	YCYRDMFVRK
Q8NFY4	TM	SEM6D_HUMAN	SEMA6D	29.275	60.903	HUMAN	OTHERS	LC non-substrate	N-out	ESNQMVHMNV	LITCVFAAFVLGAFIAGVAVYCY	RDMFVRKNRK
Q8NFY4	PH	SEM6D_HUMAN	SEMA6D	13.738	35.862	HUMAN	OTHERS	LC non-substrate	N-out	GESNQMVHMN	VLITCVFAAFVLGAFIAGVAVYCY	RDMFVRKNRK
Q9HCU0	UP	CD248_HUMAN	CD248	21.319	55.383	HUMAN	OTHERS	LC non-substrate	N-out	EHSQRDDRWL	LVALLVPTCVFLVVLLALGIV	YCTRCGPHAP
Q9HCU0	TM	CD248_HUMAN	CD248	24.28	33.458	HUMAN	OTHERS	LC non-substrate	N-out	LAEHSQRDDR	WLLVALLVPTCVFLVVLLALGIV	YCTRCGPHAP
Q9HCU0	PH	CD248_HUMAN	CD248	25.24	66.682	HUMAN	OTHERS	LC non-substrate	N-out	LAEHSQRDDR	WLLVALLVPTCVFLVVLLALGIVYCT	RCGPHAPNKR
Q6UWL6	UP	KIRR2_HUMAN	KIRREL2	35.266	77.408	HUMAN	OTHERS	LC non-substrate	N-out	GRRDLLPTVR	IVAGVAAATTTLLMVITGVAL	CCWRHSKASA
Q6UWL6	TM	KIRR2_HUMAN	KIRREL2	16.135	28.206	HUMAN	OTHERS	LC non-substrate	N-out	GRRDLLPTVR	IVAGVAAATTTLLMVITGVALCC	WRHSKASASF
Q6UWL6	PH	KIRR2_HUMAN	KIRREL2	19.686	49.652	HUMAN	OTHERS	LC non-substrate	N-out	GRRDLLPTVR	IVAGVAAATTTLLMVITGVALCCW	RHSKASASFS
Q9ET39	UP	SLAF6_MOUSE	Slamf6	30.529	69.416	MOUSE	OTHERS	LC non-substrate	N-out	KGVLTNPPWN	AVWFMTTISIISAVILIFVCWSI	HVWKRRGSLP
Q9ET39	TM	SLAF6_MOUSE	Slamf6	16.846	28.488	MOUSE	OTHERS	LC non-substrate	N-out	KGVLTNPPWN	AVWFMTTISIISAVILIFVCWSI	HVWKRRGSLP
Q9ET39	PH	SLAF6_MOUSE	Slamf6	32.452	48.536	MOUSE	OTHERS	LC non-substrate	N-out	KGVLTNPPWN	AVWFMTTISIISAVILIFVCWSI	HVWKRRGSLP
Q6ZMQ8	UP	LMTK1_HUMAN	AATK	19.42	42.468	HUMAN	OTHERS	LC non-substrate	N-out	PLSELSWPSS	LAVVAVSFSGLFAVIVLMLAC	LCCKKGGIGF
Q6ZMQ8	PH	LMTK1_HUMAN	AATK	28.14	59.747	HUMAN	OTHERS	LC non-substrate	N-out	PLSELSWPSS	LAVVAVSFSGLFAVIVLMLACLCC	KKGGIGFKEF
Q7TSK3	UP	PCDH8_MOUSE	Pcdh8	21.708	40.405	MOUSE	OTHERS	LC non-substrate	N-out	SGPSLQWDTP	LIVIIVLAGSCTLLLAAIIAI	ATTCNRRKKE
Q7TSK3	TM	PCDH8_MOUSE	Pcdh8	31.011	46.872	MOUSE	OTHERS	LC non-substrate	N-out	SGPSLQWDTP	LIVIIVLAGSCTLLLAAIIAIAT	TCNRRKKEVR
Q7TSK3	PH	PCDH8_MOUSE	Pcdh8	39.896	44.345	MOUSE	OTHERS	LC non-substrate	N-out	SGPSLQWDTP	LIVIIVLAGSCTLLLAAIIAIATTC	NRRKKEVRKG
Q8C6Z1	UP	MUC15_MOUSE	Muc15	13.346	33.09	MOUSE	OTHERS	LC non-substrate	N-out	SDTPKENKNT	GIVFGAILGAILGASLLSLVG	YLLCGQRKTD
Q8C6Z1	TM	MUC15_MOUSE	Muc15	20.961	22.513	MOUSE	OTHERS	LC non-substrate	N-out	DTPKENKNTG	IVFGAILGAILGASLLSLVGYLL	CGQRKTDSFS
Q8C6Z1	PH	MUC15_MOUSE	Muc15	60.811	73.311	MOUSE	OTHERS	LC non-substrate	N-out	DTPKENKNTG	IVFGAILGAILGASLLSLVGYLLC	GQRKTDSFSH
Q8IW00	UP	VSTM4_HUMAN	VSTM4	36.377	66.293	HUMAN	OTHERS	LC non-substrate	N-out	WAFFEDLYVY	AVLVCCVGILSILLFMLVIVW	QSVFNKRKSR
Q8IW00	TM	VSTM4_HUMAN	VSTM4	22.69	41.784	HUMAN	OTHERS	LC non-substrate	N-out	ETWAFFEDLY	VYAVLVCCVGILSILLFMLVIVW	QSVFNKRKSR
Q8IW00	PH	VSTM4_HUMAN	VSTM4	16.287	39.776	HUMAN	OTHERS	LC non-substrate	N-out	TKETWAFFED	LYVYAVLVCCVGILSILLFMLVIVW	QSVFNKRKSR
Q8NAC3	UP	I17RC_HUMAN	IL17RC	22.02	51.311	HUMAN	OTHERS	LC non-substrate	N-out	CPMDKYIHKR	WALVWLACLLFAAALSLILLL	KKDHAKGWLR
Q8NAC3	TM	I17RC_HUMAN	IL17RC	27.339	40.892	HUMAN	OTHERS	LC non-substrate	N-out	PMDKYIHKRW	ALVWLACLLFAAALSLILLL	KKDHAKGWLR
Q8NAC3	PH	I17RC_HUMAN	IL17RC	26.4	53.799	HUMAN	OTHERS	LC non-substrate	N-out	CPMDKYIHKR	WALVWLACLLFAAALSLILLL	KKDHAKGWLR
Q86T13	UP	CLC14_HUMAN	CLEC14A	29.402	66.415	HUMAN	OTHERS	LC non-substrate	N-out	TPQAFDSSSA	VVFIFVSTAVVVLVILTMTVL	GLVKLCFHES
Q86T13	TM	CLC14_HUMAN	CLEC14A	22.748	61.634	HUMAN	OTHERS	LC non-substrate	N-out	PQAFDSSSAV	VFIFVSTAVVVLVILTMTVLGLV	KLCFHESPSS
Q86T13	PH	CLC14_HUMAN	CLEC14A	9.439	31.367	HUMAN	OTHERS	LC non-substrate	N-out	ATPQAFDSSS	AVVFIFVSTAVVVLVILTMTVLGLVKLCF	HESPSSQPRK
Q86UP6	UP	CUZD1_HUMAN	CUZD1	16.394	51.05	HUMAN	OTHERS	LC non-substrate	N-out	EETPNQPFNS	VHLFSFMVLALNVVTVATITV	RHFVNQRADY
Q86UP6	TM	CUZD1_HUMAN	CUZD1	13.222	32.843	HUMAN	OTHERS	LC non-substrate	N-out	TPNQPFNSVH	LFSFMVLALNVVTVATITVRHFV	NQRADYKYQK
Q86UP6	PH	CUZD1_HUMAN	CUZD1	39.344	67.557	HUMAN	OTHERS	LC non-substrate	N-out	TPNQPFNSVH	LFSFMVLALNVVTVATITVRHFV	NQRADYKYQK
Q9DCF1	UP	TMM25_MOUSE	Tmem25	9.627	22.404	MOUSE	OTHERS	LC non-substrate	N-out	APGLLATRIE	VPLLGIVVAGGLALGTLVGFS	TLVACLVCRK
Q9DCF1	TM	TMM25_MOUSE	Tmem25	13.626	25.616	MOUSE	OTHERS	LC non-substrate	N-out	ATRIEVPLLG	IVVAGGLALGTLVGFSTLVACLV	CRKEKKTKGP
Q9DCF1	PH	TMM25_MOUSE	Tmem25	63.297	84.412	MOUSE	OTHERS	LC non-substrate	N-out	GLLATRIEVP	LLGIVVAGGLALGTLVGFSTLVACLVC	RKEKKTKGPS
Q6UXG2	UP	ELAP1_HUMAN	ELAPOR1	31.319	56.802	HUMAN	OTHERS	LC non-substrate	N-out	ICKTIDFWLK	VGISAGTCTAILLTVLTCYFW	KKNQKLEYKY
Q6UXG2	TM	ELAP1_HUMAN	ELAPOR1	16.174	26.918	HUMAN	OTHERS	LC non-substrate	N-out	RVTICKTIDF	WLKVGISAGTCTAILLTVLTCYF	WKKNQKLEYK
Q6UXG2	PH	ELAP1_HUMAN	ELAPOR1	28.807	58.914	HUMAN	OTHERS	LC non-substrate	N-out	QRVTICKTID	FWLKVGISAGTCTAILLTVLTCYFW	KKNQKLEYKY
Q96J86	UP	CYYR1_HUMAN	CYYR1	18.857	56.45	HUMAN	OTHERS	LC non-substrate	N-out	AYIGNILSGT	AIAGIVFGIVFIMGVIAGIAI	CICMCMKNHR
Q96J86	TM	CYYR1_HUMAN	CYYR1	27.599	58.893	HUMAN	OTHERS	LC non-substrate	N-out	YIGNILSGTA	IAGIVFGIVFIMGVIAGIAICIC	MCMKNHRATR
Q96J86	PH	CYYR1_HUMAN	CYYR1	18.75	37.701	HUMAN	OTHERS	LC non-substrate	N-out	AYIGNILSGT	AIAGIVFGIVFIMGVIAGIAICIC	MCMKNHRATR
O00206	UP	TLR4_HUMAN	TLR4	17.533	42.471	HUMAN	OTHERS	LC non-substrate	N-out	SLNITCQMNK	TIIGVSVLSVLVVSVVAVLVY	KFYFHLMLLA
O00206	TM	TLR4_HUMAN	TLR4	13.634	34.384	HUMAN	OTHERS	LC non-substrate	N-out	NITCQMNKTI	IGVSVLSVLVVSVVAVLVYKFYF	HLMLLAGCIK
O00206	PH	TLR4_HUMAN	TLR4	36.896	73.235	HUMAN	OTHERS	LC non-substrate	N-out	LNITCQMNKT	IIGVSVLSVLVVSVVAVLVY	KFYFHLMLLA
Q7Z6A9	UP	BTLA_HUMAN	BTLA	21.048	49.146	HUMAN	OTHERS	LC non-substrate	N-out	MASRPWLLYR	LLPLGGLPLLITTCFCLFCCL	RRHQGKQNEL
Q7Z6A9	PH	BTLA_HUMAN	BTLA	49.61	78.373	HUMAN	OTHERS	LC non-substrate	N-out	PSKDEMASRP	WLLYRLLPLGGLPLLITTCFCLFCCL	RRHQGKQNEL
A0A1B0GUA7	UP	TEX51_HUMAN	TEX51	17.166	55.063	HUMAN	OTHERS	LC non-substrate	N-out	TFCPARNRRT	SLWAVSLSSALLLAIAG	DVSFTGKGRR
Q9WTM3	UP	SEM6C_MOUSE	Sema6c	14.091	45.15	MOUSE	OTHERS	LC non-substrate	N-out	ASASRSIPIP	LLLACVAAAFALGASVSGLLV	SCACRRANRR
Q9WTM3	PH	SEM6C_MOUSE	Sema6c	47.796	78.578	MOUSE	OTHERS	LC non-substrate	N-out	ASASRSIPIP	LLLACVAAAFALGASVSGLLVSCAC	RRANRRRSKD
P40197	UP	GPV_HUMAN	GP5	16.996	32.902	HUMAN	OTHERS	LC non-substrate	N-out	KGQDHSPFWG	FYFLLLAVQAMITVIIVFAMI	KIGQLFRKLI
P40197	TM	GPV_HUMAN	GP5	31.441	43.491	HUMAN	OTHERS	LC non-substrate	N-out	TGKGQDHSPF	WGFYFLLLAVQAMITVIIVFAMI	KIGQLFRKLI
P40197	PH	GPV_HUMAN	GP5	30.021	59.564	HUMAN	OTHERS	LC non-substrate	N-out	TGKGQDHSPF	WGFYFLLLAVQAMITVIIVFAMI	KIGQLFRKLI
P0DTE4	UP	UD2A1_HUMAN	UGT2A1	33.973	72.019	HUMAN	OTHERS	LC non-substrate	N-out	TWFQYHSLDV	IGFLLVCVTTAIFLVIQCCLF	SCQKFGKIGK
P0DTE4	TM	UD2A1_HUMAN	UGT2A1	15.521	26.472	HUMAN	OTHERS	LC non-substrate	N-out	LTWFQYHSLD	VIGFLLVCVTTAIFLVIQCCLFS	CQKFGKIGKK
P0DTE4	PH	UD2A1_HUMAN	UGT2A1	18.315	48.021	HUMAN	OTHERS	LC non-substrate	N-out	LTWFQYHSLD	VIGFLLVCVTTAIFLVIQCCLFSC	QKFGKIGKKK
Q9H8J5	UP	MANS1_HUMAN	MANSC1	23.997	52.064	HUMAN	OTHERS	LC non-substrate	N-out	QYGLPFEKWL	LIGSLLFGVLFLVIGLVLLGRIL	SESLRRKRYS
Q9H8J5	TM	MANS1_HUMAN	MANSC1	15.739	26.248	HUMAN	OTHERS	LC non-substrate	N-out	QYGLPFEKWL	LIGSLLFGVLFLVIGLVLLGRIL	SESLRRKRYS
Q9H8J5	PH	MANS1_HUMAN	MANSC1	34.613	60.752	HUMAN	OTHERS	LC non-substrate	N-out	ENQYGLPFEK	WLLIGSLLFGVLFLVIGLVLLGRILS	ESLRRKRYSR
P33681	UP	CD80_HUMAN	CD80	12.562	39.08	HUMAN	OTHERS	LC non-substrate	N-out	TTKQEHFPDN	LLPSWAITLISVNGIFVICCL	TYCFAPRCRE
P33681	TM	CD80_HUMAN	CD80	28.325	46.154	HUMAN	OTHERS	LC non-substrate	N-out	EHFPDNLLPS	WAITLISVNGIFVICCLTYCFAP	RCRERRRNER
P33681	PH	CD80_HUMAN	CD80	28.43	56.465	HUMAN	OTHERS	LC non-substrate	N-out	EHFPDNLLPS	WAITLISVNGIFVICCLTYCFA	PRCRERRRNE
Q8TD46	UP	MO2R1_HUMAN	CD200R1	47.294	57.288	HUMAN	OTHERS	LC non-substrate	N-out	VPGAKKSAKL	YIPYIILTIIILTIVGFIWLL	KVNGCRKYKL
Q8TD46	TM	MO2R1_HUMAN	CD200R1	16.369	24.849	HUMAN	OTHERS	LC non-substrate	N-out	VPGAKKSAKL	YIPYIILTIIILTIVGFIWLLKV	NGCRKYKLNK
Q8TD46	PH	MO2R1_HUMAN	CD200R1	19.242	43.504	HUMAN	OTHERS	LC non-substrate	N-out	VPGAKKSAKL	YIPYIILTIIILTIVGFIWLL	KVNGCRKYKL
Q3LRV9	UP	TRML4_MOUSE	Treml4	25.37	57.97	MOUSE	OTHERS	LC non-substrate	N-out	GWTSPGLLVS	VQYGLLLLKALMLSVFCVLLC	WRSGQGREYM
Q3LRV9	TM	TRML4_MOUSE	Treml4	30.498	47.184	MOUSE	OTHERS	LC non-substrate	N-out	PGWTSPGLLV	SVQYGLLLLKALMLSVFCVLLCW	RSGQGREYMA
Q3LRV9	PH	TRML4_MOUSE	Treml4	15.428	31.23	MOUSE	OTHERS	LC non-substrate	N-out	TSPGLLVSVQ	YGLLLLKALMLSVFCVLLCW	RSGQGREYMA
Q96MU8	UP	KREM1_HUMAN	KREMEN1	16.468	53.092	HUMAN	OTHERS	LC non-substrate	N-out	AGSHRVEGWT	VYGLATLLILTVTAIVAKILL	HVTFKSHRVP
Q96MU8	TM	KREM1_HUMAN	KREMEN1	18.163	35.576	HUMAN	OTHERS	LC non-substrate	N-out	MGAGSHRVEG	WTVYGLATLLILTVTAIVAKILL	HVTFKSHRVP
Q96MU8	PH	KREM1_HUMAN	KREMEN1	25.919	57.993	HUMAN	OTHERS	LC non-substrate	N-out	MGAGSHRVEG	WTVYGLATLLILTVTAIVAKILL	HVTFKSHRVP
Q5VV43	TM	K0319_HUMAN	KIAA0319	13.112	18.037	HUMAN	OTHERS	LC non-substrate	N-out	WDGESNCEWS	IFYVTVLAFTLIVLTGGFTWLCI	CCCKRQKRTK
Q5VV43	PH	K0319_HUMAN	KIAA0319	65.87	81.571	HUMAN	OTHERS	LC non-substrate	N-out	WDGESNCEWS	IFYVTVLAFTLIVLTGGFTWLCICCC	KRQKRTKIRK
Q86UK5	UP	LBN_HUMAN	EVC2	9.247	20.809	HUMAN	OTHERS	LC non-substrate	N-out	VLPHHGLHAA	GFFIAFLLSLVLTWAALFLMV	RYQCLKGNML
Q86UK5	TM	LBN_HUMAN	EVC2	20.424	58.566	HUMAN	OTHERS	LC non-substrate	N-out	VTVLPHHGLH	AAGFFIAFLLSLVLTWAALFLMV	RYQCLKGNML
Q86UK5	PH	LBN_HUMAN	EVC2	24.226	71.116	HUMAN	OTHERS	LC non-substrate	N-out	VTVLPHHGLH	AAGFFIAFLLSLVLTWAALFLMV	RYQCLKGNML
P60852	UP	ZP1_HUMAN	ZP1	10.949	45.346	HUMAN	OTHERS	LC non-substrate	N-out	DSNGNSSLRP	LLWAVLLLPAVALVLGFGVFV	GLSQTWAQKL
P60852	TM	ZP1_HUMAN	ZP1	25.645	52.867	HUMAN	OTHERS	LC non-substrate	N-out	DSNGNSSLRP	LLWAVLLLPAVALVLGFGVFVGL	SQTWAQKLWE
P60852	PH	ZP1_HUMAN	ZP1	23.294	45.841	HUMAN	OTHERS	LC non-substrate	N-out	DSNGNSSLRP	LLWAVLLLPAVALVLGFGVFVGL	SQTWAQKLWE
P58658	UP	EVA1C_HUMAN	EVA1C	15.213	40.09	HUMAN	OTHERS	LC non-substrate	N-out	AYIRAHPERA	ALLFVSSVCIGLALTLCALVI	RESCAKDFRD
P58658	TM	EVA1C_HUMAN	EVA1C	28.317	56.787	HUMAN	OTHERS	LC non-substrate	N-out	FAYIRAHPER	AALLFVSSVCIGLALTLCALVIR	ESCAKDFRDL
P58658	PH	EVA1C_HUMAN	EVA1C	13.916	48.563	HUMAN	OTHERS	LC non-substrate	N-out	FAYIRAHPER	AALLFVSSVCIGLALTLCALVI	RESCAKDFRD
Q86YC3	UP	LRC33_HUMAN	NRROS	19.076	47.449	HUMAN	OTHERS	LC non-substrate	N-out	CKWERLDLGL	LYLVLILPSCLTLLVACTVIV	LTFKKPLLQV
Q86YC3	TM	LRC33_HUMAN	NRROS	21.552	39.009	HUMAN	OTHERS	LC non-substrate	N-out	KWERLDLGLL	YLVLILPSCLTLLVACTVIVLTF	KKPLLQVIKS
Q86YC3	PH	LRC33_HUMAN	NRROS	24.182	50.915	HUMAN	OTHERS	LC non-substrate	N-out	DCKWERLDLG	LLYLVLILPSCLTLLVACTVIVLTF	KKPLLQVIKS
Q8N149	UP	LIRA2_HUMAN	LILRA2	12.91	49.905	HUMAN	OTHERS	LC non-substrate	N-out	QHPQDYTVEN	LIRMGVAGLVLVVLGILLFEA	QHSQRSLQDA
Q8N149	PH	LIRA2_HUMAN	LILRA2	23.275	48.204	HUMAN	OTHERS	LC non-substrate	N-out	QHPQDYTVEN	LIRMGVAGLVLVVLGILLF	EAQHSQRSLQ
P20701	UP	ITAL_HUMAN	ITGAL	30.33	44.868	HUMAN	OTHERS	LC non-substrate	N-out	VDVVYEKQML	YLYVLSGIGGLLLLLLIFIVL	YKVGFFKRNL
P20701	TM	ITAL_HUMAN	ITGAL	26.215	44.99	HUMAN	OTHERS	LC non-substrate	N-out	KVDVVYEKQM	LYLYVLSGIGGLLLLLLIFIVLY	KVGFFKRNLK
P20701	PH	ITAL_HUMAN	ITGAL	15.42	39.606	HUMAN	OTHERS	LC non-substrate	N-out	KVDVVYEKQM	LYLYVLSGIGGLLLLLLIFIVLY	KVGFFKRNLK
P02724	UP	GLPA_HUMAN	GYPA	23.53	45.474	HUMAN	OTHERS	LC non-substrate	N-out	QLAHHFSEPE	ITLIIFGVMAGVIGTILLISYGI	RRLIKKSPSD
P02724	TM	GLPA_HUMAN	GYPA	15.528	38.669	HUMAN	OTHERS	LC non-substrate	N-out	QLAHHFSEPE	ITLIIFGVMAGVIGTILLISYGI	RRLIKKSPSD
P02724	PH	GLPA_HUMAN	GYPA	21.288	55.146	HUMAN	OTHERS	LC non-substrate	N-out	QLAHHFSEPE	ITLIIFGVMAGVIGTILLISYGI	RRLIKKSPSD
Q9BT76	UP	UPK3B_HUMAN	UPK3B	16.489	49.661	HUMAN	OTHERS	LC non-substrate	N-out	LHPLFSGRPP	TLGLLGSLYHALLQPVVAGGGPGAAA	DRLLHGQALH
Q8C7X2	PH	EMC1_MOUSE	Emc1	33.117	56.539	MOUSE	OTHERS	LC non-substrate	N-out	QFDVLKDDYD	YVLISSVLFGLVFATMITKRLA	QVKLLNRAWR
P29533	UP	VCAM1_MOUSE	Vcam1	24.264	58.584	MOUSE	OTHERS	LC non-substrate	N-out	EHNKDYFSPE	LLALYCASSLVIPAIGMIVYFA	RKANMKGSYS
P29533	TM	VCAM1_MOUSE	Vcam1	16.596	23.104	MOUSE	OTHERS	LC non-substrate	N-out	EHNKDYFSPE	LLALYCASSLVIPAIGMIVYFAR	KANMKGSYSL
P29533	PH	VCAM1_MOUSE	Vcam1	19.174	54.299	MOUSE	OTHERS	LC non-substrate	N-out	HNKDYFSPEL	LALYCASSLVIPAIGMIVYFA	RKANMKGSYS
P80370	UP	DLK1_HUMAN	DLK1	19.728	51.981	HUMAN	OTHERS	LC non-substrate	N-out	KKTPLLTEGQ	AICFTILGVLTSLVVLGTVGIVFL	NKCETWVSNL
P80370	TM	DLK1_HUMAN	DLK1	18.948	37.429	HUMAN	OTHERS	LC non-substrate	N-out	KTPLLTEGQA	ICFTILGVLTSLVVLGTVGIVFL	NKCETWVSNL
P80370	PH	DLK1_HUMAN	DLK1	23.666	42.348	HUMAN	OTHERS	LC non-substrate	N-out	PLLTEGQAIC	FTILGVLTSLVVLGTVGIVFLN	KCETWVSNLR
Q5SSG8	UP	MUC21_HUMAN	MUC21	36.72	59.472	HUMAN	OTHERS	LC non-substrate	N-out	KPGGSLVPWE	IFLITLVSVVAAVGLFAGLFF	CVRNSLSLRN
Q5SSG8	TM	MUC21_HUMAN	MUC21	16.051	30.409	HUMAN	OTHERS	LC non-substrate	N-out	KPGGSLVPWE	IFLITLVSVVAAVGLFAGLFFCV	RNSLSLRNTF
Q5SSG8	PH	MUC21_HUMAN	MUC21	14.366	35.413	HUMAN	OTHERS	LC non-substrate	N-out	KPGGSLVPWE	IFLITLVSVVAAVGLFAGLFFCV	RNSLSLRNTF
Q6QNU9	UP	TLR12_MOUSE	Tlr12	11.386	33.874	MOUSE	OTHERS	LC non-substrate	N-out	DHCPQTLELK	LFLASSALVFMLIALPLLQEA	RNSWIPYLQA
Q6QNU9	PH	TLR12_MOUSE	Tlr12	30.522	51.846	MOUSE	OTHERS	LC non-substrate	N-out	DHCPQTLELK	LFLASSALVFMLIALPLL	QEARNSWIPY
Q08708	UP	CLM6_HUMAN	CD300C	26.212	47.942	HUMAN	OTHERS	LC non-substrate	N-out	HPGSLFSNVR	FLLLVLLELPLLLSMLGAVLW	VNRPQRSSRS
Q08708	TM	CLM6_HUMAN	CD300C	22.197	35.386	HUMAN	OTHERS	LC non-substrate	N-out	HPGSLFSNVR	FLLLVLLELPLLLSMLGAVLWVN	RPQRSSRSRQ
Q6MZM0	UP	HPHL1_HUMAN	HEPHL1	14.509	42.586	HUMAN	OTHERS	LC non-substrate	N-out	KNLGPTGAKA	ALVILFIIGLLLLITTVILSL	RLCSAMKQTD
Q6MZM0	TM	HPHL1_HUMAN	HEPHL1	17.859	45.05	HUMAN	OTHERS	LC non-substrate	N-out	KNLGPTGAKA	ALVILFIIGLLLLITTVILSLRL	CSAMKQTDYQ
Q6MZM0	PH	HPHL1_HUMAN	HEPHL1	23.017	47.393	HUMAN	OTHERS	LC non-substrate	N-out	GKNLGPTGAK	AALVILFIIGLLLLITTVILSL	RLCSAMKQTD
Q16549	UP	PCSK7_HUMAN	PCSK7	27.382	63.655	HUMAN	OTHERS	LC non-substrate	N-out	YTITPNTLKT	LVLVGCFTVFWTVYYMLEVYL	SQRNVASNQV
Q16549	TM	PCSK7_HUMAN	PCSK7	15.648	31.277	HUMAN	OTHERS	LC non-substrate	N-out	KGRQKVPHLD	APLGLPTCLWLELAGLFLLVPWV	MGLAGTGGPD
Q16549	PH	PCSK7_HUMAN	PCSK7	15.25	34.263	HUMAN	OTHERS	LC non-substrate	N-out	EDGYTITPNT	LKTLVLVGCFTVFWTVYYML	EVYLSQRNVA
O15533	UP	TPSN_HUMAN	TAPBP	12.808	36.427	HUMAN	OTHERS	LC non-substrate	N-out	LSGPSLEDSV	GLFLSAFLLLGLFKALGWAAV	YLSTCKDSKK
O15533	TM	TPSN_HUMAN	TAPBP	29.293	55.414	HUMAN	OTHERS	LC non-substrate	N-out	GLSGPSLEDS	VGLFLSAFLLLGLFKALGWAAVY	LSTCKDSKKK
O15533	PH	TPSN_HUMAN	TAPBP	17.519	35.358	HUMAN	OTHERS	LC non-substrate	N-out	SGPSLEDSVG	LFLSAFLLLGLFKALGWAAVYL	STCKDSKKKA
Q9D871	UP	CEA18_MOUSE	Ceacam18	20.704	43.429	MOUSE	OTHERS	LC non-substrate	N-out	PLPTVNRELY	IPGPLVIFLILLTSLGGAFVC	RVLVYSLFQS
Q9D871	TM	CEA18_MOUSE	Ceacam18	24.541	38.827	MOUSE	OTHERS	LC non-substrate	N-out	TVNRELYIPG	PLVIFLILLTSLGGAFVCRVLVY	SLFQSCSRGK
Q9D871	PH	CEA18_MOUSE	Ceacam18	14.995	44.072	MOUSE	OTHERS	LC non-substrate	N-out	RPPLPTVNRE	LYIPGPLVIFLILLTSLGGAFVCRVLV	YSLFQSCSRG
Q60813	UP	ADM1A_MOUSE	Adam1a	18.847	39.729	MOUSE	OTHERS	LC non-substrate	N-out	KMEDEEVNLK	VMVLVVPIFLVVLLCCLMLIA	YLWSEVQEVV
Q60813	TM	ADM1A_MOUSE	Adam1a	23.866	57.876	MOUSE	OTHERS	LC non-substrate	N-out	KMEDEEVNLK	VMVLVVPIFLVVLLCCLMLIAYL	WSEVQEVVSP
Q60813	PH	ADM1A_MOUSE	Adam1a	15.768	29	MOUSE	OTHERS	LC non-substrate	N-out	KMEDEEVNLK	VMVLVVPIFLVVLLCCLMLIAYLW	SEVQEVVSPP
Q9UK23	UP	NAGPA_HUMAN	NAGPA	11.498	39.267	HUMAN	OTHERS	LC non-substrate	N-out	AGELSFFTRT	AWLALTLALAFLLLISTAANL	SLLLSRAERN
Q9UK23	TM	NAGPA_HUMAN	NAGPA	21.579	44.455	HUMAN	OTHERS	LC non-substrate	N-out	GELSFFTRTA	WLALTLALAFLLLISTAANLSLL	LSRAERNRRL
Q9UK23	PH	NAGPA_HUMAN	NAGPA	24.72	43.282	HUMAN	OTHERS	LC non-substrate	N-out	AGELSFFTRT	AWLALTLALAFLLLISTAANLSLLL	SRAERNRRLH
Q96LA5	UP	FCRL2_HUMAN	FCRL2	14.151	36.429	HUMAN	OTHERS	LC non-substrate	N-out	YRRDLMTAGV	LWGLFGVLGFTGVALLLYALF	HKISGESSAT
Q96LA5	TM	FCRL2_HUMAN	FCRL2	13.199	36.04	HUMAN	OTHERS	LC non-substrate	N-out	DGYRRDLMTA	GVLWGLFGVLGFTGVALLLYALF	HKISGESSAT
Q96LA5	PH	FCRL2_HUMAN	FCRL2	19.592	64.842	HUMAN	OTHERS	LC non-substrate	N-out	GYRRDLMTAG	VLWGLFGVLGFTGVALLLYALF	HKISGESSAT
P07949	UP	RET_HUMAN	RET	11.066	29.058	HUMAN	OTHERS	LC non-substrate	N-out	QDPLCDELCR	TVIAAAVLFSFIVSVLLSAFCI	HCYHKFAHKP
P07949	TM	RET_HUMAN	RET	24.572	42.328	HUMAN	OTHERS	LC non-substrate	N-out	KATSGAAGLR	LLLLLLLPLLGKVALGLYFS	RDAYWEKLYV
P07949	PH	RET_HUMAN	RET	26.024	50.984	HUMAN	OTHERS	LC non-substrate	N-out	DPLCDELCRT	VIAAAVLFSFIVSVLLSAFCIHCY	HKFAHKPPIS
Q08ET2	UP	SIG14_HUMAN	SIGLEC14	15.887	42.486	HUMAN	OTHERS	LC non-substrate	N-out	KQQGSWPLVL	TLIRGALMGAGFLLTYGLTWIYY	TRCGGPQQSR
Q08ET2	TM	SIG14_HUMAN	SIGLEC14	12.312	33.526	HUMAN	OTHERS	LC non-substrate	N-out	KQQGSWPLVL	TLIRGALMGAGFLLTYGLTWIYY	TRCGGPQQSR
Q08ET2	PH	SIG14_HUMAN	SIGLEC14	21.387	58.231	HUMAN	OTHERS	LC non-substrate	N-out	ICVTEKQQGS	WPLVLTLIRGALMGAGFLLTYGLTWIYY	TRCGGPQQSR
A6H8M9	UP	CDHR4_HUMAN	CDHR4	18.541	47.646	HUMAN	OTHERS	LC non-substrate	N-out	DTEAFWQPQP	WFVVVLTATGALLLLALGWLL	GRLLQGLAQL
A6H8M9	TM	CDHR4_HUMAN	CDHR4	20.09	34.583	HUMAN	OTHERS	LC non-substrate	N-out	TDTEAFWQPQ	PWFVVVLTATGALLLLALGWLLG	RLLQGLAQLL
A6H8M9	PH	CDHR4_HUMAN	CDHR4	17.756	45.076	HUMAN	OTHERS	LC non-substrate	N-out	DTEAFWQPQP	WFVVVLTATGALLLLALGWLL	GRLLQGLAQL
P31785	UP	IL2RG_HUMAN	IL2RG	13.833	26.2	HUMAN	OTHERS	LC non-substrate	N-out	ENPFLFALEA	VVISVGSMGLIISLLCVYFWL	ERTMPRIPTL
P31785	PH	IL2RG_HUMAN	IL2RG	35.919	74.473	HUMAN	OTHERS	LC non-substrate	N-out	WGSNTSKENP	FLFALEAVVISVGSMGLIISLLCVYFWL	ERTMPRIPTL
Q9BZD6	UP	TMG4_HUMAN	PRRG4	12.765	57.073	HUMAN	OTHERS	LC non-substrate	N-out	KSDGNREKID	VMGLLTGLIAAGVFLVIFGLL	GYYLCITKCN
Q9BZD6	TM	TMG4_HUMAN	PRRG4	13.463	30.923	HUMAN	OTHERS	LC non-substrate	N-out	NREKIDVMGL	LTGLIAAGVFLVIFGLLGYYLCI	TKCNRLQHPC
Q9BZD6	PH	TMG4_HUMAN	PRRG4	19.998	48.778	HUMAN	OTHERS	LC non-substrate	N-out	KSDGNREKID	VMGLLTGLIAAGVFLVIFGLLGYYLC	ITKCNRLQHP
P0DPE3	UP	TMDD1_HUMAN	TMDD1	12.831	34.462	HUMAN	OTHERS	LC non-substrate	N-out	ERSPMGWAGP	LALGLLTGFVGALGTGALVVL	LTLWITGGDG
P0DPE3	TM	TMDD1_HUMAN	TMDD1	27.866	44.018	HUMAN	OTHERS	LC non-substrate	N-out	RSPMGWAGPL	ALGLLTGFVGALGTGALVVLLTL	WITGGDGDRA
P0DPE3	PH	TMDD1_HUMAN	TMDD1	17.665	45.542	HUMAN	OTHERS	LC non-substrate	N-out	QPLYERSPMG	WAGPLALGLLTGFVGALGTGALVVLLTLWI	TGGDGDRASP
Q9H9P2	UP	CHODL_HUMAN	CHODL	25.591	56.932	HUMAN	OTHERS	LC non-substrate	N-out	VVTEAGIIPN	LIYVVIPTIPLLLLILVAFGT	CCFQMLHKSK
Q9H9P2	TM	CHODL_HUMAN	CHODL	10.702	25.761	HUMAN	OTHERS	LC non-substrate	N-out	VTEAGIIPNL	IYVVIPTIPLLLLILVAFGTCCF	QMLHKSKGRT
Q9H9P2	PH	CHODL_HUMAN	CHODL	19.317	43.833	HUMAN	OTHERS	LC non-substrate	N-out	VVTEAGIIPN	LIYVVIPTIPLLLLILVAFGTCCFQML	HKSKGRTKTS
P70289	UP	PTPRV_MOUSE	Ptprv	20.963	52.885	MOUSE	OTHERS	LC non-substrate	N-out	QASISLVAMP	LTVMMGTVVGCIIIVCAVLCLLC	RRGLKGPRSE
P70289	TM	PTPRV_MOUSE	Ptprv	14.149	28.226	MOUSE	OTHERS	LC non-substrate	N-out	QASISLVAMP	LTVMMGTVVGCIIIVCAVLCLLC	RRGLKGPRSE
P70289	PH	PTPRV_MOUSE	Ptprv	23.833	41.711	MOUSE	OTHERS	LC non-substrate	N-out	FSEPQASISL	VAMPLTVMMGTVVGCIIIVCAVLCLL	CRRGLKGPRS
Q01114	UP	IL9R_MOUSE	Il9r	18.867	43.847	MOUSE	OTHERS	LC non-substrate	N-out	GLLVPRWQWS	ASILVVVPIFLLLTGFVHLLF	KLSPRLKRIF
Q01114	TM	IL9R_MOUSE	Il9r	11.346	29.705	MOUSE	OTHERS	LC non-substrate	N-out	RQGLLVPRWQ	WSASILVVVPIFLLLTGFVHLLF	KLSPRLKRIF
Q01114	PH	IL9R_MOUSE	Il9r	18.558	57.868	MOUSE	OTHERS	LC non-substrate	N-out	QRRQGLLVPR	WQWSASILVVVPIFLLLTGFVHLLF	KLSPRLKRIF
Q6UY18	UP	LIGO4_HUMAN	LINGO4	20.767	56.741	HUMAN	OTHERS	LC non-substrate	N-out	PFFLDSRGVA	MVLAVGFLPFLTSVTLCFGLI	ALWSKGKGRV
Q6UY18	TM	LIGO4_HUMAN	LINGO4	20.379	33.388	HUMAN	OTHERS	LC non-substrate	N-out	FFLDSRGVAM	VLAVGFLPFLTSVTLCFGLIALW	SKGKGRVKHH
Q6UY18	PH	LIGO4_HUMAN	LINGO4	14.883	33.199	HUMAN	OTHERS	LC non-substrate	N-out	PGPFFLDSRG	VAMVLAVGFLPFLTSVTLCFGLIALW	SKGKGRVKHH
Q96F46	UP	I17RA_HUMAN	IL17RA	12.913	33.361	HUMAN	OTHERS	LC non-substrate	N-out	EPIPDYMPLW	VYWFITGISILLVGSVILLIV	CMTWRLAGPG
Q96F46	TM	I17RA_HUMAN	IL17RA	15.142	30.933	HUMAN	OTHERS	LC non-substrate	N-out	TPEPIPDYMP	LWVYWFITGISILLVGSVILLIV	CMTWRLAGPG
Q96F46	PH	I17RA_HUMAN	IL17RA	21.611	65.249	HUMAN	OTHERS	LC non-substrate	N-out	PEPIPDYMPL	WVYWFITGISILLVGSVILLIVCMTW	RLAGPGSEKY
Q9NZ53	UP	PDXL2_HUMAN	PODXL2	26.896	62.05	HUMAN	OTHERS	LC non-substrate	N-out	ASQVRSDYGT	LFVVLVVIGAICIIIIALGLL	YNCWQRRLPK
Q9NZ53	TM	PDXL2_HUMAN	PODXL2	17.301	31.78	HUMAN	OTHERS	LC non-substrate	N-out	RASQVRSDYG	TLFVVLVVIGAICIIIIALGLLY	NCWQRRLPKL
Q9NZ53	PH	PDXL2_HUMAN	PODXL2	14.505	26.231	HUMAN	OTHERS	LC non-substrate	N-out	QARASQVRSD	YGTLFVVLVVIGAICIIIIALGLLY	NCWQRRLPKL
B6A8C7	UP	TARM1_HUMAN	TARM1	13.103	47.174	HUMAN	OTHERS	LC non-substrate	N-out	SNYSLGNFVR	LGLAAVIVVIMGAFLVEAWYS	RNVSPGESEA
B6A8C7	TM	TARM1_HUMAN	TARM1	15.4	36.201	HUMAN	OTHERS	LC non-substrate	N-out	TTSSNYSLGN	FVRLGLAAVIVVIMGAFLVEAWY	SRNVSPGESE
B6A8C7	PH	TARM1_HUMAN	TARM1	17.947	48.913	HUMAN	OTHERS	LC non-substrate	N-out	TTSSNYSLGN	FVRLGLAAVIVVIMGAFLVEAWY	SRNVSPGESE
Q9H158	UP	PCDC1_HUMAN	PCDHAC1	14.322	54.642	HUMAN	OTHERS	LC non-substrate	N-out	GGQLSAQNLY	LVIALACISFLFLGCLLFFVC	TKLHQSPGCC
Q9H158	TM	PCDC1_HUMAN	PCDHAC1	13.315	30.169	HUMAN	OTHERS	LC non-substrate	N-out	EPGGQLSAQN	LYLVIALACISFLFLGCLLFFVC	TKLHQSPGCC
Q9H158	PH	PCDC1_HUMAN	PCDHAC1	19.99	46.17	HUMAN	OTHERS	LC non-substrate	N-out	EPGGQLSAQN	LYLVIALACISFLFLGCLLFFV	CTKLHQSPGC
Q9D2R4	TM	TMD11_MOUSE	Tmed11	24.289	47.306	MOUSE	OTHERS	LC non-substrate	N-out	RITSEDTNRN	VLWWAFAQILIFISVGIFQM	KHLKDFFIAK
Q9D2R4	PH	TMD11_MOUSE	Tmed11	24.875	59.178	MOUSE	OTHERS	LC non-substrate	N-out	RITSEDTNRN	VLWWAFAQILIFISVGIFQM	KHLKDFFIAK
Q6UXU6	UP	TMM92_HUMAN	TMEM92	35.514	56.182	HUMAN	OTHERS	LC non-substrate	N-out	ENELFPGPVR	IFVIIFLVILSVFCICGLAKC	FCRNCREPEP
Q6UXU6	TM	TMM92_HUMAN	TMEM92	17.353	35.624	HUMAN	OTHERS	LC non-substrate	N-out	SCCQENELFP	GPVRIFVIIFLVILSVFCICGLA	KCFCRNCREP
Q96KJ4	UP	MSLNL_HUMAN	MSLNL	15.231	43.669	HUMAN	OTHERS	LC non-substrate	N-out	AQASTSGSLW	APLGYLPLAMALPCSLLCLLHWGTCILVSV	DSVASGWLGS
Q96FE5	TM	LIGO1_HUMAN	LINGO1	16.295	38.798	HUMAN	OTHERS	LC non-substrate	N-out	FPFDIKTLII	ATTMGFISFLGVVLFCLVLLFLW	SRGKGNTKHN
Q96FE5	PH	LIGO1_HUMAN	LINGO1	20.623	51.362	HUMAN	OTHERS	LC non-substrate	N-out	TVPFPFDIKT	LIIATTMGFISFLGVVLFCLVLLFLW	SRGKGNTKHN
Q86XM0	UP	CTSRD_HUMAN	CATSPERD	21.652	52.303	HUMAN	OTHERS	LC non-substrate	N-out	IYVYGAFPVQ	LVSAGVVILLIISSILGSVWL	AYKTPKLLRT
Q86XM0	TM	CTSRD_HUMAN	CATSPERD	27.499	39.073	HUMAN	OTHERS	LC non-substrate	N-out	IYVYGAFPVQ	LVSAGVVILLIISSILGSVWLAY	KTPKLLRTAR
Q92542	UP	NICA_HUMAN	NCSTN	17.31	36.578	HUMAN	OTHERS	LC non-substrate	N-out	IFLIASKELE	LITLTVGFGILIFSLIVTYCI	NAKADVLFIA
Q92542	TM	NICA_HUMAN	NCSTN	15.684	38.161	HUMAN	OTHERS	LC non-substrate	N-out	IFLIASKELE	LITLTVGFGILIFSLIVTYCINA	KADVLFIAPR
Q92542	PH	NICA_HUMAN	NCSTN	23.422	43.434	HUMAN	OTHERS	LC non-substrate	N-out	IFLIASKELE	LITLTVGFGILIFSLIVTYCI	NAKADVLFIA
Q6R5P0	UP	TLR11_MOUSE	Tlr11	22.493	47.717	MOUSE	OTHERS	LC non-substrate	N-out	LATNCPHGTE	FWGFLTSFILLLLLIILPLIS	CPKWSWLHHL
Q6R5P0	TM	TLR11_MOUSE	Tlr11	17.385	30.404	MOUSE	OTHERS	LC non-substrate	N-out	FSFLATNCPH	GTEFWGFLTSFILLLLLIILPLI	SCPKWSWLHH
Q6R5P0	PH	TLR11_MOUSE	Tlr11	18.147	37.681	MOUSE	OTHERS	LC non-substrate	N-out	LATNCPHGTE	FWGFLTSFILLLLLIILPLI	SCPKWSWLHH
Q8IYS2	UP	K2013_HUMAN	KIAA2013	18.24	37.102	HUMAN	OTHERS	LC non-substrate	N-out	DEHMAQQDPG	LPFLFWFSVASLITLFHLFLF	KLIYNEYCGP
Q8IYS2	TM	K2013_HUMAN	KIAA2013	14.931	28.192	HUMAN	OTHERS	LC non-substrate	N-out	HMAQQDPGLP	FLFWFSVASLITLFHLFLFKLIY	NEYCGPGAKP
Q8IYS2	PH	K2013_HUMAN	KIAA2013	20.046	54.532	HUMAN	OTHERS	LC non-substrate	N-out	HMAQQDPGLP	FLFWFSVASLITLFHLFLFKLIY	NEYCGPGAKP
Q9P0T7	UP	TMEM9_HUMAN	TMEM9	19.345	41.317	HUMAN	OTHERS	LC non-substrate	N-out	YEERSTTTIK	VIIVIYLSVVGALLLYMAFLM	LVDPLIRKPD
Q9P0T7	TM	TMEM9_HUMAN	TMEM9	25.268	41.607	HUMAN	OTHERS	LC non-substrate	N-out	YEERSTTTIK	VIIVIYLSVVGALLLYMAFLMLV	DPLIRKPDAY
A0A0U1RPR8	UP	GUC2D_MOUSE	Gucy2d	15.102	46.017	MOUSE	OTHERS	LC non-substrate	N-out	CIRGVQPLGS	LLTLTIACVLALVGGFLAYFI	RLGLQQLRLL
A0A0U1RPR8	TM	GUC2D_MOUSE	Gucy2d	16.78	33.815	MOUSE	OTHERS	LC non-substrate	N-out	CIRGVQPLGS	LLTLTIACVLALVGGFLAYFIRL	GLQQLRLLRG
A0A0U1RPR8	PH	GUC2D_MOUSE	Gucy2d	14.386	42.692	MOUSE	OTHERS	LC non-substrate	N-out	NTLCIRGVQP	LGSLLTLTIACVLALVGGFLAYFI	RLGLQQLRLL
Q13018	UP	PLA2R_HUMAN	PLA2R1	25.596	75.085	HUMAN	OTHERS	LC non-substrate	N-out	ALPEKGPSHS	IIPLAVVLTLIVIVAICTLSF	CIYKHNGGFF
Q13018	TM	PLA2R_HUMAN	PLA2R1	12.831	26.339	HUMAN	OTHERS	LC non-substrate	N-out	ALPEKGPSHS	IIPLAVVLTLIVIVAICTLSFCI	YKHNGGFFRR
Q13591	TM	SEM5A_HUMAN	SEMA5A	14.219	27.603	HUMAN	OTHERS	LC non-substrate	N-out	KRCGEFNMFH	MIAVGLSSSILGCLLTLLVYTYC	QRYQQQSHDA
Q13591	PH	SEM5A_HUMAN	SEMA5A	26.85	67.915	HUMAN	OTHERS	LC non-substrate	N-out	VEEKRCGEFN	MFHMIAVGLSSSILGCLLTLLVY	TYCQRYQQQS
Q9HBV2	UP	SACA1_HUMAN	SPACA1	11.603	35.418	HUMAN	OTHERS	LC non-substrate	N-out	LPATDAALIF	VLTIGVIICVFIIFLLIFIII	NWAAVKAFWG
Q9HBV2	PH	SACA1_HUMAN	SPACA1	24.187	45.619	HUMAN	OTHERS	LC non-substrate	N-out	MRRSSLPATD	AALIFVLTIGVIICVFIIFLLIFIIINWAA	VKAFWGAKAS
Q6P995	UP	F171B_HUMAN	FAM171B	10.214	21.647	HUMAN	OTHERS	LC non-substrate	N-out	DSKDITAYHT	VFLTAILGGTIVIVIGFFAVL	LCYCRDKCGT
Q6P995	TM	F171B_HUMAN	FAM171B	15.723	30.295	HUMAN	OTHERS	LC non-substrate	N-out	EDSKDITAYH	TVFLTAILGGTIVIVIGFFAVLL	CYCRDKCGTP
Q6P995	PH	F171B_HUMAN	FAM171B	28.646	61.942	HUMAN	OTHERS	LC non-substrate	N-out	DSKDITAYHT	VFLTAILGGTIVIVIGFFAVLLCYC	RDKCGTPQKR
Q7TSN7	PH	IGSF5_MOUSE	Igsf5	35.051	43.716	MOUSE	OTHERS	LC non-substrate	N-out	IGEEGPALPT	WAIILLAVAFSLLLILIIVLIIIFCCCCA	SRREKEESTY
Q8IU57	UP	INLR1_HUMAN	IFNLR1	17.856	46.611	HUMAN	OTHERS	LC non-substrate	N-out	LLEVPEANWA	FLVLPSLLILLLVIAAGGVIW	KTLMGNPWFQ
Q8IU57	TM	INLR1_HUMAN	IFNLR1	13.834	35.766	HUMAN	OTHERS	LC non-substrate	N-out	CFLLEVPEAN	WAFLVLPSLLILLLVIAAGGVIW	KTLMGNPWFQ
Q8IU57	PH	INLR1_HUMAN	IFNLR1	14.355	39.772	HUMAN	OTHERS	LC non-substrate	N-out	CFLLEVPEAN	WAFLVLPSLLILLLVIAAGGVIW	KTLMGNPWFQ
P83555	UP	KI3L1_MOUSE	Kir3dl1	15.547	58.754	MOUSE	OTHERS	LC non-substrate	N-out	ADTKTNNYKN	LHILTGLLVTMVLVVIIIFYS	CYFSKQNKSQ
P83555	TM	KI3L1_MOUSE	Kir3dl1	14.215	32.159	MOUSE	OTHERS	LC non-substrate	N-out	DTKTNNYKNL	HILTGLLVTMVLVVIIIFYSCYF	SKQNKSQKQA
P83555	PH	KI3L1_MOUSE	Kir3dl1	16.621	30.528	MOUSE	OTHERS	LC non-substrate	N-out	ADTKTNNYKN	LHILTGLLVTMVLVVIIIFYSCY	FSKQNKSQKQ
Q8BHK6	UP	SLAF7_MOUSE	Slamf7	14.725	51.77	MOUSE	OTHERS	LC non-substrate	N-out	AATDLTSLRG	ILYILCFSAVLILFAVLLTIF	HTTWIKKGKG
Q8BHK6	TM	SLAF7_MOUSE	Slamf7	16.668	39.177	MOUSE	OTHERS	LC non-substrate	N-out	DAATDLTSLR	GILYILCFSAVLILFAVLLTIFH	TTWIKKGKGC
Q8BHK6	PH	SLAF7_MOUSE	Slamf7	14.275	30.32	MOUSE	OTHERS	LC non-substrate	N-out	AATDLTSLRG	ILYILCFSAVLILFAVLLTIF	HTTWIKKGKG
Q8TF66	TM	LRC15_HUMAN	LRRC15	16.301	20.555	HUMAN	OTHERS	LC non-substrate	N-out	VWGMTQAQSG	LAIAAIVIGIVALACSLAACVGC	CCCKKRSQAV
Q8TF66	PH	LRC15_HUMAN	LRRC15	35.845	60.977	HUMAN	OTHERS	LC non-substrate	N-out	VWGMTQAQSG	LAIAAIVIGIVALACSLAACVGCCCC	KKRSQAVLMQ
O75976	UP	CBPD_HUMAN	CPD	17.842	46.454	HUMAN	OTHERS	LC non-substrate	N-out	DNRIFGLPRE	LVVTVSGATMSALILTACIIW	CICSIKSNRH
O75976	TM	CBPD_HUMAN	CPD	21.235	35.412	HUMAN	OTHERS	LC non-substrate	N-out	DNRIFGLPRE	LVVTVSGATMSALILTACIIWCI	CSIKSNRHKD
O75976	PH	CBPD_HUMAN	CPD	14.573	29.804	HUMAN	OTHERS	LC non-substrate	N-out	DNRIFGLPRE	LVVTVSGATMSALILTACIIWCIC	SIKSNRHKDG
Q86WK6	UP	AMGO1_HUMAN	AMIGO1	17.561	56.191	HUMAN	OTHERS	LC non-substrate	N-out	LHGHHDTLNT	AYTTLVGCILSVVLVLIYLYL	TPCRCWCRGV
Q86WK6	TM	AMGO1_HUMAN	AMIGO1	14.209	17.759	HUMAN	OTHERS	LC non-substrate	N-out	FTLHGHHDTL	NTAYTTLVGCILSVVLVLIYLYL	TPCRCWCRGV
Q86WK6	PH	AMGO1_HUMAN	AMIGO1	20.923	38.618	HUMAN	OTHERS	LC non-substrate	N-out	LHGHHDTLNT	AYTTLVGCILSVVLVLIYLYL	TPCRCWCRGV
Q9Y5U5	UP	TNR18_HUMAN	TNFRSF18	14.631	49.313	HUMAN	OTHERS	LC non-substrate	N-out	CVPGSPPAEP	LGWLTVVLLAVAACVLLLTSA	QLGLHIWQLR
Q9Y5U5	TM	TNR18_HUMAN	TNFRSF18	15.44	25.57	HUMAN	OTHERS	LC non-substrate	N-out	PGSPPAEPLG	WLTVVLLAVAACVLLLTSAQLGL	HIWQLRSQCM
Q9Y5U5	PH	TNR18_HUMAN	TNFRSF18	18.326	41.811	HUMAN	OTHERS	LC non-substrate	N-out	CVPGSPPAEP	LGWLTVVLLAVAACVLLLTSAQLGLHIW	QLRSQCMWPR
P42701	UP	I12R1_HUMAN	IL12RB1	16.149	30.828	HUMAN	OTHERS	LC non-substrate	N-out	RFSIEVQVSD	WLIFFASLGSFLSILLVGVLGYLGL	NRAARHLCPP
P42701	TM	I12R1_HUMAN	IL12RB1	23.54	38.015	HUMAN	OTHERS	LC non-substrate	N-out	RFSIEVQVSD	WLIFFASLGSFLSILLVGVLGYL	GLNRAARHLC
P42701	PH	I12R1_HUMAN	IL12RB1	18.079	37.847	HUMAN	OTHERS	LC non-substrate	N-out	RFSIEVQVSD	WLIFFASLGSFLSILLVGVLGYLGL	NRAARHLCPP
Q6UWI4	UP	SHSA2_HUMAN	SHISA2	11.744	34.462	HUMAN	OTHERS	LC non-substrate	N-out	RADKDGPDGS	AVPIYVPFLIVGSVFVAFIIL	GSLVAACCCR
Q6UWI4	PH	SHSA2_HUMAN	SHISA2	27.438	57.887	HUMAN	OTHERS	LC non-substrate	N-out	KDGPDGSAVP	IYVPFLIVGSVFVAFIILGSLVAACCCRCL	RPKQDPQQSR
Q9NXS2	UP	QPCTL_HUMAN	QPCTL	26.618	50.615	HUMAN	OTHERS	LC non-substrate	N-out	PKRRLLPRVR	LLPLLLALAVGSAFYTIWSGW	HRRTEELPLG
Q9NXS2	PH	QPCTL_HUMAN	QPCTL	18.012	33.179	HUMAN	OTHERS	LC non-substrate	N-out	PKRRLLPRVR	LLPLLLALAVGSAFYTIWSGW	HRRTEELPLG
P26006	TM	ITA3_HUMAN	ITGA3	18.882	46.771	HUMAN	OTHERS	LC non-substrate	N-out	LVEELPAEIE	LWLVLVAVGAGLLLLGLIILLLW	KCGFFKRART
P26006	PH	ITA3_HUMAN	ITGA3	16.883	42.463	HUMAN	OTHERS	LC non-substrate	N-out	LVEELPAEIE	LWLVLVAVGAGLLLLGLIILLLW	KCGFFKRART
Q9H665	UP	IGFR1_HUMAN	IGFLR1	13.066	46.08	HUMAN	OTHERS	LC non-substrate	N-out	PQQAWPNFLP	LVVLVLLLTLAVIAILLFILL	WHLCWPKEKA
Q9H665	TM	IGFR1_HUMAN	IGFLR1	16.046	17.508	HUMAN	OTHERS	LC non-substrate	N-out	QQAWPNFLPL	VVLVLLLTLAVIAILLFILLWHL	CWPKEKADPY
Q9H665	PH	IGFR1_HUMAN	IGFLR1	17.576	52.166	HUMAN	OTHERS	LC non-substrate	N-out	EPVPQQAWPN	FLPLVVLVLLLTLAVIAILLFILLW	HLCWPKEKAD
Q3SXP7	TM	SHSL1_HUMAN	SHISAL1	25.381	46.474	HUMAN	OTHERS	LC non-substrate	N-out	EGYMHNNYTA	LLGVWIYGFFVLMLLVLDLLYYS	AMNYDICKVY
Q3SXP7	PH	SHSL1_HUMAN	SHISAL1	16.82	50.666	HUMAN	OTHERS	LC non-substrate	N-out	ASSEGYMHNN	YTALLGVWIYGFFVLMLLVLDLLY	YSAMNYDICK
P13591	UP	NCAM1_HUMAN	NCAM1	16.811	43.88	HUMAN	OTHERS	LC non-substrate	N-out	IPANGSPTSG	LSTGAIVGILIVIFVLLLVVV	DITCYFLNKC
P13591	TM	NCAM1_HUMAN	NCAM1	9.51	19.317	HUMAN	OTHERS	LC non-substrate	N-out	SPTSGLSTGA	IVGILIVIFVLLLVVVDITCYFL	NKCGLFMCIA
P13591	PH	NCAM1_HUMAN	NCAM1	18.787	53.496	HUMAN	OTHERS	LC non-substrate	N-out	GSPTSGLSTG	AIVGILIVIFVLLLVVVDITCYFL	NKCGLFMCIA
Q9NZN1	TM	IRPL1_HUMAN	IL1RAPL1	25.834	47.674	HUMAN	OTHERS	LC non-substrate	N-out	SVLLHKRELM	YTVELAGGLGAILLLLVCLVTIY	KCYKIEIMLF
Q9NZN1	PH	IRPL1_HUMAN	IL1RAPL1	16.445	33.447	HUMAN	OTHERS	LC non-substrate	N-out	HKRELMYTVE	LAGGLGAILLLLVCLVTIYKCY	KIEIMLFYRN
Q86WC4	UP	OSTM1_HUMAN	OSTM1	28.266	70.506	HUMAN	OTHERS	LC non-substrate	N-out	CSVPCSDTVP	VIAVSVFILFLPVVFYLSSFL	HSEQKKRKLI
Q86WC4	PH	OSTM1_HUMAN	OSTM1	11.91	21.44	HUMAN	OTHERS	LC non-substrate	N-out	FNCSVPCSDT	VPVIAVSVFILFLPVVFYLSSFL	HSEQKKRKLI
Q96DD7	UP	SHSA4_HUMAN	SHISA4	11.787	25.336	HUMAN	OTHERS	LC non-substrate	N-out	CLAFSPKTIA	GIASAVILFVAVVATTICCFL	CSCCYLYRRR
Q96DD7	PH	SHSA4_HUMAN	SHISA4	40.214	67.622	HUMAN	OTHERS	LC non-substrate	N-out	LAFSPKTIAG	IASAVILFVAVVATTICCFLCSCCYLY	RRRQQLQSPF
F2Z333	UP	FND10_HUMAN	FNDC10	11.629	24.362	HUMAN	OTHERS	LC non-substrate	N-out	FTAEPAGMQD	IVVAMTAVGGSICVMLVVICL	LVAYITENLM
F2Z333	TM	FND10_HUMAN	FNDC10	15.621	35.399	HUMAN	OTHERS	LC non-substrate	N-out	FTAEPAGMQD	IVVAMTAVGGSICVMLVVICLLV	AYITENLMRP
F2Z333	PH	FND10_HUMAN	FNDC10	22.759	47.79	HUMAN	OTHERS	LC non-substrate	N-out	FTAEPAGMQD	IVVAMTAVGGSICVMLVVICLLVAYIT	ENLMRPALAR
O95944	UP	NCTR2_HUMAN	NCR2	16.957	34.549	HUMAN	OTHERS	LC non-substrate	N-out	LRPGPAAPIA	LVPVFCGLLVAKSLVLSALLV	WWGDIWWKTM
O95944	TM	NCTR2_HUMAN	NCR2	27.266	46.036	HUMAN	OTHERS	LC non-substrate	N-out	LRPGPAAPIA	LVPVFCGLLVAKSLVLSALLVWW	GDIWWKTMME
O95944	PH	NCTR2_HUMAN	NCR2	10.527	20.794	HUMAN	OTHERS	LC non-substrate	N-out	STLRPGPAAP	IALVPVFCGLLVAKSLVLSALLVWW	GDIWWKTMME
Q6ZU64	TM	CFA65_HUMAN	CFAP65	25.626	37.551	HUMAN	OTHERS	LC non-substrate	N-out	KMKYRPPKTK	FFFTVIPQPIFLSPGITLTLPIV	FRPLEAKEYM
Q6ZU64	PH	CFA65_HUMAN	CFAP65	17.132	35.922	HUMAN	OTHERS	LC non-substrate	N-out	KMKYRPPKTK	FFFTVIPQPIFLSPGITLTLPIVF	RPLEAKEYMD
Q86UE6	UP	LRRT1_HUMAN	LRRTM1	12.222	41.404	HUMAN	OTHERS	LC non-substrate	N-out	HAENAVQIHK	VVTGTMALIFSFLIVVLVLYV	SWKCFPASLR
Q86UE6	TM	LRRT1_HUMAN	LRRTM1	14.638	43.259	HUMAN	OTHERS	LC non-substrate	N-out	HAENAVQIHK	VVTGTMALIFSFLIVVLVLYVSW	KCFPASLRQL
Q86UE6	PH	LRRT1_HUMAN	LRRTM1	13.573	30.653	HUMAN	OTHERS	LC non-substrate	N-out	HAENAVQIHK	VVTGTMALIFSFLIVVLVLYVSW	KCFPASLRQL
P12319	UP	FCERA_HUMAN	FCER1A	14.903	29.217	HUMAN	OTHERS	LC non-substrate	N-out	KAPREKYWLQ	FFIPLLVVILFAVDTGLFI	STQQQVTFLL
P12319	TM	FCERA_HUMAN	FCER1A	30.219	37.306	HUMAN	OTHERS	LC non-substrate	N-out	TVIKAPREKY	WLQFFIPLLVVILFAVDTGLFIS	TQQQVTFLLK
P12319	PH	FCERA_HUMAN	FCER1A	13.641	29.394	HUMAN	OTHERS	LC non-substrate	N-out	ITVIKAPREK	YWLQFFIPLLVVILFAVDTGLFIS	TQQQVTFLLK
P36894	UP	BMR1A_HUMAN	BMPR1A	16.785	52.321	HUMAN	OTHERS	LC non-substrate	N-out	IGPFFDGSIR	WLVLLISMAVCIIAMIIFSSCFCY	KHYCKSISSR
P36894	TM	BMR1A_HUMAN	BMPR1A	12.286	22.067	HUMAN	OTHERS	LC non-substrate	N-out	IGPFFDGSIR	WLVLLISMAVCIIAMIIFSSCFC	YKHYCKSISS
P36894	PH	BMR1A_HUMAN	BMPR1A	17.785	33.392	HUMAN	OTHERS	LC non-substrate	N-out	IGPFFDGSIR	WLVLLISMAVCIIAMIIFSSCFCY	KHYCKSISSR
Q8R534	TM	ADM1B_MOUSE	Adam1b	18.164	39.155	MOUSE	OTHERS	LC non-substrate	N-out	STEELILNLK	LIVLAVILVLMILLIIICIISAY	TKSETASEAG
Q8R534	PH	ADM1B_MOUSE	Adam1b	14.347	33.784	MOUSE	OTHERS	LC non-substrate	N-out	STEELILNLK	LIVLAVILVLMILLIIICIISAY	TKSETASEAG
P04843	UP	RPN1_HUMAN	RPN1	18.078	34.43	HUMAN	OTHERS	LC non-substrate	N-out	TFNKVLMLQE	PLLVVAAFYILFFTVIIYV	RLDFSITKDP
P04843	TM	RPN1_HUMAN	RPN1	11.929	28.709	HUMAN	OTHERS	LC non-substrate	N-out	FNKVLMLQEP	LLVVAAFYILFFTVIIYVRL	DFSITKDPAA
P04843	PH	RPN1_HUMAN	RPN1	13.855	46.668	HUMAN	OTHERS	LC non-substrate	N-out	FNKVLMLQEP	LLVVAAFYILFFTVIIYVRL	DFSITKDPAA
Q8TD07	UP	RAE1E_HUMAN	RAET1E	12.81	41.051	HUMAN	OTHERS	LC non-substrate	N-out	IHWSSSSLPD	RWIILGAFILLVLMGIVLICVWW	QNGEWQAGLW
Q8TD07	TM	RAE1E_HUMAN	RAET1E	21.721	42.558	HUMAN	OTHERS	LC non-substrate	N-out	IHWSSSSLPD	RWIILGAFILLVLMGIVLICVWW	QNGEWQAGLW
Q8TD07	PH	RAE1E_HUMAN	RAET1E	12.181	21.74	HUMAN	OTHERS	LC non-substrate	N-out	HWSSSSLPDR	WIILGAFILLVLMGIVLICVWW	QNGEWQAGLW
A2VDJ0	UP	T131L_HUMAN	TMEM131L	17.318	29.824	HUMAN	OTHERS	LC non-substrate	N-out	VVPGPSWEES	FWRLTVFFVSLSLLGVILIAF	QQAQYILMEF
A2VDJ0	PH	T131L_HUMAN	TMEM131L	13.92	38.934	HUMAN	OTHERS	LC non-substrate	N-out	VVPGPSWEES	FWRLTVFFVSLSLLGVILIAF	QQAQYILMEF
Q3KNT9	UP	TMM95_HUMAN	TMEM95	17.183	54.652	HUMAN	OTHERS	LC non-substrate	N-out	PGSQDLWEAK	ILLLSIFGAFLLLGVLSLLVE	SHHLQAKSGL
Q3KNT9	TM	TMM95_HUMAN	TMEM95	14.219	27.941	HUMAN	OTHERS	LC non-substrate	N-out	PGSQDLWEAK	ILLLSIFGAFLLLGVLSLLV	ESHHLQAKSG
Q3KNT9	PH	TMM95_HUMAN	TMEM95	11.096	24.016	HUMAN	OTHERS	LC non-substrate	N-out	PGSQDLWEAK	ILLLSIFGAFLLLGVLSLLV	ESHHLQAKSG
Q8WWF5	UP	ZNRF4_HUMAN	ZNRF4	10.589	25.738	HUMAN	OTHERS	LC non-substrate	N-out	PPCHDLGCHP	VLTVSWVLGCTLALVVSAFFV	LNHLWLWAQA
Q8WWF5	TM	ZNRF4_HUMAN	ZNRF4	14.399	34.553	HUMAN	OTHERS	LC non-substrate	N-out	DLGCHPVLTV	SWVLGCTLALVVSAFFVLNHLWL	WAQACCSHRR
Q8WWF5	PH	ZNRF4_HUMAN	ZNRF4	19.529	43.78	HUMAN	OTHERS	LC non-substrate	N-out	LGCHPVLTVS	WVLGCTLALVVSAFFVLNHLWLW	AQACCSHRRP
Q9D3R5	UP	F187A_MOUSE	Fam187a	11.765	38.422	MOUSE	OTHERS	LC non-substrate	N-out	ASLSDPETRT	AIELTLMGYLLITIFFITIHL	CRCCCQSRCC
Q9D3R5	TM	F187A_MOUSE	Fam187a	18.463	32.887	MOUSE	OTHERS	LC non-substrate	N-out	PASLSDPETR	TAIELTLMGYLLITIFFITIHLC	RCCCQSRCCP
Q9D3R5	PH	F187A_MOUSE	Fam187a	11.967	34.451	MOUSE	OTHERS	LC non-substrate	N-out	SDPETRTAIE	LTLMGYLLITIFFITIHL	CRCCCQSRCC
Q9H756	TM	LRC19_HUMAN	LRRC19	27.562	61.12	HUMAN	OTHERS	LC non-substrate	N-out	RNSEHEPLGK	SWAFLVGVVVTVLTTSLLIFIAI	KCPIWYNILL
A8MXK1	UP	VSTM5_HUMAN	VSTM5	21.235	47.215	HUMAN	OTHERS	LC non-substrate	N-out	VSEILYEDLH	FVAVILAFLAAVAAVLISLMW	VCNKCAYKFQ
A8MXK1	TM	VSTM5_HUMAN	VSTM5	12.685	25.065	HUMAN	OTHERS	LC non-substrate	N-out	VSEILYEDLH	FVAVILAFLAAVAAVLISLMWVC	NKCAYKFQRK
A8MXK1	PH	VSTM5_HUMAN	VSTM5	13.121	24.715	HUMAN	OTHERS	LC non-substrate	N-out	LHVSEILYED	LHFVAVILAFLAAVAAVLISLMWVC	NKCAYKFQRK
Q9QUN7	UP	TLR2_MOUSE	Tlr2	16.762	42.749	MOUSE	OTHERS	LC non-substrate	N-out	ARPSVLECHQ	AALVSGVCCALLLLILLVGAL	CHHFHGLWYL
Q9QUN7	TM	TLR2_MOUSE	Tlr2	19.259	41.162	MOUSE	OTHERS	LC non-substrate	N-out	ARPSVLECHQ	AALVSGVCCALLLLILLVGALCH	HFHGLWYLRM
Q96J42	UP	TXD15_HUMAN	TXNDC15	14.175	37.075	HUMAN	OTHERS	LC non-substrate	N-out	GPLPSTLIKS	VDWLLVFSLFFLISFIMYATI	RTESIRWLIP
Q96J42	PH	TXD15_HUMAN	TXNDC15	21.459	42.323	HUMAN	OTHERS	LC non-substrate	N-out	LPSTLIKSVD	WLLVFSLFFLISFIMYATI	RTESIRWLIP
Q9NR97	UP	TLR8_HUMAN	TLR8	8.067	17.127	HUMAN	OTHERS	LC non-substrate	N-out	ELTTCVSDVT	AVILFFFTFFITTMVMLAALA	HHLFYWDVWF
Q9NR97	TM	TLR8_HUMAN	TLR8	17.244	44.72	HUMAN	OTHERS	LC non-substrate	N-out	SLELTTCVSD	VTAVILFFFTFFITTMVMLAALA	HHLFYWDVWF
Q9NR97	PH	TLR8_HUMAN	TLR8	14.459	38.929	HUMAN	OTHERS	LC non-substrate	N-out	SLELTTCVSD	VTAVILFFFTFFITTMVMLAALA	HHLFYWDVWF
P16410	UP	CTLA4_HUMAN	CTLA4	13.063	34.569	HUMAN	OTHERS	LC non-substrate	N-out	IDPEPCPDSD	FLLWILAAVSSGLFFYSFLLT	AVSLSKMLKK
P16410	TM	CTLA4_HUMAN	CTLA4	19.797	31.482	HUMAN	OTHERS	LC non-substrate	N-out	IDPEPCPDSD	FLLWILAAVSSGLFFYSFLLTAV	SLSKMLKKRS
P01732	PH	CD8A_HUMAN	CD8A	29.434	51.261	HUMAN	OTHERS	LC non-substrate	N-out	HTRGLDFACD	IYIWAPLAGTCGVLLLSLVITLYC	NHRNRRRVCK
A6NDA9	UP	LRIT2_HUMAN	LRIT2	11.059	37.856	HUMAN	OTHERS	LC non-substrate	N-out	GLEAREHLLH	VTVVLCVVLLAVPVGAYAWAA	QGPCSCSKWV
A6NDA9	TM	LRIT2_HUMAN	LRIT2	19.004	31.747	HUMAN	OTHERS	LC non-substrate	N-out	DAGGLEAREH	LLHVTVVLCVVLLAVPVGAYAWA	AQGPCSCSKW
A6NDA9	PH	LRIT2_HUMAN	LRIT2	11.13	28.239	HUMAN	OTHERS	LC non-substrate	N-out	DAGGLEAREH	LLHVTVVLCVVLLAVPVGAYAWA	AQGPCSCSKW
Q7Z5N4	UP	SDK1_HUMAN	SDK1	15.281	30.785	HUMAN	OTHERS	LC non-substrate	N-out	VEAPFYEEWW	FLLVMALSSLIVILLVVFALV	LHGQNKKYKN
Q7Z5N4	TM	SDK1_HUMAN	SDK1	20.255	33.179	HUMAN	OTHERS	LC non-substrate	N-out	AQVEAPFYEE	WWFLLVMALSSLIVILLVVFALV	LHGQNKKYKN
Q7Z5N4	PH	SDK1_HUMAN	SDK1	13.887	25.458	HUMAN	OTHERS	LC non-substrate	N-out	AQVEAPFYEE	WWFLLVMALSSLIVILLVVFALVL	HGQNKKYKNC
Q969N2	UP	PIGT_HUMAN	PIGT	16.175	41.713	HUMAN	OTHERS	LC non-substrate	N-out	PTPDFSMPYN	VICLTCTVVAVCYGSFYNLLT	RTFHIEEPRT
Q969N2	PH	PIGT_HUMAN	PIGT	13.883	48.075	HUMAN	OTHERS	LC non-substrate	N-out	NLPTPDFSMP	YNVICLTCTVVAVCYGSFYNLL	TRTFHIEEPR
O00220	UP	TR10A_HUMAN	TNFRSF10A	10.046	32.224	HUMAN	OTHERS	LC non-substrate	N-out	VHKESGNGHN	IWVILVVTLVVPLLLVAVLIVCC	CIGSGCGGDP
O00220	TM	TR10A_HUMAN	TNFRSF10A	29.656	43.513	HUMAN	OTHERS	LC non-substrate	N-out	VHKESGNGHN	IWVILVVTLVVPLLLVAVLIVCC	CIGSGCGGDP
Q01344	TM	IL5RA_HUMAN	IL5RA	15.794	44.297	HUMAN	OTHERS	LC non-substrate	N-out	GNDEHKPLRE	WFVIVIMATICFILLILSLI	CKICHLWIKL
Q01344	PH	IL5RA_HUMAN	IL5RA	10.835	27.627	HUMAN	OTHERS	LC non-substrate	N-out	GNDEHKPLRE	WFVIVIMATICFILLILSLIC	KICHLWIKLF
Q14CZ8	TM	HECAM_HUMAN	HEPACAM	15.386	25.658	HUMAN	OTHERS	LC non-substrate	N-out	VKITVYRRSS	LYIILSTGGIFLLVTLVTVCACW	KPSKRKQKKL
Q14CZ8	PH	HECAM_HUMAN	HEPACAM	17.444	28.729	HUMAN	OTHERS	LC non-substrate	N-out	VKITVYRRSS	LYIILSTGGIFLLVTLVTVCACW	KPSKRKQKKL
Q99795	TM	GPA33_HUMAN	GPA33	30.94	44.942	HUMAN	OTHERS	LC non-substrate	N-out	TVAVRSPSMN	VALYVGIAVGVVAALIIIGIIIY	CCCCRGKDDN
Q99795	PH	GPA33_HUMAN	GPA33	10.997	23.847	HUMAN	OTHERS	LC non-substrate	N-out	TVAVRSPSMN	VALYVGIAVGVVAALIIIGIIIYCC	CCRGKDDNTE
Q93038	UP	TNR25_HUMAN	TNFRSF25	9.171	20.49	HUMAN	OTHERS	LC non-substrate	N-out	RCAAVCGWRQ	MFWVQVLLAGLVVPLLLGATL	TYTYRHCWPH
Q93038	TM	TNR25_HUMAN	TNFRSF25	16.856	39.045	HUMAN	OTHERS	LC non-substrate	N-out	RCAAVCGWRQ	MFWVQVLLAGLVVPLLLGATLTY	TYRHCWPHKP
Q93038	PH	TNR25_HUMAN	TNFRSF25	12.474	35.428	HUMAN	OTHERS	LC non-substrate	N-out	CAAVCGWRQM	FWVQVLLAGLVVPLLLGATLTYTY	RHCWPHKPLV
Q99665	UP	I12R2_HUMAN	IL12RB2	15.141	44.522	HUMAN	OTHERS	LC non-substrate	N-out	REFCLQGKAN	WMAFVAPSICIAIIMVGIFST	HYFQQKVFVL
Q99665	PH	I12R2_HUMAN	IL12RB2	14.815	31.308	HUMAN	OTHERS	LC non-substrate	N-out	REFCLQGKAN	WMAFVAPSICIAIIMVGIF	STHYFQQKVF
Q9BZ11	UP	ADA33_HUMAN	ADAM33	17.975	54.103	HUMAN	OTHERS	LC non-substrate	N-out	GPVQAENHDT	FLLAMLLSVLLPLLPGAGLAW	CCYRLPGAHL
Q9NY47	UP	CA2D2_HUMAN	CACNA2D2	16.472	38.128	HUMAN	OTHERS	LC non-substrate	N-out	TEDTSDCGRG	ASFPPSLGVLVSLQLLLLLGL	PPRPQPQVLV
P04235	UP	CD3D_MOUSE	Cd3d	10.067	34.469	MOUSE	OTHERS	LC non-substrate	N-out	CVELDSGTMA	GVIFIDLIATLLLALGVYCFA	GHETGRPSGA
P04235	TM	CD3D_MOUSE	Cd3d	16.177	38.916	MOUSE	OTHERS	LC non-substrate	N-out	NCVELDSGTM	AGVIFIDLIATLLLALGVYCFAG	HETGRPSGAA
Q8NEW7	UP	TMIE_HUMAN	TMIE	24.82	46.537	HUMAN	OTHERS	LC non-substrate	N-out	TVVFWDMRLW	HVVGIFSLFVLSIIITLCCVF	NCRVPRTRKE
Q8NEW7	PH	TMIE_HUMAN	TMIE	12.505	23.863	HUMAN	OTHERS	LC non-substrate	N-out	KETVVFWDMR	LWHVVGIFSLFVLSIIITLCCVF	NCRVPRTRKE
Q9H2E6	UP	SEM6A_HUMAN	SEMA6A	13.551	29.412	HUMAN	OTHERS	LC non-substrate	N-out	KGHDQLVPVT	LLAIAVILAFVMGAVFSGITV	YCVCDHRRKD
Q9H2E6	TM	SEM6A_HUMAN	SEMA6A	19.9	32.653	HUMAN	OTHERS	LC non-substrate	N-out	YLKGHDQLVP	VTLLAIAVILAFVMGAVFSGITV	YCVCDHRRKD
Q9H2E6	PH	SEM6A_HUMAN	SEMA6A	10.695	20.25	HUMAN	OTHERS	LC non-substrate	N-out	RESYLKGHDQ	LVPVTLLAIAVILAFVMGAVFSGITVYCV	CDHRRKDVAV
Q15884	UP	F1892_HUMAN	FAM189A2	14.592	28.933	HUMAN	OTHERS	LC non-substrate	N-out	CSAVHLLLKK	VLFALCALNALTTTVCLVAAA	LRYLQIFATR
Q15884	TM	F1892_HUMAN	FAM189A2	16.941	20.503	HUMAN	OTHERS	LC non-substrate	N-out	CSAVHLLLKK	VLFALCALNALTTTVCLVAAALR	YLQIFATRRS
Q15884	PH	F1892_HUMAN	FAM189A2	13.989	31.463	HUMAN	OTHERS	LC non-substrate	N-out	SAVHLLLKKV	LFALCALNALTTTVCLVAAAL	RYLQIFATRR
Q9D5K1	UP	TMM81_MOUSE	Tmem81	12.585	23.886	MOUSE	OTHERS	LC non-substrate	N-out	LPVWQRKVTS	ALGIGIVAGVVGGVLVSVAVF	KALGGTDGSG
Q9D5K1	TM	TMM81_MOUSE	Tmem81	19.325	32.382	MOUSE	OTHERS	LC non-substrate	N-out	KPHLPVWQRK	VTSALGIGIVAGVVGGVLVSVAV	FKALGGTDGS
Q6UWB1	TM	I27RA_HUMAN	IL27RA	21.215	32.779	HUMAN	OTHERS	LC non-substrate	N-out	HLPDNTLRWK	VLPGILFLWGLFLLGCGLSLATS	GRCYHLRHKV
Q01151	UP	CD83_HUMAN	CD83	12.661	31.287	HUMAN	OTHERS	LC non-substrate	N-out	EETFKKYRAE	IVLLLALVIFYLTLIIFTCKFA	RLQSIFPDFS
Q01151	PH	CD83_HUMAN	CD83	16.154	41.219	HUMAN	OTHERS	LC non-substrate	N-out	EETFKKYRAE	IVLLLALVIFYLTLIIFTCKFA	RLQSIFPDFS
Q9Y320	TM	TMX2_HUMAN	TMX2	17.36	34.548	HUMAN	OTHERS	LC non-substrate	N-out	IFMFSKVANT	ILFFRLDIRMGLLYITLCIVFLM	TCKPPLYMGP
Q9Y320	PH	TMX2_HUMAN	TMX2	16.183	36.291	HUMAN	OTHERS	LC non-substrate	N-out	FMFSKVANTI	LFFRLDIRMGLLYITLCIVFLM	TCKPPLYMGP
Q8N0Z9	UP	VSI10_HUMAN	VSIG10	11.35	27.974	HUMAN	OTHERS	LC non-substrate	N-out	SVKEPLNIGG	IVGTIVSLLLLGLAIISGLLL	HYSPVFCWKV
Q8N0Z9	TM	VSI10_HUMAN	VSIG10	13.051	25.387	HUMAN	OTHERS	LC non-substrate	N-out	WLSVKEPLNI	GGIVGTIVSLLLLGLAIISGLLL	HYSPVFCWKV
Q8N0Z9	PH	VSI10_HUMAN	VSIG10	13.18	33.73	HUMAN	OTHERS	LC non-substrate	N-out	IWLSVKEPLN	IGGIVGTIVSLLLLGLAIISGLLL	HYSPVFCWKV
Q8VHS2	PH	CRUM1_MOUSE	Crb1	17.3	36.075	MOUSE	OTHERS	LC non-substrate	N-out	RCELDLADDR	LLGIFTAVGSGTLALFFILLLAGVASLIA	SNKRATQGTY
Q2I0M4	TM	LRC26_HUMAN	LRRC26	9.318	17.888	HUMAN	OTHERS	LC non-substrate	N-out	QPLALRDLAV	VYTLGPASFLVSLASCLALGSGL	TACRARRRRL
Q2I0M4	PH	LRC26_HUMAN	LRRC26	29.458	44.611	HUMAN	OTHERS	LC non-substrate	N-out	CAQPLALRDL	AVVYTLGPASFLVSLASCLALGSGLTA	CRARRRRLRT
Q17R55	UP	F187B_HUMAN	FAM187B	14.144	35.375	HUMAN	OTHERS	LC non-substrate	N-out	RADSVLKGLK	LVLLVVTVLALLGALLKCIHP	SPGRRSTQVL
Q17R55	TM	F187B_HUMAN	FAM187B	11.625	37.535	HUMAN	OTHERS	LC non-substrate	N-out	ARKALRGRAD	SVLKGLKLVLLVVTVLALLGALL	KCIHPSPGRR
Q5BVD1	UP	TTMP_HUMAN	TTMP	9.546	18.8	HUMAN	OTHERS	LC non-substrate	N-out	CNKNVVGRCK	LWMIITSIFLGVITVIIIGLC	LAAVTYVDED
Q5BVD1	TM	TTMP_HUMAN	TTMP	21.246	43.307	HUMAN	OTHERS	LC non-substrate	N-out	CNKNVVGRCK	LWMIITSIFLGVITVIIIGLCLA	AVTYVDEDEN
Q9NU53	TM	GINM1_HUMAN	GINM1	24.074	49.99	HUMAN	OTHERS	HC non-substrate	N-out	LCRFWSNVFP	VFFQFLNIMVVGITGAAVVITIL	KVFFPVSEYK
Q9H3N1	TM	TMX1_HUMAN	TMX1	14.824	23.28	HUMAN	OTHERS	HC non-substrate	N-out	EDLGLPVWGS	YTVFALATLFSGLLLGLCMIFVA	DCLCPSKRRR
Q9H3N1	PH	TMX1_HUMAN	TMX1	15.509	32.977	HUMAN	OTHERS	HC non-substrate	N-out	DLGLPVWGSY	TVFALATLFSGLLLGLCMIFVA	DCLCPSKRRR
Q5VT99	UP	LRC38_HUMAN	LRRC38	13.858	37.89	HUMAN	OTHERS	HC non-substrate	N-out	RFSLSLTDLC	IIIFSGVAVSIAAIISSFFLA	TVVQCLQRCA
Q5VT99	TM	LRC38_HUMAN	LRRC38	9.776	22.715	HUMAN	OTHERS	HC non-substrate	N-out	FSLSLTDLCI	IIFSGVAVSIAAIISSFFLATVV	QCLQRCAPNK
Q5VT99	PH	LRC38_HUMAN	LRRC38	10.142	23.331	HUMAN	OTHERS	HC non-substrate	N-out	RFSLSLTDLC	IIIFSGVAVSIAAIISSFFLATVV	QCLQRCAPNK
Q96BY9	UP	SARAF_HUMAN	SARAF	15.101	40.074	HUMAN	OTHERS	HC non-substrate	N-out	KWSSADSCNM	SGLITIVVLLGIAFVVYKLFL	SDGQYSPPPY
B6SEH8	UP	ERVV1_HUMAN	ERVV-1	13.921	35.335	HUMAN	OTHERS	HC non-substrate	N-out	NTTQPRQKRA	LGLILAGMGAAIGMIAPWGGF	TYHDVTLRNL
Q92854	UP	SEM4D_HUMAN	SEMA4D	17.608	41.821	HUMAN	OTHERS	HC non-substrate	N-out	TMYLKSSDNR	LLMSLFLFFFVLFLCLFFYNC	YKGYLPRQCL
Q92854	TM	SEM4D_HUMAN	SEMA4D	8.302	17.839	HUMAN	OTHERS	HC non-substrate	N-out	KTMYLKSSDN	RLLMSLFLFFFVLFLCLFFYNCY	KGYLPRQCLK
Q9D3G2	UP	SLAF8_MOUSE	Slamf8	17.184	51.517	MOUSE	OTHERS	HC non-substrate	N-out	AASGKASYKD	VLLVVVPITLFLILAGLFGAW	HHGLCSGKKK
Q86SU0	UP	ILDR1_HUMAN	ILDR1	10.269	18.34	HUMAN	OTHERS	HC non-substrate	N-out	DKEVKLIVLH	WLTVIFIILGALLLLLLIGVC	WCQCCPQYCC
Q5JRM2	UP	CX066_HUMAN	CXorf66	11.947	42.944	HUMAN	OTHERS	HC non-substrate	N-out	QTKLNYLRRN	LLILVGIIIMVFVFICFCYLH	YNCLSDDASK
Q5JRM2	TM	CX066_HUMAN	CXorf66	9.81	14.996	HUMAN	OTHERS	HC non-substrate	N-out	QTKLNYLRRN	LLILVGIIIMVFVFICFCYLHYN	CLSDDASKAG
Q5JRM2	PH	CX066_HUMAN	CXorf66	9.874	23.433	HUMAN	OTHERS	HC non-substrate	N-out	TKLNYLRRNL	LILVGIIIMVFVFICFCYLHY	NCLSDDASKA
Q9Y561	UP	LRP12_HUMAN	LRP12	13.027	28.722	HUMAN	OTHERS	HC non-substrate	N-out	ENCPVIVPTR	VITAAVIGSLICGLLLVIALG	CTCKLYSLRM
Q99062	UP	CSF3R_HUMAN	CSF3R	13.716	48.078	HUMAN	OTHERS	HC non-substrate	N-out	TLTPEGSELH	IILGLFGLLLLLTCLCGTAWLCC	SPNRKNPLWP
A6NHS7	UP	MANS4_HUMAN	MANSC4	11.674	36.17	HUMAN	OTHERS	HC non-substrate	N-out	EDEVSVTSKT	WLVSVALCTSVIFLGCCIVIL	ASGCCGKQQG
A6NHS7	TM	MANS4_HUMAN	MANSC4	15.112	24.306	HUMAN	OTHERS	HC non-substrate	N-out	DEVSVTSKTW	LVSVALCTSVIFLGCCIVILASG	CCGKQQGQYK
O35136	UP	NCAM2_MOUSE	Ncam2	8.438	17.668	MOUSE	OTHERS	HC non-substrate	N-out	PNIIKDTLFN	GLGLGAIIGLGVAALLLILVV	TDVSCFFIRQ
O35136	TM	NCAM2_MOUSE	Ncam2	14.93	29.311	MOUSE	OTHERS	HC non-substrate	N-out	PKPNIIKDTL	FNGLGLGAIIGLGVAALLLILVV	TDVSCFFIRQ
O35136	PH	NCAM2_MOUSE	Ncam2	11.816	27.197	MOUSE	OTHERS	HC non-substrate	N-out	PPKPNIIKDT	LFNGLGLGAIIGLGVAALLLILVV	TDVSCFFIRQ
Q6ZRH7	UP	CTSRG_HUMAN	CATSPERG	11.473	29.826	HUMAN	OTHERS	HC non-substrate	N-out	HGLPLSPKRA	LFIIMVSASVFVGLVIFYIAF	CLLWPLVVKG
Q6ZRH7	PH	CTSRG_HUMAN	CATSPERG	12.147	33.04	HUMAN	OTHERS	HC non-substrate	N-out	IHGLPLSPKR	ALFIIMVSASVFVGLVIFYIAFCLLWPLV	VKGCTMIRWK
Q6ISU1	UP	PTCRA_HUMAN	PTCRA	9.384	25.954	HUMAN	OTHERS	HC non-substrate	N-out	QEPLRGTPGG	ALWLGVLRLLLFKLLLFDLLL	TCSCLCDPAG
Q9P2B2	TM	FPRP_HUMAN	PTGFRN	12.786	23.869	HUMAN	OTHERS	HC non-substrate	N-out	VKMDVLNAFK	YPLLIGVGLSTVIGLLSCLIGYC	SSHWCCKKEV
Q9P2B2	PH	FPRP_HUMAN	PTGFRN	10.864	22.575	HUMAN	OTHERS	HC non-substrate	N-out	VKMDVLNAFK	YPLLIGVGLSTVIGLLSCLIGY	CSSHWCCKKE
P08637	UP	FCG3A_HUMAN	FCGR3A	12.636	46.63	HUMAN	OTHERS	HC non-substrate	N-out	ISSFFPPGYQ	VSFCLVMVLLFAVDTGLYFSV	KTNIRSSTRD
O14931	UP	NCTR3_HUMAN	NCR3	8.193	25.841	HUMAN	OTHERS	HC non-substrate	N-out	VVEKEHPQLG	AGTVLLLRAGFYAVSFLSVAV	GSTVYYQGKC
O14786	UP	NRP1_HUMAN	NRP1	12.039	32.242	HUMAN	OTHERS	HC non-substrate	N-out	PGNVLKTLDP	ILITIIAMSALGVLLGAVCGVVL	YCACWHNGMS
P36941	UP	TNR3_HUMAN	LTBR	15.112	39.958	HUMAN	OTHERS	HC non-substrate	N-out	PPEMSGTMLM	LAVLLPLAFFLLLATVFSCIW	KSHPSLCRKL
Q9BXS4	TM	TMM59_HUMAN	TMEM59	11.899	26.12	HUMAN	OTHERS	HC non-substrate	N-out	FLRCLSLNSG	WILTTTLVLSVMVLLWICCATVA	TAVEQYVPSE
Q9HBL6	TM	LRTM1_HUMAN	LRTM1	17.147	24.204	HUMAN	OTHERS	HC non-substrate	N-out	KPRPANLRHA	IATVIITGVVCGIVCLMMLAAAI	YGCTYAAITA
P0DTF9	UP	PTIP2_HUMAN	PTTG1IP2	11.369	30.48	HUMAN	OTHERS	HC non-substrate	N-out	SIYWLNCKVD	MFGIMMLLLIAVLITGFVWYC	CAYHFYLQDL
O75787	UP	RENR_HUMAN	ATP6AP2	13.091	27.766	HUMAN	OTHERS	HC non-substrate	N-out	YNLAYKYNFE	YSVVFNMVLWIMIALALAVII	TSYNIWNMDP
P09693	TM	CD3G_HUMAN	CD3G	11.632	22.315	HUMAN	OTHERS	HC non-substrate	N-out	QNCIELNAAT	ISGFLFAEIVSIFVLAVGVYFIA	GQDGVRQSRA
Q9NPA0	TM	EMC7_HUMAN	EMC7	13.288	18.536	HUMAN	OTHERS	HC non-substrate	N-out	IKRESWGWTD	FLMNPMVMMMVLPLLIFVLLPKV	VNTSDPDMRR
P07359	UP	GP1BA_HUMAN	GP1BA	9.324	19.228	HUMAN	OTHERS	HC non-substrate	N-out	HPDFCCLLPL	GFYVLGLFWLLFASVVLILLL	SWVGHVKPQA
P07359	TM	GP1BA_HUMAN	GP1BA	9.596	14.535	HUMAN	OTHERS	HC non-substrate	N-out	PDFCCLLPLG	FYVLGLFWLLFASVVLILLLSWV	GHVKPQALDS
Q6PD19	UP	ARMD3_MOUSE	Armh3	8.478	22.581	MOUSE	OTHERS	HC non-substrate	N-out	NETVLLAKHN	IFTLALMIVNLFNMFITYG	DTFLPTPSSY
Q3SY77	UP	UD3A2_HUMAN	UGT3A2	9.329	15.418	HUMAN	OTHERS	HC non-substrate	N-out	YVFQQPWHEQ	YLLDVFVFLLGLTLGTLWLCG	KLLGMAVWWL
Q8TEM1	PH	PO210_HUMAN	NUP210	11.168	24.974	HUMAN	OTHERS	HC non-substrate	N-out	LFQHFLDSYQ	VMFFTLFALLAGTAVMIIAY	HTVCTPRDLA
Q9UQF0	PH	SYCY1_HUMAN	ERVW-1	9.048	22.278	HUMAN	OTHERS	HC non-substrate	N-out	PWGLLSQWMP	WILPFLGPLAAIILLLLFGPCIFNLLV	NFVSSRIEAV
Q4KMG9	UP	TM52B_HUMAN	TMEM52B	7.744	17.666	HUMAN	OTHERS	HC non-substrate	N-out	NPEHCLTTDW	VHLWYIWLLVVIGALLLLCGL	TSLCFRCCCL
B7ZWI3	UP	TMM92_MOUSE	Tmem92	8.865	24.109	MOUSE	OTHERS	HC non-substrate	N-out	VWDPANDRFR	FLVILACIIFPILFICALVSL	FCPNCTELQH
[truncated: 428 more rows]
