# Supplementary material for: Charting γ-secretase substrates by explainable AI
Source: Nat Commun. 2025 Jul 1;16:5428. doi: 10.1038/s41467-025-60638-z (PMC12219630; doi:10.1038/s41467-025-60638-z)
Supplement: Supplementary file 6 — Source Data [file 41467_2025_60638_MOESM6_ESM.zip › Breimann et al_Source Data/Source Data_Fig1.xlsx]

## Sheet: KEY
Display Item	Explanation for Source Data
Fig. 1a	Not applicable (schematic only)
Fig. 1b	Aligned 10-residue cleavage site sequences (P5–P5′) for 23 known substrates, used to generate the sequence logo.
Fig. 1c	Aligned sequences (last 10 TMD-C + first 4 JMD-C residues) for SUBEXPERT dataset, used to generate the sequence logo.
Fig. 1d	Aligned sequences (last 10 TMD-C + first 4 JMD-C residues) for NONSUB dataset, used to generate the sequence logo.
Remark:	Column headers of shown data are highlighted in blue (additional columns are included for clarity)

## Sheet: Fig1b
entry	name	sequence (with cleavage site, ↓)	alternative_protein_name
O94985	CSTN1_HUMAN	FMIIL↓GVFRI	Alcadein-α
Q9H4D0	CSTN2_HUMAN	FVVAM↓GVYRV	Alcadein-β
Q9BQT9	CSTN3_HUMAN	MVVLG↓LVRIH	Alcadein-γ
P05067	A4_HUMAN	IVITL↓VMLKK	APP
Q03157	APLP1_MOUSE	LIVLS↓MLLLR	APLP1
Q06481	APLP2_HUMAN	IVISL↓VMLRK	APLP2
P16070	CD44_HUMAN	LAVCI↓AVNSR	CD44
P09581	CSF1R_MOUSE	LLLLL↓LLLYK	CSF-1R
P09803	CADH1_MOUSE	LLLFL↓RRRAV	E-Cadherin
P16422	EPCAM_HUMAN	VAGIV↓VLVIS	EpCAM
P54763	EPHB2_MOUSE	AVVVI↓AIVCN	EphB2
P19941	GHR_RABBIT	VMLFV↓FIFSK	GHR
Q6DR98	NRG1_MOUSE	VGIMC↓VVAYC	Neuregulin-1
Q01705	NOTC1_MOUSE	FVGCG↓VLLSR	Notch1
O35516	NOTC2_MOUSE	FILLG↓VIMAK	Notch2
Q61982	NOTC3_MOUSE	FILGV↓MVARR	Notch3
P31695	NOTC4_MOUSE	LGALL↓VLQLI	Notch4
P08138	TNR16_HUMAN	LAAVV↓VGLVA	p75NTR
Q86YL7	PDPN_HUMAN	GAIIV↓VVMRK	Podoplanin
Q13308	PTK7_HUMAN	IAVLG↓LMFYC	PTK7
Q64519	SDC3_MOUSE	FAAFL↓VTLLI	Syndecan3
Q9NZC2	TREM2_HUMAN	LAASA↓LWAAA	Trem2
F1MDD9	F1MDD9_BOVIN	FWLLL↓TLFIR	VEGFR-1

## Sheet: Fig1c
entry	name	sequence (with membrane boundary, |)
P05067	A4_HUMAN	TVIVITLVML|KKKQ
P14925	AMD_RAT	LVLLAIVMFI|RWKK
P70180	ANPRC_MOUSE	AGLLMAFYFF|RKKY
Q03157	APLP1_MOUSE	SLIVLSLLLL|RKKK
Q06481	APLP2_HUMAN	TVIVISLVML|RKRQ
P35613	BASI_HUMAN	LVLVTIIFIY|EKRR
P35070	BTC_HUMAN	IILVIGVCTC|CHPL
P09803	CADH1_MOUSE	ILILLLLLFL|RRRT
P19022	CADH2_HUMAN	ILVLMFVVWM|KRRD
P16070	CD44_HUMAN	ILAVCIAVNS|RRRC
P09603	CSF1_HUMAN	LLAVGGLLFY|RWRR
O94985	CSTN1_HUMAN	FMIILGVFRI|RAAH
Q9H4D0	CSTN2_HUMAN	LVFVVAMGVY|RVRI
P78310	CXAR_HUMAN	ALALIGLIIF|CCRK
D3ZZK3	D3ZZK3_RAT	VILIAAFVIS|RRRS
Q14118	DAG1_HUMAN	IAGIIAMICY|RKKR
Q63155	DCC_RAT	LVVVIVAVIC|TRRS
Q61483	DLL1_MOUSE	LLLGCAAVVV|CVRL
Q9ERC8	DSCAM_MOUSE	LLFVLLLVVR|RRRR
P54763	EPHB2_MOUSE	IAVVVIAIVC|NRRG
Q15303	ERBB4_HUMAN	IVGLTFAVYV|RRKS
P16882	GHR_MOUSE	VAVMLFVVIF|SKQQ
P04439	HLAA_HUMAN	VITGAVVAAV|MWRR
P08069	IGF1R_HUMAN	GGLVIMLYVF|HRKR
P27930	IL1R2_HUMAN	AFLVLGGIWM|HRRC
Q9Y219	JAG2_HUMAN	LACVVLCVWW|TRKR
P15382	KCNE1_HUMAN	FTLGIMLSYI|RSKK
Q9Y6J6	KCNE2_HUMAN	FSFIIVAILV|STVK
P11627	L1CAM_MOUSE	LLILLILCFI|KRSK
P01130	LDLR_HUMAN	VFLCLGVFLL|WKNW
P16150	LEUK_HUMAN	IVLVALLLLW|RRRQ
P0CC10	LRC4B_RAT	MAAVMLVAFY|KLRK
Q07954	LRP1_HUMAN	LVLVAGVVFW|YKRR
O75581	LRP6_HUMAN	IFVSGTVYFI|CQRM
Q924X6	LRP8_MOUSE	LLCMSGYLIW|RNWK
Q12866	MERTK_HUMAN	IGLILYISLA|IRKR
P08581	MET_HUMAN	LLLLGFFLWL|KKRK
P15941	MUC1_HUMAN	ALAIVYLIAL|AVCQ
Q9JKF6	NECT1_MOUSE	IVVGGIIVAL|RRRR
Q62765	NLGN1_RAT	NILAFAALYY|KKDK
O35516	NOTC2_MOUSE	FFILLGVIMA|KRKR
Q61982	NOTC3_MOUSE	IIFILGVMVA|RRKR
P31695	NOTC4_MOUSE	LLLALGALLV|LQLI
Q8CJ26	NRADD_MOUSE	ILGLLAYVAF|KCWR
Q63373	NRX1B_RAT	CILILLYAMY|KYRN
P15209	NTRK2_MOUSE	FCLLVMLLLL|KLAR
Q86YL7	PDPN_HUMAN	GFIGAIIVVV|MRKM
Q13308	PTK7_HUMAN	IAVLGLMFYC|KKRC
P10586	PTPRF_HUMAN	ILIVIAILLF|KRKR
P28828	PTPRM_MOUSE	IIFLGVVLVM|KKRK
Q7M729	SCN4B_MOUSE	IGLLVCILLL|KKLI
O75056	SDC3_HUMAN	AAFLVTLLIY|RMKK
P78324	SHPS1_HUMAN	ALLMAALYLV|RIRQ
Q92673	SORL_HUMAN	LSLGVGFAIL|YTKH
Q99523	SORT_HUMAN	VTVVAGVLIV|KKYV
Q8BGV3	TACD2_MOUSE	VVAGVVVLVV|TKRR
P35590	TIE1_HUMAN	LAALLTLVCI|RRSC
P08138	TNR16_HUMAN	VVGLVAYIAF|KRWN
Q02223	TNR17_HUMAN	SLAVFVLMFL|LRKI
P19438	TNR1A_HUMAN	LSLLFIGLMY|RYQR
Q06418	TYRO3_HUMAN	TAAALALILL|RKRR
P30530	UFO_HUMAN	CVLILALFLV|HRRK
Q6EMK4	VASN_HUMAN	LAAVGAAYCV|RRGR

## Sheet: Fig1d
entry	name	sequence (with membrane boundary, |)
Q14802	FXYD3_HUMAN	AMGIIIVMSA|KCKC
Q86UE4	LYRIC_HUMAN	LLFLLGYGWA|AACA
Q969W9	PMEPA_HUMAN	MVVVITCLLS|HYKL
P53801	PTTG_HUMAN	LLGIAICCCC|CCRR
Q8IUW5	RELL1_HUMAN	LFGVLICHLL|KKKG
P01135	TGFA_HUMAN	AVLIITCVLI|HCCQ
O43914	TYOBP_HUMAN	VLIALAVYFL|GRLV
P05556	ITB1_HUMAN	LIGLALLLIW|KLLM
P16234	PGFRA_HUMAN	ISLIVLVVIW|KQKP
P50895	BCAM_HUMAN	LLVVAVFYCV|RRKG
Q9Y624	JAM1_HUMAN	ILVFGIWFAY|SRGH
P49257	LMAN1_HUMAN	TVLFIGYIMY|RSQQ
Q9NPR2	SEM4B_HUMAN	LLPVLFLLYR|HRNS
Q96JJ7	TMX3_HUMAN	GVISIMCYGI|YTAD
