# Supplementary material for: Charting γ-secretase substrates by explainable AI
Source: Nat Commun. 2025 Jul 1;16:5428. doi: 10.1038/s41467-025-60638-z (PMC12219630; doi:10.1038/s41467-025-60638-z)
Supplement: Supplementary file 6 — Source Data [file 41467_2025_60638_MOESM6_ESM.zip › Breimann et al_Source Data/Source Data_SupFig6.xlsx]

## Sheet: KEY
Display Item	Explanation for Source Data
Sup. Fig. 6a	Substrate prediction scores (for each dataset-annotation combination) for all single-spanning transmembrane proteins (including SUBEXPERT, SUBLIT, NONSUB, NONSUBPRED, OTHERS, and the full N-out proteome datasets), used to compute aggregated scores based on training datasets, serving as input for the histogram (left) and the cumulative density plot (right).
Sup. Fig. 6b	Substrate prediction scores based on dataset 1 combined with either UniProt annotation (y-axis) or TMHMM annotation (x-axis) for SUBEXPERT, NONSUB, NONSUBPRED, and OTHERS datasets, used as input for the scatter plot (right).
Remarks:	Column headers of shown data are highlighted in blue (additional columns are included for clarity).
	See Supplementary Data 13 for a description of column headers.

## Sheet: SupFig6a
entry	AN	name	gene_name	PRED_EXP [%]	PRED_LIT [%]	PRED_MEAN [%]	PRED_STD [%]	organism	dataset	pred_class	topology	jmd_n	tmd	jmd_c
P16150	UP	LEUK_HUMAN	SPN	94.597	97.437	95.218	2.015	HUMAN	SUBEXPERT	HC substrate	N-out	PFRNPDENSR	GMLPVAVLVALLAVIVLVALLLL	WRRRQKRRTG
P16150	TM	LEUK_HUMAN	SPN	91.811	96.913			HUMAN	SUBEXPERT	HC substrate	N-out	FRNPDENSRG	MLPVAVLVALLAVIVLVALLLLW	RRRQKRRTGA
P16150	PH	LEUK_HUMAN	SPN	93.765	96.783			HUMAN	SUBEXPERT	HC substrate	N-out	PFRNPDENSR	GMLPVAVLVALLAVIVLVALLLLW	RRRQKRRTGA
Q9ERC8	UP	DSCAM_MOUSE	Dscam	94.252	97.288	95.035	1.812	MOUSE	SUBEXPERT	HC substrate	N-out	EGLTTNEGLK	ILVTISCILVGVLLLFVLLLV	VRRRRREQRL
Q9ERC8	TM	DSCAM_MOUSE	Dscam	92.142	95.917			MOUSE	SUBEXPERT	HC substrate	N-out	EGLTTNEGLK	ILVTISCILVGVLLLFVLLLVVR	RRRREQRLKR
Q9ERC8	PH	DSCAM_MOUSE	Dscam	93.771	96.841			MOUSE	SUBEXPERT	HC substrate	N-out	EGLTTNEGLK	ILVTISCILVGVLLLFVLLLVV	RRRRREQRLK
P28828	UP	PTPRM_MOUSE	Ptprm	93.27	96.991	94.788	2.09	MOUSE	SUBEXPERT	HC substrate	N-out	PEKQTDHTVK	IAGVIAGILLFVIIFLGVVLVM	KKRKLAKKRK
P28828	TM	PTPRM_MOUSE	Ptprm	91.535	96.671			MOUSE	SUBEXPERT	HC substrate	N-out	PEKQTDHTVK	IAGVIAGILLFVIIFLGVVLVM	KKRKLAKKRK
P28828	PH	PTPRM_MOUSE	Ptprm	93.598	96.662			MOUSE	SUBEXPERT	HC substrate	N-out	PEKQTDHTVK	IAGVIAGILLFVIIFLGVVLVM	KKRKLAKKRK
P28827	UP	PTPRM_HUMAN	PTPRM	93.27	96.991	94.788	2.09	HUMAN	SS_TYPE1	HC substrate	N-out	PEKQTDHTVK	IAGVIAGILLFVIIFLGVVLVM	KKRKLAKKRK
P28827	TM	PTPRM_HUMAN	PTPRM	91.535	96.671			HUMAN	SS_TYPE1	HC substrate	N-out	PEKQTDHTVK	IAGVIAGILLFVIIFLGVVLVM	KKRKLAKKRK
P28827	PH	PTPRM_HUMAN	PTPRM	93.598	96.662			HUMAN	SS_TYPE1	HC substrate	N-out	PEKQTDHTVK	IAGVIAGILLFVIIFLGVVLVM	KKRKLAKKRK
A2A8L5	UP	PTPRF_MOUSE	Ptprf	92.515	96.518	94.639	2.027	MOUSE	SS_NO_TYPE	HC substrate	N-out	QQQEEPEMLW	VTGPVLAVILIILIVIAILLF	KRKRTHSPSS
A2A8L5	TM	PTPRF_MOUSE	Ptprf	92.676	97.2			MOUSE	SS_NO_TYPE	HC substrate	N-out	PAQQQEEPEM	LWVTGPVLAVILIILIVIAILLF	KRKRTHSPSS
A2A8L5	PH	PTPRF_MOUSE	Ptprf	92.709	96.213			MOUSE	SS_NO_TYPE	HC substrate	N-out	TPAQQQEEPE	MLWVTGPVLAVILIILIVIAILLF	KRKRTHSPSS
P10586	UP	PTPRF_HUMAN	PTPRF	92.515	96.518	94.639	2.027	HUMAN	SUBEXPERT	HC substrate	N-out	QQQEEPEMLW	VTGPVLAVILIILIVIAILLF	KRKRTHSPSS
P10586	TM	PTPRF_HUMAN	PTPRF	92.676	97.2			HUMAN	SUBEXPERT	HC substrate	N-out	PAQQQEEPEM	LWVTGPVLAVILIILIVIAILLF	KRKRTHSPSS
P10586	PH	PTPRF_HUMAN	PTPRF	92.709	96.213			HUMAN	SUBEXPERT	HC substrate	N-out	TPAQQQEEPE	MLWVTGPVLAVILIILIVIAILLF	KRKRTHSPSS
Q06418	UP	TYRO3_HUMAN	TYRO3	94.058	97.216	94.488	2.14	HUMAN	SUBEXPERT	HC substrate	N-out	QGPPHSRTSW	VPVVLGVLTALVTAAALALIL	LRKRRKETRF
Q06418	TM	TYRO3_HUMAN	TYRO3	91.427	96.404			HUMAN	SUBEXPERT	HC substrate	N-out	QQGPPHSRTS	WVPVVLGVLTALVTAAALALILL	RKRRKETRFG
Q06418	PH	TYRO3_HUMAN	TYRO3	92.157	95.664			HUMAN	SUBEXPERT	HC substrate	N-out	QQGPPHSRTS	WVPVVLGVLTALVTAAALALILL	RKRRKETRFG
P55144	UP	TYRO3_MOUSE	Tyro3	93.994	97.212	94.421	2.182	MOUSE	SS_TYPE1	HC substrate	N-out	QGPPHSRTSW	VPVVLGVLTALITAAALALIL	LRKRRKETRF
P55144	TM	TYRO3_MOUSE	Tyro3	91.238	96.321			MOUSE	SS_TYPE1	HC substrate	N-out	RQGPPHSRTS	WVPVVLGVLTALITAAALALILL	RKRRKETRFG
P55144	PH	TYRO3_MOUSE	Tyro3	92.109	95.653			MOUSE	SS_TYPE1	HC substrate	N-out	RQGPPHSRTS	WVPVVLGVLTALITAAALALILL	RKRRKETRFG
Q03137	UP	EPHA4_MOUSE	Epha4	92.778	96.623	94.39	2.26	MOUSE	SS_TYPE1	HC substrate	N-out	RIIGDGANST	VLLVSVSGSVVLVVILIAAFVI	SRRRSKYSKA
Q03137	TM	EPHA4_MOUSE	Epha4	91.112	96.609			MOUSE	SS_TYPE1	HC substrate	N-out	RIIGDGANST	VLLVSVSGSVVLVVILIAAFVIS	RRRSKYSKAK
Q03137	PH	EPHA4_MOUSE	Epha4	92.698	96.517			MOUSE	SS_TYPE1	HC substrate	N-out	RIIGDGANST	VLLVSVSGSVVLVVILIAAFVIS	RRRSKYSKAK
P54764	UP	EPHA4_HUMAN	EPHA4	92.778	96.623	94.39	2.26	HUMAN	SS_TYPE1	HC substrate	N-out	RIIGDGANST	VLLVSVSGSVVLVVILIAAFVI	SRRRSKYSKA
P54764	TM	EPHA4_HUMAN	EPHA4	91.112	96.609			HUMAN	SS_TYPE1	HC substrate	N-out	RIIGDGANST	VLLVSVSGSVVLVVILIAAFVIS	RRRSKYSKAK
P54764	PH	EPHA4_HUMAN	EPHA4	92.698	96.517			HUMAN	SS_TYPE1	HC substrate	N-out	RIIGDGANST	VLLVSVSGSVVLVVILIAAFVIS	RRRSKYSKAK
P15116	UP	CADH2_MOUSE	Cdh2	93.814	96.837	94.374	2.471	MOUSE	SS_TYPE1	HC substrate	N-out	IVGAGLGTGA	IIAILLCIIILLILVLMFVVW	MKRRDKERQA
P15116	TM	CADH2_MOUSE	Cdh2	90.049	96.575			MOUSE	SS_TYPE1	HC substrate	N-out	RIVGAGLGTG	AIIAILLCIIILLILVLMFVVWM	KRRDKERQAK
P15116	PH	CADH2_MOUSE	Cdh2	92.655	96.313			MOUSE	SS_TYPE1	HC substrate	N-out	RIVGAGLGTG	AIIAILLCIIILLILVLMFVVWM	KRRDKERQAK
P19022	UP	CADH2_HUMAN	CDH2	93.814	96.837	94.374	2.471	HUMAN	SUBEXPERT	HC substrate	N-out	IVGAGLGTGA	IIAILLCIIILLILVLMFVVW	MKRRDKERQA
P19022	TM	CADH2_HUMAN	CDH2	90.049	96.575			HUMAN	SUBEXPERT	HC substrate	N-out	RIVGAGLGTG	AIIAILLCIIILLILVLMFVVWM	KRRDKERQAK
P19022	PH	CADH2_HUMAN	CDH2	92.655	96.313			HUMAN	SUBEXPERT	HC substrate	N-out	RIVGAGLGTG	AIIAILLCIIILLILVLMFVVWM	KRRDKERQAK
O60469	UP	DSCAM_HUMAN	DSCAM	91.9	95.743	94.34	1.961	HUMAN	SS_TYPE1	HC substrate	N-out	GLTTNEGLKM	LVTISCILVGVLLLFVLLLVV	RRRRREQRLK
O60469	TM	DSCAM_HUMAN	DSCAM	91.869	95.909			HUMAN	SS_TYPE1	HC substrate	N-out	EGLTTNEGLK	MLVTISCILVGVLLLFVLLLVVR	RRRREQRLKR
O60469	PH	DSCAM_HUMAN	DSCAM	93.776	96.842			HUMAN	SS_TYPE1	HC substrate	N-out	EGLTTNEGLK	MLVTISCILVGVLLLFVLLLVV	RRRRREQRLK
Q14118	UP	DAG1_HUMAN	DAG1	92.772	96.145	94.243	2.125	HUMAN	SUBEXPERT	HC substrate	N-out	DPEKSSEDDV	YLHTVIPAVVVAAILLIAGIIAMICY	RKKRKGKLTL
Q14118	TM	DAG1_HUMAN	DAG1	90.858	96.307			HUMAN	SUBEXPERT	HC substrate	N-out	KSSEDDVYLH	TVIPAVVVAAILLIAGIIAMICY	RKKRKGKLTL
Q14118	PH	DAG1_HUMAN	DAG1	93.074	96.302			HUMAN	SUBEXPERT	HC substrate	N-out	RDPEKSSEDD	VYLHTVIPAVVVAAILLIAGIIAMICY	RKKRKGKLTL
O35516	UP	NOTC2_MOUSE	Notch2	93.478	96.546	94.173	2.142	MOUSE	SUBEXPERT	HC substrate	N-out	SELESPRNAQ	LLYLLAVAVVIILFFILLGVI	MAKRKRKHGF
O35516	TM	NOTC2_MOUSE	Notch2	91.516	96.389			MOUSE	SUBEXPERT	HC substrate	N-out	SELESPRNAQ	LLYLLAVAVVIILFFILLGVIMA	KRKRKHGFLW
O35516	PH	NOTC2_MOUSE	Notch2	91.47	95.639			MOUSE	SUBEXPERT	HC substrate	N-out	SELESPRNAQ	LLYLLAVAVVIILFFILLGVIMA	KRKRKHGFLW
P09803	UP	CADH1_MOUSE	Cdh1	92.611	95.831	94.145	2.213	MOUSE	SUBEXPERT	HC substrate	N-out	AGIVAAGLQV	PAILGILGGILALLILILLLLLFL	RRRTVVKEPL
P09803	TM	CADH1_MOUSE	Cdh1	90.97	96.686			MOUSE	SUBEXPERT	HC substrate	N-out	GIVAAGLQVP	AILGILGGILALLILILLLLLFL	RRRTVVKEPL
P09803	PH	CADH1_MOUSE	Cdh1	92.444	96.327			MOUSE	SUBEXPERT	HC substrate	N-out	GIVAAGLQVP	AILGILGGILALLILILLLLLFL	RRRTVVKEPL
P09603	UP	CSF1_HUMAN	CSF1	91.063	95.804	94.074	2.424	HUMAN	SUBEXPERT	HC substrate	N-out	GSFSPQLQES	VFHLLVPSVILVLLAVGGLLF	YRWRRRSHQE
P09603	TM	CSF1_HUMAN	CSF1	91.353	96.854			HUMAN	SUBEXPERT	HC substrate	N-out	EGSFSPQLQE	SVFHLLVPSVILVLLAVGGLLFY	RWRRRSHQEP
P09603	PH	CSF1_HUMAN	CSF1	92.771	96.596			HUMAN	SUBEXPERT	HC substrate	N-out	GSFSPQLQES	VFHLLVPSVILVLLAVGGLLFY	RWRRRSHQEP
Q61982	UP	NOTC3_MOUSE	Notch3	92.399	96.011	93.87	1.949	MOUSE	SUBEXPERT	HC substrate	N-out	PLEAPEQSVP	LLPLLVAGAVFLLIIFILGVM	VARRKREHST
Q61982	TM	NOTC3_MOUSE	Notch3	91.842	95.492			MOUSE	SUBEXPERT	HC substrate	N-out	PLEAPEQSVP	LLPLLVAGAVFLLIIFILGVMVA	RRKREHSTLW
Q61982	PH	NOTC3_MOUSE	Notch3	91.587	95.89			MOUSE	SUBEXPERT	HC substrate	N-out	PLEAPEQSVP	LLPLLVAGAVFLLIIFILGVMVA	RRKREHSTLW
P23468	UP	PTPRD_HUMAN	PTPRD	90.11	94.305	93.844	2.276	HUMAN	SS_TYPE1	HC substrate	N-out	DPQPITDEEE	GLIWVVGPVLAVVFIICIVIAILLY	KRKRAESDSR
P23468	TM	PTPRD_HUMAN	PTPRD	92.433	96.617			HUMAN	SS_TYPE1	HC substrate	N-out	QPITDEEEGL	IWVVGPVLAVVFIICIVIAILLY	KRKRAESDSR
P23468	PH	PTPRD_HUMAN	PTPRD	93.154	96.447			HUMAN	SS_TYPE1	HC substrate	N-out	PQPITDEEEG	LIWVVGPVLAVVFIICIVIAILLY	KRKRAESDSR
Q9UM47	UP	NOTC3_HUMAN	NOTCH3	91.289	96.394	93.757	2.372	HUMAN	SS_TYPE1	HC substrate	N-out	LEPPEPSVPL	LPLLVAGAVLLLVILVLGVMV	ARRKREHSTL
Q9UM47	PH	NOTC3_HUMAN	NOTCH3	91.5	95.845			HUMAN	SS_TYPE1	HC substrate	N-out	PLEPPEPSVP	LLPLLVAGAVLLLVILVLGVMVA	RRKREHSTLW
Q04721	UP	NOTC2_HUMAN	NOTCH2	92.758	96.164	93.543	2.284	HUMAN	SS_TYPE1	HC substrate	N-out	SESLTPERTQ	LLYLLAVAVVIILFIILLGVI	MAKRKRKHGS
Q04721	TM	NOTC2_HUMAN	NOTCH2	90.715	95.868			HUMAN	SS_TYPE1	HC substrate	N-out	SESLTPERTQ	LLYLLAVAVVIILFIILLGVIMA	KRKRKHGSLW
Q04721	PH	NOTC2_HUMAN	NOTCH2	90.693	95.059			HUMAN	SS_TYPE1	HC substrate	N-out	SESLTPERTQ	LLYLLAVAVVIILFIILLGVIMA	KRKRKHGSLW
P12023	UP	A4_MOUSE	App	91.427	96.371	93.404	2.535	MOUSE	SS_TYPE1	HC substrate	N-out	AEDVGSNKGA	IIGLMVGGVVIATVIVITLVM	LKKKQYTSIH
P12023	TM	A4_MOUSE	App	91.291	96.308			MOUSE	SS_TYPE1	HC substrate	N-out	FAEDVGSNKG	AIIGLMVGGVVIATVIVITLVML	KKKQYTSIHH
P12023	PH	A4_MOUSE	App	90.129	94.898			MOUSE	SS_TYPE1	HC substrate	N-out	FAEDVGSNKG	AIIGLMVGGVVIATVIVITLVML	KKKQYTSIHH
P05067	UP	A4_HUMAN	APP	91.427	96.371	93.404	2.535	HUMAN	SUBEXPERT	HC substrate	N-out	AEDVGSNKGA	IIGLMVGGVVIATVIVITLVM	LKKKQYTSIH
P05067	TM	A4_HUMAN	APP	91.291	96.308			HUMAN	SUBEXPERT	HC substrate	N-out	FAEDVGSNKG	AIIGLMVGGVVIATVIVITLVML	KKKQYTSIHH
P05067	PH	A4_HUMAN	APP	90.129	94.898			HUMAN	SUBEXPERT	HC substrate	N-out	FAEDVGSNKG	AIIGLMVGGVVIATVIVITLVML	KKKQYTSIHH
P12830	UP	CADH1_HUMAN	CDH1	91.404	93.797	93.39	2.719	HUMAN	SS_TYPE1	HC substrate	N-out	PVEAGLQIPA	ILGILGGILALLILILLLLLF	LRRRAVVKEP
P12830	TM	CADH1_HUMAN	CDH1	88.931	96.665			HUMAN	SS_TYPE1	HC substrate	N-out	QPVEAGLQIP	AILGILGGILALLILILLLLLFL	RRRAVVKEPL
P12830	PH	CADH1_HUMAN	CDH1	93.066	96.478			HUMAN	SS_TYPE1	HC substrate	N-out	QPVEAGLQIP	AILGILGGILALLILILLLLLFL	RRRAVVKEPL
Q06481	UP	APLP2_HUMAN	APLP2	89.763	95.531	93.363	2.719	HUMAN	SUBEXPERT	HC substrate	N-out	PLREDFSLSS	SALIGLLVIAVAIATVIVISLVML	RKRQYGTISH
Q06481	TM	APLP2_HUMAN	APLP2	91.506	97.169			HUMAN	SUBEXPERT	HC substrate	N-out	LREDFSLSSS	ALIGLLVIAVAIATVIVISLVML	RKRQYGTISH
Q06481	PH	APLP2_HUMAN	APLP2	91.027	95.184			HUMAN	SUBEXPERT	HC substrate	N-out	LREDFSLSSS	ALIGLLVIAVAIATVIVISLVML	RKRQYGTISH
Q9JKF6	UP	NECT1_MOUSE	Nectin1	92.484	96.489	93.356	2.311	MOUSE	SUBEXPERT	HC substrate	N-out	GRRAGQMPTA	IIGGVAGSVLLVLIVVGGIIV	ALRRRRHTFK
Q9JKF6	TM	NECT1_MOUSE	Nectin1	90.954	94.973			MOUSE	SUBEXPERT	HC substrate	N-out	GRRAGQMPTA	IIGGVAGSVLLVLIVVGGIIVAL	RRRRHTFKGD
Q9JKF6	PH	NECT1_MOUSE	Nectin1	90.17	95.066			MOUSE	SUBEXPERT	HC substrate	N-out	HGRRAGQMPT	AIIGGVAGSVLLVLIVVGGIIVAL	RRRRHTFKGD
Q06335	UP	APLP2_MOUSE	Aplp2	89.687	95.47	93.289	2.778	MOUSE	SS_TYPE1	HC substrate	N-out	PLREDFSLSS	NALIGLLVIAVAIATVIVISLVML	RKRQYGTISH
Q06335	TM	APLP2_MOUSE	Aplp2	91.487	97.151			MOUSE	SS_TYPE1	HC substrate	N-out	LREDFSLSSN	ALIGLLVIAVAIATVIVISLVML	RKRQYGTISH
Q06335	PH	APLP2_MOUSE	Aplp2	90.712	95.227			MOUSE	SS_TYPE1	HC substrate	N-out	LREDFSLSSN	ALIGLLVIAVAIATVIVISLVML	RKRQYGTISH
O14522	UP	PTPRT_HUMAN	PTPRT	89.69	95.565	93.16	2.625	HUMAN	SS_TYPE1	HC substrate	N-out	EKQVDNTVKM	AGVIAGLLMFIIILLGVMLTI	KRRRNAYSYS
O14522	PH	PTPRT_HUMAN	PTPRT	91.55	95.835			HUMAN	SS_TYPE1	HC substrate	N-out	PEKQVDNTVK	MAGVIAGLLMFIIILLGVMLTI	KRRRNAYSYS
P08581	UP	MET_HUMAN	MET	92.356	96.448	93.156	2.608	HUMAN	SUBEXPERT	HC substrate	N-out	VIVQPDQNFT	GLIAGVVSISTALLLLLGFFLWL	KKRKQIKDLG
P08581	TM	MET_HUMAN	MET	90.27	95.779			HUMAN	SUBEXPERT	HC substrate	N-out	VIVQPDQNFT	GLIAGVVSISTALLLLLGFFLWL	KKRKQIKDLG
P08581	PH	MET_HUMAN	MET	89.628	94.456			HUMAN	SUBEXPERT	HC substrate	N-out	GKVIVQPDQN	FTGLIAGVVSISTALLLLLGFFLWL	KKRKQIKDLG
P39038	UP	CADH4_MOUSE	Cdh4	92.033	96.167	93.051	3.52	MOUSE	SS_TYPE1	HC substrate	N-out	VAAAGLGTGA	IVAILICIVILLIMVLLFVVWM	KRREKERHTK
P39038	TM	CADH4_MOUSE	Cdh4	85.935	95.786			MOUSE	SS_TYPE1	HC substrate	N-out	GAVAAAGLGT	GAIVAILICIVILLIMVLLFVVW	MKRREKERHT
P39038	PH	CADH4_MOUSE	Cdh4	92.994	95.392			MOUSE	SS_TYPE1	HC substrate	N-out	AVAAAGLGTG	AIVAILICIVILLIMVLLFVVWM	KRREKERHTK
Q4VA61	UP	DSCL1_MOUSE	Dscaml1	90.687	94.586	93.046	2.195	MOUSE	SUBLIT	HC substrate	N-out	AQGEGDDVKK	LFTIGCPVILATLGVALLFVV	RKKRKEKRLK
Q4VA61	PH	DSCL1_MOUSE	Dscaml1	91.111	95.8			MOUSE	SUBLIT	HC substrate	N-out	AQGEGDDVKK	LFTIGCPVILATLGVALLFVV	RKKRKEKRLK
E9Q0N2	UP	PTPRH_MOUSE	Ptprh	93.137	97.049	93.026	3.176	MOUSE	SS_TYPE1	HC substrate	N-out	STTCHTESAA	IIAGAIVGILLLFILVGLLIV	FLKRRRKKRQ
E9Q0N2	TM	PTPRH_MOUSE	Ptprh	89.851	95.568			MOUSE	SS_TYPE1	HC substrate	N-out	STTCHTESAA	IIAGAIVGILLLFILVGLLIVFL	KRRRKKRQPK
E9Q0N2	PH	PTPRH_MOUSE	Ptprh	87.986	94.568			MOUSE	SS_TYPE1	HC substrate	N-out	SLSTTCHTES	AAIIAGAIVGILLLFILVGLLIVFL	KRRRKKRQPK
P22223	UP	CADH3_HUMAN	CDH3	92.165	94.171	92.913	2.477	HUMAN	SS_TYPE1	HC substrate	N-out	ETCPGPWKGG	FILPVLGAVLALLFLLLVLLLLV	RKKRKIKEPL
P22223	TM	CADH3_HUMAN	CDH3	88.598	94.965			HUMAN	SS_TYPE1	HC substrate	N-out	ETCPGPWKGG	FILPVLGAVLALLFLLLVLLLLV	RKKRKIKEPL
P22223	PH	CADH3_HUMAN	CDH3	91.521	96.06			HUMAN	SS_TYPE1	HC substrate	N-out	ETCPGPWKGG	FILPVLGAVLALLFLLLVLLLLV	RKKRKIKEPL
Q86VB7	UP	C163A_HUMAN	CD163	92.577	95.359	92.773	2.239	HUMAN	OTHERS	HC substrate	N-out	TTGRSSRQSS	FIAVGILGVVLLAIFVALFFL	TKKRRQRQRL
Q86VB7	TM	C163A_HUMAN	CD163	90.028	93.933			HUMAN	OTHERS	HC substrate	N-out	KATTGRSSRQ	SSFIAVGILGVVLLAIFVALFFL	TKKRRQRQRL
Q86VB7	PH	C163A_HUMAN	CD163	89.711	95.031			HUMAN	OTHERS	HC substrate	N-out	TTGRSSRQSS	FIAVGILGVVLLAIFVALFFL	TKKRRQRQRL
Q15303	UP	ERBB4_HUMAN	ERBB4	93.827	96.368	92.769	3.787	HUMAN	SUBEXPERT	HC substrate	N-out	STLPQHARTP	LIAAGVIGGLFILVIVGLTFAVYV	RRKSIKKKRA
Q15303	TM	ERBB4_HUMAN	ERBB4	85.268	94.889			HUMAN	SUBEXPERT	HC substrate	N-out	TLPQHARTPL	IAAGVIGGLFILVIVGLTFAVYV	RRKSIKKKRA
Q15303	PH	ERBB4_HUMAN	ERBB4	90.79	95.474			HUMAN	SUBEXPERT	HC substrate	N-out	STLPQHARTP	LIAAGVIGGLFILVIVGLTFAVYV	RRKSIKKKRA
Q15223	UP	NECT1_HUMAN	NECTIN1	92.946	96.445	92.734	2.791	HUMAN	SS_TYPE1	HC substrate	N-out	GRRAGPVPTA	IIGGVAGSILLVLIVVGGIVV	ALRRRRHTFK
Q15223	TM	NECT1_HUMAN	NECTIN1	88.959	94.162			HUMAN	SS_TYPE1	HC substrate	N-out	GRRAGPVPTA	IIGGVAGSILLVLIVVGGIVVAL	RRRRHTFKGD
Q15223	PH	NECT1_HUMAN	NECTIN1	89.173	94.718			HUMAN	SS_TYPE1	HC substrate	N-out	HGRRAGPVPT	AIIGGVAGSILLVLIVVGGIVVAL	RRRRHTFKGD
P14925	UP	AMD_RAT	Pam	89.093	94.738	92.562	2.931	RAT	SUBEXPERT	HC substrate	N-out	QKLSTEPGSG	VSVVLITTLLVIPVLVLLAIVMFI	RWKKSRAFGD
P14925	TM	AMD_RAT	Pam	89.006	95.758			RAT	SUBEXPERT	HC substrate	N-out	KLSTEPGSGV	SVVLITTLLVIPVLVLLAIVMFI	RWKKSRAFGD
P14925	PH	AMD_RAT	Pam	91.091	95.683			RAT	SUBEXPERT	HC substrate	N-out	KQKLSTEPGS	GVSVVLITTLLVIPVLVLLAIVMFI	RWKKSRAFGD
Q80T91	UP	MEG11_MOUSE	Megf11	90.202	95.688	92.506	2.528	MOUSE	SS_TYPE1	HC substrate	N-out	SPALGAERHS	VGAVTGIVLLLFLVVVLLGLF	AWRRRRQKEK
Q80T91	TM	MEG11_MOUSE	Megf11	90.021	94.82			MOUSE	SS_TYPE1	HC substrate	N-out	SPALGAERHS	VGAVTGIVLLLFLVVVLLGLFAW	RRRRQKEKGR
Q80T91	PH	MEG11_MOUSE	Megf11	89.794	94.51			MOUSE	SS_TYPE1	HC substrate	N-out	SPALGAERHS	VGAVTGIVLLLFLVVVLLGLFAW	RRRRQKEKGR
Q8C031	UP	LRC4C_MOUSE	Lrrc4c	89.215	94.354	92.505	2.58	MOUSE	SS_TYPE1	HC substrate	N-out	GIDEVMKTTK	IIIGCFVAITLMAAVMLVIFY	KMRKQHHRQN
Q8C031	TM	LRC4C_MOUSE	Lrrc4c	89.534	95.319			MOUSE	SS_TYPE1	HC substrate	N-out	IPGIDEVMKT	TKIIIGCFVAITLMAAVMLVIFY	KMRKQHHRQN
Q8C031	PH	LRC4C_MOUSE	Lrrc4c	91.348	95.262			MOUSE	SS_TYPE1	HC substrate	N-out	GIDEVMKTTK	IIIGCFVAITLMAAVMLVIFY	KMRKQHHRQN
Q9HCJ2	UP	LRC4C_HUMAN	LRRC4C	89.215	94.354	92.505	2.58	HUMAN	SS_TYPE1	HC substrate	N-out	GIDEVMKTTK	IIIGCFVAITLMAAVMLVIFY	KMRKQHHRQN
Q9HCJ2	TM	LRC4C_HUMAN	LRRC4C	89.534	95.319			HUMAN	SS_TYPE1	HC substrate	N-out	IPGIDEVMKT	TKIIIGCFVAITLMAAVMLVIFY	KMRKQHHRQN
Q9HCJ2	PH	LRC4C_HUMAN	LRRC4C	91.348	95.262			HUMAN	SS_TYPE1	HC substrate	N-out	GIDEVMKTTK	IIIGCFVAITLMAAVMLVIFY	KMRKQHHRQN
Q61527	UP	ERBB4_MOUSE	Erbb4	90.444	95.344	92.499	3.241	MOUSE	SS_TYPE1	HC substrate	N-out	TLPQHARTPL	IAAGVIGGLFILVIMALTFAV	YVRRKSIKKK
Q61527	TM	ERBB4_MOUSE	Erbb4	87.304	95.903			MOUSE	SS_TYPE1	HC substrate	N-out	TLPQHARTPL	IAAGVIGGLFILVIMALTFAVYV	RRKSIKKKRA
Q61527	PH	ERBB4_MOUSE	Erbb4	90.589	95.41			MOUSE	SS_TYPE1	HC substrate	N-out	STLPQHARTP	LIAAGVIGGLFILVIMALTFAVYV	RRKSIKKKRA
P15702	UP	LEUK_MOUSE	Spn	88.916	94.28	92.381	2.643	MOUSE	SS_TYPE1	HC substrate	N-out	TRSPSQESSG	MLLVPMLIALVVVLALVALLLLW	RQRQKRRTGA
P15702	TM	LEUK_MOUSE	Spn	89.272	94.841			MOUSE	SS_TYPE1	HC substrate	N-out	TRSPSQESSG	MLLVPMLIALVVVLALVALLLLW	RQRQKRRTGA
P15702	PH	LEUK_MOUSE	Spn	91.475	95.504			MOUSE	SS_TYPE1	HC substrate	N-out	RSPSQESSGM	LLVPMLIALVVVLALVALLLLW	RQRQKRRTGA
Q8TD84	UP	DSCL1_HUMAN	DSCAML1	90.531	94.467	92.373	2.684	HUMAN	SS_TYPE1	HC substrate	N-out	AQGEGDDVKK	LFTIGCPVILATLGVALLFIV	RKKRKEKRLK
Q8TD84	TM	DSCL1_HUMAN	DSCAML1	88.243	94.833			HUMAN	SS_TYPE1	HC substrate	N-out	AQGEGDDVKK	LFTIGCPVILATLGVALLFIV	RKKRKEKRLK
Q8TD84	PH	DSCL1_HUMAN	DSCAML1	90.701	95.462			HUMAN	SS_TYPE1	HC substrate	N-out	AQGEGDDVKK	LFTIGCPVILATLGVALLFIV	RKKRKEKRLK
Q9CZW5	UP	TOM70_MOUSE	Tomm70	90.217	94.416	92.361	2.04	MOUSE	SS_NO_TYPE	HC substrate	N-out	PGSGAGTLPR	WHVALAIGAPLLLGAGAMYLW	SRRRRRREAG
Q9CZW5	PH	TOM70_MOUSE	Tomm70	90.428	94.383			MOUSE	SS_NO_TYPE	HC substrate	N-out	PGSGAGTLPR	WHVALAIGAPLLLGAGAMYLW	SRRRRRREAG
P04439	UP	HLAA_HUMAN	HLA-A	93.972	96.638	92.263	3.326	HUMAN	SUBEXPERT	HC substrate	N-out	ELSSQPTIPI	VGIIAGLVLLGAVITGAVVAAVMW	RRKSSDRKGG
P04439	TM	HLAA_HUMAN	HLA-A	87.053	93.122			HUMAN	SUBEXPERT	HC substrate	N-out	WELSSQPTIP	IVGIIAGLVLLGAVITGAVVAAV	MWRRKSSDRK
P04439	PH	HLAA_HUMAN	HLA-A	88.665	94.13			HUMAN	SUBEXPERT	HC substrate	N-out	WELSSQPTIP	IVGIIAGLVLLGAVITGAVVAAVMW	RRKSSDRKGG
Q62165	UP	DAG1_MOUSE	Dag1	84.166	92.869	92.263	4.107	MOUSE	SS_TYPE1	HC substrate	N-out	SSEDDVYLHT	VIPAVVVAAILLIAGIIAMIC	YRKKRKGKLT
Q62165	TM	DAG1_MOUSE	Dag1	90.858	96.307			MOUSE	SS_TYPE1	HC substrate	N-out	KSSEDDVYLH	TVIPAVVVAAILLIAGIIAMICY	RKKRKGKLTL
Q62165	PH	DAG1_MOUSE	Dag1	93.074	96.302			MOUSE	SS_TYPE1	HC substrate	N-out	RDPEKSSEDD	VYLHTVIPAVVVAAILLIAGIIAMICY	RKKRKGKLTL
Q63155	UP	DCC_RAT	Dcc	89.559	96.482	92.241	3.465	RAT	SUBEXPERT	HC substrate	N-out	VTPQKNSNLL	VITVVTVGVLTVLVVVIVAVI	CTRRSSAQQR
Q63155	TM	DCC_RAT	Dcc	87.846	95.032			RAT	SUBEXPERT	HC substrate	N-out	SVTPQKNSNL	LVITVVTVGVLTVLVVVIVAVIC	TRRSSAQQRK
Q63155	PH	DCC_RAT	Dcc	89.123	95.407			RAT	SUBEXPERT	HC substrate	N-out	GSVTPQKNSN	LLVITVVTVGVLTVLVVVIVAVICT	RRSSAQQRKK
D3ZZK3	UP	D3ZZK3_RAT	Epha4	84.566	91.168	92.067	4.051	RAT	SUBEXPERT	HC substrate	N-out	RIIGDGANST	VLLVSVSGSVVLVVILIAAFVIS	RRRSKYSQAK
D3ZZK3	TM	D3ZZK3_RAT	Epha4	90.975	96.59			RAT	SUBEXPERT	HC substrate	N-out	RIIGDGANST	VLLVSVSGSVVLVVILIAAFVIS	RRRSKYSQAK
D3ZZK3	PH	D3ZZK3_RAT	Epha4	92.63	96.473			RAT	SUBEXPERT	HC substrate	N-out	RIIGDGANST	VLLVSVSGSVVLVVILIAAFVIS	RRRSKYSQAK
Q9NZR2	UP	LRP1B_HUMAN	LRP1B	88.99	95	92.02	3.284	HUMAN	SUBLIT	HC substrate	N-out	KSDHISTRSI	AIIVPLVLLVTLITTLVIGLVLC	KRKRRTKTIR
Q9NZR2	TM	LRP1B_HUMAN	LRP1B	91.016	96.836			HUMAN	SUBLIT	HC substrate	N-out	KSDHISTRSI	AIIVPLVLLVTLITTLVIGLVLC	KRKRRTKTIR
Q9NZR2	PH	LRP1B_HUMAN	LRP1B	87.366	92.914			HUMAN	SUBLIT	HC substrate	N-out	SKSDHISTRS	IAIIVPLVLLVTLITTLVIGLVLC	KRKRRTKTIR
P01900	UP	HA12_MOUSE	H2-D1	92.66	96.744	91.956	3.931	MOUSE	SS_TYPE1	HC substrate	N-out	EPPSSTKTNT	VIIAVPVVLGAVVILGAVMAFVM	KRRRNTGGKG
P01900	TM	HA12_MOUSE	H2-D1	88.768	96.28			MOUSE	SS_TYPE1	HC substrate	N-out	EEPPSSTKTN	TVIIAVPVVLGAVVILGAVMAFV	MKRRRNTGGK
P01900	PH	HA12_MOUSE	H2-D1	85.602	91.683			MOUSE	SS_TYPE1	HC substrate	N-out	EPPSSTKTNT	VIIAVPVVLGAVVILGAVMAFV	MKRRRNTGGK
Q9JI18	UP	LRP1B_MOUSE	Lrp1b	89.332	95.031	91.949	3.28	MOUSE	SS_TYPE1	HC substrate	N-out	KSEHISTRSI	AIIVPLVLLVTLVTTLVIGLVVC	KRKRRTKTIR
Q9JI18	TM	LRP1B_MOUSE	Lrp1b	90.88	96.83			MOUSE	SS_TYPE1	HC substrate	N-out	KSEHISTRSI	AIIVPLVLLVTLVTTLVIGLVVC	KRKRRTKTIR
Q9JI18	PH	LRP1B_MOUSE	Lrp1b	87.158	92.462			MOUSE	SS_TYPE1	HC substrate	N-out	SKSEHISTRS	IAIIVPLVLLVTLVTTLVIGLVVC	KRKRRTKTIR
P16070	UP	CD44_HUMAN	CD44	90.24	95.971	91.944	3.628	HUMAN	SUBEXPERT	HC substrate	N-out	GPIRTPQIPE	WLIILASLLALALILAVCIAV	NSRRRCGQKK
P16070	TM	CD44_HUMAN	CD44	85.639	94.545			HUMAN	SUBEXPERT	HC substrate	N-out	GPIRTPQIPE	WLIILASLLALALILAVCIAVNS	RRRCGQKKKL
P16070	PH	CD44_HUMAN	CD44	90.146	95.125			HUMAN	SUBEXPERT	HC substrate	N-out	GPIRTPQIPE	WLIILASLLALALILAVCIAVN	SRRRCGQKKK
P17342	UP	ANPRC_HUMAN	NPR3	88.45	93.247	91.883	2.615	HUMAN	SS_TYPE1	HC substrate	N-out	PCKSSGGLEE	SAVTGIVVGALLGAGLLMAFYFF	RKKYRITIER
P17342	TM	ANPRC_HUMAN	NPR3	90.425	95.648			HUMAN	SS_TYPE1	HC substrate	N-out	PCKSSGGLEE	SAVTGIVVGALLGAGLLMAFYFF	RKKYRITIER
P17342	PH	ANPRC_HUMAN	NPR3	89.412	94.115			HUMAN	SS_TYPE1	HC substrate	N-out	CKSSGGLEES	AVTGIVVGALLGAGLLMAFYFF	RKKYRITIER
Q86YL7	UP	PDPN_HUMAN	PDPN	86.336	93.047	91.869	3.609	HUMAN	SUBEXPERT	HC substrate	N-out	EKDGLSTVTL	VGIIVGVLLAIGFIGAIIVVV	MRKMSGRYSP
Q86YL7	TM	PDPN_HUMAN	PDPN	91.744	96.35			HUMAN	SUBEXPERT	HC substrate	N-out	TVEKDGLSTV	TLVGIIVGVLLAIGFIGAIIVVV	MRKMSGRYSP
P27931	UP	IL1R2_MOUSE	Il1r2	88.503	92.784	91.86	3.086	MOUSE	SS_TYPE1	HC substrate	N-out	SQSLHTTVKE	VSSTFSWSIALAPLSLIILVVGAIWM	RRRCKRRAGK
P27931	TM	IL1R2_MOUSE	Il1r2	89.193	96.71			MOUSE	SS_TYPE1	HC substrate	N-out	LHTTVKEVSS	TFSWSIALAPLSLIILVVGAIWM	RRRCKRRAGK
P27931	PH	IL1R2_MOUSE	Il1r2	89.307	94.662			MOUSE	SS_TYPE1	HC substrate	N-out	HTTVKEVSST	FSWSIALAPLSLIILVVGAIWM	RRRCKRRAGK
Q64487	UP	PTPRD_MOUSE	Ptprd	80.751	91.721	91.86	5.315	MOUSE	SS_TYPE1	HC substrate	N-out	PQPITDEEEG	LIWVVGPVLAVVFIICIVIAI	LLYKRKRAES
Q64487	TM	PTPRD_MOUSE	Ptprd	92.308	96.614			MOUSE	SS_TYPE1	HC substrate	N-out	QPITDEEEGL	IWVVGPVLAVVFIICIVIAILLY	KRKRAESESR
Q64487	PH	PTPRD_MOUSE	Ptprd	93.296	96.467			MOUSE	SS_TYPE1	HC substrate	N-out	PQPITDEEEG	LIWVVGPVLAVVFIICIVIAILLY	KRKRAESESR
P16422	UP	EPCAM_HUMAN	EPCAM	91.043	96.297	91.812	4.855	HUMAN	SUBLIT	HC substrate	N-out	APEFSMQGLK	AGVIAVIVVVVIAVVAGIVVLVI	SRKKRMAKYE
P16422	TM	EPCAM_HUMAN	EPCAM	81.92	93.856			HUMAN	SUBLIT	HC substrate	N-out	APEFSMQGLK	AGVIAVIVVVVIAVVAGIVVLVI	SRKKRMAKYE
P16422	PH	EPCAM_HUMAN	EPCAM	91.622	96.132			HUMAN	SUBLIT	HC substrate	N-out	APEFSMQGLK	AGVIAVIVVVVIAVVAGIVVLVIS	RKKRMAKYEK
Q8BGV3	UP	TACD2_MOUSE	Tacstd2	92.641	96.265	91.636	4.602	MOUSE	SUBEXPERT	HC substrate	N-out	QFSMKRLTAG	VIAVIAVVSVAVVAGVVVLVV	TKRRKSGKYK
Q8BGV3	TM	TACD2_MOUSE	Tacstd2	82.314	91.125			MOUSE	SUBEXPERT	HC substrate	N-out	PPQFSMKRLT	AGVIAVIAVVSVAVVAGVVVLVV	TKRRKSGKYK
Q8BGV3	PH	TACD2_MOUSE	Tacstd2	91.659	95.814			MOUSE	SUBEXPERT	HC substrate	N-out	EKPPQFSMKR	LTAGVIAVIAVVSVAVVAGVVVLVVT	KRRKSGKYKK
P15379	UP	CD44_MOUSE	Cd44	90.147	95.941	91.61	3.863	MOUSE	SS_TYPE1	HC substrate	N-out	GPMRRPQIPE	WLIILASLLALALILAVCIAV	NSRRRCGQKK
P15379	TM	CD44_MOUSE	Cd44	84.802	94.237			MOUSE	SS_TYPE1	HC substrate	N-out	GPMRRPQIPE	WLIILASLLALALILAVCIAVNS	RRRCGQKKKL
P15379	PH	CD44_MOUSE	Cd44	89.572	94.96			MOUSE	SS_TYPE1	HC substrate	N-out	GPMRRPQIPE	WLIILASLLALALILAVCIAVN	SRRRCGQKKK
P01893	UP	HLAH_HUMAN	HLA-H	94.011	96.961	91.583	4.175	HUMAN	SS_NO_TYPE	HC substrate	N-out	EPSSQPTVPI	VGIVAGLVLLVAVVTGAVVAAVMW	RKKSSDRKGG
P01893	TM	HLAH_HUMAN	HLA-H	84.546	92.197			HUMAN	SS_NO_TYPE	HC substrate	N-out	WEPSSQPTVP	IVGIVAGLVLLVAVVTGAVVAAV	MWRKKSSDRK
P01893	PH	HLAH_HUMAN	HLA-H	87.817	93.967			HUMAN	SS_NO_TYPE	HC substrate	N-out	WEPSSQPTVP	IVGIVAGLVLLVAVVTGAVVAAVMW	RKKSSDRKGG
P01895	UP	HA1Y_MOUSE	H2-D1	90.76	96.253	91.558	3.835	MOUSE	SS_TYPE1	HC substrate	N-out	EPPSSTKTNT	VIIAVPVVLGAVVILGAVMAF	VMKRRRNTGG
P01895	TM	HA1Y_MOUSE	H2-D1	88.768	96.28			MOUSE	SS_TYPE1	HC substrate	N-out	EEPPSSTKTN	TVIIAVPVVLGAVVILGAVMAFV	MKRRRNTGGK
P01895	PH	HA1Y_MOUSE	H2-D1	85.602	91.683			MOUSE	SS_TYPE1	HC substrate	N-out	EPPSSTKTNT	VIIAVPVVLGAVVILGAVMAFV	MKRRRNTGGK
P30530	UP	UFO_HUMAN	AXL	88.707	91.776	91.528	2.388	HUMAN	SUBEXPERT	HC substrate	N-out	STPAFSWPWW	YVLLGAVVAAACVLILALFLV	HRRKKETRYG
P30530	TM	UFO_HUMAN	AXL	88.972	94.349			HUMAN	SUBEXPERT	HC substrate	N-out	EPSTPAFSWP	WWYVLLGAVVAAACVLILALFLV	HRRKKETRYG
P30530	PH	UFO_HUMAN	AXL	90.556	94.81			HUMAN	SUBEXPERT	HC substrate	N-out	EPSTPAFSWP	WWYVLLGAVVAAACVLILALFLV	HRRKKETRYG
P10287	UP	CADH3_MOUSE	Cdh3	91.92	93.051	91.484	3.093	MOUSE	SS_TYPE1	HC substrate	N-out	NDCPRPWKGG	FILPILGAVLALLTLLLALLLLV	RKKRKVKEPL
P10287	TM	CADH3_MOUSE	Cdh3	85.571	93.699			MOUSE	SS_TYPE1	HC substrate	N-out	NDCPRPWKGG	FILPILGAVLALLTLLLALLLLV	RKKRKVKEPL
P10287	PH	CADH3_MOUSE	Cdh3	89.736	94.925			MOUSE	SS_TYPE1	HC substrate	N-out	NDCPRPWKGG	FILPILGAVLALLTLLLALLLLV	RKKRKVKEPL
P30511	UP	HLAF_HUMAN	HLA-F	93.528	96.249	91.452	3.888	HUMAN	SS_TYPE1	HC substrate	N-out	EQSPQPTIPI	VGIVAGLVVLGAVVTGAVVAAVMW	RKKSSDRNRG
P30511	TM	HLAF_HUMAN	HLA-F	85.73	92.837			HUMAN	SS_TYPE1	HC substrate	N-out	WEQSPQPTIP	IVGIVAGLVVLGAVVTGAVVAAV	MWRKKSSDRN
P30511	PH	HLAF_HUMAN	HLA-F	86.614	93.752			HUMAN	SS_TYPE1	HC substrate	N-out	WEQSPQPTIP	IVGIVAGLVVLGAVVTGAVVAAVMW	RKKSSDRNRG
P55283	UP	CADH4_HUMAN	CDH4	91.654	95.678	91.374	4.016	HUMAN	SS_TYPE1	HC substrate	N-out	VAAAGLGTGA	IVAILICILILLTMVLLFVMWM	KRREKERHTK
P55283	TM	CADH4_HUMAN	CDH4	86.79	95.768			HUMAN	SS_TYPE1	HC substrate	N-out	GAVAAAGLGT	GAIVAILICILILLTMVLLFVMW	MKRREKERHT
P55283	PH	CADH4_HUMAN	CDH4	85.422	92.934			HUMAN	SS_TYPE1	HC substrate	N-out	PCDDNGDCTT	IGAVAAAGLGTGAIVAILICILILLTMVLLFVMW	MKRREKERHT
Q07954	UP	LRP1_HUMAN	LRP1	89.478	94.723	91.343	3.68	HUMAN	SUBEXPERT	HC substrate	N-out	EHVFSQQQPG	HIASILIPLLLLLLLVLVAGVVFWY	KRRVQGAKGF
Q07954	TM	LRP1_HUMAN	LRP1	90.79	96.594			HUMAN	SUBEXPERT	HC substrate	N-out	HVFSQQQPGH	IASILIPLLLLLLLVLVAGVVFW	YKRRVQGAKG
Q07954	PH	LRP1_HUMAN	LRP1	85.142	91.33			HUMAN	SUBEXPERT	HC substrate	N-out	SQQQPGHIAS	ILIPLLLLLLLVLVAGVVFWY	KRRVQGAKGF
Q06806	UP	TIE1_MOUSE	Tie1	85.975	93.024	91.334	3.635	MOUSE	SS_TYPE1	HC substrate	N-out	SRAAEEGLDQ	QLVLAVVGSVSATCLTILAALLALV	CIRRSCLHRR
Q06806	TM	TIE1_MOUSE	Tie1	88	94.988			MOUSE	SS_TYPE1	HC substrate	N-out	EEGLDQQLVL	AVVGSVSATCLTILAALLALVCI	RRSCLHRRRT
Q06806	PH	TIE1_MOUSE	Tie1	90.039	95.978			MOUSE	SS_TYPE1	HC substrate	N-out	RAAEEGLDQQ	LVLAVVGSVSATCLTILAALLALVCI	RRSCLHRRRT
Q8BKG3	UP	PTK7_MOUSE	Ptk7	92.47	95.98	91.249	3.923	MOUSE	SS_TYPE1	HC substrate	N-out	SPPPYKMIQT	IGLSVGAAVAYIIAVLGLMFY	CKKRCKAKRL
Q8BKG3	TM	PTK7_MOUSE	Ptk7	84.004	91.588			MOUSE	SS_TYPE1	HC substrate	N-out	GSPPPYKMIQ	TIGLSVGAAVAYIIAVLGLMFYC	KKRCKAKRLQ
Q8BKG3	PH	PTK7_MOUSE	Ptk7	88.951	94.5			MOUSE	SS_TYPE1	HC substrate	N-out	SPPPYKMIQT	IGLSVGAAVAYIIAVLGLMFYC	KKRCKAKRLQ
Q13308	UP	PTK7_HUMAN	PTK7	92.47	95.98	91.249	3.923	HUMAN	SUBEXPERT	HC substrate	N-out	SPPPYKMIQT	IGLSVGAAVAYIIAVLGLMFY	CKKRCKAKRL
Q13308	TM	PTK7_HUMAN	PTK7	84.004	91.588			HUMAN	SUBEXPERT	HC substrate	N-out	GSPPPYKMIQ	TIGLSVGAAVAYIIAVLGLMFYC	KKRCKAKRLQ
Q13308	PH	PTK7_HUMAN	PTK7	88.951	94.5			HUMAN	SUBEXPERT	HC substrate	N-out	SPPPYKMIQT	IGLSVGAAVAYIIAVLGLMFYC	KKRCKAKRLQ
P70180	UP	ANPRC_MOUSE	Npr3	86.386	91.418	91.234	3.036	MOUSE	SUBEXPERT	HC substrate	N-out	KSSGGLEESA	VTGIVVGALLGAGLLMAFYFF	RKKYRITIER
P70180	TM	ANPRC_MOUSE	Npr3	90.425	95.648			MOUSE	SUBEXPERT	HC substrate	N-out	PCKSSGGLEE	SAVTGIVVGALLGAGLLMAFYFF	RKKYRITIER
P70180	PH	ANPRC_MOUSE	Npr3	89.412	94.115			MOUSE	SUBEXPERT	HC substrate	N-out	CKSSGGLEES	AVTGIVVGALLGAGLLMAFYFF	RKKYRITIER
O60330	UP	PCDGC_HUMAN	PCDHGA12	84.317	93.472	91.228	4.059	HUMAN	SS_TYPE1	HC substrate	N-out	NSETSDLTLY	LVVAVAAVSCVFLAFVILLLA	LRLRRWHKSR
O60330	TM	PCDGC_HUMAN	PCDHGA12	89.257	96.334			HUMAN	SS_TYPE1	HC substrate	N-out	ANSETSDLTL	YLVVAVAAVSCVFLAFVILLLAL	RLRRWHKSRL
O60330	PH	PCDGC_HUMAN	PCDHGA12	89.263	94.728			HUMAN	SS_TYPE1	HC substrate	N-out	ESPANSETSD	LTLYLVVAVAAVSCVFLAFVILLLAL	RLRRWHKSRL
P35590	UP	TIE1_HUMAN	TIE1	86.65	92.526	91.223	3.479	HUMAN	SUBEXPERT	HC substrate	N-out	SRAAEEGLDQ	QLILAVVGSVSATCLTILAALLTLV	CIRRSCLHRR
P35590	TM	TIE1_HUMAN	TIE1	87.53	94.775			HUMAN	SUBEXPERT	HC substrate	N-out	EEGLDQQLIL	AVVGSVSATCLTILAALLTLVCI	RRSCLHRRRT
P35590	PH	TIE1_HUMAN	TIE1	89.934	95.924			HUMAN	SUBEXPERT	HC substrate	N-out	RAAEEGLDQQ	LILAVVGSVSATCLTILAALLTLVCI	RRSCLHRRRT
Q8N423	UP	LIRB2_HUMAN	LILRB2	85.193	94.244	91.184	4.199	HUMAN	SS_TYPE1	HC substrate	N-out	QSGLGRHLGV	VIGILVAVVLLLLLLLLLFLI	LRHRRQGKHW
Q8N423	TM	LIRB2_HUMAN	LILRB2	86.494	95.991			HUMAN	SS_TYPE1	HC substrate	N-out	PQSGLGRHLG	VVIGILVAVVLLLLLLLLLFLIL	RHRRQGKHWT
Q8N423	PH	LIRB2_HUMAN	LILRB2	90.196	94.985			HUMAN	SS_TYPE1	HC substrate	N-out	SDPQSGLGRH	LGVVIGILVAVVLLLLLLLLLFLIL	RHRRQGKHWT
Q8NHL6	UP	LIRB1_HUMAN	LILRB1	85.319	94.301	91.171	4.208	HUMAN	SS_TYPE1	HC substrate	N-out	QSGLGRHLGV	VIGILVAVILLLLLLLLLFLI	LRHRRQGKHW
Q8NHL6	TM	LIRB1_HUMAN	LILRB1	86.282	95.956			HUMAN	SS_TYPE1	HC substrate	N-out	PQSGLGRHLG	VVIGILVAVILLLLLLLLLFLIL	RHRRQGKHWT
Q8NHL6	PH	LIRB1_HUMAN	LILRB1	90.193	94.975			HUMAN	SS_TYPE1	HC substrate	N-out	SDPQSGLGRH	LGVVIGILVAVILLLLLLLLLFLIL	RHRRQGKHWT
Q64519	UP	SDC3_MOUSE	Sdc3	86.538	93.228	91.137	3.158	MOUSE	SS_TYPE1	HC substrate	N-out	SILERKEVLV	AVIVGGVVGALFAAFLVTLLI	YRMKKKDEGS
Q64519	TM	SDC3_MOUSE	Sdc3	88.31	93.937			MOUSE	SS_TYPE1	HC substrate	N-out	KSILERKEVL	VAVIVGGVVGALFAAFLVTLLIY	RMKKKDEGSY
Q64519	PH	SDC3_MOUSE	Sdc3	89.64	95.168			MOUSE	SS_TYPE1	HC substrate	N-out	PQKSILERKE	VLVAVIVGGVVGALFAAFLVTLLIY	RMKKKDEGSY
O75056	UP	SDC3_HUMAN	SDC3	86.538	93.228	91.137	3.158	HUMAN	SUBEXPERT	HC substrate	N-out	SILERKEVLV	AVIVGGVVGALFAAFLVTLLI	YRMKKKDEGS
O75056	TM	SDC3_HUMAN	SDC3	88.31	93.937			HUMAN	SUBEXPERT	HC substrate	N-out	KSILERKEVL	VAVIVGGVVGALFAAFLVTLLIY	RMKKKDEGSY
O75056	PH	SDC3_HUMAN	SDC3	89.64	95.168			HUMAN	SUBEXPERT	HC substrate	N-out	PQKSILERKE	VLVAVIVGGVVGALFAAFLVTLLIY	RMKKKDEGSY
Q62151	UP	RAGE_MOUSE	Ager	87.353	92.46	91.116	3.017	MOUSE	SS_TYPE1	HC substrate	N-out	VGESGLGTLA	LALGILGGLGVVALLVGAILW	RKRQPRREER
Q62151	TM	RAGE_MOUSE	Ager	89.556	95.814			MOUSE	SS_TYPE1	HC substrate	N-out	GSVGESGLGT	LALALGILGGLGVVALLVGAILW	RKRQPRREER
Q62151	PH	RAGE_MOUSE	Ager	88.12	93.392			MOUSE	SS_TYPE1	HC substrate	N-out	GSVGESGLGT	LALALGILGGLGVVALLVGAILW	RKRQPRREER
Q03157	UP	APLP1_MOUSE	Aplp1	86.943	92.654	91.099	3.199	MOUSE	SUBEXPERT	HC substrate	N-out	APSGTGVSRE	ALSGLLIMGAGGGSLIVLSLLLL	RKKKPYGTIS
Q03157	TM	APLP1_MOUSE	Aplp1	90.661	96.131			MOUSE	SUBEXPERT	HC substrate	N-out	APSGTGVSRE	ALSGLLIMGAGGGSLIVLSLLLL	RKKKPYGTIS
Q03157	PH	APLP1_MOUSE	Aplp1	87.437	92.769			MOUSE	SUBEXPERT	HC substrate	N-out	APSGTGVSRE	ALSGLLIMGAGGGSLIVLSLLLL	RKKKPYGTIS
Q9UK00	UP	CC018_HUMAN	C3orf18	88.506	93.513	91.045	2.798	HUMAN	SS_NO_TYPE	HC substrate	N-out	AAGGTAGVGT	MLLSFGIITVIGLAVALVLYI	RKKKRLEKLR
Q9UK00	TM	CC018_HUMAN	C3orf18	86.577	92.982			HUMAN	SS_NO_TYPE	HC substrate	N-out	PDAAGGTAGV	GTMLLSFGIITVIGLAVALVLYI	RKKKRLEKLR
Q9UK00	PH	CC018_HUMAN	C3orf18	90.433	94.259			HUMAN	SS_NO_TYPE	HC substrate	N-out	AAGGTAGVGT	MLLSFGIITVIGLAVALVLYI	RKKKRLEKLR
P46531	UP	NOTC1_HUMAN	NOTCH1	89.856	92.456	91.037	2.589	HUMAN	SS_TYPE1	HC substrate	N-out	VEPPPPAQLH	FMYVAAAAFVLLFFVGCGVLL	SRKRRRQHGQ
P46531	PH	NOTC1_HUMAN	NOTCH1	87.5	94.337			HUMAN	SS_TYPE1	HC substrate	N-out	VEPPPPAQLH	FMYVAAAAFVLLFFVGCGVLL	SRKRRRQHGQ
O75022	UP	LIRB3_HUMAN	LILRB3	90.852	95.28	90.989	4.396	HUMAN	OTHERS	HC substrate	N-out	STPGLGRYLE	VLIGVSVAFVLLLFLLLFLLL	RRQRHSKHRT
O75022	TM	LIRB3_HUMAN	LILRB3	82.953	94.109			HUMAN	OTHERS	HC substrate	N-out	PPSTPGLGRY	LEVLIGVSVAFVLLLFLLLFLLL	RRQRHSKHRT
O75022	PH	LIRB3_HUMAN	LILRB3	87.986	94.755			HUMAN	OTHERS	HC substrate	N-out	STPGLGRYLE	VLIGVSVAFVLLLFLLLFLLL	RRQRHSKHRT
Q15109	UP	RAGE_HUMAN	AGER	84.82	92.673	90.964	3.747	HUMAN	SUBLIT	HC substrate	N-out	VGGSGLGTLA	LALGILGGLGTAALLIGVILW	QRRQRRGEER
Q15109	TM	RAGE_HUMAN	AGER	89.514	95.847			HUMAN	SUBLIT	HC substrate	N-out	GSVGGSGLGT	LALALGILGGLGTAALLIGVILW	QRRQRRGEER
Q15109	PH	RAGE_HUMAN	AGER	88.54	94.389			HUMAN	SUBLIT	HC substrate	N-out	GSVGGSGLGT	LALALGILGGLGTAALLIGVILW	QRRQRRGEER
Q12866	UP	MERTK_HUMAN	MERTK	88.22	91.824	90.955	3.305	HUMAN	SUBEXPERT	HC substrate	N-out	PGNADPVLII	FGCFCGFILIGLILYISLAIR	KRVQETKFGN
Q12866	TM	MERTK_HUMAN	MERTK	90.877	96.539			HUMAN	SUBEXPERT	HC substrate	N-out	STPAPGNADP	VLIIFGCFCGFILIGLILYISLA	IRKRVQETKF
Q12866	PH	MERTK_HUMAN	MERTK	86.015	92.257			HUMAN	SUBEXPERT	HC substrate	N-out	STPAPGNADP	VLIIFGCFCGFILIGLILYISL	AIRKRVQETK
Q01705	UP	NOTC1_MOUSE	Notch1	89.137	94.368	90.953	3.235	MOUSE	SUBEXPERT	HC substrate	N-out	VEPPLPSQLH	LMYVAAAAFVLLFFVGCGVLL	SRKRRRQHGQ
Q01705	PH	NOTC1_MOUSE	Notch1	86.575	93.734			MOUSE	SUBEXPERT	HC substrate	N-out	VEPPLPSQLH	LMYVAAAAFVLLFFVGCGVLL	SRKRRRQHGQ
P0CC10	UP	LRC4B_RAT	Lrrc4b	87.512	92.968	90.881	2.777	RAT	SUBEXPERT	HC substrate	N-out	DLDDVMKTTK	IIIGCFVAITFMAAVMLVAFY	KLRKQHQLHK
P0CC10	TM	LRC4B_RAT	Lrrc4b	88.635	95.515			RAT	SUBEXPERT	HC substrate	N-out	LKDLDDVMKT	TKIIIGCFVAITFMAAVMLVAFY	KLRKQHQLHK
P0CC10	PH	LRC4B_RAT	Lrrc4b	89.015	91.641			RAT	SUBEXPERT	HC substrate	N-out	DLDDVMKTTK	IIIGCFVAITFMAAVMLVAFY	KLRKQHQLHK
P0C192	UP	LRC4B_MOUSE	Lrrc4b	87.512	92.968	90.881	2.777	MOUSE	SS_NO_TYPE	HC substrate	N-out	DLDDVMKTTK	IIIGCFVAITFMAAVMLVAFY	KLRKQHQLHK
P0C192	TM	LRC4B_MOUSE	Lrrc4b	88.635	95.515			MOUSE	SS_NO_TYPE	HC substrate	N-out	LKDLDDVMKT	TKIIIGCFVAITFMAAVMLVAFY	KLRKQHQLHK
P0C192	PH	LRC4B_MOUSE	Lrrc4b	89.015	91.641			MOUSE	SS_NO_TYPE	HC substrate	N-out	DLDDVMKTTK	IIIGCFVAITFMAAVMLVAFY	KLRKQHQLHK
Q9NT99	UP	LRC4B_HUMAN	LRRC4B	87.512	92.968	90.881	2.777	HUMAN	SS_NO_TYPE	HC substrate	N-out	DLDDVMKTTK	IIIGCFVAITFMAAVMLVAFY	KLRKQHQLHK
Q9NT99	TM	LRC4B_HUMAN	LRRC4B	88.635	95.515			HUMAN	SS_NO_TYPE	HC substrate	N-out	LKDLDDVMKT	TKIIIGCFVAITFMAAVMLVAFY	KLRKQHQLHK
Q9NT99	PH	LRC4B_HUMAN	LRRC4B	89.015	91.641			HUMAN	SS_NO_TYPE	HC substrate	N-out	DLDDVMKTTK	IIIGCFVAITFMAAVMLVAFY	KLRKQHQLHK
P19021	UP	AMD_HUMAN	PAM	88.875	94.047	90.855	3.571	HUMAN	SS_TYPE1	HC substrate	N-out	QKLIKEPGSG	VPVVLITTLLVIPVVVLLAIAIFI	RWKKSRAFGD
P19021	TM	AMD_HUMAN	PAM	85.309	94.701			HUMAN	SS_TYPE1	HC substrate	N-out	KLIKEPGSGV	PVVLITTLLVIPVVVLLAIAIFI	RWKKSRAFGD
P19021	PH	AMD_HUMAN	PAM	88.206	93.991			HUMAN	SS_TYPE1	HC substrate	N-out	KQKLIKEPGS	GVPVVLITTLLVIPVVVLLAIAIFI	RWKKSRAFGD
Q8BGK9	UP	CC018_MOUSE		87.994	93.441	90.819	2.825	MOUSE	SS_NO_TYPE	HC substrate	N-out	VAGGAAGVGT	MLLSFGIITVIGLAVAMVLYI	RKKKRLEKLR
Q8BGK9	TM	CC018_MOUSE		86.492	92.464			MOUSE	SS_NO_TYPE	HC substrate	N-out	PDVAGGAAGV	GTMLLSFGIITVIGLAVAMVLYI	RKKKRLEKLR
Q8BGK9	PH	CC018_MOUSE		90.333	94.19			MOUSE	SS_NO_TYPE	HC substrate	N-out	VAGGAAGVGT	MLLSFGIITVIGLAVAMVLYI	RKKKRLEKLR
Q61288	UP	ACVL1_MOUSE	Acvrl1	88.681	93.744	90.664	2.388	MOUSE	SS_TYPE1	HC substrate	N-out	EEPEVDAHLP	LILGPVLALPVLVALGALGLW	RVRRRQEKQR
Q61288	PH	ACVL1_MOUSE	Acvrl1	88.019	92.211			MOUSE	SS_TYPE1	HC substrate	N-out	PSEEPEVDAH	LPLILGPVLALPVLVALGALGLW	RVRRRQEKQR
Q9BUF7	UP	CRUM3_HUMAN	CRB3	91.392	95.098	90.608	4.204	HUMAN	OTHERS	HC substrate	N-out	GNLRPEAITA	IIVVFSLLAALLLAVGLALLV	RKLREKRQTE
Q9BUF7	TM	CRUM3_HUMAN	CRB3	82.861	91.806			HUMAN	OTHERS	HC substrate	N-out	SSDGNLRPEA	ITAIIVVFSLLAALLLAVGLALL	VRKLREKRQT
Q9BUF7	PH	CRUM3_HUMAN	CRB3	87.857	94.637			HUMAN	OTHERS	HC substrate	N-out	SSSDGNLRPE	AITAIIVVFSLLAALLLAVGLALLV	RKLREKRQTE
Q9Y5H0	UP	PCDG3_HUMAN	PCDHGA3	81.87	92.62	90.594	4.752	HUMAN	SS_TYPE1	HC substrate	N-out	KPNDSDLTLY	LVVAVAAVSCVFLAFVIVLLA	LRLRRWHKSR
Q9Y5H0	TM	PCDG3_HUMAN	PCDHGA3	90.097	96.456			HUMAN	SS_TYPE1	HC substrate	N-out	AKPNDSDLTL	YLVVAVAAVSCVFLAFVIVLLAL	RLRRWHKSRL
Q9Y5H0	PH	PCDG3_HUMAN	PCDHGA3	88.117	94.405			HUMAN	SS_TYPE1	HC substrate	N-out	EPSAKPNDSD	LTLYLVVAVAAVSCVFLAFVIVLLAL	RLRRWHKSRL
Q80UG2	UP	PLXA4_MOUSE	Plxna4	84.69	91.515	90.56	3.821	MOUSE	SS_TYPE1	HC substrate	N-out	IAPDSPLSLP	AIVSIAVAGGLLIIFIVAVLI	AYKRKSRESD
Q80UG2	TM	PLXA4_MOUSE	Plxna4	91.243	95.753			MOUSE	SS_TYPE1	HC substrate	N-out	IAPDSPLSLP	AIVSIAVAGGLLIIFIVAVLIAY	KRKSRESDLT
Q80UG2	PH	PLXA4_MOUSE	Plxna4	86.591	93.571			MOUSE	SS_TYPE1	HC substrate	N-out	IAPDSPLSLP	AIVSIAVAGGLLIIFIVAVLIAY	KRKSRESDLT
Q9HCM2	UP	PLXA4_HUMAN	PLXNA4	84.69	91.515	90.56	3.821	HUMAN	SS_TYPE1	HC substrate	N-out	IAPDSPLSLP	AIVSIAVAGGLLIIFIVAVLI	AYKRKSRESD
Q9HCM2	TM	PLXA4_HUMAN	PLXNA4	91.243	95.753			HUMAN	SS_TYPE1	HC substrate	N-out	IAPDSPLSLP	AIVSIAVAGGLLIIFIVAVLIAY	KRKSRESDLT
Q9HCM2	PH	PLXA4_HUMAN	PLXNA4	86.591	93.571			HUMAN	SS_TYPE1	HC substrate	N-out	IAPDSPLSLP	AIVSIAVAGGLLIIFIVAVLIAY	KRKSRESDLT
P17948	UP	VGFR1_HUMAN	FLT1	88.49	95.074	90.524	4.259	HUMAN	SUBEXPERT	HC substrate	N-out	QGTSDKSNLE	LITLTCTCVAATLFWLLLTLFI	RKMKRSSSEI
P17948	PH	VGFR1_HUMAN	FLT1	84.547	93.985			HUMAN	SUBEXPERT	HC substrate	N-out	QGTSDKSNLE	LITLTCTCVAATLFWLLLTLFI	RKMKRSSSEI
Q03145	UP	EPHA2_MOUSE	Epha2	91.677	95.843	90.52	4.236	MOUSE	SS_TYPE1	HC substrate	N-out	STEGSANMAV	IGGVAVGVVLLLVLAGVGLFI	HRRRRNLRAR
Q03145	TM	EPHA2_MOUSE	Epha2	83.718	92.358			MOUSE	SS_TYPE1	HC substrate	N-out	TLSTEGSANM	AVIGGVAVGVVLLLVLAGVGLFI	HRRRRNLRAR
Q03145	PH	EPHA2_MOUSE	Epha2	86.073	93.451			MOUSE	SS_TYPE1	HC substrate	N-out	QTLSTEGSAN	MAVIGGVAVGVVLLLVLAGVGLFI	HRRRRNLRAR
P29317	UP	EPHA2_HUMAN	EPHA2	91.554	96.156	90.52	4.457	HUMAN	SUBLIT	HC substrate	N-out	SPEGSGNLAV	IGGVAVGVVLLLVLAGVGFFI	HRRRKNQRAR
P29317	TM	EPHA2_HUMAN	EPHA2	82.897	92.664			HUMAN	SUBLIT	HC substrate	N-out	TLSPEGSGNL	AVIGGVAVGVVLLLVLAGVGFFI	HRRRKNQRAR
P29317	PH	EPHA2_HUMAN	EPHA2	86.536	93.31			HUMAN	SUBLIT	HC substrate	N-out	QTLSPEGSGN	LAVIGGVAVGVVLLLVLAGVGFFI	HRRRKNQRAR
P54753	UP	EPHB3_HUMAN	EPHB3	85.556	95.127	90.513	4.302	HUMAN	SUBLIT	HC substrate	N-out	AQQLQEQLPL	IVGSATAGLVFVVAVVVIAIV	CLRKQRHGSD
P54753	TM	EPHB3_HUMAN	EPHB3	86.385	93.837			HUMAN	SUBLIT	HC substrate	N-out	AQQLQEQLPL	IVGSATAGLVFVVAVVVIAIVCL	RKQRHGSDSE
P54753	PH	EPHB3_HUMAN	EPHB3	86.818	95.355			HUMAN	SUBLIT	HC substrate	N-out	GAQQLQEQLP	LIVGSATAGLVFVVAVVVIAIVCL	RKQRHGSDSE
P78324	UP	SHPS1_HUMAN	SIRPA	86.919	93.377	90.454	2.883	HUMAN	SUBEXPERT	HC substrate	N-out	NTGSNERNIY	IVVGVVCTLLVALLMAALYLV	RIRQKKAQGS
P78324	TM	SHPS1_HUMAN	SIRPA	88.981	94.036			HUMAN	SUBEXPERT	HC substrate	N-out	AENTGSNERN	IYIVVGVVCTLLVALLMAALYLV	RIRQKKAQGS
P78324	PH	SHPS1_HUMAN	SIRPA	87.184	92.224			HUMAN	SUBEXPERT	HC substrate	N-out	AENTGSNERN	IYIVVGVVCTLLVALLMAALYLV	RIRQKKAQGS
Q91XY5	UP	Q91XY5_MOUSE	Pcdhga3	80.896	93.068	90.447	5.038	MOUSE	SUBLIT	HC substrate	N-out	HTPANPQNSD	LTLYLVVAVAVVSCIFLAFVIVLLAL	RLRRWYSSRL
Q91XY5	TM	Q91XY5_MOUSE	Pcdhga3	89.664	96.168			MOUSE	SUBLIT	HC substrate	N-out	ANPQNSDLTL	YLVVAVAVVSCIFLAFVIVLLAL	RLRRWYSSRL
Q91XY5	PH	Q91XY5_MOUSE	Pcdhga3	88.372	94.515			MOUSE	SUBLIT	HC substrate	N-out	HTPANPQNSD	LTLYLVVAVAVVSCIFLAFVIVLLAL	RLRRWYSSRL
Q99PH1	UP	LRRC4_MOUSE	Lrrc4	90.668	94.677	90.357	4.468	MOUSE	SS_TYPE1	HC substrate	N-out	SLDEVMKTTK	IIIGCFVAVTLLAAAMLIVFY	KLRKRHQQRS
Q99PH1	TM	LRRC4_MOUSE	Lrrc4	80.973	92.895			MOUSE	SS_TYPE1	HC substrate	N-out	SLDEVMKTTK	IIIGCFVAVTLLAAAMLIVFYKL	RKRHQQRSTV
Q99PH1	PH	LRRC4_MOUSE	Lrrc4	90.038	92.889			MOUSE	SS_TYPE1	HC substrate	N-out	SLDEVMKTTK	IIIGCFVAVTLLAAAMLIVFY	KLRKRHQQRS
Q9HBW1	UP	LRRC4_HUMAN	LRRC4	90.668	94.677	90.357	4.468	HUMAN	SS_TYPE1	HC substrate	N-out	SLDEVMKTTK	IIIGCFVAVTLLAAAMLIVFY	KLRKRHQQRS
Q9HBW1	TM	LRRC4_HUMAN	LRRC4	80.973	92.895			HUMAN	SS_TYPE1	HC substrate	N-out	SLDEVMKTTK	IIIGCFVAVTLLAAAMLIVFYKL	RKRHQQRSTV
Q9HBW1	PH	LRRC4_HUMAN	LRRC4	90.038	92.889			HUMAN	SS_TYPE1	HC substrate	N-out	SLDEVMKTTK	IIIGCFVAVTLLAAAMLIVFY	KLRKRHQQRS
P35613	UP	BASI_HUMAN	BSG	87.675	92.798	90.355	3.727	HUMAN	SUBEXPERT	HC substrate	N-out	ITLRVRSHLA	ALWPFLGIVAEVLVLVTIIFI	YEKRRKPEDV
P35613	TM	BASI_HUMAN	BSG	83.59	92.377			HUMAN	SUBEXPERT	HC substrate	N-out	IITLRVRSHL	AALWPFLGIVAEVLVLVTIIFIY	EKRRKPEDVL
P35613	PH	BASI_HUMAN	BSG	90.855	94.837			HUMAN	SUBEXPERT	HC substrate	N-out	ITLRVRSHLA	ALWPFLGIVAEVLVLVTIIFIY	EKRRKPEDVL
Q92692	UP	NECT2_HUMAN	NECTIN2	85.281	94.618	90.349	4.322	HUMAN	SUBLIT	HC substrate	N-out	NTAGAGATGG	IIGGIIAAIIATAVAATGILI	CRQQRKEQTL
Q92692	TM	NECT2_HUMAN	NECTIN2	89.21	95.18			HUMAN	SUBLIT	HC substrate	N-out	PNTAGAGATG	GIIGGIIAAIIATAVAATGILIC	RQQRKEQTLQ
Q92692	PH	NECT2_HUMAN	NECTIN2	84.465	93.338			HUMAN	SUBLIT	HC substrate	N-out	NTAGAGATGG	IIGGIIAAIIATAVAATGILIC	RQQRKEQTLQ
P51693	UP	APLP1_HUMAN	APLP1	83.984	91.112	90.339	3.99	HUMAN	OTHERS	HC substrate	N-out	APAGTGVSRE	AVSGLLIMGAGGGSLIVLSMLLL	RRKKPYGAIS
P51693	TM	APLP1_HUMAN	APLP1	90.216	96.538			HUMAN	OTHERS	HC substrate	N-out	APAGTGVSRE	AVSGLLIMGAGGGSLIVLSMLLL	RRKKPYGAIS
P51693	PH	APLP1_HUMAN	APLP1	87.268	92.917			HUMAN	OTHERS	HC substrate	N-out	APAGTGVSRE	AVSGLLIMGAGGGSLIVLSMLLL	RRKKPYGAIS
P43146	UP	DCC_HUMAN	DCC	82.134	93.525	90.324	4.799	HUMAN	SS_TYPE1	HC substrate	N-out	GSVTPQKNSN	LLVIIVVTVGVITVLVVVIVAVICT	RRSSAQQRKK
P43146	TM	DCC_HUMAN	DCC	86.706	94.859			HUMAN	SS_TYPE1	HC substrate	N-out	SVTPQKNSNL	LVIIVVTVGVITVLVVVIVAVIC	TRRSSAQQRK
P43146	PH	DCC_HUMAN	DCC	89.288	95.433			HUMAN	SS_TYPE1	HC substrate	N-out	GSVTPQKNSN	LLVIIVVTVGVITVLVVVIVAVICT	RRSSAQQRKK
P70211	UP	DCC_MOUSE	Dcc	80.982	93.528	90.32	5.052	MOUSE	SS_TYPE1	HC substrate	N-out	GSVTPQKNSN	LLVITVVTVGVLTVLVVVIVAVICT	RRSSAQQRKK
P70211	TM	DCC_MOUSE	Dcc	87.846	95.032			MOUSE	SS_TYPE1	HC substrate	N-out	SVTPQKNSNL	LVITVVTVGVLTVLVVVIVAVIC	TRRSSAQQRK
P70211	PH	DCC_MOUSE	Dcc	89.123	95.407			MOUSE	SS_TYPE1	HC substrate	N-out	GSVTPQKNSN	LLVITVVTVGVLTVLVVVIVAVICT	RRSSAQQRKK
Q61830	UP	MRC1_MOUSE	Mrc1	89.387	94.134	90.318	4.094	MOUSE	OTHERS	HC substrate	N-out	DPQPKGSSKA	AGVVTVVLLIVIGAGVAAYFF	YKKRHALHIP
Q61830	TM	MRC1_MOUSE	Mrc1	83.366	94.001			MOUSE	OTHERS	HC substrate	N-out	MDPQPKGSSK	AAGVVTVVLLIVIGAGVAAYFFY	KKRHALHIPQ
Q61830	PH	MRC1_MOUSE	Mrc1	87.109	93.913			MOUSE	OTHERS	HC substrate	N-out	MDPQPKGSSK	AAGVVTVVLLIVIGAGVAAYFFY	KKRHALHIPQ
P18572	UP	BASI_MOUSE	Bsg	86.378	91.938	90.296	3.976	MOUSE	SS_TYPE1	HC substrate	N-out	ETISLRVRSR	MAALWPFLGIVAEVLVLVTIIFIY	EKRRKPDQTL
P18572	TM	BASI_MOUSE	Bsg	83.758	93.221			MOUSE	SS_TYPE1	HC substrate	N-out	TISLRVRSRM	AALWPFLGIVAEVLVLVTIIFIY	EKRRKPDQTL
P18572	PH	BASI_MOUSE	Bsg	91.224	95.259			MOUSE	SS_TYPE1	HC substrate	N-out	ISLRVRSRMA	ALWPFLGIVAEVLVLVTIIFIY	EKRRKPDQTL
Q50LG9	UP	LRC24_HUMAN	LRRC24	87.431	93.091	90.194	4.223	HUMAN	SS_NO_TYPE	HC substrate	N-out	FRALGVATQT	AIAAAIALLALTALLLVAMIC	RRRRRRKKAR
Q50LG9	TM	LRC24_HUMAN	LRRC24	82.259	91.815			HUMAN	SS_NO_TYPE	HC substrate	N-out	MAFRALGVAT	QTAIAAAIALLALTALLLVAMIC	RRRRRRKKAR
Q50LG9	PH	LRC24_HUMAN	LRRC24	91.512	95.059			HUMAN	SS_NO_TYPE	HC substrate	N-out	FRALGVATQT	AIAAAIALLALTALLLVAMIC	RRRRRRKKAR
E9Q7P9	UP	CDHR2_MOUSE	Cdhr2	86.589	94.098	90.157	4.009	MOUSE	SS_TYPE1	HC substrate	N-out	EPDQQKLLTS	VIIGLVVSLVLVLVILITALV	CLRKSYHRKL
E9Q7P9	TM	CDHR2_MOUSE	Cdhr2	84.628	93.359			MOUSE	SS_TYPE1	HC substrate	N-out	EPDQQKLLTS	VIIGLVVSLVLVLVILITALVCL	RKSYHRKLRA
E9Q7P9	PH	CDHR2_MOUSE	Cdhr2	87.568	94.699			MOUSE	SS_TYPE1	HC substrate	N-out	QESQEPDQQK	LLTSVIIGLVVSLVLVLVILITALVCL	RKSYHRKLRA
P21709	UP	EPHA1_HUMAN	EPHA1	92.303	95.846	90.11	4.336	HUMAN	SS_TYPE1	HC substrate	N-out	PVSRGLTGGE	IVAVIFGLLLGAALLLGILVF	RSRRAQRQRQ
P21709	TM	EPHA1_HUMAN	EPHA1	81.855	91.078			HUMAN	SS_TYPE1	HC substrate	N-out	PVSRGLTGGE	IVAVIFGLLLGAALLLGILVFRS	RRAQRQRQQR
P21709	PH	EPHA1_HUMAN	EPHA1	88.089	91.49			HUMAN	SS_TYPE1	HC substrate	N-out	PVSRGLTGGE	IVAVIFGLLLGAALLLGILVF	RSRRAQRQRQ
Q9Y5G9	UP	PCDG4_HUMAN	PCDHGA4	81.785	92.933	90.089	4.812	HUMAN	SS_TYPE1	HC substrate	N-out	DPDDSGLTLY	LVVAVAAVSCVFLAFVTVLLA	LKLRRWHKSR
Q9Y5G9	TM	PCDG4_HUMAN	PCDHGA4	90.147	96.447			HUMAN	SS_TYPE1	HC substrate	N-out	ADPDDSGLTL	YLVVAVAAVSCVFLAFVTVLLAL	KLRRWHKSRL
Q9Y5G9	PH	PCDG4_HUMAN	PCDHGA4	86.37	92.849			HUMAN	SS_TYPE1	HC substrate	N-out	KPSADPDDSG	LTLYLVVAVAAVSCVFLAFVTVLLAL	KLRRWHKSRL
P97798	UP	NEO1_MOUSE	Neo1	88.791	96.023	90.029	5.212	MOUSE	SS_TYPE1	HC substrate	N-out	PTSPLDSNML	LVIIVSVGVITIVVVVVIAVF	CTRRTTSHQK
P97798	TM	NEO1_MOUSE	Neo1	81.456	94.106			MOUSE	SS_TYPE1	HC substrate	N-out	SPTSPLDSNM	LLVIIVSVGVITIVVVVVIAVFC	TRRTTSHQKK
P97798	PH	NEO1_MOUSE	Neo1	85.693	94.104			MOUSE	SS_TYPE1	HC substrate	N-out	GSPTSPLDSN	MLLVIIVSVGVITIVVVVVIAVFCT	RRTTSHQKKK
Q92859	UP	NEO1_HUMAN	NEO1	88.721	96.023	90.015	5.262	HUMAN	SUBLIT	HC substrate	N-out	PTSPLDSNML	LVIIVSVGVITIVVVVIIAVF	CTRRTTSHQK
Q92859	TM	NEO1_HUMAN	NEO1	81.665	94.106			HUMAN	SUBLIT	HC substrate	N-out	SPTSPLDSNM	LLVIIVSVGVITIVVVVIIAVFC	TRRTTSHQKK
Q92859	PH	NEO1_HUMAN	NEO1	85.217	94.358			HUMAN	SUBLIT	HC substrate	N-out	GSPTSPLDSN	MLLVIIVSVGVITIVVVVIIAVFCT	RRTTSHQKKK
Q9Y6N7	UP	ROBO1_HUMAN	ROBO1	85.448	93.177	90.006	3.356	HUMAN	SUBEXPERT	HC substrate	N-out	QQISDVVKQP	AFIAGIGAACWIILMVFSIWL	YRHRKKRNGL
Q9Y6N7	PH	ROBO1_HUMAN	ROBO1	88.125	93.273			HUMAN	SUBEXPERT	HC substrate	N-out	QQISDVVKQP	AFIAGIGAACWIILMVFSIWLY	RHRKKRNGLT
P04223	UP	HA1K_MOUSE	H2-K1	91.093	96.088	89.997	5.8	MOUSE	SS_TYPE1	HC substrate	N-out	EPPPSTVSNT	VIIAVLVVLGAAIVTGAVVAFVM	KMRRRNTGGK
P04223	TM	HA1K_MOUSE	H2-K1	78.253	90.546			MOUSE	SS_TYPE1	HC substrate	N-out	EPPPSTVSNT	VIIAVLVVLGAAIVTGAVVAFVM	KMRRRNTGGK
P04223	PH	HA1K_MOUSE	H2-K1	89.062	94.938			MOUSE	SS_TYPE1	HC substrate	N-out	EPPPSTVSNT	VIIAVLVVLGAAIVTGAVVAFVM	KMRRRNTGGK
Q8WWV6	UP	FCAMR_HUMAN	FCAMR	80.126	92.199	89.96	5.223	HUMAN	OTHERS	HC substrate	N-out	TFPEDESSSR	TLAPVSTMLALFMLMALVLLQ	RKLWRRRTSQ
Q8WWV6	TM	FCAMR_HUMAN	FCAMR	90.139	96.067			HUMAN	OTHERS	HC substrate	N-out	TFPEDESSSR	TLAPVSTMLALFMLMALVLL	QRKLWRRRTS
Q8WWV6	PH	FCAMR_HUMAN	FCAMR	87.167	94.062			HUMAN	OTHERS	HC substrate	N-out	TFPEDESSSR	TLAPVSTMLALFMLMALVLL	QRKLWRRRTS
P08069	UP	IGF1R_HUMAN	IGF1R	90.839	94.873	89.93	4.749	HUMAN	SUBEXPERT	HC substrate	N-out	AKTGYENFIH	LIIALPVAVLLIVGGLVIMLYVFH	RKRNNSRLGN
P08069	TM	IGF1R_HUMAN	IGF1R	88.028	95.065			HUMAN	SUBEXPERT	HC substrate	N-out	AKTGYENFIH	LIIALPVAVLLIVGGLVIMLYVF	HRKRNNSRLG
P08069	PH	IGF1R_HUMAN	IGF1R	80.984	89.788			HUMAN	SUBEXPERT	HC substrate	N-out	YVQAKTGYEN	FIHLIIALPVAVLLIVGGLVIMLYVF	HRKRNNSRLG
Q62888	UP	NLGN2_RAT	Nlgn2	86.217	94.22	89.876	4.021	RAT	SUBLIT	HC substrate	N-out	DSRDYSTELS	VTVAVGASLLFLNILAFAALY	YKRDRRQELR
Q62888	TM	NLGN2_RAT	Nlgn2	85.43	93.501			RAT	SUBLIT	HC substrate	N-out	GDSRDYSTEL	SVTVAVGASLLFLNILAFAALYY	KRDRRQELRC
Q62888	PH	NLGN2_RAT	Nlgn2	85.953	93.933			RAT	SUBLIT	HC substrate	N-out	PGDSRDYSTE	LSVTVAVGASLLFLNILAFAALYY	KRDRRQELRC
Q69ZK9	UP	NLGN2_MOUSE	Nlgn2	86.217	94.22	89.876	4.021	MOUSE	SS_TYPE1	HC substrate	N-out	DSRDYSTELS	VTVAVGASLLFLNILAFAALY	YKRDRRQELR
Q69ZK9	TM	NLGN2_MOUSE	Nlgn2	85.43	93.501			MOUSE	SS_TYPE1	HC substrate	N-out	GDSRDYSTEL	SVTVAVGASLLFLNILAFAALYY	KRDRRQELRC
Q69ZK9	PH	NLGN2_MOUSE	Nlgn2	85.953	93.933			MOUSE	SS_TYPE1	HC substrate	N-out	PGDSRDYSTE	LSVTVAVGASLLFLNILAFAALYY	KRDRRQELRC
Q8NFZ4	UP	NLGN2_HUMAN	NLGN2	86.217	94.22	89.876	4.021	HUMAN	SS_TYPE1	HC substrate	N-out	DSRDYSTELS	VTVAVGASLLFLNILAFAALY	YKRDRRQELR
Q8NFZ4	TM	NLGN2_HUMAN	NLGN2	85.43	93.501			HUMAN	SS_TYPE1	HC substrate	N-out	GDSRDYSTEL	SVTVAVGASLLFLNILAFAALYY	KRDRRQELRC
Q8NFZ4	PH	NLGN2_HUMAN	NLGN2	85.953	93.933			HUMAN	SS_TYPE1	HC substrate	N-out	PGDSRDYSTE	LSVTVAVGASLLFLNILAFAALYY	KRDRRQELRC
Q9UBG0	UP	MRC2_HUMAN	MRC2	91.433	95.633	89.773	4.793	HUMAN	SS_TYPE1	HC substrate	N-out	PSALPENPAA	LVVVLMAVLLLLALLTAALIL	YRRRQSIERG
Q9UBG0	TM	MRC2_HUMAN	MRC2	81.595	91.86			HUMAN	SS_TYPE1	HC substrate	N-out	FSPSALPENP	AALVVVLMAVLLLLALLTAALIL	YRRRQSIERG
Q9UBG0	PH	MRC2_HUMAN	MRC2	85.284	92.832			HUMAN	SS_TYPE1	HC substrate	N-out	FSPSALPENP	AALVVVLMAVLLLLALLTAALILY	RRRQSIERGA
Q8VHY0	UP	CSPG4_MOUSE	Cspg4	85.044	94.028	89.74	4.279	MOUSE	SUBLIT	HC substrate	N-out	LGFLEANMFS	IIIPVCLILLLLALILPLLFY	LRKRNKTGKH
Q8VHY0	TM	CSPG4_MOUSE	Cspg4	84.22	93.945			MOUSE	SUBLIT	HC substrate	N-out	FLGFLEANMF	SIIIPVCLILLLLALILPLLFYL	RKRNKTGKHD
Q8VHY0	PH	CSPG4_MOUSE	Cspg4	87.456	93.747			MOUSE	SUBLIT	HC substrate	N-out	LGFLEANMFS	IIIPVCLILLLLALILPLLFYL	RKRNKTGKHD
Q9HD43	UP	PTPRH_HUMAN	PTPRH	94.38	97.207	89.738	7.393	HUMAN	SS_TYPE1	HC substrate	N-out	VVCHTESAGV	IAGAFVGILLFLILVGLLIFF	LKRRNKKKQQ
Q9HD43	TM	PTPRH_HUMAN	PTPRH	88.378	95.44			HUMAN	SS_TYPE1	HC substrate	N-out	SVVCHTESAG	VIAGAFVGILLFLILVGLLIFFL	KRRNKKKQQK
Q9HD43	PH	PTPRH_HUMAN	PTPRH	75.152	87.874			HUMAN	SS_TYPE1	HC substrate	N-out	SHSVVCHTES	AGVIAGAFVGILLFLILVGLLIFFL	KRRNKKKQQK
O35988	UP	SDC4_MOUSE	Sdc4	82.094	93.115	89.737	4.907	MOUSE	SS_TYPE1	HC substrate	N-out	QGSNIFERTE	VLAALIVGGVVGILFAVFLILLLVY	RMKKKDEGSY
O35988	TM	SDC4_MOUSE	Sdc4	84.372	93.905			MOUSE	SS_TYPE1	HC substrate	N-out	SNIFERTEVL	AALIVGGVVGILFAVFLILLLVY	RMKKKDEGSY
O35988	PH	SDC4_MOUSE	Sdc4	89.863	95.072			MOUSE	SS_TYPE1	HC substrate	N-out	QGSNIFERTE	VLAALIVGGVVGILFAVFLILLLVY	RMKKKDEGSY
Q8K4F0	UP	CD226_MOUSE	Cd226	88.755	94.124	89.694	3.012	MOUSE	SS_TYPE1	HC substrate	N-out	GGTNKHFILP	IVGGLVSLLLVILIIIIFILY	NRKRRRQVRI
Q8K4F0	TM	CD226_MOUSE	Cd226	85.117	92.136			MOUSE	SS_TYPE1	HC substrate	N-out	ITDGGTNKHF	ILPIVGGLVSLLLVILIIIIFIL	YNRKRRRQVR
Q8K4F0	PH	CD226_MOUSE	Cd226	87.273	90.761			MOUSE	SS_TYPE1	HC substrate	N-out	IITDGGTNKH	FILPIVGGLVSLLLVILIIIIFILY	NRKRRRQVRI
P34741	UP	SDC2_HUMAN	SDC2	83.785	93.75	89.661	5.102	HUMAN	SUBLIT	HC substrate	N-out	HSDSLFKRTE	VLAAVIAGGVIGFLFAIFLILLLVY	RMRKKDEGSY
P34741	TM	SDC2_HUMAN	SDC2	82.731	94.89			HUMAN	SUBLIT	HC substrate	N-out	DSLFKRTEVL	AAVIAGGVIGFLFAIFLILLLVY	RMRKKDEGSY
P34741	PH	SDC2_HUMAN	SDC2	87.981	94.831			HUMAN	SUBLIT	HC substrate	N-out	HSDSLFKRTE	VLAAVIAGGVIGFLFAIFLILLLVY	RMRKKDEGSY
O89026	UP	ROBO1_MOUSE	Robo1	84.602	92.56	89.567	3.524	MOUSE	SS_TYPE1	HC substrate	N-out	QQISDVVRQP	AFIAGIGAACWIILMVFSIWL	YRHRKKRNGL
O89026	PH	ROBO1_MOUSE	Robo1	87.896	93.211			MOUSE	SS_TYPE1	HC substrate	N-out	QQISDVVRQP	AFIAGIGAACWIILMVFSIWLY	RHRKKRNGLT
P22897	UP	MRC1_HUMAN	MRC1	90.789	95.123	89.482	5.122	HUMAN	SS_TYPE1	HC substrate	N-out	DPSKPSSNVA	GVVIIVILLILTGAGLAAYFF	YKKRRVHLPQ
P22897	TM	MRC1_HUMAN	MRC1	79.907	90.632			HUMAN	SS_TYPE1	HC substrate	N-out	KMDPSKPSSN	VAGVVIIVILLILTGAGLAAYFF	YKKRRVHLPQ
P22897	PH	MRC1_HUMAN	MRC1	86.36	94.079			HUMAN	SS_TYPE1	HC substrate	N-out	KMDPSKPSSN	VAGVVIIVILLILTGAGLAAYFFY	KKRRVHLPQE
Q13291	UP	SLAF1_HUMAN	SLAMF1	87.365	93.796	89.459	3.767	HUMAN	OTHERS	HC substrate	N-out	CRTDPSETKP	WAVYAGLLGGVIMILIMVVIL	QLRRRGKTNH
Q13291	TM	SLAF1_HUMAN	SLAMF1	82.624	91.564			HUMAN	OTHERS	HC substrate	N-out	CRTDPSETKP	WAVYAGLLGGVIMILIMVVILQL	RRRGKTNHYQ
Q13291	PH	SLAF1_HUMAN	SLAMF1	88.74	92.664			HUMAN	OTHERS	HC substrate	N-out	CRTDPSETKP	WAVYAGLLGGVIMILIMVVIL	QLRRRGKTNH
Q9Y5G8	UP	PCDG5_HUMAN	PCDHGA5	82.471	92.545	89.441	4.155	HUMAN	SS_TYPE1	HC substrate	N-out	DPEDLDLTLY	LVVAVAAVSCVFLAFVIVLLV	LRLRRWHKSR
Q9Y5G8	TM	PCDG5_HUMAN	PCDHGA5	86.41	92.621			HUMAN	SS_TYPE1	HC substrate	N-out	IDPEDLDLTL	YLVVAVAAVSCVFLAFVIVLLVL	RLRRWHKSRL
Q9Y5G8	PH	PCDG5_HUMAN	PCDHGA5	88.204	94.394			HUMAN	SS_TYPE1	HC substrate	N-out	KTPIDPEDLD	LTLYLVVAVAAVSCVFLAFVIVLLVL	RLRRWHKSRL
Q6UVK1	UP	CSPG4_HUMAN	CSPG4	83.115	93.695	89.433	4.678	HUMAN	SS_TYPE1	HC substrate	N-out	LSFLEANMFS	VIIPMCLVLLLLALILPLLFY	LRKRNKTGKH
Q6UVK1	TM	CSPG4_HUMAN	CSPG4	84.26	94.032			HUMAN	SS_TYPE1	HC substrate	N-out	FLSFLEANMF	SVIIPMCLVLLLLALILPLLFYL	RKRNKTGKHD
Q6UVK1	PH	CSPG4_HUMAN	CSPG4	87.442	94.056			HUMAN	SS_TYPE1	HC substrate	N-out	LSFLEANMFS	VIIPMCLVLLLLALILPLLFYL	RKRNKTGKHD
Q00993	UP	UFO_MOUSE	Axl	84.537	89.47	89.402	3.172	MOUSE	SS_TYPE1	HC substrate	N-out	PPRAFSWPWW	YVLLGALVAAACVLILALFLV	HRRKKETRYG
Q00993	TM	UFO_MOUSE	Axl	86.743	92.932			MOUSE	SS_TYPE1	HC substrate	N-out	EPPPRAFSWP	WWYVLLGALVAAACVLILALFLV	HRRKKETRYG
Q00993	PH	UFO_MOUSE	Axl	89.192	93.541			MOUSE	SS_TYPE1	HC substrate	N-out	EPPPRAFSWP	WWYVLLGALVAAACVLILALFLV	HRRKKETRYG
Q685J3	UP	MUC17_HUMAN	MUC17	88.723	93.956	89.4	4.931	HUMAN	SS_NO_TYPE	HC substrate	N-out	QGTQKSLVYG	LVGAGVVLMLIILVALLMLVF	RSKREVKRQK
Q685J3	TM	MUC17_HUMAN	MUC17	79.904	88.987			HUMAN	SS_NO_TYPE	HC substrate	N-out	CNQGTQKSLV	YGLVGAGVVLMLIILVALLMLVF	RSKREVKRQK
Q685J3	PH	MUC17_HUMAN	MUC17	89.57	95.258			HUMAN	SS_NO_TYPE	HC substrate	N-out	ETCNQGTQKS	LVYGLVGAGVVLMLIILVALLMLVF	RSKREVKRQK
Q99M80	UP	PTPRT_MOUSE	Ptprt	91.439	95.968	89.387	9.611	MOUSE	OTHERS	HC substrate	N-out	EKQVDNTVKM	AGVIAGLLMFIIILLGVMLTI	KRRKLAKKQK
Q99M80	TM	PTPRT_MOUSE	Ptprt	68.353	91.288			MOUSE	OTHERS	HC substrate	N-out	KQVDNTVKMA	GVIAGLLMFIIILLGVMLTI	KRRKLAKKQK
Q99M80	PH	PTPRT_MOUSE	Ptprt	92.967	96.308			MOUSE	OTHERS	HC substrate	N-out	PEKQVDNTVK	MAGVIAGLLMFIIILLGVMLTI	KRRKLAKKQK
P25092	UP	GUC2C_HUMAN	GUCY2C	85.113	87.822	89.339	3.688	HUMAN	OTHERS	HC substrate	N-out	PNDITGRGPQ	ILMIAVFTLTGAVVLLLLVALLML	RKYRKDYELR
P25092	TM	GUC2C_HUMAN	GUCY2C	85.203	93.269			HUMAN	OTHERS	HC substrate	N-out	NDITGRGPQI	LMIAVFTLTGAVVLLLLVALLML	RKYRKDYELR
P25092	PH	GUC2C_HUMAN	GUCY2C	89.95	94.679			HUMAN	OTHERS	HC substrate	N-out	PNDITGRGPQ	ILMIAVFTLTGAVVLLLLVALLML	RKYRKDYELR
P70424	UP	ERBB2_MOUSE	Erbb2	88.151	93.013	89.237	4.906	MOUSE	SS_TYPE1	HC substrate	N-out	PAEQRASPVT	FIIATVVGVLLFLIIVVVIGI	LIKRRRQKIR
P70424	TM	ERBB2_MOUSE	Erbb2	79.797	91.83			MOUSE	SS_TYPE1	HC substrate	N-out	PAEQRASPVT	FIIATVVGVLLFLIIVVVIGILI	KRRRQKIRKY
P70424	PH	ERBB2_MOUSE	Erbb2	87.816	94.817			MOUSE	SS_TYPE1	HC substrate	N-out	PAEQRASPVT	FIIATVVGVLLFLIIVVVIGILI	KRRRQKIRKY
P32507	UP	NECT2_MOUSE	Nectin2	85.401	94.739	89.227	5.718	MOUSE	SUBLIT	HC substrate	N-out	STAGAGATGG	IIGGIIAAIIATAVAGTGILI	CRQQRKEQRL
P32507	TM	NECT2_MOUSE	Nectin2	89.137	95.439			MOUSE	SUBLIT	HC substrate	N-out	PSTAGAGATG	GIIGGIIAAIIATAVAGTGILIC	RQQRKEQRLQ
P32507	PH	NECT2_MOUSE	Nectin2	78.917	91.729			MOUSE	SUBLIT	HC substrate	N-out	STAGAGATGG	IIGGIIAAIIATAVAGTGILIC	RQQRKEQRLQ
P03991	UP	HA1W_MOUSE	H2-K1	92.07	96.12	89.218	5.821	MOUSE	SS_TYPE1	HC substrate	N-out	EPPPSAVSNT	VIIAVLVVLGAAIVTGAVVAFVMM	RRRNTGGKGG
P03991	TM	HA1W_MOUSE	H2-K1	81.699	93.599			MOUSE	SS_TYPE1	HC substrate	N-out	WEPPPSAVSN	TVIIAVLVVLGAAIVTGAVVAFV	MMRRRNTGGK
P03991	PH	HA1W_MOUSE	H2-K1	80.913	90.906			MOUSE	SS_TYPE1	HC substrate	N-out	EPPPSAVSNT	VIIAVLVVLGAAIVTGAVVAFV	MMRRRNTGGK
P14428	UP	HA1Q_MOUSE	H2-K1	92.07	96.12	89.218	5.821	MOUSE	SS_TYPE1	HC substrate	N-out	EPPPSAVSNT	VIIAVLVVLGAAIVTGAVVAFVMM	RRRNTGGKGG
P14428	TM	HA1Q_MOUSE	H2-K1	81.699	93.599			MOUSE	SS_TYPE1	HC substrate	N-out	WEPPPSAVSN	TVIIAVLVVLGAAIVTGAVVAFV	MMRRRNTGGK
P14428	PH	HA1Q_MOUSE	H2-K1	80.913	90.906			MOUSE	SS_TYPE1	HC substrate	N-out	EPPPSAVSNT	VIIAVLVVLGAAIVTGAVVAFV	MMRRRNTGGK
P43407	UP	SDC2_MOUSE	Sdc2	83.325	93.331	89.192	5.148	MOUSE	SS_TYPE1	HC substrate	N-out	HSDNLFKRTE	VLAAVIAGGVIGFLFAIFLILLLVY	RMRKKDEGSY
P43407	TM	SDC2_MOUSE	Sdc2	82.288	94.763			MOUSE	SS_TYPE1	HC substrate	N-out	DNLFKRTEVL	AAVIAGGVIGFLFAIFLILLLVY	RMRKKDEGSY
P43407	PH	SDC2_MOUSE	Sdc2	87.253	94.194			MOUSE	SS_TYPE1	HC substrate	N-out	HSDNLFKRTE	VLAAVIAGGVIGFLFAIFLILLLVY	RMRKKDEGSY
P35969	UP	VGFR1_MOUSE	Flt1	86.779	93.907	89.179	4.718	MOUSE	SS_TYPE1	HC substrate	N-out	QGTSDKSNLE	LITLTCTCVAATLFWLLLTLFI	RKLKRSSSEV
P35969	PH	VGFR1_MOUSE	Flt1	82.62	93.412			MOUSE	SS_TYPE1	HC substrate	N-out	QGTSDKSNLE	LITLTCTCVAATLFWLLLTLFI	RKLKRSSSEV
Q6DIB5	UP	MEG10_MOUSE	Megf10	90.26	95.506	89.139	6.011	MOUSE	SS_TYPE1	HC substrate	N-out	ALPADSYQIG	AIAGIVVLVLVVLFLLALFII	YRHKQKRKES
Q6DIB5	TM	MEG10_MOUSE	Megf10	76.987	89.451			MOUSE	SS_TYPE1	HC substrate	N-out	STALPADSYQ	IGAIAGIVVLVLVVLFLLALFII	YRHKQKRKES
Q6DIB5	PH	MEG10_MOUSE	Megf10	88.334	94.293			MOUSE	SS_TYPE1	HC substrate	N-out	RTSTALPADS	YQIGAIAGIVVLVLVVLFLLALFIIY	RHKQKRKESS
P27930	UP	IL1R2_HUMAN	IL1R2	84.294	91.279	89.111	3.847	HUMAN	SUBEXPERT	HC substrate	N-out	FQTLRTTVKE	ASSTFSWGIVLAPLSLAFLVLGGIWM	HRRCKHRTGK
P27930	TM	IL1R2_HUMAN	IL1R2	86.391	94.87			HUMAN	SUBEXPERT	HC substrate	N-out	LRTTVKEASS	TFSWGIVLAPLSLAFLVLGGIWM	HRRCKHRTGK
P27930	PH	IL1R2_HUMAN	IL1R2	85.734	92.098			HUMAN	SUBEXPERT	HC substrate	N-out	RTTVKEASST	FSWGIVLAPLSLAFLVLGGIWM	HRRCKHRTGK
P06729	UP	CD2_HUMAN	CD2	91.822	95.547	89.087	4.288	HUMAN	OTHERS	HC substrate	N-out	PVSCPEKGLD	IYLIIGICGGGSLLMVFVALLVFYIT	KRKKQRSRRN
P06729	TM	CD2_HUMAN	CD2	84.585	90.444			HUMAN	OTHERS	HC substrate	N-out	SCPEKGLDIY	LIIGICGGGSLLMVFVALLVFYI	TKRKKQRSRR
P06729	PH	CD2_HUMAN	CD2	82.845	89.28			HUMAN	OTHERS	HC substrate	N-out	PVSCPEKGLD	IYLIIGICGGGSLLMVFVALLVFYI	TKRKKQRSRR
Q9EPR5	UP	SORC2_MOUSE	Sorcs2	81.258	91.135	89.07	5.033	MOUSE	SS_TYPE1	HC substrate	N-out	TGPQRPGGSG	GYWAVVVLFVIGLFAVGAFIL	YKFKRKRPGR
Q9EPR5	TM	SORC2_MOUSE	Sorcs2	83.958	93.615			MOUSE	SS_TYPE1	HC substrate	N-out	DTGPQRPGGS	GGYWAVVVLFVIGLFAVGAFILY	KFKRKRPGRT
Q9EPR5	PH	SORC2_MOUSE	Sorcs2	89.065	95.388			MOUSE	SS_TYPE1	HC substrate	N-out	TGPQRPGGSG	GYWAVVVLFVIGLFAVGAFILY	KFKRKRPGRT
Q9Y5G5	UP	PCDG8_HUMAN	PCDHGA8	76.021	90.526	88.961	6.43	HUMAN	SS_TYPE1	HC substrate	N-out	DPNDSSLTLY	LVVAVAAISCVFLAFVAVLLG	LRLRRWHKSR
Q9Y5G5	TM	PCDG8_HUMAN	PCDHGA8	89.488	96.111			HUMAN	SS_TYPE1	HC substrate	N-out	VDPNDSSLTL	YLVVAVAAISCVFLAFVAVLLGL	RLRRWHKSRL
Q9Y5G5	PH	PCDG8_HUMAN	PCDHGA8	87.652	93.967			HUMAN	SS_TYPE1	HC substrate	N-out	KPSVDPNDSS	LTLYLVVAVAAISCVFLAFVAVLLGL	RLRRWHKSRL
P54754	UP	EPHB3_MOUSE	Ephb3	81.857	91.734	88.961	4.477	MOUSE	SS_TYPE1	HC substrate	N-out	AQQLQEQLPL	IVGSTVAGFVFMVVVVVIALV	CLRKQRHGPD
P54754	TM	EPHB3_MOUSE	Ephb3	86.055	92.175			MOUSE	SS_TYPE1	HC substrate	N-out	AQQLQEQLPL	IVGSTVAGFVFMVVVVVIALVCL	RKQRHGPDAE
P54754	PH	EPHB3_MOUSE	Ephb3	86.773	95.171			MOUSE	SS_TYPE1	HC substrate	N-out	GAQQLQEQLP	LIVGSTVAGFVFMVVVVVIALVCL	RKQRHGPDAE
P07141	UP	CSF1_MOUSE	Csf1	80.435	88.232	88.839	4.951	MOUSE	SS_TYPE1	HC substrate	N-out	EGSSDPQIPE	SVFHLLVPGIILVLLTVGGLLFY	KWKWRSHRDP
P07141	TM	CSF1_MOUSE	Csf1	88.227	95.537			MOUSE	SS_TYPE1	HC substrate	N-out	EGSSDPQIPE	SVFHLLVPGIILVLLTVGGLLFY	KWKWRSHRDP
P07141	PH	CSF1_MOUSE	Csf1	86.657	93.947			MOUSE	SS_TYPE1	HC substrate	N-out	GSSDPQIPES	VFHLLVPGIILVLLTVGGLLFY	KWKWRSHRDP
P33151	UP	CADH5_HUMAN	CDH5	79.031	92.368	88.807	5.87	HUMAN	SUBLIT	HC substrate	N-out	MAAQVGVSIQ	AVVAILLCILTITVITLLIFL	RRRLRKQARA
P33151	TM	CADH5_HUMAN	CDH5	83.189	94.825			HUMAN	SUBLIT	HC substrate	N-out	EDMAAQVGVS	IQAVVAILLCILTITVITLLIFL	RRRLRKQARA
P33151	PH	CADH5_HUMAN	CDH5	89.085	94.343			HUMAN	SUBLIT	HC substrate	N-out	FCEDMAAQVG	VSIQAVVAILLCILTITVITLLIFL	RRRLRKQARA
Q2YFS3	UP	PILRA_MOUSE	Pilra	91.391	95.674	88.791	8.049	MOUSE	SS_TYPE1	HC substrate	N-out	GGLDLQTTVG	LATAAAVFLVGVLGLIVFLWW	KRRRQGQKTK
Q2YFS3	TM	PILRA_MOUSE	Pilra	71.607	89.042			MOUSE	SS_TYPE1	HC substrate	N-out	NIGGLDLQTT	VGLATAAAVFLVGVLGLIVFLWW	KRRRQGQKTK
Q2YFS3	PH	PILRA_MOUSE	Pilra	90.119	94.912			MOUSE	SS_TYPE1	HC substrate	N-out	NIGGLDLQTT	VGLATAAAVFLVGVLGLIVFLWW	KRRRQGQKTK
P40967	UP	PMEL_HUMAN	PMEL	83.414	94.558	88.766	6.196	HUMAN	SUBLIT	HC substrate	N-out	MPGQEAGLGQ	VPLIVGILLVLMAVVLASLIY	RRRLMKQDFS
P40967	TM	PMEL_HUMAN	PMEL	78.326	93.075			HUMAN	SUBLIT	HC substrate	N-out	QLIMPGQEAG	LGQVPLIVGILLVLMAVVLASLI	YRRRLMKQDF
P40967	PH	PMEL_HUMAN	PMEL	88.123	95.103			HUMAN	SUBLIT	HC substrate	N-out	MPGQEAGLGQ	VPLIVGILLVLMAVVLASLIY	RRRLMKQDFS
Q9UGT4	UP	SUSD2_HUMAN	SUSD2	81.68	92.595	88.761	4.963	HUMAN	OTHERS	HC substrate	N-out	PKCQPGRSYA	VLLGIIFGGLAVVAAVALVYV	LLRRRKGNTH
Q9UGT4	TM	SUSD2_HUMAN	SUSD2	86.191	95.017			HUMAN	OTHERS	HC substrate	N-out	PKCQPGRSYA	VLLGIIFGGLAVVAAVALVYVLL	RRRKGNTHVW
Q9UGT4	PH	SUSD2_HUMAN	SUSD2	84.234	92.849			HUMAN	OTHERS	HC substrate	N-out	PTPKCQPGRS	YAVLLGIIFGGLAVVAAVALVYVLL	RRRKGNTHVW
Q9JLN5	UP	ERMAP_MOUSE	Ermap	86.376	94.379	88.741	4.697	MOUSE	SS_TYPE1	HC substrate	N-out	PERGSLSSPA	VALSVVLPVLGLLILLGIWLI	CKQKKSKEKL
Q9JLN5	TM	ERMAP_MOUSE	Ermap	83.563	93.412			MOUSE	SS_TYPE1	HC substrate	N-out	APERGSLSSP	AVALSVVLPVLGLLILLGIWLIC	KQKKSKEKLL
Q9JLN5	PH	ERMAP_MOUSE	Ermap	82.746	91.969			MOUSE	SS_TYPE1	HC substrate	N-out	APERGSLSSP	AVALSVVLPVLGLLILLGIWLIC	KQKKSKEKLL
Q15262	UP	PTPRK_HUMAN	PTPRK	83.746	93.923	88.702	5.191	HUMAN	SS_TYPE1	HC substrate	N-out	PAKQTDRVVK	IAGISAGILVFILLLLVVILIV	KKSKLAKKRK
Q15262	TM	PTPRK_HUMAN	PTPRK	83.351	94.321			HUMAN	SS_TYPE1	HC substrate	N-out	PAKQTDRVVK	IAGISAGILVFILLLLVVILIV	KKSKLAKKRK
Q15262	PH	PTPRK_HUMAN	PTPRK	83.461	93.411			HUMAN	SS_TYPE1	HC substrate	N-out	PAKQTDRVVK	IAGISAGILVFILLLLVVILIV	KKSKLAKKRK
P78310	UP	CXAR_HUMAN	CXADR	90.021	95.138	88.6	5.23	HUMAN	SUBEXPERT	HC substrate	N-out	NVVPPSNKAG	LIAGAIIGTLLALALIGLIIF	CCRKKRREEK
P78310	TM	CXAR_HUMAN	CXADR	78.849	88.785			HUMAN	SUBEXPERT	HC substrate	N-out	RLNVVPPSNK	AGLIAGAIIGTLLALALIGLIIF	CCRKKRREEK
P78310	PH	CXAR_HUMAN	CXADR	86.017	92.792			HUMAN	SUBEXPERT	HC substrate	N-out	RLNVVPPSNK	AGLIAGAIIGTLLALALIGLIIFCC	RKKRREEKYE
Q63373	UP	NRX1B_RAT	Nrxn1	84.962	92.376	88.562	5.415	RAT	SUBEXPERT	HC substrate	N-out	AEVIRESSST	TGMVVGIVAAAALCILILLYAMY	KYRNRDEGSY
Q63373	TM	NRX1B_RAT	Nrxn1	78.9	93.749			RAT	SUBEXPERT	HC substrate	N-out	AEVIRESSST	TGMVVGIVAAAALCILILLYAMY	KYRNRDEGSY
Q63373	PH	NRX1B_RAT	Nrxn1	87.603	93.781			RAT	SUBEXPERT	HC substrate	N-out	VIRESSSTTG	MVVGIVAAAALCILILLYAMY	KYRNRDEGSY
Q60751	UP	IGF1R_MOUSE	Igf1r	90.08	94.462	88.539	6.022	MOUSE	SS_TYPE1	HC substrate	N-out	AKTTYENFMH	LIIALPVAILLIVGGLVIMLYVFH	RKRNNSRLGN
Q60751	TM	IGF1R_MOUSE	Igf1r	87.582	94.803			MOUSE	SS_TYPE1	HC substrate	N-out	AKTTYENFMH	LIIALPVAILLIVGGLVIMLYVF	HRKRNNSRLG
Q60751	PH	IGF1R_MOUSE	Igf1r	76.75	87.557			MOUSE	SS_TYPE1	HC substrate	N-out	YVPAKTTYEN	FMHLIIALPVAILLIVGGLVIMLYVF	HRKRNNSRLG
O95754	UP	SEM4F_HUMAN	SEMA4F	85.938	92.603	88.528	4.772	HUMAN	SS_TYPE1	HC substrate	N-out	RDAPSRAHTV	GAGLAGFFLGILAASLTLILI	GRRQQRRRQR
O95754	TM	SEM4F_HUMAN	SEMA4F	80.883	93.055			HUMAN	SS_TYPE1	HC substrate	N-out	QRDAPSRAHT	VGAGLAGFFLGILAASLTLILIG	RRQQRRRQRE
O95754	PH	SEM4F_HUMAN	SEMA4F	85.282	93.408			HUMAN	SS_TYPE1	HC substrate	N-out	QRDAPSRAHT	VGAGLAGFFLGILAASLTLILI	GRRQQRRRQR
A6BM72	UP	MEG11_HUMAN	MEGF11	76.146	92.667	88.51	5.943	HUMAN	OTHERS	HC substrate	N-out	SPALGAERHS	VGAVTGIMLLLFLIVVLLGLF	AWHRRRQKEK
A6BM72	TM	MEG11_HUMAN	MEGF11	88.102	92.255			HUMAN	OTHERS	HC substrate	N-out	SPALGAERHS	VGAVTGIMLLLFLIVVLLGLFAW	HRRRQKEKGR
A6BM72	PH	MEG11_HUMAN	MEGF11	88.139	93.75			HUMAN	OTHERS	HC substrate	N-out	SPALGAERHS	VGAVTGIMLLLFLIVVLLGLFAW	HRRRQKEKGR
Q9UKJ1	UP	PILRA_HUMAN	PILRA	88.839	94.306	88.507	5.981	HUMAN	OTHERS	HC substrate	N-out	DSWHISLETA	VGVAVAVTVLGIMILGLICLL	RWRRRKGQQR
Q9UKJ1	TM	PILRA_HUMAN	PILRA	76.504	91.455			HUMAN	OTHERS	HC substrate	N-out	RSDSWHISLE	TAVGVAVAVTVLGIMILGLICLL	RWRRRKGQQR
Q9UKJ1	PH	PILRA_HUMAN	PILRA	86.516	93.421			HUMAN	OTHERS	HC substrate	N-out	SDSWHISLET	AVGVAVAVTVLGIMILGLICLLRW	RRRKGQQRTK
P35822	UP	PTPRK_MOUSE	Ptprk	83.067	93.755	88.506	5.366	MOUSE	SUBLIT	HC substrate	N-out	PAKQTDRVVK	IAGISAGILVFILLLLVVIVIV	KKSKLAKKRK
P35822	TM	PTPRK_MOUSE	Ptprk	83.053	94.698			MOUSE	SUBLIT	HC substrate	N-out	PAKQTDRVVK	IAGISAGILVFILLLLVVIVIV	KKSKLAKKRK
P35822	PH	PTPRK_MOUSE	Ptprk	83.365	93.101			MOUSE	SUBLIT	HC substrate	N-out	PAKQTDRVVK	IAGISAGILVFILLLLVVIVIV	KKSKLAKKRK
Q8C985	UP	NRX3B_MOUSE	Nrxn3	82.929	93.911	88.506	5.869	MOUSE	SS_TYPE1	HC substrate	N-out	EVIRESSSTT	GMVVGIVAAAALCILILLYAM	YKYRNRDEGS
Q8C985	TM	NRX3B_MOUSE	Nrxn3	79.028	93.784			MOUSE	SS_TYPE1	HC substrate	N-out	SEVIRESSST	TGMVVGIVAAAALCILILLYAMY	KYRNRDEGSY
Q8C985	PH	NRX3B_MOUSE	Nrxn3	87.603	93.781			MOUSE	SS_TYPE1	HC substrate	N-out	VIRESSSTTG	MVVGIVAAAALCILILLYAMY	KYRNRDEGSY
Q9HDB5	UP	NRX3B_HUMAN	NRXN3	82.929	93.911	88.506	5.869	HUMAN	SUBLIT	HC substrate	N-out	EVIRESSSTT	GMVVGIVAAAALCILILLYAM	YKYRNRDEGS
Q9HDB5	TM	NRX3B_HUMAN	NRXN3	79.028	93.784			HUMAN	SUBLIT	HC substrate	N-out	SEVIRESSST	TGMVVGIVAAAALCILILLYAMY	KYRNRDEGSY
Q9HDB5	PH	NRX3B_HUMAN	NRXN3	87.603	93.781			HUMAN	SUBLIT	HC substrate	N-out	VIRESSSTTG	MVVGIVAAAALCILILLYAMY	KYRNRDEGSY
Q6P9K9	UP	NRX3A_MOUSE	Nrxn3	82.929	93.911	88.506	5.869	MOUSE	SS_TYPE1	HC substrate	N-out	EVIRESSSTT	GMVVGIVAAAALCILILLYAM	YKYRNRDEGS
Q6P9K9	TM	NRX3A_MOUSE	Nrxn3	79.028	93.784			MOUSE	SS_TYPE1	HC substrate	N-out	SEVIRESSST	TGMVVGIVAAAALCILILLYAMY	KYRNRDEGSY
Q6P9K9	PH	NRX3A_MOUSE	Nrxn3	87.603	93.781			MOUSE	SS_TYPE1	HC substrate	N-out	VIRESSSTTG	MVVGIVAAAALCILILLYAMY	KYRNRDEGSY
Q9Y4C0	UP	NRX3A_HUMAN	NRXN3	82.929	93.911	88.506	5.869	HUMAN	SS_TYPE1	HC substrate	N-out	EVIRESSSTT	GMVVGIVAAAALCILILLYAM	YKYRNRDEGS
Q9Y4C0	TM	NRX3A_HUMAN	NRXN3	79.028	93.784			HUMAN	SS_TYPE1	HC substrate	N-out	SEVIRESSST	TGMVVGIVAAAALCILILLYAMY	KYRNRDEGSY
Q9Y4C0	PH	NRX3A_HUMAN	NRXN3	87.603	93.781			HUMAN	SS_TYPE1	HC substrate	N-out	VIRESSSTTG	MVVGIVAAAALCILILLYAMY	KYRNRDEGSY
P0DI97	UP	NRX1B_MOUSE	Nrxn1	82.929	93.911	88.479	5.898	MOUSE	SS_TYPE1	HC substrate	N-out	EVIRESSSTT	GMVVGIVAAAALCILILLYAM	YKYRNRDEGS
P0DI97	TM	NRX1B_MOUSE	Nrxn1	78.9	93.749			MOUSE	SS_TYPE1	HC substrate	N-out	AEVIRESSST	TGMVVGIVAAAALCILILLYAMY	KYRNRDEGSY
P0DI97	PH	NRX1B_MOUSE	Nrxn1	87.603	93.781			MOUSE	SS_TYPE1	HC substrate	N-out	VIRESSSTTG	MVVGIVAAAALCILILLYAMY	KYRNRDEGSY
P58400	UP	NRX1B_HUMAN	NRXN1	82.929	93.911	88.479	5.898	HUMAN	SS_TYPE1	HC substrate	N-out	EVIRESSSTT	GMVVGIVAAAALCILILLYAM	YKYRNRDEGS
P58400	TM	NRX1B_HUMAN	NRXN1	78.9	93.749			HUMAN	SS_TYPE1	HC substrate	N-out	AEVIRESSST	TGMVVGIVAAAALCILILLYAMY	KYRNRDEGSY
P58400	PH	NRX1B_HUMAN	NRXN1	87.603	93.781			HUMAN	SS_TYPE1	HC substrate	N-out	VIRESSSTTG	MVVGIVAAAALCILILLYAMY	KYRNRDEGSY
Q9CS84	UP	NRX1A_MOUSE	Nrxn1	82.929	93.911	88.479	5.898	MOUSE	SS_TYPE1	HC substrate	N-out	EVIRESSSTT	GMVVGIVAAAALCILILLYAM	YKYRNRDEGS
Q9CS84	TM	NRX1A_MOUSE	Nrxn1	78.9	93.749			MOUSE	SS_TYPE1	HC substrate	N-out	AEVIRESSST	TGMVVGIVAAAALCILILLYAMY	KYRNRDEGSY
Q9CS84	PH	NRX1A_MOUSE	Nrxn1	87.603	93.781			MOUSE	SS_TYPE1	HC substrate	N-out	VIRESSSTTG	MVVGIVAAAALCILILLYAMY	KYRNRDEGSY
Q9ULB1	UP	NRX1A_HUMAN	NRXN1	82.929	93.911	88.479	5.898	HUMAN	SS_TYPE1	HC substrate	N-out	EVIRESSSTT	GMVVGIVAAAALCILILLYAM	YKYRNRDEGS
Q9ULB1	TM	NRX1A_HUMAN	NRXN1	78.9	93.749			HUMAN	SS_TYPE1	HC substrate	N-out	AEVIRESSST	TGMVVGIVAAAALCILILLYAMY	KYRNRDEGSY
Q9ULB1	PH	NRX1A_HUMAN	NRXN1	87.603	93.781			HUMAN	SS_TYPE1	HC substrate	N-out	VIRESSSTTG	MVVGIVAAAALCILILLYAMY	KYRNRDEGSY
Q64455	UP	PTPRJ_MOUSE	Ptprj	80.666	89.487	88.473	5.395	MOUSE	SS_TYPE1	HC substrate	N-out	LPQDPGVICG	AVFGCIFGALAITAVGGFIFW	RKKRTDAKNN
Q64455	TM	PTPRJ_MOUSE	Ptprj	82.12	92.159			MOUSE	SS_TYPE1	HC substrate	N-out	VFLPQDPGVI	CGAVFGCIFGALAITAVGGFIFW	RKKRTDAKNN
Q64455	PH	PTPRJ_MOUSE	Ptprj	90.563	95.845			MOUSE	SS_TYPE1	HC substrate	N-out	LPQDPGVICG	AVFGCIFGALAITAVGGFIFW	RKKRTDAKNN
P11912	UP	CD79A_HUMAN	CD79A	84.058	93.337	88.426	4.674	HUMAN	OTHERS	HC substrate	N-out	LDMGEGTKNR	IITAEGIILLFCAVVPGTLLLF	RKRWQNEKLG
P11912	TM	CD79A_HUMAN	CD79A	87.082	93.815			HUMAN	OTHERS	HC substrate	N-out	FLDMGEGTKN	RIITAEGIILLFCAVVPGTLLLF	RKRWQNEKLG
P11912	PH	CD79A_HUMAN	CD79A	81.309	90.954			HUMAN	OTHERS	HC substrate	N-out	LDMGEGTKNR	IITAEGIILLFCAVVPGTLLLF	RKRWQNEKLG
Q8QZT4	UP	CRUM3_MOUSE	Crb3	81.644	90.753	88.403	4.07	MOUSE	SS_TYPE1	HC substrate	N-out	ESNGGLSSGA	IVAITVVFSILGVLLIAVGLF	LLMRKLREKR
Q8QZT4	TM	CRUM3_MOUSE	Crb3	89.043	93.608			MOUSE	SS_TYPE1	HC substrate	N-out	ESNGGLSSGA	IVAITVVFSILGVLLIAVGLFLL	MRKLREKRQT
Q8QZT4	PH	CRUM3_MOUSE	Crb3	84.551	90.82			MOUSE	SS_TYPE1	HC substrate	N-out	GDESNGGLSS	GAIVAITVVFSILGVLLIAVGLFLL	MRKLREKRQT
Q96PL5	UP	ERMAP_HUMAN	ERMAP	87.754	95.212	88.403	6.088	HUMAN	SS_TYPE1	HC substrate	N-out	PSVGSLSPSA	VALAVILPVLVLLIMVCLCLI	WKQRRAKEKL
Q96PL5	TM	ERMAP_HUMAN	ERMAP	76.676	91.507			HUMAN	SS_TYPE1	HC substrate	N-out	APSVGSLSPS	AVALAVILPVLVLLIMVCLCLIW	KQRRAKEKLL
Q96PL5	PH	ERMAP_HUMAN	ERMAP	86.068	93.199			HUMAN	SS_TYPE1	HC substrate	N-out	APSVGSLSPS	AVALAVILPVLVLLIMVCLCLIW	KQRRAKEKLL
P31996	UP	CD68_MOUSE	Cd68	84.458	91.111	88.381	4.761	MOUSE	SS_TYPE1	HC substrate	N-out	PCFSCNRDQS	LLLPLIIGLVLLGLLTLVLIAFCIT	RRRQSTYQPL
P31996	TM	CD68_MOUSE	Cd68	80.212	90.759			MOUSE	SS_TYPE1	HC substrate	N-out	CFSCNRDQSL	LLPLIIGLVLLGLLTLVLIAFCI	TRRRQSTYQP
P31996	PH	CD68_MOUSE	Cd68	89.012	94.734			MOUSE	SS_TYPE1	HC substrate	N-out	PCFSCNRDQS	LLLPLIIGLVLLGLLTLVLIAFCI	TRRRQSTYQP
Q9H4D0	UP	CSTN2_HUMAN	CLSTN2	85.657	92.487	88.367	4.634	HUMAN	SUBEXPERT	HC substrate	N-out	SIQHSSVVPS	IATVVIIISVCMLVFVVAMGV	YRVRIAHQHF
Q9H4D0	TM	CSTN2_HUMAN	CLSTN2	84.886	94.841			HUMAN	SUBEXPERT	HC substrate	N-out	SSIQHSSVVP	SIATVVIIISVCMLVFVVAMGVY	RVRIAHQHFI
Q9H4D0	PH	CSTN2_HUMAN	CLSTN2	81.65	90.681			HUMAN	SUBEXPERT	HC substrate	N-out	ESRSSIQHSS	VVPSIATVVIIISVCMLVFVVAMGVY	RVRIAHQHFI
P42081	UP	CD86_HUMAN	CD86	83.631	93.147	88.3	5.237	HUMAN	OTHERS	HC substrate	N-out	DPQPPPDHIP	WITAVLPTVIICVMVFCLILW	KWKKKKRPRN
P42081	TM	CD86_HUMAN	CD86	79.792	91.951			HUMAN	OTHERS	HC substrate	N-out	LEDPQPPPDH	IPWITAVLPTVIICVMVFCLILW	KWKKKKRPRN
P42081	PH	CD86_HUMAN	CD86	87.281	94.001			HUMAN	OTHERS	HC substrate	N-out	LEDPQPPPDH	IPWITAVLPTVIICVMVFCLILW	KWKKKKRPRN
Q63376	UP	NRX2B_RAT	Nrxn2	82.929	93.911	88.291	6.158	RAT	SUBLIT	HC substrate	N-out	EVIRESSSTT	GMVVGIVAAAALCILILLYAM	YKYRNRDEGS
Q63376	TM	NRX2B_RAT	Nrxn2	77.893	93.629			RAT	SUBLIT	HC substrate	N-out	VEVIRESSST	TGMVVGIVAAAALCILILLYAMY	KYRNRDEGSY
Q63376	PH	NRX2B_RAT	Nrxn2	87.603	93.781			RAT	SUBLIT	HC substrate	N-out	VIRESSSTTG	MVVGIVAAAALCILILLYAMY	KYRNRDEGSY
P58401	UP	NRX2B_HUMAN	NRXN2	82.929	93.911	88.291	6.158	HUMAN	SS_TYPE1	HC substrate	N-out	EVIRESSSTT	GMVVGIVAAAALCILILLYAM	YKYRNRDEGS
P58401	TM	NRX2B_HUMAN	NRXN2	77.893	93.629			HUMAN	SS_TYPE1	HC substrate	N-out	VEVIRESSST	TGMVVGIVAAAALCILILLYAMY	KYRNRDEGSY
P58401	PH	NRX2B_HUMAN	NRXN2	87.603	93.781			HUMAN	SS_TYPE1	HC substrate	N-out	VIRESSSTTG	MVVGIVAAAALCILILLYAMY	KYRNRDEGSY
E9Q7X7	UP	NRX2A_MOUSE	Nrxn2	82.929	93.911	88.291	6.158	MOUSE	SS_NO_TYPE	HC substrate	N-out	EVIRESSSTT	GMVVGIVAAAALCILILLYAM	YKYRNRDEGS
E9Q7X7	TM	NRX2A_MOUSE	Nrxn2	77.893	93.629			MOUSE	SS_NO_TYPE	HC substrate	N-out	VEVIRESSST	TGMVVGIVAAAALCILILLYAMY	KYRNRDEGSY
E9Q7X7	PH	NRX2A_MOUSE	Nrxn2	87.603	93.781			MOUSE	SS_NO_TYPE	HC substrate	N-out	VIRESSSTTG	MVVGIVAAAALCILILLYAMY	KYRNRDEGSY
Q9P2S2	UP	NRX2A_HUMAN	NRXN2	82.929	93.911	88.291	6.158	HUMAN	SS_TYPE1	HC substrate	N-out	EVIRESSSTT	GMVVGIVAAAALCILILLYAM	YKYRNRDEGS
Q9P2S2	TM	NRX2A_HUMAN	NRXN2	77.893	93.629			HUMAN	SS_TYPE1	HC substrate	N-out	VEVIRESSST	TGMVVGIVAAAALCILILLYAMY	KYRNRDEGSY
Q9P2S2	PH	NRX2A_HUMAN	NRXN2	87.603	93.781			HUMAN	SS_TYPE1	HC substrate	N-out	VIRESSSTTG	MVVGIVAAAALCILILLYAMY	KYRNRDEGSY
P37023	UP	ACVL1_HUMAN	ACVRL1	87.532	93.279	88.29	4.998	HUMAN	OTHERS	HC substrate	N-out	PSEQPGTDGQ	LALILGPVLALLALVALGVLGLW	HVRRRQEKQR
P37023	TM	ACVL1_HUMAN	ACVRL1	78.716	93.096			HUMAN	OTHERS	HC substrate	N-out	PSEQPGTDGQ	LALILGPVLALLALVALGVLGLW	HVRRRQEKQR
P37023	PH	ACVL1_HUMAN	ACVRL1	86.377	90.743			HUMAN	OTHERS	HC substrate	N-out	PSEQPGTDGQ	LALILGPVLALLALVALGVLGLW	HVRRRQEKQR
Q9ER65	UP	CSTN2_MOUSE	Clstn2	85.458	92.436	88.278	4.676	MOUSE	SS_TYPE1	HC substrate	N-out	SIQRSSVVPS	IATVVIIISVCMLVFVVAMGV	YRVRIAHQHF
Q9ER65	TM	CSTN2_MOUSE	Clstn2	84.544	94.857			MOUSE	SS_TYPE1	HC substrate	N-out	SSIQRSSVVP	SIATVVIIISVCMLVFVVAMGVY	RVRIAHQHFI
Q9ER65	PH	CSTN2_MOUSE	Clstn2	81.716	90.659			MOUSE	SS_TYPE1	HC substrate	N-out	ETRSSIQRSS	VVPSIATVVIIISVCMLVFVVAMGVY	RVRIAHQHFI
Q62765	UP	NLGN1_RAT	Nlgn1	88.201	94.501	88.267	5.007	RAT	SUBEXPERT	HC substrate	N-out	DQRDYSTELS	VTIAVGASLLFLNILAFAALY	YKKDKRRHDV
Q62765	TM	NLGN1_RAT	Nlgn1	81.711	90.67			RAT	SUBEXPERT	HC substrate	N-out	VDQRDYSTEL	SVTIAVGASLLFLNILAFAALYY	KKDKRRHDVH
Q62765	PH	NLGN1_RAT	Nlgn1	81.746	92.773			RAT	SUBEXPERT	HC substrate	N-out	SVDQRDYSTE	LSVTIAVGASLLFLNILAFAALYY	KKDKRRHDVH
Q99K10	UP	NLGN1_MOUSE	Nlgn1	88.201	94.501	88.267	5.007	MOUSE	SS_TYPE1	HC substrate	N-out	DQRDYSTELS	VTIAVGASLLFLNILAFAALY	YKKDKRRHDV
Q99K10	TM	NLGN1_MOUSE	Nlgn1	81.711	90.67			MOUSE	SS_TYPE1	HC substrate	N-out	VDQRDYSTEL	SVTIAVGASLLFLNILAFAALYY	KKDKRRHDVH
Q99K10	PH	NLGN1_MOUSE	Nlgn1	81.746	92.773			MOUSE	SS_TYPE1	HC substrate	N-out	SVDQRDYSTE	LSVTIAVGASLLFLNILAFAALYY	KKDKRRHDVH
Q8N2Q7	UP	NLGN1_HUMAN	NLGN1	88.201	94.501	88.267	5.007	HUMAN	SS_TYPE1	HC substrate	N-out	DQRDYSTELS	VTIAVGASLLFLNILAFAALY	YKKDKRRHDV
Q8N2Q7	TM	NLGN1_HUMAN	NLGN1	81.711	90.67			HUMAN	SS_TYPE1	HC substrate	N-out	VDQRDYSTEL	SVTIAVGASLLFLNILAFAALYY	KKDKRRHDVH
Q8N2Q7	PH	NLGN1_HUMAN	NLGN1	81.746	92.773			HUMAN	SS_TYPE1	HC substrate	N-out	SVDQRDYSTE	LSVTIAVGASLLFLNILAFAALYY	KKDKRRHDVH
P08138	UP	TNR16_HUMAN	NGFR	88.026	94.266	88.236	4.996	HUMAN	SUBEXPERT	HC substrate	N-out	PVVTRGTTDN	LIPVYCSILAAVVVGLVAYIAF	KRWNSCKQNK
P08138	TM	TNR16_HUMAN	NGFR	84.984	93.529			HUMAN	SUBEXPERT	HC substrate	N-out	QPVVTRGTTD	NLIPVYCSILAAVVVGLVAYIAF	KRWNSCKQNK
P08138	PH	TNR16_HUMAN	NGFR	79.623	88.985			HUMAN	SUBEXPERT	HC substrate	N-out	VVTRGTTDNL	IPVYCSILAAVVVGLVAYIAF	KRWNSCKQNK
Q01279	UP	EGFR_MOUSE	Egfr	87.536	91.299	88.227	3.883	MOUSE	SS_TYPE1	HC substrate	N-out	VWPSGPKIPS	IATGIVGGLLFIVVVALGIGLFM	RRRHIVRKRT
Q01279	TM	EGFR_MOUSE	Egfr	81.821	91.832			MOUSE	SS_TYPE1	HC substrate	N-out	VWPSGPKIPS	IATGIVGGLLFIVVVALGIGLFM	RRRHIVRKRT
Q01279	PH	EGFR_MOUSE	Egfr	84.803	92.073			MOUSE	SS_TYPE1	HC substrate	N-out	VWPSGPKIPS	IATGIVGGLLFIVVVALGIGLF	MRRRHIVRKR
Q6ZV29	UP	PLPL7_HUMAN	PNPLA7	77.672	89.188	88.209	6.325	HUMAN	SS_TYPE3	HC substrate	N-out	EEKDDSPQLT	GIAVGALLALALVGVLILFMF	RRLRQFRQAQ
Q6ZV29	TM	PLPL7_HUMAN	PNPLA7	82.401	93.934			HUMAN	SS_TYPE3	HC substrate	N-out	EEKDDSPQLT	GIAVGALLALALVGVLILFM	FRRLRQFRQA
Q6ZV29	PH	PLPL7_HUMAN	PNPLA7	90.284	95.776			HUMAN	SS_TYPE3	HC substrate	N-out	EEEKDDSPQL	TGIAVGALLALALVGVLILFMF	RRLRQFRQAQ
Q61824	UP	ADA12_MOUSE	Adam12	81.254	90.557	88.185	5.997	MOUSE	SS_TYPE1	HC substrate	N-out	GPIRQADNQG	LTVGILVSILCLLAAGFVVYL	KRKTLMRLLF
Q61824	TM	ADA12_MOUSE	Adam12	79.242	94.527			MOUSE	SS_TYPE1	HC substrate	N-out	DSGPIRQADN	QGLTVGILVSILCLLAAGFVVYL	KRKTLMRLLF
Q61824	PH	ADA12_MOUSE	Adam12	88.911	94.618			MOUSE	SS_TYPE1	HC substrate	N-out	SGPIRQADNQ	GLTVGILVSILCLLAAGFVVYL	KRKTLMRLLF
Q2VLH6	UP	C163A_MOUSE	Cd163	84.105	93.671	88.184	4.887	MOUSE	SS_TYPE1	HC substrate	N-out	ESHHGTGHPT	LTALLVCGAILLVLLIVFLLW	TLKRRQIQRL
Q2VLH6	TM	C163A_MOUSE	Cd163	84.91	94.685			MOUSE	SS_TYPE1	HC substrate	N-out	ESHHGTGHPT	LTALLVCGAILLVLLIVFLLWTL	KRRQIQRLTV
Q2VLH6	PH	C163A_MOUSE	Cd163	81.816	89.917			MOUSE	SS_TYPE1	HC substrate	N-out	ESHHGTGHPT	LTALLVCGAILLVLLIVFLLW	TLKRRQIQRL
O00548	UP	DLL1_HUMAN	DLL1	84.186	92.625	88.177	4.406	HUMAN	SS_TYPE1	HC substrate	N-out	LEGQGGPFPW	VAVCAGVILVLMLLLGCAAVVVC	VRLRLQKHRP
O00548	TM	DLL1_HUMAN	DLL1	81.714	90.91			HUMAN	SS_TYPE1	HC substrate	N-out	KLEGQGGPFP	WVAVCAGVILVLMLLLGCAAVVV	CVRLRLQKHR
O00548	PH	DLL1_HUMAN	DLL1	86.196	93.432			HUMAN	SS_TYPE1	HC substrate	N-out	KLEGQGGPFP	WVAVCAGVILVLMLLLGCAAVVVCV	RLRLQKHRPP
Q9D3L0	UP	F174A_MOUSE	Fam174a	89.365	94.111	88.069	4.879	MOUSE	SS_TYPE1	HC substrate	N-out	SPGDKPMTQR	ALTVLVVVSAAVLVYFVVRTV	RMRRRNRKTR
Q9D3L0	TM	F174A_MOUSE	Fam174a	82.242	93.41			MOUSE	SS_TYPE1	HC substrate	N-out	SPGDKPMTQR	ALTVLVVVSAAVLVYFVVRTVRM	RRRNRKTRRY
Q9D3L0	PH	F174A_MOUSE	Fam174a	81.587	87.697			MOUSE	SS_TYPE1	HC substrate	N-out	SPGDKPMTQR	ALTVLVVVSAAVLVYFVVRTV	RMRRRNRKTR
P78325	UP	ADAM8_HUMAN	ADAM8	85.221	92.999	88.059	4.65	HUMAN	SS_TYPE1	HC substrate	N-out	EVHAASGSLP	VFVVVVLVLLAVVLVTLAGII	VYRKARSRIL
P78325	TM	ADAM8_HUMAN	ADAM8	82.717	91.226			HUMAN	SS_TYPE1	HC substrate	N-out	EVHAASGSLP	VFVVVVLVLLAVVLVTLAGIIVY	RKARSRILSR
P78325	PH	ADAM8_HUMAN	ADAM8	82.678	93.513			HUMAN	SS_TYPE1	HC substrate	N-out	LTEVHAASGS	LPVFVVVVLVLLAVVLVTLAGIIVY	RKARSRILSR
P97300	UP	NPTN_MOUSE	Nptn	87.243	90.873	88.038	4.542	MOUSE	SS_TYPE1	HC substrate	N-out	VLRVRSHLAP	LWPFLGILAEIIILVVIIVVY	EKRKRPDEVP
P97300	TM	NPTN_MOUSE	Nptn	79.382	91.742			MOUSE	SS_TYPE1	HC substrate	N-out	STVLRVRSHL	APLWPFLGILAEIIILVVIIVVY	EKRKRPDEVP
P97300	PH	NPTN_MOUSE	Nptn	86.157	92.828			MOUSE	SS_TYPE1	HC substrate	N-out	VLRVRSHLAP	LWPFLGILAEIIILVVIIVVY	EKRKRPDEVP
Q12913	UP	PTPRJ_HUMAN	PTPRJ	82.448	88.711	88.034	5.034	HUMAN	OTHERS	HC substrate	N-out	LPQDPGVICG	AVFGCIFGALVIVTVGGFIFW	RKKRKDAKNN
Q12913	TM	PTPRJ_HUMAN	PTPRJ	80.628	91.293			HUMAN	OTHERS	HC substrate	N-out	VSLPQDPGVI	CGAVFGCIFGALVIVTVGGFIFW	RKKRKDAKNN
Q12913	PH	PTPRJ_HUMAN	PTPRJ	89.918	95.203			HUMAN	OTHERS	HC substrate	N-out	SLPQDPGVIC	GAVFGCIFGALVIVTVGGFIFW	RKKRKDAKNN
Q61483	UP	DLL1_MOUSE	Dll1	81.716	90.765	87.924	4.671	MOUSE	SUBEXPERT	HC substrate	N-out	MESQGGPFPW	VAVCAGVVLVLLLLLGCAAVVVC	VRLKLQKHQP
Q61483	TM	DLL1_MOUSE	Dll1	82.101	91.609			MOUSE	SUBEXPERT	HC substrate	N-out	HMESQGGPFP	WVAVCAGVVLVLLLLLGCAAVVV	CVRLKLQKHQ
Q61483	PH	DLL1_MOUSE	Dll1	87.387	93.967			MOUSE	SUBEXPERT	HC substrate	N-out	ERHMESQGGP	FPWVAVCAGVVLVLLLLLGCAAVVVCV	RLKLQKHQPP
P11438	UP	LAMP1_MOUSE	Lamp1	88.15	93.55	87.798	4.776	MOUSE	SS_TYPE1	HC substrate	N-out	VEECVQDGNN	MLIPIAVGGALAGLVLIVLIAYLI	GRKRSHAGYQ
P11438	TM	LAMP1_MOUSE	Lamp1	80.011	92.108			MOUSE	SS_TYPE1	HC substrate	N-out	ECVQDGNNML	IPIAVGGALAGLVLIVLIAYLIG	RKRSHAGYQT
P11438	PH	LAMP1_MOUSE	Lamp1	83.248	89.724			MOUSE	SS_TYPE1	HC substrate	N-out	VEECVQDGNN	MLIPIAVGGALAGLVLIVLIAYLI	GRKRSHAGYQ
Q96PQ0	UP	SORC2_HUMAN	SORCS2	76.883	89.09	87.746	6.076	HUMAN	OTHERS	HC substrate	N-out	TGAEQLGGGG	GYWAVVVLFVIGLFAAGAFIL	YKFKRKRPGR
Q96PQ0	TM	SORC2_HUMAN	SORCS2	84.253	94.042			HUMAN	OTHERS	HC substrate	N-out	GTGAEQLGGG	GGYWAVVVLFVIGLFAAGAFILY	KFKRKRPGRT
Q96PQ0	PH	SORC2_HUMAN	SORCS2	87.409	94.798			HUMAN	OTHERS	HC substrate	N-out	TGAEQLGGGG	GYWAVVVLFVIGLFAAGAFILY	KFKRKRPGRT
Q9Z0W1	UP	TNR16_MOUSE	Ngfr	86.387	92.808	87.688	4.747	MOUSE	SS_TYPE1	HC substrate	N-out	VVTRGTADNL	IPVYCSILAAVVVGLVAYIAF	KRWNSCKQNK
Q9Z0W1	TM	TNR16_MOUSE	Ngfr	84.628	93.415			MOUSE	SS_TYPE1	HC substrate	N-out	QPVVTRGTAD	NLIPVYCSILAAVVVGLVAYIAF	KRWNSCKQNK
Q9Z0W1	PH	TNR16_MOUSE	Ngfr	79.75	89.139			MOUSE	SS_TYPE1	HC substrate	N-out	VVTRGTADNL	IPVYCSILAAVVVGLVAYIAF	KRWNSCKQNK
Q30201	UP	HFE_HUMAN	HFE	81.742	93.621	87.664	6.242	HUMAN	SS_TYPE1	HC substrate	N-out	WEPSPSGTLV	IGVISGIAVFVVILFIGILFIILR	KRQGSRGAMG
Q30201	TM	HFE_HUMAN	HFE	79.302	93.411			HUMAN	SS_TYPE1	HC substrate	N-out	WEPSPSGTLV	IGVISGIAVFVVILFIGILFIIL	RKRQGSRGAM
Q30201	PH	HFE_HUMAN	HFE	83.617	94.291			HUMAN	SS_TYPE1	HC substrate	N-out	VIWEPSPSGT	LVIGVISGIAVFVVILFIGILFIIL	RKRQGSRGAM
P01901	UP	HA1B_MOUSE	H2-K1	89.564	95.672	87.621	6.186	MOUSE	SS_TYPE1	HC substrate	N-out	EPPPSTVSNM	ATVAVLVVLGAAIVTGAVVAFVM	KMRRRNTGGK
P01901	TM	HA1B_MOUSE	H2-K1	76.818	90.236			MOUSE	SS_TYPE1	HC substrate	N-out	EPPPSTVSNM	ATVAVLVVLGAAIVTGAVVAFVM	KMRRRNTGGK
P01901	PH	HA1B_MOUSE	H2-K1	82.484	90.954			MOUSE	SS_TYPE1	HC substrate	N-out	WEPPPSTVSN	MATVAVLVVLGAAIVTGAVVAFVM	KMRRRNTGGK
A2AJ88	UP	PLPL7_MOUSE	Pnpla7	84.548	92.152	87.614	6.573	MOUSE	SS_TYPE3	HC substrate	N-out	MEEQSQSTML	MGIGIGALLTLAFVGITFFFV	YRRVRRLRRA
A2AJ88	TM	PLPL7_MOUSE	Pnpla7	74.688	90.148			MOUSE	SS_TYPE3	HC substrate	N-out	FMEEQSQSTM	LMGIGIGALLTLAFVGITFFFVY	RRVRRLRRAE
A2AJ88	PH	PLPL7_MOUSE	Pnpla7	89.252	94.899			MOUSE	SS_TYPE3	HC substrate	N-out	HFMEEQSQST	MLMGIGIGALLTLAFVGITFFFVY	RRVRRLRRAE
P18433	UP	PTPRA_HUMAN	PTPRA	81.089	93.812	87.607	5.606	HUMAN	OTHERS	HC substrate	N-out	DSKDRRDETP	IIAVMVALSSLLVIVFIIIVLYM	LRFKKYKQAG
P18433	TM	PTPRA_HUMAN	PTPRA	79.851	90.521			HUMAN	OTHERS	HC substrate	N-out	DSKDRRDETP	IIAVMVALSSLLVIVFIIIVLYM	LRFKKYKQAG
P18433	PH	PTPRA_HUMAN	PTPRA	86.604	93.766			HUMAN	OTHERS	HC substrate	N-out	DSKDRRDETP	IIAVMVALSSLLVIVFIIIVLYML	RFKKYKQAGS
O43184	UP	ADA12_HUMAN	ADAM12	80.366	89.691	87.607	6.315	HUMAN	OTHERS	HC substrate	N-out	GPIRQADNQG	LTIGILVTILCLLAAGFVVYL	KRKTLIRLLF
O43184	TM	ADA12_HUMAN	ADAM12	78.204	94.537			HUMAN	OTHERS	HC substrate	N-out	DSGPIRQADN	QGLTIGILVTILCLLAAGFVVYL	KRKTLIRLLF
O43184	PH	ADA12_HUMAN	ADAM12	88.51	94.332			HUMAN	OTHERS	HC substrate	N-out	SGPIRQADNQ	GLTIGILVTILCLLAAGFVVYL	KRKTLIRLLF
P00533	UP	EGFR_HUMAN	EGFR	86.055	91.439	87.572	4.824	HUMAN	OTHERS	HC substrate	N-out	CPTNGPKIPS	IATGMVGALLLLLVVALGIGLFM	RRRHIVRKRT
P00533	TM	EGFR_HUMAN	EGFR	78.566	90.914			HUMAN	OTHERS	HC substrate	N-out	CPTNGPKIPS	IATGMVGALLLLLVVALGIGLFM	RRRHIVRKRT
P00533	PH	EGFR_HUMAN	EGFR	85.723	92.735			HUMAN	OTHERS	HC substrate	N-out	CPTNGPKIPS	IATGMVGALLLLLVVALGIGLF	MRRRHIVRKR
P31431	UP	SDC4_HUMAN	SDC4	81.964	93.305	87.568	6.998	HUMAN	SS_TYPE1	HC substrate	N-out	QGSNIFERTE	VLAALIVGGIVGILFAVFLILLLMY	RMKKKDEGSY
P31431	TM	SDC4_HUMAN	SDC4	74.931	89.894			HUMAN	SS_TYPE1	HC substrate	N-out	QGSNIFERTE	VLAALIVGGIVGILFAVFLILLL	MYRMKKKDEG
P31431	PH	SDC4_HUMAN	SDC4	90.148	95.169			HUMAN	SS_TYPE1	HC substrate	N-out	QGSNIFERTE	VLAALIVGGIVGILFAVFLILLLMY	RMKKKDEGSY
Q64449	UP	MRC2_MOUSE	Mrc2	92.758	96.923	87.552	7.161	MOUSE	SS_TYPE1	HC substrate	N-out	SAALPESPVA	LVVVLTAVLLLLALMTAALIL	YRRRQSAERG
Q64449	TM	MRC2_MOUSE	Mrc2	76.471	81.555			MOUSE	SS_TYPE1	HC substrate	N-out	LPSAALPESP	VALVVVLTAVLLLLALMTAALIL	YRRRQSAERG
Q64449	PH	MRC2_MOUSE	Mrc2	84.873	92.733			MOUSE	SS_TYPE1	HC substrate	N-out	LPSAALPESP	VALVVVLTAVLLLLALMTAALILY	RRRQSAERGS
P04626	UP	ERBB2_HUMAN	ERBB2	90.034	95.494	87.539	6.227	HUMAN	OTHERS	HC substrate	N-out	PAEQRASPLT	SIISAVVGILLVVVLGVVFGILI	KRRQQKIRKY
P04626	TM	ERBB2_HUMAN	ERBB2	76.424	87.343			HUMAN	OTHERS	HC substrate	N-out	PAEQRASPLT	SIISAVVGILLVVVLGVVFGILI	KRRQQKIRKY
P04626	PH	ERBB2_HUMAN	ERBB2	83.541	92.396			HUMAN	OTHERS	HC substrate	N-out	AEQRASPLTS	IISAVVGILLVVVLGVVFGILI	KRRQQKIRKY
Q8VCN6	UP	CD99_MOUSE	Cd99	67.962	88.827	87.536	9.113	MOUSE	SS_TYPE1	HC substrate	N-out	GAEPEGTPQG	LVPGVVAAVVAAVAGAVSSFV	AYQRRRLCFR
Q8VCN6	TM	CD99_MOUSE	Cd99	89.885	95.175			MOUSE	SS_TYPE1	HC substrate	N-out	GAEPEGTPQG	LVPGVVAAVVAAVAGAVSSFVAY	QRRRLCFREG
Q8VCN6	PH	CD99_MOUSE	Cd99	88.932	94.436			MOUSE	SS_TYPE1	HC substrate	N-out	GAEPEGTPQG	LVPGVVAAVVAAVAGAVSSFVAY	QRRRLCFREG
Q9Y639	UP	NPTN_HUMAN	NPTN	87.243	90.873	87.508	5.014	HUMAN	SS_TYPE1	HC substrate	N-out	VLRVRSHLAP	LWPFLGILAEIIILVVIIVVY	EKRKRPDEVP
Q9Y639	TM	NPTN_HUMAN	NPTN	77.479	90.469			HUMAN	SS_TYPE1	HC substrate	N-out	VTVLRVRSHL	APLWPFLGILAEIIILVVIIVVY	EKRKRPDEVP
Q9Y639	PH	NPTN_HUMAN	NPTN	86.157	92.828			HUMAN	SS_TYPE1	HC substrate	N-out	VLRVRSHLAP	LWPFLGILAEIIILVVIIVVY	EKRKRPDEVP
P97484	UP	LIRB3_MOUSE	Lilrb3	81.303	86.944	87.5	4.326	MOUSE	SS_TYPE1	HC substrate	N-out	PLGGLHMYLK	ALIGVSVAFILFLFIFIFILL	RRRHRGKFRK
P97484	TM	LIRB3_MOUSE	Lilrb3	83.47	92.219			MOUSE	SS_TYPE1	HC substrate	N-out	SMPLGGLHMY	LKALIGVSVAFILFLFIFIFILL	RRRHRGKFRK
P97484	PH	LIRB3_MOUSE	Lilrb3	87.646	93.421			MOUSE	SS_TYPE1	HC substrate	N-out	TMSMPLGGLH	MYLKALIGVSVAFILFLFIFIFILL	RRRHRGKFRK
Q9UEF7	UP	KLOT_HUMAN	KL	85.56	89.424	87.492	1.932	HUMAN	SUBEXPERT	HC substrate	N-out	ECSFFHTRKS	LLAFIAFLFFASIISLSLIFY	YSKKGRRSYK
Q12864	UP	CAD17_HUMAN	CDH17	78.425	91.431	87.449	5.638	HUMAN	SS_TYPE1	HC substrate	N-out	HQTGIPTVGM	AVGILLTTLLVIGIILAVVFI	RIKKDKGKDN
Q12864	TM	CAD17_HUMAN	CDH17	85.775	94.459			HUMAN	SS_TYPE1	HC substrate	N-out	AGHQTGIPTV	GMAVGILLTTLLVIGIILAVVFI	RIKKDKGKDN
Q12864	PH	CAD17_HUMAN	CDH17	82.749	91.852			HUMAN	SS_TYPE1	HC substrate	N-out	PAGHQTGIPT	VGMAVGILLTTLLVIGIILAVVFI	RIKKDKGKDN
Q9Y5G6	UP	PCDG7_HUMAN	PCDHGA7	79.036	91.234	87.359	5.034	HUMAN	SS_TYPE1	HC substrate	N-out	GPYNYDLTLY	LVVAVATVSCVFLAFVLVLLA	LRLRRWHKSR
Q9Y5G6	TM	PCDG7_HUMAN	PCDHGA7	83.452	90.873			HUMAN	SS_TYPE1	HC substrate	N-out	DGPYNYDLTL	YLVVAVATVSCVFLAFVLVLLAL	RLRRWHKSRL
Q9Y5G6	PH	PCDG7_HUMAN	PCDHGA7	86.011	93.55			HUMAN	SS_TYPE1	HC substrate	N-out	EPSDGPYNYD	LTLYLVVAVATVSCVFLAFVLVLLAL	RLRRWHKSRL
P55284	UP	CADH5_MOUSE	Cdh5	73.42	90.028	87.355	7.453	MOUSE	SS_TYPE1	HC substrate	N-out	MAAQAGVSIQ	ALVAIFLCILTITVITLLIIL	RRRIRKQAHA
P55284	TM	CADH5_MOUSE	Cdh5	82.47	95.017			MOUSE	SS_TYPE1	HC substrate	N-out	EEMAAQAGVS	IQALVAIFLCILTITVITLLIIL	RRRIRKQAHA
P55284	PH	CADH5_MOUSE	Cdh5	89.007	94.188			MOUSE	SS_TYPE1	HC substrate	N-out	MAAQAGVSIQ	ALVAIFLCILTITVITLLIIL	RRRIRKQAHA
P11627	UP	L1CAM_MOUSE	L1cam	85.454	91.233	87.343	5.073	MOUSE	SUBEXPERT	HC substrate	N-out	VSTTGSFASE	GWFIAFVSAIILLLLILLILCFI	KRSKGGKYSV
P11627	TM	L1CAM_MOUSE	L1cam	83.885	93.566			MOUSE	SUBEXPERT	HC substrate	N-out	VSTTGSFASE	GWFIAFVSAIILLLLILLILCFI	KRSKGGKYSV
P11627	PH	L1CAM_MOUSE	L1cam	78.89	91.03			MOUSE	SUBEXPERT	HC substrate	N-out	STTGSFASEG	WFIAFVSAIILLLLILLILCFI	KRSKGGKYSV
Q8C8T7	UP	ELFN1_MOUSE	Elfn1	89.823	94.254	87.288	6.392	MOUSE	SS_TYPE1	HC substrate	N-out	VPSPSTATHY	IMTILGCLFGMVLVLGAVYYC	LRKRRRQEEK
Q8C8T7	TM	ELFN1_MOUSE	Elfn1	79.169	93.348			MOUSE	SS_TYPE1	HC substrate	N-out	PVPSPSTATH	YIMTILGCLFGMVLVLGAVYYCL	RKRRRQEEKH
Q8C8T7	PH	ELFN1_MOUSE	Elfn1	78.098	89.038			MOUSE	SS_TYPE1	HC substrate	N-out	PVPSPSTATH	YIMTILGCLFGMVLVLGAVYYCL	RKRRRQEEKH
Q9WTR0	UP	MMP16_MOUSE	Mmp16	88.858	95.27	87.232	7.157	MOUSE	SS_TYPE1	HC substrate	N-out	LDNTASTVKA	IAIVIPCILALCLLVLVYTVF	QFKRKGTPRH
Q9WTR0	TM	MMP16_MOUSE	Mmp16	81.144	93.63			MOUSE	SS_TYPE1	HC substrate	N-out	LDNTASTVKA	IAIVIPCILALCLLVLVYTVFQF	KRKGTPRHIL
Q9WTR0	PH	MMP16_MOUSE	Mmp16	74.751	89.74			MOUSE	SS_TYPE1	HC substrate	N-out	KLDNTASTVK	AIAIVIPCILALCLLVLVYTVF	QFKRKGTPRH
P51512	UP	MMP16_HUMAN	MMP16	88.858	95.27	87.232	7.157	HUMAN	OTHERS	HC substrate	N-out	LDNTASTVKA	IAIVIPCILALCLLVLVYTVF	QFKRKGTPRH
P51512	TM	MMP16_HUMAN	MMP16	81.144	93.63			HUMAN	OTHERS	HC substrate	N-out	LDNTASTVKA	IAIVIPCILALCLLVLVYTVFQF	KRKGTPRHIL
P51512	PH	MMP16_HUMAN	MMP16	74.751	89.74			HUMAN	OTHERS	HC substrate	N-out	KLDNTASTVK	AIAIVIPCILALCLLVLVYTVF	QFKRKGTPRH
P0C7U0	UP	ELFN1_HUMAN	ELFN1	90.462	94.286	87.217	6.43	HUMAN	OTHERS	HC substrate	N-out	VPSPSTATHY	IMTILGCLFGMVLVLGAVYYC	LRRRRRQEEK
P0C7U0	TM	ELFN1_HUMAN	ELFN1	77.763	92.862			HUMAN	OTHERS	HC substrate	N-out	PVPSPSTATH	YIMTILGCLFGMVLVLGAVYYCL	RRRRRQEEKH
P0C7U0	PH	ELFN1_HUMAN	ELFN1	79.211	88.719			HUMAN	OTHERS	HC substrate	N-out	PVPSPSTATH	YIMTILGCLFGMVLVLGAVYYCL	RRRRRQEEKH
P18828	UP	SDC1_MOUSE	Sdc1	73.232	90.625	87.113	7.103	MOUSE	SS_TYPE1	HC substrate	N-out	SLLDRKEVLG	GVIAGGLVGLIFAVCLVAFML	YRMKKKDEGS
P18828	TM	SDC1_MOUSE	Sdc1	83.606	91.365			MOUSE	SS_TYPE1	HC substrate	N-out	QSLLDRKEVL	GGVIAGGLVGLIFAVCLVAFMLY	RMKKKDEGSY
P18828	PH	SDC1_MOUSE	Sdc1	88.685	95.165			MOUSE	SS_TYPE1	HC substrate	N-out	ASQSLLDRKE	VLGGVIAGGLVGLIFAVCLVAFMLY	RMKKKDEGSY
P19438	UP	TNR1A_HUMAN	TNFRSF1A	84.276	90.758	87.094	4.255	HUMAN	SUBEXPERT	HC substrate	N-out	VKGTEDSGTT	VLLPLVIFFGLCLLSLLFIGL	MYRYQRWKSK
P19438	TM	TNR1A_HUMAN	TNFRSF1A	80.908	89.62			HUMAN	SUBEXPERT	HC substrate	N-out	VKGTEDSGTT	VLLPLVIFFGLCLLSLLFIGLMY	RYQRWKSKLY
P19438	PH	TNR1A_HUMAN	TNFRSF1A	84.103	92.898			HUMAN	SUBEXPERT	HC substrate	N-out	VKGTEDSGTT	VLLPLVIFFGLCLLSLLFIGLMY	RYQRWKSKLY
P20352	UP	TF_MOUSE	F3	90.059	94.323	87.061	5.829	MOUSE	SS_TYPE1	HC substrate	N-out	TEQWKSFLGE	TLIIVGAVVLLATIFIILLSISL	CKRRKNRAGQ
P20352	TM	TF_MOUSE	F3	77.339	88.996			MOUSE	SS_TYPE1	HC substrate	N-out	EQWKSFLGET	LIIVGAVVLLATIFIILLSISLC	KRRKNRAGQK
P20352	PH	TF_MOUSE	F3	81.308	90.342			MOUSE	SS_TYPE1	HC substrate	N-out	EQWKSFLGET	LIIVGAVVLLATIFIILLSISLC	KRRKNRAGQK
Q8TBP5	UP	F174A_HUMAN	FAM174A	88.712	92.474	87.051	4.952	HUMAN	OTHERS	HC substrate	N-out	NPGDKPMTQR	ALTVLMVVSGAVLVYFVVRTV	RMRRRNRKTR
Q8TBP5	TM	F174A_HUMAN	FAM174A	81.533	93.154			HUMAN	OTHERS	HC substrate	N-out	NPGDKPMTQR	ALTVLMVVSGAVLVYFVVRTVRM	RRRNRKTRRY
Q8TBP5	PH	F174A_HUMAN	FAM174A	80.227	86.209			HUMAN	OTHERS	HC substrate	N-out	NPGDKPMTQR	ALTVLMVVSGAVLVYFVVRTV	RMRRRNRKTR
Q3UWA6	UP	GUC2C_MOUSE	Gucy2c	79.088	90.779	87.018	5.825	MOUSE	SS_TYPE1	HC substrate	N-out	VPGLGPQILM	IAVFTLTGILVVLLLIALLVL	RKYRRDHALR
Q3UWA6	TM	GUC2C_MOUSE	Gucy2c	79.345	88.303			MOUSE	SS_TYPE1	HC substrate	N-out	NDVPGLGPQI	LMIAVFTLTGILVVLLLIALLVL	RKYRRDHALR
Q3UWA6	PH	GUC2C_MOUSE	Gucy2c	90.029	94.565			MOUSE	SS_TYPE1	HC substrate	N-out	PNDVPGLGPQ	ILMIAVFTLTGILVVLLLIALLVL	RKYRRDHALR
Q62190	UP	RON_MOUSE	Mst1r	81.053	92.112	86.932	4.05	MOUSE	SS_TYPE1	HC substrate	N-out	RSSPGRASQR	ILLIALLVLILLVAVLAVALI	FNSRRRKKQL
Q62190	TM	RON_MOUSE	Mst1r	82.707	90.077			MOUSE	SS_TYPE1	HC substrate	N-out	RSSPGRASQR	ILLIALLVLILLVAVLAVALIFN	SRRRKKQLGA
Q62190	PH	RON_MOUSE	Mst1r	85.859	89.782			MOUSE	SS_TYPE1	HC substrate	N-out	RSSPGRASQR	ILLIALLVLILLVAVLAVALIF	NSRRRKKQLG
P23469	UP	PTPRE_HUMAN	PTPRE	81.102	92.408	86.897	6.054	HUMAN	OTHERS	HC substrate	N-out	GPPDPGASQP	LLAWLLLPLLLLLLVLLLAAYFF	RFRKQRKAVV
P23469	TM	PTPRE_HUMAN	PTPRE	77.218	92.448			HUMAN	OTHERS	HC substrate	N-out	GPPDPGASQP	LLAWLLLPLLLLLLVLLLAAYFF	RFRKQRKAVV
P23469	PH	PTPRE_HUMAN	PTPRE	85.809	92.396			HUMAN	OTHERS	HC substrate	N-out	GPPDPGASQP	LLAWLLLPLLLLLLVLLLAAYFF	RFRKQRKAVV
Q6UXG8	UP	BTNL9_HUMAN	BTNL9	84.907	92.806	86.897	5.953	HUMAN	SS_TYPE1	HC substrate	N-out	VFVPGASAWK	SAFVATLPLLLVLAALALGVL	RKQRRSREKL
Q6UXG8	TM	BTNL9_HUMAN	BTNL9	75.964	91.416			HUMAN	SS_TYPE1	HC substrate	N-out	FVPGASAWKS	AFVATLPLLLVLAALALGVL	RKQRRSREKL
Q6UXG8	PH	BTNL9_HUMAN	BTNL9	84.228	92.06			HUMAN	SS_TYPE1	HC substrate	N-out	FVPGASAWKS	AFVATLPLLLVLAALALGVL	RKQRRSREKL
O70570	UP	PIGR_MOUSE	Pigr	79.086	90.685	86.894	4.371	MOUSE	SS_TYPE1	HC substrate	N-out	DGQSRSSSSK	VLFSTLVPLGLVLAVGAIAVWVA	RVRHRKNVDR
O70570	TM	PIGR_MOUSE	Pigr	84.139	90.482			MOUSE	SS_TYPE1	HC substrate	N-out	DGQSRSSSSK	VLFSTLVPLGLVLAVGAIAVWVA	RVRHRKNVDR
O70570	PH	PIGR_MOUSE	Pigr	85.863	91.112			MOUSE	SS_TYPE1	HC substrate	N-out	DGQSRSSSSK	VLFSTLVPLGLVLAVGAIAVWVA	RVRHRKNVDR
Q2M385	UP	MPEG1_HUMAN	MPEG1	80.098	88.72	86.869	4.579	HUMAN	OTHERS	HC substrate	N-out	HGDGGGLSGG	AAAGVTVGVTTILAVVITLAI	YGTRKFKKKA
Q2M385	TM	MPEG1_HUMAN	MPEG1	84.266	94.746			HUMAN	OTHERS	HC substrate	N-out	HGDGGGLSGG	AAAGVTVGVTTILAVVITLAIYG	TRKFKKKAYQ
Q2M385	PH	MPEG1_HUMAN	MPEG1	84.736	88.648			HUMAN	OTHERS	HC substrate	N-out	HGDGGGLSGG	AAAGVTVGVTTILAVVITLAIY	GTRKFKKKAY
Q8VI56	UP	LRP4_MOUSE	Lrp4	74.205	90.619	86.831	6.781	MOUSE	SS_TYPE1	HC substrate	N-out	AAPGEGLHVS	YAIGGLLSILLILLVIAALML	YRHRKSKFTD
Q8VI56	TM	LRP4_MOUSE	Lrp4	86.572	94.555			MOUSE	SS_TYPE1	HC substrate	N-out	VPAAPGEGLH	VSYAIGGLLSILLILLVIAALML	YRHRKSKFTD
Q8VI56	PH	LRP4_MOUSE	Lrp4	82.962	92.072			MOUSE	SS_TYPE1	HC substrate	N-out	VPAAPGEGLH	VSYAIGGLLSILLILLVIAALMLY	RHRKSKFTDP
P29323	UP	EPHB2_HUMAN	EPHB2	88.497	94.009	86.824	9.287	HUMAN	SS_TYPE1	HC substrate	N-out	QTSIQEKLPL	IIGSSAAGLVFLIAVVVIAIV	CNRRGFERAD
P29323	TM	EPHB2_HUMAN	EPHB2	66.75	90.46			HUMAN	SS_TYPE1	HC substrate	N-out	YQTSIQEKLP	LIIGSSAAGLVFLIAVVVIAIVC	NRRGFERADS
P29323	PH	EPHB2_HUMAN	EPHB2	87.603	93.625			HUMAN	SS_TYPE1	HC substrate	N-out	YQTSIQEKLP	LIIGSSAAGLVFLIAVVVIAIVC	NRRGFERADS
P08920	UP	CD2_MOUSE	Cd2	87.278	92.022	86.766	3.747	MOUSE	SS_TYPE1	HC substrate	N-out	VVNCPEKGLS	FYVTVGVGAGGLLLVLLVALFIFCIC	KRRKRNRRRK
P08920	TM	CD2_MOUSE	Cd2	80.525	87.634			MOUSE	SS_TYPE1	HC substrate	N-out	NCPEKGLSFY	VTVGVGAGGLLLVLLVALFIFCI	CKRRKRNRRR
P08920	PH	CD2_MOUSE	Cd2	83.688	89.447			MOUSE	SS_TYPE1	HC substrate	N-out	MEVVNCPEKG	LSFYVTVGVGAGGLLLVLLVALFIFCIC	KRRKRNRRRK
Q96DU3	UP	SLAF6_HUMAN	SLAMF6	88.559	94.214	86.717	7.115	HUMAN	OTHERS	HC substrate	N-out	VKIQYTDTKM	ILFMVSGICIVFGFIILLLLV	LRKRRDSLSL
Q96DU3	TM	SLAF6_HUMAN	SLAMF6	72.25	87.209			HUMAN	OTHERS	HC substrate	N-out	DVKIQYTDTK	MILFMVSGICIVFGFIILLLLVL	RKRRDSLSLS
Q96DU3	PH	SLAF6_HUMAN	SLAMF6	85.583	92.486			HUMAN	OTHERS	HC substrate	N-out	DVKIQYTDTK	MILFMVSGICIVFGFIILLLLVL	RKRRDSLSLS
P08887	UP	IL6RA_HUMAN	IL6R	76.182	90.171	86.693	6.74	HUMAN	SUBLIT	HC substrate	N-out	VQDSSSVPLP	TFLVAGGSLAFGTLLCIAIVL	RFKKTWKLRA
P08887	TM	IL6RA_HUMAN	IL6R	84.881	94.666			HUMAN	SUBLIT	HC substrate	N-out	LPVQDSSSVP	LPTFLVAGGSLAFGTLLCIAIVL	RFKKTWKLRA
P08887	PH	IL6RA_HUMAN	IL6R	80.698	93.561			HUMAN	SUBLIT	HC substrate	N-out	QDSSSVPLPT	FLVAGGSLAFGTLLCIAIVLRF	KKTWKLRALK
Q92673	UP	SORL_HUMAN	SORL1	78.214	90.72	86.656	5.314	HUMAN	SUBEXPERT	HC substrate	N-out	TQAARSTDVA	AVVVPILFLILLSLGVGFAIL	YTKHRRLQSS
Q92673	TM	SORL_HUMAN	SORL1	81.498	90.072			HUMAN	SUBEXPERT	HC substrate	N-out	SATQAARSTD	VAAVVVPILFLILLSLGVGFAIL	YTKHRRLQSS
Q92673	PH	SORL_HUMAN	SORL1	86.207	93.226			HUMAN	SUBEXPERT	HC substrate	N-out	SATQAARSTD	VAAVVVPILFLILLSLGVGFAILY	TKHRRLQSSF
Q64151	UP	SEM4C_MOUSE	Sema4c	85.25	91.682	86.615	5.371	MOUSE	SS_TYPE1	HC substrate	N-out	EARAPLENLG	LVWLAVVALGAVCLVLLLLVL	SLRRRLREEL
Q64151	TM	SEM4C_MOUSE	Sema4c	77.757	91.024			MOUSE	SS_TYPE1	HC substrate	N-out	EARAPLENLG	LVWLAVVALGAVCLVLLLLVLSL	RRRLREELEK
Q64151	PH	SEM4C_MOUSE	Sema4c	82.123	91.855			MOUSE	SS_TYPE1	HC substrate	N-out	EARAPLENLG	LVWLAVVALGAVCLVLLLLVLSL	RRRLREELEK
Q9C0C4	UP	SEM4C_HUMAN	SEMA4C	85.25	91.682	86.615	5.371	HUMAN	SS_TYPE1	HC substrate	N-out	EARAPLENLG	LVWLAVVALGAVCLVLLLLVL	SLRRRLREEL
Q9C0C4	TM	SEM4C_HUMAN	SEMA4C	77.757	91.024			HUMAN	SS_TYPE1	HC substrate	N-out	EARAPLENLG	LVWLAVVALGAVCLVLLLLVLSL	RRRLREELEK
Q9C0C4	PH	SEM4C_HUMAN	SEMA4C	82.123	91.855			HUMAN	SS_TYPE1	HC substrate	N-out	EARAPLENLG	LVWLAVVALGAVCLVLLLLVLSL	RRRLREELEK
P54763	UP	EPHB2_MOUSE	Ephb2	87.904	94.121	86.603	9.469	MOUSE	SUBEXPERT	HC substrate	N-out	QTSIKEKLPL	IVGSSAAGLVFLIAVVVIAIV	CNRRGFERAD
P54763	TM	EPHB2_MOUSE	Ephb2	66.231	90.728			MOUSE	SUBEXPERT	HC substrate	N-out	YQTSIKEKLP	LIVGSSAAGLVFLIAVVVIAIVC	NRRGFERADS
P54763	PH	EPHB2_MOUSE	Ephb2	87.139	93.494			MOUSE	SUBEXPERT	HC substrate	N-out	YQTSIKEKLP	LIVGSSAAGLVFLIAVVVIAIVC	NRRGFERADS
Q9JHJ8	UP	ICOSL_MOUSE	Icoslg	85.418	91.711	86.589	5.018	MOUSE	OTHERS	HC substrate	N-out	KNPQETHNNE	LKVLVPVLAVLAAAAFVSFII	YRRTRPHRSY
Q9JHJ8	TM	ICOSL_MOUSE	Icoslg	77.842	89.418			MOUSE	OTHERS	HC substrate	N-out	PQETHNNELK	VLVPVLAVLAAAAFVSFIIY	RRTRPHRSYT
Q9JHJ8	PH	ICOSL_MOUSE	Icoslg	83.27	91.873			MOUSE	OTHERS	HC substrate	N-out	PQETHNNELK	VLVPVLAVLAAAAFVSFIIY	RRTRPHRSYT
P70387	UP	HFE_MOUSE	Hfe	88.131	93.472	86.553	6.719	MOUSE	SS_TYPE1	HC substrate	N-out	WEPLQSQAMI	IGIISGVTVCAIFLVGILFLI	LRKRKASGGT
P70387	TM	HFE_MOUSE	Hfe	76	92.041			MOUSE	SS_TYPE1	HC substrate	N-out	SWEPLQSQAM	IIGIISGVTVCAIFLVGILFLIL	RKRKASGGTM
P70387	PH	HFE_MOUSE	Hfe	78.792	90.884			MOUSE	SS_TYPE1	HC substrate	N-out	TASWEPLQSQ	AMIIGIISGVTVCAIFLVGILFLIL	RKRKASGGTM
P25445	UP	TNR6_HUMAN	FAS	81.491	92.99	86.532	4.773	HUMAN	OTHERS	HC substrate	N-out	KCKEEGSRSN	LGWLCLLLLPIPLIVWV	KRKEVQKTCR
P25445	PH	TNR6_HUMAN	FAS	82.433	89.215			HUMAN	OTHERS	HC substrate	N-out	KCKEEGSRSN	LGWLCLLLLPIPLIVWV	KRKEVQKTCR
Q8BYM5	UP	NLGN3_MOUSE	Nlgn3	86.878	93.32	86.488	6.596	MOUSE	SS_TYPE1	HC substrate	N-out	NPRDYSTELS	VTIAVGASLLFLNVLAFAALY	YRKDKRRQEP
Q8BYM5	TM	NLGN3_MOUSE	Nlgn3	74.161	87.939			MOUSE	SS_TYPE1	HC substrate	N-out	VENPRDYSTE	LSVTIAVGASLLFLNVLAFAALY	YRKDKRRQEP
Q8BYM5	PH	NLGN3_MOUSE	Nlgn3	83.147	93.486			MOUSE	SS_TYPE1	HC substrate	N-out	VENPRDYSTE	LSVTIAVGASLLFLNVLAFAALYY	RKDKRRQEPL
Q9NZ94	UP	NLGN3_HUMAN	NLGN3	86.878	93.32	86.488	6.596	HUMAN	SS_TYPE1	HC substrate	N-out	NPRDYSTELS	VTIAVGASLLFLNVLAFAALY	YRKDKRRQEP
Q9NZ94	TM	NLGN3_HUMAN	NLGN3	74.161	87.939			HUMAN	SS_TYPE1	HC substrate	N-out	VENPRDYSTE	LSVTIAVGASLLFLNVLAFAALY	YRKDKRRQEP
Q9NZ94	PH	NLGN3_HUMAN	NLGN3	83.147	93.486			HUMAN	SS_TYPE1	HC substrate	N-out	VENPRDYSTE	LSVTIAVGASLLFLNVLAFAALYY	RKDKRRQEPL
O43157	UP	PLXB1_HUMAN	PLXNB1	76.339	89.618	86.469	6.715	HUMAN	SS_TYPE1	HC substrate	N-out	SPGAFPVAAQ	VGLGVGTSLLALGVIIIVLMY	RRKSKQALRD
O43157	PH	PLXB1_HUMAN	PLXNB1	85.296	94.622			HUMAN	SS_TYPE1	HC substrate	N-out	SPGAFPVAAQ	VGLGVGTSLLALGVIIIVLMY	RRKSKQALRD
Q8CJH3	UP	PLXB1_MOUSE	Plxnb1	77.789	89.824	86.452	6.25	MOUSE	SS_TYPE1	HC substrate	N-out	SPVAFPVAAQ	VGLGVGTSLLALGVIIIVLIY	RRKSKQALRD
Q8CJH3	PH	PLXB1_MOUSE	Plxnb1	83.814	94.38			MOUSE	SS_TYPE1	HC substrate	N-out	SPVAFPVAAQ	VGLGVGTSLLALGVIIIVLIY	RRKSKQALRD
P12318	UP	FCG2A_HUMAN	FCGR2A	91.58	96.641	86.432	7.653	HUMAN	OTHERS	HC substrate	N-out	PSMGSSSPMG	IIVAVVIATAVAAIVAAVVALIY	CRKKRISANS
P12318	TM	FCG2A_HUMAN	FCGR2A	79.574	93.168			HUMAN	OTHERS	HC substrate	N-out	PSMGSSSPMG	IIVAVVIATAVAAIVAAVVALIY	CRKKRISANS
P12318	PH	FCG2A_HUMAN	FCGR2A	76.343	81.285			HUMAN	OTHERS	HC substrate	N-out	QVPSMGSSSP	MGIIVAVVIATAVAAIVAAVVALIY	CRKKRISANS
P31995	UP	FCG2C_HUMAN	FCGR2C	90.618	96.453	86.419	7.155	HUMAN	SS_TYPE1	HC substrate	N-out	VQAPSSSPMG	IIVAVVTGIAVAAIVAAVVALIY	CRKKRISANS
P31995	TM	FCG2C_HUMAN	FCGR2C	80.868	92.19			HUMAN	SS_TYPE1	HC substrate	N-out	VQAPSSSPMG	IIVAVVTGIAVAAIVAAVVALIY	CRKKRISANS
P31995	PH	FCG2C_HUMAN	FCGR2C	76.008	82.379			HUMAN	SS_TYPE1	HC substrate	N-out	ITVQAPSSSP	MGIIVAVVTGIAVAAIVAAVVALIY	CRKKRISANS
P15209	UP	NTRK2_MOUSE	Ntrk2	83.304	88.81	86.389	5.073	MOUSE	SUBEXPERT	HC substrate	N-out	DVADQSNREH	LSVYAVVVIASVVGFCLLVMLLLL	KLARHSKFGM
P15209	TM	NTRK2_MOUSE	Ntrk2	84.675	92.874			MOUSE	SUBEXPERT	HC substrate	N-out	VADQSNREHL	SVYAVVVIASVVGFCLLVMLLLL	KLARHSKFGM
P15209	PH	NTRK2_MOUSE	Ntrk2	77.792	90.878			MOUSE	SUBEXPERT	HC substrate	N-out	DVADQSNREH	LSVYAVVVIASVVGFCLLVMLLLL	KLARHSKFGM
P01833	UP	PIGR_HUMAN	PIGR	79.812	89.989	86.389	4.844	HUMAN	OTHERS	HC substrate	N-out	SSEEQGGSSR	ALVSTLVPLGLVLAVGAVAVGVA	RARHRKNVDR
P01833	TM	PIGR_HUMAN	PIGR	86.216	93.943			HUMAN	OTHERS	HC substrate	N-out	SSEEQGGSSR	ALVSTLVPLGLVLAVGAVAVGVA	RARHRKNVDR
P01833	PH	PIGR_HUMAN	PIGR	81.205	87.168			HUMAN	OTHERS	HC substrate	N-out	SSEEQGGSSR	ALVSTLVPLGLVLAVGAVAVGVA	RARHRKNVDR
P18827	UP	SDC1_HUMAN	SDC1	69.437	90.315	86.386	8.186	HUMAN	SUBLIT	HC substrate	N-out	GLLDRKEVLG	GVIAGGLVGLIFAVCLVGFML	YRMKKKDEGS
P18827	TM	SDC1_HUMAN	SDC1	84.649	91.408			HUMAN	SUBLIT	HC substrate	N-out	QGLLDRKEVL	GGVIAGGLVGLIFAVCLVGFMLY	RMKKKDEGSY
P18827	PH	SDC1_HUMAN	SDC1	87.808	94.696			HUMAN	SUBLIT	HC substrate	N-out	ASQGLLDRKE	VLGGVIAGGLVGLIFAVCLVGFMLY	RMKKKDEGSY
P18052	UP	PTPRA_MOUSE	Ptpra	78.272	92.707	86.375	6.425	MOUSE	SS_TYPE1	HC substrate	N-out	ETFPPADETP	IIAVMVALSSLLVIVFIIIVLYML	RFKKYKQAGS
P18052	TM	PTPRA_MOUSE	Ptpra	77.564	89.775			MOUSE	SS_TYPE1	HC substrate	N-out	ETFPPADETP	IIAVMVALSSLLVIVFIIIVLYM	LRFKKYKQAG
P18052	PH	PTPRA_MOUSE	Ptpra	86.29	93.639			MOUSE	SS_TYPE1	HC substrate	N-out	ETFPPADETP	IIAVMVALSSLLVIVFIIIVLYML	RFKKYKQAGS
P14151	UP	LYAM1_HUMAN	SELL	83.031	90.73	86.374	3.655	HUMAN	OTHERS	HC substrate	N-out	FSMIKEGDYN	PLFIPVAVMVTAFSGLAFIIWLA	RRLKKGKKSK
P14151	TM	LYAM1_HUMAN	SELL	83.322	87.524			HUMAN	OTHERS	HC substrate	N-out	FSMIKEGDYN	PLFIPVAVMVTAFSGLAFIIWLA	RRLKKGKKSK
P14151	PH	LYAM1_HUMAN	SELL	82.404	91.234			HUMAN	OTHERS	HC substrate	N-out	SMIKEGDYNP	LFIPVAVMVTAFSGLAFIIWLA	RRLKKGKKSK
Q91ZX7	UP	LRP1_MOUSE	Lrp1	84.789	92.873	86.372	7.466	MOUSE	SS_TYPE1	HC substrate	N-out	SQQQPGHMAS	ILIPLLLLLLLLLVAGVVFWY	KRRVRGAKGF
Q91ZX7	TM	LRP1_MOUSE	Lrp1	71.096	91.316			MOUSE	SS_TYPE1	HC substrate	N-out	VVSQQQPGHM	ASILIPLLLLLLLLLVAGVVFWY	KRRVRGAKGF
Q91ZX7	PH	LRP1_MOUSE	Lrp1	86.146	92.011			MOUSE	SS_TYPE1	HC substrate	N-out	SQQQPGHMAS	ILIPLLLLLLLLLVAGVVFWY	KRRVRGAKGF
Q9UKJ0	UP	PILRB_HUMAN	PILRB	81.916	92.543	86.359	5.802	HUMAN	SS_TYPE1	HC substrate	N-out	WHLSLDTAIR	VALAVAVLKTVILGLLCLLLL	WWRRRKGSRA
Q9UKJ0	TM	PILRB_HUMAN	PILRB	79.41	93.029			HUMAN	SS_TYPE1	HC substrate	N-out	WHLSLDTAIR	VALAVAVLKTVILGLLCLLLLWW	RRRKGSRAPS
Q9UKJ0	PH	PILRB_HUMAN	PILRB	80.62	90.634			HUMAN	SS_TYPE1	HC substrate	N-out	WHLSLDTAIR	VALAVAVLKTVILGLLCLLLLWW	RRRKGSRAPS
Q8NFZ3	UP	NLGNY_HUMAN	NLGN4Y	88.622	94.755	86.352	7.301	HUMAN	SS_TYPE1	HC substrate	N-out	TKRDYSTELS	VTIAVGASLLFLNILAFAALY	YKKDKRRHET
Q8NFZ3	TM	NLGNY_HUMAN	NLGN4Y	72.82	87.15			HUMAN	SS_TYPE1	HC substrate	N-out	IETKRDYSTE	LSVTIAVGASLLFLNILAFAALY	YKKDKRRHET
Q8NFZ3	PH	NLGNY_HUMAN	NLGN4Y	81.985	92.777			HUMAN	SS_TYPE1	HC substrate	N-out	IETKRDYSTE	LSVTIAVGASLLFLNILAFAALYY	KKDKRRHETH
Q8N0W4	UP	NLGNX_HUMAN	NLGN4X	88.622	94.755	86.352	7.301	HUMAN	SS_TYPE1	HC substrate	N-out	TKRDYSTELS	VTIAVGASLLFLNILAFAALY	YKKDKRRHET
Q8N0W4	TM	NLGNX_HUMAN	NLGN4X	72.82	87.15			HUMAN	SS_TYPE1	HC substrate	N-out	IETKRDYSTE	LSVTIAVGASLLFLNILAFAALY	YKKDKRRHET
Q8N0W4	PH	NLGNX_HUMAN	NLGN4X	81.985	92.777			HUMAN	SS_TYPE1	HC substrate	N-out	IETKRDYSTE	LSVTIAVGASLLFLNILAFAALYY	KKDKRRHETH
P16109	UP	LYAM3_HUMAN	SELP	84.412	90.584	86.337	5.69	HUMAN	OTHERS	HC substrate	N-out	QAGPLTIQEA	LTYFGGAVASTIGLIMGGTLLALL	RKRFRQKDDG
P16109	TM	LYAM3_HUMAN	SELP	80.455	93.061			HUMAN	OTHERS	HC substrate	N-out	AGPLTIQEAL	TYFGGAVASTIGLIMGGTLLALL	RKRFRQKDDG
P16109	PH	LYAM3_HUMAN	SELP	78.132	91.378			HUMAN	OTHERS	HC substrate	N-out	CQAGPLTIQE	ALTYFGGAVASTIGLIMGGTLLALL	RKRFRQKDDG
P55899	UP	FCGRN_HUMAN	FCGRT	84.807	91.352	86.328	6.792	HUMAN	OTHERS	HC substrate	N-out	VELESPAKSS	VLVVGIVIGVLLLTAAAVGGALLW	RRMRSGLPAP
P55899	TM	FCGRN_HUMAN	FCGRT	73.268	85.979			HUMAN	OTHERS	HC substrate	N-out	VELESPAKSS	VLVVGIVIGVLLLTAAAVGGALL	WRRMRSGLPA
P55899	PH	FCGRN_HUMAN	FCGRT	87.441	95.12			HUMAN	OTHERS	HC substrate	N-out	VELESPAKSS	VLVVGIVIGVLLLTAAAVGGALLW	RRMRSGLPAP
P52799	UP	EFNB2_HUMAN	EFNB2	80.04	89.627	86.315	5.156	HUMAN	SS_TYPE1	HC substrate	N-out	ILGSEVALFA	GIASGCIIFIVIIITLVVLLL	KYRRRHRKHS
P52799	TM	EFNB2_HUMAN	EFNB2	81.97	92.846			HUMAN	SS_TYPE1	HC substrate	N-out	NNILGSEVAL	FAGIASGCIIFIVIIITLVVLLL	KYRRRHRKHS
P52799	PH	EFNB2_HUMAN	EFNB2	81.84	91.567			HUMAN	SS_TYPE1	HC substrate	N-out	HSGNNILGSE	VALFAGIASGCIIFIVIIITLVVLLL	KYRRRHRKHS
O15389	UP	SIGL5_HUMAN	SIGLEC5	79.442	91.716	86.31	5.774	HUMAN	SS_TYPE1	HC substrate	N-out	LGTGVVPAAL	GGAGVMALLCICLCLIFFLIV	KARRKQAAGR
O15389	TM	SIGL5_HUMAN	SIGLEC5	79.888	94.645			HUMAN	SS_TYPE1	HC substrate	N-out	SNLGTGVVPA	ALGGAGVMALLCICLCLIFFLIV	KARRKQAAGR
O15389	PH	SIGL5_HUMAN	SIGLEC5	83.549	88.618			HUMAN	SS_TYPE1	HC substrate	N-out	RSNLGTGVVP	AALGGAGVMALLCICLCLIFFLIV	KARRKQAAGR
P18337	UP	LYAM1_MOUSE	Sell	80.87	90.291	86.309	3.905	MOUSE	SS_TYPE1	HC substrate	N-out	FSKIKEGDYN	PLFIPVAVMVTAFSGLAFLIWLA	RRLKKGKKSQ
P18337	TM	LYAM1_MOUSE	Sell	83.886	88.254			MOUSE	SS_TYPE1	HC substrate	N-out	FSKIKEGDYN	PLFIPVAVMVTAFSGLAFLIWLA	RRLKKGKKSQ
P18337	PH	LYAM1_MOUSE	Sell	83.121	91.433			MOUSE	SS_TYPE1	HC substrate	N-out	SKIKEGDYNP	LFIPVAVMVTAFSGLAFLIWLA	RRLKKGKKSQ
Q8N8Z6	UP	DCBD1_HUMAN	DCBLD1	84.973	92.21	86.286	4.796	HUMAN	OTHERS	HC substrate	N-out	TSTGINITTV	AIPLVLLVVLVFAGMGIFAAF	RKKKKKGSPY
Q8N8Z6	TM	DCBD1_HUMAN	DCBLD1	79.772	89.393			HUMAN	OTHERS	HC substrate	N-out	EETSTGINIT	TVAIPLVLLVVLVFAGMGIFAAF	RKKKKKGSPY
Q8N8Z6	PH	DCBD1_HUMAN	DCBLD1	80.767	90.601			HUMAN	OTHERS	HC substrate	N-out	ETSTGINITT	VAIPLVLLVVLVFAGMGIFAAF	RKKKKKGSPY
Q68FM6	UP	PPR29_MOUSE	Elfn2	89.438	94.501	86.283	7.562	MOUSE	SS_NO_TYPE	HC substrate	N-out	APSTSTTTHY	IMTILGCLFGMVIVLGAVYYC	LRKRRMQEEK
Q68FM6	TM	PPR29_MOUSE	Elfn2	76.589	93.141			MOUSE	SS_NO_TYPE	HC substrate	N-out	LAPSTSTTTH	YIMTILGCLFGMVIVLGAVYYCL	RKRRMQEEKQ
Q68FM6	PH	PPR29_MOUSE	Elfn2	75.376	88.654			MOUSE	SS_NO_TYPE	HC substrate	N-out	LAPSTSTTTH	YIMTILGCLFGMVIVLGAVYYCL	RKRRMQEEKQ
Q5R3F8	UP	PPR29_HUMAN	ELFN2	89.438	94.501	86.283	7.562	HUMAN	SS_NO_TYPE	HC substrate	N-out	APSTSTTTHY	IMTILGCLFGMVIVLGAVYYC	LRKRRMQEEK
Q5R3F8	TM	PPR29_HUMAN	ELFN2	76.589	93.141			HUMAN	SS_NO_TYPE	HC substrate	N-out	LAPSTSTTTH	YIMTILGCLFGMVIVLGAVYYCL	RKRRMQEEKQ
Q5R3F8	PH	PPR29_HUMAN	ELFN2	75.376	88.654			HUMAN	SS_NO_TYPE	HC substrate	N-out	LAPSTSTTTH	YIMTILGCLFGMVIVLGAVYYCL	RKRRMQEEKQ
Q924X6	UP	LRP8_MOUSE	Lrp8	87.612	94.351	86.202	4.95	MOUSE	SUBEXPERT	HC substrate	N-out	GSQMGSTVTA	AVIGVIVPIVVIALLCMSGYLIW	RNWKRKNTKS
Q924X6	TM	LRP8_MOUSE	Lrp8	78.567	86.369			MOUSE	SUBEXPERT	HC substrate	N-out	GSQMGSTVTA	AVIGVIVPIVVIALLCMSGYLIW	RNWKRKNTKS
Q924X6	PH	LRP8_MOUSE	Lrp8	82.145	88.168			MOUSE	SUBEXPERT	HC substrate	N-out	EGSQMGSTVT	AAVIGVIVPIVVIALLCMSGYLIW	RNWKRKNTKS
P97326	UP	CADH6_MOUSE	Cdh6	84.286	94.046	86.148	7.656	MOUSE	SS_TYPE1	HC substrate	N-out	IHPTGLSTGA	LVAILLCIVILLVTVVLFAAL	RRQRKKEPLI
P97326	TM	CADH6_MOUSE	Cdh6	71.764	92.117			MOUSE	SS_TYPE1	HC substrate	N-out	ALIHPTGLST	GALVAILLCIVILLVTVVLFAAL	RRQRKKEPLI
P97326	PH	CADH6_MOUSE	Cdh6	82.837	91.839			MOUSE	SS_TYPE1	HC substrate	N-out	LIHPTGLSTG	ALVAILLCIVILLVTVVLFAAL	RRQRKKEPLI
P55285	UP	CADH6_HUMAN	CDH6	84.286	94.046	86.148	7.656	HUMAN	SS_TYPE1	HC substrate	N-out	IHPTGLSTGA	LVAILLCIVILLVTVVLFAAL	RRQRKKEPLI
P55285	TM	CADH6_HUMAN	CDH6	71.764	92.117			HUMAN	SS_TYPE1	HC substrate	N-out	ALIHPTGLST	GALVAILLCIVILLVTVVLFAAL	RRQRKKEPLI
P55285	PH	CADH6_HUMAN	CDH6	82.837	91.839			HUMAN	SS_TYPE1	HC substrate	N-out	LIHPTGLSTG	ALVAILLCIVILLVTVVLFAAL	RRQRKKEPLI
Q96J84	UP	KIRR1_HUMAN	KIRREL1	82.229	90.672	86.14	5.707	HUMAN	OTHERS	HC substrate	N-out	REVLPVGIIA	GATIGASILLIFFFIALVFFL	YRRRKGSRKD
Q96J84	TM	KIRR1_HUMAN	KIRREL1	76.353	87.754			HUMAN	OTHERS	HC substrate	N-out	LEEREVLPVG	IIAGATIGASILLIFFFIALVFF	LYRRRKGSRK
Q96J84	PH	KIRR1_HUMAN	KIRREL1	85.871	93.958			HUMAN	OTHERS	HC substrate	N-out	IQLEEREVLP	VGIIAGATIGASILLIFFFIALVFFLY	RRRKGSRKDV
P01130	UP	LDLR_HUMAN	LDLR	78.387	93.894	86.12	4.87	HUMAN	SUBEXPERT	HC substrate	N-out	GNEKKPSSVR	ALSIVLPIVLLVFLCLGVFLLW	KNWRLKNINS
P01130	TM	LDLR_HUMAN	LDLR	83.311	85.948			HUMAN	SUBEXPERT	HC substrate	N-out	GRGNEKKPSS	VRALSIVLPIVLLVFLCLGVFLL	WKNWRLKNIN
P01130	PH	LDLR_HUMAN	LDLR	85.374	89.809			HUMAN	SUBEXPERT	HC substrate	N-out	GNEKKPSSVR	ALSIVLPIVLLVFLCLGVFLLW	KNWRLKNINS
P06339	UP	HA15_MOUSE	H2-T23	90.842	95.707	86.12	8.169	MOUSE	SS_TYPE1	HC substrate	N-out	EPPPSTVSNM	VIIAVLVVLGAVIILGAVVAFVM	KRRRHIGVKG
P06339	TM	HA15_MOUSE	H2-T23	82.356	91.46			MOUSE	SS_TYPE1	HC substrate	N-out	WEPPPSTVSN	MVIIAVLVVLGAVIILGAVVAFV	MKRRRHIGVK
P06339	PH	HA15_MOUSE	H2-T23	70.519	85.836			MOUSE	SS_TYPE1	HC substrate	N-out	WEPPPSTVSN	MVIIAVLVVLGAVIILGAVVAFV	MKRRRHIGVK
Q9H2U9	UP	ADAM7_HUMAN	ADAM7	84.31	89.481	86.095	6.688	HUMAN	OTHERS	HC substrate	N-out	ACEETLHVTN	ITILVVVLVLVIVGIGVLILL	VRYRKCIKLK
Q9H2U9	TM	ADAM7_HUMAN	ADAM7	86.435	93.759			HUMAN	OTHERS	HC substrate	N-out	VACEETLHVT	NITILVVVLVLVIVGIGVLILLV	RYRKCIKLKQ
Q9H2U9	PH	ADAM7_HUMAN	ADAM7	72.669	89.916			HUMAN	OTHERS	HC substrate	N-out	ACEETLHVTN	ITILVVVLVLVIVGIGVLILLV	RYRKCIKLKQ
Q96KG7	UP	MEG10_HUMAN	MEGF10	86.979	94.439	86.046	8.8	HUMAN	OTHERS	HC substrate	N-out	ALPADSYQIG	AIAGIIILVLVVLFLLALFII	YRHKQKGKES
Q96KG7	TM	MEG10_HUMAN	MEGF10	68.222	84.155			HUMAN	OTHERS	HC substrate	N-out	STALPADSYQ	IGAIAGIIILVLVVLFLLALFII	YRHKQKGKES
Q96KG7	PH	MEG10_HUMAN	MEGF10	88.229	94.249			HUMAN	OTHERS	HC substrate	N-out	RTSTALPADS	YQIGAIAGIIILVLVVLFLLALFIIY	RHKQKGKESS
Q9Y5M8	UP	SRPRB_HUMAN	SRPRB	89.979	95.014	86.013	6.541	HUMAN	SS_NO_TYPE	HC substrate	N-in	RQELQQTDPT	LLSVVVAVLAVLLTLVFWKLI	RSRRSSQRAV
Q9Y5M8	TM	SRPRB_HUMAN	SRPRB	76.387	82.067			HUMAN	SS_NO_TYPE	HC substrate	N-in	RQELQQTDPT	LLSVVVAVLAVLLTLVFW	KLIRSRRSSQ
Q9Y5M8	PH	SRPRB_HUMAN	SRPRB	81.239	91.394			HUMAN	SS_NO_TYPE	HC substrate	N-in	LRQELQQTDP	TLLSVVVAVLAVLLTLVFW	KLIRSRRSSQ
P52800	UP	EFNB2_MOUSE	Efnb2	79.036	89.253	85.989	5.379	MOUSE	SUBLIT	HC substrate	N-out	LLGSEVALFA	GIASGCIIFIVIIITLVVLLL	KYRRRHRKHS
P52800	TM	EFNB2_MOUSE	Efnb2	81.146	92.522			MOUSE	SUBLIT	HC substrate	N-out	NNLLGSEVAL	FAGIASGCIIFIVIIITLVVLLL	KYRRRHRKHS
P52800	PH	EFNB2_MOUSE	Efnb2	82.168	91.808			MOUSE	SUBLIT	HC substrate	N-out	HSGNNLLGSE	VALFAGIASGCIIFIVIIITLVVLLL	KYRRRHRKHS
Q16827	UP	PTPRO_HUMAN	PTPRO	82.109	90.902	85.987	6.08	HUMAN	SS_TYPE1	HC substrate	N-out	VTEMNPNVVV	ISVLAILSTLLIGLLLVTLII	LRKKHLQMAR
Q16827	TM	PTPRO_HUMAN	PTPRO	76.299	91.264			HUMAN	SS_TYPE1	HC substrate	N-out	TMVTEMNPNV	VVISVLAILSTLLIGLLLVTLII	LRKKHLQMAR
Q16827	PH	PTPRO_HUMAN	PTPRO	82.422	92.928			HUMAN	SS_TYPE1	HC substrate	N-out	STMVTEMNPN	VVVISVLAILSTLLIGLLLVTLIIL	RKKHLQMARE
P55288	UP	CAD11_MOUSE	Cdh11	74.598	92.138	85.971	7.793	MOUSE	SS_TYPE1	HC substrate	N-out	AYILNAGLST	GALIAILACIVILLVIVVLFVTL	RRQKKEPLIV
P55288	TM	CAD11_MOUSE	Cdh11	76.354	92.45			MOUSE	SS_TYPE1	HC substrate	N-out	AYILNAGLST	GALIAILACIVILLVIVVLFVTL	RRQKKEPLIV
P55288	PH	CAD11_MOUSE	Cdh11	86.421	93.868			MOUSE	SS_TYPE1	HC substrate	N-out	YILNAGLSTG	ALIAILACIVILLVIVVLFVTL	RRQKKEPLIV
P55287	UP	CAD11_HUMAN	CDH11	74.598	92.138	85.971	7.793	HUMAN	SS_TYPE1	HC substrate	N-out	AYILNAGLST	GALIAILACIVILLVIVVLFVTL	RRQKKEPLIV
P55287	TM	CAD11_HUMAN	CDH11	76.354	92.45			HUMAN	SS_TYPE1	HC substrate	N-out	AYILNAGLST	GALIAILACIVILLVIVVLFVTL	RRQKKEPLIV
P55287	PH	CAD11_HUMAN	CDH11	86.421	93.868			HUMAN	SS_TYPE1	HC substrate	N-out	YILNAGLSTG	ALIAILACIVILLVIVVLFVTL	RRQKKEPLIV
E9Q612	UP	PTPRO_MOUSE	Ptpro	83.653	91.901	85.872	6.385	MOUSE	OTHERS	HC substrate	N-out	VTEVNPNVVV	ISVLAILSTLLIGLLLVTLVI	LRKKHLQMAR
E9Q612	TM	PTPRO_MOUSE	Ptpro	75.602	90.922			MOUSE	OTHERS	HC substrate	N-out	TMVTEVNPNV	VVISVLAILSTLLIGLLLVTLVI	LRKKHLQMAR
E9Q612	PH	PTPRO_MOUSE	Ptpro	80.602	92.552			MOUSE	OTHERS	HC substrate	N-out	STMVTEVNPN	VVVISVLAILSTLLIGLLLVTLVIL	RKKHLQMARE
Q3UV16	UP	IPIL2_MOUSE	Itpripl2	80.309	85.365	85.85	5.128	MOUSE	SS_TYPE1	HC substrate	N-out	EDARAESPDG	ADSGFPLLKVAILLLLGYILL	RCRHAIRQRL
Q3UV16	TM	IPIL2_MOUSE	Itpripl2	81.082	93.862			MOUSE	SS_TYPE1	HC substrate	N-out	ARAESPDGAD	SGFPLLKVAILLLLGYILL	RCRHAIRQRL
Q3UV16	PH	IPIL2_MOUSE	Itpripl2	82.997	91.487			MOUSE	SS_TYPE1	HC substrate	N-out	ARAESPDGAD	SGFPLLKVAILLLLGYILL	RCRHAIRQRL
O75023	UP	LIRB5_HUMAN	LILRB5	77.67	90.062	85.818	5.479	HUMAN	SS_TYPE1	HC substrate	N-out	PQSGLGRHLG	VVTGVSVAFVLLLFLLLFLLL	RHRHQSKHRT
O75023	TM	LIRB5_HUMAN	LILRB5	80.993	92.051			HUMAN	SS_TYPE1	HC substrate	N-out	LDPQSGLGRH	LGVVTGVSVAFVLLLFLLLFLLL	RHRHQSKHRT
O75023	PH	LIRB5_HUMAN	LILRB5	83.162	90.967			HUMAN	SS_TYPE1	HC substrate	N-out	LDPQSGLGRH	LGVVTGVSVAFVLLLFLLLFLLL	RHRHQSKHRT
P31695	UP	NOTC4_MOUSE	Notch4	84.986	87.886	85.803	4.548	MOUSE	SUBEXPERT	HC substrate	N-out	TRPSANQLPW	PILCSPVVGVLLLALGALLVL	QLIRRRRREH
P31695	TM	NOTC4_MOUSE	Notch4	82.105	91.333			MOUSE	SUBEXPERT	HC substrate	N-out	QAGTRPSANQ	LPWPILCSPVVGVLLLALGALLV	LQLIRRRRRE
P31695	PH	NOTC4_MOUSE	Notch4	78.337	90.174			MOUSE	SUBEXPERT	HC substrate	N-out	QAGTRPSANQ	LPWPILCSPVVGVLLLALGALLVL	QLIRRRRREH
O88307	UP	SORL_MOUSE	Sorl1	76.426	89.875	85.753	5.774	MOUSE	SS_TYPE1	HC substrate	N-out	IQAARSTDVA	AVVVPILFLILLSLGVGFAIL	YTKHRRLQSS
O88307	TM	SORL_MOUSE	Sorl1	80.267	89.462			MOUSE	SS_TYPE1	HC substrate	N-out	AVIQAARSTD	VAAVVVPILFLILLSLGVGFAIL	YTKHRRLQSS
O88307	PH	SORL_MOUSE	Sorl1	85.515	92.976			MOUSE	SS_TYPE1	HC substrate	N-out	AVIQAARSTD	VAAVVVPILFLILLSLGVGFAILY	TKHRRLQSSF
Q9CW42	UP	MARC1_MOUSE	Mtarc1	84.883	86.864	85.555	3.917	MOUSE	SS_TYPE2	HC substrate	N-in	AFRVPGQPRS	TWLGVAALGLAAVALGTVAW	RRARPRRRRR
Q9CW42	TM	MARC1_MOUSE	Mtarc1	84.572	91.658			MOUSE	SS_TYPE2	HC substrate	N-in	AFRVPGQPRS	TWLGVAALGLAAVALGTVAW	RRARPRRRRR
Q9CW42	PH	MARC1_MOUSE	Mtarc1	78.487	86.864			MOUSE	SS_TYPE2	HC substrate	N-in	RVPGQPRSTW	LGVAALGLAAVALGTVAW	RRARPRRRRR
Q90762	UP	CADH6_CHICK	CDH6	84.759	94.218	85.553	8.771	CHICK	SUBLIT	HC substrate	N-out	IHPTGLSTGA	LIAILLCIIILLVTVVLFAAL	RRQRKKEPLI
Q90762	TM	CADH6_CHICK	CDH6	68.138	91.519			CHICK	SUBLIT	HC substrate	N-out	ALIHPTGLST	GALIAILLCIIILLVTVVLFAAL	RRQRKKEPLI
Q90762	PH	CADH6_CHICK	CDH6	82.835	91.849			CHICK	SUBLIT	HC substrate	N-out	LIHPTGLSTG	ALIAILLCIIILLVTVVLFAAL	RRQRKKEPLI
P97467	UP	AMD_MOUSE	Pam	87.857	93.807	85.546	8.861	MOUSE	SS_NO_TYPE	HC substrate	N-out	KKLIKDPGSG	VPVVLITTLLVIPVVVLLAIAMFI	RWKKSRAFGD
P97467	TM	AMD_MOUSE	Pam	67.525	83.333			MOUSE	SS_NO_TYPE	HC substrate	N-out	KKLIKDPGSG	VPVVLITTLLVIPVVVLLAIAMF	IRWKKSRAFG
P97467	PH	AMD_MOUSE	Pam	87.118	93.634			MOUSE	SS_NO_TYPE	HC substrate	N-out	KKKLIKDPGS	GVPVVLITTLLVIPVVVLLAIAMFI	RWKKSRAFGD
Q05910	UP	ADAM8_MOUSE	Adam8	81.623	90.542	85.515	5.256	MOUSE	SS_TYPE1	HC substrate	N-out	VSDEQAASTS	LPVSVVVVLVILVAAMVIVAGIVIY	RKAPRQIQRR
Q05910	TM	ADAM8_MOUSE	Adam8	83.226	90.041			MOUSE	SS_TYPE1	HC substrate	N-out	DEQAASTSLP	VSVVVVLVILVAAMVIVAGIVIY	RKAPRQIQRR
Q05910	PH	ADAM8_MOUSE	Adam8	76.975	90.682			MOUSE	SS_TYPE1	HC substrate	N-out	VSDEQAASTS	LPVSVVVVLVILVAAMVIVAGIVIY	RKAPRQIQRR
A1L314	UP	MPEG1_MOUSE	Mpeg1	86.178	93.109	85.49	5.33	MOUSE	SS_TYPE1	HC substrate	N-out	GDSNGMSGGE	AAGITLGVTIALGIVITLAIY	GTRKYKKKEY
A1L314	TM	MPEG1_MOUSE	Mpeg1	76.267	88.442			MOUSE	SS_TYPE1	HC substrate	N-out	GDSNGMSGGE	AAGITLGVTIALGIVITLAIYGT	RKYKKKEYQE
A1L314	PH	MPEG1_MOUSE	Mpeg1	81.638	87.303			MOUSE	SS_TYPE1	HC substrate	N-out	GDSNGMSGGE	AAGITLGVTIALGIVITLAIY	GTRKYKKKEY
B0F2B4	UP	NLGN4_MOUSE	Nlgn4l	88.187	94.572	85.488	8.211	MOUSE	SS_TYPE1	HC substrate	N-out	TRRDYSTELS	VTIAVGASLLFLNVLAFAALY	YKKDKRRHET
B0F2B4	TM	NLGN4_MOUSE	Nlgn4l	69.738	85.982			MOUSE	SS_TYPE1	HC substrate	N-out	IETRRDYSTE	LSVTIAVGASLLFLNVLAFAALY	YKKDKRRHET
B0F2B4	PH	NLGN4_MOUSE	Nlgn4l	81.73	92.718			MOUSE	SS_TYPE1	HC substrate	N-out	IETRRDYSTE	LSVTIAVGASLLFLNVLAFAALYY	KKDKRRHETH
P70206	UP	PLXA1_MOUSE	Plxna1	72.512	81.317	85.449	7.036	MOUSE	SS_TYPE1	HC substrate	N-out	VYSDSLLTLP	AIVGIGGGGGLLLLVIVAVLI	AYKRKSRDAD
P70206	TM	PLXA1_MOUSE	Plxna1	89.047	92.439			MOUSE	SS_TYPE1	HC substrate	N-out	VYSDSLLTLP	AIVGIGGGGGLLLLVIVAVLIAY	KRKSRDADRT
P70206	PH	PLXA1_MOUSE	Plxna1	84.829	92.55			MOUSE	SS_TYPE1	HC substrate	N-out	GMLQVYSDSL	LTLPAIVGIGGGGGLLLLVIVAVLIAY	KRKSRDADRT
P13747	UP	HLAE_HUMAN	HLA-E	90.91	94.77	85.441	7.512	HUMAN	SS_TYPE1	HC substrate	N-out	KPASQPTIPI	VGIIAGLVLLGSVVSGAVVAAVIW	RKKSSGGKGG
P13747	TM	HLAE_HUMAN	HLA-E	73.618	83.698			HUMAN	SS_TYPE1	HC substrate	N-out	WKPASQPTIP	IVGIIAGLVLLGSVVSGAVVAAV	IWRKKSSGGK
P13747	PH	HLAE_HUMAN	HLA-E	78.578	91.073			HUMAN	SS_TYPE1	HC substrate	N-out	WKPASQPTIP	IVGIIAGLVLLGSVVSGAVVAAVIW	RKKSSGGKGG
Q6UXK5	UP	LRRN1_HUMAN	LRRN1	85.912	90.757	85.421	4.916	HUMAN	SS_TYPE1	HC substrate	N-out	DISDQETSTA	LAAVMGSMFAVISLASIAVYF	AKRFKRKNYH
Q6UXK5	TM	LRRN1_HUMAN	LRRN1	81.469	89.468			HUMAN	SS_TYPE1	HC substrate	N-out	VDISDQETST	ALAAVMGSMFAVISLASIAVYFA	KRFKRKNYHH
Q6UXK5	PH	LRRN1_HUMAN	LRRN1	76.682	88.238			HUMAN	SS_TYPE1	HC substrate	N-out	VDISDQETST	ALAAVMGSMFAVISLASIAVYFA	KRFKRKNYHH
Q9BRK3	UP	MXRA8_HUMAN	MXRA8	73.346	87.088	85.395	6.505	HUMAN	OTHERS	HC substrate	N-out	PESRAHFFQQ	LGYVLATLLLFILLLVTVLLA	ARRRRGGYEY
Q9BRK3	TM	MXRA8_HUMAN	MXRA8	84.552	93.735			HUMAN	OTHERS	HC substrate	N-out	VPESRAHFFQ	QLGYVLATLLLFILLLVTVLLAA	RRRRGGYEYS
Q9BRK3	PH	MXRA8_HUMAN	MXRA8	82.858	90.793			HUMAN	OTHERS	HC substrate	N-out	PESRAHFFQQ	LGYVLATLLLFILLLVTVLLAA	RRRRGGYEYS
Q9Y5G4	UP	PCDG9_HUMAN	PCDHGA9	75.963	89.838	85.393	7.022	HUMAN	SS_TYPE1	HC substrate	N-out	DLEASDLTLY	LVVAVAVVSCVFLTFVITLLA	LRLRHWHSSH
Q9Y5G4	TM	PCDG9_HUMAN	PCDHGA9	86.183	93.698			HUMAN	SS_TYPE1	HC substrate	N-out	ADLEASDLTL	YLVVAVAVVSCVFLTFVITLLAL	RLRHWHSSHL
Q9Y5G4	PH	PCDG9_HUMAN	PCDHGA9	75.953	90.724			HUMAN	SS_TYPE1	HC substrate	N-out	QIPADLEASD	LTLYLVVAVAVVSCVFLTFVITLLAL	RLRHWHSSHL
Q9Y5G7	UP	PCDG6_HUMAN	PCDHGA6	64.86	88.418	85.393	9.827	HUMAN	SS_TYPE1	HC substrate	N-out	KPNDSDLTLY	LVVAVAAVSCVFLAFVIVLLA	LRLQRWHKSR
Q9Y5G7	TM	PCDG6_HUMAN	PCDHGA6	87.179	94.502			HUMAN	SS_TYPE1	HC substrate	N-out	AKPNDSDLTL	YLVVAVAAVSCVFLAFVIVLLAL	RLQRWHKSRL
Q9Y5G7	PH	PCDG6_HUMAN	PCDHGA6	84.191	93.206			HUMAN	SS_TYPE1	HC substrate	N-out	EPSAKPNDSD	LTLYLVVAVAAVSCVFLAFVIVLLAL	RLQRWHKSRL
P29812	UP	TYRP2_MOUSE	Dct	80.763	91.199	85.343	5.96	MOUSE	SUBLIT	HC substrate	N-out	EAPVWSTTLS	VVIGILGAFVLLLGLLAFL	QYRRLRKGYA
P29812	TM	TYRP2_MOUSE	Dct	76.902	91.973			MOUSE	SUBLIT	HC substrate	N-out	LSEEEAPVWS	TTLSVVIGILGAFVLLLGLLAFL	QYRRLRKGYA
P29812	PH	TYRP2_MOUSE	Dct	81.001	90.219			MOUSE	SUBLIT	HC substrate	N-out	AVDLSEEEAP	VWSTTLSVVIGILGAFVLLLGLLAFL	QYRRLRKGYA
P29016	TM	CD1B_HUMAN	CD1B	76.947	93.573	85.26	8.313	HUMAN	SS_TYPE1	HC substrate	N-out	IILYWRNPTS	IGSIVLAIIVPSLLLLLCLALWY	MRRRSYQNIP
Q9NYJ7	UP	DLL3_HUMAN	DLL3	84.673	94.338	85.092	6.043	HUMAN	SS_TYPE1	HC substrate	N-out	LRPGDPQRYL	LPPALGLLVAAGVAGAALLLV	HVRRRGHSQD
Q9NYJ7	TM	DLL3_HUMAN	DLL3	82.204	88.114			HUMAN	SS_TYPE1	HC substrate	N-out	PGLRPGDPQR	YLLPPALGLLVAAGVAGAALLLV	HVRRRGHSQD
Q9NYJ7	PH	DLL3_HUMAN	DLL3	74.455	86.769			HUMAN	SS_TYPE1	HC substrate	N-out	PGLRPGDPQR	YLLPPALGLLVAAGVAGAALLLV	HVRRRGHSQD
Q9UIW2	UP	PLXA1_HUMAN	PLXNA1	72.512	81.317	85.033	6.891	HUMAN	SS_TYPE1	HC substrate	N-out	VYSDSLLTLP	AIVGIGGGGGLLLLVIVAVLI	AYKRKSRDAD
Q9UIW2	TM	PLXA1_HUMAN	PLXNA1	89.047	92.439			HUMAN	SS_TYPE1	HC substrate	N-out	VYSDSLLTLP	AIVGIGGGGGLLLLVIVAVLIAY	KRKSRDADRT
Q9UIW2	PH	PLXA1_HUMAN	PLXNA1	83.455	91.426			HUMAN	SS_TYPE1	HC substrate	N-out	LQVYSDSLLT	LPAIVGIGGGGGLLLLVIVAVLIAY	KRKSRDADRT
O15146	UP	MUSK_HUMAN	MUSK	73.365	87.063	84.997	7.543	HUMAN	SUBLIT	HC substrate	N-out	FSVSPTYSMT	VIISIMSSFAIFVLLTITTLY	CCRRRKQWKN
O15146	TM	MUSK_HUMAN	MUSK	76.628	91.842			HUMAN	SUBLIT	HC substrate	N-out	FSVSPTYSMT	VIISIMSSFAIFVLLTITTLYCC	RRRKQWKNKK
O15146	PH	MUSK_HUMAN	MUSK	87.125	93.961			HUMAN	SUBLIT	HC substrate	N-out	SSSSFSVSPT	YSMTVIISIMSSFAIFVLLTITTLYCC	RRRKQWKNKK
Q8R043	UP	SIM29_MOUSE	Smim29	83.409	92.124	84.981	7.557	MOUSE	SS_NO_TYPE	HC substrate	N-out	QANSDSMVGY	VLGPFFLITLVGVVVAVVMYV	QKKKRVDRLR
Q8R043	TM	SIM29_MOUSE	Smim29	69.587	86.171			MOUSE	SS_NO_TYPE	HC substrate	N-out	PQANSDSMVG	YVLGPFFLITLVGVVVAVVMYVQ	KKKRVDRLRH
Q8R043	PH	SIM29_MOUSE	Smim29	86.7	91.897			MOUSE	SS_NO_TYPE	HC substrate	N-out	PQANSDSMVG	YVLGPFFLITLVGVVVAVVMYV	QKKKRVDRLR
Q86T20	UP	SIM29_HUMAN	SMIM29	83.409	92.124	84.981	7.557	HUMAN	SS_NO_TYPE	HC substrate	N-out	QANSDSMVGY	VLGPFFLITLVGVVVAVVMYV	QKKKRVDRLR
Q86T20	TM	SIM29_HUMAN	SMIM29	69.587	86.171			HUMAN	SS_NO_TYPE	HC substrate	N-out	PQANSDSMVG	YVLGPFFLITLVGVVVAVVMYVQ	KKKRVDRLRH
Q86T20	PH	SIM29_HUMAN	SMIM29	86.7	91.897			HUMAN	SS_NO_TYPE	HC substrate	N-out	PQANSDSMVG	YVLGPFFLITLVGVVVAVVMYV	QKKKRVDRLR
Q60750	UP	EPHA1_MOUSE	Epha1	92.137	95.743	84.929	9.495	MOUSE	OTHERS	HC substrate	N-out	PVSRSLTGGE	IVAVIFGLLLGIALLIGIYVF	RSRRGQRQRQ
Q60750	TM	EPHA1_MOUSE	Epha1	66.182	83.446			MOUSE	OTHERS	HC substrate	N-out	PVSRSLTGGE	IVAVIFGLLLGIALLIGIYVFRS	RRGQRQRQQR
Q60750	PH	EPHA1_MOUSE	Epha1	83.208	88.859			MOUSE	OTHERS	HC substrate	N-out	PVSRSLTGGE	IVAVIFGLLLGIALLIGIYVF	RSRRGQRQRQ
Q7Z408	UP	CSMD2_HUMAN	CSMD2	74.758	88.274	84.847	6.619	HUMAN	SS_NO_TYPE	HC substrate	N-out	SIGRHFASNS	SSVAAAILVPFIALIIAGFVL	YLYKHRRRPK
Q7Z408	TM	CSMD2_HUMAN	CSMD2	77.614	91.811			HUMAN	SS_NO_TYPE	HC substrate	N-out	IGRHFASNSS	SVAAAILVPFIALIIAGFVLYLY	KHRRRPKVPF
Q7Z408	PH	CSMD2_HUMAN	CSMD2	84.813	91.813			HUMAN	SS_NO_TYPE	HC substrate	N-out	GRHFASNSSS	VAAAILVPFIALIIAGFVLYLY	KHRRRPKVPF
O75051	UP	PLXA2_HUMAN	PLXNA2	70.758	84.571	84.797	6.854	HUMAN	OTHERS	HC substrate	N-out	VISDSLLTLP	AIVSIAAGGSLLLIIVIIVLI	AYKRKSREND
O75051	TM	PLXA2_HUMAN	PLXNA2	86.227	89.4			HUMAN	OTHERS	HC substrate	N-out	VISDSLLTLP	AIVSIAAGGSLLLIIVIIVLIAY	KRKSRENDLT
O75051	PH	PLXA2_HUMAN	PLXNA2	85.201	92.626			HUMAN	OTHERS	HC substrate	N-out	VSVISDSLLT	LPAIVSIAAGGSLLLIIVIIVLIAY	KRKSRENDLT
Q9BYE9	UP	CDHR2_HUMAN	CDHR2	85.552	94.061	84.702	7.766	HUMAN	OTHERS	HC substrate	N-out	ESDLSKQLIS	VIIGLGVALLLVLVIMTMAFV	CVRKSYNRKL
Q9BYE9	TM	CDHR2_HUMAN	CDHR2	71.164	86.772			HUMAN	OTHERS	HC substrate	N-out	ESDLSKQLIS	VIIGLGVALLLVLVIMTMAFVCV	RKSYNRKLQA
Q9BYE9	PH	CDHR2_HUMAN	CDHR2	78.803	91.86			HUMAN	OTHERS	HC substrate	N-out	ESQESDLSKQ	LISVIIGLGVALLLVLVIMTMAFVCV	RKSYNRKLQA
Q14114	UP	LRP8_HUMAN	LRP8	76.105	91.738	84.699	6.123	HUMAN	SS_TYPE1	HC substrate	N-out	SKMGSTVTAA	VIGIIVPIVVIALLCMSGYLI	WRNWKRKNTK
Q14114	TM	LRP8_HUMAN	LRP8	77.774	86.403			HUMAN	SS_TYPE1	HC substrate	N-out	DSKMGSTVTA	AVIGIIVPIVVIALLCMSGYLIW	RNWKRKNTKS
Q14114	PH	LRP8_HUMAN	LRP8	84.359	91.812			HUMAN	SS_TYPE1	HC substrate	N-out	ANEDSKMGST	VTAAVIGIIVPIVVIALLCMSGYLIW	RNWKRKNTKS
Q9H7M9	UP	VISTA_HUMAN	VSIR	79.917	93.386	84.691	6.648	HUMAN	OTHERS	HC substrate	N-out	SQDSENITAA	ALATGACIVGILCLPLILLLV	YKQRQAASNR
Q9H7M9	TM	VISTA_HUMAN	VSIR	77.401	89.256			HUMAN	OTHERS	HC substrate	N-out	SSQDSENITA	AALATGACIVGILCLPLILLLVY	KQRQAASNRR
Q9H7M9	PH	VISTA_HUMAN	VSIR	77.306	90.879			HUMAN	OTHERS	HC substrate	N-out	SSSQDSENIT	AAALATGACIVGILCLPLILLLVY	KQRQAASNRR
P01897	UP	HA1L_MOUSE	H2-L	87.957	95.471	84.668	9.952	MOUSE	SS_TYPE1	HC substrate	N-out	PPPSTDSYMV	IVAVLGVLGAMAIIGAVVAFVM	KRRRNTGGKG
P01897	TM	HA1L_MOUSE	H2-L	84.102	93.122			MOUSE	SS_TYPE1	HC substrate	N-out	WEPPPSTDSY	MVIVAVLGVLGAMAIIGAVVAFV	MKRRRNTGGK
P01897	PH	HA1L_MOUSE	H2-L	64.919	82.438			MOUSE	SS_TYPE1	HC substrate	N-out	RWEPPPSTDS	YMVIVAVLGVLGAMAIIGAVVAFV	MKRRRNTGGK
P01899	UP	HA11_MOUSE	H2-D1	87.957	95.471	84.668	9.952	MOUSE	SS_TYPE1	HC substrate	N-out	PPPSTDSYMV	IVAVLGVLGAMAIIGAVVAFVM	KRRRNTGGKG
P01899	TM	HA11_MOUSE	H2-D1	84.102	93.122			MOUSE	SS_TYPE1	HC substrate	N-out	WEPPPSTDSY	MVIVAVLGVLGAMAIIGAVVAFV	MKRRRNTGGK
P01899	PH	HA11_MOUSE	H2-D1	64.919	82.438			MOUSE	SS_TYPE1	HC substrate	N-out	RWEPPPSTDS	YMVIVAVLGVLGAMAIIGAVVAFV	MKRRRNTGGK
Q9QZC2	UP	PLXC1_MOUSE	Plxnc1	81.314	90.226	84.651	6.028	MOUSE	OTHERS	HC substrate	N-out	YVEQESVPST	WYFLIALPILLAIVIVVAVVV	TRYKSKELSR
Q9QZC2	TM	PLXC1_MOUSE	Plxnc1	82.603	90.076			MOUSE	OTHERS	HC substrate	N-out	LYVEQESVPS	TWYFLIALPILLAIVIVVAVVVT	RYKSKELSRK
Q9QZC2	PH	PLXC1_MOUSE	Plxnc1	73.892	89.793			MOUSE	OTHERS	HC substrate	N-out	YVEQESVPST	WYFLIALPILLAIVIVVAVVVT	RYKSKELSRK
Q86YW5	UP	TRML1_HUMAN	TREML1	84.341	93.416	84.623	5.22	HUMAN	SS_TYPE1	HC substrate	N-out	EPSQDEKSIP	LIWGAVLLVGLLVAAVVLFAV	MAKRKQGNRL
Q86YW5	TM	TRML1_HUMAN	TREML1	82.722	88.039			HUMAN	SS_TYPE1	HC substrate	N-out	PLEPSQDEKS	IPLIWGAVLLVGLLVAAVVLFAV	MAKRKQGNRL
Q86YW5	PH	TRML1_HUMAN	TREML1	76.406	82.812			HUMAN	SS_TYPE1	HC substrate	N-out	EPSQDEKSIP	LIWGAVLLVGLLVAAVVLFAV	MAKRKQGNRL
Q80W68	UP	KIRR1_MOUSE	Kirrel1	85.046	91.512	84.605	7.913	MOUSE	SS_TYPE1	HC substrate	N-out	REVLPVGIIA	GATIGAGILVVFSFAALVFFL	YRRRKGSRKD
Q80W68	TM	KIRR1_MOUSE	Kirrel1	68.415	85.174			MOUSE	SS_TYPE1	HC substrate	N-out	LEEREVLPVG	IIAGATIGAGILVVFSFAALVFF	LYRRRKGSRK
Q80W68	PH	KIRR1_MOUSE	Kirrel1	84.798	92.684			MOUSE	SS_TYPE1	HC substrate	N-out	IQLEEREVLP	VGIIAGATIGAGILVVFSFAALVFFLY	RRRKGSRKDV
P15382	UP	KCNE1_HUMAN	KCNE1	88.152	93.051	84.596	9.291	HUMAN	SUBEXPERT	HC substrate	N-out	SPRSSDGKLE	ALYVLMVLGFFGFFTLGIMLSYI	RSKKLEHSND
P15382	TM	KCNE1_HUMAN	KCNE1	85.286	93.274			HUMAN	SUBEXPERT	HC substrate	N-out	SPRSSDGKLE	ALYVLMVLGFFGFFTLGIMLSYI	RSKKLEHSND
P15382	PH	KCNE1_HUMAN	KCNE1	65.862	81.949			HUMAN	SUBEXPERT	HC substrate	N-out	SPRSSDGKLE	ALYVLMVLGFFGFFTLGIMLSYI	RSKKLEHSND
P11911	UP	CD79A_MOUSE	Cd79a	83.686	93.095	84.561	8.705	MOUSE	SS_TYPE1	HC substrate	N-out	LDMGEGTKNR	IITAEGIILLFCAVVPGTLLLF	RKRWQNEKFG
P11911	TM	CD79A_MOUSE	Cd79a	67.515	90.809			MOUSE	SS_TYPE1	HC substrate	N-out	LDMGEGTKNR	IITAEGIILLFCAVVPGTLLLFR	KRWQNEKFGV
P11911	PH	CD79A_MOUSE	Cd79a	81.309	90.954			MOUSE	SS_TYPE1	HC substrate	N-out	LDMGEGTKNR	IITAEGIILLFCAVVPGTLLLF	RKRWQNEKFG
P01896	UP	HA1Z_MOUSE		87.716	94.785	84.514	9.817	MOUSE	SS_NO_TYPE	HC substrate	N-out	EPPPSTDSYM	VIVAVLGVLGAMAIIGAVVAF	VMKRRRNTGG
P01896	TM	HA1Z_MOUSE		84.102	93.122			MOUSE	SS_NO_TYPE	HC substrate	N-out	WEPPPSTDSY	MVIVAVLGVLGAMAIIGAVVAFV	MKRRRNTGGK
P01896	PH	HA1Z_MOUSE		64.919	82.438			MOUSE	SS_NO_TYPE	HC substrate	N-out	RWEPPPSTDS	YMVIVAVLGVLGAMAIIGAVVAFV	MKRRRNTGGK
Q8BNA6	UP	FAT3_MOUSE	Fat3	80.084	87.45	84.491	6.73	MOUSE	SS_TYPE1	HC substrate	N-out	AGHSYVGKEE	LIGIAVVLFVIFTLIVLFIVF	RKKVFRKNYS
Q8BNA6	TM	FAT3_MOUSE	Fat3	74.034	91.962			MOUSE	SS_TYPE1	HC substrate	N-out	GHSYVGKEEL	IGIAVVLFVIFTLIVLFIVF	RKKVFRKNYS
Q8BNA6	PH	FAT3_MOUSE	Fat3	80.852	92.564			MOUSE	SS_TYPE1	HC substrate	N-out	AGHSYVGKEE	LIGIAVVLFVIFTLIVLFIVF	RKKVFRKNYS
Q8CJ26	UP	NRADD_MOUSE	Nradd	78.082	90.916	84.377	4.922	MOUSE	SUBEXPERT	HC substrate	N-out	PPEPPGASSN	IIPVYCALLATVILGLLAYVA	FKCWRSHKQR
Q8CJ26	TM	NRADD_MOUSE	Nradd	81.428	90.763			MOUSE	SUBEXPERT	HC substrate	N-out	FPPEPPGASS	NIIPVYCALLATVILGLLAYVAF	KCWRSHKQRQ
Q8CJ26	PH	NRADD_MOUSE	Nradd	80.704	84.37			MOUSE	SUBEXPERT	HC substrate	N-out	PPEPPGASSN	IIPVYCALLATVILGLLAYVAF	KCWRSHKQRQ
P32004	UP	L1CAM_HUMAN	L1CAM	83.211	89.874	84.301	6.146	HUMAN	SS_TYPE1	HC substrate	N-out	RLPPAGFATE	GWFIGFVSAIILLLLVLLILCFI	KRSKGGKYSV
P32004	TM	L1CAM_HUMAN	L1CAM	77.357	90.147			HUMAN	SS_TYPE1	HC substrate	N-out	RLPPAGFATE	GWFIGFVSAIILLLLVLLILCFI	KRSKGGKYSV
P32004	PH	L1CAM_HUMAN	L1CAM	75.32	89.897			HUMAN	SS_TYPE1	HC substrate	N-out	RLPPAGFATE	GWFIGFVSAIILLLLVLLILCFI	KRSKGGKYSV
Q9JLL0	UP	CRIM1_MOUSE	Crim1	76.761	88.14	84.272	7.019	MOUSE	SS_TYPE1	HC substrate	N-out	HPGEDSSLDS	IVSVVVPIIICLSIIIAFLLI	NQKKQWVPLL
Q9JLL0	TM	CRIM1_MOUSE	Crim1	85.821	93.217			MOUSE	SS_TYPE1	HC substrate	N-out	LHPGEDSSLD	SIVSVVVPIIICLSIIIAFLLIN	QKKQWVPLLC
Q9JLL0	PH	CRIM1_MOUSE	Crim1	73.155	88.536			MOUSE	SS_TYPE1	HC substrate	N-out	HPGEDSSLDS	IVSVVVPIIICLSIIIAFLLI	NQKKQWVPLL
P70207	UP	PLXA2_MOUSE	Plxna2	70.236	84.141	84.263	6.931	MOUSE	SS_TYPE1	HC substrate	N-out	VISDSLLTLP	AIISIAAGGSLLLIIVIIVLI	AYKRKSREND
P70207	TM	PLXA2_MOUSE	Plxna2	86.101	89.401			MOUSE	SS_TYPE1	HC substrate	N-out	VISDSLLTLP	AIISIAAGGSLLLIIVIIVLIAY	KRKSRENDLT
P70207	PH	PLXA2_MOUSE	Plxna2	83.609	92.09			MOUSE	SS_TYPE1	HC substrate	N-out	VISDSLLTLP	AIISIAAGGSLLLIIVIIVLIAY	KRKSRENDLT
Q01102	UP	LYAM3_MOUSE	Selp	85.152	90.506	84.252	6.973	MOUSE	SS_TYPE1	HC substrate	N-out	QAGTLTIQEA	LTYLGGAVASTTGLAVGGTLLALL	RKRLRKKDDG
Q01102	TM	LYAM3_MOUSE	Selp	79.529	91.442			MOUSE	SS_TYPE1	HC substrate	N-out	AGTLTIQEAL	TYLGGAVASTTGLAVGGTLLALL	RKRLRKKDDG
Q01102	PH	LYAM3_MOUSE	Selp	71.331	87.551			MOUSE	SS_TYPE1	HC substrate	N-out	CQAGTLTIQE	ALTYLGGAVASTTGLAVGGTLLALL	RKRLRKKDDG
Q16620	UP	NTRK2_HUMAN	NTRK2	77.401	87.705	84.233	6.329	HUMAN	SS_TYPE1	HC substrate	N-out	DVTDKTGREH	LSVYAVVVIASVVGFCLLVMLFLL	KLARHSKFGM
Q16620	TM	NTRK2_HUMAN	NTRK2	83.341	92.162			HUMAN	SS_TYPE1	HC substrate	N-out	VTDKTGREHL	SVYAVVVIASVVGFCLLVMLFLL	KLARHSKFGM
Q16620	PH	NTRK2_HUMAN	NTRK2	74.939	89.851			HUMAN	SS_TYPE1	HC substrate	N-out	DVTDKTGREH	LSVYAVVVIASVVGFCLLVMLFLL	KLARHSKFGM
Q61006	UP	MUSK_MOUSE	Musk	77.415	86.8	84.185	5.517	MOUSE	SS_TYPE1	HC substrate	N-out	FAVSPAYSMT	VIISIVSSFALFALLTIATLY	CCRRRKEWKN
Q61006	TM	MUSK_MOUSE	Musk	77.501	89.873			MOUSE	SS_TYPE1	HC substrate	N-out	FAVSPAYSMT	VIISIVSSFALFALLTIATLYCC	RRRKEWKNKK
Q61006	PH	MUSK_MOUSE	Musk	82.306	91.215			MOUSE	SS_TYPE1	HC substrate	N-out	ASTSSFAVSP	AYSMTVIISIVSSFALFALLTIATLYCC	RRRKEWKNKK
Q9NS68	UP	TNR19_HUMAN	TNFRSF19	81.241	93.447	84.168	8.946	HUMAN	SS_TYPE1	HC substrate	N-out	TASSPRDTAL	AAVICSALATVLLALLILCVI	YCKRQFMEKK
Q9NS68	TM	TNR19_HUMAN	TNFRSF19	66.872	85.613			HUMAN	SS_TYPE1	HC substrate	N-out	ASTASSPRDT	ALAAVICSALATVLLALLILCVI	YCKRQFMEKK
Q9NS68	PH	TNR19_HUMAN	TNFRSF19	84.49	93.345			HUMAN	SS_TYPE1	HC substrate	N-out	ASTASSPRDT	ALAAVICSALATVLLALLILCVIYC	KRQFMEKKPS
Q8TDW7	UP	FAT3_HUMAN	FAT3	80.533	87.841	84.146	7.355	HUMAN	OTHERS	HC substrate	N-out	AGHSYVGKEE	LIGIAVVLFVIFILVVLFIVF	RKKVFRKNYS
Q8TDW7	TM	FAT3_HUMAN	FAT3	71.266	91.346			HUMAN	OTHERS	HC substrate	N-out	GHSYVGKEEL	IGIAVVLFVIFILVVLFIVF	RKKVFRKNYS
Q8TDW7	PH	FAT3_HUMAN	FAT3	81.264	92.623			HUMAN	OTHERS	HC substrate	N-out	AGHSYVGKEE	LIGIAVVLFVIFILVVLFIVF	RKKVFRKNYS
Q6UXZ0	UP	TMIG1_HUMAN	TMIGD1	84.289	90.384	84.129	11.556	HUMAN	SS_TYPE1	HC substrate	N-out	IVKDKTVGVP	IEPIIAACVVIFLTLCFGLIA	RRKKIMKLCM
Q6UXZ0	TM	TMIG1_HUMAN	TMIGD1	59.277	87.04			HUMAN	SS_TYPE1	HC substrate	N-out	HLIVKDKTVG	VPIEPIIAACVVIFLTLCFGLIA	RRKKIMKLCM
Q6UXZ0	PH	TMIG1_HUMAN	TMIGD1	89.115	94.671			HUMAN	SS_TYPE1	HC substrate	N-out	KDKTVGVPIE	PIIAACVVIFLTLCFGLIA	RRKKIMKLCM
P06346	UP	HB2F_MOUSE	H2-Ab1	76.177	88.626	84.113	6.724	MOUSE	SS_TYPE1	HC substrate	N-out	RAQSESARSK	MLSGIGGCVLGVIFLGLGLFI	RYRSQKGPRG
P06346	TM	HB2F_MOUSE	H2-Ab1	78.743	91.309			MOUSE	SS_TYPE1	HC substrate	N-out	AQSESARSKM	LSGIGGCVLGVIFLGLGLFI	RYRSQKGPRG
P06346	PH	HB2F_MOUSE	H2-Ab1	77.631	92.192			MOUSE	SS_TYPE1	HC substrate	N-out	RAQSESARSK	MLSGIGGCVLGVIFLGLGLFI	RYRSQKGPRG
Q7TPD3	UP	ROBO2_MOUSE	Robo2	88.619	93.403	84.072	13.495	MOUSE	SS_TYPE1	HC substrate	N-out	EQITDVVKQP	AFIAGIGGACWVILMGFSIWL	YWRRKKRKGL
Q7TPD3	TM	ROBO2_MOUSE	Robo2	54.976	83.914			MOUSE	SS_TYPE1	HC substrate	N-out	EQITDVVKQP	AFIAGIGGACWVILMGFSIWLYW	RRKKRKGLSN
Q7TPD3	PH	ROBO2_MOUSE	Robo2	88.584	94.935			MOUSE	SS_TYPE1	HC substrate	N-out	EQITDVVKQP	AFIAGIGGACWVILMGFSIWLYW	RRKKRKGLSN
Q9HCK4	UP	ROBO2_HUMAN	ROBO2	88.619	93.403	84.072	13.495	HUMAN	SS_TYPE1	HC substrate	N-out	EQITDVVKQP	AFIAGIGGACWVILMGFSIWL	YWRRKKRKGL
Q9HCK4	TM	ROBO2_HUMAN	ROBO2	54.976	83.914			HUMAN	SS_TYPE1	HC substrate	N-out	EQITDVVKQP	AFIAGIGGACWVILMGFSIWLYW	RRKKRKGLSN
Q9HCK4	PH	ROBO2_HUMAN	ROBO2	88.584	94.935			HUMAN	SS_TYPE1	HC substrate	N-out	EQITDVVKQP	AFIAGIGGACWVILMGFSIWLYW	RRKKRKGLSN
Q9QUM4	UP	SLAF1_MOUSE	Slamf1	88.888	95.063	84.051	13.095	MOUSE	OTHERS	HC substrate	N-out	KQESSSESSP	WMQYTLVPLGVVIIFILVFTAII	MMKRQGKSNH
Q9QUM4	TM	SLAF1_MOUSE	Slamf1	55.902	84.273			MOUSE	OTHERS	HC substrate	N-out	KQESSSESSP	WMQYTLVPLGVVIIFILVFTAII	MMKRQGKSNH
Q9QUM4	PH	SLAF1_MOUSE	Slamf1	87.02	93.163			MOUSE	OTHERS	HC substrate	N-out	KQESSSESSP	WMQYTLVPLGVVIIFILVFTAII	MMKRQGKSNH
O75096	UP	LRP4_HUMAN	LRP4	67.025	89.406	84.038	8.575	HUMAN	OTHERS	HC substrate	N-out	AAPGEGLHIS	YAIGGLLSILLILVVIAALML	YRHKKSKFTD
O75096	TM	LRP4_HUMAN	LRP4	83.292	92.107			HUMAN	OTHERS	HC substrate	N-out	VPAAPGEGLH	ISYAIGGLLSILLILVVIAALML	YRHKKSKFTD
O75096	PH	LRP4_HUMAN	LRP4	81.305	91.096			HUMAN	OTHERS	HC substrate	N-out	VPAAPGEGLH	ISYAIGGLLSILLILVVIAALMLY	RHKKSKFTDP
Q99466	UP	NOTC4_HUMAN	NOTCH4	82.87	86.967	84.014	5.005	HUMAN	SS_TYPE1	HC substrate	N-out	TAPPANQLPW	PVLCSPVAGVILLALGALLVL	QLIRRRRREH
Q99466	PH	NOTC4_HUMAN	NOTCH4	76.456	89.761			HUMAN	SS_TYPE1	HC substrate	N-out	HAGTAPPANQ	LPWPVLCSPVAGVILLALGALLVL	QLIRRRRREH
Q07113	UP	MPRI_MOUSE	Igf2r	82.33	91.179	83.973	9.161	MOUSE	SS_TYPE1	HC substrate	N-out	YKGLSERSQA	VGAVLSLLLVALTGCLLALLL	HKKERRETVI
Q07113	TM	MPRI_MOUSE	Igf2r	85.205	94.546			MOUSE	SS_TYPE1	HC substrate	N-out	EYKGLSERSQ	AVGAVLSLLLVALTGCLLALLLH	KKERRETVIN
Q07113	PH	MPRI_MOUSE	Igf2r	65.676	84.904			MOUSE	SS_TYPE1	HC substrate	N-out	EYKGLSERSQ	AVGAVLSLLLVALTGCLLALLL	HKKERRETVI
Q61809	UP	LRRN1_MOUSE	Lrrn1	85.852	91.171	83.967	6.413	MOUSE	SS_TYPE1	HC substrate	N-out	DISDHETSTA	LAAVMGSMFAVISLASIAIYI	AKRFKRKNYH
Q61809	TM	LRRN1_MOUSE	Lrrn1	78.69	88.593			MOUSE	SS_TYPE1	HC substrate	N-out	LDISDHETST	ALAAVMGSMFAVISLASIAIYIA	KRFKRKNYHH
Q61809	PH	LRRN1_MOUSE	Lrrn1	72.453	87.042			MOUSE	SS_TYPE1	HC substrate	N-out	LDISDHETST	ALAAVMGSMFAVISLASIAIYIA	KRFKRKNYHH
Q9Y5H2	UP	PCDGB_HUMAN	PCDHGA11	59.767	90.143	83.958	11.555	HUMAN	SS_TYPE1	HC substrate	N-out	NSETSDLSLY	LVVAVAAVSCIFLVFVIVLLA	LRLWRWHKSR
Q9Y5H2	TM	PCDGB_HUMAN	PCDHGA11	81.222	92.534			HUMAN	SS_TYPE1	HC substrate	N-out	ANSETSDLSL	YLVVAVAAVSCIFLVFVIVLLAL	RLWRWHKSRL
Q9Y5H2	PH	PCDGB_HUMAN	PCDHGA11	86.684	93.399			HUMAN	SS_TYPE1	HC substrate	N-out	ESLANSETSD	LSLYLVVAVAAVSCIFLVFVIVLLAL	RLWRWHKSRL
Q9Y5G0	UP	PCDGH_HUMAN	PCDHGB5	64.636	88.936	83.951	9.622	HUMAN	SS_TYPE1	HC substrate	N-out	SDPQAELQFY	LVVALALISVLFLLAVILAVA	LRLRRSSSPA
Q9Y5G0	TM	PCDGH_HUMAN	PCDHGB5	80.924	92.595			HUMAN	SS_TYPE1	HC substrate	N-out	PSDPQAELQF	YLVVALALISVLFLLAVILAVAL	RLRRSSSPAA
Q9Y5G0	PH	PCDGH_HUMAN	PCDHGB5	84.085	92.532			HUMAN	SS_TYPE1	HC substrate	N-out	VPSDPQAELQ	FYLVVALALISVLFLLAVILAVAL	RLRRSSSPAA
P40126	UP	TYRP2_HUMAN	DCT	84.752	92.769	83.888	8.674	HUMAN	SS_TYPE1	HC substrate	N-out	VEETPGWPTT	LLVVMGTLVALVGLFVLLAFL	QYRRLRKGYT
P40126	TM	TYRP2_HUMAN	DCT	66.214	86.044			HUMAN	SS_TYPE1	HC substrate	N-out	VSVEETPGWP	TTLLVVMGTLVALVGLFVLLAFL	QYRRLRKGYT
P40126	PH	TYRP2_HUMAN	DCT	82.41	91.139			HUMAN	SS_TYPE1	HC substrate	N-out	LPVSVEETPG	WPTTLLVVMGTLVALVGLFVLLAFL	QYRRLRKGYT
Q9R100	UP	CAD17_MOUSE	Cdh17	71.426	84.735	83.854	8.289	MOUSE	OTHERS	HC substrate	N-out	RQDGIPTVGM	AVGILLTTFLVIGIILAVVFI	RMRKDKVENP
Q9R100	TM	CAD17_MOUSE	Cdh17	75.244	92.975			MOUSE	OTHERS	HC substrate	N-out	PAGRQDGIPT	VGMAVGILLTTFLVIGIILAVVF	IRMRKDKVEN
Q9R100	PH	CAD17_MOUSE	Cdh17	84.964	93.777			MOUSE	OTHERS	HC substrate	N-out	PAGRQDGIPT	VGMAVGILLTTFLVIGIILAVVFI	RMRKDKVENP
Q91XY4	UP	PCDG4_MOUSE	Pcdhga4	82.772	93.605	83.843	7.204	MOUSE	SS_TYPE1	HC substrate	N-out	DQEDSDITLY	LVVAVAAVSCVFLAFVIVLLI	HRLRRWHSTR
Q91XY4	TM	PCDG4_MOUSE	Pcdhga4	77.403	87.755			MOUSE	SS_TYPE1	HC substrate	N-out	PIDQEDSDIT	LYLVVAVAAVSCVFLAFVIVLLI	HRLRRWHSTR
Q91XY4	PH	PCDG4_MOUSE	Pcdhga4	72.42	89.104			MOUSE	SS_TYPE1	HC substrate	N-out	NAPIDQEDSD	ITLYLVVAVAAVSCVFLAFVIVLLI	HRLRRWHSTR
P11717	UP	MPRI_HUMAN	IGF2R	70.891	88.898	83.837	7.909	HUMAN	OTHERS	HC substrate	N-out	MHKGLSERSQ	AVGAVLSLLLVALTCCLLALLLY	KKERRETVIS
P11717	TM	MPRI_HUMAN	IGF2R	84.418	93.442			HUMAN	OTHERS	HC substrate	N-out	MHKGLSERSQ	AVGAVLSLLLVALTCCLLALLLY	KKERRETVIS
P11717	PH	MPRI_HUMAN	IGF2R	76.098	89.277			HUMAN	OTHERS	HC substrate	N-out	MHKGLSERSQ	AVGAVLSLLLVALTCCLLALLLY	KKERRETVIS
P16056	UP	MET_MOUSE	Met	90.067	95.342	83.822	13.366	MOUSE	SS_TYPE1	HC substrate	N-out	VIVQPDQNFA	GLIIGAVSISVVVLLLSGLFLWM	RKRKHKDLGS
P16056	TM	MET_MOUSE	Met	55.608	82.118			MOUSE	SS_TYPE1	HC substrate	N-out	GKVIVQPDQN	FAGLIIGAVSISVVVLLLSGLFL	WMRKRKHKDL
P16056	PH	MET_MOUSE	Met	86.201	93.596			MOUSE	SS_TYPE1	HC substrate	N-out	GKVIVQPDQN	FAGLIIGAVSISVVVLLLSGLFLW	MRKRKHKDLG
Q9DAZ5	UP	F174C_MOUSE	Fam174c	81.17	89.817	83.798	4.763	MOUSE	SS_TYPE1	HC substrate	N-out	LPDRDTGSAV	LRLFYVITGLCGLISLYFLIRAF	RLKKSQRRRY
Q9DAZ5	TM	F174C_MOUSE	Fam174c	80.092	88.038			MOUSE	SS_TYPE1	HC substrate	N-out	LPDRDTGSAV	LRLFYVITGLCGLISLYFLIRAF	RLKKSQRRRY
Q9DAZ5	PH	F174C_MOUSE	Fam174c	76.659	87.01			MOUSE	SS_TYPE1	HC substrate	N-out	RLPDRDTGSA	VLRLFYVITGLCGLISLYFLIRAF	RLKKSQRRRY
Q8IZJ1	UP	UNC5B_HUMAN	UNC5B	82.307	90.96	83.758	7.88	HUMAN	OTHERS	HC substrate	N-out	LEASGDAALY	AGLVVAIFVVVAILMAVGVVV	YRRNCRDFDT
Q8IZJ1	TM	UNC5B_HUMAN	UNC5B	74.043	92.59			HUMAN	OTHERS	HC substrate	N-out	HLLEASGDAA	LYAGLVVAIFVVVAILMAVGVVV	YRRNCRDFDT
Q8IZJ1	PH	UNC5B_HUMAN	UNC5B	73.128	89.522			HUMAN	OTHERS	HC substrate	N-out	NSHLLEASGD	AALYAGLVVAIFVVVAILMAVGVVVY	RRNCRDFDTD
P97797	UP	SHPS1_MOUSE	Sirpa	75.343	88.826	83.748	6.3	MOUSE	SS_TYPE1	HC substrate	N-out	PDNNATHNWN	VFIGVGVACALLVVLLMAALY	LLRIKQKKAK
P97797	TM	SHPS1_MOUSE	Sirpa	82.562	91.592			MOUSE	SS_TYPE1	HC substrate	N-out	PDNNATHNWN	VFIGVGVACALLVVLLMAALYLL	RIKQKKAKGS
P97797	PH	SHPS1_MOUSE	Sirpa	76.032	88.136			MOUSE	SS_TYPE1	HC substrate	N-out	TFPDNNATHN	WNVFIGVGVACALLVVLLMAALYLL	RIKQKKAKGS
Q810U3	UP	NFASC_MOUSE	Nfasc	81.273	89.255	83.738	6.714	MOUSE	SS_TYPE1	HC substrate	N-out	NQADIATQGW	FIGLMCAIALLVLILLIVCFI	KRSRGGKYPV
Q810U3	TM	NFASC_MOUSE	Nfasc	73.274	91.052			MOUSE	SS_TYPE1	HC substrate	N-out	TNNQADIATQ	GWFIGLMCAIALLVLILLIVCFI	KRSRGGKYPV
Q810U3	PH	NFASC_MOUSE	Nfasc	77.829	89.745			MOUSE	SS_TYPE1	HC substrate	N-out	NNQADIATQG	WFIGLMCAIALLVLILLIVCFI	KRSRGGKYPV
O94856	UP	NFASC_HUMAN	NFASC	81.273	89.255	83.738	6.714	HUMAN	SS_TYPE1	HC substrate	N-out	NQADIATQGW	FIGLMCAIALLVLILLIVCFI	KRSRGGKYPV
O94856	TM	NFASC_HUMAN	NFASC	73.274	91.052			HUMAN	SS_TYPE1	HC substrate	N-out	TNNQADIATQ	GWFIGLMCAIALLVLILLIVCFI	KRSRGGKYPV
O94856	PH	NFASC_HUMAN	NFASC	77.829	89.745			HUMAN	SS_TYPE1	HC substrate	N-out	NNQADIATQG	WFIGLMCAIALLVLILLIVCFI	KRSRGGKYPV
Q9NZV1	UP	CRIM1_HUMAN	CRIM1	79.528	88.741	83.691	7.041	HUMAN	OTHERS	HC substrate	N-out	HPSEDSSLDS	IASVVVPIIICLSIIIAFLFI	NQKKQWIPLL
Q9NZV1	TM	CRIM1_HUMAN	CRIM1	84.412	92.713			HUMAN	OTHERS	HC substrate	N-out	LHPSEDSSLD	SIASVVVPIIICLSIIIAFLFIN	QKKQWIPLLC
Q9NZV1	PH	CRIM1_HUMAN	CRIM1	70.754	85.996			HUMAN	OTHERS	HC substrate	N-out	HPSEDSSLDS	IASVVVPIIICLSIIIAFLFI	NQKKQWIPLL
P41217	UP	OX2G_HUMAN	CD200	79.007	92.781	83.689	11.206	HUMAN	SUBLIT	HC substrate	N-out	TDFKQTVNKG	YWFSVPLLLSIVSLVILLVLISILLYW	KRHRNQDRGE
P41217	TM	OX2G_HUMAN	CD200	61.18	88.125			HUMAN	SUBLIT	HC substrate	N-out	QTVNKGYWFS	VPLLLSIVSLVILLVLISILLYW	KRHRNQDRGE
P41217	PH	OX2G_HUMAN	CD200	86.699	94.34			HUMAN	SUBLIT	HC substrate	N-out	TDFKQTVNKG	YWFSVPLLLSIVSLVILLVLISILLYW	KRHRNQDRGE
P15514	UP	AREG_HUMAN	AREG	82.668	91.196	83.681	7.238	HUMAN	SS_NO_TYPE	HC substrate	N-out	HSMIDSSLSK	IALAAIAAFMSAVILTAVAVITV	QLRRQYVRKY
P15514	TM	AREG_HUMAN	AREG	69.696	87.912			HUMAN	SS_NO_TYPE	HC substrate	N-out	HSMIDSSLSK	IALAAIAAFMSAVILTAVAVITV	QLRRQYVRKY
P15514	PH	AREG_HUMAN	AREG	80.945	89.666			HUMAN	SS_NO_TYPE	HC substrate	N-out	HSMIDSSLSK	IALAAIAAFMSAVILTAVAVITV	QLRRQYVRKY
P10761	UP	ZP3_MOUSE	Zp3	76.636	91.072	83.556	7.003	MOUSE	SS_TYPE1	HC substrate	N-out	EGWTASAQTS	VALGLGLATVAFLTLAAIVLA	VTRKCHSSSY
P10761	TM	ZP3_MOUSE	Zp3	79.773	91.841			MOUSE	SS_TYPE1	HC substrate	N-out	VEGWTASAQT	SVALGLGLATVAFLTLAAIVLAV	TRKCHSSSYL
P10761	PH	ZP3_MOUSE	Zp3	74.155	87.861			MOUSE	SS_TYPE1	HC substrate	N-out	EGWTASAQTS	VALGLGLATVAFLTLAAIVLAV	TRKCHSSSYL
Q8K1T1	UP	LRC25_MOUSE	Lrrc25	80.961	90.056	83.535	6.278	MOUSE	SS_TYPE1	HC substrate	N-out	SCPPSWGPGT	IGALVAGTISLAVAVSGSVLA	WRLLRRRRRA
Q8K1T1	TM	LRC25_MOUSE	Lrrc25	71.614	84.277			MOUSE	SS_TYPE1	HC substrate	N-out	VSCPPSWGPG	TIGALVAGTISLAVAVSGSVLAW	RLLRRRRRAS
Q8K1T1	PH	LRC25_MOUSE	Lrrc25	84.105	90.195			MOUSE	SS_TYPE1	HC substrate	N-out	SCPPSWGPGT	IGALVAGTISLAVAVSGSVLAWRLL	RRRRRASEHS
O88824	UP	JTB_MOUSE	Jtb	78.102	79.891	83.417	5.883	MOUSE	SS_TYPE1	HC substrate	N-out	CRSALLEQHL	FWKFEGVVVAVALVFACLVIV	RQRQLDRKAL
O88824	TM	JTB_MOUSE	Jtb	76.711	90.567			MOUSE	SS_TYPE1	HC substrate	N-out	KSCRSALLEQ	HLFWKFEGVVVAVALVFACLVIV	RQRQLDRKAL
O88824	PH	JTB_MOUSE	Jtb	83.394	91.836			MOUSE	SS_TYPE1	HC substrate	N-out	SCRSALLEQH	LFWKFEGVVVAVALVFACLVIV	RQRQLDRKAL
Q9Y5G3	UP	PCDGD_HUMAN	PCDHGB1	61.4	88.737	83.384	10.784	HUMAN	SS_TYPE1	HC substrate	N-out	SDPQTELQFY	LVVALALISVLFLLAVILAIA	LRLRRSSSLD
Q9Y5G3	TM	PCDGD_HUMAN	PCDHGB1	79.585	92.099			HUMAN	SS_TYPE1	HC substrate	N-out	PSDPQTELQF	YLVVALALISVLFLLAVILAIAL	RLRRSSSLDT
Q9Y5G3	PH	PCDGD_HUMAN	PCDHGB1	85.577	92.907			HUMAN	SS_TYPE1	HC substrate	N-out	EPSDPQTELQ	FYLVVALALISVLFLLAVILAIAL	RLRRSSSLDT
Q3MIP1	UP	IPIL2_HUMAN	ITPRIPL2	79.512	86.491	83.365	6.379	HUMAN	OTHERS	HC substrate	N-out	GGARAEPADG	VDGGFPLLKVAVLLLLSYVLL	RCRHAVRQRF
Q3MIP1	TM	IPIL2_HUMAN	ITPRIPL2	72.829	92.208			HUMAN	OTHERS	HC substrate	N-out	ARAEPADGVD	GGFPLLKVAVLLLLSYVLL	RCRHAVRQRF
Q3MIP1	PH	IPIL2_HUMAN	ITPRIPL2	80.873	88.277			HUMAN	OTHERS	HC substrate	N-out	AEPADGVDGG	FPLLKVAVLLLLSYVLL	RCRHAVRQRF
Q8K558	UP	TRML1_MOUSE	Treml1	83.906	91.968	83.355	5.536	MOUSE	OTHERS	HC substrate	N-out	EFRRRENSIP	LIWGAVLLLALVVVAVVIFAV	MARKKGNRLV
Q8K558	TM	TRML1_MOUSE	Treml1	74.871	86.809			MOUSE	OTHERS	HC substrate	N-out	PHEFRRRENS	IPLIWGAVLLLALVVVAVVIFAV	MARKKGNRLV
Q8K558	PH	TRML1_MOUSE	Treml1	78.38	84.196			MOUSE	OTHERS	HC substrate	N-out	EFRRRENSIP	LIWGAVLLLALVVVAVVIFAV	MARKKGNRLV
Q9JLL3	UP	TNR19_MOUSE	Tnfrsf19	81.084	93.416	83.316	9.743	MOUSE	SS_TYPE1	HC substrate	N-out	TVSSPRDTAL	AAVICSALATVLLALLILCVI	YCKRQFMEKK
Q9JLL3	TM	TNR19_MOUSE	Tnfrsf19	64.116	84.283			MOUSE	SS_TYPE1	HC substrate	N-out	SSTVSSPRDT	ALAAVICSALATVLLALLILCVI	YCKRQFMEKK
Q9JLL3	PH	TNR19_MOUSE	Tnfrsf19	84.068	92.929			MOUSE	SS_TYPE1	HC substrate	N-out	SSTVSSPRDT	ALAAVICSALATVLLALLILCVIYC	KRQFMEKKPS
Q3TRM4	UP	PLPL6_MOUSE	Pnpla6	69.281	79.591	83.293	8.123	MOUSE	SS_TYPE3	HC substrate	N-out	QPVPFVPQVL	GVMIGAGVAVLVTAVLILLVV	RRLRVQKTPA
Q3TRM4	TM	PLPL6_MOUSE	Pnpla6	81.12	92.744			MOUSE	SS_TYPE3	HC substrate	N-out	VAQPVPFVPQ	VLGVMIGAGVAVLVTAVLILLVV	RRLRVQKTPA
Q3TRM4	PH	PLPL6_MOUSE	Pnpla6	84.192	92.832			MOUSE	SS_TYPE3	HC substrate	N-out	VAQPVPFVPQ	VLGVMIGAGVAVLVTAVLILLVV	RRLRVQKTPA
O94985	UP	CSTN1_HUMAN	CLSTN1	84.682	89.315	83.225	6.444	HUMAN	SUBEXPERT	HC substrate	N-out	PHPFAVVPST	ATVVIVVCVSFLVFMIILGVF	RIRAAHRRTM
O94985	TM	CSTN1_HUMAN	CLSTN1	70.578	83.669			HUMAN	SUBEXPERT	HC substrate	N-out	PHPFAVVPST	ATVVIVVCVSFLVFMIILGVFRI	RAAHRRTMRD
O94985	PH	CSTN1_HUMAN	CLSTN1	81.139	89.966			HUMAN	SUBEXPERT	HC substrate	N-out	PHPFAVVPST	ATVVIVVCVSFLVFMIILGVF	RIRAAHRRTM
Q923D3	UP	PARM1_MOUSE	Parm1	85.448	92.719	83.223	7.925	MOUSE	OTHERS	HC substrate	N-out	EVENALSSGS	IAAITVTVIAVVLLVFGGAAY	LKIRHSSYGR
Q923D3	TM	PARM1_MOUSE	Parm1	74.356	88.568			MOUSE	OTHERS	HC substrate	N-out	QEVENALSSG	SIAAITVTVIAVVLLVFGGAAYL	KIRHSSYGRL
Q923D3	PH	PARM1_MOUSE	Parm1	70.73	87.517			MOUSE	OTHERS	HC substrate	N-out	EVENALSSGS	IAAITVTVIAVVLLVFGGAAYL	KIRHSSYGRL
Q96RJ3	UP	TR13C_HUMAN	TNFRSF13C	83.768	91.42	83.206	9.684	HUMAN	SS_TYPE3	HC substrate	N-out	EAALPLPGLL	FGAPALLGLALVLALVLVGLV	SWRRRQRRLR
Q96RJ3	TM	TR13C_HUMAN	TNFRSF13C	62.808	85.153			HUMAN	SS_TYPE3	HC substrate	N-out	AGEAALPLPG	LLFGAPALLGLALVLALVLVGLV	SWRRRQRRLR
Q96RJ3	PH	TR13C_HUMAN	TNFRSF13C	84.286	91.799			HUMAN	SS_TYPE3	HC substrate	N-out	AGEAALPLPG	LLFGAPALLGLALVLALVLVGLV	SWRRRQRRLR
Q96MS0	UP	ROBO3_HUMAN	ROBO3	81.686	88.209	83.181	7.801	HUMAN	SS_TYPE1	HC substrate	N-out	VRLARVLREP	AFLAGSGAACGALLLGLCAAL	YWRRKQRKEL
Q96MS0	TM	ROBO3_HUMAN	ROBO3	67.303	87.936			HUMAN	SS_TYPE1	HC substrate	N-out	VRLARVLREP	AFLAGSGAACGALLLGLCAALYW	RRKQRKELSH
Q96MS0	PH	ROBO3_HUMAN	ROBO3	82.849	91.103			HUMAN	SS_TYPE1	HC substrate	N-out	VRLARVLREP	AFLAGSGAACGALLLGLCAALYW	RRKQRKELSH
Q9UJ99	UP	CAD22_HUMAN	CDH22	74.259	92.275	83.162	7.644	HUMAN	SS_TYPE1	HC substrate	N-out	AFVMAASLSP	GALIALLVCVLILVVLVLLIL	TLRRHHKSHL
Q9UJ99	TM	CAD22_HUMAN	CDH22	74.463	89.595			HUMAN	SS_TYPE1	HC substrate	N-out	AFVMAASLSP	GALIALLVCVLILVVLVLLILTL	RRHHKSHLSS
Q9UJ99	PH	CAD22_HUMAN	CDH22	78.311	90.069			HUMAN	SS_TYPE1	HC substrate	N-out	FVMAASLSPG	ALIALLVCVLILVVLVLLILTL	RRHHKSHLSS
Q9HBT6	UP	CAD20_HUMAN	CDH20	72.778	88.503	83.151	9.838	HUMAN	SS_TYPE1	HC substrate	N-out	AYMLPVSLSR	GALIAILACIFVLLVLVLLIL	SMRRHRKQPY
Q9HBT6	TM	CAD20_HUMAN	CDH20	66.641	88.577			HUMAN	SS_TYPE1	HC substrate	N-out	AYMLPVSLSR	GALIAILACIFVLLVLVLLILSM	RRHRKQPYII
Q9HBT6	PH	CAD20_HUMAN	CDH20	88.678	93.73			HUMAN	SS_TYPE1	HC substrate	N-out	YMLPVSLSRG	ALIAILACIFVLLVLVLLIL	SMRRHRKQPY
Q9D659	UP	VISTA_MOUSE	Vsir	79.597	91.884	83.077	7.178	MOUSE	SS_TYPE1	HC substrate	N-out	EQDSDSITAA	ALATGACIVGILCLPLILLLV	YKQRQVASHR
Q9D659	TM	VISTA_MOUSE	Vsir	74.409	89.057			MOUSE	SS_TYPE1	HC substrate	N-out	NEQDSDSITA	AALATGACIVGILCLPLILLLVY	KQRQVASHRR
Q9D659	PH	VISTA_MOUSE	Vsir	74.509	89.006			MOUSE	SS_TYPE1	HC substrate	N-out	SNEQDSDSIT	AAALATGACIVGILCLPLILLLVY	KQRQVASHRR
Q61851	UP	FGFR3_MOUSE	Fgfr3	63.731	80.735	83.036	10.212	MOUSE	SUBLIT	HC substrate	N-out	TDEAGSVYAG	VLSYGVVFFLFILVVAAVILC	RLRSPPKKGL
Q61851	TM	FGFR3_MOUSE	Fgfr3	79.615	91.677			MOUSE	SUBLIT	HC substrate	N-out	LMETDEAGSV	YAGVLSYGVVFFLFILVVAAVIL	CRLRSPPKKG
Q61851	PH	FGFR3_MOUSE	Fgfr3	87.543	94.913			MOUSE	SUBLIT	HC substrate	N-out	ELMETDEAGS	VYAGVLSYGVVFFLFILVVAAVILC	RLRSPPKKGL
P09758	UP	TACD2_HUMAN	TACSTD2	89.005	95.224	83.018	7.248	HUMAN	SS_TYPE1	HC substrate	N-out	PPKFSMKRLT	AGLIAVIVVVVVALVAGMAVLVI	TNRRKSGKYK
P09758	TM	TACD2_HUMAN	TACSTD2	72.809	81.463			HUMAN	SS_TYPE1	HC substrate	N-out	PPKFSMKRLT	AGLIAVIVVVVVALVAGMAVLVI	TNRRKSGKYK
P09758	PH	TACD2_HUMAN	TACSTD2	78.562	81.048			HUMAN	SS_TYPE1	HC substrate	N-out	EIPPKFSMKR	LTAGLIAVIVVVVVALVAGMAVLVIT	NRRKSGKYKK
P01904	UP	HA21_MOUSE	H2-Ea	72.516	88.707	83.001	7.036	MOUSE	SS_TYPE1	HC substrate	N-out	EKTLLPETKE	NVMCALGLFVGLVGIVVGIILIMKGI	KKRNVVERRQ
P01904	TM	HA21_MOUSE	H2-Ea	82.436	91.856			MOUSE	SS_TYPE1	HC substrate	N-out	LLPETKENVM	CALGLFVGLVGIVVGIILIMKGI	KKRNVVERRQ
P01904	PH	HA21_MOUSE	H2-Ea	75.345	87.146			MOUSE	SS_TYPE1	HC substrate	N-out	LPETKENVMC	ALGLFVGLVGIVVGIILIMKGI	KKRNVVERRQ
Q9Y5H3	UP	PCDGA_HUMAN	PCDHGA10	77.96	91.433	82.997	6.454	HUMAN	SS_TYPE1	HC substrate	N-out	NSETSDLTLY	LVVAVAAVSCVFLAFVIVLLA	HRLRRWHKSR
Q9Y5H3	TM	PCDGA_HUMAN	PCDHGA10	75.356	86.043			HUMAN	SS_TYPE1	HC substrate	N-out	PANSETSDLT	LYLVVAVAAVSCVFLAFVIVLLA	HRLRRWHKSR
Q9Y5H3	PH	PCDGA_HUMAN	PCDHGA10	77.077	90.116			HUMAN	SS_TYPE1	HC substrate	N-out	ESPANSETSD	LTLYLVVAVAAVSCVFLAFVIVLLA	HRLRRWHKSR
Q99523	UP	SORT_HUMAN	SORT1	71.857	79.63	82.959	6.85	HUMAN	SUBEXPERT	HC substrate	N-out	SPEKQNSKSN	SVPIILAIVGLMLVTVVAGVLIV	KKYVCGGRFL
Q99523	TM	SORT_HUMAN	SORT1	85.269	92.456			HUMAN	SUBEXPERT	HC substrate	N-out	SPEKQNSKSN	SVPIILAIVGLMLVTVVAGVLIV	KKYVCGGRFL
Q99523	PH	SORT_HUMAN	SORT1	79.36	89.184			HUMAN	SUBEXPERT	HC substrate	N-out	PEKQNSKSNS	VPIILAIVGLMLVTVVAGVLIV	KKYVCGGRFL
Q61559	UP	FCGRN_MOUSE	Fcgrt	72.289	85.417	82.93	8.038	MOUSE	SS_TYPE1	HC substrate	N-out	VDLDSSARSS	VPVVGIVLGLLLVVVAIAGGVLLW	GRMRSGLPAP
Q61559	TM	FCGRN_MOUSE	Fcgrt	76.424	93.509			MOUSE	SS_TYPE1	HC substrate	N-out	LDSSARSSVP	VVGIVLGLLLVVVAIAGGVLLWG	RMRSGLPAPW
Q61559	PH	FCGRN_MOUSE	Fcgrt	77.702	92.238			MOUSE	SS_TYPE1	HC substrate	N-out	LDSSARSSVP	VVGIVLGLLLVVVAIAGGVLLW	GRMRSGLPAP
P49446	UP	PTPRE_MOUSE	Ptpre	80.416	92.939	82.919	9.826	MOUSE	SS_TYPE1	HC substrate	N-out	TAGPPDPGAS	QPLLTWLLLPLLLLLFLLAAYFF	RFRKQRKAVV
P49446	TM	PTPRE_MOUSE	Ptpre	63.325	83.685			MOUSE	SS_TYPE1	HC substrate	N-out	GPPDPGASQP	LLTWLLLPLLLLLFLLAAYFFRF	RKQRKAVVSS
P49446	PH	PTPRE_MOUSE	Ptpre	85.1	92.049			MOUSE	SS_TYPE1	HC substrate	N-out	GPPDPGASQP	LLTWLLLPLLLLLFLLAAYFF	RFRKQRKAVV
P14209	UP	CD99_HUMAN	CD99	55.476	78.233	82.893	13.559	HUMAN	SUBLIT	HC substrate	N-out	SHRKEGEEAD	APGVIPGIVGAVVVAVAGAISSFIA	YQKKKLCFKE
P14209	TM	CD99_HUMAN	CD99	89.656	96.288			HUMAN	SUBLIT	HC substrate	N-out	KEGEEADAPG	VIPGIVGAVVVAVAGAISSFIAY	QKKKLCFKEN
P14209	PH	CD99_HUMAN	CD99	84.766	92.94			HUMAN	SUBLIT	HC substrate	N-out	KEGEEADAPG	VIPGIVGAVVVAVAGAISSFIAY	QKKKLCFKEN
Q9Z0M3	UP	CAD20_MOUSE	Cdh20	72.778	88.503	82.776	10.018	MOUSE	SS_TYPE1	HC substrate	N-out	AYLLPVSLSR	GALIAILACIFVLLVLVLLIL	SMRRHRKQPY
Q9Z0M3	TM	CAD20_MOUSE	Cdh20	65.529	87.845			MOUSE	SS_TYPE1	HC substrate	N-out	AYLLPVSLSR	GALIAILACIFVLLVLVLLILSM	RRHRKQPYII
Q9Z0M3	PH	CAD20_MOUSE	Cdh20	88.658	93.341			MOUSE	SS_TYPE1	HC substrate	N-out	YLLPVSLSRG	ALIAILACIFVLLVLVLLIL	SMRRHRKQPY
P06342	UP	HB2Q_MOUSE	H2-Ab1	75.16	89.644	82.746	7.652	MOUSE	SS_TYPE1	HC substrate	N-out	AQSESARSKM	LSGIGGCVLGVIFLGLGLFI	RHRSQKGPRG
P06342	TM	HB2Q_MOUSE	H2-Ab1	78.867	91.383			MOUSE	SS_TYPE1	HC substrate	N-out	AQSESARSKM	LSGIGGCVLGVIFLGLGLFI	RHRSQKGPRG
P06342	PH	HB2Q_MOUSE	H2-Ab1	72.103	89.321			MOUSE	SS_TYPE1	HC substrate	N-out	RAQSESARSK	MLSGIGGCVLGVIFLGLGLFI	RHRSQKGPRG
Q9ULB4	UP	CADH9_HUMAN	CDH9	85.254	94.551	82.73	9.997	HUMAN	SS_TYPE1	HC substrate	N-out	ILSAGLSTGA	LVAILLCVLILLILVVLFAAL	KRQRKKEPLI
Q9ULB4	TM	CADH9_HUMAN	CDH9	79.406	93.18			HUMAN	SS_TYPE1	HC substrate	N-out	ALILSAGLST	GALVAILLCVLILLILVVLFAAL	KRQRKKEPLI
Q9ULB4	PH	CADH9_HUMAN	CDH9	64.828	79.16			HUMAN	SS_TYPE1	HC substrate	N-out	GNMQSCTAEA	LILSAGLSTGALVAILLCVLILLILVVLFAAL	KRQRKKEPLI
O60896	UP	RAMP3_HUMAN	RAMP3	76.449	88.975	82.712	6.263	HUMAN	OTHERS	HC substrate	N-out	VHLEDPPDEV	LIPLIVIPVVLTVAMAGLVV	WRSKRTDTLL
P21754	UP	ZP3_HUMAN	ZP3	88.451	94.786	82.647	10.221	HUMAN	OTHERS	HC substrate	N-out	QWALPSDTSV	VLLGVGLAVVVSLTLTAVILV	LTRRCRTASH
P21754	TM	ZP3_HUMAN	ZP3	67.32	88.559			HUMAN	OTHERS	HC substrate	N-out	EQWALPSDTS	VVLLGVGLAVVVSLTLTAVILVL	TRRCRTASHP
P21754	PH	ZP3_HUMAN	ZP3	70.028	86.736			HUMAN	OTHERS	HC substrate	N-out	EQWALPSDTS	VVLLGVGLAVVVSLTLTAVILVL	TRRCRTASHP
Q9UQV4	UP	LAMP3_HUMAN	LAMP3	72.266	87.315	82.609	7.293	HUMAN	OTHERS	HC substrate	N-out	NVDECSSDYT	IVLPVIGAIVVGLCLMGMGVY	KIRLRCQSSG
Q9UQV4	TM	LAMP3_HUMAN	LAMP3	74.914	90.926			HUMAN	OTHERS	HC substrate	N-out	FGNVDECSSD	YTIVLPVIGAIVVGLCLMGMGVY	KIRLRCQSSG
Q9UQV4	PH	LAMP3_HUMAN	LAMP3	80.162	90.069			HUMAN	OTHERS	HC substrate	N-out	NVDECSSDYT	IVLPVIGAIVVGLCLMGMGVY	KIRLRCQSSG
Q96D42	UP	HAVR1_HUMAN	HAVCR1	72.502	88.762	82.591	7.827	HUMAN	SS_TYPE1	HC substrate	N-out	SLLTANTTKG	IYAGVCISVLVLLALLGVIIA	KKYFFKKEVQ
Q96D42	TM	HAVR1_HUMAN	HAVCR1	73.395	91.534			HUMAN	SS_TYPE1	HC substrate	N-out	SLLTANTTKG	IYAGVCISVLVLLALLGVII	AKKYFFKKEV
Q96D42	PH	HAVR1_HUMAN	HAVCR1	79.459	89.892			HUMAN	SS_TYPE1	HC substrate	N-out	SLLTANTTKG	IYAGVCISVLVLLALLGVIIA	KKYFFKKEVQ
Q9JI71	UP	DLL4_MOUSE	Dll4	73.353	85.912	82.584	7.229	MOUSE	SS_TYPE1	HC substrate	N-out	GLPPSFPWVA	VSLGVGLVVLLVLLVMVVVAV	RQLRLRRPDD
Q9JI71	TM	DLL4_MOUSE	Dll4	73.371	90.212			MOUSE	SS_TYPE1	HC substrate	N-out	FPVGLPPSFP	WVAVSLGVGLVVLLVLLVMVVVA	VRQLRLRRPD
Q9JI71	PH	DLL4_MOUSE	Dll4	81.521	91.133			MOUSE	SS_TYPE1	HC substrate	N-out	CEFPVGLPPS	FPWVAVSLGVGLVVLLVLLVMVVVAV	RQLRLRRPDD
Q6UXC1	UP	AEGP_HUMAN	MAMDC4	75.147	88.74	82.58	8.531	HUMAN	SS_TYPE1	HC substrate	N-out	SPGNTAAPGS	VPAVVGSALLLLMLLVLLGLG	GRRWLQKKGS
Q6UXC1	TM	AEGP_HUMAN	MAMDC4	67.304	91.55			HUMAN	SS_TYPE1	HC substrate	N-out	PSPGNTAAPG	SVPAVVGSALLLLMLLVLLGLGG	RRWLQKKGSC
Q6UXC1	PH	AEGP_HUMAN	MAMDC4	85.671	87.065			HUMAN	SS_TYPE1	HC substrate	N-out	SPGNTAAPGS	VPAVVGSALLLLMLLVLLGL	GGRRWLQKKG
Q03146	UP	DDR1_MOUSE	Ddr1	77.6	90.409	82.578	5.935	MOUSE	SS_TYPE1	HC substrate	N-out	VAKAEGSPTA	ILIGCLVAIILLLLLIIALML	WRLHWRRLLS
Q03146	TM	DDR1_MOUSE	Ddr1	79.204	89.583			MOUSE	SS_TYPE1	HC substrate	N-out	PVAKAEGSPT	AILIGCLVAIILLLLLIIALMLW	RLHWRRLLSK
Q03146	PH	DDR1_MOUSE	Ddr1	74.659	84.011			MOUSE	SS_TYPE1	HC substrate	N-out	PVAKAEGSPT	AILIGCLVAIILLLLLIIALMLW	RLHWRRLLSK
Q08345	UP	DDR1_HUMAN	DDR1	77.6	90.409	82.578	5.935	HUMAN	SS_TYPE1	HC substrate	N-out	VAKAEGSPTA	ILIGCLVAIILLLLLIIALML	WRLHWRRLLS
Q08345	TM	DDR1_HUMAN	DDR1	79.204	89.583			HUMAN	SS_TYPE1	HC substrate	N-out	PVAKAEGSPT	AILIGCLVAIILLLLLIIALMLW	RLHWRRLLSK
Q08345	PH	DDR1_HUMAN	DDR1	74.659	84.011			HUMAN	SS_TYPE1	HC substrate	N-out	PVAKAEGSPT	AILIGCLVAIILLLLLIIALMLW	RLHWRRLLSK
Q6ZN44	UP	UNC5A_HUMAN	UNC5A	85.252	93.595	82.568	10.762	HUMAN	SS_TYPE1	HC substrate	N-out	ASGPEDVALY	VGLIAVAVCLVLLLLVLILVY	CRKKEGLDSD
Q6ZN44	TM	UNC5A_HUMAN	UNC5A	85.116	94.302			HUMAN	SS_TYPE1	HC substrate	N-out	HTASGPEDVA	LYVGLIAVAVCLVLLLLVLILVY	CRKKEGLDSD
Q6ZN44	PH	UNC5A_HUMAN	UNC5A	64.688	72.456			HUMAN	SS_TYPE1	HC substrate	N-out	CVHTASGPED	VALYVGLIAVAVCLVLLLLVLILVY	CRKKEGLDSD
Q8IY17	UP	PLPL6_HUMAN	PNPLA6	64.498	75.713	82.566	10.272	HUMAN	SS_TYPE3	HC substrate	N-out	QPVPFVPQVL	GVMIGAGVAVVVTAVLILLVV	RRLRVPKTPA
Q8IY17	TM	PLPL6_HUMAN	PNPLA6	82.104	93.575			HUMAN	SS_TYPE3	HC substrate	N-out	GAQPVPFVPQ	VLGVMIGAGVAVVVTAVLILLVV	RRLRVPKTPA
Q8IY17	PH	PLPL6_HUMAN	PNPLA6	85.569	93.936			HUMAN	SS_TYPE3	HC substrate	N-out	GAQPVPFVPQ	VLGVMIGAGVAVVVTAVLILLVV	RRLRVPKTPA
Q8BSU2	UP	CXL16_MOUSE	Cxcl16	83.624	94.388	82.52	9.333	MOUSE	SS_TYPE1	HC substrate	N-out	PGAGASTPAW	VPVLSLLAIVFFLTAAMAYVL	CNRRATQQNS
Q8BSU2	TM	CXL16_MOUSE	Cxcl16	63.881	85.067			MOUSE	SS_TYPE1	HC substrate	N-out	APGAGASTPA	WVPVLSLLAIVFFLTAAMAYVLC	NRRATQQNSA
Q8BSU2	PH	CXL16_MOUSE	Cxcl16	80.776	87.385			MOUSE	SS_TYPE1	HC substrate	N-out	EAPGAGASTP	AWVPVLSLLAIVFFLTAAMAYVL	CNRRATQQNS
Q01965	UP	LY9_MOUSE	Ly9	79.191	92.153	82.486	8.354	MOUSE	SS_TYPE1	HC substrate	N-out	ICSGPERNKR	FWLLLLLVLLLLMLIGGYFIL	RKKKQCSSLA
Q01965	TM	LY9_MOUSE	Ly9	67.095	81.923			MOUSE	SS_TYPE1	HC substrate	N-out	CSGPERNKRF	WLLLLLVLLLLMLIGGYFIL	RKKKQCSSLA
Q01965	PH	LY9_MOUSE	Ly9	83.323	91.234			MOUSE	SS_TYPE1	HC substrate	N-out	ICSGPERNKR	FWLLLLLVLLLLMLIGGYFIL	RKKKQCSSLA
P06344	UP	HB2U_MOUSE		73.557	89.238	82.411	7.875	MOUSE	SS_TYPE1	HC substrate	N-out	RAQSESARSK	MLSGIGGCVLGVIFLGLGLFI	RHRSQKGPRG
P06344	TM	HB2U_MOUSE		78.867	91.383			MOUSE	SS_TYPE1	HC substrate	N-out	AQSESARSKM	LSGIGGCVLGVIFLGLGLFI	RHRSQKGPRG
P06344	PH	HB2U_MOUSE		72.103	89.321			MOUSE	SS_TYPE1	HC substrate	N-out	RAQSESARSK	MLSGIGGCVLGVIFLGLGLFI	RHRSQKGPRG
P06345	UP	HB2S_MOUSE	H2-Ab1	73.557	89.238	82.411	7.875	MOUSE	SS_TYPE1	HC substrate	N-out	RAQSESARSK	MLSGIGGCVLGVIFLGLGLFI	RHRSQKGPRG
P06345	TM	HB2S_MOUSE	H2-Ab1	78.867	91.383			MOUSE	SS_TYPE1	HC substrate	N-out	AQSESARSKM	LSGIGGCVLGVIFLGLGLFI	RHRSQKGPRG
P06345	PH	HB2S_MOUSE	H2-Ab1	72.103	89.321			MOUSE	SS_TYPE1	HC substrate	N-out	RAQSESARSK	MLSGIGGCVLGVIFLGLGLFI	RHRSQKGPRG
P06343	UP	HB2K_MOUSE	H2-Ab1	73.557	89.238	82.411	7.875	MOUSE	SS_TYPE1	HC substrate	N-out	RAQSESARSK	MLSGIGGCVLGVIFLGLGLFI	RHRSQKGPRG
P06343	TM	HB2K_MOUSE	H2-Ab1	78.867	91.383			MOUSE	SS_TYPE1	HC substrate	N-out	AQSESARSKM	LSGIGGCVLGVIFLGLGLFI	RHRSQKGPRG
P06343	PH	HB2K_MOUSE	H2-Ab1	72.103	89.321			MOUSE	SS_TYPE1	HC substrate	N-out	RAQSESARSK	MLSGIGGCVLGVIFLGLGLFI	RHRSQKGPRG
P01921	UP	HB2D_MOUSE	H2-Ab1	73.557	89.238	82.411	7.875	MOUSE	SS_TYPE1	HC substrate	N-out	RAQSESARSK	MLSGIGGCVLGVIFLGLGLFI	RHRSQKGPRG
P01921	TM	HB2D_MOUSE	H2-Ab1	78.867	91.383			MOUSE	SS_TYPE1	HC substrate	N-out	AQSESARSKM	LSGIGGCVLGVIFLGLGLFI	RHRSQKGPRG
P01921	PH	HB2D_MOUSE	H2-Ab1	72.103	89.321			MOUSE	SS_TYPE1	HC substrate	N-out	RAQSESARSK	MLSGIGGCVLGVIFLGLGLFI	RHRSQKGPRG
Q9H2A7	UP	CXL16_HUMAN	CXCL16	89.912	96.692	82.398	17.61	HUMAN	SUBLIT	HC substrate	N-out	AGPTARTSAT	VPVLCLLAIIFILTAALSYVL	CKRRRGQSPQ
Q9H2A7	TM	CXL16_HUMAN	CXCL16	44.969	79.83			HUMAN	SUBLIT	HC substrate	N-out	KNAGPTARTS	ATVPVLCLLAIIFILTAALSYVL	CKRRRGQSPQ
Q9H2A7	PH	CXL16_HUMAN	CXCL16	87.827	95.157			HUMAN	SUBLIT	HC substrate	N-out	KNAGPTARTS	ATVPVLCLLAIIFILTAALSYVLC	KRRRGQSPQS
Q7M750	UP	OPALI_MOUSE	Opalin	67.409	81.264	82.367	8.18	MOUSE	SS_TYPE1	HC substrate	N-out	SAKATDCGPS	IGLAAGIPSLLATALLVALLF	TLIQRRRTID
Q7M750	TM	OPALI_MOUSE	Opalin	79.007	90.454			MOUSE	SS_TYPE1	HC substrate	N-out	SAKATDCGPS	IGLAAGIPSLLATALLVALLFTL	IQRRRTIDDE
Q7M750	PH	OPALI_MOUSE	Opalin	83.818	92.253			MOUSE	SS_TYPE1	HC substrate	N-out	SAKATDCGPS	IGLAAGIPSLLATALLVALLFTLI	QRRRTIDDEP
P26842	UP	CD27_HUMAN	CD27	83.47	85.188	82.328	7.952	HUMAN	OTHERS	HC substrate	N-out	RSLCSSDFIR	ILVIFSGMFLVFTLAGALFLH	QRRKYRSNKG
P26842	TM	CD27_HUMAN	CD27	65.925	83.38			HUMAN	OTHERS	HC substrate	N-out	PPQRSLCSSD	FIRILVIFSGMFLVFTLAGALFL	HQRRKYRSNK
P26842	PH	CD27_HUMAN	CD27	83.799	92.209			HUMAN	OTHERS	HC substrate	N-out	PPQRSLCSSD	FIRILVIFSGMFLVFTLAGALFL	HQRRKYRSNK
Q91XX1	UP	Q91XX1_MOUSE	Pcdhgc3	81.391	91.72	82.324	8.444	MOUSE	SUBLIT	HC substrate	N-out	APREQNKNLT	FYLLLSLILVSVGFAVTVLGVIIFKVY	KWKRSRDLYR
Q91XX1	TM	Q91XX1_MOUSE	Pcdhgc3	66.105	82.068			MOUSE	SUBLIT	HC substrate	N-out	PREQNKNLTF	YLLLSLILVSVGFAVTVLGVIIF	KVYKWKRSRD
Q91XX1	PH	Q91XX1_MOUSE	Pcdhgc3	81.673	90.989			MOUSE	SUBLIT	HC substrate	N-out	APREQNKNLT	FYLLLSLILVSVGFAVTVLGVIIFKVY	KWKRSRDLYR
P20826	UP	SCF_MOUSE	Kitlg	74.573	89.702	82.324	8.027	MOUSE	SS_TYPE1	HC substrate	N-out	AKAPEDSGLQ	WTAMALPALISLVIGFAFGALYW	KKKQSSLTRA
P20826	TM	SCF_MOUSE	Kitlg	79.075	88.925			MOUSE	SS_TYPE1	HC substrate	N-out	AKAPEDSGLQ	WTAMALPALISLVIGFAFGALYW	KKKQSSLTRA
P20826	PH	SCF_MOUSE	Kitlg	70.502	91.166			MOUSE	SS_TYPE1	HC substrate	N-out	AKAPEDSGLQ	WTAMALPALISLVIGFAFGALYW	KKKQSSLTRA
O95185	UP	UNC5C_HUMAN	UNC5C	85.811	92.703	82.29	8.447	HUMAN	SS_TYPE1	HC substrate	N-out	APDSDDVALY	VGIVIAVIVCLAISVVVALFV	YRKNHRDFES
O95185	TM	UNC5C_HUMAN	UNC5C	67.69	77.622			HUMAN	SS_TYPE1	HC substrate	N-out	CMQTAPDSDD	VALYVGIVIAVIVCLAISVVVAL	FVYRKNHRDF
O95185	PH	UNC5C_HUMAN	UNC5C	79.563	90.348			HUMAN	SS_TYPE1	HC substrate	N-out	CMQTAPDSDD	VALYVGIVIAVIVCLAISVVVALFVY	RKNHRDFESD
Q8C110	UP	SLIK6_MOUSE	Slitrk6	84.745	91.878	82.259	8.492	MOUSE	SS_TYPE1	HC substrate	N-out	LTDAVPLSVL	ILGLLIVFITIVFCAAGIVVF	VLHRRRRYKK
Q8C110	TM	SLIK6_MOUSE	Slitrk6	81.122	89.18			MOUSE	SS_TYPE1	HC substrate	N-out	LTDAVPLSVL	ILGLLIVFITIVFCAAGIVVFVL	HRRRRYKKKK
Q8C110	PH	SLIK6_MOUSE	Slitrk6	65.416	81.214			MOUSE	SS_TYPE1	HC substrate	N-out	LFSSLTDAVP	LSVLILGLLIVFITIVFCAAGIVVFVL	HRRRRYKKKK
Q5RJH3	UP	CAD12_MOUSE	Cdh12	78.573	91.74	82.254	7.745	MOUSE	SS_TYPE1	HC substrate	N-out	SCNVEAIFLP	VGLSTGALIAILLCMVILLAIVVLYVAL	RRQRKKDTLM
Q5RJH3	TM	CAD12_MOUSE	Cdh12	73.801	91.711			MOUSE	SS_TYPE1	HC substrate	N-out	AIFLPVGLST	GALIAILLCMVILLAIVVLYVAL	RRQRKKDTLM
Q5RJH3	PH	CAD12_MOUSE	Cdh12	72.839	84.862			MOUSE	SS_TYPE1	HC substrate	N-out	GTILSCNVEA	IFLPVGLSTGALIAILLCMVILLAIVVLYVAL	RRQRKKDTLM
P11279	UP	LAMP1_HUMAN	LAMP1	78.317	89.435	82.245	5.993	HUMAN	SS_TYPE1	HC substrate	N-out	EECLLDENSM	LIPIAVGGALAGLVLIVLIAYLV	GRKRSHAGYQ
P11279	TM	LAMP1_HUMAN	LAMP1	77.079	89.359			HUMAN	SS_TYPE1	HC substrate	N-out	ECLLDENSML	IPIAVGGALAGLVLIVLIAYLVG	RKRSHAGYQT
P11279	PH	LAMP1_HUMAN	LAMP1	74.278	85.004			HUMAN	SS_TYPE1	HC substrate	N-out	VEECLLDENS	MLIPIAVGGALAGLVLIVLIAYLV	GRKRSHAGYQ
Q8K1S4	UP	UNC5A_MOUSE	Unc5a	81.457	93.924	82.241	10.055	MOUSE	SS_TYPE1	HC substrate	N-out	TSSGPEDVAL	YIGLVAVAVCLILLLLVLVLI	YCRKKEGLDS
Q8K1S4	TM	UNC5A_MOUSE	Unc5a	83.923	93.534			MOUSE	SS_TYPE1	HC substrate	N-out	LHTSSGPEDV	ALYIGLVAVAVCLILLLLVLVLI	YCRKKEGLDS
Q8K1S4	PH	UNC5A_MOUSE	Unc5a	65.102	75.506			MOUSE	SS_TYPE1	HC substrate	N-out	CLHTSSGPED	VALYIGLVAVAVCLILLLLVLVLIY	CRKKEGLDSD
Q64735	UP	CR1L_MOUSE	Cr1l	80.194	91.236	82.214	8.037	MOUSE	SS_TYPE1	HC substrate	N-out	AKCVSRSISG	LIVGIFIGIIVFILVIIVFIW	MILKYKKRNT
Q64735	TM	CR1L_MOUSE	Cr1l	68.226	89.7			MOUSE	SS_TYPE1	HC substrate	N-out	KCVSRSISGL	IVGIFIGIIVFILVIIVFIWMIL	KYKKRNTTDE
Q64735	PH	CR1L_MOUSE	Cr1l	76.951	86.978			MOUSE	SS_TYPE1	HC substrate	N-out	PLLAKCVSRS	ISGLIVGIFIGIIVFILVIIVFIWMIL	KYKKRNTTDE
P70408	UP	CAD10_MOUSE	Cdh10	85.273	94.629	82.174	9.019	MOUSE	SS_TYPE1	HC substrate	N-out	LLPAGLSTGA	LIAILLCIIILLVIVVLFAAL	KRQRKKEPLI
P70408	TM	CAD10_MOUSE	Cdh10	71.165	90.706			MOUSE	SS_TYPE1	HC substrate	N-out	ALLLPAGLST	GALIAILLCIIILLVIVVLFAAL	KRQRKKEPLI
P70408	PH	CAD10_MOUSE	Cdh10	70.957	80.311			MOUSE	SS_TYPE1	HC substrate	N-out	GNMQSCSAEA	LLLPAGLSTGALIAILLCIIILLVIVVLFAAL	KRQRKKEPLI
Q9Y6N8	UP	CAD10_HUMAN	CDH10	85.273	94.629	82.174	9.019	HUMAN	SS_TYPE1	HC substrate	N-out	LLPAGLSTGA	LIAILLCIIILLVIVVLFAAL	KRQRKKEPLI
Q9Y6N8	TM	CAD10_HUMAN	CDH10	71.165	90.706			HUMAN	SS_TYPE1	HC substrate	N-out	ALLLPAGLST	GALIAILLCIIILLVIVVLFAAL	KRQRKKEPLI
Q9Y6N8	PH	CAD10_HUMAN	CDH10	70.957	80.311			HUMAN	SS_TYPE1	HC substrate	N-out	GNMQSCSAEA	LLLPAGLSTGALIAILLCIIILLVIVVLFAAL	KRQRKKEPLI
Q9JLB9	UP	NECT3_MOUSE	Nectin3	79.172	91.508	82.128	14.275	MOUSE	SUBLIT	HC substrate	N-out	ATLKDDTIGT	IIASVVGGALFLVLVSILAGV	FCYRRRRTFR
Q9JLB9	TM	NECT3_MOUSE	Nectin3	52.263	85.29			MOUSE	SUBLIT	HC substrate	N-out	LATLKDDTIG	TIIASVVGGALFLVLVSILAGVF	CYRRRRTFRG
Q9JLB9	PH	NECT3_MOUSE	Nectin3	89.231	95.305			MOUSE	SUBLIT	HC substrate	N-out	ATLKDDTIGT	IIASVVGGALFLVLVSILAGVFCY	RRRRTFRGDY
Q495A1	UP	TIGIT_HUMAN	TIGIT	72.11	88.79	82.037	8.089	HUMAN	OTHERS	HC substrate	N-out	AEHGARFQIP	LLGAMAATLVVICTAVIVVVA	LTRKKKALRI
Q495A1	TM	TIGIT_HUMAN	TIGIT	70.739	87.366			HUMAN	OTHERS	HC substrate	N-out	AEHGARFQIP	LLGAMAATLVVICTAVIVVVALT	RKKKALRIHS
Q495A1	PH	TIGIT_HUMAN	TIGIT	81.579	91.639			HUMAN	OTHERS	HC substrate	N-out	AEHGARFQIP	LLGAMAATLVVICTAVIVVVAL	TRKKKALRIH
O54901	UP	OX2G_MOUSE	Cd200	77.066	89.82	81.978	11.357	MOUSE	SS_TYPE1	HC substrate	N-out	IDYKQSLDKG	FWFSVPLLLSIVSLVILLVLISILLYW	KRHRNQERGE
O54901	TM	OX2G_MOUSE	Cd200	59.181	85.698			MOUSE	SS_TYPE1	HC substrate	N-out	QSLDKGFWFS	VPLLLSIVSLVILLVLISILLYW	KRHRNQERGE
O54901	PH	OX2G_MOUSE	Cd200	86.557	93.546			MOUSE	SS_TYPE1	HC substrate	N-out	IDYKQSLDKG	FWFSVPLLLSIVSLVILLVLISILLYW	KRHRNQERGE
Q8JZL1	UP	I17RD_MOUSE	Il17rd	74.512	91.312	81.936	8.177	MOUSE	SS_TYPE1	HC substrate	N-out	VQSPWAGPIR	AVAITVPLVVISAFATLFTVM	CRKKQQENIY
Q8JZL1	PH	I17RD_MOUSE	Il17rd	73.134	88.786			MOUSE	SS_TYPE1	HC substrate	N-out	VQSPWAGPIR	AVAITVPLVVISAFATLFTVMC	RKKQQENIYS
O08747	UP	UNC5C_MOUSE	Unc5c	85.708	92.249	81.932	8.307	MOUSE	SS_TYPE1	HC substrate	N-out	APDSDDVALY	VGIVIAVTVCLAITVVVALFV	YRKNHRDFES
O08747	TM	UNC5C_MOUSE	Unc5c	67.697	78.094			MOUSE	SS_TYPE1	HC substrate	N-out	CMQAAPDSDD	VALYVGIVIAVTVCLAITVVVAL	FVYRKNHRDF
O08747	PH	UNC5C_MOUSE	Unc5c	78.087	89.754			MOUSE	SS_TYPE1	HC substrate	N-out	CMQAAPDSDD	VALYVGIVIAVTVCLAITVVVALFVY	RKNHRDFESD
O88572	UP	LRP6_MOUSE	Lrp6	78.209	88.845	81.878	7.262	MOUSE	SS_TYPE1	HC substrate	N-out	YPTEEPAPQA	TNTVGSVIGVIVTIFVSGTIYFI	CQRMLCPRMK
O88572	TM	LRP6_MOUSE	Lrp6	80.035	87.389			MOUSE	SS_TYPE1	HC substrate	N-out	YPTEEPAPQA	TNTVGSVIGVIVTIFVSGTIYFI	CQRMLCPRMK
O88572	PH	LRP6_MOUSE	Lrp6	68.486	88.303			MOUSE	SS_TYPE1	HC substrate	N-out	EEPAPQATNT	VGSVIGVIVTIFVSGTIYFIC	QRMLCPRMKG
Q923L3	UP	CSMD1_MOUSE	Csmd1	83.458	93.902	81.871	10.167	MOUSE	SS_TYPE1	HC substrate	N-out	NHYQGTSSGS	VAAAILVPFFALILSGFAFYL	YKHRTRPKVQ
Q923L3	TM	CSMD1_MOUSE	Csmd1	65.02	88.842			MOUSE	SS_TYPE1	HC substrate	N-out	SNHYQGTSSG	SVAAAILVPFFALILSGFAFYLY	KHRTRPKVQY
Q923L3	PH	CSMD1_MOUSE	Csmd1	71.836	88.168			MOUSE	SS_TYPE1	HC substrate	N-out	NHYQGTSSGS	VAAAILVPFFALILSGFAFYLY	KHRTRPKVQY
Q9DA04	UP	TMM89_MOUSE	Tmem89	67.434	88.589	81.868	8.57	MOUSE	SS_TYPE1	HC substrate	N-out	GYWLGLGGNR	IYPVAGVTITTTMLLVVSRVI	VHRWRAKVAK
Q9DA04	TM	TMM89_MOUSE	Tmem89	75.563	89.49			MOUSE	SS_TYPE1	HC substrate	N-out	GYWLGLGGNR	IYPVAGVTITTTMLLVVSRVIVH	RWRAKVAKGQ
Q9DA04	PH	TMM89_MOUSE	Tmem89	79.201	90.932			MOUSE	SS_TYPE1	HC substrate	N-out	GYWLGLGGNR	IYPVAGVTITTTMLLVVSRVIV	HRWRAKVAKG
Q925F2	UP	ESAM_MOUSE	Esam	55.04	86.625	81.852	12.833	MOUSE	OTHERS	HC substrate	N-out	LDVMTGSKAA	VVAGAVVGTFVGLVLIAGLVL	LYQRRSKTLE
Q925F2	TM	ESAM_MOUSE	Esam	84.996	94.42			MOUSE	OTHERS	HC substrate	N-out	LDVMTGSKAA	VVAGAVVGTFVGLVLIAGLVLLY	QRRSKTLEEL
Q925F2	PH	ESAM_MOUSE	Esam	79.599	90.43			MOUSE	OTHERS	HC substrate	N-out	VTLDVMTGSK	AAVVAGAVVGTFVGLVLIAGLVLLY	QRRSKTLEEL
O94826	UP	TOM70_HUMAN	TOMM70	77.737	88.912	81.809	5.455	HUMAN	SS_NO_TYPE	HC substrate	N-out	AGPGTGGLPR	WQLALAVGAPLLLGAGAIYLW	SRQQRRREAR
O94826	TM	TOM70_HUMAN	TOMM70	75.922	82.194			HUMAN	SS_NO_TYPE	HC substrate	N-out	AGPGTGGLPR	WQLALAVGAPLLLGAGAIYLWSR	QQRRREARGR
O94826	PH	TOM70_HUMAN	TOMM70	76.976	89.111			HUMAN	SS_NO_TYPE	HC substrate	N-out	AGPGTGGLPR	WQLALAVGAPLLLGAGAIYLW	SRQQRRREAR
Q9Y5F9	UP	PCDGI_HUMAN	PCDHGB6	58.911	85.909	81.804	11.198	HUMAN	SS_TYPE1	HC substrate	N-out	SDPQAELQFY	LVVALALISVLFLLAVILAIA	LRLRRSLSPA
Q9Y5F9	TM	PCDGI_HUMAN	PCDHGB6	79.515	91.816			HUMAN	SS_TYPE1	HC substrate	N-out	LSDPQAELQF	YLVVALALISVLFLLAVILAIAL	RLRRSLSPAT
Q9Y5F9	PH	PCDGI_HUMAN	PCDHGB6	82.608	92.068			HUMAN	SS_TYPE1	HC substrate	N-out	VLSDPQAELQ	FYLVVALALISVLFLLAVILAIAL	RLRRSLSPAT
Q8VE98	UP	CD276_MOUSE	Cd276	67.907	90.263	81.793	9.672	MOUSE	SS_TYPE1	HC substrate	N-out	GQPLTFPPEA	LWVTVGLSVCLVVLLVALAFV	CWRKIKQSCE
Q8VE98	TM	CD276_MOUSE	Cd276	70.662	89.734			MOUSE	SS_TYPE1	HC substrate	N-out	TGQPLTFPPE	ALWVTVGLSVCLVVLLVALAFVC	WRKIKQSCEE
Q8VE98	PH	CD276_MOUSE	Cd276	80.066	92.128			MOUSE	SS_TYPE1	HC substrate	N-out	TGQPLTFPPE	ALWVTVGLSVCLVVLLVALAFVCW	RKIKQSCEEE
Q9Y4D7	UP	PLXD1_HUMAN	PLXND1	74.313	86.763	81.769	5.892	HUMAN	SS_NO_TYPE	HC substrate	N-out	TLQLGGSETA	IIVSIVICSVLLLLSVVALFV	FCTKSRRAER
Q9Y4D7	TM	PLXD1_HUMAN	PLXND1	74.725	86.324			HUMAN	SS_NO_TYPE	HC substrate	N-out	ATLQLGGSET	AIIVSIVICSVLLLLSVVALFVF	CTKSRRAERY
Q9Y4D7	PH	PLXD1_HUMAN	PLXND1	79.494	88.996			HUMAN	SS_NO_TYPE	HC substrate	N-out	TLQLGGSETA	IIVSIVICSVLLLLSVVALFVFC	TKSRRAERYW
Q8CBF3	UP	EPHB1_MOUSE	Ephb1	77.351	92.852	81.768	12.847	MOUSE	SS_TYPE1	HC substrate	N-out	YKSELREQLP	LIAGSAAAGVVFVVSLVAISIVC	SRKRAYSKEA
Q8CBF3	TM	EPHB1_MOUSE	Ephb1	55.957	83.615			MOUSE	SS_TYPE1	HC substrate	N-out	YKSELREQLP	LIAGSAAAGVVFVVSLVAISIVC	SRKRAYSKEA
Q8CBF3	PH	EPHB1_MOUSE	Ephb1	86.632	94.204			MOUSE	SS_TYPE1	HC substrate	N-out	YKSELREQLP	LIAGSAAAGVVFVVSLVAISIVC	SRKRAYSKEA
P54762	UP	EPHB1_HUMAN	EPHB1	77.351	92.852	81.768	12.847	HUMAN	SS_TYPE1	HC substrate	N-out	YKSELREQLP	LIAGSAAAGVVFVVSLVAISIVC	SRKRAYSKEA
P54762	TM	EPHB1_HUMAN	EPHB1	55.957	83.615			HUMAN	SS_TYPE1	HC substrate	N-out	YKSELREQLP	LIAGSAAAGVVFVVSLVAISIVC	SRKRAYSKEA
P54762	PH	EPHB1_HUMAN	EPHB1	86.632	94.204			HUMAN	SS_TYPE1	HC substrate	N-out	YKSELREQLP	LIAGSAAAGVVFVVSLVAISIVC	SRKRAYSKEA
Q15762	UP	CD226_HUMAN	CD226	86.045	90.492	81.762	8.139	HUMAN	OTHERS	HC substrate	N-out	TDNQYTLFVA	GGTVLLLLFVISITTIIVIFL	NRRRRRERRD
Q15762	TM	CD226_HUMAN	CD226	67.395	89.206			HUMAN	OTHERS	HC substrate	N-out	GKTDNQYTLF	VAGGTVLLLLFVISITTIIVIFL	NRRRRRERRD
Q15762	PH	CD226_HUMAN	CD226	75.363	82.073			HUMAN	OTHERS	HC substrate	N-out	TVAEGKTDNQ	YTLFVAGGTVLLLLFVISITTIIVIFL	NRRRRRERRD
O75581	UP	LRP6_HUMAN	LRP6	77.679	88.728	81.729	7.145	HUMAN	SUBEXPERT	HC substrate	N-out	YPTEEPAPQA	TNTVGSVIGVIVTIFVSGTVYFI	CQRMLCPRMK
O75581	TM	LRP6_HUMAN	LRP6	80.317	86.687			HUMAN	SUBEXPERT	HC substrate	N-out	YPTEEPAPQA	TNTVGSVIGVIVTIFVSGTVYFI	CQRMLCPRMK
O75581	PH	LRP6_HUMAN	LRP6	68.653	88.312			HUMAN	SUBEXPERT	HC substrate	N-out	EEPAPQATNT	VGSVIGVIVTIFVSGTVYFIC	QRMLCPRMKG
Q3UH93	UP	PLXD1_MOUSE	Plxnd1	73.918	86.528	81.645	5.94	MOUSE	SS_NO_TYPE	HC substrate	N-out	TLQLGGSETA	IVVSIVICSVLLLLSVVALFV	FCTKSRRAER
Q3UH93	TM	PLXD1_MOUSE	Plxnd1	74.696	86.248			MOUSE	SS_NO_TYPE	HC substrate	N-out	ATLQLGGSET	AIVVSIVICSVLLLLSVVALFVF	CTKSRRAERY
Q3UH93	PH	PLXD1_MOUSE	Plxnd1	79.488	88.993			MOUSE	SS_NO_TYPE	HC substrate	N-out	TLQLGGSETA	IVVSIVICSVLLLLSVVALFVFC	TKSRRAERYW
Q8CII9	UP	CRLF2_MOUSE	Crlf2	77.785	88.859	81.592	6.049	MOUSE	SS_TYPE1	HC substrate	N-out	PAPSPALAPP	LLPLGCGLAALLTLSLLLAAL	RLRRVKDALL
Q8CII9	PH	CRLF2_MOUSE	Crlf2	73.818	85.908			MOUSE	SS_TYPE1	HC substrate	N-out	PAPSPALAPP	LLPLGCGLAALLTLSLLLAAL	RLRRVKDALL
P22272	UP	IL6RA_MOUSE	Il6ra	55.303	85.142	81.528	12.579	MOUSE	SS_TYPE1	HC substrate	N-out	VQESSSMSLP	TFLVAGGSLAFGLLLCVFIIL	RLKQKWKSEA
P22272	TM	IL6RA_MOUSE	Il6ra	83.705	92.98			MOUSE	SS_TYPE1	HC substrate	N-out	APVQESSSMS	LPTFLVAGGSLAFGLLLCVFIIL	RLKQKWKSEA
P22272	PH	IL6RA_MOUSE	Il6ra	80.003	92.035			MOUSE	SS_TYPE1	HC substrate	N-out	QESSSMSLPT	FLVAGGSLAFGLLLCVFIILRL	KQKWKSEAEK
Q8CB93	PH	GAPT_MOUSE	Gapt	75.888	87.166	81.527	5.639	MOUSE	SS_NO_TYPE	HC substrate	N-out	LECFESSPVA	VAVGVSLLVLLLLCGIGCAWHW	NRRESTPFTL
P43121	UP	MUC18_HUMAN	MCAM	74.523	85.234	81.505	7.024	HUMAN	SS_TYPE1	HC substrate	N-out	RKLPEPESRG	VVIVAVIVCILVLAVLGAVLYFLY	KKGKLPCRRS
P43121	TM	MUC18_HUMAN	MCAM	72.438	88.046			HUMAN	SS_TYPE1	HC substrate	N-out	RKLPEPESRG	VVIVAVIVCILVLAVLGAVLYFL	YKKGKLPCRR
P43121	PH	MUC18_HUMAN	MCAM	77.623	91.164			HUMAN	SS_TYPE1	HC substrate	N-out	RKLPEPESRG	VVIVAVIVCILVLAVLGAVLYFLY	KKGKLPCRRS
Q80UM7	UP	MOGS_MOUSE	Mogs	74.121	89.793	81.489	6.631	MOUSE	SS_TYPE2	HC substrate	N-in	GARGSASGAA	LAVVVLALAFGLSGRWVLAWL	RVRRALTLHP
Q80UM7	TM	MOGS_MOUSE	Mogs	76	87.796			MOUSE	SS_TYPE2	HC substrate	N-in	GRAGGARGSA	SGAALAVVVLALAFGLSGRWVLA	WLRVRRALTL
Q80UM7	PH	MOGS_MOUSE	Mogs	74.731	86.492			MOUSE	SS_TYPE2	HC substrate	N-in	RAGGARGSAS	GAALAVVVLALAFGLSGRWVLAWL	RVRRALTLHP
O43699	UP	SIGL6_HUMAN	SIGLEC6	81.252	88.845	81.434	7.852	HUMAN	OTHERS	HC substrate	N-out	WKPEGRAGGV	LGAVWGASITTLVFLCVCFIF	RVKTRRKKAA
O43699	TM	SIGL6_HUMAN	SIGLEC6	65.887	84.859			HUMAN	OTHERS	HC substrate	N-out	VHWKPEGRAG	GVLGAVWGASITTLVFLCVCFIF	RVKTRRKKAA
O43699	PH	SIGL6_HUMAN	SIGLEC6	78.902	88.86			HUMAN	OTHERS	HC substrate	N-out	HWKPEGRAGG	VLGAVWGASITTLVFLCVCFIF	RVKTRRKKAA
A6NMB1	UP	SIG16_HUMAN	SIGLEC16	66.595	85.88	81.379	8.318	HUMAN	SS_TYPE1	HC substrate	N-out	VHCKSGPMTG	VVLVAVGEVAMKILLLCLCLI	LLRVRSCRRK
A6NMB1	TM	SIG16_HUMAN	SIGLEC16	80.584	90.128			HUMAN	SS_TYPE1	HC substrate	N-out	VHCKSGPMTG	VVLVAVGEVAMKILLLCLCLILL	RVRSCRRKAA
A6NMB1	PH	SIG16_HUMAN	SIGLEC16	75.6	89.489			HUMAN	SS_TYPE1	HC substrate	N-out	SVHCKSGPMT	GVVLVAVGEVAMKILLLCLCLILL	RVRSCRRKAA
Q2TB54	UP	FCAMR_MOUSE	Fcamr	73.692	84.992	81.365	7.636	MOUSE	SS_TYPE1	HC substrate	N-out	ALMEGESHTR	ILTPVSTVLALLLIAALILLK	RSLGRQRTSQ
Q2TB54	TM	FCAMR_MOUSE	Fcamr	78.401	90.925			MOUSE	SS_TYPE1	HC substrate	N-out	ALMEGESHTR	ILTPVSTVLALLLIAALILL	KRSLGRQRTS
Q2TB54	PH	FCAMR_MOUSE	Fcamr	70.752	89.427			MOUSE	SS_TYPE1	HC substrate	N-out	ALMEGESHTR	ILTPVSTVLALLLIAALILL	KRSLGRQRTS
Q9WTL4	UP	INSRR_MOUSE	Insrr	75.342	86.019	81.325	9.423	MOUSE	OTHERS	HC substrate	N-out	LEEEDTGGMR	IFLTVTPVGFMLLVTLAALGFF	YSRKRNSTLY
Q9WTL4	TM	INSRR_MOUSE	Insrr	63.675	87.994			MOUSE	OTHERS	HC substrate	N-out	LEEEDTGGMR	IFLTVTPVGFMLLVTLAALGFFY	SRKRNSTLYT
Q9WTL4	PH	INSRR_MOUSE	Insrr	82.789	92.132			MOUSE	OTHERS	HC substrate	N-out	LEEEDTGGMR	IFLTVTPVGFMLLVTLAALGFFY	SRKRNSTLYT
Q13634	UP	CAD18_HUMAN	CDH18	62.498	83.803	81.297	9.69	HUMAN	SS_TYPE1	HC substrate	N-out	TCHAEAFLSS	AGLSTGALIAILLCVLILLAIVVLFITL	RRSKKEPLII
Q13634	TM	CAD18_HUMAN	CDH18	78.005	90.925			HUMAN	SS_TYPE1	HC substrate	N-out	AFLSSAGLST	GALIAILLCVLILLAIVVLFITL	RRSKKEPLII
Q13634	PH	CAD18_HUMAN	CDH18	81.249	91.303			HUMAN	SS_TYPE1	HC substrate	N-out	FLSSAGLSTG	ALIAILLCVLILLAIVVLFITL	RRSKKEPLII
P04440	UP	DPB1_HUMAN	HLA-DPB1	80.769	90.698	81.241	10.784	HUMAN	SS_TYPE1	HC substrate	N-out	KAQSDSARSK	TLTGAGGFVLGLIICGVGIFM	HRRSKKVQRG
P04440	TM	DPB1_HUMAN	HLA-DPB1	84.017	88.219			HUMAN	SS_TYPE1	HC substrate	N-out	KAQSDSARSK	TLTGAGGFVLGLIICGVGIF	MHRRSKKVQR
P04440	PH	DPB1_HUMAN	HLA-DPB1	58.158	85.587			HUMAN	SS_TYPE1	HC substrate	N-out	AQSDSARSKT	LTGAGGFVLGLIICGVGIFM	HRRSKKVQRG
Q2LA85	UP	TRML2_MOUSE	Treml2	74.521	84.562	81.193	6.743	MOUSE	SS_TYPE1	HC substrate	N-out	NRSQETYIPA	MVVVLTFLPAPVVLVVAYGFW	KKRHMGRYNL
Q2LA85	TM	TRML2_MOUSE	Treml2	71.735	87.522			MOUSE	SS_TYPE1	HC substrate	N-out	LTPNRSQETY	IPAMVVVLTFLPAPVVLVVAYGF	WKKRHMGRYN
Q2LA85	PH	TRML2_MOUSE	Treml2	78.633	90.187			MOUSE	SS_TYPE1	HC substrate	N-out	PLTPNRSQET	YIPAMVVVLTFLPAPVVLVVAYGFW	KKRHMGRYNL
P01902	UP	HA1D_MOUSE	H2-K1	86.158	93.933	81.176	11.613	MOUSE	SS_TYPE1	HC substrate	N-out	KLPPSTVSNT	VIIAVLVVLGAAIVTGAVVAFVM	KMRRNTGGKG
P01902	TM	HA1D_MOUSE	H2-K1	64.353	88.251			MOUSE	SS_TYPE1	HC substrate	N-out	WKLPPSTVSN	TVIIAVLVVLGAAIVTGAVVAFV	MKMRRNTGGK
P01902	PH	HA1D_MOUSE	H2-K1	65.854	88.506			MOUSE	SS_TYPE1	HC substrate	N-out	KLPPSTVSNT	VIIAVLVVLGAAIVTGAVVAFV	MKMRRNTGGK
P23299	UP	KCNE1_MOUSE	Kcne1	85.252	92.234	81.084	12.049	MOUSE	SS_TYPE1	HC substrate	N-out	SQLRDDSKLE	ALYILMVLGFFGFFTLGIMLSYI	RSKKLEHSHD
P23299	TM	KCNE1_MOUSE	Kcne1	81.628	92.069			MOUSE	SS_TYPE1	HC substrate	N-out	SQLRDDSKLE	ALYILMVLGFFGFFTLGIMLSYI	RSKKLEHSHD
P23299	PH	KCNE1_MOUSE	Kcne1	56.523	78.801			MOUSE	SS_TYPE1	HC substrate	N-out	SQLRDDSKLE	ALYILMVLGFFGFFTLGIMLSYI	RSKKLEHSHD
Q9ULX7	UP	CAH14_HUMAN	CA14	86.973	93.167	81.036	13.809	HUMAN	OTHERS	HC substrate	N-out	AGSSYTTGEM	LSLGVGILVGCLCLLLAVYFI	ARKIRKKRLE
Q9ULX7	TM	CAH14_HUMAN	CA14	51.707	82.609			HUMAN	OTHERS	HC substrate	N-out	QAGSSYTTGE	MLSLGVGILVGCLCLLLAVYFIA	RKIRKKRLEN
Q9ULX7	PH	CAH14_HUMAN	CA14	80.779	90.984			HUMAN	OTHERS	HC substrate	N-out	QAGSSYTTGE	MLSLGVGILVGCLCLLLAVYFIA	RKIRKKRLEN
Q9D2J4	UP	VSIG1_MOUSE	Vsig1	57.356	83.389	80.998	11.144	MOUSE	SS_TYPE1	HC substrate	N-out	EIDLTSSHPE	VGIIIGALVGALIGAAVIICV	VYFARNKVKS
Q9D2J4	TM	VSIG1_MOUSE	Vsig1	82.577	90.528			MOUSE	SS_TYPE1	HC substrate	N-out	DLTSSHPEVG	IIIGALVGALIGAAVIICVVYFA	RNKVKSKQQK
Q9D2J4	PH	VSIG1_MOUSE	Vsig1	81.844	90.294			MOUSE	SS_TYPE1	HC substrate	N-out	EIDLTSSHPE	VGIIIGALVGALIGAAVIICVVYFA	RNKVKSKQQK
O14669	UP	TMG2_HUMAN	PRRG2	64.542	89.767	80.973	12.667	HUMAN	OTHERS	HC substrate	N-out	GGRGRVDVAS	LAVGLTGGILLIVLAGLGAFW	YLRWRQHRGQ
O14669	TM	TMG2_HUMAN	PRRG2	62.149	87.275			HUMAN	OTHERS	HC substrate	N-out	GGRGRVDVAS	LAVGLTGGILLIVLAGLGAFWYL	RWRQHRGQQP
O14669	PH	TMG2_HUMAN	PRRG2	88.032	94.071			HUMAN	OTHERS	HC substrate	N-out	NGKGGRGRVD	VASLAVGLTGGILLIVLAGLGAFWYL	RWRQHRGQQP
Q9WTP5	UP	CAD22_MOUSE	Cdh22	74.5	92.273	80.967	8.822	MOUSE	SS_TYPE1	HC substrate	N-out	AFVMAASLSP	GALIALLVCVLILVVLALLIL	TLRRHHKSHL
Q9WTP5	TM	CAD22_MOUSE	Cdh22	68.584	86.661			MOUSE	SS_TYPE1	HC substrate	N-out	AFVMAASLSP	GALIALLVCVLILVVLALLILTL	RRHHKSHLSS
Q9WTP5	PH	CAD22_MOUSE	Cdh22	74.481	89.304			MOUSE	SS_TYPE1	HC substrate	N-out	FVMAASLSPG	ALIALLVCVLILVVLALLILTL	RRHHKSHLSS
D7PDD4	UP	G6B_MOUSE	Mpig6b	78.084	82.013	80.966	7.835	MOUSE	OTHERS	HC substrate	N-out	GSTHGYEYPK	VLIPLLGVGLVLGLGVAGVVW	RRRRLSPPPP
D7PDD4	TM	G6B_MOUSE	Mpig6b	79.764	92.215			MOUSE	OTHERS	HC substrate	N-out	GSTHGYEYPK	VLIPLLGVGLVLGLGVAGVV	WRRRRLSPPP
D7PDD4	PH	G6B_MOUSE	Mpig6b	66.93	86.787			MOUSE	OTHERS	HC substrate	N-out	GSTHGYEYPK	VLIPLLGVGLVLGLGVAGVVW	RRRRLSPPPP
P33146	UP	CAD15_MOUSE	Cdh15	71.23	90.674	80.962	8.673	MOUSE	OTHERS	HC substrate	N-out	GGGVGVSLGA	LVIVLASTVVLLVLILLAAL	RTRFRGHSRG
P33146	TM	CAD15_MOUSE	Cdh15	82.065	91.937			MOUSE	OTHERS	HC substrate	N-out	ALRGGGVGVS	LGALVIVLASTVVLLVLILLAAL	RTRFRGHSRG
P33146	PH	CAD15_MOUSE	Cdh15	69.107	80.759			MOUSE	OTHERS	HC substrate	N-out	ALRGGGVGVS	LGALVIVLASTVVLLVLILLAAL	RTRFRGHSRG
Q96PZ7	UP	CSMD1_HUMAN	CSMD1	83.658	94.04	80.959	11.347	HUMAN	OTHERS	HC substrate	N-out	SHYHGTSSGS	VAAAILVPFFALILSGFAFYL	YKHRTRPKVQ
Q96PZ7	TM	CSMD1_HUMAN	CSMD1	62.062	88.595			HUMAN	OTHERS	HC substrate	N-out	SSHYHGTSSG	SVAAAILVPFFALILSGFAFYLY	KHRTRPKVQY
Q96PZ7	PH	CSMD1_HUMAN	CSMD1	69.521	87.877			HUMAN	OTHERS	HC substrate	N-out	SHYHGTSSGS	VAAAILVPFFALILSGFAFYLY	KHRTRPKVQY
Q5ZPR3	UP	CD276_HUMAN	CD276	67.828	89.88	80.931	10.192	HUMAN	OTHERS	HC substrate	N-out	GQPMTFPPEA	LWVTVGLSVCLIALLVALAFV	CWRKIKQSCE
Q5ZPR3	TM	CD276_HUMAN	CD276	67.296	88.413			HUMAN	OTHERS	HC substrate	N-out	TGQPMTFPPE	ALWVTVGLSVCLIALLVALAFVC	WRKIKQSCEE
Q5ZPR3	PH	CD276_HUMAN	CD276	79.898	92.268			HUMAN	OTHERS	HC substrate	N-out	TGQPMTFPPE	ALWVTVGLSVCLIALLVALAFVCW	RKIKQSCEEE
P25119	UP	TNR1B_MOUSE	Tnfrsf1b	86.995	93.156	80.907	16.369	MOUSE	SS_TYPE1	HC substrate	N-out	PIIEQSTKGG	ISLPIGLIVGVTSLGLLMLGLVNCIILVQR	KKKPSCLQRD
P25119	TM	TNR1B_MOUSE	Tnfrsf1b	47.565	73.73			MOUSE	SS_TYPE1	HC substrate	N-out	QSTKGGISLP	IGLIVGVTSLGLLMLGLVNCIIL	VQRKKKPSCL
P25119	PH	TNR1B_MOUSE	Tnfrsf1b	89.618	94.377			MOUSE	SS_TYPE1	HC substrate	N-out	QSTKGGISLP	IGLIVGVTSLGLLMLGLVNCIILV	QRKKKPSCLQ
Q9NQS3	UP	NECT3_HUMAN	NECTIN3	76.921	91.035	80.902	15.396	HUMAN	SS_NO_TYPE	HC substrate	N-out	ATIKDDTIAT	IIASVVGGALFIVLVSVLAGI	FCYRRRRTFR
Q9NQS3	TM	NECT3_HUMAN	NECTIN3	48.846	84.425			HUMAN	SS_NO_TYPE	HC substrate	N-out	LATIKDDTIA	TIIASVVGGALFIVLVSVLAGIF	CYRRRRTFRG
Q9NQS3	PH	NECT3_HUMAN	NECTIN3	89.525	94.66			HUMAN	SS_NO_TYPE	HC substrate	N-out	STLATIKDDT	IATIIASVVGGALFIVLVSVLAGIFCY	RRRRTFRGDY
P70232	UP	NCHL1_MOUSE	Chl1	82.33	90.607	80.898	7.337	MOUSE	SS_TYPE1	HC substrate	N-out	LYDDISTQGW	FIGLMCAIALLTLILLTICFV	KRNRGGKYSV
P70232	TM	NCHL1_MOUSE	Chl1	71.671	87.557			MOUSE	SS_TYPE1	HC substrate	N-out	AGLYDDISTQ	GWFIGLMCAIALLTLILLTICFV	KRNRGGKYSV
P70232	PH	NCHL1_MOUSE	Chl1	71.115	82.11			MOUSE	SS_TYPE1	HC substrate	N-out	GLYDDISTQG	WFIGLMCAIALLTLILLTICFV	KRNRGGKYSV
Q8VIM0	UP	HAVR2_MOUSE	Havcr2	78.356	90.412	80.898	7.54	MOUSE	SS_TYPE1	HC substrate	N-out	KDSGETIRTA	IHIGVGVSAGLTLALIIGVLI	LKWYSCKKKK
Q8VIM0	TM	HAVR2_MOUSE	Havcr2	77.728	84.754			MOUSE	SS_TYPE1	HC substrate	N-out	IKDSGETIRT	AIHIGVGVSAGLTLALIIGVLIL	KWYSCKKKKL
Q8VIM0	PH	HAVR2_MOUSE	Havcr2	67.325	86.812			MOUSE	SS_TYPE1	HC substrate	N-out	IKDSGETIRT	AIHIGVGVSAGLTLALIIGVLIL	KWYSCKKKKL
P70407	UP	CADH9_MOUSE	Cdh9	84.111	94.264	80.885	10.423	MOUSE	SS_TYPE1	HC substrate	N-out	MLAAGLSTGA	LIAILLCVVILLTLIVLFAAL	KRQRKKEPLI
P70407	TM	CADH9_MOUSE	Cdh9	74.889	91.83			MOUSE	SS_TYPE1	HC substrate	N-out	ALMLAAGLST	GALIAILLCVVILLTLIVLFAAL	KRQRKKEPLI
P70407	PH	CADH9_MOUSE	Cdh9	64.007	76.208			MOUSE	SS_TYPE1	HC substrate	N-out	GNMQSCNAEA	LMLAAGLSTGALIAILLCVVILLTLIVLFAAL	KRQRKKEPLI
O76095	UP	JTB_HUMAN	JTB	78.012	81.635	80.876	8.203	HUMAN	OTHERS	HC substrate	N-out	CRSALMEQRL	FWKFEGAVVCVALIFACLVII	RQRQLDRKAL
O76095	TM	JTB_HUMAN	JTB	65.385	82.231			HUMAN	OTHERS	HC substrate	N-out	ALMEQRLFWK	FEGAVVCVALIFACLVII	RQRQLDRKAL
O76095	PH	JTB_HUMAN	JTB	85.739	92.255			HUMAN	OTHERS	HC substrate	N-out	SCRSALMEQR	LFWKFEGAVVCVALIFACLVII	RQRQLDRKAL
P54760	UP	EPHB4_HUMAN	EPHB4	42.868	85.389	80.875	17.51	HUMAN	SUBLIT	HC substrate	N-out	ESEGWREQLA	LIAGTAVVGVVLVLVVIVVAV	LCLRKQSNGR
P54760	TM	EPHB4_HUMAN	EPHB4	82.417	92.305			HUMAN	SUBLIT	HC substrate	N-out	SEGWREQLAL	IAGTAVVGVVLVLVVIVVAVLCL	RKQSNGREAE
P54760	PH	EPHB4_HUMAN	EPHB4	87.193	95.076			HUMAN	SUBLIT	HC substrate	N-out	LDESEGWREQ	LALIAGTAVVGVVLVLVVIVVAVLCL	RKQSNGREAE
P54761	UP	EPHB4_MOUSE	Ephb4	47.057	85.877	80.858	15.917	MOUSE	SS_TYPE1	HC substrate	N-out	ESESWREQLA	LIAGTAVVGVVLVLVVVIIAV	LCLRKQSNGR
P54761	TM	EPHB4_MOUSE	Ephb4	79.128	91.954			MOUSE	SS_TYPE1	HC substrate	N-out	SESWREQLAL	IAGTAVVGVVLVLVVVIIAVLCL	RKQSNGREVE
P54761	PH	EPHB4_MOUSE	Ephb4	86.219	94.913			MOUSE	SS_TYPE1	HC substrate	N-out	LDESESWREQ	LALIAGTAVVGVVLVLVVVIIAVLCL	RKQSNGREVE
Q810C1	UP	SLIK1_MOUSE	Slitrk1	81.181	88.98	80.85	8.107	MOUSE	SS_TYPE1	HC substrate	N-out	SRVSISVLVP	GLLLVFVTSAFTVVGMLVFIL	RNRKRSKRRD
Q810C1	TM	SLIK1_MOUSE	Slitrk1	75.174	89.311			MOUSE	SS_TYPE1	HC substrate	N-out	DTSRVSISVL	VPGLLLVFVTSAFTVVGMLVFIL	RNRKRSKRRD
Q810C1	PH	SLIK1_MOUSE	Slitrk1	66.253	84.201			MOUSE	SS_TYPE1	HC substrate	N-out	YLDTSRVSIS	VLVPGLLLVFVTSAFTVVGMLVFIL	RNRKRSKRRD
Q96PX8	UP	SLIK1_HUMAN	SLITRK1	81.181	88.98	80.85	8.107	HUMAN	OTHERS	HC substrate	N-out	SRVSISVLVP	GLLLVFVTSAFTVVGMLVFIL	RNRKRSKRRD
Q96PX8	TM	SLIK1_HUMAN	SLITRK1	75.174	89.311			HUMAN	OTHERS	HC substrate	N-out	DTSRVSISVL	VPGLLLVFVTSAFTVVGMLVFIL	RNRKRSKRRD
Q96PX8	PH	SLIK1_HUMAN	SLITRK1	66.253	84.201			HUMAN	OTHERS	HC substrate	N-out	YLDTSRVSIS	VLVPGLLLVFVTSAFTVVGMLVFIL	RNRKRSKRRD
Q9HC56	UP	PCDH9_HUMAN	PCDH9	71.309	89.81	80.808	10.3	HUMAN	OTHERS	HC substrate	N-out	QPYQNEDYLT	IMIAIIAGAMVVIVVIFVTVL	VRCRHASRFK
Q9HC56	TM	PCDH9_HUMAN	PCDH9	63.804	90.064			HUMAN	OTHERS	HC substrate	N-out	SQPYQNEDYL	TIMIAIIAGAMVVIVVIFVTVLV	RCRHASRFKA
Q9HC56	PH	PCDH9_HUMAN	PCDH9	79.614	90.244			HUMAN	OTHERS	HC substrate	N-out	DSSQPYQNED	YLTIMIAIIAGAMVVIVVIFVTVLV	RCRHASRFKA
P34810	UP	CD68_HUMAN	CD68	81.354	90.522	80.789	11.552	HUMAN	SS_TYPE1	HC substrate	N-out	QSFSCPSDRS	ILLPLIIGLILLGLLALVLIAFCII	RRRPSAYQAL
P34810	TM	CD68_HUMAN	CD68	56.751	85.94			HUMAN	SS_TYPE1	HC substrate	N-out	FSCPSDRSIL	LPLIIGLILLGLLALVLIAFCII	RRRPSAYQAL
P34810	PH	CD68_HUMAN	CD68	79.409	90.756			HUMAN	SS_TYPE1	HC substrate	N-out	QSFSCPSDRS	ILLPLIIGLILLGLLALVLIAFCII	RRRPSAYQAL
P55289	UP	CAD12_HUMAN	CDH12	76.587	91.739	80.734	9.042	HUMAN	SS_TYPE1	HC substrate	N-out	SCNVEAIFLP	VGLSTGALIAILLCIVILLAIVVLYVAL	RRQKKKDTLM
P55289	TM	CAD12_HUMAN	CDH12	70.275	91.663			HUMAN	SS_TYPE1	HC substrate	N-out	AIFLPVGLST	GALIAILLCIVILLAIVVLYVAL	RRQKKKDTLM
P55289	PH	CAD12_HUMAN	CDH12	70.12	84.017			HUMAN	SS_TYPE1	HC substrate	N-out	GTILSCNVEA	IFLPVGLSTGALIAILLCIVILLAIVVLYVAL	RRQKKKDTLM
Q8R2Y2	UP	MUC18_MOUSE	Mcam	76.723	85.375	80.717	7.046	MOUSE	SS_TYPE1	HC substrate	N-out	LPQPESKGVV	IVAVIVCTLVLAVLGAALYFF	YKKGKLPCGR
Q8R2Y2	TM	MUC18_MOUSE	Mcam	71.26	87.049			MOUSE	SS_TYPE1	HC substrate	N-out	KKLPQPESKG	VVIVAVIVCTLVLAVLGAALYFF	YKKGKLPCGR
Q8R2Y2	PH	MUC18_MOUSE	Mcam	73.956	89.938			MOUSE	SS_TYPE1	HC substrate	N-out	KKLPQPESKG	VVIVAVIVCTLVLAVLGAALYFFY	KKGKLPCGRS
Q6TL19	UP	GUC2G_MOUSE	Gucy2g	68.667	89.242	80.622	8.36	MOUSE	OTHERS	HC substrate	N-out	VAGMTVTVTA	VIPTVTFLVLASAAAITGLML	WRLRGKVQSH
Q6TL19	PH	GUC2G_MOUSE	Gucy2g	76.962	87.618			MOUSE	OTHERS	HC substrate	N-out	TVAGMTVTVT	AVIPTVTFLVLASAAAITGLMLW	RLRGKVQSHP
Q9Y5H1	UP	PCDG2_HUMAN	PCDHGA2	74.947	90.205	80.593	6.798	HUMAN	SS_TYPE1	HC substrate	N-out	IPNDSDLTLY	LVVAVAAVSCVFLAFVIVLLA	HRLRRWHKSR
Q9Y5H1	TM	PCDG2_HUMAN	PCDHGA2	75.831	82.513			HUMAN	SS_TYPE1	HC substrate	N-out	SAIPNDSDLT	LYLVVAVAAVSCVFLAFVIVLLA	HRLRRWHKSR
Q9Y5H1	PH	PCDG2_HUMAN	PCDHGA2	72.093	87.97			HUMAN	SS_TYPE1	HC substrate	N-out	EPSAIPNDSD	LTLYLVVAVAAVSCVFLAFVIVLLA	HRLRRWHKSR
O00533	UP	NCHL1_HUMAN	CHL1	80.975	90.035	80.56	7.362	HUMAN	SS_TYPE1	HC substrate	N-out	LYDDISTQGW	FIGLMCAIALLTLLLLTVCFV	KRNRGGKYSV
O00533	TM	NCHL1_HUMAN	CHL1	72.438	88.473			HUMAN	SS_TYPE1	HC substrate	N-out	AGLYDDISTQ	GWFIGLMCAIALLTLLLLTVCFV	KRNRGGKYSV
O00533	PH	NCHL1_HUMAN	CHL1	70.251	81.19			HUMAN	SS_TYPE1	HC substrate	N-out	GLYDDISTQG	WFIGLMCAIALLTLLLLTVCFV	KRNRGGKYSV
Q6UWI2	UP	PARM1_HUMAN	PARM1	85.658	92.738	80.556	11.168	HUMAN	OTHERS	HC substrate	N-out	EVEHALSSGS	IAAITVTVIAVVLLVFGVAAY	LKIRHSSYGR
Q6UWI2	TM	PARM1_HUMAN	PARM1	61.092	86.908			HUMAN	OTHERS	HC substrate	N-out	QEVEHALSSG	SIAAITVTVIAVVLLVFGVAAYL	KIRHSSYGRL
Q6UWI2	PH	PARM1_HUMAN	PARM1	69.928	87.014			HUMAN	OTHERS	HC substrate	N-out	EVEHALSSGS	IAAITVTVIAVVLLVFGVAAYL	KIRHSSYGRL
P55291	UP	CAD15_HUMAN	CDH15	59.023	88.021	80.55	11.557	HUMAN	OTHERS	HC substrate	N-out	AGGTGLSLGA	LVIVLASALLLLVLVLLVAL	RARFWKQSRG
P55291	TM	CAD15_HUMAN	CDH15	84.908	95.189			HUMAN	OTHERS	HC substrate	N-out	ALLAGGTGLS	LGALVIVLASALLLLVLVLLVAL	RARFWKQSRG
P55291	PH	CAD15_HUMAN	CDH15	73.798	82.361			HUMAN	OTHERS	HC substrate	N-out	ALLAGGTGLS	LGALVIVLASALLLLVLVLLVAL	RARFWKQSRG
Q8NFM7	UP	I17RD_HUMAN	IL17RD	74.478	91.097	80.542	8.883	HUMAN	OTHERS	HC substrate	N-out	VHSPWAGPIR	AVAITVPLVVISAFATLFTVM	CRKKQQENIY
Q8NFM7	PH	I17RD_HUMAN	IL17RD	69.426	87.168			HUMAN	OTHERS	HC substrate	N-out	VHSPWAGPIR	AVAITVPLVVISAFATLFTVMC	RKKQQENIYS
Q86UP0	UP	CAD24_HUMAN	CDH24	60.315	81.873	80.512	10.224	HUMAN	SS_TYPE1	HC substrate	N-out	LSAAGLSTGA	LLAIITCVGALLALVVLFVAL	RRQKQEALMV
Q86UP0	TM	CAD24_HUMAN	CDH24	80.892	91.777			HUMAN	SS_TYPE1	HC substrate	N-out	AHLSAAGLST	GALLAIITCVGALLALVVLFVAL	RRQKQEALMV
Q86UP0	PH	CAD24_HUMAN	CDH24	78.427	89.786			HUMAN	SS_TYPE1	HC substrate	N-out	HLSAAGLSTG	ALLAIITCVGALLALVVLFVAL	RRQKQEALMV
Q9UN71	UP	PCDGG_HUMAN	PCDHGB4	62.013	88.11	80.483	10.114	HUMAN	SS_TYPE1	HC substrate	N-out	SDLQAELQFY	LVVALALISVLFLVAMILAIA	LRLRRSSSPA
Q9UN71	TM	PCDGG_HUMAN	PCDHGB4	74.147	88.939			HUMAN	SS_TYPE1	HC substrate	N-out	PSDLQAELQF	YLVVALALISVLFLVAMILAIAL	RLRRSSSPAS
Q9UN71	PH	PCDGG_HUMAN	PCDHGB4	79.154	90.535			HUMAN	SS_TYPE1	HC substrate	N-out	DPSDLQAELQ	FYLVVALALISVLFLVAMILAIAL	RLRRSSSPAS
P20273	UP	CD22_HUMAN	CD22	75.348	89.414	80.448	9.155	HUMAN	OTHERS	HC substrate	N-out	YYSPETIGRR	VAVGLGSCLAILILAICGL	KLQRRWKRTQ
P20273	TM	CD22_HUMAN	CD22	64.779	83.916			HUMAN	OTHERS	HC substrate	N-out	TLTVYYSPET	IGRRVAVGLGSCLAILILAICGL	KLQRRWKRTQ
P20273	PH	CD22_HUMAN	CD22	77.399	91.834			HUMAN	OTHERS	HC substrate	N-out	YYSPETIGRR	VAVGLGSCLAILILAICGLKL	QRRWKRTQSQ
Q9ULB5	UP	CADH7_HUMAN	CDH7	80.6	92.063	80.444	9.324	HUMAN	SS_TYPE1	HC substrate	N-out	AYVLPAGLST	GALIAILACVLTLLVLILLIV	TMRRRKKEPL
Q9ULB5	TM	CADH7_HUMAN	CDH7	71.412	91.233			HUMAN	SS_TYPE1	HC substrate	N-out	AEAYVLPAGL	STGALIAILACVLTLLVLILLIV	TMRRRKKEPL
Q9ULB5	PH	CADH7_HUMAN	CDH7	66.712	80.643			HUMAN	SS_TYPE1	HC substrate	N-out	GVAQTCNAEA	YVLPAGLSTGALIAILACVLTLLVLILLIV	TMRRRKKEPL
Q9EPL2	UP	CSTN1_MOUSE	Clstn1	78.626	87.387	80.406	7.255	MOUSE	SS_TYPE1	HC substrate	N-out	PHPFAVVPST	ATVVIVVCVSFLVFMIILGVF	RIRAAHQRTM
Q9EPL2	TM	CSTN1_MOUSE	Clstn1	67.082	82.241			MOUSE	SS_TYPE1	HC substrate	N-out	PHPFAVVPST	ATVVIVVCVSFLVFMIILGVFRI	RAAHQRTMRD
Q9EPL2	PH	CSTN1_MOUSE	Clstn1	77.929	89.172			MOUSE	SS_TYPE1	HC substrate	N-out	PHPFAVVPST	ATVVIVVCVSFLVFMIILGVF	RIRAAHQRTM
O08644	UP	EPHB6_MOUSE	Ephb6	79.304	91.552	80.371	10.136	MOUSE	SS_TYPE1	HC substrate	N-out	LPEKLSLVIG	SILGALAFLLLAAITVLAVIF	QRKRRGTGYT
O08644	TM	EPHB6_MOUSE	Ephb6	69.065	88.982			MOUSE	SS_TYPE1	HC substrate	N-out	SQLPEKLSLV	IGSILGALAFLLLAAITVLAVIF	QRKRRGTGYT
O08644	PH	EPHB6_MOUSE	Ephb6	65.243	88.081			MOUSE	SS_TYPE1	HC substrate	N-out	LSSQLPEKLS	LVIGSILGALAFLLLAAITVLAVIF	QRKRRGTGYT
Q8BM92	UP	CADH7_MOUSE	Cdh7	80.6	92.063	80.312	9.465	MOUSE	SS_TYPE1	HC substrate	N-out	AYVLPAGLST	GALIAILACVLTLLVLILLIV	TMRRRKKEPL
Q8BM92	TM	CADH7_MOUSE	Cdh7	71.412	91.233			MOUSE	SS_TYPE1	HC substrate	N-out	AEAYVLPAGL	STGALIAILACVLTLLVLILLIV	TMRRRKKEPL
Q8BM92	PH	CADH7_MOUSE	Cdh7	66.139	80.424			MOUSE	SS_TYPE1	HC substrate	N-out	GIAQTCNAEA	YVLPAGLSTGALIAILACVLTLLVLILLIV	TMRRRKKEPL
Q9BZA8	UP	PC11Y_HUMAN	PCDH11Y	63.164	88.427	80.296	10.429	HUMAN	SS_TYPE1	HC substrate	N-out	VSSPTSDYVK	ILVAAVAGTITVVVVIFITAV	VRCRQAPHLK
Q9BZA8	PH	PC11Y_HUMAN	PCDH11Y	80.615	88.976			HUMAN	SS_TYPE1	HC substrate	N-out	VSSPTSDYVK	ILVAAVAGTITVVVVIFITAVV	RCRQAPHLKA
Q9BZA7	UP	PC11X_HUMAN	PCDH11X	63.164	88.427	80.296	10.429	HUMAN	SS_TYPE1	HC substrate	N-out	VSSPTSDYVK	ILVAAVAGTITVVVVIFITAV	VRCRQAPHLK
Q9BZA7	PH	PC11X_HUMAN	PCDH11X	80.615	88.976			HUMAN	SS_TYPE1	HC substrate	N-out	VSSPTSDYVK	ILVAAVAGTITVVVVIFITAVV	RCRQAPHLKA
P21583	UP	SCF_HUMAN	KITLG	72.304	86.868	80.267	8.666	HUMAN	OTHERS	HC substrate	N-out	KNPPGDSSLH	WAAMALPALFSLIIGFAFGALYW	KKRQPSLTRA
P21583	TM	SCF_HUMAN	KITLG	80.89	90.009			HUMAN	OTHERS	HC substrate	N-out	KNPPGDSSLH	WAAMALPALFSLIIGFAFGALYW	KKRQPSLTRA
P21583	PH	SCF_HUMAN	KITLG	65.573	85.96			HUMAN	OTHERS	HC substrate	N-out	KAKNPPGDSS	LHWAAMALPALFSLIIGFAFGALYW	KKRQPSLTRA
Q9NZQ7	UP	PD1L1_HUMAN	CD274	78.793	87.844	80.233	7.67	HUMAN	SS_TYPE1	HC substrate	N-out	LPLAHPPNER	THLVILGAILLCLGVALTFIF	RLRKGRMMDV
Q9NZQ7	TM	PD1L1_HUMAN	CD274	72.549	85.414			HUMAN	SS_TYPE1	HC substrate	N-out	LPLAHPPNER	THLVILGAILLCLGVALTFIFRL	RKGRMMDVKK
Q9NZQ7	PH	PD1L1_HUMAN	CD274	68.392	88.408			HUMAN	SS_TYPE1	HC substrate	N-out	LAHPPNERTH	LVILGAILLCLGVALTFIFRL	RKGRMMDVKK
Q9Y5H4	UP	PCDG1_HUMAN	PCDHGA1	71.555	89.591	80.151	7.302	HUMAN	SS_TYPE1	HC substrate	N-out	KPNDSDLTLY	LVVAAAAVSCVFLAFVIVLLA	HRLRRWHKSR
Q9Y5H4	TM	PCDG1_HUMAN	PCDHGA1	73.343	80.937			HUMAN	SS_TYPE1	HC substrate	N-out	SAKPNDSDLT	LYLVVAAAAVSCVFLAFVIVLLA	HRLRRWHKSR
Q9Y5H4	PH	PCDG1_HUMAN	PCDHGA1	75.79	89.688			HUMAN	SS_TYPE1	HC substrate	N-out	EPSAKPNDSD	LTLYLVVAAAAVSCVFLAFVIVLLA	HRLRRWHKSR
P26151	UP	FCGR1_MOUSE	Fcgr1	76.806	87.184	80.145	9.648	MOUSE	SS_TYPE1	HC substrate	N-out	QVLGPQSSAP	VWFHILFYLSVGIMFSLNTVLYV	KIHRLQREKK
P26151	TM	FCGR1_MOUSE	Fcgr1	60.497	87.296			MOUSE	SS_TYPE1	HC substrate	N-out	QVLGPQSSAP	VWFHILFYLSVGIMFSLNTVLYV	KIHRLQREKK
P26151	PH	FCGR1_MOUSE	Fcgr1	81.232	87.854			MOUSE	SS_TYPE1	HC substrate	N-out	QVLGPQSSAP	VWFHILFYLSVGIMFSLNTVLYV	KIHRLQREKK
P98164	UP	LRP2_HUMAN	LRP2	64.208	82.539	80.108	11.589	HUMAN	SS_TYPE1	HC substrate	N-out	FSKGISPGTT	AVAVLLTILLIVVIGALAIAGFF	HYRRTGSLLP
P98164	TM	LRP2_HUMAN	LRP2	64.879	91.153			HUMAN	SS_TYPE1	HC substrate	N-out	FSKGISPGTT	AVAVLLTILLIVVIGALAIAGFF	HYRRTGSLLP
P98164	PH	LRP2_HUMAN	LRP2	84.618	93.254			HUMAN	SS_TYPE1	HC substrate	N-out	FSKGISPGTT	AVAVLLTILLIVVIGALAIAGFF	HYRRTGSLLP
P15306	UP	TRBM_MOUSE	Thbd	71.713	88.473	80.084	8.128	MOUSE	SS_TYPE1	HC substrate	N-out	GPPSARPVHS	GVLIGISIASLSLVVALLALLCHL	RKKQGAARAE
P15306	TM	TRBM_MOUSE	Thbd	75.03	90.031			MOUSE	SS_TYPE1	HC substrate	N-out	PPSARPVHSG	VLIGISIASLSLVVALLALLCHL	RKKQGAARAE
P15306	PH	TRBM_MOUSE	Thbd	69.902	85.352			MOUSE	SS_TYPE1	HC substrate	N-out	PPSARPVHSG	VLIGISIASLSLVVALLALLC	HLRKKQGAAR
Q08174	UP	PCDH1_HUMAN	PCDH1	73.676	88.955	80.039	8.97	HUMAN	SS_TYPE1	HC substrate	N-out	EYERSKQRGN	ILFGVVAGVVAVALLIALAVL	VRYCRQREAK
Q08174	TM	PCDH1_HUMAN	PCDH1	67.811	88.359			HUMAN	SS_TYPE1	HC substrate	N-out	PEYERSKQRG	NILFGVVAGVVAVALLIALAVLV	RYCRQREAKS
Q08174	PH	PCDH1_HUMAN	PCDH1	72.257	89.176			HUMAN	SS_TYPE1	HC substrate	N-out	EYERSKQRGN	ILFGVVAGVVAVALLIALAVLV	RYCRQREAKS
Q7TST5	UP	LAMP3_MOUSE	Lamp3	74.526	85.731	79.996	6.563	MOUSE	SS_TYPE1	LC substrate	N-out	NVNECLSDYT	VVLPMVAIIVVVICVVGLSVY	KIRQRHQSSA
Q7TST5	TM	LAMP3_MOUSE	Lamp3	68.772	82.45			MOUSE	SS_TYPE1	LC substrate	N-out	FGNVNECLSD	YTVVLPMVAIIVVVICVVGLSVY	KIRQRHQSSA
Q7TST5	PH	LAMP3_MOUSE	Lamp3	80.544	87.953			MOUSE	SS_TYPE1	LC substrate	N-out	NVNECLSDYT	VVLPMVAIIVVVICVVGLSVY	KIRQRHQSSA
Q5DID0	UP	UROL1_HUMAN	UMODL1	65.956	86.303	79.971	8.994	HUMAN	OTHERS	LC substrate	N-out	HAEAGLGAGY	VVLIVVAIFVLVAGTATLLIV	RYQRMNGRYN
Q5DID0	TM	UROL1_HUMAN	UMODL1	78.449	89.178			HUMAN	OTHERS	LC substrate	N-out	PPHAEAGLGA	GYVVLIVVAIFVLVAGTATLLIV	RYQRMNGRYN
O54951	UP	SEM6B_MOUSE	Sema6b	82.84	87.004	79.966	9.237	MOUSE	SS_TYPE1	LC substrate	N-out	VSVNLLVTSS	VAAFVVGAVVSGFSVGWFVGL	RERRELARRK
O54951	TM	SEM6B_MOUSE	Sema6b	74.005	90.251			MOUSE	SS_TYPE1	LC substrate	N-out	GLVSVNLLVT	SSVAAFVVGAVVSGFSVGWFVGL	RERRELARRK
O54951	PH	SEM6B_MOUSE	Sema6b	62.565	83.131			MOUSE	SS_TYPE1	LC substrate	N-out	VSVNLLVTSS	VAAFVVGAVVSGFSVGWFVGL	RERRELARRK
Q9H3T3	UP	SEM6B_HUMAN	SEMA6B	82.84	87.004	79.966	9.237	HUMAN	OTHERS	LC substrate	N-out	VSVNLLVTSS	VAAFVVGAVVSGFSVGWFVGL	RERRELARRK
Q9H3T3	TM	SEM6B_HUMAN	SEMA6B	74.005	90.251			HUMAN	OTHERS	LC substrate	N-out	GLVSVNLLVT	SSVAAFVVGAVVSGFSVGWFVGL	RERRELARRK
Q9H3T3	PH	SEM6B_HUMAN	SEMA6B	62.565	83.131			HUMAN	OTHERS	LC substrate	N-out	VSVNLLVTSS	VAAFVVGAVVSGFSVGWFVGL	RERRELARRK
Q7M729	UP	SCN4B_MOUSE	Scn4b	78.589	87.637	79.872	9.539	MOUSE	SUBEXPERT	LC substrate	N-out	VDKLEKVDNT	VTLIILAVVGGVIGLLVCILL	LKKLITFILK
Q7M729	TM	SCN4B_MOUSE	Scn4b	77.703	89.879			MOUSE	SUBEXPERT	LC substrate	N-out	VVDKLEKVDN	TVTLIILAVVGGVIGLLVCILLL	KKLITFILKK
Q7M729	PH	SCN4B_MOUSE	Scn4b	60.951	84.473			MOUSE	SUBEXPERT	LC substrate	N-out	VDKLEKVDNT	VTLIILAVVGGVIGLLVCILLL	KKLITFILKK
Q9DBX3	UP	SUSD2_MOUSE	Susd2	66.42	88.964	79.84	8.794	MOUSE	SS_TYPE1	LC substrate	N-out	PECQPGRSYT	VLLSIIFGGLAIVALISIIYM	MLHRRRKSNM
Q9DBX3	TM	SUSD2_MOUSE	Susd2	71.568	88.085			MOUSE	SS_TYPE1	LC substrate	N-out	PECQPGRSYT	VLLSIIFGGLAIVALISIIYMML	HRRRKSNMTM
Q9DBX3	PH	SUSD2_MOUSE	Susd2	76.764	87.24			MOUSE	SS_TYPE1	LC substrate	N-out	PTPECQPGRS	YTVLLSIIFGGLAIVALISIIYMML	HRRRKSNMTM
Q8HWB0	UP	HMR1_MOUSE	Mr1	70.265	87.089	79.797	9.083	MOUSE	OTHERS	LC substrate	N-out	APRESGDILR	VSTISGTTILIIALAGVGVLI	WRRSQELKEV
Q8HWB0	TM	HMR1_MOUSE	Mr1	67.254	85.63			MOUSE	OTHERS	LC substrate	N-out	APRESGDILR	VSTISGTTILIIALAGVGVLIWR	RSQELKEVMY
Q8HWB0	PH	HMR1_MOUSE	Mr1	76.539	92.006			MOUSE	OTHERS	LC substrate	N-out	VLEAPRESGD	ILRVSTISGTTILIIALAGVGVLIW	RRSQELKEVM
Q16655	UP	MAR1_HUMAN	MLANA	79.994	90.699	79.792	9.931	HUMAN	SS_TYPE3	LC substrate	N-out	HGHSYTTAEE	AAGIGILTVILGVLLLIGCWY	CRRRNGYRAL
Q16655	TM	MAR1_HUMAN	MLANA	60.365	81.671			HUMAN	SS_TYPE3	LC substrate	N-out	GHGHSYTTAE	EAAGIGILTVILGVLLLIGCWYC	RRRNGYRALM
Q16655	PH	MAR1_HUMAN	MLANA	77.051	88.972			HUMAN	SS_TYPE3	LC substrate	N-out	HGHSYTTAEE	AAGIGILTVILGVLLLIGCWYC	RRRNGYRALM
P35951	UP	LDLR_MOUSE	Ldlr	69.227	90.514	79.744	11.452	MOUSE	SS_TYPE1	LC substrate	N-out	GNEEQPHGMR	FLSIFFPIALVALLVLGAVLLW	RNWRLKNINS
P35951	TM	LDLR_MOUSE	Ldlr	59.527	84.662			MOUSE	SS_TYPE1	LC substrate	N-out	RGNEEQPHGM	RFLSIFFPIALVALLVLGAVLLW	RNWRLKNINS
P35951	PH	LDLR_MOUSE	Ldlr	84.595	89.936			MOUSE	SS_TYPE1	LC substrate	N-out	GNEEQPHGMR	FLSIFFPIALVALLVLGAVLLW	RNWRLKNINS
Q9WUP1	UP	RAMP3_MOUSE	Ramp3	73.366	86.108	79.737	6.371	MOUSE	SS_TYPE1	LC substrate	N-out	THWEDPPDEV	LIPLIAVPVVLTVAMAGLVV	WRSKHTDRLL
B0V2N1	UP	PTPRS_MOUSE	Ptprs	69.986	88.704	79.704	8.629	MOUSE	SS_TYPE1	LC substrate	N-out	PQPIVDGEEG	LIWVIGPVLAVVFIICIVIAI	LLYKNKPDSK
B0V2N1	TM	PTPRS_MOUSE	Ptprs	80.843	91.136			MOUSE	SS_TYPE1	LC substrate	N-out	QPIVDGEEGL	IWVIGPVLAVVFIICIVIAILLY	KNKPDSKRKD
B0V2N1	PH	PTPRS_MOUSE	Ptprs	67.899	79.659			MOUSE	SS_TYPE1	LC substrate	N-out	PQPIVDGEEG	LIWVIGPVLAVVFIICIVIAILLY	KNKPDSKRKD
Q13332	UP	PTPRS_HUMAN	PTPRS	69.986	88.704	79.704	8.629	HUMAN	SS_TYPE1	LC substrate	N-out	PQPIVDGEEG	LIWVIGPVLAVVFIICIVIAI	LLYKNKPDSK
Q13332	TM	PTPRS_HUMAN	PTPRS	80.843	91.136			HUMAN	SS_TYPE1	LC substrate	N-out	QPIVDGEEGL	IWVIGPVLAVVFIICIVIAILLY	KNKPDSKRKD
Q13332	PH	PTPRS_HUMAN	PTPRS	67.899	79.659			HUMAN	SS_TYPE1	LC substrate	N-out	PQPIVDGEEG	LIWVIGPVLAVVFIICIVIAILLY	KNKPDSKRKD
Q6PHU5	UP	SORT_MOUSE	Sort1	54.336	79.197	79.655	12.157	MOUSE	SS_TYPE1	LC substrate	N-out	PTKQNSKSNS	VPIILAIVGLMLVTVVAGVLI	VKKYVCGGRF
Q6PHU5	TM	SORT_MOUSE	Sort1	84.034	91.215			MOUSE	SS_TYPE1	LC substrate	N-out	NPTKQNSKSN	SVPIILAIVGLMLVTVVAGVLIV	KKYVCGGRFL
Q6PHU5	PH	SORT_MOUSE	Sort1	79.87	89.28			MOUSE	SS_TYPE1	LC substrate	N-out	PTKQNSKSNS	VPIILAIVGLMLVTVVAGVLIV	KKYVCGGRFL
Q9QYE5	UP	JAG2_MOUSE	Jag2	43.563	72.328	79.45	17.611	MOUSE	SS_TYPE1	LC substrate	N-out	ETVVMGGSST	GLLVPVLCSVFSVLWLACVVI	CVWWTRKRRK
Q9QYE5	TM	JAG2_MOUSE	Jag2	84	92.063			MOUSE	SS_TYPE1	LC substrate	N-out	VVMGGSSTGL	LVPVLCSVFSVLWLACVVICVWW	TRKRRKERER
Q9QYE5	PH	JAG2_MOUSE	Jag2	90.321	94.428			MOUSE	SS_TYPE1	LC substrate	N-out	TVVMGGSSTG	LLVPVLCSVFSVLWLACVVICVWW	TRKRRKERER
Q9Y219	UP	JAG2_HUMAN	JAG2	42.423	69.711	79.41	18.476	HUMAN	SUBEXPERT	LC substrate	N-out	ETVVTGGSST	GLLVPVLCGAFSVLWLACVVL	CVWWTRKRRK
Q9Y219	TM	JAG2_HUMAN	JAG2	86.113	92.724			HUMAN	SUBEXPERT	LC substrate	N-out	VVTGGSSTGL	LVPVLCGAFSVLWLACVVLCVWW	TRKRRKERER
Q9Y219	PH	JAG2_HUMAN	JAG2	90.714	94.773			HUMAN	SUBEXPERT	LC substrate	N-out	TVVTGGSSTG	LLVPVLCGAFSVLWLACVVLCVWW	TRKRRKERER
P05538	UP	DQB2_HUMAN	HLA-DQB2	73.599	85.885	79.355	9.978	HUMAN	SS_TYPE1	LC substrate	N-out	RAQSESAQSK	MLSGIGGFVLGLIFLGLGLII	RHRGQKGPRG
P05538	TM	DQB2_HUMAN	HLA-DQB2	74.281	92.735			HUMAN	SS_TYPE1	LC substrate	N-out	AQSESAQSKM	LSGIGGFVLGLIFLGLGLII	RHRGQKGPRG
P05538	PH	DQB2_HUMAN	HLA-DQB2	63.077	86.553			HUMAN	SS_TYPE1	LC substrate	N-out	RAQSESAQSK	MLSGIGGFVLGLIFLGLGLII	RHRGQKGPRG
P22607	UP	FGFR3_HUMAN	FGFR3	60.679	74.091	79.25	10.492	HUMAN	SS_TYPE1	LC substrate	N-out	ADEAGSVYAG	ILSYGVGFFLFILVVAAVTLC	RLRSPPKKGL
P22607	TM	FGFR3_HUMAN	FGFR3	77.037	89.584			HUMAN	SS_TYPE1	LC substrate	N-out	LVEADEAGSV	YAGILSYGVGFFLFILVVAAVTL	CRLRSPPKKG
P22607	PH	FGFR3_HUMAN	FGFR3	81.785	92.322			HUMAN	SS_TYPE1	LC substrate	N-out	ELVEADEAGS	VYAGILSYGVGFFLFILVVAAVTLC	RLRSPPKKGL
Q810U4	UP	NRCAM_MOUSE	Nrcam	77.731	85.758	79.179	7.881	MOUSE	SS_TYPE1	LC substrate	N-out	ASRQVDIATQ	GWFIGLMCAVALLILILLIVCFI	RRNKGGKYPV
Q810U4	TM	NRCAM_MOUSE	Nrcam	65.41	88.678			MOUSE	SS_TYPE1	LC substrate	N-out	ASRQVDIATQ	GWFIGLMCAVALLILILLIVCFI	RRNKGGKYPV
Q810U4	PH	NRCAM_MOUSE	Nrcam	73.897	83.602			MOUSE	SS_TYPE1	LC substrate	N-out	SRQVDIATQG	WFIGLMCAVALLILILLIVCFI	RRNKGGKYPV
Q92823	UP	NRCAM_HUMAN	NRCAM	77.731	85.758	79.179	7.881	HUMAN	SS_TYPE1	LC substrate	N-out	ASRQVDIATQ	GWFIGLMCAVALLILILLIVCFI	RRNKGGKYPV
Q92823	TM	NRCAM_HUMAN	NRCAM	65.41	88.678			HUMAN	SS_TYPE1	LC substrate	N-out	ASRQVDIATQ	GWFIGLMCAVALLILILLIVCFI	RRNKGGKYPV
Q92823	PH	NRCAM_HUMAN	NRCAM	73.897	83.602			HUMAN	SS_TYPE1	LC substrate	N-out	SRQVDIATQG	WFIGLMCAVALLILILLIVCFI	RRNKGGKYPV
Q6UXV0	UP	GFRAL_HUMAN	GFRAL	69.091	81.768	79.161	7.731	HUMAN	SS_NO_TYPE	LC substrate	N-out	TGFHSPFNGE	VIYAAMCMTVTCGILLLVMV	KLRTSRISSK
Q6UXV0	TM	GFRAL_HUMAN	GFRAL	74.48	91.333			HUMAN	SS_NO_TYPE	LC substrate	N-out	TGFHSPFNGE	VIYAAMCMTVTCGILLLVMV	KLRTSRISSK
Q6UXV0	PH	GFRAL_HUMAN	GFRAL	72.81	85.485			HUMAN	SS_NO_TYPE	LC substrate	N-out	TGFHSPFNGE	VIYAAMCMTVTCGILLLVMV	KLRTSRISSK
O88516	UP	DLL3_MOUSE	Dll3	72.755	92.605	79.112	9.568	MOUSE	SS_TYPE1	LC substrate	N-out	LRQADPQRFL	LPPALGLLVAAGLAGAALLVI	HVRRRGPGQD
O88516	TM	DLL3_MOUSE	Dll3	73.791	85.894			MOUSE	SS_TYPE1	LC substrate	N-out	RGLRQADPQR	FLLPPALGLLVAAGLAGAALLVI	HVRRRGPGQD
O88516	PH	DLL3_MOUSE	Dll3	64.431	85.196			MOUSE	SS_TYPE1	LC substrate	N-out	RGLRQADPQR	FLLPPALGLLVAAGLAGAALLVI	HVRRRGPGQD
O09127	UP	EPHA8_MOUSE	Epha8	62.081	77.325	79.058	10.042	MOUSE	SS_TYPE1	LC substrate	N-out	KPRPRYDTRT	IVWICLTLITGLVVLLLLLIC	KKRHCGYSKA
O09127	TM	EPHA8_MOUSE	Epha8	73.995	91.991			MOUSE	SS_TYPE1	LC substrate	N-out	TGKPRPRYDT	RTIVWICLTLITGLVVLLLLLIC	KKRHCGYSKA
O09127	PH	EPHA8_MOUSE	Epha8	78.899	90.055			MOUSE	SS_TYPE1	LC substrate	N-out	KPRPRYDTRT	IVWICLTLITGLVVLLLLLI	CKKRHCGYSK
P29322	UP	EPHA8_HUMAN	EPHA8	62.081	77.325	79.058	10.042	HUMAN	OTHERS	LC substrate	N-out	KPRPRYDTRT	IVWICLTLITGLVVLLLLLIC	KKRHCGYSKA
P29322	TM	EPHA8_HUMAN	EPHA8	73.995	91.991			HUMAN	OTHERS	LC substrate	N-out	TGKPRPRYDT	RTIVWICLTLITGLVVLLLLLIC	KKRHCGYSKA
P29322	PH	EPHA8_HUMAN	EPHA8	78.899	90.055			HUMAN	OTHERS	LC substrate	N-out	KPRPRYDTRT	IVWICLTLITGLVVLLLLLI	CKKRHCGYSK
Q02223	UP	TNR17_HUMAN	TNFRSF17	46.922	79.992	79.024	15.3	HUMAN	SUBEXPERT	LC substrate	N-out	VTNSVKGTNA	ILWTCLGLSLIISLAVFVLMFLL	RKINSEPLKD
Q02223	TM	TNR17_HUMAN	TNFRSF17	83.825	93.764			HUMAN	SUBEXPERT	LC substrate	N-out	SVTNSVKGTN	AILWTCLGLSLIISLAVFVLMFL	LRKINSEPLK
Q02223	PH	TNR17_HUMAN	TNFRSF17	79.1	90.542			HUMAN	SUBEXPERT	LC substrate	N-out	SVTNSVKGTN	AILWTCLGLSLIISLAVFVLMFLL	RKINSEPLKD
Q8VD58	UP	EVI2B_MOUSE	Evi2b	63.636	81.847	78.999	10.592	MOUSE	SS_TYPE1	LC substrate	N-out	GTAHKNNHNA	IAAILIGTIIISMLVAILMII	LWKYLRKPVL
Q8VD58	TM	EVI2B_MOUSE	Evi2b	66.187	86.097			MOUSE	SS_TYPE1	LC substrate	N-out	GTAHKNNHNA	IAAILIGTIIISMLVAILMIILW	KYLRKPVLND
Q8VD58	PH	EVI2B_MOUSE	Evi2b	83.195	93.032			MOUSE	SS_TYPE1	LC substrate	N-out	KGTAHKNNHN	AIAAILIGTIIISMLVAILMIILW	KYLRKPVLND
Q63722	UP	JAG1_RAT	Jag1	87.635	92.512	78.986	13.552	RAT	SUBLIT	LC substrate	N-out	QRRPLKNRTD	FLVPLLSSVLTVAWVCCLVTAFYWCV	RKRRRKPSSH
Q63722	TM	JAG1_RAT	Jag1	52.901	79.059			RAT	SUBLIT	LC substrate	N-out	RRPLKNRTDF	LVPLLSSVLTVAWVCCLVTAFYW	CVRKRRRKPS
Q63722	PH	JAG1_RAT	Jag1	72.059	89.748			RAT	SUBLIT	LC substrate	N-out	QRRPLKNRTD	FLVPLLSSVLTVAWVCCLVTAFYWCV	RKRRRKPSSH
P19235	UP	EPOR_HUMAN	EPOR	80.815	88.674	78.982	14.62	HUMAN	OTHERS	LC substrate	N-out	SLLTPSDLDP	LILTLSLILVVILVLLTVLALLS	HRRALKQKIW
P19235	TM	EPOR_HUMAN	EPOR	47.219	82.065			HUMAN	OTHERS	LC substrate	N-out	SLLTPSDLDP	LILTLSLILVVILVLLTVLALLS	HRRALKQKIW
P19235	PH	EPOR_HUMAN	EPOR	84.427	90.691			HUMAN	OTHERS	LC substrate	N-out	SLLTPSDLDP	LILTLSLILVVILVLLTVLALL	SHRRALKQKI
Q9Y5F8	UP	PCDGJ_HUMAN	PCDHGB7	52.982	83.984	78.965	12.84	HUMAN	SS_TYPE1	LC substrate	N-out	SDSQAEMQFY	LVVALALISVLFLLAVILAIA	LRLRQSFSPT
Q9Y5F8	TM	PCDGJ_HUMAN	PCDHGB7	75.905	91.435			HUMAN	SS_TYPE1	LC substrate	N-out	PSDSQAEMQF	YLVVALALISVLFLLAVILAIAL	RLRQSFSPTA
Q9Y5F8	PH	PCDGJ_HUMAN	PCDHGB7	79.391	90.095			HUMAN	SS_TYPE1	LC substrate	N-out	TPSDSQAEMQ	FYLVVALALISVLFLLAVILAIAL	RLRQSFSPTA
Q9ULT6	UP	ZNRF3_HUMAN	ZNRF3	58.09	83.25	78.944	10.602	HUMAN	OTHERS	LC substrate	N-out	PRQPTEYFDM	GIFLAFFVVVSLVCLILLVKI	KLKQRRSQNS
Q9ULT6	TM	ZNRF3_HUMAN	ZNRF3	76.598	92.038			HUMAN	OTHERS	LC substrate	N-out	QHRPPRQPTE	YFDMGIFLAFFVVVSLVCLILLV	KIKLKQRRSQ
Q9ULT6	PH	ZNRF3_HUMAN	ZNRF3	78.157	85.532			HUMAN	OTHERS	LC substrate	N-out	QHRPPRQPTE	YFDMGIFLAFFVVVSLVCLILLV	KIKLKQRRSQ
A4D2H0	UP	CTGEF_HUMAN	CTAGE15	70.017	83.579	78.943	8.814	HUMAN	SS_NO_TYPE	LC substrate	N-out	SMRPDENPYG	FPSELVVCAAVIGFFVVLLFL	WRSFRSVRSR
A4D2H0	TM	CTGEF_HUMAN	CTAGE15	77.589	90.331			HUMAN	SS_NO_TYPE	LC substrate	N-out	ESMRPDENPY	GFPSELVVCAAVIGFFVVLLFLW	RSFRSVRSRL
A4D2H0	PH	CTGEF_HUMAN	CTAGE15	65.657	86.484			HUMAN	SS_NO_TYPE	LC substrate	N-out	PESMRPDENP	YGFPSELVVCAAVIGFFVVLLFLW	RSFRSVRSRL
A4FU28	UP	CTGE9_HUMAN	CTAGE9	70.017	83.579	78.943	8.814	HUMAN	SS_NO_TYPE	LC substrate	N-out	SMRPDENPYG	FPSELVVCAAVIGFFVVLLFL	WRSFRSVRSR
A4FU28	TM	CTGE9_HUMAN	CTAGE9	77.589	90.331			HUMAN	SS_NO_TYPE	LC substrate	N-out	ESMRPDENPY	GFPSELVVCAAVIGFFVVLLFLW	RSFRSVRSRL
A4FU28	PH	CTGE9_HUMAN	CTAGE9	65.657	86.484			HUMAN	SS_NO_TYPE	LC substrate	N-out	PESMRPDENP	YGFPSELVVCAAVIGFFVVLLFLW	RSFRSVRSRL
P0CG41	UP	CTGE8_HUMAN	CTAGE8	70.017	83.579	78.943	8.814	HUMAN	SS_NO_TYPE	LC substrate	N-out	SMRPDENPYG	FPSELVVCAAVIGFFVVLLFL	WRSFRSVRSR
P0CG41	TM	CTGE8_HUMAN	CTAGE8	77.589	90.331			HUMAN	SS_NO_TYPE	LC substrate	N-out	ESMRPDENPY	GFPSELVVCAAVIGFFVVLLFLW	RSFRSVRSRL
P0CG41	PH	CTGE8_HUMAN	CTAGE8	65.657	86.484			HUMAN	SS_NO_TYPE	LC substrate	N-out	PESMRPDENP	YGFPSELVVCAAVIGFFVVLLFLW	RSFRSVRSRL
Q86UF2	UP	CTGE6_HUMAN	CTAGE6	70.017	83.579	78.943	8.814	HUMAN	SS_NO_TYPE	LC substrate	N-out	SMRPDENPYG	FPSELVVCAAVIGFFVVLLFL	WRSFRSVRSR
Q86UF2	TM	CTGE6_HUMAN	CTAGE6	77.589	90.331			HUMAN	SS_NO_TYPE	LC substrate	N-out	ESMRPDENPY	GFPSELVVCAAVIGFFVVLLFLW	RSFRSVRSRL
Q86UF2	PH	CTGE6_HUMAN	CTAGE6	65.657	86.484			HUMAN	SS_NO_TYPE	LC substrate	N-out	PESMRPDENP	YGFPSELVVCAAVIGFFVVLLFLW	RSFRSVRSRL
Q8IX94	UP	CTGE4_HUMAN	CTAGE4	70.017	83.579	78.943	8.814	HUMAN	SS_NO_TYPE	LC substrate	N-out	SMRPDENPYG	FPSELVVCAAVIGFFVVLLFL	WRSFRSVRSR
Q8IX94	TM	CTGE4_HUMAN	CTAGE4	77.589	90.331			HUMAN	SS_NO_TYPE	LC substrate	N-out	ESMRPDENPY	GFPSELVVCAAVIGFFVVLLFLW	RSFRSVRSRL
Q8IX94	PH	CTGE4_HUMAN	CTAGE4	65.657	86.484			HUMAN	SS_NO_TYPE	LC substrate	N-out	PESMRPDENP	YGFPSELVVCAAVIGFFVVLLFLW	RSFRSVRSRL
Q5QNS5	UP	HAVR1_MOUSE	Havcr1	62.298	79.438	78.916	9.116	MOUSE	SS_TYPE1	LC substrate	N-out	GKPQKNPTKG	FYVGICIAALLLLLLVSTVAI	TRYILMKRKS
Q5QNS5	TM	HAVR1_MOUSE	Havcr1	77.046	89.259			MOUSE	SS_TYPE1	LC substrate	N-out	PGKPQKNPTK	GFYVGICIAALLLLLLVSTVAIT	RYILMKRKSA
Q5QNS5	PH	HAVR1_MOUSE	Havcr1	76.298	89.155			MOUSE	SS_TYPE1	LC substrate	N-out	GKPQKNPTKG	FYVGICIAALLLLLLVSTVAITRYIL	MKRKSASLSV
P78552	UP	I13R1_HUMAN	IL13RA1	52.594	75.631	78.885	13.193	HUMAN	SS_TYPE1	LC substrate	N-out	MSIGKKRNST	LYITMLLIVPVIVAGAIIVLLLYL	KRLKIIIFPP
P78552	TM	I13R1_HUMAN	IL13RA1	78.393	90.89			HUMAN	SS_TYPE1	LC substrate	N-out	MSIGKKRNST	LYITMLLIVPVIVAGAIIVLLLY	LKRLKIIIFP
P78552	PH	I13R1_HUMAN	IL13RA1	83.678	92.123			HUMAN	SS_TYPE1	LC substrate	N-out	MSIGKKRNST	LYITMLLIVPVIVAGAIIVLLLYL	KRLKIIIFPP
Q8TC27	UP	ADA32_HUMAN	ADAM32	72.083	84.634	78.838	7.071	HUMAN	OTHERS	LC substrate	N-out	ERASGKTENT	WLLGFLIALPILIVTTAIVLA	RKQLKKWFAK
Q8TC27	TM	ADA32_HUMAN	ADAM32	68.603	85.052			HUMAN	OTHERS	LC substrate	N-out	IMERASGKTE	NTWLLGFLIALPILIVTTAIVLA	RKQLKKWFAK
Q8TC27	PH	ADA32_HUMAN	ADAM32	75.625	87.028			HUMAN	OTHERS	LC substrate	N-out	ERASGKTENT	WLLGFLIALPILIVTTAIVLA	RKQLKKWFAK
Q19T08	UP	ECSCR_HUMAN	ECSCR	69.389	81.326	78.634	10.321	HUMAN	OTHERS	LC substrate	N-out	TSETVLTVAA	FGVISFIVILVVVVIILVGVV	SLRFKCRKSK
Q19T08	TM	ECSCR_HUMAN	ECSCR	61.482	89.644			HUMAN	OTHERS	LC substrate	N-out	SPTSETVLTV	AAFGVISFIVILVVVVIILVGVV	SLRFKCRKSK
Q19T08	PH	ECSCR_HUMAN	ECSCR	79.96	90.004			HUMAN	OTHERS	LC substrate	N-out	PSPTSETVLT	VAAFGVISFIVILVVVVIILVGVVSL	RFKCRKSKES
P14483	UP	HB2A_MOUSE	H2-Ab1	69.229	86.387	78.602	9.59	MOUSE	SS_TYPE1	LC substrate	N-out	RAQSESAWSK	MLSGIGGCVLGVIFLGLGLFI	RHRSQKGPRG
P14483	TM	HB2A_MOUSE	H2-Ab1	75.294	87.985			MOUSE	SS_TYPE1	LC substrate	N-out	AQSESAWSKM	LSGIGGCVLGVIFLGLGLFI	RHRSQKGPRG
P14483	PH	HB2A_MOUSE	H2-Ab1	64.228	88.49			MOUSE	SS_TYPE1	LC substrate	N-out	RAQSESAWSK	MLSGIGGCVLGVIFLGLGLFI	RHRSQKGPRG
Q02763	UP	TIE2_HUMAN	TEK	59.149	84.931	78.595	11.751	HUMAN	OTHERS	LC substrate	N-out	ADLGGGKMLL	IAILGSAGMTCLTVLLAFLII	LQLKRANVQR
Q02763	TM	TIE2_HUMAN	TEK	80.975	92.4			HUMAN	OTHERS	LC substrate	N-out	PADLGGGKML	LIAILGSAGMTCLTVLLAFLIIL	QLKRANVQRR
Q02763	PH	TIE2_HUMAN	TEK	66.827	87.286			HUMAN	OTHERS	LC substrate	N-out	QAPADLGGGK	MLLIAILGSAGMTCLTVLLAFLIIL	QLKRANVQRR
P78504	UP	JAG1_HUMAN	JAG1	82.507	90.353	78.594	13.028	HUMAN	SS_TYPE1	LC substrate	N-out	QRRPLKNRTD	FLVPLLSSVLTVAWICCLVTAFYWCL	RKRRKPGSHT
P78504	TM	JAG1_HUMAN	JAG1	51.909	81.507			HUMAN	SS_TYPE1	LC substrate	N-out	RRPLKNRTDF	LVPLLSSVLTVAWICCLVTAFYW	CLRKRRKPGS
P78504	PH	JAG1_HUMAN	JAG1	75.181	90.107			HUMAN	SS_TYPE1	LC substrate	N-out	QRRPLKNRTD	FLVPLLSSVLTVAWICCLVTAFYWCL	RKRRKPGSHT
O09030	UP	I13R1_MOUSE	Il13ra1	57.686	79.612	78.552	11.111	MOUSE	SS_TYPE1	LC substrate	N-out	QSIGKEQNST	FYTTMLLTIPVFVAVAVIILLFYL	KRLKIIIFPP
O09030	TM	I13R1_MOUSE	Il13ra1	72.218	85.865			MOUSE	SS_TYPE1	LC substrate	N-out	SIGKEQNSTF	YTTMLLTIPVFVAVAVIILLFYL	KRLKIIIFPP
O09030	PH	I13R1_MOUSE	Il13ra1	83.885	92.048			MOUSE	SS_TYPE1	LC substrate	N-out	QSIGKEQNST	FYTTMLLTIPVFVAVAVIILLFYL	KRLKIIIFPP
P50281	UP	MMP14_HUMAN	MMP14	46.694	76.434	78.514	15.274	HUMAN	SS_TYPE1	LC substrate	N-out	EGGGAVSAAA	VVLPVLLLLLVLAVGLAVFFF	RRHGTPRRLL
P50281	TM	MMP14_HUMAN	MMP14	84.151	93.311			HUMAN	SS_TYPE1	LC substrate	N-out	DEEGGGAVSA	AAVVLPVLLLLLVLAVGLAVFFF	RRHGTPRRLL
P50281	PH	MMP14_HUMAN	MMP14	80.689	89.808			HUMAN	SS_TYPE1	LC substrate	N-out	VDEEGGGAVS	AAAVVLPVLLLLLVLAVGLAVFFF	RRHGTPRRLL
O60245	UP	PCDH7_HUMAN	PCDH7	65.938	87.663	78.505	11.189	HUMAN	OTHERS	LC substrate	N-out	SYEISKQRLS	IVIGVVAGIMTVILIILIVVM	ARYCRSKNKN
O60245	TM	PCDH7_HUMAN	PCDH7	62.395	88.281			HUMAN	OTHERS	LC substrate	N-out	DPSYEISKQR	LSIVIGVVAGIMTVILIILIVVM	ARYCRSKNKN
O60245	PH	PCDH7_HUMAN	PCDH7	76.069	90.682			HUMAN	OTHERS	LC substrate	N-out	DPSYEISKQR	LSIVIGVVAGIMTVILIILIVVMA	RYCRSKNKNG
Q8WWG9	UP	KCNE4_HUMAN	KCNE4	60.244	75.194	78.435	10.448	HUMAN	SS_NO_TYPE	LC substrate	N-out	AGGGSGNGNE	YFYILVVMSFYGIFLIGIMLG	YMKSKRREKK
Q8WWG9	TM	KCNE4_HUMAN	KCNE4	84.772	93.256			HUMAN	SS_NO_TYPE	LC substrate	N-out	AGGGSGNGNE	YFYILVVMSFYGIFLIGIMLGYM	KSKRREKKSS
Q8WWG9	PH	KCNE4_HUMAN	KCNE4	73.391	83.753			HUMAN	SS_NO_TYPE	LC substrate	N-out	AGGGSGNGNE	YFYILVVMSFYGIFLIGIMLGYM	KSKRREKKSS
A6NC97	UP	F172B_HUMAN	FAM172BP	81.282	84.074	78.412	7.298	HUMAN	SS_NO_TYPE	LC substrate	N-out	YFISKTEGKD	IAFIVHGYGGLVFMDLL	VRRRWEVMSK
A6NC97	PH	F172B_HUMAN	FAM172BP	65.889	82.403			HUMAN	SS_NO_TYPE	LC substrate	N-out	YFISKTEGKD	IAFIVHGYGGLVFMDLLV	RRRWEVMSKV
Q95460	UP	HMR1_HUMAN	MR1	48.128	69.958	78.406	15.785	HUMAN	SS_TYPE1	LC substrate	N-out	QESETIPLVM	KAVSGSIVLVIVLAGVGVLVW	RRRPREQNGA
Q95460	TM	HMR1_HUMAN	MR1	82.626	94.544			HUMAN	SS_TYPE1	LC substrate	N-out	ESETIPLVMK	AVSGSIVLVIVLAGVGVLVW	RRRPREQNGA
Q95460	PH	HMR1_HUMAN	MR1	82.118	93.061			HUMAN	SS_TYPE1	LC substrate	N-out	QVPQESETIP	LVMKAVSGSIVLVIVLAGVGVLVW	RRRPREQNGA
Q52KR2	UP	LRIG2_MOUSE	Lrig2	64.012	81.504	78.388	8.585	MOUSE	SS_TYPE1	LC substrate	N-out	HEDDGWTTVG	IVIIVVVCCVVGTSLIWVIVI	YHMRRKNEDY
Q52KR2	TM	LRIG2_MOUSE	Lrig2	70.888	87.164			MOUSE	SS_TYPE1	LC substrate	N-out	IGHEDDGWTT	VGIVIIVVVCCVVGTSLIWVIVI	YHMRRKNEDY
Q52KR2	PH	LRIG2_MOUSE	Lrig2	78.758	88.003			MOUSE	SS_TYPE1	LC substrate	N-out	QSSIGHEDDG	WTTVGIVIIVVVCCVVGTSLIWVIVIY	HMRRKNEDYS
O94898	UP	LRIG2_HUMAN	LRIG2	64.012	81.504	78.388	8.585	HUMAN	SS_TYPE1	LC substrate	N-out	HEDDGWTTVG	IVIIVVVCCVVGTSLIWVIVI	YHMRRKNEDY
O94898	TM	LRIG2_HUMAN	LRIG2	70.888	87.164			HUMAN	SS_TYPE1	LC substrate	N-out	IGHEDDGWTT	VGIVIIVVVCCVVGTSLIWVIVI	YHMRRKNEDY
O94898	PH	LRIG2_HUMAN	LRIG2	78.758	88.003			HUMAN	SS_TYPE1	LC substrate	N-out	QSSIGHEDDG	WTTVGIVIIVVVCCVVGTSLIWVIVIY	HMRRKNEDYS
Q9QXX0	UP	JAG1_MOUSE	Jag1	84.95	91.281	78.386	13.356	MOUSE	SS_TYPE1	LC substrate	N-out	QRRPLKNRTD	FLVPLLSSVLTVAWVCCLVTAFYWCV	RKRRKPSSHT
Q9QXX0	TM	JAG1_MOUSE	Jag1	51.604	77.786			MOUSE	SS_TYPE1	LC substrate	N-out	RRPLKNRTDF	LVPLLSSVLTVAWVCCLVTAFYW	CVRKRRKPSS
Q9QXX0	PH	JAG1_MOUSE	Jag1	74.864	89.828			MOUSE	SS_TYPE1	LC substrate	N-out	QRRPLKNRTD	FLVPLLSSVLTVAWVCCLVTAFYWCV	RKRRKPSSHT
Q5U462	UP	CDCP1_MOUSE	Cdcp1	47.656	70.971	78.34	15.375	MOUSE	SS_NO_TYPE	LC substrate	N-out	VTLTPRTVDL	AVVIGAAGGGALLLFALVLII	CFVKKKKKVD
Q5U462	TM	CDCP1_MOUSE	Cdcp1	84.813	92.124			MOUSE	SS_NO_TYPE	LC substrate	N-out	TLTPRTVDLA	VVIGAAGGGALLLFALVLIICFV	KKKKKVDKGP
Q5U462	PH	CDCP1_MOUSE	Cdcp1	83.218	91.259			MOUSE	SS_NO_TYPE	LC substrate	N-out	WVTLTPRTVD	LAVVIGAAGGGALLLFALVLIICFV	KKKKKVDKGP
P14616	UP	INSRR_HUMAN	INSRR	79.176	91.043	78.229	11.573	HUMAN	SS_TYPE1	LC substrate	N-out	PEEEDAGGLH	VLLTATPVGLTLLIVLAALGFF	YGKKRNRTLY
P14616	TM	INSRR_HUMAN	INSRR	55.265	78.609			HUMAN	SS_TYPE1	LC substrate	N-out	PEEEDAGGLH	VLLTATPVGLTLLIVLAALGFFY	GKKRNRTLYA
P14616	PH	INSRR_HUMAN	INSRR	76.633	88.646			HUMAN	SS_TYPE1	LC substrate	N-out	PEEEDAGGLH	VLLTATPVGLTLLIVLAALGFFY	GKKRNRTLYA
Q62656	UP	PTPRZ_RAT	Ptprz1	55.285	84.951	78.208	12.48	RAT	SUBLIT	LC substrate	N-out	LAEGLESEKK	AVIPLVIVSALTFICLVVLVGILIYW	RKCFQTAHFY
Q62656	TM	PTPRZ_RAT	Ptprz1	69.455	88.649			RAT	SUBLIT	LC substrate	N-out	GLESEKKAVI	PLVIVSALTFICLVVLVGILIYW	RKCFQTAHFY
Q62656	PH	PTPRZ_RAT	Ptprz1	79.417	91.494			RAT	SUBLIT	LC substrate	N-out	LAEGLESEKK	AVIPLVIVSALTFICLVVLVGILIYW	RKCFQTAHFY
P23471	UP	PTPRZ_HUMAN	PTPRZ1	55.285	84.951	78.208	12.48	HUMAN	SS_TYPE1	LC substrate	N-out	LAEGLESEKK	AVIPLVIVSALTFICLVVLVGILIYW	RKCFQTAHFY
P23471	TM	PTPRZ_HUMAN	PTPRZ1	69.455	88.649			HUMAN	SS_TYPE1	LC substrate	N-out	GLESEKKAVI	PLVIVSALTFICLVVLVGILIYW	RKCFQTAHFY
P23471	PH	PTPRZ_HUMAN	PTPRZ1	79.417	91.494			HUMAN	SS_TYPE1	LC substrate	N-out	LAEGLESEKK	AVIPLVIVSALTFICLVVLVGILIYW	RKCFQTAHFY
Q2EY15	UP	PRTG_MOUSE	Prtg	60.919	84.544	78.197	10.225	MOUSE	SS_NO_TYPE	LC substrate	N-out	YYHLDQKSMT	GIAVGVGIALTCILICVLILI	YRSKARKSSA
Q2EY15	TM	PRTG_MOUSE	Prtg	74.98	90.533			MOUSE	SS_NO_TYPE	LC substrate	N-out	GYYHLDQKSM	TGIAVGVGIALTCILICVLILIY	RSKARKSSAS
Q2EY15	PH	PRTG_MOUSE	Prtg	71.219	86.988			MOUSE	SS_NO_TYPE	LC substrate	N-out	YHLDQKSMTG	IAVGVGIALTCILICVLILIY	RSKARKSSAS
Q2VWP7	UP	PRTG_HUMAN	PRTG	60.919	84.544	78.197	10.225	HUMAN	SS_NO_TYPE	LC substrate	N-out	YYHLDQKSMT	GIAVGVGIALTCILICVLILI	YRSKARKSSA
Q2VWP7	TM	PRTG_HUMAN	PRTG	74.98	90.533			HUMAN	SS_NO_TYPE	LC substrate	N-out	GYYHLDQKSM	TGIAVGVGIALTCILICVLILIY	RSKARKSSAS
Q2VWP7	PH	PRTG_HUMAN	PRTG	71.219	86.988			HUMAN	SS_NO_TYPE	LC substrate	N-out	YHLDQKSMTG	IAVGVGIALTCILICVLILIY	RSKARKSSAS
Q9WTW3	UP	KCNE4_MOUSE	Kcne4	60.467	74.424	78.186	10.43	MOUSE	SS_TYPE1	LC substrate	N-out	PSNSSGNGNE	YFYILVVMSFYGVFLIGIMLG	YMKSKRREKK
Q9WTW3	TM	KCNE4_MOUSE	Kcne4	84.667	93.138			MOUSE	SS_TYPE1	LC substrate	N-out	PSNSSGNGNE	YFYILVVMSFYGVFLIGIMLGYM	KSKRREKKSS
Q9WTW3	PH	KCNE4_MOUSE	Kcne4	72.78	83.64			MOUSE	SS_TYPE1	LC substrate	N-out	PSNSSGNGNE	YFYILVVMSFYGVFLIGIMLGYM	KSKRREKKSS
Q6PFX6	UP	CAD24_MOUSE	Cdh24	49.238	74.624	78.143	14.302	MOUSE	SS_TYPE1	LC substrate	N-out	LSPTGLSTGA	LLAIVTCMGTLLALVVLFVAL	RRQKQEALMV
Q6PFX6	TM	CAD24_MOUSE	Cdh24	81.775	92.66			MOUSE	SS_TYPE1	LC substrate	N-out	AQLSPTGLST	GALLAIVTCMGTLLALVVLFVAL	RRQKQEALMV
Q6PFX6	PH	CAD24_MOUSE	Cdh24	80.102	90.457			MOUSE	SS_TYPE1	LC substrate	N-out	QLSPTGLSTG	ALLAIVTCMGTLLALVVLFVAL	RRQKQEALMV
A2ASA8	UP	IPIL1_MOUSE	Itpripl1	71.146	84.436	78.125	6.963	MOUSE	SS_TYPE1	LC substrate	N-out	PFQAGGQDGG	PLGWILGNLWNAGLFCLFLIF	ELLRQSMQHE
A2ASA8	PH	IPIL1_MOUSE	Itpripl1	71.207	85.71			MOUSE	SS_TYPE1	LC substrate	N-out	FQAGGQDGGP	LGWILGNLWNAGLFCLFLIF	ELLRQSMQHE
Q9Y5G1	UP	PCDGF_HUMAN	PCDHGB3	66.882	86.807	78.106	9.61	HUMAN	SS_TYPE1	LC substrate	N-out	SDPQAELQFH	LVVALALISVLFLLAVILAIS	LRLRCSSRPA
Q9Y5G1	TM	PCDGF_HUMAN	PCDHGB3	76.569	92.474			HUMAN	SS_TYPE1	LC substrate	N-out	PSDPQAELQF	HLVVALALISVLFLLAVILAISL	RLRCSSRPAT
Q9Y5G1	PH	PCDGF_HUMAN	PCDHGB3	66.224	79.681			HUMAN	SS_TYPE1	LC substrate	N-out	RPTPSDPQAE	LQFHLVVALALISVLFLLAVILAI	SLRLRCSSRP
Q62011	UP	PDPN_MOUSE	Pdpn	75.875	86.263	78.102	13.201	MOUSE	SS_TYPE1	LC substrate	N-out	KKDGLPVVTL	VGIIVGVLLAIGFVGGIFIVV	MKKISGRFSP
Q62011	TM	PDPN_MOUSE	Pdpn	83.138	93.645			MOUSE	SS_TYPE1	LC substrate	N-out	TDKKDGLPVV	TLVGIIVGVLLAIGFVGGIFIVV	MKKISGRFSP
Q62011	PH	PDPN_MOUSE	Pdpn	51.51	78.18			MOUSE	SS_TYPE1	LC substrate	N-out	QTTDKKDGLP	VVTLVGIIVGVLLAIGFVGGIFIVV	MKKISGRFSP
Q9D4J3	UP	DCBD1_MOUSE	Dcbld1	88.741	94.538	78.083	23.431	MOUSE	SS_TYPE1	LC substrate	N-out	FTTPGMNITT	VAIPSVIFIALLLTGMGIFAI	CRKRKKKGNP
Q9D4J3	TM	DCBD1_MOUSE	Dcbld1	28.968	70.741			MOUSE	SS_TYPE1	LC substrate	N-out	RFLFTTPGMN	ITTVAIPSVIFIALLLTGMGIFA	ICRKRKKKGN
Q9D4J3	PH	DCBD1_MOUSE	Dcbld1	90.221	95.291			MOUSE	SS_TYPE1	LC substrate	N-out	FTTPGMNITT	VAIPSVIFIALLLTGMGIFAIC	RKRKKKGNPY
P15941	UP	MUC1_HUMAN	MUC1	72.993	86.39	78.05	8.024	HUMAN	SUBEXPERT	LC substrate	N-out	SAQSGAGVPG	WGIALLVLVCVLVALAIVYLIAL	AVCQCRRKNY
P15941	TM	MUC1_HUMAN	MUC1	63.829	78.638			HUMAN	SUBEXPERT	LC substrate	N-out	SAQSGAGVPG	WGIALLVLVCVLVALAIVYLIAL	AVCQCRRKNY
P15941	PH	MUC1_HUMAN	MUC1	79.035	87.413			HUMAN	SUBEXPERT	LC substrate	N-out	SAQSGAGVPG	WGIALLVLVCVLVALAIVYLIALAVC	QCRRKNYGQL
P58511	PH	SIM11_HUMAN	SMIM11	73.451	82.638	78.044	4.594	HUMAN	SS_NO_TYPE	LC substrate	N-out	NWKVLEHVPL	LLYILAAKTLILCLTFAGVKMY	QRKRLEAKQQ
Q9CZT5	UP	VASN_MOUSE	Vasn	54.394	86.869	78	12.308	MOUSE	SS_TYPE1	LC substrate	N-out	VTQAREGNLP	LLIAPALAAVLLAVLAAAGAA	YCVRRARATS
Q9CZT5	TM	VASN_MOUSE	Vasn	80.421	88.993			MOUSE	SS_TYPE1	LC substrate	N-out	TQAREGNLPL	LIAPALAAVLLAVLAAAGAAYCV	RRARATSTAQ
Q9CZT5	PH	VASN_MOUSE	Vasn	70.136	87.187			MOUSE	SS_TYPE1	LC substrate	N-out	TQAREGNLPL	LIAPALAAVLLAVLAAAGAAYCV	RRARATSTAQ
Q6UXZ4	UP	UNC5D_HUMAN	UNC5D	64.404	86.672	77.988	10.278	HUMAN	SS_TYPE1	LC substrate	N-out	KPQSIENASD	IALYSGLGAAVVAVAVLVIGV	TLYRRSQSDY
Q6UXZ4	PH	UNC5D_HUMAN	UNC5D	71.758	89.116			HUMAN	SS_TYPE1	LC substrate	N-out	KPQSIENASD	IALYSGLGAAVVAVAVLVIGVTLY	RRSQSDYGVD
Q6IA17	UP	SIGIR_HUMAN	SIGIRR	60.918	85.138	77.986	10.163	HUMAN	SS_TYPE3	LC substrate	N-out	TLQRAGPTSH	VAAVLASLLVLLALLLAALLY	VKCRLNVLLW
Q6IA17	TM	SIGIR_HUMAN	SIGIRR	69.219	89.79			HUMAN	SS_TYPE3	LC substrate	N-out	FTLQRAGPTS	HVAAVLASLLVLLALLLAALLYV	KCRLNVLLWY
Q6IA17	PH	SIGIR_HUMAN	SIGIRR	77.102	85.749			HUMAN	SS_TYPE3	LC substrate	N-out	TLQRAGPTSH	VAAVLASLLVLLALLLAALLYV	KCRLNVLLWY
O14511	UP	NRG2_HUMAN	NRG2	49.211	86.294	77.98	13.931	HUMAN	SS_TYPE1	LC substrate	N-out	QKAEELYQKR	VLTITGICVALLVVGIVCVVA	YCKTKKQRKQ
O14511	TM	NRG2_HUMAN	NRG2	74.797	89.65			HUMAN	SS_TYPE1	LC substrate	N-out	QKAEELYQKR	VLTITGICVALLVVGIVCVVAYC	KTKKQRKQMH
O14511	PH	NRG2_HUMAN	NRG2	78.983	88.947			HUMAN	SS_TYPE1	LC substrate	N-out	QKAEELYQKR	VLTITGICVALLVVGIVCVVAYC	KTKKQRKQMH
O60939	UP	SCN2B_HUMAN	SCN2B	73.018	91.144	77.969	8.613	HUMAN	SUBLIT	LC substrate	N-out	EPPERDSTVA	VIVGASVGGFLAVVILVLMVV	KCVRRKKEQK
O60939	TM	SCN2B_HUMAN	SCN2B	69.12	83.5			HUMAN	SUBLIT	LC substrate	N-out	MEEPPERDST	VAVIVGASVGGFLAVVILVLMVV	KCVRRKKEQK
O60939	PH	SCN2B_HUMAN	SCN2B	67.575	83.458			HUMAN	SUBLIT	LC substrate	N-out	MEEPPERDST	VAVIVGASVGGFLAVVILVLMVV	KCVRRKKEQK
Q96PE5	UP	OPALI_HUMAN	OPALIN	54.333	84.738	77.95	12.14	HUMAN	OTHERS	LC substrate	N-out	GGKETDCGPS	LGLAAGIPLLVATALLVALLF	TLIHRRRSSI
Q96PE5	TM	OPALI_HUMAN	OPALIN	72.481	88.586			HUMAN	OTHERS	LC substrate	N-out	GKETDCGPSL	GLAAGIPLLVATALLVALLFTLI	HRRRSSIEAM
Q96PE5	PH	OPALI_HUMAN	OPALIN	77.89	89.671			HUMAN	OTHERS	LC substrate	N-out	GGKETDCGPS	LGLAAGIPLLVATALLVALLFTLI	HRRRSSIEAM
P01889	UP	HLAB_HUMAN	HLA-B	56.388	85.078	77.817	12.733	HUMAN	SS_TYPE1	LC substrate	N-out	PSSQSTVPIV	GIVAGLAVLAVVVIGAVVAAVMCR	RKSSGGKGGS
P01889	TM	HLAB_HUMAN	HLA-B	85.637	93.421			HUMAN	SS_TYPE1	LC substrate	N-out	WEPSSQSTVP	IVGIVAGLAVLAVVVIGAVVAAV	MCRRKSSGGK
P01889	PH	HLAB_HUMAN	HLA-B	65.659	80.72			HUMAN	SS_TYPE1	LC substrate	N-out	WEPSSQSTVP	IVGIVAGLAVLAVVVIGAVVAAV	MCRRKSSGGK
Q02297	UP	NRG1_HUMAN	NRG1	77.053	86.575	77.769	8.938	HUMAN	SS_TYPE1	LC substrate	N-out	EKAEELYQKR	VLTITGICIALLVVGIMCVVAYC	KTKKQRKKLH
Q02297	TM	NRG1_HUMAN	NRG1	72.199	86.146			HUMAN	SS_TYPE1	LC substrate	N-out	EKAEELYQKR	VLTITGICIALLVVGIMCVVAYC	KTKKQRKKLH
Q02297	PH	NRG1_HUMAN	NRG1	61.351	83.292			HUMAN	SS_TYPE1	LC substrate	N-out	EKAEELYQKR	VLTITGICIALLVVGIMCVVAY	CKTKKQRKKL
Q7Z5J8	UP	ANKAR_HUMAN	ANKAR	67.013	83.039	77.682	7.739	HUMAN	SS_NO_TYPE	LC substrate	N-in	IQKHFEKKKD	IRRGIGYLKLICFLIPFLLSL	KKKMKVPYLS
Q7Z5J8	PH	ANKAR_HUMAN	ANKAR	73.899	86.777			HUMAN	SS_NO_TYPE	LC substrate	N-in	HFEKKKDIRR	GIGYLKLICFLIPFLLSL	KKKMKVPYLS
P47758	UP	SRPRB_MOUSE	Srprb	82.782	91.192	77.67	12.834	MOUSE	SS_NO_TYPE	LC substrate	N-in	RQELQQRDPT	LLSVAVALLAVLLTLVFWKFI	WSRKSSQRAV
P47758	TM	SRPRB_MOUSE	Srprb	59.158	88.337			MOUSE	SS_NO_TYPE	LC substrate	N-in	LRQELQQRDP	TLLSVAVALLAVLLTLVFWKFIW	SRKSSQRAVL
P47758	PH	SRPRB_MOUSE	Srprb	60.774	83.776			MOUSE	SS_NO_TYPE	LC substrate	N-in	LRQELQQRDP	TLLSVAVALLAVLLTLVFW	KFIWSRKSSQ
Q9NQ25	UP	SLAF7_HUMAN	SLAMF7	58.304	86.712	77.621	11.085	HUMAN	SS_TYPE1	LC substrate	N-out	GAADDPDSSM	VLLCLLLVPLLLSLFVLGLFL	WFLKRERQEE
Q9NQ25	TM	SLAF7_HUMAN	SLAMF7	72.407	90.745			HUMAN	SS_TYPE1	LC substrate	N-out	GAADDPDSSM	VLLCLLLVPLLLSLFVLGLFLWF	LKRERQEEYI
Q9NQ25	PH	SLAF7_HUMAN	SLAMF7	72.48	85.077			HUMAN	SS_TYPE1	LC substrate	N-out	EGAADDPDSS	MVLLCLLLVPLLLSLFVLGLFLWFL	KRERQEEYIE
Q56A07	UP	SCN2B_MOUSE	Scn2b	71.889	90.985	77.593	8.803	MOUSE	SS_TYPE1	LC substrate	N-out	VPPERDSTVA	VIVGASVGGFLAVVILVLMVV	KCVRRKKEQK
Q56A07	TM	SCN2B_MOUSE	Scn2b	68.915	83.409			MOUSE	SS_TYPE1	LC substrate	N-out	LEVPPERDST	VAVIVGASVGGFLAVVILVLMVV	KCVRRKKEQK
Q56A07	PH	SCN2B_MOUSE	Scn2b	67.048	83.311			MOUSE	SS_TYPE1	LC substrate	N-out	LEVPPERDST	VAVIVGASVGGFLAVVILVLMVV	KCVRRKKEQK
Q6J9G0	UP	STYK1_HUMAN	STYK1	73.947	87.481	77.59	10.435	HUMAN	SS_NO_TYPE	LC substrate	N-out	LCVIQEKQYE	VIIVPTLLVTIFLILLGVILW	LFIREQRTQQ
Q6J9G0	TM	STYK1_HUMAN	STYK1	63.615	86.995			HUMAN	SS_NO_TYPE	LC substrate	N-out	LCVIQEKQYE	VIIVPTLLVTIFLILLGVILWLF	IREQRTQQQR
Q6J9G0	PH	STYK1_HUMAN	STYK1	65.413	88.086			HUMAN	SS_NO_TYPE	LC substrate	N-out	CVIQEKQYEV	IIVPTLLVTIFLILLGVILWLFI	REQRTQQQRS
B1AUH1	UP	PTPRU_MOUSE	Ptpru	46.032	70.625	77.571	16.5	MOUSE	SS_TYPE1	LC substrate	N-out	QRSEEMGLIL	GICAGGLAVLILLLGAIIVII	RKGRDRYAYS
B1AUH1	TM	PTPRU_MOUSE	Ptpru	86.589	95.319			MOUSE	SS_TYPE1	LC substrate	N-out	EVSQRSEEMG	LILGICAGGLAVLILLLGAIIVI	IRKGRDRYAY
B1AUH1	PH	PTPRU_MOUSE	Ptpru	75.504	91.357			MOUSE	SS_TYPE1	LC substrate	N-out	PLEVSQRSEE	MGLILGICAGGLAVLILLLGAIIVII	RKGRDRYAYS
Q9BQ51	UP	PD1L2_HUMAN	PDCD1LG2	77.687	89.392	77.57	10.483	HUMAN	OTHERS	LC substrate	N-out	SQMEPRTHPT	WLLHIFIPFCIIAFIFIATVI	ALRKQLCQKL
Q9BQ51	TM	PD1L2_HUMAN	PDCD1LG2	60.169	83.843			HUMAN	OTHERS	LC substrate	N-out	SQMEPRTHPT	WLLHIFIPFCIIAFIFIATVIAL	RKQLCQKLYS
Q9BQ51	PH	PD1L2_HUMAN	PDCD1LG2	67.756	86.576			HUMAN	OTHERS	LC substrate	N-out	SQMEPRTHPT	WLLHIFIPFCIIAFIFIATVIAL	RKQLCQKLYS
P56974	UP	NRG2_MOUSE	Nrg2	49.208	85.788	77.527	13.949	MOUSE	SUBLIT	LC substrate	N-out	KEAEELYQKR	VLTITGICVALLVVGIVCVVA	YCKTKKQRRQ
P56974	TM	NRG2_MOUSE	Nrg2	72.262	88.572			MOUSE	SUBLIT	LC substrate	N-out	KEAEELYQKR	VLTITGICVALLVVGIVCVVAYC	KTKKQRRQMH
P56974	PH	NRG2_MOUSE	Nrg2	79.892	89.438			MOUSE	SUBLIT	LC substrate	N-out	KEAEELYQKR	VLTITGICVALLVVGIVCVVAYC	KTKKQRRQMH
Q9JLC4	UP	SORC1_MOUSE	Sorcs1	63.934	85.816	77.404	15.741	MOUSE	SS_TYPE1	LC substrate	N-out	PLVDLTPTHS	GSAMLMLLSVVFVGLAVFVIY	KFKRRVALPS
Q9JLC4	TM	SORC1_MOUSE	Sorcs1	48.758	87.505			MOUSE	SS_TYPE1	LC substrate	N-out	AAPLVDLTPT	HSGSAMLMLLSVVFVGLAVFVIY	KFKRRVALPS
Q9JLC4	PH	SORC1_MOUSE	Sorcs1	85.121	93.287			MOUSE	SS_TYPE1	LC substrate	N-out	VDLTPTHSGS	AMLMLLSVVFVGLAVFVIY	KFKRRVALPS
Q8WY21	UP	SORC1_HUMAN	SORCS1	63.934	85.816	77.404	15.741	HUMAN	SUBLIT	LC substrate	N-out	PLVDLTPTHS	GSAMLMLLSVVFVGLAVFVIY	KFKRRVALPS
Q8WY21	TM	SORC1_HUMAN	SORCS1	48.758	87.505			HUMAN	SUBLIT	LC substrate	N-out	AAPLVDLTPT	HSGSAMLMLLSVVFVGLAVFVIY	KFKRRVALPS
Q8WY21	PH	SORC1_HUMAN	SORCS1	85.121	93.287			HUMAN	SUBLIT	LC substrate	N-out	VDLTPTHSGS	AMLMLLSVVFVGLAVFVIY	KFKRRVALPS
G3XA59	UP	LRC32_MOUSE	Lrrc32	45.077	86.111	77.385	15.649	MOUSE	SS_TYPE1	LC substrate	N-out	CEKGGLKNVN	LILLLSFTLVSAIVLTTLATI	CFLRRQKLSQ
G3XA59	TM	LRC32_MOUSE	Lrrc32	74.557	92.967			MOUSE	SS_TYPE1	LC substrate	N-out	EKGGLKNVNL	ILLLSFTLVSAIVLTTLATICFL	RRQKLSQQYK
G3XA59	PH	LRC32_MOUSE	Lrrc32	78.324	87.274			MOUSE	SS_TYPE1	LC substrate	N-out	CEKGGLKNVN	LILLLSFTLVSAIVLTTLATICFL	RRQKLSQQYK
Q5DID3	UP	UROL1_MOUSE	Umodl1	64.376	86.872	77.292	11.103	MOUSE	SS_TYPE1	LC substrate	N-out	CTKPVLGTGY	IILLAAAALLVVAGATTLLIL	RYQRVRQKYN
Q5DID3	TM	UROL1_MOUSE	Umodl1	68.261	89.66			MOUSE	SS_TYPE1	LC substrate	N-out	QACTKPVLGT	GYIILLAAAALLVVAGATTLLIL	RYQRVRQKYN
Q8BYG9	UP	EPHAA_MOUSE	Epha10	63.049	84.813	77.277	10.145	MOUSE	SS_NO_TYPE	LC substrate	N-out	APGSRDQSPA	VVVTVVTISALLVLGSVMSVL	AIWRRPCDGK
Q8BYG9	PH	EPHAA_MOUSE	Epha10	72.558	88.688			MOUSE	SS_NO_TYPE	LC substrate	N-out	VAPGSRDQSP	AVVVTVVTISALLVLGSVMSVLAIW	RRPCDGKGSG
P53690	UP	MMP14_MOUSE	Mmp14	42.871	75.074	77.255	16.545	MOUSE	SS_TYPE1	LC substrate	N-out	EGSGAVSAAA	VVLPVLLLLLVLAVGLAVFFF	RRHGTPKRLL
P53690	TM	MMP14_MOUSE	Mmp14	84.057	93.277			MOUSE	SS_TYPE1	LC substrate	N-out	DEEGSGAVSA	AAVVLPVLLLLLVLAVGLAVFFF	RRHGTPKRLL
P53690	PH	MMP14_MOUSE	Mmp14	78.74	89.511			MOUSE	SS_TYPE1	LC substrate	N-out	VDEEGSGAVS	AAAVVLPVLLLLLVLAVGLAVFFF	RRHGTPKRLL
Q61490	UP	CD166_MOUSE	Alcam	82.94	93.948	77.246	14.256	MOUSE	SS_TYPE1	LC substrate	N-out	NREKVNDQAK	LIVGIVVGLLLAALVAGVVYWL	YMKKSKTASK
Q61490	TM	CD166_MOUSE	Alcam	59.49	84.44			MOUSE	SS_TYPE1	LC substrate	N-out	NREKVNDQAK	LIVGIVVGLLLAALVAGVVYWLY	MKKSKTASKH
Q61490	PH	CD166_MOUSE	Alcam	55.985	86.676			MOUSE	SS_TYPE1	LC substrate	N-out	NREKVNDQAK	LIVGIVVGLLLAALVAGVVYWLY	MKKSKTASKH
Q13740	UP	CD166_HUMAN	ALCAM	82.94	93.948	77.246	14.256	HUMAN	OTHERS	LC substrate	N-out	NREKVNDQAK	LIVGIVVGLLLAALVAGVVYWL	YMKKSKTASK
Q13740	TM	CD166_HUMAN	ALCAM	59.49	84.44			HUMAN	OTHERS	LC substrate	N-out	NREKVNDQAK	LIVGIVVGLLLAALVAGVVYWLY	MKKSKTASKH
Q13740	PH	CD166_HUMAN	ALCAM	55.985	86.676			HUMAN	OTHERS	LC substrate	N-out	NREKVNDQAK	LIVGIVVGLLLAALVAGVVYWLY	MKKSKTASKH
P08101	UP	FCGR2_MOUSE	Fcgr2	42.043	78.969	77.216	17.519	MOUSE	SS_TYPE1	LC substrate	N-out	QGPKSSRSLP	VLTIVAAVTGIAVAAIVIILV	SLVYLKKKQV
P08101	TM	FCGR2_MOUSE	Fcgr2	70.673	87.726			MOUSE	SS_TYPE1	LC substrate	N-out	KSSRSLPVLT	IVAAVTGIAVAAIVIILVSLVYL	KKKQVPALPG
P08101	PH	FCGR2_MOUSE	Fcgr2	89.272	94.615			MOUSE	SS_TYPE1	LC substrate	N-out	QGPKSSRSLP	VLTIVAAVTGIAVAAIVIILVSLVYL	KKKQVPALPG
Q96PJ5	UP	FCRL4_HUMAN	FCRL4	79.817	92.606	77.204	11.412	HUMAN	SS_TYPE1	LC substrate	N-out	RETPGNRDGL	VAAGATGGLLSALLLAVALLF	HCWRRRKSGV
Q96PJ5	TM	FCRL4_HUMAN	FCRL4	55.015	78.788			HUMAN	SS_TYPE1	LC substrate	N-out	TVRETPGNRD	GLVAAGATGGLLSALLLAVALLF	HCWRRRKSGV
Q96PJ5	PH	FCRL4_HUMAN	FCRL4	74.075	82.92			HUMAN	SS_TYPE1	LC substrate	N-out	VRETPGNRDG	LVAAGATGGLLSALLLAVALLF	HCWRRRKSGV
O43506	UP	ADA20_HUMAN	ADAM20	76.102	91.336	77.094	15.663	HUMAN	OTHERS	LC substrate	N-out	GLNVMGKLRY	LSLLCLLPLVAFLLFCLHVLF	KKRTKSKEDE
O43506	TM	ADA20_HUMAN	ADAM20	44.541	83.363			HUMAN	OTHERS	LC substrate	N-out	MEGLNVMGKL	RYLSLLCLLPLVAFLLFCLHVLF	KKRTKSKEDE
O43506	PH	ADA20_HUMAN	ADAM20	77.118	90.103			HUMAN	OTHERS	LC substrate	N-out	EGLNVMGKLR	YLSLLCLLPLVAFLLFCLHVLF	KKRTKSKEDE
Q96AP7	UP	ESAM_HUMAN	ESAM	55.132	87.375	77.08	15.617	HUMAN	SS_TYPE1	LC substrate	N-out	LEVSTGPGAA	VVAGAVVGTLVGLGLLAGLVL	LYHRRGKALE
Q96AP7	TM	ESAM_HUMAN	ESAM	87.854	93.942			HUMAN	SS_TYPE1	LC substrate	N-out	TLEVSTGPGA	AVVAGAVVGTLVGLGLLAGLVLL	YHRRGKALEE
Q96AP7	PH	ESAM_HUMAN	ESAM	55.909	82.271			HUMAN	SS_TYPE1	LC substrate	N-out	NVTLEVSTGP	GAAVVAGAVVGTLVGLGLLAGLVLLY	HRRGKALEEP
Q9UPZ6	UP	THS7A_HUMAN	THSD7A	77.744	88.492	77.048	11.658	HUMAN	OTHERS	LC substrate	N-out	FGPDGRLKTW	VYGVAAGAFVLLIFIVSMIYL	ACKKPKKPQR
Q9UPZ6	TM	THS7A_HUMAN	THSD7A	73.134	84.183			HUMAN	OTHERS	LC substrate	N-out	PFGPDGRLKT	WVYGVAAGAFVLLIFIVSMIYLA	CKKPKKPQRR
Q9UPZ6	PH	THS7A_HUMAN	THSD7A	53.559	85.178			HUMAN	OTHERS	LC substrate	N-out	PFGPDGRLKT	WVYGVAAGAFVLLIFIVSMIYLAC	KKPKKPQRRQ
Q16288	UP	NTRK3_HUMAN	NTRK3	69.46	89.747	76.887	10.247	HUMAN	SS_TYPE1	LC substrate	N-out	TVTHKPEEDT	FGVSIAVGLAAFACVLLVVLFVMI	NKYGRRSKFG
Q16288	TM	NTRK3_HUMAN	NTRK3	69.009	85.51			HUMAN	SS_TYPE1	LC substrate	N-out	TVTHKPEEDT	FGVSIAVGLAAFACVLLVVLFVM	INKYGRRSKF
Q16288	PH	NTRK3_HUMAN	NTRK3	62.53	85.066			HUMAN	SS_TYPE1	LC substrate	N-out	TVTHKPEEDT	FGVSIAVGLAAFACVLLVVLFVMI	NKYGRRSKFG
P52795	UP	EFNB1_MOUSE	Efnb1	31.155	76.884	76.887	21.258	MOUSE	SUBLIT	LC substrate	N-out	GDSDSFFNSK	VALFAAVGAGCVIFLLIIIFL	TVLLLKLRKR
P52795	TM	EFNB1_MOUSE	Efnb1	84.688	93.61			MOUSE	SUBLIT	LC substrate	N-out	DSFFNSKVAL	FAAVGAGCVIFLLIIIFLTVLLL	KLRKRHRKHT
P52795	PH	EFNB1_MOUSE	Efnb1	82.267	92.715			MOUSE	SUBLIT	LC substrate	N-out	GDSDSFFNSK	VALFAAVGAGCVIFLLIIIFLTVLLL	KLRKRHRKHT
Q6VNS1	UP	NTRK3_MOUSE	Ntrk3	70.616	89.89	76.884	10.247	MOUSE	SS_TYPE1	LC substrate	N-out	TVTHKPEEDT	FGVSIAVGLAAFACVLLVVLFIMI	NKYGRRSKFG
Q6VNS1	TM	NTRK3_MOUSE	Ntrk3	69.101	86.014			MOUSE	SS_TYPE1	LC substrate	N-out	TVTHKPEEDT	FGVSIAVGLAAFACVLLVVLFIM	INKYGRRSKF
Q6VNS1	PH	NTRK3_MOUSE	Ntrk3	61.775	83.906			MOUSE	SS_TYPE1	LC substrate	N-out	TVTHKPEEDT	FGVSIAVGLAAFACVLLVVLFIMI	NKYGRRSKFG
O14917	UP	PCD17_HUMAN	PCDH17	72.072	88.03	76.876	9.382	HUMAN	SS_TYPE1	LC substrate	N-out	EQHHWDMSLP	LIVTLSTISIILLAAMITIAV	KCKRENKEIR
O14917	PH	PCD17_HUMAN	PCDH17	64.098	83.306			HUMAN	SS_TYPE1	LC substrate	N-out	RVNGEQHHWD	MSLPLIVTLSTISIILLAAMITIAV	KCKRENKEIR
A2RT91	UP	ANKAR_MOUSE	Ankar	60.509	83.11	76.799	10.456	MOUSE	SS_NO_TYPE	LC substrate	N-in	FEKKKEIRRG	MGYLKLICFLIPFLLSL	KRKMKVPYLN
A2RT91	PH	ANKAR_MOUSE	Ankar	75.373	88.204			MOUSE	SS_NO_TYPE	LC substrate	N-in	HFEKKKEIRR	GMGYLKLICFLIPFLLSL	KRKMKVPYLN
P04224	UP	HA22_MOUSE		74.953	89.062	76.784	10.935	MOUSE	SS_TYPE1	LC substrate	N-out	EKTLLPETKE	NVVCALGLFVGLVGIVVGIILIMKGI	KKRNVVERRQ
P04224	TM	HA22_MOUSE		55.597	77.169			MOUSE	SS_TYPE1	LC substrate	N-out	EKTLLPETKE	NVVCALGLFVGLVGIVVGIILIM	KGIKKRNVVE
P04224	PH	HA22_MOUSE		76.452	87.469			MOUSE	SS_TYPE1	LC substrate	N-out	LPETKENVVC	ALGLFVGLVGIVVGIILIMKGI	KKRNVVERRQ
P98172	UP	EFNB1_HUMAN	EFNB1	30.79	76.655	76.777	21.357	HUMAN	SS_TYPE1	LC substrate	N-out	GDPDGFFNSK	VALFAAVGAGCVIFLLIIIFL	TVLLLKLRKR
P98172	TM	EFNB1_HUMAN	EFNB1	84.668	93.529			HUMAN	SS_TYPE1	LC substrate	N-out	DGFFNSKVAL	FAAVGAGCVIFLLIIIFLTVLLL	KLRKRHRKHT
P98172	PH	EFNB1_HUMAN	EFNB1	82.584	92.438			HUMAN	SS_TYPE1	LC substrate	N-out	GDPDGFFNSK	VALFAAVGAGCVIFLLIIIFLTVLLL	KLRKRHRKHT
Q9NR61	UP	DLL4_HUMAN	DLL4	76.49	90.026	76.73	12.817	HUMAN	SS_TYPE1	LC substrate	N-out	PVGLPPSFPW	VAVSLGVGLAVLLVLLGMVAV	AVRQLRLRRP
Q9NR61	TM	DLL4_HUMAN	DLL4	68.917	88.628			HUMAN	SS_TYPE1	LC substrate	N-out	FPVGLPPSFP	WVAVSLGVGLAVLLVLLGMVAVA	VRQLRLRRPD
Q9NR61	PH	DLL4_HUMAN	DLL4	53.006	83.312			HUMAN	SS_TYPE1	LC substrate	N-out	CEFPVGLPPS	FPWVAVSLGVGLAVLLVLLGMVAVAV	RQLRLRRPDD
P16581	UP	LYAM2_HUMAN	SELE	55.861	85.301	76.727	12.076	HUMAN	OTHERS	LC substrate	N-out	CEAPTESNIP	LVAGLSAAGLSLLTLAPFLLWL	RKCLRKAKKF
P16581	TM	LYAM2_HUMAN	SELE	66.824	84.57			HUMAN	OTHERS	LC substrate	N-out	TCEAPTESNI	PLVAGLSAAGLSLLTLAPFLLWL	RKCLRKAKKF
P16581	PH	LYAM2_HUMAN	SELE	76.711	91.097			HUMAN	OTHERS	LC substrate	N-out	PTCEAPTESN	IPLVAGLSAAGLSLLTLAPFLLWL	RKCLRKAKKF
P51805	UP	PLXA3_HUMAN	PLXNA3	63.746	82.205	76.68	10.071	HUMAN	SS_TYPE1	LC substrate	N-out	SAERALTLPA	MMGLAAGGGLLLLAITAVLVA	YKRKTQDADR
P51805	PH	PLXA3_HUMAN	PLXNA3	70.886	89.884			HUMAN	SS_TYPE1	LC substrate	N-out	ISAERALTLP	AMMGLAAGGGLLLLAITAVLVAY	KRKTQDADRT
Q6EMK4	UP	VASN_HUMAN	VASN	53.331	85.518	76.669	12.502	HUMAN	SUBEXPERT	LC substrate	N-out	VTQAREGNLP	LLIAPALAAVLLAALAAVGAA	YCVRRGRAMA
Q6EMK4	TM	VASN_HUMAN	VASN	80.088	86.767			HUMAN	SUBEXPERT	LC substrate	N-out	TQAREGNLPL	LIAPALAAVLLAALAAVGAAYCV	RRGRAMAAAA
Q6EMK4	PH	VASN_HUMAN	VASN	67.139	87.172			HUMAN	SUBEXPERT	LC substrate	N-out	TQAREGNLPL	LIAPALAAVLLAALAAVGAAYCV	RRGRAMAAAA
Q69ZU6	UP	THS7A_MOUSE	Thsd7a	76.832	88.473	76.656	11.932	MOUSE	SS_TYPE1	LC substrate	N-out	FGPDGRLKTW	VYGVAAGAFVLLVFIVSMIYL	ACKKPKKPQR
Q69ZU6	TM	THS7A_MOUSE	Thsd7a	73.123	84.121			MOUSE	SS_TYPE1	LC substrate	N-out	PFGPDGRLKT	WVYGVAAGAFVLLVFIVSMIYLA	CKKPKKPQRR
Q69ZU6	PH	THS7A_MOUSE	Thsd7a	52.575	84.812			MOUSE	SS_TYPE1	LC substrate	N-out	PFGPDGRLKT	WVYGVAAGAFVLLVFIVSMIYLAC	KKPKKPQRRQ
Q9Y5G2	UP	PCDGE_HUMAN	PCDHGB2	66.865	88.536	76.65	10.331	HUMAN	SS_TYPE1	LC substrate	N-out	SDPQAKLQFY	LVVALALISVLFFLAVILAIS	LRLRLSSRSD
Q9Y5G2	TM	PCDGE_HUMAN	PCDHGB2	73.161	90.41			HUMAN	SS_TYPE1	LC substrate	N-out	PSDPQAKLQF	YLVVALALISVLFFLAVILAISL	RLRLSSRSDA
Q9Y5G2	PH	PCDGE_HUMAN	PCDHGB2	62.549	78.38			HUMAN	SS_TYPE1	LC substrate	N-out	RREPSDPQAK	LQFYLVVALALISVLFFLAVILAI	SLRLRLSSRS
Q9R069	UP	BCAM_MOUSE	Bcam	56.853	82.334	76.574	11.098	MOUSE	SS_TYPE1	LC substrate	N-out	GSVAPQTAQA	GVAVMAVAVSVGLLLLVVAAF	YCMRRKGRPG
Q9R069	TM	BCAM_MOUSE	Bcam	75.558	89.907			MOUSE	SS_TYPE1	LC substrate	N-out	FGSVAPQTAQ	AGVAVMAVAVSVGLLLLVVAAFY	CMRRKGRPGC
Q9R069	PH	BCAM_MOUSE	Bcam	69.127	85.664			MOUSE	SS_TYPE1	LC substrate	N-out	SVAPQTAQAG	VAVMAVAVSVGLLLLVVAAFYCM	RRKGRPGCCR
Q60805	UP	MERTK_MOUSE	Mertk	64.555	79.681	76.526	13.55	MOUSE	SS_TYPE1	LC substrate	N-out	TPAPGNTDSM	FIILGCFCGFILIGLILCISL	ALRRRVQETK
Q60805	TM	MERTK_MOUSE	Mertk	52.865	86.128			MOUSE	SS_TYPE1	LC substrate	N-out	TPAPGNTDSM	FIILGCFCGFILIGLILCISLAL	RRRVQETKFG
Q60805	PH	MERTK_MOUSE	Mertk	83.802	92.125			MOUSE	SS_TYPE1	LC substrate	N-out	STPAPGNTDS	MFIILGCFCGFILIGLILCISLAL	RRRVQETKFG
P17927	UP	CR1_HUMAN	CR1	69.769	88.843	76.503	10.861	HUMAN	OTHERS	LC substrate	N-out	LAKCTSRTHD	ALIVGTLSGTIFFILLIIFLSWIIL	KHRKGNNAHE
P17927	TM	CR1_HUMAN	CR1	61.089	84.506			HUMAN	OTHERS	LC substrate	N-out	KCTSRTHDAL	IVGTLSGTIFFILLIIFLSWIIL	KHRKGNNAHE
P17927	PH	CR1_HUMAN	CR1	67.236	87.578			HUMAN	OTHERS	LC substrate	N-out	LAKCTSRTHD	ALIVGTLSGTIFFILLIIFLSWIIL	KHRKGNNAHE
Q8VI51	UP	SORC3_MOUSE	Sorcs3	39.706	72.389	76.489	18.165	MOUSE	SS_TYPE1	LC substrate	N-out	VDSSAGHSSS	AMLMLLSVVFVGLAVFLIYKF	KRKIPWINIY
Q8VI51	TM	SORC3_MOUSE	Sorcs3	76.342	93.105			MOUSE	SS_TYPE1	LC substrate	N-out	LVDSSAGHSS	SAMLMLLSVVFVGLAVFLIY	KFKRKIPWIN
Q8VI51	PH	SORC3_MOUSE	Sorcs3	84.466	92.926			MOUSE	SS_TYPE1	LC substrate	N-out	VDSSAGHSSS	AMLMLLSVVFVGLAVFLIY	KFKRKIPWIN
Q9UPU3	UP	SORC3_HUMAN	SORCS3	39.706	72.389	76.489	18.165	HUMAN	SS_TYPE1	LC substrate	N-out	VDSSAGHSSS	AMLMLLSVVFVGLAVFLIYKF	KRKIPWINIY
Q9UPU3	TM	SORC3_HUMAN	SORCS3	76.342	93.105			HUMAN	SS_TYPE1	LC substrate	N-out	LVDSSAGHSS	SAMLMLLSVVFVGLAVFLIY	KFKRKIPWIN
Q9UPU3	PH	SORC3_HUMAN	SORCS3	84.466	92.926			HUMAN	SS_TYPE1	LC substrate	N-out	VDSSAGHSSS	AMLMLLSVVFVGLAVFLIY	KFKRKIPWIN
Q96CP6	UP	ASTRA_HUMAN	GRAMD1A	48.089	84.322	76.481	14.988	HUMAN	SS_NO_TYPE	LC substrate	N-out	PGAGIPSALV	LISIVICVSLIILIALNVLLF	YRLWSLERTA
Q96CP6	TM	ASTRA_HUMAN	GRAMD1A	65.925	85.966			HUMAN	SS_NO_TYPE	LC substrate	N-out	QGPGAGIPSA	LVLISIVICVSLIILIALNVLLF	YRLWSLERTA
Q96CP6	PH	ASTRA_HUMAN	GRAMD1A	82.542	92.041			HUMAN	SS_NO_TYPE	LC substrate	N-out	DQGPGAGIPS	ALVLISIVICVSLIILIALNVLLFY	RLWSLERTAH
P35916	UP	VGFR3_HUMAN	FLT4	27.36	80.593	76.448	22.968	HUMAN	SUBLIT	LC substrate	N-out	EGSEDKGSME	IVILVGTGVIAVFFWVLLLLI	FCNMRRPAHA
P35916	TM	VGFR3_HUMAN	FLT4	75.123	92.74			HUMAN	SUBLIT	LC substrate	N-out	EGSEDKGSME	IVILVGTGVIAVFFWVLLLLIFC	NMRRPAHADI
P35916	PH	VGFR3_HUMAN	FLT4	88.132	94.74			HUMAN	SUBLIT	LC substrate	N-out	EGSEDKGSME	IVILVGTGVIAVFFWVLLLLIFC	NMRRPAHADI
P19467	UP	MUC13_MOUSE	Muc13	75.287	85.997	76.408	9.874	MOUSE	SS_TYPE1	LC substrate	N-out	FGYSGMNCKD	QFQLILTIVGTIAGALILILLIAFIVSA	RSKNKKKDGE
P19467	TM	MUC13_MOUSE	Muc13	58.971	84.888			MOUSE	SS_TYPE1	LC substrate	N-out	SGMNCKDQFQ	LILTIVGTIAGALILILLIAFIV	SARSKNKKKD
P19467	PH	MUC13_MOUSE	Muc13	69.047	84.26			MOUSE	SS_TYPE1	LC substrate	N-out	SGMNCKDQFQ	LILTIVGTIAGALILILLIAFIV	SARSKNKKKD
Q8CD78	UP	SRTM1_MOUSE	Sertm1	62.093	83.226	76.361	10.729	MOUSE	SS_NO_TYPE	LC substrate	N-out	SSSGHLSNVY	IYVSIFLSLLAFLLLLLIIAL	QRLKNIISSS
Q8CD78	TM	SRTM1_MOUSE	Sertm1	74.103	90.773			MOUSE	SS_NO_TYPE	LC substrate	N-out	VDSSSGHLSN	VYIYVSIFLSLLAFLLLLLIIAL	QRLKNIISSS
Q8CD78	PH	SRTM1_MOUSE	Sertm1	63.597	84.375			MOUSE	SS_NO_TYPE	LC substrate	N-out	VDSSSGHLSN	VYIYVSIFLSLLAFLLLLLIIAL	QRLKNIISSS
O94991	UP	SLIK5_HUMAN	SLITRK5	50.184	81.472	76.33	14.851	HUMAN	SS_TYPE1	LC substrate	N-out	GGGASSVPLS	VLILSLLLVFIMSVFVAAGLF	VLVMKRRKKN
O94991	TM	SLIK5_HUMAN	SLITRK5	62.801	87.782			HUMAN	SS_TYPE1	LC substrate	N-out	GGASSVPLSV	LILSLLLVFIMSVFVAAGLFVLV	MKRRKKNQSD
O94991	PH	SLIK5_HUMAN	SLITRK5	83.823	91.918			HUMAN	SS_TYPE1	LC substrate	N-out	GGGASSVPLS	VLILSLLLVFIMSVFVAAGLFVLV	MKRRKKNQSD
Q12907	UP	LMAN2_HUMAN	LMAN2	55.048	78.962	76.308	11.173	HUMAN	OTHERS	LC substrate	N-out	FRSGPLTGWR	VFLLLLCALLGIVVCAVVGAVVF	QKRQERNKRF
Q12907	TM	LMAN2_HUMAN	LMAN2	74.616	90.498			HUMAN	OTHERS	LC substrate	N-out	FRSGPLTGWR	VFLLLLCALLGIVVCAVVGAVVF	QKRQERNKRF
Q12907	PH	LMAN2_HUMAN	LMAN2	73.57	85.155			HUMAN	OTHERS	LC substrate	N-out	FRSGPLTGWR	VFLLLLCALLGIVVCAVVGAVVF	QKRQERNKRF
Q86XK7	UP	VSIG1_HUMAN	VSIG1	47.725	78.843	76.261	13.513	HUMAN	OTHERS	LC substrate	N-out	EIDLTSSHPE	VGIIVGALIGSLVGAAIIISV	VCFARNKAKA
Q86XK7	TM	VSIG1_HUMAN	VSIG1	75.166	83.908			HUMAN	OTHERS	LC substrate	N-out	IDLTSSHPEV	GIIVGALIGSLVGAAIIISVVCF	ARNKAKAKAK
Q86XK7	PH	VSIG1_HUMAN	VSIG1	82.312	89.613			HUMAN	OTHERS	LC substrate	N-out	EIDLTSSHPE	VGIIVGALIGSLVGAAIIISVVCFA	RNKAKAKAKE
Q5SSZ7	UP	ZNRF3_MOUSE	Znrf3	58.09	83.25	76.243	10.425	MOUSE	SS_TYPE1	LC substrate	N-out	PRQPTEYFDM	GIFLAFFVVVSLVCLILLVKI	KLKQRRSQNS
Q5SSZ7	TM	ZNRF3_MOUSE	Znrf3	66.772	86.117			MOUSE	SS_TYPE1	LC substrate	N-out	RQPTEYFDMG	IFLAFFVVVSLVCLILLV	KIKLKQRRSQ
Q5SSZ7	PH	ZNRF3_MOUSE	Znrf3	77.835	85.392			MOUSE	SS_TYPE1	LC substrate	N-out	QHLPPRQPTE	YFDMGIFLAFFVVVSLVCLILLV	KIKLKQRRSQ
P28908	UP	TNR8_HUMAN	TNFRSF8	84.462	91.172	76.165	15.077	HUMAN	OTHERS	LC substrate	N-out	STGKPVLDAG	PVLFWVILVLVVVVGSSAFLL	CHRRACRKRI
P28908	TM	TNR8_HUMAN	TNFRSF8	44.937	79.519			HUMAN	OTHERS	LC substrate	N-out	STGKPVLDAG	PVLFWVILVLVVVVGSSAFLLCH	RRACRKRIRQ
P28908	PH	TNR8_HUMAN	TNFRSF8	72.406	84.493			HUMAN	OTHERS	LC substrate	N-out	TGKPVLDAGP	VLFWVILVLVVVVGSSAFLLC	HRRACRKRIR
Q9DBH5	UP	LMAN2_MOUSE	Lman2	54.901	78.405	76.14	11.207	MOUSE	SS_TYPE1	LC substrate	N-out	FRNGPLTGWR	VFLLLLCALLGVVVCAVVGAVVF	QKRQERNKRF
Q9DBH5	TM	LMAN2_MOUSE	Lman2	74.724	90.605			MOUSE	SS_TYPE1	LC substrate	N-out	FRNGPLTGWR	VFLLLLCALLGVVVCAVVGAVVF	QKRQERNKRF
Q9DBH5	PH	LMAN2_MOUSE	Lman2	73.244	84.959			MOUSE	SS_TYPE1	LC substrate	N-out	FRNGPLTGWR	VFLLLLCALLGVVVCAVVGAVVF	QKRQERNKRF
Q92729	UP	PTPRU_HUMAN	PTPRU	40.231	68.205	76.059	18.442	HUMAN	OTHERS	LC substrate	N-out	QRSEEMGLIL	GICAGGLAVLILLLGAIIVII	RKGRDHYAYS
Q92729	TM	PTPRU_HUMAN	PTPRU	85.931	95.127			HUMAN	OTHERS	LC substrate	N-out	EVSQRSEEMG	LILGICAGGLAVLILLLGAIIVI	IRKGRDHYAY
Q92729	PH	PTPRU_HUMAN	PTPRU	75.504	91.357			HUMAN	OTHERS	LC substrate	N-out	PLEVSQRSEE	MGLILGICAGGLAVLILLLGAIIVII	RKGRDHYAYS
Q9JLZ8	UP	SIGIR_MOUSE	Sigirr	63.174	87.296	76.028	11.057	MOUSE	SS_TYPE3	LC substrate	N-out	TLWRAGPAGH	VAAVLASLLVLVVLLLVALLY	VKCRLNMLLW
Q9JLZ8	TM	SIGIR_MOUSE	Sigirr	60.042	86.686			MOUSE	SS_TYPE3	LC substrate	N-out	FTLWRAGPAG	HVAAVLASLLVLVVLLLVALLYV	KCRLNMLLWY
Q9JLZ8	PH	SIGIR_MOUSE	Sigirr	74.567	84.401			MOUSE	SS_TYPE3	LC substrate	N-out	TLWRAGPAGH	VAAVLASLLVLVVLLLVALLYV	KCRLNMLLWY
Q810B7	UP	SLIK5_MOUSE	Slitrk5	49.933	81.272	76.02	14.864	MOUSE	SS_TYPE1	LC substrate	N-out	GTGASSVPLS	VLILSLLLVFIMSVFVAAGLF	VLVMKRRKKN
Q810B7	TM	SLIK5_MOUSE	Slitrk5	62.412	87.782			MOUSE	SS_TYPE1	LC substrate	N-out	TGASSVPLSV	LILSLLLVFIMSVFVAAGLFVLV	MKRRKKNQSD
Q810B7	PH	SLIK5_MOUSE	Slitrk5	83.07	91.65			MOUSE	SS_TYPE1	LC substrate	N-out	GTGASSVPLS	VLILSLLLVFIMSVFVAAGLFVLV	MKRRKKNQSD
P15208	UP	INSR_MOUSE	Insr	83.321	91.666	76.014	16.931	MOUSE	SS_TYPE1	LC substrate	N-out	YLDVPSNIAK	IIIGPLIFVFLFSVVIGSIYL	FLRKRQPDGP
P15208	TM	INSR_MOUSE	Insr	58.641	88.756			MOUSE	SS_TYPE1	LC substrate	N-out	YLDVPSNIAK	IIIGPLIFVFLFSVVIGSIYLFL	RKRQPDGPMG
P15208	PH	INSR_MOUSE	Insr	46.983	86.718			MOUSE	SS_TYPE1	LC substrate	N-out	LDVPSNIAKI	IIGPLIFVFLFSVVIGSIYLFL	RKRQPDGPMG
Q6SJQ7	UP	CLM1_MOUSE	Cd300lf	44.369	78.519	76.006	15.373	MOUSE	SS_TYPE1	LC substrate	N-out	GVGDGFLDLS	VLLPVISAVLLLLLLVASLFA	WRMVRRQKKA
Q6SJQ7	TM	CLM1_MOUSE	Cd300lf	82.525	91.123			MOUSE	SS_TYPE1	LC substrate	N-out	DGVGDGFLDL	SVLLPVISAVLLLLLLVASLFAW	RMVRRQKKAA
Q6SJQ7	PH	CLM1_MOUSE	Cd300lf	72.28	87.221			MOUSE	SS_TYPE1	LC substrate	N-out	GVGDGFLDLS	VLLPVISAVLLLLLLVASLFAW	RMVRRQKKAA
Q6UY09	UP	CEA20_HUMAN	CEACAM20	80.495	89.44	75.999	12.335	HUMAN	SS_TYPE1	LC substrate	N-out	SSLSSGAIAG	IVIGILAVIAVASELGYFLCI	RNARRPSRKT
Q6UY09	TM	CEA20_HUMAN	CEACAM20	68.621	89.156			HUMAN	SS_TYPE1	LC substrate	N-out	QSSSLSSGAI	AGIVIGILAVIAVASELGYFLCI	RNARRPSRKT
Q6UY09	PH	CEA20_HUMAN	CEACAM20	54.06	74.224			HUMAN	SS_TYPE1	LC substrate	N-out	GPQSSSLSSG	AIAGIVIGILAVIAVASELGYFLC	IRNARRPSRK
P35918	UP	VGFR2_MOUSE	Kdr	54.904	83.9	75.982	12.805	MOUSE	SS_TYPE1	LC substrate	N-out	EGAQEKTNLE	VIILVGTAVIAMFFWLLLVIV	LRTVKRANEG
P35918	PH	VGFR2_MOUSE	Kdr	76.984	88.142			MOUSE	SS_TYPE1	LC substrate	N-out	EGAQEKTNLE	VIILVGTAVIAMFFWLLLVIVL	RTVKRANEGE
Q9NPY3	UP	C1QR1_HUMAN	CD93	23.236	63.204	75.958	25.943	HUMAN	SS_TYPE1	LC substrate	N-out	QNNDGTDGQK	LLLFYILGTVVAILLLLALAL	GLLVYRKRRA
Q9NPY3	TM	C1QR1_HUMAN	CD93	89.016	93.262			HUMAN	SS_TYPE1	LC substrate	N-out	DGTDGQKLLL	FYILGTVVAILLLLALALGLLVY	RKRRAKREEK
Q9NPY3	PH	C1QR1_HUMAN	CD93	91.343	95.687			HUMAN	SS_TYPE1	LC substrate	N-out	NNDGTDGQKL	LLFYILGTVVAILLLLALALGLLVY	RKRRAKREEK
Q80UL9	UP	JAML_MOUSE	Jaml	74.604	86.366	75.92	11.356	MOUSE	OTHERS	LC substrate	N-out	QQGILNGNQL	VIIVGIVCATFLLLPVLILIV	KKAKWNKSSV
Q80UL9	TM	JAML_MOUSE	Jaml	69.557	88.727			MOUSE	OTHERS	LC substrate	N-out	KGQQGILNGN	QLVIIVGIVCATFLLLPVLILIV	KKAKWNKSSV
Q80UL9	PH	JAML_MOUSE	Jaml	55.15	81.117			MOUSE	OTHERS	LC substrate	N-out	GQQGILNGNQ	LVIIVGIVCATFLLLPVLILIV	KKAKWNKSSV
P01589	UP	IL2RA_HUMAN	IL2RA	69.694	87.191	75.891	11.351	HUMAN	SS_TYPE1	LC substrate	N-out	ETSIFTTEYQ	VAVAGCVFLLISVLLLSGL	TWQRRQRKSR
P01589	TM	IL2RA_HUMAN	IL2RA	56.54	83.716			HUMAN	SS_TYPE1	LC substrate	N-out	TMETSIFTTE	YQVAVAGCVFLLISVLLLSGLTW	QRRQRKSRRT
P01589	PH	IL2RA_HUMAN	IL2RA	70.42	87.783			HUMAN	SS_TYPE1	LC substrate	N-out	TMETSIFTTE	YQVAVAGCVFLLISVLLLSGLTW	QRRQRKSRRT
P13224	UP	GP1BB_HUMAN	GP1BB	65.029	86.112	75.873	9.176	HUMAN	SS_TYPE1	LC substrate	N-out	RAACAPGPLC	WGALAAQLALLGLGLLHALLLVLLL	CRLRRLRARA
P13224	TM	GP1BB_HUMAN	GP1BB	63.02	81.63			HUMAN	SS_TYPE1	LC substrate	N-out	CAPGPLCWGA	LAAQLALLGLGLLHALLLVLLLC	RLRRLRARAR
P13224	PH	GP1BB_HUMAN	GP1BB	74.489	84.958			HUMAN	SS_TYPE1	LC substrate	N-out	RAACAPGPLC	WGALAAQLALLGLGLLHALLLVLLLC	RLRRLRARAR
P16872	UP	IL7RA_MOUSE	Il7r	51.12	76.773	75.848	12.403	MOUSE	SS_TYPE1	LC substrate	N-out	PEPKNQGGWD	PVLPSVTILSLFSVFLLVILAHVLW	KKRIKPVVWP
P16872	TM	IL7RA_MOUSE	Il7r	76.688	90.748			MOUSE	SS_TYPE1	LC substrate	N-out	EPKNQGGWDP	VLPSVTILSLFSVFLLVILAHVL	WKKRIKPVVW
P16872	PH	IL7RA_MOUSE	Il7r	74.609	85.148			MOUSE	SS_TYPE1	LC substrate	N-out	EPKNQGGWDP	VLPSVTILSLFSVFLLVILAHVLW	KKRIKPVVWP
Q8R183	UP	TIMD2_MOUSE	Timd2	61.14	76.133	75.843	10.47	MOUSE	SS_TYPE1	LC substrate	N-out	QKPQKNLNKG	FYVGISIAALLILMLLSTMVI	TRYVVMKRKS
Q8R183	TM	TIMD2_MOUSE	Timd2	64.937	88.719			MOUSE	SS_TYPE1	LC substrate	N-out	PQKPQKNLNK	GFYVGISIAALLILMLLSTMVIT	RYVVMKRKSE
Q8R183	PH	TIMD2_MOUSE	Timd2	75.769	88.362			MOUSE	SS_TYPE1	LC substrate	N-out	QKPQKNLNKG	FYVGISIAALLILMLLSTMVITRYVV	MKRKSESLSF
P70208	UP	PLXA3_MOUSE	Plxna3	50.957	78.894	75.84	14.321	MOUSE	SS_TYPE1	LC substrate	N-out	ITADRALTLP	AMVGLAAGGGLLLLAITVVLV	AYKRKTQDAD
P70208	TM	PLXA3_MOUSE	Plxna3	82.809	93.324			MOUSE	SS_TYPE1	LC substrate	N-out	ITADRALTLP	AMVGLAAGGGLLLLAITVVLVAY	KRKTQDADRT
P70208	PH	PLXA3_MOUSE	Plxna3	63.476	85.582			MOUSE	SS_TYPE1	LC substrate	N-out	LHITADRALT	LPAMVGLAAGGGLLLLAITVVLVAY	KRKTQDADRT
P17047	UP	LAMP2_MOUSE	Lamp2	69.325	89.383	75.824	10.353	MOUSE	SS_TYPE1	LC substrate	N-out	AQDCSADEDN	FLVPIAVGAALGGVLILVLLAYFIG	LKRHHTGYEQ
P17047	TM	LAMP2_MOUSE	Lamp2	65.942	86.059			MOUSE	SS_TYPE1	LC substrate	N-out	CSADEDNFLV	PIAVGAALGGVLILVLLAYFIGL	KRHHTGYEQF
P17047	PH	LAMP2_MOUSE	Lamp2	62.445	81.788			MOUSE	SS_TYPE1	LC substrate	N-out	AQDCSADEDN	FLVPIAVGAALGGVLILVLLAYFI	GLKRHHTGYE
A8MVZ5	UP	BTNLA_HUMAN	BTNL10	83.016	90.696	75.782	14.966	HUMAN	OTHERS	LC substrate	N-out	RSSQFTAWKA	ALPLILVAMGLVIAGGICIFW	KRQREKNKAS
A8MVZ5	TM	BTNLA_HUMAN	BTNL10	60.597	87.013			HUMAN	OTHERS	LC substrate	N-out	FSRSSQFTAW	KAALPLILVAMGLVIAGGICIFW	KRQREKNKAS
A8MVZ5	PH	BTNLA_HUMAN	BTNL10	50.15	83.223			HUMAN	OTHERS	LC substrate	N-out	SRSSQFTAWK	AALPLILVAMGLVIAGGICIFW	KRQREKNKAS
P98153	UP	IDD_HUMAN	DGCR2	79.208	88.547	75.78	11.544	HUMAN	OTHERS	LC substrate	N-out	LFDSMASGMR	LVVSCISSFLILSLLLFMV	HRLRQRRRER
P98153	TM	IDD_HUMAN	DGCR2	54.967	68.812			HUMAN	OTHERS	LC substrate	N-out	DGNSLFDSMA	SGMRLVVSCISSFLILSLLLFMV	HRLRQRRRER
P98153	PH	IDD_HUMAN	DGCR2	75.408	87.737			HUMAN	OTHERS	LC substrate	N-out	NSLFDSMASG	MRLVVSCISSFLILSLLLFMV	HRLRQRRRER
P29376	UP	LTK_HUMAN	LTK	61.275	84.879	75.735	9.922	HUMAN	SS_TYPE1	LC substrate	N-out	CMDLHKPPGP	LVLMVAVVATSTLSLLMVCGVLILV	KQKKWQGLQE
P29376	TM	LTK_HUMAN	LTK	75.62	84.214			HUMAN	SS_TYPE1	LC substrate	N-out	MDLHKPPGPL	VLMVAVVATSTLSLLMVCGVLIL	VKQKKWQGLQ
P29376	PH	LTK_HUMAN	LTK	63.689	84.732			HUMAN	SS_TYPE1	LC substrate	N-out	CMDLHKPPGP	LVLMVAVVATSTLSLLMVCGVLILV	KQKKWQGLQE
A2A2V5	UP	SRTM1_HUMAN	SERTM1	60.217	82.762	75.734	11.266	HUMAN	SS_NO_TYPE	LC substrate	N-out	PSSGHLSNVY	IYVSIFLSLLAFLLLLLIIAL	QRLKNIISSS
A2A2V5	TM	SRTM1_HUMAN	SERTM1	73.846	90.766			HUMAN	SS_NO_TYPE	LC substrate	N-out	VDPSSGHLSN	VYIYVSIFLSLLAFLLLLLIIAL	QRLKNIISSS
A2A2V5	PH	SRTM1_HUMAN	SERTM1	62.659	84.154			HUMAN	SS_NO_TYPE	LC substrate	N-out	VDPSSGHLSN	VYIYVSIFLSLLAFLLLLLIIAL	QRLKNIISSS
Q8BTJ4	UP	ENPP4_MOUSE	Enpp4	80.028	88.636	75.646	9.544	MOUSE	SS_TYPE1	LC substrate	N-out	DQWCINLPEA	IGIVVSALLVLTMLTGLMIFM	RSRASTSRPF
Q8BTJ4	TM	ENPP4_MOUSE	Enpp4	66.583	73.568			MOUSE	SS_TYPE1	LC substrate	N-out	LLVDQWCINL	PEAIGIVVSALLVLTMLTGLMIF	MRSRASTSRP
Q8BTJ4	PH	ENPP4_MOUSE	Enpp4	61.289	83.773			MOUSE	SS_TYPE1	LC substrate	N-out	VDQWCINLPE	AIGIVVSALLVLTMLTGLMIF	MRSRASTSRP
Q13445	UP	TMED1_HUMAN	TMED1	46.589	76.161	75.643	14.544	HUMAN	OTHERS	LC substrate	N-out	LQEGNLERVN	FWSAVNVAVLLLVAVLQVCTL	KRFFQDKRPV
Q13445	TM	TMED1_HUMAN	TMED1	72.964	91.514			HUMAN	OTHERS	LC substrate	N-out	RNLQEGNLER	VNFWSAVNVAVLLLVAVLQVCTL	KRFFQDKRPV
Q13445	PH	TMED1_HUMAN	TMED1	78.412	88.217			HUMAN	OTHERS	LC substrate	N-out	RNLQEGNLER	VNFWSAVNVAVLLLVAVLQVC	TLKRFFQDKR
Q14956	UP	GPNMB_HUMAN	GPNMB	55.522	74.625	75.549	11.181	HUMAN	OTHERS	LC substrate	N-out	DPASPLRMAN	SALISVGCLAIFVTVISLLVY	KKHKEYNPIE
Q14956	TM	GPNMB_HUMAN	GPNMB	74.121	88.219			HUMAN	OTHERS	LC substrate	N-out	DRDPASPLRM	ANSALISVGCLAIFVTVISLLVY	KKHKEYNPIE
Q14956	PH	GPNMB_HUMAN	GPNMB	72.081	88.724			HUMAN	OTHERS	LC substrate	N-out	PASPLRMANS	ALISVGCLAIFVTVISLLVY	KKHKEYNPIE
O00238	UP	BMR1B_HUMAN	BMPR1B	73.283	85.414	75.522	11.153	HUMAN	OTHERS	LC substrate	N-out	DFVDGPIHHR	ALLISVTVCSLLLVLIILFCYF	RYKRQETRPR
O00238	TM	BMR1B_HUMAN	BMPR1B	53.381	82.31			HUMAN	OTHERS	LC substrate	N-out	RDFVDGPIHH	RALLISVTVCSLLLVLIILFCYF	RYKRQETRPR
O00238	PH	BMR1B_HUMAN	BMPR1B	73.145	85.599			HUMAN	OTHERS	LC substrate	N-out	DFVDGPIHHR	ALLISVTVCSLLLVLIILFCYF	RYKRQETRPR
P25446	UP	TNR6_MOUSE	Fas	84.578	92.606	75.479	19.598	MOUSE	OTHERS	LC substrate	N-out	NCRKQSPRNR	LWLLTILVLLIPLVFIY	RKYRKRKCWK
P25446	TM	TNR6_MOUSE	Fas	35.972	66.087			MOUSE	NONSUBPRED	LC substrate	N-out	NCRKQSPRNR	LWLLTILVLLIPLVFIYR	KYRKRKCWKR
P25446	PH	TNR6_MOUSE	Fas	83.477	90.152			MOUSE	OTHERS	LC substrate	N-out	NCRKQSPRNR	LWLLTILVLLIPLVFIYRKY	RKRKCWKRRQ
O60667	UP	FAIM3_HUMAN	FCMR	79.148	84.378	75.378	13.068	HUMAN	SS_NO_TYPE	LC substrate	N-out	GSQSGREGQG	FHILIPTILGLFLLALLGLVV	KRAVERRKAL
O60667	TM	FAIM3_HUMAN	FCMR	53.463	87.716			HUMAN	SS_NO_TYPE	LC substrate	N-out	DYGSQSGREG	QGFHILIPTILGLFLLALLGLVV	KRAVERRKAL
O60667	PH	FAIM3_HUMAN	FCMR	61.702	85.864			HUMAN	SS_NO_TYPE	LC substrate	N-out	GSQSGREGQG	FHILIPTILGLFLLALLGLVV	KRAVERRKAL
Q9BQS7	UP	HEPH_HUMAN	HEPH	79.502	91.115	75.367	13.747	HUMAN	OTHERS	LC substrate	N-out	PIKNVEMLAS	VLVAISVTLLLVVLALGGVVW	YQHRQRKLRR
Q9BQS7	TM	HEPH_HUMAN	HEPH	75.529	87.858			HUMAN	OTHERS	LC substrate	N-out	IPIKNVEMLA	SVLVAISVTLLLVVLALGGVVWY	QHRQRKLRRN
Q9BQS7	PH	HEPH_HUMAN	HEPH	49.524	68.672			HUMAN	OTHERS	LC substrate	N-out	GMQIPIKNVE	MLASVLVAISVTLLLVVLALGGVVWY	QHRQRKLRRN
Q810C0	UP	SLIK2_MOUSE	Slitrk2	82.17	92.232	75.297	17.001	MOUSE	SS_TYPE1	LC substrate	N-out	LHTEVPLSVL	ILGLLVVFILSVCFGAGLFVF	VLKRRKGVPN
Q810C0	TM	SLIK2_MOUSE	Slitrk2	72.559	87.965			MOUSE	SS_TYPE1	LC substrate	N-out	LHTEVPLSVL	ILGLLVVFILSVCFGAGLFVFVL	KRRKGVPNVP
Q810C0	PH	SLIK2_MOUSE	Slitrk2	40.221	76.635			MOUSE	SS_TYPE1	LC substrate	N-out	SYPELHTEVP	LSVLILGLLVVFILSVCFGAGLFVFVL	KRRKGVPNVP
P06213	UP	INSR_HUMAN	INSR	79.466	90.904	75.263	16.573	HUMAN	SUBLIT	LC substrate	N-out	YLDVPSNIAK	IIIGPLIFVFLFSVVIGSIYLFL	RKRQPDGPLG
P06213	TM	INSR_HUMAN	INSR	58.751	88.756			HUMAN	SUBLIT	LC substrate	N-out	YLDVPSNIAK	IIIGPLIFVFLFSVVIGSIYLFL	RKRQPDGPLG
P06213	PH	INSR_HUMAN	INSR	46.983	86.718			HUMAN	SUBLIT	LC substrate	N-out	LDVPSNIAKI	IIGPLIFVFLFSVVIGSIYLFL	RKRQPDGPLG
Q99KC7	UP	SMAGP_MOUSE	Smagp	71.404	85.905	75.205	8.356	MOUSE	SS_TYPE3	LC substrate	N-out	PQAEEASTAL	IAVVITVVFLTLLSVVTLIFF	HLYKNKGSYV
Q99KC7	TM	SMAGP_MOUSE	Smagp	61.553	78.623			MOUSE	SS_TYPE3	LC substrate	N-out	LSPQAEEAST	ALIAVVITVVFLTLLSVVTLIFF	HLYKNKGSYV
Q99KC7	PH	SMAGP_MOUSE	Smagp	70.303	83.445			MOUSE	SS_TYPE3	LC substrate	N-out	LSPQAEEAST	ALIAVVITVVFLTLLSVVTLIFF	HLYKNKGSYV
Q8TDQ0	UP	HAVR2_HUMAN	HAVCR2	60.623	81.238	75.182	9.224	HUMAN	OTHERS	LC substrate	N-out	RDSGATIRIG	IYIGAGICAGLALALIFGALI	FKWYSHSKEK
Q8TDQ0	TM	HAVR2_HUMAN	HAVCR2	72.327	84.565			HUMAN	OTHERS	LC substrate	N-out	LRDSGATIRI	GIYIGAGICAGLALALIFGALIF	KWYSHSKEKI
Q8TDQ0	PH	HAVR2_HUMAN	HAVCR2	67.119	85.217			HUMAN	OTHERS	LC substrate	N-out	DLRDSGATIR	IGIYIGAGICAGLALALIFGALIF	KWYSHSKEKI
Q99JB7	UP	AMNLS_MOUSE	Amn	71.957	83.854	75.174	14.176	MOUSE	SS_TYPE1	LC substrate	N-out	ELNQSSSGAG	LAGGVAALVLLALLGTVLLLL	HRSGRLRWRR
Q99JB7	TM	AMNLS_MOUSE	Amn	76.619	89.115			MOUSE	SS_TYPE1	LC substrate	N-out	DSELNQSSSG	AGLAGGVAALVLLALLGTVLLLL	HRSGRLRWRR
Q99JB7	PH	AMNLS_MOUSE	Amn	45.957	83.542			MOUSE	SS_TYPE1	LC substrate	N-out	DSELNQSSSG	AGLAGGVAALVLLALLGTVLLLL	HRSGRLRWRR
Q9H156	UP	SLIK2_HUMAN	SLITRK2	82.628	92.253	75.14	17.152	HUMAN	OTHERS	LC substrate	N-out	LHTEVPLSVL	ILGLLVVFILSVCFGAGLFVF	VLKRRKGVPS
Q9H156	TM	SLIK2_HUMAN	SLITRK2	72.129	87.81			HUMAN	OTHERS	LC substrate	N-out	LHTEVPLSVL	ILGLLVVFILSVCFGAGLFVFVL	KRRKGVPSVP
Q9H156	PH	SLIK2_HUMAN	SLITRK2	39.848	76.17			HUMAN	OTHERS	LC substrate	N-out	SYPELHTEVP	LSVLILGLLVVFILSVCFGAGLFVFVL	KRRKGVPSVP
Q9Z109	UP	VSIG2_MOUSE	Vsig2	49.991	68.183	75.09	13.822	MOUSE	OTHERS	LC substrate	N-out	VTDSSEGRVA	GTLIGVLLGVLLLSVAAFCLI	RFQKERKKEP
Q9Z109	TM	VSIG2_MOUSE	Vsig2	74.48	91.306			MOUSE	OTHERS	LC substrate	N-out	LSVTDSSEGR	VAGTLIGVLLGVLLLSVAAFCLI	RFQKERKKEP
Q9Z109	PH	VSIG2_MOUSE	Vsig2	77.337	89.241			MOUSE	OTHERS	LC substrate	N-out	LSVTDSSEGR	VAGTLIGVLLGVLLLSVAAFCLI	RFQKERKKEP
Q9C0A0	UP	CNTP4_HUMAN	CNTNAP4	72.516	85.951	75.079	9.654	HUMAN	SS_TYPE1	LC substrate	N-out	LANAIKSDSA	VIGGLIAVVIFILLCITAIAV	RIYQQKRLYK
Q9C0A0	TM	CNTP4_HUMAN	CNTNAP4	57.51	83.203			HUMAN	SS_TYPE1	LC substrate	N-out	LANAIKSDSA	VIGGLIAVVIFILLCITAIAVRI	YQQKRLYKRS
Q9C0A0	PH	CNTP4_HUMAN	CNTNAP4	70.212	81.082			HUMAN	SS_TYPE1	LC substrate	N-out	PLANAIKSDS	AVIGGLIAVVIFILLCITAIAVRIY	QQKRLYKRSE
Q8N1L4	PH	CP4Z2_HUMAN	CYP4Z2P	70.937	79.205	75.071	4.134	HUMAN	SS_TYPE2	LC substrate	N-in	EPSWLQELMA	HPFLLLILLCMSLLLFQVIRLY	QRRRWTIRAM
Q86W10	PH	CP4Z1_HUMAN	CYP4Z1	70.937	79.205	75.071	4.134	HUMAN	SS_TYPE2	LC substrate	N-in	EPSWLQELMA	HPFLLLILLCMSLLLFQVIRLY	QRRRWMIRAL
Q92637	UP	FCGRB_HUMAN	FCGR1B	58.478	84.689	75.068	12.098	HUMAN	SS_TYPE1	LC substrate	N-out	LQLPTPVWFH	VLFYLAVGIMFLVNTVLWVTI	RKELKRKKKW
Q92637	TM	FCGRB_HUMAN	FCGR1B	75.58	93.067			HUMAN	SS_TYPE1	LC substrate	N-out	TVKGLQLPTP	VWFHVLFYLAVGIMFLVNTVLWV	TIRKELKRKK
Q92637	PH	FCGRB_HUMAN	FCGR1B	61.567	77.025			HUMAN	SS_TYPE1	LC substrate	N-out	TVKGLQLPTP	VWFHVLFYLAVGIMFLVNTVLWVTI	RKELKRKKKW
Q8R373	UP	CLMP_MOUSE	Clmp	43.544	50.6	75.056	20.538	MOUSE	SS_TYPE1	LC substrate	N-out	QYVQSIGMVA	GAVTGIVAGALLIFLLIWLLI	RRKSKDRYEE
Q8R373	TM	CLMP_MOUSE	Clmp	79.409	94.948			MOUSE	SS_TYPE1	LC substrate	N-out	TVQYVQSIGM	VAGAVTGIVAGALLIFLLIWLLI	RRKSKDRYEE
Q8R373	PH	CLMP_MOUSE	Clmp	87.612	94.225			MOUSE	SS_TYPE1	LC substrate	N-out	VRVTVQYVQS	IGMVAGAVTGIVAGALLIFLLIWLLI	RRKSKDRYEE
Q8IYV9	UP	IZUM1_HUMAN	IZUMO1	78.429	82.21	75.033	10.445	HUMAN	OTHERS	LC substrate	N-out	LQPEKMLASR	LLGLLICGSLALITGLTFAIF	RRRKVIDFIK
Q8IYV9	TM	IZUM1_HUMAN	IZUMO1	54.462	81.18			HUMAN	OTHERS	LC substrate	N-out	QPLQPEKMLA	SRLLGLLICGSLALITGLTFAIF	RRRKVIDFIK
Q8IYV9	PH	IZUM1_HUMAN	IZUMO1	69.108	84.808			HUMAN	OTHERS	LC substrate	N-out	LQPEKMLASR	LLGLLICGSLALITGLTFAIF	RRRKVIDFIK
P35917	UP	VGFR3_MOUSE	Flt4	29.053	78.969	74.998	21.925	MOUSE	SS_TYPE1	LC substrate	N-out	EGSEDKGSME	IVILIGTGVIAVFFWVLLLLI	FCNMKRPAHA
P35917	TM	VGFR3_MOUSE	Flt4	70.781	91.11			MOUSE	SS_TYPE1	LC substrate	N-out	EGSEDKGSME	IVILIGTGVIAVFFWVLLLLIFC	NMKRPAHADI
P35917	PH	VGFR3_MOUSE	Flt4	86.325	93.752			MOUSE	SS_TYPE1	LC substrate	N-out	EGSEDKGSME	IVILIGTGVIAVFFWVLLLLIFC	NMKRPAHADI
E9PVD3	UP	PCD16_MOUSE	Dchs1	75.564	81.56	74.964	11.613	MOUSE	SS_TYPE1	LC substrate	N-out	PDLNLLLVGA	VAASLGVVVVLALAALVLGLV	RARSRKAEAA
E9PVD3	TM	PCD16_MOUSE	Dchs1	56.815	88.725			MOUSE	SS_TYPE1	LC substrate	N-out	LAPDLNLLLV	GAVAASLGVVVVLALAALVLGLV	RARSRKAEAA
E9PVD3	PH	PCD16_MOUSE	Dchs1	62.547	84.573			MOUSE	SS_TYPE1	LC substrate	N-out	TALGLAPDLN	LLLVGAVAASLGVVVVLALAALVLGLV	RARSRKAEAA
Q96JQ0	UP	PCD16_HUMAN	DCHS1	75.564	81.56	74.964	11.613	HUMAN	SS_TYPE1	LC substrate	N-out	PDLNLLLVGA	VAASLGVVVVLALAALVLGLV	RARSRKAEAA
Q96JQ0	TM	PCD16_HUMAN	DCHS1	56.815	88.725			HUMAN	SS_TYPE1	LC substrate	N-out	LAPDLNLLLV	GAVAASLGVVVVLALAALVLGLV	RARSRKAEAA
Q96JQ0	PH	PCD16_HUMAN	DCHS1	62.547	84.573			HUMAN	SS_TYPE1	LC substrate	N-out	TALGLAPDLN	LLLVGAVAASLGVVVVLALAALVLGLV	RARSRKAEAA
P20239	UP	ZP2_MOUSE	Zp2	82.346	85.978	74.958	13.912	MOUSE	OTHERS	LC substrate	N-out	IIAKDIASKT	LGAVAALVGSAVILGFICYL	YKKRTIRFNH
P20239	TM	ZP2_MOUSE	Zp2	51.113	80.393			MOUSE	OTHERS	LC substrate	N-out	IIAKDIASKT	LGAVAALVGSAVILGFICYL	YKKRTIRFNH
Q9HCL0	UP	PCD18_HUMAN	PCDH18	54.419	82.051	74.953	11.43	HUMAN	OTHERS	LC substrate	N-out	SVSQASLDVS	MIIIISLGAICAVLLVIMVLF	ATRCNREKKD
Q9HCL0	TM	PCD18_HUMAN	PCDH18	66.448	84.431			HUMAN	OTHERS	LC substrate	N-out	MTSVSQASLD	VSMIIIISLGAICAVLLVIMVLF	ATRCNREKKD
Q9HCL0	PH	PCD18_HUMAN	PCDH18	75.189	87.183			HUMAN	OTHERS	LC substrate	N-out	MTSVSQASLD	VSMIIIISLGAICAVLLVIMVLFAT	RCNREKKDTR
P70225	UP	I11RB_MOUSE	Il11ra2	71.836	82.491	74.946	11.768	MOUSE	SS_TYPE1	LC substrate	N-out	DPLEQVAVLA	SLGIFSCLGLAVGALALGLWL	RLRRSGKEGP
P70225	TM	I11RB_MOUSE	Il11ra2	54.387	84.791			MOUSE	SS_TYPE1	LC substrate	N-out	LDHRDPLEQV	AVLASLGIFSCLGLAVGALALGL	WLRLRRSGKE
P70225	PH	I11RB_MOUSE	Il11ra2	67.477	88.692			MOUSE	SS_TYPE1	LC substrate	N-out	PLDHRDPLEQ	VAVLASLGIFSCLGLAVGALALGLWL	RLRRSGKEGP
Q8CI85	UP	CAH12_MOUSE	Ca12	42.819	83.649	74.863	15.126	MOUSE	SS_TYPE1	LC substrate	N-out	QGLLTDTGLS	LGIILSVALAGVLGISIVLAV	SIWLFKRKKS
Q8CI85	TM	CAH12_MOUSE	Ca12	79.134	86.747			MOUSE	SS_TYPE1	LC substrate	N-out	LTDTGLSLGI	ILSVALAGVLGISIVLAVSIWLF	KRKKSKKGDN
Q8CI85	PH	CAH12_MOUSE	Ca12	71.929	84.9			MOUSE	SS_TYPE1	LC substrate	N-out	FRQGLLTDTG	LSLGIILSVALAGVLGISIVLAVSIWLF	KRKKSKKGDN
P43489	UP	TNR4_HUMAN	TNFRSF4	36.075	77.258	74.819	18.14	HUMAN	SS_TYPE1	LC substrate	N-out	RPVEVPGGRA	VAAILGLGLVLGLLGPLAILL	ALYLLRRDQR
P43489	TM	TNR4_HUMAN	TNFRSF4	80.139	89.094			HUMAN	SS_TYPE1	LC substrate	N-out	EVPGGRAVAA	ILGLGLVLGLLGPLAILLALYLL	RRDQRLPPDA
P43489	PH	TNR4_HUMAN	TNFRSF4	76.257	90.091			HUMAN	SS_TYPE1	LC substrate	N-out	TRPVEVPGGR	AVAAILGLGLVLGLLGPLAILLALYLL	RRDQRLPPDA
P35968	UP	VGFR2_HUMAN	KDR	61.557	85.729	74.8	12.035	HUMAN	SS_TYPE1	LC substrate	N-out	EGAQEKTNLE	IIILVGTAVIAMFFWLLLVII	LRTVKRANGG
P35968	TM	VGFR2_HUMAN	KDR	56.304	83.537			HUMAN	SS_TYPE1	LC substrate	N-out	IIEGAQEKTN	LEIIILVGTAVIAMFFWLLLVII	LRTVKRANGG
P35968	PH	VGFR2_HUMAN	KDR	74.398	87.277			HUMAN	SS_TYPE1	LC substrate	N-out	EGAQEKTNLE	IIILVGTAVIAMFFWLLLVIIL	RTVKRANGGE
Q96A28	UP	SLAF9_HUMAN	SLAMF9	72.855	88.602	74.762	14.253	HUMAN	OTHERS	LC substrate	N-out	SEKPSTAFCL	LAKGLLIFLLLVILAMGLWVI	RVQKRHKMPR
Q96A28	TM	SLAF9_HUMAN	SLAMF9	46.367	85.161			HUMAN	OTHERS	LC substrate	N-out	PSTAFCLLAK	GLLIFLLLVILAMGLWVIRV	QKRHKMPRMK
Q96A28	PH	SLAF9_HUMAN	SLAMF9	71.05	84.539			HUMAN	OTHERS	LC substrate	N-out	ASEKPSTAFC	LLAKGLLIFLLLVILAMGLWVI	RVQKRHKMPR
Q8WW52	UP	F151A_HUMAN	FAM151A	58.595	83.878	74.756	10.913	HUMAN	SS_NO_TYPE	LC substrate	N-in	REQLSKNQVK	WVFAGITCVSVVVIAAIVLAI	TLRRPGCELE
Q8WW52	TM	F151A_HUMAN	FAM151A	67.1	85.417			HUMAN	SS_NO_TYPE	LC substrate	N-in	VCREQLSKNQ	VKWVFAGITCVSVVVIAAIVLAI	TLRRPGCELE
Q8WW52	PH	F151A_HUMAN	FAM151A	67.03	86.514			HUMAN	SS_NO_TYPE	LC substrate	N-in	VCREQLSKNQ	VKWVFAGITCVSVVVIAAIVLAITL	RRPGCELEAC
Q5JZY3	UP	EPHAA_HUMAN	EPHA10	54.126	81.677	74.756	13.04	HUMAN	SS_TYPE1	LC substrate	N-out	ASGSRDQSPA	IVVTVVTISALLVLGSVMSVL	AIWRRPCSYG
Q5JZY3	PH	EPHAA_HUMAN	EPHA10	74.101	89.118			HUMAN	SS_TYPE1	LC substrate	N-out	AASGSRDQSP	AIVVTVVTISALLVLGSVMSVLAIW	RRPCSYGKGG
P24394	UP	IL4RA_HUMAN	IL4R	73.39	83.911	74.752	9.642	HUMAN	OTHERS	LC substrate	N-out	NSYREPFEQH	LLLGVSVSCIVILAVCLLCYVSIT	KIKKEWWDQI
P24394	PH	IL4RA_HUMAN	IL4R	59.545	82.162			HUMAN	OTHERS	LC substrate	N-out	NSYREPFEQH	LLLGVSVSCIVILAVCLLCYVSI	TKIKKEWWDQ
P14753	UP	EPOR_MOUSE	Epor	71.614	85.107	74.657	13.018	MOUSE	SS_TYPE1	LC substrate	N-out	SLLTASDLDP	LILTLSLILVLISLLLTVLALLS	HRRTLQQKIW
P14753	TM	EPOR_MOUSE	Epor	48.273	76.951			MOUSE	SS_TYPE1	LC substrate	N-out	SLLTASDLDP	LILTLSLILVLISLLLTVLALLS	HRRTLQQKIW
P14753	PH	EPOR_MOUSE	Epor	77.616	88.378			MOUSE	SS_TYPE1	LC substrate	N-out	SLLTASDLDP	LILTLSLILVLISLLLTVLALL	SHRRTLQQKI
Q9UBV2	UP	SE1L1_HUMAN	SEL1L	53.847	80.989	74.634	11.56	HUMAN	OTHERS	LC substrate	N-out	MFTQLDMDQL	LGPEWDLYLMTIIALLLGTVI	AYRQRQHQDM
Q9UBV2	TM	SE1L1_HUMAN	SEL1L	67.922	87.431			HUMAN	OTHERS	LC substrate	N-out	MFTQLDMDQL	LGPEWDLYLMTIIALLLGTVIAY	RQRQHQDMPA
Q9UBV2	PH	SE1L1_HUMAN	SEL1L	72.261	85.351			HUMAN	OTHERS	LC substrate	N-out	LDMDQLLGPE	WDLYLMTIIALLLGTVIAY	RQRQHQDMPA
Q9Y279	UP	VSIG4_HUMAN	VSIG4	60.308	86.748	74.602	11.664	HUMAN	OTHERS	LC substrate	N-out	TSAGPGKSLP	VFAIILIISLCCMVVFTMAYI	MLCRKTSQQE
Q9Y279	TM	VSIG4_HUMAN	VSIG4	61.017	83.407			HUMAN	OTHERS	LC substrate	N-out	TSAGPGKSLP	VFAIILIISLCCMVVFTMAYIML	CRKTSQQEHV
Q9Y279	PH	VSIG4_HUMAN	VSIG4	68.622	87.509			HUMAN	OTHERS	LC substrate	N-out	TSAGPGKSLP	VFAIILIISLCCMVVFTMAYIML	CRKTSQQEHV
Q64314	UP	CD34_MOUSE	Cd34	72.407	90.946	74.583	11.732	MOUSE	SS_TYPE1	LC substrate	N-out	GSHQSYSRKT	LIALVTSGVLLAILGTTGYFL	MNRRSWSPTG
Q64314	TM	CD34_MOUSE	Cd34	59.987	80.444			MOUSE	SS_TYPE1	LC substrate	N-out	IGSHQSYSRK	TLIALVTSGVLLAILGTTGYFLM	NRRSWSPTGE
Q64314	PH	CD34_MOUSE	Cd34	59.793	83.919			MOUSE	SS_TYPE1	LC substrate	N-out	GSHQSYSRKT	LIALVTSGVLLAILGTTGYFLM	NRRSWSPTGE
P32972	UP	TNFL8_MOUSE	Tnfsf8	64.215	86.61	74.558	12.916	MOUSE	SS_TYPE2	LC substrate	N-in	TRPWRSTSRS	YFYLSTTALVCLVVAVAIILVLVV	QKKDSTPNTT
P32972	TM	TNFL8_MOUSE	Tnfsf8	54.042	84.821			MOUSE	SS_TYPE2	LC substrate	N-in	RPWRSTSRSY	FYLSTTALVCLVVAVAIILVLVV	QKKDSTPNTT
P32972	PH	TNFL8_MOUSE	Tnfsf8	69.188	88.472			MOUSE	SS_TYPE2	LC substrate	N-in	TRPWRSTSRS	YFYLSTTALVCLVVAVAIILVLVV	QKKDSTPNTT
P41272	UP	CD27_MOUSE	Cd27	65.316	69.241	74.546	9.473	MOUSE	SS_TYPE1	LC substrate	N-out	RPLCSSDCIR	IFVTFSSMFLIFVLGAILFFH	QRRNHGPNED
P41272	TM	CD27_MOUSE	Cd27	70.636	88.25			MOUSE	SS_TYPE1	LC substrate	N-out	RPLCSSDCIR	IFVTFSSMFLIFVLGAILFF	HQRRNHGPNE
P41272	PH	CD27_MOUSE	Cd27	66.652	87.184			MOUSE	SS_TYPE1	LC substrate	N-out	SHRPLCSSDC	IRIFVTFSSMFLIFVLGAILFF	HQRRNHGPNE
Q14954	UP	KI2S1_HUMAN	KIR2DS1	62.454	87.681	74.515	12.576	HUMAN	SS_TYPE1	LC substrate	N-out	SETGNPRHLH	VLIGTSVVKIPFTILLFFL	LHRWCSDKKN
Q14954	TM	KI2S1_HUMAN	KIR2DS1	55.888	84.194			HUMAN	SS_TYPE1	LC substrate	N-out	EPSSETGNPR	HLHVLIGTSVVKIPFTILLFFLL	HRWCSDKKNA
Q14954	PH	KI2S1_HUMAN	KIR2DS1	69.528	87.346			HUMAN	SS_TYPE1	LC substrate	N-out	PSSETGNPRH	LHVLIGTSVVKIPFTILLFFLL	HRWCSDKKNA
Q8K1S2	UP	UNC5D_MOUSE	Unc5d	70.129	88.592	74.439	14.054	MOUSE	SS_TYPE1	LC substrate	N-out	SRRGIENASD	IALYSGLGAAVVAVAVLVIGV	TLYRRSHSDY
Q8K1S2	TM	UNC5D_MOUSE	Unc5d	50.63	86.75			MOUSE	SS_TYPE1	LC substrate	N-out	SRRGIENASD	IALYSGLGAAVVAVAVLVIGVTL	YRRSHSDYGV
Q8K1S2	PH	UNC5D_MOUSE	Unc5d	64.167	86.365			MOUSE	SS_TYPE1	LC substrate	N-out	SRRGIENASD	IALYSGLGAAVVAVAVLVIGVTLY	RRSHSDYGVD
P97792	UP	CXAR_MOUSE	Cxadr	79.892	92.243	74.423	18.211	MOUSE	SS_TYPE1	LC substrate	N-out	DVVPPSNRAG	TIAGAVIGTLLALVLIGAILF	CCHRKRREEK
P97792	TM	CXAR_MOUSE	Cxadr	43.134	57.259			MOUSE	SS_TYPE1	LC substrate	N-out	RLDVVPPSNR	AGTIAGAVIGTLLALVLIGAILF	CCHRKRREEK
P97792	PH	CXAR_MOUSE	Cxadr	81.893	92.115			MOUSE	SS_TYPE1	LC substrate	N-out	VVPPSNRAGT	IAGAVIGTLLALVLIGAILFCC	HRKRREEKYE
P11362	UP	FGFR1_HUMAN	FGFR1	67.591	79.912	74.412	11.589	HUMAN	OTHERS	LC substrate	N-out	AVMTSPLYLE	IIIYCTGAFLISCMVGSVIVY	KMKSGTKKSD
P11362	TM	FGFR1_HUMAN	FGFR1	65.694	89.105			HUMAN	OTHERS	LC substrate	N-out	RPAVMTSPLY	LEIIIYCTGAFLISCMVGSVIVY	KMKSGTKKSD
P11362	PH	FGFR1_HUMAN	FGFR1	57.484	86.686			HUMAN	OTHERS	LC substrate	N-out	AVMTSPLYLE	IIIYCTGAFLISCMVGSVIVY	KMKSGTKKSD
P01920	UP	DQB1_HUMAN	HLA-DQB1	65.88	84.571	74.342	9.941	HUMAN	SS_TYPE1	LC substrate	N-out	RAQSESAQSK	MLSGIGGFVLGLIFLGLGLII	HHRSQKGLLH
P01920	PH	DQB1_HUMAN	HLA-DQB1	63.03	83.887			HUMAN	SS_TYPE1	LC substrate	N-out	RAQSESAQSK	MLSGIGGFVLGLIFLGLGLII	HHRSQKGLLH
P12314	UP	FCGR1_HUMAN	FCGR1A	58.478	84.689	74.326	11.813	HUMAN	OTHERS	LC substrate	N-out	LQLPTPVWFH	VLFYLAVGIMFLVNTVLWVTI	RKELKRKKKW
P12314	TM	FCGR1_HUMAN	FCGR1A	72.988	91.641			HUMAN	OTHERS	LC substrate	N-out	QVLGLQLPTP	VWFHVLFYLAVGIMFLVNTVLWV	TIRKELKRKK
P12314	PH	FCGR1_HUMAN	FCGR1A	61.267	76.892			HUMAN	OTHERS	LC substrate	N-out	QVLGLQLPTP	VWFHVLFYLAVGIMFLVNTVLWVTI	RKELKRKKKW
Q00560	UP	IL6RB_MOUSE	Il6st	66.989	77.15	74.324	11.634	MOUSE	SS_TYPE1	LC substrate	N-out	TPKFAQGEIE	AIVVPVCLAFLLTTLLGVLFCF	NKRDLIKKHI
Q00560	TM	IL6RB_MOUSE	Il6st	52.729	81.113			MOUSE	SS_TYPE1	LC substrate	N-out	TPKFAQGEIE	AIVVPVCLAFLLTTLLGVLFCFN	KRDLIKKHIW
Q00560	PH	IL6RB_MOUSE	Il6st	78.921	89.045			MOUSE	SS_TYPE1	LC substrate	N-out	PKFAQGEIEA	IVVPVCLAFLLTTLLGVLFCF	NKRDLIKKHI
P40189	UP	IL6RB_HUMAN	IL6ST	66.989	77.15	74.324	11.634	HUMAN	OTHERS	LC substrate	N-out	TPKFAQGEIE	AIVVPVCLAFLLTTLLGVLFCF	NKRDLIKKHI
P40189	TM	IL6RB_HUMAN	IL6ST	52.729	81.113			HUMAN	OTHERS	LC substrate	N-out	TPKFAQGEIE	AIVVPVCLAFLLTTLLGVLFCFN	KRDLIKKHIW
P40189	PH	IL6RB_HUMAN	IL6ST	78.921	89.045			HUMAN	OTHERS	LC substrate	N-out	PKFAQGEIEA	IVVPVCLAFLLTTLLGVLFCF	NKRDLIKKHI
Q14953	UP	KI2S5_HUMAN	KIR2DS5	61.454	87.585	74.31	12.421	HUMAN	SS_TYPE1	LC substrate	N-out	SETGNPRHLH	VLIGTSVVKLPFTILLFFL	LHRWCSNKKN
Q14953	TM	KI2S5_HUMAN	KIR2DS5	56.955	83.657			HUMAN	SS_TYPE1	LC substrate	N-out	EPSSETGNPR	HLHVLIGTSVVKLPFTILLFFLL	HRWCSNKKNA
Q14953	PH	KI2S5_HUMAN	KIR2DS5	68.972	87.239			HUMAN	SS_TYPE1	LC substrate	N-out	PSSETGNPRH	LHVLIGTSVVKLPFTILLFFLL	HRWCSNKKNA
Q589G5	UP	PRTG_CHICK	PRTG	57.302	84.515	74.146	15.093	CHICK	SUBLIT	LC substrate	N-out	YYHLDQKSMT	GIVVGVCIALTCILICILILI	YRSKARKTSA
Q589G5	TM	PRTG_CHICK	PRTG	74.418	90.955			CHICK	SUBLIT	LC substrate	N-out	DYYHLDQKSM	TGIVVGVCIALTCILICILILIY	RSKARKTSAP
Q589G5	PH	PRTG_CHICK	PRTG	51	86.683			CHICK	SUBLIT	LC substrate	N-out	SDYYHLDQKS	MTGIVVGVCIALTCILICILILIY	RSKARKTSAP
Q3U4N7	UP	IGFR1_MOUSE	Igflr1	38.994	80.54	74.089	17.278	MOUSE	SS_TYPE1	LC substrate	N-out	SSRPGFVSAS	VLPLAVLPLLLVLLLILAVVL	LSLFKRKVRS
Q3U4N7	TM	IGFR1_MOUSE	Igflr1	72.08	91.816			MOUSE	SS_TYPE1	LC substrate	N-out	RPGFVSASVL	PLAVLPLLLVLLLILAVVLLSLF	KRKVRSRPGS
Q3U4N7	PH	IGFR1_MOUSE	Igflr1	72.932	88.173			MOUSE	SS_TYPE1	LC substrate	N-out	SSRPGFVSAS	VLPLAVLPLLLVLLLILAVVLLSLF	KRKVRSRPGS
P11610	UP	CD1D2_MOUSE	Cd1d2	74.386	83.762	74.057	15.761	MOUSE	SS_TYPE1	LC substrate	N-out	YWDARQAPVG	LIVFIVLIMLVVVGAVVYYIW	RRRSAYQDIR
P11610	TM	CD1D2_MOUSE	Cd1d2	40.622	77.844			MOUSE	SS_TYPE1	LC substrate	N-out	ILYWDARQAP	VGLIVFIVLIMLVVVGAVVYYIW	RRRSAYQDIR
P11610	PH	CD1D2_MOUSE	Cd1d2	77.887	89.843			MOUSE	SS_TYPE1	LC substrate	N-out	ILYWDARQAP	VGLIVFIVLIMLVVVGAVVYYIW	RRRSAYQDIR
P11609	UP	CD1D1_MOUSE	Cd1d1	74.386	83.762	74.057	15.761	MOUSE	OTHERS	LC substrate	N-out	YWDARQAPVG	LIVFIVLIMLVVVGAVVYYIW	RRRSAYQDIR
P11609	TM	CD1D1_MOUSE	Cd1d1	40.622	77.844			MOUSE	OTHERS	LC substrate	N-out	ILYWDARQAP	VGLIVFIVLIMLVVVGAVVYYIW	RRRSAYQDIR
P11609	PH	CD1D1_MOUSE	Cd1d1	77.887	89.843			MOUSE	OTHERS	LC substrate	N-out	ILYWDARQAP	VGLIVFIVLIMLVVVGAVVYYIW	RRRSAYQDIR
Q99P47	UP	CNTP4_MOUSE	Cntnap4	71.847	86.102	74.024	10.035	MOUSE	SS_TYPE1	LC substrate	N-out	LTHAIKSDSA	VIGGLIAVVIFILLCVSAIAV	RIYQQKRLYK
Q99P47	TM	CNTP4_MOUSE	Cntnap4	55.75	81.409			MOUSE	SS_TYPE1	LC substrate	N-out	LTHAIKSDSA	VIGGLIAVVIFILLCVSAIAVRI	YQQKRLYKRN
Q99P47	PH	CNTP4_MOUSE	Cntnap4	68.835	80.2			MOUSE	SS_TYPE1	LC substrate	N-out	PLTHAIKSDS	AVIGGLIAVVIFILLCVSAIAVRIY	QQKRLYKRNE
P97793	UP	ALK_MOUSE	Alk	60.406	82.179	74.005	10.651	MOUSE	SS_TYPE1	LC substrate	N-out	PHLPLSLILS	VVTSALVAALVLAFSGIMIVY	RRKHQELQAM
P97793	PH	ALK_MOUSE	Alk	67.039	86.395			MOUSE	SS_TYPE1	LC substrate	N-out	PTPEPHLPLS	LILSVVTSALVAALVLAFSGIMIVY	RRKHQELQAM
Q9UM73	UP	ALK_HUMAN	ALK	60.406	82.179	74.005	10.651	HUMAN	OTHERS	LC substrate	N-out	PHLPLSLILS	VVTSALVAALVLAFSGIMIVY	RRKHQELQAM
Q9UM73	PH	ALK_HUMAN	ALK	67.039	86.395			HUMAN	OTHERS	LC substrate	N-out	PTPEPHLPLS	LILSVVTSALVAALVLAFSGIMIVY	RRKHQELQAM
Q64385	UP	I11RA_MOUSE	Il11ra1	69.796	82.25	73.995	12.508	MOUSE	OTHERS	LC substrate	N-out	DPLEQVAVLA	SLGIFSCLGLAVGALALGLWL	RLRRSGKDGP
Q64385	TM	I11RA_MOUSE	Il11ra1	52.56	84.791			MOUSE	OTHERS	LC substrate	N-out	LDHRDPLEQV	AVLASLGIFSCLGLAVGALALGL	WLRLRRSGKD
Q64385	PH	I11RA_MOUSE	Il11ra1	65.989	88.584			MOUSE	OTHERS	LC substrate	N-out	PLDHRDPLEQ	VAVLASLGIFSCLGLAVGALALGLWL	RLRRSGKDGP
O35227	UP	ADAM7_MOUSE	Adam7	59.035	76.581	73.987	12.813	MOUSE	SS_TYPE1	LC substrate	N-out	EWGEALNLTS	VSIMVIVLVMVIIGVGLVILLI	RYQKCIKMKQ
O35227	TM	ADAM7_MOUSE	Adam7	78.272	88.131			MOUSE	SS_TYPE1	LC substrate	N-out	TEWGEALNLT	SVSIMVIVLVMVIIGVGLVILLI	RYQKCIKMKQ
O35227	PH	ADAM7_MOUSE	Adam7	54.86	87.045			MOUSE	SS_TYPE1	LC substrate	N-out	EWGEALNLTS	VSIMVIVLVMVIIGVGLVILLI	RYQKCIKMKQ
Q9Z123	UP	SEM4F_MOUSE	Sema4f	39.738	55.201	73.947	19.675	MOUSE	OTHERS	LC substrate	N-out	PANRAHTVVG	AGLVGFFLGVLAASLTLLLIG	RRQQRRRQRE
Q9Z123	TM	SEM4F_MOUSE	Sema4f	82.824	91.785			MOUSE	OTHERS	LC substrate	N-out	QRGPANRAHT	VVGAGLVGFFLGVLAASLTLLLI	GRRQQRRRQR
Q9Z123	PH	SEM4F_MOUSE	Sema4f	81.598	92.534			MOUSE	OTHERS	LC substrate	N-out	QRGPANRAHT	VVGAGLVGFFLGVLAASLTLLLI	GRRQQRRRQR
P43628	UP	KI2L3_HUMAN	KIR2DL3	48.72	83.832	73.923	13.962	HUMAN	SS_TYPE1	LC substrate	N-out	SETGNPRHLH	VLIGTSVVIILFILLLFFLL	HRWCCNKKNA
P43628	TM	KI2L3_HUMAN	KIR2DL3	64.054	85.845			HUMAN	SS_TYPE1	LC substrate	N-out	EPSSETGNPR	HLHVLIGTSVVIILFILLLFFLL	HRWCCNKKNA
P43628	PH	KI2L3_HUMAN	KIR2DL3	73.161	87.929			HUMAN	SS_TYPE1	LC substrate	N-out	PSSETGNPRH	LHVLIGTSVVIILFILLLFFLL	HRWCCNKKNA
Q63994	UP	CD33_MOUSE	Cd33	81.384	90.129	73.872	17.929	MOUSE	SS_TYPE1	LC substrate	N-out	VTRKSGQMRE	LVLVAVGEATVKLLILGLCLVFLIVMF	CRRKTTKLSV
Q63994	TM	CD33_MOUSE	Cd33	37.206	69.08			MOUSE	SS_TYPE1	LC substrate	N-out	TRKSGQMREL	VLVAVGEATVKLLILGLCLVFLI	VMFCRRKTTK
Q63994	PH	CD33_MOUSE	Cd33	76.226	89.207			MOUSE	SS_TYPE1	LC substrate	N-out	VTRKSGQMRE	LVLVAVGEATVKLLILGLCLVFLIVMFC	RRKTTKLSVH
Q64322	UP	NPDC1_MOUSE	Npdc1	34.202	74.559	73.832	18.592	MOUSE	SS_NO_TYPE	LC substrate	N-out	PQGRHGNGLT	LVLILAFCLASSAALAVAALC	WCRLQREIRL
Q64322	TM	NPDC1_MOUSE	Npdc1	75.794	88.618			MOUSE	SS_NO_TYPE	LC substrate	N-out	PQGRHGNGLT	LVLILAFCLASSAALAVAALCWC	RLQREIRLTQ
Q64322	PH	NPDC1_MOUSE	Npdc1	80.723	89.098			MOUSE	SS_NO_TYPE	LC substrate	N-out	LEPQGRHGNG	LTLVLILAFCLASSAALAVAALCWC	RLQREIRLTQ
P16882	UP	GHR_MOUSE	Ghr	61.475	79.339	73.83	8.656	MOUSE	SUBEXPERT	LC substrate	N-out	ILEACEEDIQ	FPWFLIIIFGIFGVAVMLFVVIFS	KQQRIKMLIL
P16882	TM	GHR_MOUSE	Ghr	63.339	81.041			MOUSE	SUBEXPERT	LC substrate	N-out	ILEACEEDIQ	FPWFLIIIFGIFGVAVMLFVVIF	SKQQRIKMLI
[truncated: 8,442 more rows]

## Sheet: SupFig6b
entry	AN	name	gene_name	PRED_EXP [%]	PRED_LIT [%]	organism	dataset	pred_class	topology	jmd_n	tmd	jmd_c
P50895	TM	BCAM_HUMAN	BCAM	37.529	67.855	HUMAN	NONSUB	LC substrate	N-out	TVSPQTSQAG	VAVMAVAVSVGLLLLVVAVFYCV	RRKGGPCCRQ
P50895	UP	BCAM_HUMAN	BCAM	34.128	62.01	HUMAN	NONSUB	LC substrate	N-out	GTVSPQTSQA	GVAVMAVAVSVGLLLLVVAVF	YCVRRKGGPC
Q9Y624	TM	JAM1_HUMAN	F11R	17.109	20.397	HUMAN	NONSUB	LC non-substrate	N-out	MEAVERNVGV	IVAAVLVTLILLGILVFGIWFAY	SRGHFDRTKK
Q9Y624	UP	JAM1_HUMAN	F11R	35.081	62.772	HUMAN	NONSUB	LC non-substrate	N-out	MEAVERNVGV	IVAAVLVTLILLGILVFGIWF	AYSRGHFDRT
Q14802	TM	FXYD3_HUMAN	FXYD3	16.467	26.646	HUMAN	NONSUB	LC non-substrate	N-out	NSPFYYDWHS	LQVGGLICAGVLCAMGIIIVMSA	KCKCKFGQKS
Q14802	UP	FXYD3_HUMAN	FXYD3	16.767	54.645	HUMAN	NONSUB	LC non-substrate	N-out	PFYYDWHSLQ	VGGLICAGVLCAMGIIIVMSA	KCKCKFGQKS
P05556	TM	ITB1_HUMAN	ITGB1	31.105	74.968	HUMAN	NONSUB	LC non-substrate	N-out	ENPECPTGPD	IIPIVAGVVAGIVLIGLALLLIW	KLLMIIHDRR
P05556	UP	ITB1_HUMAN	ITGB1	26.881	35.285	HUMAN	NONSUB	LC non-substrate	N-out	ENPECPTGPD	IIPIVAGVVAGIVLIGLALLLIW	KLLMIIHDRR
P49257	TM	LMAN1_HUMAN	LMAN1	20.644	27.91	HUMAN	NONSUB	LC non-substrate	N-out	CPELPPFPSC	LSTVHFIIFVVVQTVLFIGYIMY	RSQQEAAAKK
P49257	UP	LMAN1_HUMAN	LMAN1	27.693	65.903	HUMAN	NONSUB	LC non-substrate	N-out	ELPPFPSCLS	TVHFIIFVVVQTVLFIGYIMY	RSQQEAAAKK
Q86UE4	TM	LYRIC_HUMAN	MTDH	10.596	22.126	HUMAN	NONSUB	LC non-substrate	N-out	LGLEPKRYPG	WVILVGTGALGLLLLFLLGYGWA	AACAGARKKR
Q86UE4	UP	LYRIC_HUMAN	MTDH	7.937	17.103	HUMAN	NONSUB	LC non-substrate	N-out	DLGLEPKRYP	GWVILVGTGALGLLLLFLLGY	GWAAACAGAR
P16066	UP	ANPRA_HUMAN	NPR1	27.881	53.637	HUMAN	NONSUB	LC substrate	N-out	CNQDHLSTLE	VLALVGSLSLLGILIVSFFIY	RKMQLEKELA
P16234	TM	PGFRA_HUMAN	PDGFRA	56.816	75.494	HUMAN	NONSUB	LC substrate	N-out	VAPTLRSELT	VAAAVLVLLVIVIISLIVLVVIW	KQKPRYEIRW
P16234	UP	PGFRA_HUMAN	PDGFRA	30.806	53.958	HUMAN	NONSUB	LC substrate	N-out	PTLRSELTVA	AAVLVLLVIVIISLIVLVVIW	KQKPRYEIRW
Q969W9	TM	PMEPA_HUMAN	PMEPA1	15.24	24.246	HUMAN	NONSUB	LC non-substrate	N-out	FQSMEITELE	FVQIIIIVVVMMVMVVVITCLLS	HYKLSARSFI
Q969W9	UP	PMEPA_HUMAN	PMEPA1	18.486	34.276	HUMAN	NONSUB	LC non-substrate	N-out	FQSMEITELE	FVQIIIIVVVMMVMVVVITCLLS	HYKLSARSFI
P53801	TM	PTTG_HUMAN	PTTG1IP	11.868	14.532	HUMAN	NONSUB	LC non-substrate	N-out	RWGVCWVNFE	ALIITMSVVGGTLLLGIAICCCC	CCRRKRSRKP
P53801	UP	PTTG_HUMAN	PTTG1IP	8.959	15.645	HUMAN	NONSUB	LC non-substrate	N-out	RWGVCWVNFE	ALIITMSVVGGTLLLGIAICC	CCCCRRKRSR
Q8IUW5	TM	RELL1_HUMAN	RELL1	27.776	59.247	HUMAN	NONSUB	LC substrate	N-out	NDTGNGHPEY	IAYALVPVFFIMGLFGVLICHLL	KKKGYRCTTE
Q8IUW5	UP	RELL1_HUMAN	RELL1	36.049	65.499	HUMAN	NONSUB	LC substrate	N-out	SNDTGNGHPE	YIAYALVPVFFIMGLFGVLIC	HLLKKKGYRC
Q9NPR2	TM	SEM4B_HUMAN	SEMA4B	37.034	56.72	HUMAN	NONSUB	LC non-substrate	N-out	SWGADRSYWK	EFLVMCTLFVLAVLLPVLFLLYR	HRNSMKVFLK
Q9NPR2	UP	SEM4B_HUMAN	SEMA4B	37.272	44.074	HUMAN	NONSUB	LC non-substrate	N-out	WGADRSYWKE	FLVMCTLFVLAVLLPVLFLLY	RHRNSMKVFL
P01135	TM	TGFA_HUMAN	TGFA	20.115	48.121	HUMAN	NONSUB	LC non-substrate	N-out	AVVAASQKKQ	AITALVVVSIVALAVLIITCVLI	HCCQVRKHCE
P01135	UP	TGFA_HUMAN	TGFA	48.762	57.763	HUMAN	NONSUB	LC non-substrate	N-out	AVVAASQKKQ	AITALVVVSIVALAVLIITCVLIHCC	QVRKHCEWCR
Q96JJ7	TM	TMX3_HUMAN	TMX3	6.618	9.765	HUMAN	NONSUB	HC non-substrate	N-out	KSTIVSIFKS	SPLMGCFLFGLPLGVISIMCYGI	YTADTDGGYI
Q96JJ7	UP	TMX3_HUMAN	TMX3	7.566	16.433	HUMAN	NONSUB	HC non-substrate	N-out	TIVSIFKSSP	LMGCFLFGLPLGVISIMCYGI	YTADTDGGYI
O43914	TM	TYOBP_HUMAN	TYROBP	18.395	33.305	HUMAN	NONSUB	LC non-substrate	N-out	DCSCSTVSPG	VLAGIVMGDLVLTVLIALAVYFL	GRLVPRGRGA
O43914	UP	TYOBP_HUMAN	TYROBP	10.035	16.371	HUMAN	NONSUB	LC non-substrate	N-out	SDCSCSTVSP	GVLAGIVMGDLVLTVLIALAV	YFLGRLVPRG
Q8R534	UP	ADM1B_MOUSE	Adam1b	12.596	36.414	MOUSE	NONSUBPRED	LC non-substrate	N-out	STEELILNLK	LIVLAVILVLMILLIIICIIS	AYTKSETASE
Q9UKF5	TM	ADA29_HUMAN	ADAM29	17.735	27.784	HUMAN	NONSUBPRED	LC substrate	N-out	PPPKRKKKKK	FCYLCILLLIVLFILLCCLYRLC	KKSKPIKKQQ
Q9BZ11	TM	ADA33_HUMAN	ADAM33	7.829	13.486	HUMAN	NONSUBPRED	LC non-substrate	N-out	WRPRRARGTP	LLLLLLLLLLWPVPGAGVLQGHI	PGQPVTPHWV
P58335	TM	ANTR2_HUMAN	ANTXR2	9.363	14.428	HUMAN	NONSUBPRED	HC non-substrate	N-out	IVTATECSNG	IAAIIVILVLLLLLGIGLMWWFW	PLCCKVVIKD
P58335	UP	ANTR2_HUMAN	ANTXR2	9.512	18.628	HUMAN	NONSUBPRED	HC non-substrate	N-out	IVTATECSNG	IAAIIVILVLLLLLGIGLMWWFW	PLCCKVVIKD
O75787	TM	RENR_HUMAN	ATP6AP2	8.265	9.502	HUMAN	NONSUBPRED	HC non-substrate	N-out	YNFEYSVVFN	MVLWIMIALALAVIITSYNIWNM	DPGYDSIIYR
O75882	UP	ATRN_HUMAN	ATRN	33.371	44.504	HUMAN	NONSUBPRED	LC substrate	N-out	FSQHSNFMDL	VQFFVTFFSCFLSLLLVAAVV	WKIKQSCWAS
Q7Z6A9	TM	BTLA_HUMAN	BTLA	8.312	10.675	HUMAN	NONSUBPRED	LC non-substrate	N-out	PSKDEMASRP	WLLYRLLPLGGLPLLITTCFCLF	CCLRRHQGKQ
Q9JK39	UP	BTNLA_MOUSE	Btnl10	7.926	17.827	MOUSE	NONSUBPRED	HC non-substrate	N-out	KGQPVSAESH	FSVSASTGLVALLSIVT	PQDTAVGGLT
Q6ZRH7	TM	CTSRG_HUMAN	CATSPERG	7.466	14.763	HUMAN	NONSUBPRED	HC non-substrate	N-out	PKRALFIIMV	SASVFVGLVIFYIAFCLLWPLVV	KGCTMIRWKI
P09693	UP	CD3G_HUMAN	CD3G	8.298	17.932	HUMAN	NONSUBPRED	HC non-substrate	N-out	CIELNAATIS	GFLFAEIVSIFVLAVGVYFIA	GQDGVRQSRA
Q61476	TM	DAF2_MOUSE	Cd55b	12.482	18.247	MOUSE	NONSUBPRED	LC non-substrate	N-out	ESNSGGDRYI	YGFVAVIAMIDSLIIVKTLWTIL	SPNRRSDFQG
Q01151	TM	CD83_HUMAN	CD83	8.689	15.878	HUMAN	NONSUBPRED	LC non-substrate	N-out	ETFKKYRAEI	VLLLALVIFYLTLIIFTCKFARL	QSIFPDFSKA
P42082	UP	CD86_MOUSE	Cd86	13.561	30.412	MOUSE	NONSUBPRED	LC non-substrate	N-out	EFPSPQTYWK	EITASVTVALLLVMLLIIVCH	KKPNQPSRPS
P01732	TM	CD8A_HUMAN	CD8A	10.699	15.507	HUMAN	NONSUBPRED	LC non-substrate	N-out	TRGLDFACDI	YIWAPLAGTCGVLLLSLVITLYC	NHRNRRRVCK
P01732	UP	CD8A_HUMAN	CD8A	12.6	20.841	HUMAN	NONSUBPRED	LC non-substrate	N-out	HTRGLDFACD	IYIWAPLAGTCGVLLLSLVIT	LYCNHRNRRR
Q6ZU64	UP	CFA65_HUMAN	CFAP65	14.565	25.059	HUMAN	NONSUBPRED	LC non-substrate	N-out	MKYRPPKTKF	FFTVIPQPIFLSPGITLTLPI	VFRPLEAKEY
Q9H6B4	UP	CLMP_HUMAN	CLMP	37.056	44.649	HUMAN	NONSUBPRED	LC substrate	N-out	QYVQSIGMVA	GAVTGIVAGALLIFLLVWLLI	RRKDKERYEE
Q8VHS2	TM	CRUM1_MOUSE	Crb1	12.319	25.686	MOUSE	NONSUBPRED	LC non-substrate	N-out	ADDRLLGIFT	AVGSGTLALFFILLLAGVASLIA	SNKRATQGTY
Q8VHS2	UP	CRUM1_MOUSE	Crb1	9.959	22.242	MOUSE	NONSUBPRED	LC non-substrate	N-out	RCELDLADDR	LLGIFTAVGSGTLALFFILLL	AGVASLIASN
P15509	TM	CSF2R_HUMAN	CSF2RA	35.045	61.723	HUMAN	NONSUBPRED	LC substrate	N-out	EFGSDDGNLG	SVYIYVLLIVGTLVCGIVLGFLF	KRFLRIQRLF
Q99062	TM	CSF3R_HUMAN	CSF3R	8.168	14.23	HUMAN	NONSUBPRED	HC non-substrate	N-out	LMTLTPEGSE	LHIILGLFGLLLLLTCLCGTAWL	CCSPNRKNPL
Q9NZJ5	UP	E2AK3_HUMAN	EIF2AK3	9.183	16.215	HUMAN	NONSUBPRED	HC non-substrate	N-out	HYNKNIRKKD	PVLLLHWWKEIVATILFCIIA	TTFIVRRLFH
Q8C7X2	UP	EMC1_MOUSE	Emc1	14.215	27.689	MOUSE	NONSUBPRED	LC non-substrate	N-out	FDVLKDDYDY	VLISSVLFGLVFATMITKRLA	QVKLLNRAWR
Q5UCC4	TM	EMC10_HUMAN	EMC10	8.201	13.605	HUMAN	NONSUBPRED	HC non-substrate	N-out	QKAKNPQEQK	SFFAKYWMYIIPVVLFLMMSGAP	DTGGQGGGGG
Q5UCC4	UP	EMC10_HUMAN	EMC10	8.313	16.278	HUMAN	NONSUBPRED	HC non-substrate	N-out	KAKNPQEQKS	FFAKYWMYIIPVVLFLMMSGA	PDTGGQGGGG
Q9NPA0	UP	EMC7_HUMAN	EMC7	8.22	13.784	HUMAN	NONSUBPRED	HC non-substrate	N-out	IKRESWGWTD	FLMNPMVMMMVLPLLIFVLLP	KVVNTSDPDM
Q60629	UP	EPHA5_MOUSE	Epha5	7.854	20.315	MOUSE	NONSUBPRED	HC non-substrate	N-out	AASNDQSQIP	IIAVSVTVGVILLAVMIGFLL	SGSCCDCGCG
Q9UQF0	TM	SYCY1_HUMAN	ERVW-1	7.122	11.129	HUMAN	NONSUBPRED	HC non-substrate	N-out	MPWILPFLGP	LAAIILLLLFGPCIFNLLVNFVS	SRIEAVKLQM
Q9UQF0	UP	SYCY1_HUMAN	ERVW-1	7.744	15.212	HUMAN	NONSUBPRED	HC non-substrate	N-out	NTGPWGLLSQ	WMPWILPFLGPLAAIILLLLF	GPCIFNLLVN
P25446	TM	TNR6_MOUSE	Fas	35.972	66.087	MOUSE	NONSUBPRED	LC substrate	N-out	NCRKQSPRNR	LWLLTILVLLIPLVFIYR	KYRKRKCWKR
P08637	TM	FCG3A_HUMAN	FCGR3A	7.317	11.639	HUMAN	NONSUBPRED	HC non-substrate	N-out	STISSFFPPG	YQVSFCLVMVLLFAVDTGLYFSV	KTNIRSSTRD
P36888	TM	FLT3_HUMAN	FLT3	23.057	44.63	HUMAN	NONSUBPRED	LC substrate	N-out	PGPFPFIQDN	ISFYATIGVCLLFIVVLTLLICH	KYKKQFRYES
Q9Z239	TM	PLM_MOUSE	Fxyd1	24.019	54.635	MOUSE	NONSUBPRED	LC substrate	N-out	EPDPFTYDYH	TLRIGGLTIAGILFILGILIILS	KRCRCKFNQQ
Q9NU53	UP	GINM1_HUMAN	GINM1	8.312	15.504	HUMAN	NONSUBPRED	HC non-substrate	N-out	VFPVFFQFLN	IMVVGITGAAVVITILKVFFP	VSEYKGILQL
Q99795	UP	GPA33_HUMAN	GPA33	7.939	15.875	HUMAN	NONSUBPRED	LC non-substrate	N-out	VAVRSPSMNV	ALYVGIAVGVVAALIIIGIII	YCCCCRGKDD
Q14CZ8	UP	HECAM_HUMAN	HEPACAM	12.047	37.095	HUMAN	NONSUBPRED	LC non-substrate	N-out	VKITVYRRSS	LYIILSTGGIFLLVTLVTVCA	CWKPSKRKQK
Q9EQS9	UP	IGDC4_MOUSE	Igdcc4	11.332	18.299	MOUSE	NONSUBPRED	LC non-substrate	N-out	SDSLDVHAVT	GIIVGVCLGLLCLLACMCAGL	RRSSHREALP
Q7TSN7	TM	IGSF5_MOUSE	Igsf5	19.179	46.92	MOUSE	NONSUBPRED	LC non-substrate	N-out	GEEGPALPTW	AIILLAVAFSLLLILIIVLIIIF	CCCCASRREK
Q7TSN7	UP	IGSF5_MOUSE	Igsf5	7.973	15.458	MOUSE	NONSUBPRED	LC non-substrate	N-out	EEGPALPTWA	IILLAVAFSLLLILIIVLIII	FCCCCASRRE
Q9P2J2	TM	TUTLA_HUMAN	IGSF9	49.887	59.606	HUMAN	NONSUBPRED	LC substrate	N-out	PGLLPQPVLA	GVVGGVCFLGVAVLVSILAGCLL	NRRRAARRRR
Q99665	TM	I12R2_HUMAN	IL12RB2	9.458	16.597	HUMAN	NONSUBPRED	LC non-substrate	N-out	REFCLQGKAN	WMAFVAPSICIAIIMVGIFSTHY	FQQKVFVLLA
Q9NZN1	UP	IRPL1_HUMAN	IL1RAPL1	13.603	24.448	HUMAN	NONSUBPRED	LC non-substrate	N-out	LLHKRELMYT	VELAGGLGAILLLLVCLVTIY	KCYKIEIMLF
Q6PHB0	TM	I20RA_MOUSE	Il20ra	13.002	24.466	MOUSE	NONSUBPRED	LC non-substrate	N-out	VQTSAWKAKV	IFWYVFLTSVIVFLFSAIGYLVY	RYIHVGKEKH
Q8N6P7	UP	I22R1_HUMAN	IL22RA1	11.49	20.392	HUMAN	NONSUBPRED	LC non-substrate	N-out	VKTLPDRTWT	YSFSGAFLFSMGFLVAVLCYL	SYRYVTKPPA
Q6UWB1	UP	I27RA_HUMAN	IL27RA	15.506	28.981	HUMAN	NONSUBPRED	LC non-substrate	N-out	HLPDNTLRWK	VLPGILFLWGLFLLGCGLSLA	TSGRCYHLRH
P31785	TM	IL2RG_HUMAN	IL2RG	13.605	19.346	HUMAN	NONSUBPRED	LC non-substrate	N-out	KENPFLFALE	AVVISVGSMGLIISLLCVYFWLE	RTMPRIPTLK
Q01344	UP	IL5RA_HUMAN	IL5RA	13.929	24.935	HUMAN	NONSUBPRED	LC non-substrate	N-out	NDEHKPLREW	FVIVIMATICFILLILSLIC	KICHLWIKLF
Q86SU0	TM	ILDR1_HUMAN	ILDR1	14.71	31.364	HUMAN	NONSUBPRED	HC non-substrate	N-out	TSGDPDKEVK	LIVLHWLTVIFIILGALLLLLLI	GVCWCQCCPQ
P26006	UP	ITA3_HUMAN	ITGA3	10.731	26.864	HUMAN	NONSUBPRED	LC non-substrate	N-out	LVEELPAEIE	LWLVLVAVGAGLLLLGLIILLLW	KCGFFKRART
P26010	UP	ITB7_HUMAN	ITGB7	12.186	20.794	HUMAN	NONSUBPRED	LC non-substrate	N-out	VRPQEKGADH	TQAIVLGCVGGIVAVGLGLVLAY	RLSVEIYDRR
Q5VV43	UP	K0319_HUMAN	KIAA0319	9.29	16.904	HUMAN	NONSUBPRED	LC non-substrate	N-out	WDGESNCEWS	IFYVTVLAFTLIVLTGGFTWL	CICCCKRQKR
Q8IZU9	UP	KIRR3_HUMAN	KIRREL3	13.696	35.46	HUMAN	NONSUBPRED	LC non-substrate	N-out	GLEAESVPMA	VIIGVAVGAGVAFLVLMATIV	AFCCARSQRN
Q96FE5	UP	LIGO1_HUMAN	LINGO1	18.353	30.841	HUMAN	NONSUBPRED	LC non-substrate	N-out	FDIKTLIIAT	TMGFISFLGVVLFCLVLLFLW	SRGKGNTKHN
Q9Y561	TM	LRP12_HUMAN	LRP12	11.394	21.213	HUMAN	NONSUBPRED	HC non-substrate	N-out	CRWSTKESPR	WRSALLLLFLAGVYGNGALA	EHSENVHISG
Q8TF66	UP	LRC15_HUMAN	LRRC15	8.876	24.369	HUMAN	NONSUBPRED	LC non-substrate	N-out	VWGMTQAQSG	LAIAAIVIGIVALACSLAACV	GCCCCKKRSQ
Q9H756	UP	LRC19_HUMAN	LRRC19	8.518	17.111	HUMAN	NONSUBPRED	LC non-substrate	N-out	SEHEPLGKSW	AFLVGVVVTVLTTSLLIFIAI	KCPIWYNILL
Q2I0M4	UP	LRC26_HUMAN	LRRC26	7.251	14.801	HUMAN	NONSUBPRED	LC non-substrate	N-out	HCAQPLALRD	LAVVYTLGPASFLVSLASCLA	LGSGLTACRA
Q9HBL6	UP	LRTM1_HUMAN	LRTM1	6.889	14.69	HUMAN	NONSUBPRED	HC non-substrate	N-out	PANLRHAIAT	VIITGVVCGIVCLMMLAAAIY	GCTYAAITAQ
P36941	TM	TNR3_HUMAN	LTBR	6.518	10.404	HUMAN	NONSUBPRED	HC non-substrate	N-out	PLPPEMSGTM	LMLAVLLPLAFFLLLATVFSCIW	KSHPSLCRKL
O14786	TM	NRP1_HUMAN	NRP1	9.546	18.751	HUMAN	NONSUBPRED	HC non-substrate	N-out	PGNVLKTLDP	ILITIIAMSALGVLLGAVCGVVL	YCACWHNGMS
Q8TEM1	TM	PO210_HUMAN	NUP210	7.717	11.241	HUMAN	NONSUBPRED	HC non-substrate	N-out	LFQHFLDSYQ	VMFFTLFALLAGTAVMIIAYHTV	CTPRDLAVPA
Q8TEM1	UP	PO210_HUMAN	NUP210	5.953	12.598	HUMAN	NONSUBPRED	HC non-substrate	N-out	LFQHFLDSYQ	VMFFTLFALLAGTAVMIIAYH	TVCTPRDLAV
Q86WC4	TM	OSTM1_HUMAN	OSTM1	9.233	17.741	HUMAN	NONSUBPRED	LC non-substrate	N-out	FNCSVPCSDT	VPVIAVSVFILFLPVVFYLSSFL	HSEQKKRKLI
Q969N2	TM	PIGT_HUMAN	PIGT	7.576	11.268	HUMAN	NONSUBPRED	LC non-substrate	N-out	PLLVNLPTPD	FSMPYNVICLTCTVVAVCYGSFY	NLLTRTFHIE
Q5SGD2	UP	PPM1L_HUMAN	PPM1L	10.184	18.579	HUMAN	NONSUBPRED	HC non-substrate	N-out	MRYFLLRPET	LFLLCISLALWSYFFHT	DEVKTIVKSS
Q9P2B2	UP	FPRP_HUMAN	PTGFRN	9.054	26.166	HUMAN	NONSUBPRED	HC non-substrate	N-out	MDVLNAFKYP	LLIGVGLSTVIGLLSCLIGYC	SSHWCCKKEV
P0DTF9	TM	PTIP2_HUMAN	PTTG1IP2	6.39	9.757	HUMAN	NONSUBPRED	HC non-substrate	N-out	SIYWLNCKVD	MFGIMMLLLIAVLITGFVWYCCA	YHFYLQDLNR
Q9NXS2	TM	QPCTL_HUMAN	QPCTL	13.067	22.437	HUMAN	NONSUBPRED	LC non-substrate	N-out	LPPKRRLLPR	VRLLPLLLALAVGSAFYTIWSGW	HRRTEELPLG
Q96BY9	TM	SARAF_HUMAN	SARAF	13.723	21.363	HUMAN	NONSUBPRED	HC non-substrate	N-out	YYKWSSADSC	NMSGLITIVVLLGIAFVVYKLFL	SDGQYSPPPY
Q13591	UP	SEM5A_HUMAN	SEMA5A	11.747	20.363	HUMAN	NONSUBPRED	LC non-substrate	N-out	EEKRCGEFNM	FHMIAVGLSSSILGCLLTLLV	YTYCQRYQQQ
Q9WTM3	TM	SEM6C_MOUSE	Sema6c	10.819	18.509	MOUSE	NONSUBPRED	LC non-substrate	N-out	SPASASRSIP	IPLLLACVAAAFALGASVSGLLV	SCACRRANRR
Q6UWI4	TM	SHSA2_HUMAN	SHISA2	13.958	18.75	HUMAN	NONSUBPRED	LC non-substrate	N-out	KDGPDGSAVP	IYVPFLIVGSVFVAFIILGSLVA	ACCCRCLRPK
Q96DD7	TM	SHSA4_HUMAN	SHISA4	5.705	7.368	HUMAN	NONSUBPRED	LC non-substrate	N-out	KHCLAFSPKT	IAGIASAVILFVAVVATTICCFL	CSCCYLYRRR
A6NL88	UP	SHSA7_HUMAN	SHISA7	29.964	46.869	HUMAN	NONSUBPRED	LC non-substrate	N-out	GGEGPGGSTA	YVVCGVISFALAVGVGAKVAF	SKASRAPRAH
Q3SXP7	UP	SHSL1_HUMAN	SHISAL1	7.699	15.163	HUMAN	NONSUBPRED	LC non-substrate	N-out	SEGYMHNNYT	ALLGVWIYGFFVLMLLVLDLL	YYSAMNYDIC
Q9D3G2	TM	SLAF8_MOUSE	Slamf8	7.37	10.211	MOUSE	NONSUBPRED	HC non-substrate	N-out	SGKASYKDVL	LVVVPITLFLILAGLFGAWHHGL	CSGKKKDACT
Q9HBV2	TM	SACA1_HUMAN	SPACA1	16.044	35.732	HUMAN	NONSUBPRED	LC non-substrate	N-out	MRRSSLPATD	AALIFVLTIGVIICVFIIFLLIF	IIINWAAVKA
P37173	TM	TGFR2_HUMAN	TGFBR2	12.098	20.294	HUMAN	NONSUBPRED	LC non-substrate	N-out	NPDLLLVIFQ	VTGISLLPPLGVAISVIIIFYCY	RVNRQQKLSS
P37173	UP	TGFR2_HUMAN	TGFBR2	17.067	31.131	HUMAN	NONSUBPRED	LC non-substrate	N-out	NPDLLLVIFQ	VTGISLLPPLGVAISVIIIFY	CYRVNRQQKL
Q15399	TM	TLR1_HUMAN	TLR1	6.908	9.106	HUMAN	NONSUBPRED	HC non-substrate	N-out	MSELSCNITL	LIVTIVATMLVLAVTVTSLCSYL	DLPWYLRMVC
Q15399	UP	TLR1_HUMAN	TLR1	7.445	15.615	HUMAN	NONSUBPRED	HC non-substrate	N-out	HMSELSCNIT	LLIVTIVATMLVLAVTVTSLC	SYLDLPWYLR
Q6R5N8	UP	TLR13_MOUSE	Tlr13	10.977	22.086	MOUSE	NONSUBPRED	HC non-substrate	N-out	DAMCNFDLGK	VYFLCSFSMVLSTMVFSWFST	KMIASLWYGL
O60602	TM	TLR5_HUMAN	TLR5	7.522	12.371	HUMAN	NONSUBPRED	LC non-substrate	N-out	VLKSLKFSLF	IVCTVTLTLFLMTILTVTKFRGF	CFICYKTAQR
Q9NYK1	TM	TLR7_HUMAN	TLR7	10.552	18.542	HUMAN	NONSUBPRED	HC non-substrate	N-out	CELDLTNLIL	FSLSISVSLFLMVMMTASHLYFW	DVWYIYHFCK
Q9NYK1	UP	TLR7_HUMAN	TLR7	7.045	12.794	HUMAN	NONSUBPRED	HC non-substrate	N-out	LYTCELDLTN	LILFSLSISVSLFLMVMMTAS	HLYFWDVWYI
Q9EQU3	UP	TLR9_MOUSE	Tlr9	6.838	14.975	MOUSE	NONSUBPRED	HC non-substrate	N-out	LCLDEVLSWD	CFGLSLLAVAVGMVVPILHHL	CGWDVWYCFH
Q9D2R4	UP	TMD11_MOUSE	Tmed11	9.461	12.67	MOUSE	NONSUBPRED	LC non-substrate	N-out	ILKEQDYQRD	REENFRITSEDTNRNVLW	WAFAQILIFI
Q8N131	UP	PORIM_HUMAN	TMEM123	14.017	30.064	HUMAN	NONSUBPRED	LC non-substrate	N-out	EAKKGSKFDT	GSFVGGIVLTLGVLSILYIGC	KMYYSRRGIR
Q4KMG9	TM	TM52B_HUMAN	TMEM52B	7.598	11.344	HUMAN	NONSUBPRED	HC non-substrate	N-out	EHCLTTDWVH	LWYIWLLVVIGALLLLCGLTSLC	FRCCCLSRQQ
Q9BXS4	UP	TMM59_HUMAN	TMEM59	6.983	15.505	HUMAN	NONSUBPRED	HC non-substrate	N-out	GFLRCLSLNS	GWILTTTLVLSVMVLLWICCA	TVATAVEQYV
A2RUT3	TM	TMM89_HUMAN	TMEM89	16.622	30.015	HUMAN	NONSUBPRED	LC substrate	N-out	CPGYWLGPGA	SRIYPVAAVMITTTMLMICRKIL	QGRRRSQATK
B7ZWI3	TM	TMM92_MOUSE	Tmem92	7.111	8.881	MOUSE	NONSUBPRED	HC non-substrate	N-out	VWDPANDRFR	FLVILACIIFPILFICALVSLFC	PNCTELQHDV
Q8NEW7	TM	TMIE_HUMAN	TMIE	7.278	11.754	HUMAN	NONSUBPRED	LC non-substrate	N-out	KETVVFWDMR	LWHVVGIFSLFVLSIIITLCCVF	NCRVPRTRKE
Q96BF3	UP	TMIG2_HUMAN	TMIGD2	14.007	25.975	HUMAN	NONSUBPRED	LC non-substrate	N-out	NRNRIASFPG	FLFVLLGVGSMGVAAIVWGAW	FWGRRSCQQR
Q9H3N1	UP	TMX1_HUMAN	TMX1	11.454	20.649	HUMAN	NONSUBPRED	HC non-substrate	N-out	EDLGLPVWGS	YTVFALATLFSGLLLGLCMIFVA	DCLCPSKRRR
Q9Y320	UP	TMX2_HUMAN	TMX2	7.802	12.812	HUMAN	NONSUBPRED	LC non-substrate	N-out	IFMFSKVANT	ILFFRLDIRMGLLYITLCIVFLM	TCKPPLYMGP
O35305	TM	TNR11_MOUSE	Tnfrsf11a	35.28	53.903	MOUSE	NONSUBPRED	LC substrate	N-out	RRPPKEAQAY	LPSLIVLLLFISVVVVAAIIFGV	YYRKGGKALT
Q96J42	TM	TXD15_HUMAN	TXNDC15	8.549	17.164	HUMAN	NONSUBPRED	LC non-substrate	N-out	LPSTLIKSVD	WLLVFSLFFLISFIMYATI	RTESIRWLIP
Q96AW1	UP	VOPP1_HUMAN	VOPP1	28.927	32.374	HUMAN	NONSUBPRED	LC non-substrate	N-out	CVRALSIQRL	WYFWFLLMMGVLFCCGAGFFI	RRRMYPPPLI
P0DPA2	TM	VSIG8_HUMAN	VSIG8	8.105	13.191	HUMAN	NONSUBPRED	HC non-substrate	N-out	KVSDSRRIGV	IIGIVLGSLLALGCLAVGIWGLV	CCCCGGSGAG
P0DPA2	UP	VSIG8_HUMAN	VSIG8	8.239	19.397	HUMAN	NONSUBPRED	HC non-substrate	N-out	VKVSDSRRIG	VIIGIVLGSLLALGCLAVGIW	GLVCCCCGGS
Q6ZMQ8	UP	LMTK1_HUMAN	AATK	19.42	42.468	HUMAN	OTHERS	LC non-substrate	N-out	PLSELSWPSS	LAVVAVSFSGLFAVIVLMLAC	LCCKKGGIGF
P12821	TM	ACE_HUMAN	ACE	50.977	88.597	HUMAN	OTHERS	LC substrate	N-out	GLDLDAQQAR	VGQWLLLFLGIALLVATLGL	SQRLFSIRHR
P12821	UP	ACE_HUMAN	ACE	61.17	85.378	HUMAN	OTHERS	LC substrate	N-out	GLDLDAQQAR	VGQWLLLFLGIALLVATLGLS	QRLFSIRHRS
P36896	TM	ACV1B_HUMAN	ACVR1B	19.004	34.516	HUMAN	OTHERS	LC non-substrate	N-out	EHPSMWGPVE	LVGIIAGPVFLLFLIIIIVFLVI	NYHQRVYHNR
P36896	UP	ACV1B_HUMAN	ACVR1B	23.786	53.032	HUMAN	OTHERS	LC non-substrate	N-out	EHPSMWGPVE	LVGIIAGPVFLLFLIIIIVFLVI	NYHQRVYHNR
Q8NER5	TM	ACV1C_HUMAN	ACVR1C	49.159	50.595	HUMAN	OTHERS	LC non-substrate	N-out	PNAPKLGPME	LAIIITVPVCLLSIAAMLTVWAC	QGRQCSYRKK
Q8NER5	UP	ACV1C_HUMAN	ACVR1C	16.733	53.607	HUMAN	OTHERS	LC non-substrate	N-out	PNAPKLGPME	LAIIITVPVCLLSIAAMLTVW	ACQGRQCSYR
P27037	TM	AVR2A_HUMAN	ACVR2A	21.277	32.916	HUMAN	OTHERS	LC non-substrate	N-out	PVTPKPPYYN	ILLYSLVPLMLIAGIVICAFWVY	RHHKMAYPPV
P27037	UP	AVR2A_HUMAN	ACVR2A	29.431	58.728	HUMAN	OTHERS	LC non-substrate	N-out	TSNPVTPKPP	YYNILLYSLVPLMLIAGIVICAFWVY	RHHKMAYPPV
P37023	TM	ACVL1_HUMAN	ACVRL1	78.716	93.096	HUMAN	OTHERS	HC substrate	N-out	PSEQPGTDGQ	LALILGPVLALLALVALGVLGLW	HVRRRQEKQR
P37023	UP	ACVL1_HUMAN	ACVRL1	87.532	93.279	HUMAN	OTHERS	HC substrate	N-out	PSEQPGTDGQ	LALILGPVLALLALVALGVLGLW	HVRRRQEKQR
O43184	TM	ADA12_HUMAN	ADAM12	78.204	94.537	HUMAN	OTHERS	HC substrate	N-out	DSGPIRQADN	QGLTIGILVTILCLLAAGFVVYL	KRKTLIRLLF
O43184	UP	ADA12_HUMAN	ADAM12	80.366	89.691	HUMAN	OTHERS	HC substrate	N-out	GPIRQADNQG	LTIGILVTILCLLAAGFVVYL	KRKTLIRLLF
Q13444	TM	ADA15_HUMAN	ADAM15	44.407	85.981	HUMAN	OTHERS	LC substrate	N-out	TTQLKATSSL	TTGLLLSLLVLLVLVMLGASYWY	RARLHQRLCQ
Q13444	UP	ADA15_HUMAN	ADAM15	46.242	72.619	HUMAN	OTHERS	LC substrate	N-out	QLKATSSLTT	GLLLSLLVLLVLVMLGASYWY	RARLHQRLCQ
Q9Z0F8	TM	ADA17_MOUSE	Adam17	19.026	35.637	MOUSE	OTHERS	LC non-substrate	N-out	NTFGKFLADN	IVGSVLVFSLIFWIPFSILVHCV	DKKLDKQYES
Q9Z0F8	UP	ADA17_MOUSE	Adam17	42.501	63.431	MOUSE	OTHERS	LC non-substrate	N-out	NTFGKFLADN	IVGSVLVFSLIFWIPFSILVH	CVDKKLDKQY
Q9R157	TM	ADA18_MOUSE	Adam18	55.047	90.423	MOUSE	OTHERS	LC substrate	N-out	TKRLSKNEDS	WVILGFFIFLPFIVTFLVGI	MKRNERKIVP
Q9Y3Q7	TM	ADA18_HUMAN	ADAM18	19.064	56.373	HUMAN	OTHERS	LC non-substrate	N-out	FYTEKGYNTH	WNNWFILSFCIFLPFFIVFTTVI	FKRNEISKSC
Q9R157	UP	ADA18_MOUSE	Adam18	38.668	69.885	MOUSE	OTHERS	LC substrate	N-out	TKRLSKNEDS	WVILGFFIFLPFIVTFLVGIM	KRNERKIVPQ
Q9Y3Q7	UP	ADA18_HUMAN	ADAM18	34.661	63.582	HUMAN	OTHERS	LC non-substrate	N-out	EKGYNTHWNN	WFILSFCIFLPFFIVFTTVIF	KRNEISKSCN
O35674	TM	ADA19_MOUSE	Adam19	58.839	79.221	MOUSE	OTHERS	LC substrate	N-out	VDSGPLPPKS	VGPVIAGVFSALFVLAVLVLLCH	CYRQSHKLGK
O35674	UP	ADA19_MOUSE	Adam19	33.881	63.597	MOUSE	OTHERS	LC substrate	N-out	VDSGPLPPKS	VGPVIAGVFSALFVLAVLVLL	CHCYRQSHKL
Q60813	TM	ADM1A_MOUSE	Adam1a	23.866	57.876	MOUSE	OTHERS	LC non-substrate	N-out	KMEDEEVNLK	VMVLVVPIFLVVLLCCLMLIAYL	WSEVQEVVSP
Q60813	UP	ADM1A_MOUSE	Adam1a	18.847	39.729	MOUSE	OTHERS	LC non-substrate	N-out	KMEDEEVNLK	VMVLVVPIFLVVLLCCLMLIA	YLWSEVQEVV
Q8R534	TM	ADM1B_MOUSE	Adam1b	18.164	39.155	MOUSE	OTHERS	LC non-substrate	N-out	STEELILNLK	LIVLAVILVLMILLIIICIISAY	TKSETASEAG
Q99965	TM	ADAM2_HUMAN	ADAM2	42.302	82.925	HUMAN	OTHERS	LC non-substrate	N-out	IYHSKPMRWP	FFLFIPFFIIFCVLIAIMVKVNF	QRKKWRTEDY
Q99965	UP	ADAM2_HUMAN	ADAM2	29.692	57.941	HUMAN	OTHERS	LC non-substrate	N-out	ENIYHSKPMR	WPFFLFIPFFIIFCVLIAIMV	KVNFQRKKWR
O43506	TM	ADA20_HUMAN	ADAM20	44.541	83.363	HUMAN	OTHERS	LC substrate	N-out	MEGLNVMGKL	RYLSLLCLLPLVAFLLFCLHVLF	KKRTKSKEDE
O43506	UP	ADA20_HUMAN	ADAM20	76.102	91.336	HUMAN	OTHERS	LC substrate	N-out	GLNVMGKLRY	LSLLCLLPLVAFLLFCLHVLF	KKRTKSKEDE
Q9JI76	TM	ADA21_MOUSE	Adam21	42.515	50.924	MOUSE	OTHERS	LC substrate	N-out	SGPTSQKRRV	IITVLSITVPVLSILICLLIAGL	YRIYCKIPSG
Q9UKJ8	TM	ADA21_HUMAN	ADAM21	36.568	69.878	HUMAN	OTHERS	LC substrate	N-out	PASAKRGVFL	PLIVIPSLSVLTFLFTVGLLMYL	RQCSGPKETK
Q9JI76	UP	ADA21_MOUSE	Adam21	19.165	52.451	MOUSE	OTHERS	LC substrate	N-out	DSGPTSQKRR	VIITVLSITVPVLSILICLLI	AGLYRIYCKI
Q9UKJ8	UP	ADA21_HUMAN	ADAM21	15.643	44.074	HUMAN	OTHERS	LC substrate	N-out	DSGPASAKRG	VFLPLIVIPSLSVLTFLFTVG	LLMYLRQCSG
O75077	TM	ADA23_HUMAN	ADAM23	39.237	66.56	HUMAN	OTHERS	LC substrate	N-out	GPKGPSATNL	IIGSIAGAILVAAIVLGGTGWGF	KNVKKRRFDP
O75077	UP	ADA23_HUMAN	ADAM23	52.875	77.323	HUMAN	OTHERS	LC substrate	N-out	EGPKGPSATN	LIIGSIAGAILVAAIVLGGTG	WGFKNVKKRR
Q9R160	TM	ADA24_MOUSE	Adam24	46.953	77.365	MOUSE	OTHERS	LC non-substrate	N-out	SKKDAPEKPN	VIIWLLPIICVAVVLSVLFCLSG	ATKKSREAAA
Q9R160	UP	ADA24_MOUSE	Adam24	32.475	70.042	MOUSE	OTHERS	LC non-substrate	N-out	SKKDAPEKPN	VIIWLLPIICVAVVLSVLFCL	SGATKKSREA
Q9R159	TM	ADA25_MOUSE	Adam25	31.793	67.61	MOUSE	OTHERS	LC substrate	N-out	TEKKHKKSIG	LVILFWILFACFSVLFIVFLFFL	RSYVELPMSE
Q9R159	UP	ADA25_MOUSE	Adam25	29.581	66.426	MOUSE	OTHERS	LC substrate	N-out	EKKHKKSIGL	VILFWILFACFSVLFIVFLFF	LRSYVELPMS
Q9UKQ2	TM	ADA28_HUMAN	ADAM28	61.795	86.507	HUMAN	OTHERS	LC substrate	N-out	PDCDDSSVVF	HFSIVVGVLFPMAVIFVVVAMVI	RHQSSREKQK
Q9UKQ2	UP	ADA28_HUMAN	ADAM28	20.33	43.856	HUMAN	OTHERS	LC substrate	N-out	CDDSSVVFHF	SIVVGVLFPMAVIFVVVAMVI	RHQSSREKQK
Q9UKF5	UP	ADA29_HUMAN	ADAM29	51.754	83.622	HUMAN	OTHERS	LC substrate	N-out	GPPPKRKKKK	KFCYLCILLLIVLFILLCCLY	RLCKKSKPIK
Q9UKF2	TM	ADA30_HUMAN	ADAM30	24.688	50.995	HUMAN	OTHERS	LC non-substrate	N-out	GLLRGAIPSS	IWVVSIIMFRLILLILSVVFVFF	RQVIGNHLKP
Q9UKF2	UP	ADA30_HUMAN	ADAM30	26.6	60.368	HUMAN	OTHERS	LC non-substrate	N-out	LRGAIPSSIW	VVSIIMFRLILLILSVVFVFF	RQVIGNHLKP
Q8TC27	TM	ADA32_HUMAN	ADAM32	68.603	85.052	HUMAN	OTHERS	LC substrate	N-out	IMERASGKTE	NTWLLGFLIALPILIVTTAIVLA	RKQLKKWFAK
Q8TC27	UP	ADA32_HUMAN	ADAM32	72.083	84.634	HUMAN	OTHERS	LC substrate	N-out	ERASGKTENT	WLLGFLIALPILIVTTAIVLA	RKQLKKWFAK
Q9BZ11	UP	ADA33_HUMAN	ADAM33	17.975	54.103	HUMAN	OTHERS	LC non-substrate	N-out	GPVQAENHDT	FLLAMLLSVLLPLLPGAGLAW	CCYRLPGAHL
Q3TTE0	TM	ADAM5_MOUSE	Adam5	26.557	49.61	MOUSE	OTHERS	LC substrate	N-out	HSNLKKNQLQ	LILYISLPLLVMISAVVI	KQSKLSRVCD
Q3TTE0	UP	ADAM5_MOUSE	Adam5	42.489	65.76	MOUSE	OTHERS	LC substrate	N-out	QQSHSNLKKN	QLQLILYISLPLLVMISAVVI	KQSKLSRVCD
Q9H2U9	TM	ADAM7_HUMAN	ADAM7	86.435	93.759	HUMAN	OTHERS	HC substrate	N-out	VACEETLHVT	NITILVVVLVLVIVGIGVLILLV	RYRKCIKLKQ
Q9H2U9	UP	ADAM7_HUMAN	ADAM7	84.31	89.481	HUMAN	OTHERS	HC substrate	N-out	ACEETLHVTN	ITILVVVLVLVIVGIGVLILL	VRYRKCIKLK
Q13443	TM	ADAM9_HUMAN	ADAM9	21.729	65.311	HUMAN	OTHERS	LC non-substrate	N-out	NEMNTALRDG	LLVFFFLIVPLIVCAIFIFI	KRDQLWRSYF
Q13443	UP	ADAM9_HUMAN	ADAM9	30.949	54.526	HUMAN	OTHERS	LC non-substrate	N-out	YNEMNTALRD	GLLVFFFLIVPLIVCAIFIFI	KRDQLWRSYF
Q13740	TM	CD166_HUMAN	ALCAM	59.49	84.44	HUMAN	OTHERS	LC substrate	N-out	NREKVNDQAK	LIVGIVVGLLLAALVAGVVYWLY	MKKSKTASKH
Q13740	UP	CD166_HUMAN	ALCAM	82.94	93.948	HUMAN	OTHERS	LC substrate	N-out	NREKVNDQAK	LIVGIVVGLLLAALVAGVVYWL	YMKKSKTASK
Q9UM73	UP	ALK_HUMAN	ALK	60.406	82.179	HUMAN	OTHERS	LC substrate	N-out	PHLPLSLILS	VVTSALVAALVLAFSGIMIVY	RRKHQELQAM
Q8K592	TM	AMHR2_MOUSE	Amhr2	27.859	67.435	MOUSE	OTHERS	LC substrate	N-out	EPQATPGGPV	WMALLLLGMFLVLLLSSIILALL	QRKACRVQGG
Q8K592	UP	AMHR2_MOUSE	Amhr2	60.413	83.877	MOUSE	OTHERS	LC substrate	N-out	QATPGGPVWM	ALLLLGMFLVLLLSSIILALL	QRKACRVQGG
Q86WK6	TM	AMGO1_HUMAN	AMIGO1	14.209	17.759	HUMAN	OTHERS	LC non-substrate	N-out	FTLHGHHDTL	NTAYTTLVGCILSVVLVLIYLYL	TPCRCWCRGV
Q86WK6	UP	AMGO1_HUMAN	AMIGO1	17.561	56.191	HUMAN	OTHERS	LC non-substrate	N-out	LHGHHDTLNT	AYTTLVGCILSVVLVLIYLYL	TPCRCWCRGV
Q9BXJ7	TM	AMNLS_HUMAN	AMN	45.665	77.868	HUMAN	OTHERS	LC substrate	N-out	AHVWGSSAAG	LAGGVAAAVLLALLVLLVAPPLL	RRAGRLRWRR
Q9BXJ7	UP	AMNLS_HUMAN	AMN	17.899	47.947	HUMAN	OTHERS	LC substrate	N-out	ESGAHVWGSS	AAGLAGGVAAAVLLALLVLLV	APPLLRRAGR
A6NF34	UP	ANTRL_HUMAN	ANTXRL	54.268	77.223	HUMAN	OTHERS	LC substrate	N-out	TSTTCGIFRN	WLYFVPLLLLVPLLLCCVWRL	CRKQTVKEPP
P51693	TM	APLP1_HUMAN	APLP1	90.216	96.538	HUMAN	OTHERS	HC substrate	N-out	APAGTGVSRE	AVSGLLIMGAGGGSLIVLSMLLL	RRKKPYGAIS
P51693	UP	APLP1_HUMAN	APLP1	83.984	91.112	HUMAN	OTHERS	HC substrate	N-out	APAGTGVSRE	AVSGLLIMGAGGGSLIVLSMLLL	RRKKPYGAIS
Q6PD19	UP	ARMD3_MOUSE	Armh3	8.478	22.581	MOUSE	OTHERS	HC non-substrate	N-out	NETVLLAKHN	IFTLALMIVNLFNMFITYG	DTFLPTPSSY
O75787	UP	RENR_HUMAN	ATP6AP2	13.091	27.766	HUMAN	OTHERS	HC non-substrate	N-out	YNLAYKYNFE	YSVVFNMVLWIMIALALAVII	TSYNIWNMDP
O75882	TM	ATRN_HUMAN	ATRN	60.518	90.022	HUMAN	OTHERS	LC substrate	N-out	AFSQHSNFMD	LVQFFVTFFSCFLSLLLVAAVVW	KIKQSCWASR
P56817	TM	BACE1_HUMAN	BACE1	23.39	40.951	HUMAN	OTHERS	LC non-substrate	N-out	YNIPQTDEST	LMTIAYVMAAICALFMLPLCLMV	CQWRCLRCLR
P56817	UP	BACE1_HUMAN	BACE1	22.671	57.226	HUMAN	OTHERS	LC non-substrate	N-out	PQTDESTLMT	IAYVMAAICALFMLPLCLMVC	QWRCLRCLRQ
Q13145	TM	BAMBI_HUMAN	BAMBI	33.4	49.895	HUMAN	OTHERS	LC substrate	N-out	SSKELWFRAA	VIAVPIAGGLILVLLIMLALRML	RSENKRLQDQ
Q13145	UP	BAMBI_HUMAN	BAMBI	39.7	68.002	HUMAN	OTHERS	LC substrate	N-out	TSSKELWFRA	AVIAVPIAGGLILVLLIMLAL	RMLRSENKRL
P36894	TM	BMR1A_HUMAN	BMPR1A	12.286	22.067	HUMAN	OTHERS	LC non-substrate	N-out	IGPFFDGSIR	WLVLLISMAVCIIAMIIFSSCFC	YKHYCKSISS
P36894	UP	BMR1A_HUMAN	BMPR1A	16.785	52.321	HUMAN	OTHERS	LC non-substrate	N-out	IGPFFDGSIR	WLVLLISMAVCIIAMIIFSSCFCY	KHYCKSISSR
O00238	TM	BMR1B_HUMAN	BMPR1B	53.381	82.31	HUMAN	OTHERS	LC substrate	N-out	RDFVDGPIHH	RALLISVTVCSLLLVLIILFCYF	RYKRQETRPR
O00238	UP	BMR1B_HUMAN	BMPR1B	73.283	85.414	HUMAN	OTHERS	LC substrate	N-out	DFVDGPIHHR	ALLISVTVCSLLLVLIILFCYF	RYKRQETRPR
Q13873	TM	BMPR2_HUMAN	BMPR2	14.074	20.55	HUMAN	OTHERS	LC non-substrate	N-out	PHSFNRDETI	IIALASVSVLAVLIVALCFGYRM	LTGDRKQGLH
Q13873	UP	BMPR2_HUMAN	BMPR2	47.479	79.282	HUMAN	OTHERS	LC non-substrate	N-out	PPHSFNRDET	IIIALASVSVLAVLIVALCFG	YRMLTGDRKQ
Q9BWV1	TM	BOC_HUMAN	BOC	25.21	51.477	HUMAN	OTHERS	LC substrate	N-out	MVARSSDLPY	LIVGVVLGSIVLIIVTFIPFCLW	RAWSKQKHTT
Q9BWV1	UP	BOC_HUMAN	BOC	46.892	80.701	HUMAN	OTHERS	LC substrate	N-out	MVARSSDLPY	LIVGVVLGSIVLIIVTFIPFC	LWRAWSKQKH
Q7Z6A9	UP	BTLA_HUMAN	BTLA	21.048	49.146	HUMAN	OTHERS	LC non-substrate	N-out	MASRPWLLYR	LLPLGGLPLLITTCFCLFCCL	RRHQGKQNEL
Q13410	TM	BT1A1_HUMAN	BTN1A1	30.23	58.544	HUMAN	OTHERS	LC non-substrate	N-out	IPASSLPRLT	PWIVAVAVILMVLGLLTIGSIFF	TWRLYNERPR
Q13410	UP	BT1A1_HUMAN	BTN1A1	73.999	86.267	HUMAN	OTHERS	LC non-substrate	N-out	ISIPASSLPR	LTPWIVAVAVILMVLGLLTIGSIFFTW	RLYNERPRER
Q8WVV5	TM	BT2A2_HUMAN	BTN2A2	37.629	76.717	HUMAN	OTHERS	LC substrate	N-out	ALAVILTASP	WMVSMTVILAVFIIFMAVSICCI	KKLQREKKIL
Q8WVV5	UP	BT2A2_HUMAN	BTN2A2	52.472	84.609	HUMAN	OTHERS	LC substrate	N-out	AVILTASPWM	VSMTVILAVFIIFMAVSICCI	KKLQREKKIL
Q96KV6	TM	BT2A3_HUMAN	BTN2A3P	22.225	54.587	HUMAN	OTHERS	LC substrate	N-out	ESFMPSRSPC	VVILPVIMIILMIPIAICIYWIN	NLQKEKKDSH
Q96KV6	UP	BT2A3_HUMAN	BTN2A3P	63.023	84.127	HUMAN	OTHERS	LC substrate	N-out	SFMPSRSPCV	VILPVIMIILMIPIAICIYWI	NNLQKEKKDS
P78410	TM	BT3A2_HUMAN	BTN3A2	21.893	38.711	HUMAN	OTHERS	LC substrate	N-out	ADPFFRSAQP	WIAALAGTLPILLLLLAGASYFL	WRQQKEITAL
P78410	UP	BT3A2_HUMAN	BTN3A2	63.622	82.689	HUMAN	OTHERS	LC substrate	N-out	DPFFRSAQPW	IAALAGTLPILLLLLAGASYF	LWRQQKEITA
Q7TST0	TM	BTNL1_MOUSE	Btnl1	31.059	63.133	MOUSE	OTHERS	LC substrate	N-out	PEPFFPKTCP	WKVALVCSVLILLVLLGGISLGI	WKEHQVKRRE
Q7TST0	UP	BTNL1_MOUSE	Btnl1	56.575	81.35	MOUSE	OTHERS	LC substrate	N-out	PFFPKTCPWK	VALVCSVLILLVLLGGISLGI	WKEHQVKRRE
A8MVZ5	TM	BTNLA_HUMAN	BTNL10	60.597	87.013	HUMAN	OTHERS	LC substrate	N-out	FSRSSQFTAW	KAALPLILVAMGLVIAGGICIFW	KRQREKNKAS
A8MVZ5	UP	BTNLA_HUMAN	BTNL10	83.016	90.696	HUMAN	OTHERS	LC substrate	N-out	RSSQFTAWKA	ALPLILVAMGLVIAGGICIFW	KRQREKNKAS
Q6UXE8	TM	BTNL3_HUMAN	BTNL3	41.308	77.017	HUMAN	OTHERS	LC substrate	N-out	FFQPSPWRLA	SILLGLLCGALCGVVMGMIIVFF	KSKGKIQAEL
Q6UXE8	UP	BTNL3_HUMAN	BTNL3	26.616	62.637	HUMAN	OTHERS	LC substrate	N-out	FQPSPWRLAS	ILLGLLCGALCGVVMGMIIVF	FKSKGKIQAE
Q8BJE2	TM	BTNL9_MOUSE	Btnl9	42.355	55.848	MOUSE	OTHERS	LC substrate	N-out	LPRMSPWKKA	FVGTLVVLPLSLIVLTMLALRYF	YKLRSFQEKQ
Q8BJE2	UP	BTNL9_MOUSE	Btnl9	17.924	47.053	MOUSE	OTHERS	LC substrate	N-out	FLPRMSPWKK	AFVGTLVVLPLSLIVLTMLAL	RYFYKLRSFQ
Q96F05	TM	CK024_HUMAN	C11orf24	36.296	69.434	HUMAN	OTHERS	LC non-substrate	N-out	EPLTQAVVDK	TLLLVVLLLGVTLFITVLVLFAL	QAYESYKKKD
Q96F05	UP	CK024_HUMAN	C11orf24	20.13	45.071	HUMAN	OTHERS	LC non-substrate	N-out	PLTQAVVDKT	LLLVVLLLGVTLFITVLVLFA	LQAYESYKKK
Q6NUJ2	TM	CK087_HUMAN	C11orf87	41.919	52.581	HUMAN	OTHERS	LC substrate	N-out	QQLFQSFSST	LVLIVLVTLIFCLIVLSLSTFHI	HKRRMKKRKM
Q6NUJ2	UP	CK087_HUMAN	C11orf87	61.642	84.671	HUMAN	OTHERS	LC substrate	N-out	QQLFQSFSST	LVLIVLVTLIFCLIVLSLSTF	HIHKRRMKKR
Q8NEA5	TM	CS018_HUMAN	C19orf18	31.066	54.892	HUMAN	OTHERS	LC substrate	N-out	IRHRPALVKV	ILISSVAFSIALICGMAISYMIY	RLAQAEERQQ
Q8NEA5	UP	CS018_HUMAN	C19orf18	42.958	70.342	HUMAN	OTHERS	LC substrate	N-out	IIRHRPALVK	VILISSVAFSIALICGMAISY	MIYRLAQAEE
O43570	TM	CAH12_HUMAN	CA12	59.852	78.724	HUMAN	OTHERS	LC substrate	N-out	CTAAGLSLGI	ILSLALAGILGICIVVVVSIWLF	RRKSIKKGDN
O43570	UP	CAH12_HUMAN	CA12	26.073	69.508	HUMAN	OTHERS	LC substrate	N-out	VQVCTAAGLS	LGIILSLALAGILGICIVVVV	SIWLFRRKSI
Q9ULX7	TM	CAH14_HUMAN	CA14	51.707	82.609	HUMAN	OTHERS	HC substrate	N-out	QAGSSYTTGE	MLSLGVGILVGCLCLLLAVYFIA	RKIRKKRLEN
Q9ULX7	UP	CAH14_HUMAN	CA14	86.973	93.167	HUMAN	OTHERS	HC substrate	N-out	AGSSYTTGEM	LSLGVGILVGCLCLLLAVYFI	ARKIRKKRLE
Q16790	TM	CAH9_HUMAN	CA9	67.958	83.863	HUMAN	OTHERS	LC substrate	N-out	AEPVQLNSCL	AAGDILALVFGLLFAVTSVAFLV	QMRRQHRRGT
Q16790	UP	CAH9_HUMAN	CA9	66.499	85.612	HUMAN	OTHERS	LC substrate	N-out	QLNSCLAAGD	ILALVFGLLFAVTSVAFLVQM	RRQHRRGTKG
Q9NY47	UP	CA2D2_HUMAN	CACNA2D2	16.472	38.128	HUMAN	OTHERS	LC non-substrate	N-out	TEDTSDCGRG	ASFPPSLGVLVSLQLLLLLGL	PPRPQPQVLV
Q8NFZ8	TM	CADM4_HUMAN	CADM4	15.011	30.517	HUMAN	OTHERS	LC non-substrate	N-out	VVEAQTSVPY	AIVGGILALLVFLIICVLVGMVW	CSVRQKGSYL
Q8NFZ8	UP	CADM4_HUMAN	CADM4	25.002	60.858	HUMAN	OTHERS	LC non-substrate	N-out	VEAQTSVPYA	IVGGILALLVFLIICVLVGMV	WCSVRQKGSY
P27824	TM	CALX_HUMAN	CANX	15.194	37.267	HUMAN	OTHERS	LC non-substrate	N-out	MIEAAEERPW	LWVVYILTVALPVFLVILFCCSG	KKQTSGMEYK
P27824	UP	CALX_HUMAN	CANX	28.374	63.157	HUMAN	OTHERS	LC non-substrate	N-out	QMIEAAEERP	WLWVVYILTVALPVFLVILFC	CSGKKQTSGM
E9Q9F6	TM	CTSRD_MOUSE	Catsperd	49.324	82.686	MOUSE	OTHERS	LC substrate	N-out	KQLRSEKGQR	LLGFCYQILQLCLGVCFCTWLRG	KLRQWLRPRR
Q86XM0	TM	CTSRD_HUMAN	CATSPERD	27.499	39.073	HUMAN	OTHERS	LC non-substrate	N-out	IYVYGAFPVQ	LVSAGVVILLIISSILGSVWLAY	KTPKLLRTAR
E9Q9F6	UP	CTSRD_MOUSE	Catsperd	45.686	67.948	MOUSE	OTHERS	LC substrate	N-out	KQLRSEKGQR	LLGFCYQILQLCLGVCFCTWL	RGKLRQWLRP
Q86XM0	UP	CTSRD_HUMAN	CATSPERD	21.652	52.303	HUMAN	OTHERS	LC non-substrate	N-out	IYVYGAFPVQ	LVSAGVVILLIISSILGSVWL	AYKTPKLLRT
Q5SY80	TM	CTSRE_HUMAN	CATSPERE	29.116	81.02	HUMAN	OTHERS	LC substrate	N-out	TFGLIPSPSV	YLVASFLFVLMLLFFTILVLSYF	RYMRIYRRYI
Q5SY80	UP	CTSRE_HUMAN	CATSPERE	34.137	60.135	HUMAN	OTHERS	LC substrate	N-out	ETFGLIPSPS	VYLVASFLFVLMLLFFTILVL	SYFRYMRIYR
Q6ZRH7	UP	CTSRG_HUMAN	CATSPERG	11.473	29.826	HUMAN	OTHERS	HC non-substrate	N-out	HGLPLSPKRA	LFIIMVSASVFVGLVIFYIAF	CLLWPLVVKG
Q4G0I0	UP	CSMT1_HUMAN	CCSMST1	24.079	56.734	HUMAN	OTHERS	LC non-substrate	N-out	GKGHQRPWWK	VLPLSCFLVALIIWCYL	REESEADQWL
A8E0Y8	TM	IGSF2_MOUSE	Cd101	41.614	84.197	MOUSE	OTHERS	LC substrate	N-out	VSSLICSSGP	LLHFLIVCPFVMLLLLATSFLCL	YRKARKLSQL
A8E0Y8	UP	IGSF2_MOUSE	Cd101	44.475	71.638	MOUSE	OTHERS	LC substrate	N-out	VSSLICSSGP	LLHFLIVCPFVMLLLLATSFL	CLYRKARKLS
Q86VB7	TM	C163A_HUMAN	CD163	90.028	93.933	HUMAN	OTHERS	HC substrate	N-out	KATTGRSSRQ	SSFIAVGILGVVLLAIFVALFFL	TKKRRQRQRL
Q86VB7	UP	C163A_HUMAN	CD163	92.577	95.359	HUMAN	OTHERS	HC substrate	N-out	TTGRSSRQSS	FIAVGILGVVLLAIFVALFFL	TKKRRQRQRL
Q9NR16	TM	C163B_HUMAN	CD163L1	40.912	63.438	HUMAN	OTHERS	LC substrate	N-out	LKSLNASSGH	LALILSSIFGLLLLVLFILFLTW	CRVQKQKHLP
Q9NR16	UP	C163B_HUMAN	CD163L1	54.461	87.029	HUMAN	OTHERS	LC substrate	N-out	LKSLNASSGH	LALILSSIFGLLLLVLFILFL	TWCRVQKQKH
Q04900	TM	MUC24_HUMAN	CD164	60.877	79.75	HUMAN	OTHERS	LC substrate	N-out	QPVRKSTFDA	ASFIGGIVLVLGVQAVIFFLYKF	CKSKERNYHT
Q04900	UP	MUC24_HUMAN	CD164	56.391	85.261	HUMAN	OTHERS	LC substrate	N-out	SQPVRKSTFD	AASFIGGIVLVLGVQAVIFFL	YKFCKSKERN
P15391	TM	CD19_HUMAN	CD19	42.217	68.608	HUMAN	OTHERS	LC substrate	N-out	LRTGGWKVSA	VTLAYLIFCLCSLVGILHLQRAL	VLRRKRKRMT
P15391	UP	CD19_HUMAN	CD19	38.014	76.765	HUMAN	OTHERS	LC substrate	N-out	HWLLRTGGWK	VSAVTLAYLIFCLCSLVGILHL	QRALVLRRKR
P29017	TM	CD1C_HUMAN	CD1C	28.813	68.163	HUMAN	OTHERS	LC non-substrate	N-out	DIILYWGHHF	SMNWIALVVIVPLVILIVLVLWF	KKHCSYQDIL
P29017	UP	CD1C_HUMAN	CD1C	21.233	45.783	HUMAN	OTHERS	LC non-substrate	N-out	ILYWGHHFSM	NWIALVVIVPLVILIVLVLWF	KKHCSYQDIL
P15813	TM	CD1D_HUMAN	CD1D	26.615	54.78	HUMAN	OTHERS	LC substrate	N-out	QDIVLYWGGS	YTSMGLIALAVLACLLFLLIVGF	TSRFKRQTSY
P15813	UP	CD1D_HUMAN	CD1D	58.037	87.696	HUMAN	OTHERS	LC substrate	N-out	VLYWGGSYTS	MGLIALAVLACLLFLLIVGFT	SRFKRQTSYQ
P11609	TM	CD1D1_MOUSE	Cd1d1	40.622	77.844	MOUSE	OTHERS	LC substrate	N-out	ILYWDARQAP	VGLIVFIVLIMLVVVGAVVYYIW	RRRSAYQDIR
P11609	UP	CD1D1_MOUSE	Cd1d1	74.386	83.762	MOUSE	OTHERS	LC substrate	N-out	YWDARQAPVG	LIVFIVLIMLVVVGAVVYYIW	RRRSAYQDIR
P15812	TM	CD1E_HUMAN	CD1E	29.076	75.612	HUMAN	OTHERS	LC non-substrate	N-out	GGHDLIIHWG	GYSIFLILICLTVIVTLVILVVV	DSRLKKQSSN
P15812	UP	CD1E_HUMAN	CD1E	44.41	71.32	HUMAN	OTHERS	LC non-substrate	N-out	HDLIIHWGGY	SIFLILICLTVIVTLVILVVV	DSRLKKQSSN
P06729	TM	CD2_HUMAN	CD2	84.585	90.444	HUMAN	OTHERS	HC substrate	N-out	SCPEKGLDIY	LIIGICGGGSLLMVFVALLVFYI	TKRKKQRSRR
P06729	UP	CD2_HUMAN	CD2	91.822	95.547	HUMAN	OTHERS	HC substrate	N-out	PVSCPEKGLD	IYLIIGICGGGSLLMVFVALLVFYIT	KRKKQRSRRN
Q8TD46	TM	MO2R1_HUMAN	CD200R1	16.369	24.849	HUMAN	OTHERS	LC non-substrate	N-out	VPGAKKSAKL	YIPYIILTIIILTIVGFIWLLKV	NGCRKYKLNK
Q8TD46	UP	MO2R1_HUMAN	CD200R1	47.294	57.288	HUMAN	OTHERS	LC non-substrate	N-out	VPGAKKSAKL	YIPYIILTIIILTIVGFIWLL	KVNGCRKYKL
Q6Q8B3	TM	MO2R2_HUMAN	CD200R1L	30.927	67.524	HUMAN	OTHERS	LC substrate	N-out	RTSGSPALSL	LIILYVKLSLFVVILVTTGFVFF	QRINHVRKVL
Q6Q8B3	UP	MO2R2_HUMAN	CD200R1L	54.514	81.162	HUMAN	OTHERS	LC substrate	N-out	TSGSPALSLL	IILYVKLSLFVVILVTTGFVF	FQRINHVRKV
P20273	TM	CD22_HUMAN	CD22	64.779	83.916	HUMAN	OTHERS	HC substrate	N-out	TLTVYYSPET	IGRRVAVGLGSCLAILILAICGL	KLQRRWKRTQ
P20273	UP	CD22_HUMAN	CD22	75.348	89.414	HUMAN	OTHERS	HC substrate	N-out	YYSPETIGRR	VAVGLGSCLAILILAICGL	KLQRRWKRTQ
Q15762	TM	CD226_HUMAN	CD226	67.395	89.206	HUMAN	OTHERS	HC substrate	N-out	GKTDNQYTLF	VAGGTVLLLLFVISITTIIVIFL	NRRRRRERRD
Q15762	UP	CD226_HUMAN	CD226	86.045	90.492	HUMAN	OTHERS	HC substrate	N-out	TDNQYTLFVA	GGTVLLLLFVISITTIIVIFL	NRRRRRERRD
Q07763	TM	CD244_MOUSE	Cd244	66.037	81.631	MOUSE	OTHERS	LC substrate	N-out	QSVPSNFRFL	PFGVIIVILVTLFLGAIICFCVW	TKKRKQLQFS
Q07763	UP	CD244_MOUSE	Cd244	61.619	77.637	MOUSE	OTHERS	LC substrate	N-out	SVPSNFRFLP	FGVIIVILVTLFLGAIICFCV	WTKKRKQLQF
P20963	TM	CD3Z_HUMAN	CD247	17.924	35.41	HUMAN	OTHERS	LC substrate	N-out	AQSFGLLDPK	LCYLLDGILFIYGVILTALFLRV	KFSRSADAPA
P20963	UP	CD3Z_HUMAN	CD247	44.383	73.706	HUMAN	OTHERS	LC substrate	N-out	AQSFGLLDPK	LCYLLDGILFIYGVILTALFL	RVKFSRSADA
Q9HCU0	TM	CD248_HUMAN	CD248	24.28	33.458	HUMAN	OTHERS	LC non-substrate	N-out	LAEHSQRDDR	WLLVALLVPTCVFLVVLLALGIV	YCTRCGPHAP
Q9HCU0	UP	CD248_HUMAN	CD248	21.319	55.383	HUMAN	OTHERS	LC non-substrate	N-out	EHSQRDDRWL	LVALLVPTCVFLVVLLALGIV	YCTRCGPHAP
P26842	TM	CD27_HUMAN	CD27	65.925	83.38	HUMAN	OTHERS	HC substrate	N-out	PPQRSLCSSD	FIRILVIFSGMFLVFTLAGALFL	HQRRKYRSNK
P26842	UP	CD27_HUMAN	CD27	83.47	85.188	HUMAN	OTHERS	HC substrate	N-out	RSLCSSDFIR	ILVIFSGMFLVFTLAGALFLH	QRRKYRSNKG
Q9EP73	TM	PD1L1_MOUSE	Cd274	68.223	87.261	MOUSE	OTHERS	LC substrate	N-out	LPATHPPQNR	THWVLLGSILLFLIVVSTVLLFL	RKQVRMLDVE
Q9EP73	UP	PD1L1_MOUSE	Cd274	41.169	76.756	MOUSE	OTHERS	LC substrate	N-out	ATHPPQNRTH	WVLLGSILLFLIVVSTVLLFL	RKQVRMLDVE
Q5ZPR3	TM	CD276_HUMAN	CD276	67.296	88.413	HUMAN	OTHERS	HC substrate	N-out	TGQPMTFPPE	ALWVTVGLSVCLIALLVALAFVC	WRKIKQSCEE
Q5ZPR3	UP	CD276_HUMAN	CD276	67.828	89.88	HUMAN	OTHERS	HC substrate	N-out	GQPMTFPPEA	LWVTVGLSVCLIALLVALAFV	CWRKIKQSCE
P10747	TM	CD28_HUMAN	CD28	48.665	52.63	HUMAN	OTHERS	LC substrate	N-out	PLFPGPSKPF	WVLVVVGGVLACYSLLVTVAFII	FWVRSKRSRL
P10747	UP	CD28_HUMAN	CD28	79.748	84.869	HUMAN	OTHERS	LC substrate	N-out	SPLFPGPSKP	FWVLVVVGGVLACYSLLVTVAFIIFWV	RSKRSRLLHS
Q08708	TM	CLM6_HUMAN	CD300C	22.197	35.386	HUMAN	OTHERS	LC non-substrate	N-out	HPGSLFSNVR	FLLLVLLELPLLLSMLGAVLWVN	RPQRSSRSRQ
Q08708	UP	CLM6_HUMAN	CD300C	26.212	47.942	HUMAN	OTHERS	LC non-substrate	N-out	HPGSLFSNVR	FLLLVLLELPLLLSMLGAVLW	VNRPQRSSRS
A8K4G0	TM	CLM7_HUMAN	CD300LB	43.362	63.15	HUMAN	OTHERS	LC non-substrate	N-out	AVFIGSHKRN	HYMLLVFVKVPILLILVTAILWL	KGSQRVPEEP
A8K4G0	UP	CLM7_HUMAN	CD300LB	18.929	44.73	HUMAN	OTHERS	LC non-substrate	N-out	FIGSHKRNHY	MLLVFVKVPILLILVTAILWL	KGSQRVPEEP
Q8TDQ1	TM	CLM1_HUMAN	CD300LF	56.514	83.85	HUMAN	OTHERS	LC substrate	N-out	LDNRHKLLKL	SVLLPLIFTILLLLLVAASLLAW	RMMKYQQKAA
Q8TDQ1	UP	CLM1_HUMAN	CD300LF	26.51	72.908	HUMAN	OTHERS	LC substrate	N-out	DNRHKLLKLS	VLLPLIFTILLLLLVAASLLA	WRMMKYQQKA
Q8IX05	TM	CD302_HUMAN	CD302	16.473	33.009	HUMAN	OTHERS	LC non-substrate	N-out	RKYLSDNHIL	ISALVIASTVILTVLGAIIWFLY	KKHSDSRFTT
Q8IX05	UP	CD302_HUMAN	CD302	24.592	57.015	HUMAN	OTHERS	LC non-substrate	N-out	YKRKYLSDNH	ILISALVIASTVILTVLGAII	WFLYKKHSDS
Q9NPF0	TM	CD320_HUMAN	CD320	59.671	87.985	HUMAN	OTHERS	LC substrate	N-out	DQSGSPTAYG	VIAAAAVLSASLVTATLLLLSWL	RAQERLRPLG
Q9NPF0	UP	CD320_HUMAN	CD320	48.332	86.272	HUMAN	OTHERS	LC substrate	N-out	GDQSGSPTAY	GVIAAAAVLSASLVTATLLLL	SWLRAQERLR
P28906	TM	CD34_HUMAN	CD34	36.987	63.979	HUMAN	OTHERS	LC substrate	N-out	ASHQSYSQKT	LIALVTSGALLAVLGITGYFLMN	RRSWSPTGER
P28906	UP	CD34_HUMAN	CD34	74.715	91.816	HUMAN	OTHERS	LC substrate	N-out	ASHQSYSQKT	LIALVTSGALLAVLGITGYFL	MNRRSWSPTG
P04235	TM	CD3D_MOUSE	Cd3d	16.177	38.916	MOUSE	OTHERS	LC non-substrate	N-out	NCVELDSGTM	AGVIFIDLIATLLLALGVYCFAG	HETGRPSGAA
P04235	UP	CD3D_MOUSE	Cd3d	10.067	34.469	MOUSE	OTHERS	LC non-substrate	N-out	CVELDSGTMA	GVIFIDLIATLLLALGVYCFA	GHETGRPSGA
P07766	TM	CD3E_HUMAN	CD3E	39.638	71.564	HUMAN	OTHERS	LC substrate	N-out	ENCMEMDVMS	VATIVIVDICITGGLLLLVYYWS	KNRKAKAKPV
P07766	UP	CD3E_HUMAN	CD3E	45.749	75.023	HUMAN	OTHERS	LC substrate	N-out	RVCENCMEMD	VMSVATIVIVDICITGGLLLLVYYWS	KNRKAKAKPV
P09693	TM	CD3G_HUMAN	CD3G	11.632	22.315	HUMAN	OTHERS	HC non-substrate	N-out	QNCIELNAAT	ISGFLFAEIVSIFVLAVGVYFIA	GQDGVRQSRA
P01730	TM	CD4_HUMAN	CD4	60.713	86.29	HUMAN	OTHERS	LC substrate	N-out	PTWSTPVQPM	ALIVLGGVAGLLLFIGLGIFFCV	RCRHRRRQAE
P01730	UP	CD4_HUMAN	CD4	59.236	78.599	HUMAN	OTHERS	LC substrate	N-out	LPTWSTPVQP	MALIVLGGVAGLLLFIGLGIFF	CVRCRHRRRQ
P25942	TM	TNR5_HUMAN	CD40	77.019	90.216	HUMAN	OTHERS	LC substrate	N-out	DVVCGPQDRL	RALVVIPIIFGILFAILLVLVFI	KKVAKKPTNK
P25942	UP	TNR5_HUMAN	CD40	46.175	72.039	HUMAN	OTHERS	LC substrate	N-out	VVCGPQDRLR	ALVVIPIIFGILFAILLVLVFI	KKVAKKPTNK
P15529	TM	MCP_HUMAN	CD46	54.59	82.933	HUMAN	OTHERS	LC substrate	N-out	PEEGILDSLD	VWVIAVIVIAIVVGVAVICVVPY	RYLQRRKKKG
P15529	UP	MCP_HUMAN	CD46	45.022	74.099	HUMAN	OTHERS	LC substrate	N-out	PEEGILDSLD	VWVIAVIVIAIVVGVAVICVVPY	RYLQRRKKKG
Q61476	UP	DAF2_MOUSE	Cd55b	27.973	55.17	MOUSE	OTHERS	LC non-substrate	N-out	NSGGDRYIYG	FVAVIAMIDSLIIVKTLWTIL	SPNRRSDFQG
P19256	TM	LFA3_HUMAN	CD58	16.412	33.751	HUMAN	OTHERS	LC non-substrate	N-out	IPSSGHSRHR	YALIPIPLAVITTCIVLYMNGIL	KCDRKPDRTN
P19256	UP	LFA3_HUMAN	CD58	45.43	79.972	HUMAN	OTHERS	LC non-substrate	N-out	IPSSGHSRHR	YALIPIPLAVITTCIVLYMNGIL	KCDRKPDRTN
P30203	TM	CD6_HUMAN	CD6	45.492	76.927	HUMAN	OTHERS	LC substrate	N-out	ENKESRELML	LIPSIVLGILLLGSLIFIAFILL	RIKGKYALPV
P30203	UP	CD6_HUMAN	CD6	57.823	79.527	HUMAN	OTHERS	LC substrate	N-out	NKESRELMLL	IPSIVLGILLLGSLIFIAFIL	LRIKGKYALP
P50283	TM	CD7_MOUSE	Cd7	19.22	55.043	MOUSE	OTHERS	LC substrate	N-out	SQEPLQTSFS	FPAAIAVGFFFTGLLLGVVCSML	RKIQIKKLCA
P50283	UP	CD7_MOUSE	Cd7	37.391	67.558	MOUSE	OTHERS	LC substrate	N-out	EPLQTSFSFP	AAIAVGFFFTGLLLGVVCSML	RKIQIKKLCA
P11912	TM	CD79A_HUMAN	CD79A	87.082	93.815	HUMAN	OTHERS	HC substrate	N-out	FLDMGEGTKN	RIITAEGIILLFCAVVPGTLLLF	RKRWQNEKLG
P11912	UP	CD79A_HUMAN	CD79A	84.058	93.337	HUMAN	OTHERS	HC substrate	N-out	LDMGEGTKNR	IITAEGIILLFCAVVPGTLLLF	RKRWQNEKLG
P40259	TM	CD79B_HUMAN	CD79B	35.972	78.136	HUMAN	OTHERS	LC substrate	N-out	LKQRNTLKDG	IIMIQTLLIILFIIVPIFLL	LDKDDSKAGM
P40259	UP	CD79B_HUMAN	CD79B	29.147	64.751	HUMAN	OTHERS	LC substrate	N-out	QLKQRNTLKD	GIIMIQTLLIILFIIVPIFLL	LDKDDSKAGM
Q00609	TM	CD80_MOUSE	Cd80	64.712	71.346	MOUSE	OTHERS	LC substrate	N-out	EDPPDSKNTL	VLFGAGFGAVITVVVIVVIIKCF	CKHRSCFRRN
P33681	TM	CD80_HUMAN	CD80	28.325	46.154	HUMAN	OTHERS	LC non-substrate	N-out	EHFPDNLLPS	WAITLISVNGIFVICCLTYCFAP	RCRERRRNER
Q00609	UP	CD80_MOUSE	Cd80	15.007	27.98	MOUSE	OTHERS	LC substrate	N-out	PPEDPPDSKN	TLVLFGAGFGAVITVVVIVVII	KCFCKHRSCF
P33681	UP	CD80_HUMAN	CD80	12.562	39.08	HUMAN	OTHERS	LC non-substrate	N-out	TTKQEHFPDN	LLPSWAITLISVNGIFVICCL	TYCFAPRCRE
Q01151	UP	CD83_HUMAN	CD83	12.661	31.287	HUMAN	OTHERS	LC non-substrate	N-out	EETFKKYRAE	IVLLLALVIFYLTLIIFTCKFA	RLQSIFPDFS
Q9UIB8	TM	SLAF5_HUMAN	CD84	33.839	55.741	HUMAN	OTHERS	LC substrate	N-out	DIAMGFRTHH	TGLLSVLAMFFLLVLILSSVFLF	RLFKRRQGRI
Q9UIB8	UP	SLAF5_HUMAN	CD84	48.939	78.45	HUMAN	OTHERS	LC substrate	N-out	AMGFRTHHTG	LLSVLAMFFLLVLILSSVFLF	RLFKRRQGRI
P42081	TM	CD86_HUMAN	CD86	79.792	91.951	HUMAN	OTHERS	HC substrate	N-out	LEDPQPPPDH	IPWITAVLPTVIICVMVFCLILW	KWKKKKRPRN
P42082	TM	CD86_MOUSE	Cd86	60.837	82.097	MOUSE	OTHERS	LC non-substrate	N-out	FPSPQTYWKE	ITASVTVALLLVMLLIIV	CHKKPNQPSR
P42081	UP	CD86_HUMAN	CD86	83.631	93.147	HUMAN	OTHERS	HC substrate	N-out	DPQPPPDHIP	WITAVLPTVIICVMVFCLILW	KWKKKKRPRN
P40200	TM	TACT_HUMAN	CD96	42.507	80.239	HUMAN	OTHERS	LC substrate	N-out	TGIVVNKPKD	GMSWPVIVAALLFCCMILFGLGV	RKWCQYQKEI
P40200	UP	TACT_HUMAN	CD96	35.997	69.116	HUMAN	OTHERS	LC substrate	N-out	IVVNKPKDGM	SWPVIVAALLFCCMILFGLGV	RKWCQYQKEI
P55291	TM	CAD15_HUMAN	CDH15	84.908	95.189	HUMAN	OTHERS	HC substrate	N-out	ALLAGGTGLS	LGALVIVLASALLLLVLVLLVAL	RARFWKQSRG
P33146	TM	CAD15_MOUSE	Cdh15	82.065	91.937	MOUSE	OTHERS	HC substrate	N-out	ALRGGGVGVS	LGALVIVLASTVVLLVLILLAAL	RTRFRGHSRG
P33146	UP	CAD15_MOUSE	Cdh15	71.23	90.674	MOUSE	OTHERS	HC substrate	N-out	GGGVGVSLGA	LVIVLASTVVLLVLILLAAL	RTRFRGHSRG
P55291	UP	CAD15_HUMAN	CDH15	59.023	88.021	HUMAN	OTHERS	HC substrate	N-out	AGGTGLSLGA	LVIVLASALLLLVLVLLVAL	RARFWKQSRG
O75309	TM	CAD16_HUMAN	CDH16	24.081	57.776	HUMAN	OTHERS	LC substrate	N-out	RMKGMPTKLS	AVGILVGTLVAIGIFLILIFTHW	TMSRKKDPDQ
O75309	UP	CAD16_HUMAN	CDH16	28.003	61.123	HUMAN	OTHERS	LC substrate	N-out	MKGMPTKLSA	VGILVGTLVAIGIFLILIFTH	WTMSRKKDPD
Q9R100	TM	CAD17_MOUSE	Cdh17	75.244	92.975	MOUSE	OTHERS	HC substrate	N-out	PAGRQDGIPT	VGMAVGILLTTFLVIGIILAVVF	IRMRKDKVEN
Q9R100	UP	CAD17_MOUSE	Cdh17	71.426	84.735	MOUSE	OTHERS	HC substrate	N-out	RQDGIPTVGM	AVGILLTTFLVIGIILAVVFI	RMRKDKVENP
Q9H159	TM	CAD19_HUMAN	CDH19	40.431	80.985	HUMAN	OTHERS	LC substrate	N-out	ELVLSMGFKT	EVIIAILICIMIIFGFIFLTLGL	KQRRKQILFP
Q9H159	UP	CAD19_HUMAN	CDH19	70.831	86.167	HUMAN	OTHERS	LC substrate	N-out	LVLSMGFKTE	VIIAILICIMIIFGFIFLTLG	LKQRRKQILF
Q9H251	TM	CAD23_HUMAN	CDH23	15.72	50.542	HUMAN	OTHERS	LC non-substrate	N-out	LPDDMSALQM	AIIVLAILLFLAAMLFVLMNWYY	RTVHKRKLKA
Q9H251	UP	CAD23_HUMAN	CDH23	38.057	72.998	HUMAN	OTHERS	LC non-substrate	N-out	SVRLPDDMSA	LQMAIIVLAILLFLAAMLFVL	MNWYYRTVHK
Q8IXH8	TM	CAD26_HUMAN	CDH26	50.596	82.625	HUMAN	OTHERS	LC substrate	N-out	VELADAEVGL	HVGALFPVCAAFVALAVALLFLL	RCYFVLEPKR
P59862	TM	CAD26_MOUSE	Cdh26	19.703	40.894	MOUSE	OTHERS	LC non-substrate	N-out	ECEEPSDTWL	LWWALSPVGAALMVLSAALLCLL	RCSCTFGPKR
Q8IXH8	UP	CAD26_HUMAN	CDH26	45.238	68.584	HUMAN	OTHERS	LC substrate	N-out	ELADAEVGLH	VGALFPVCAAFVALAVALLFL	LRCYFVLEPK
P59862	UP	CAD26_MOUSE	Cdh26	33.998	74.003	MOUSE	OTHERS	LC non-substrate	N-out	SECEEPSDTW	LLWWALSPVGAALMVLSAALL	CLLRCSCTFG
Q9BYE9	TM	CDHR2_HUMAN	CDHR2	71.164	86.772	HUMAN	OTHERS	HC substrate	N-out	ESDLSKQLIS	VIIGLGVALLLVLVIMTMAFVCV	RKSYNRKLQA
Q9BYE9	UP	CDHR2_HUMAN	CDHR2	85.552	94.061	HUMAN	OTHERS	HC substrate	N-out	ESDLSKQLIS	VIIGLGVALLLVLVIMTMAFV	CVRKSYNRKL
Q6ZTQ4	TM	CDHR3_HUMAN	CDHR3	21.282	52.952	HUMAN	OTHERS	LC non-substrate	N-out	LRKNVYSPSA	WYVPFVITLGSILLLGLLVYLVV	LLAKAIHRHC
Q6ZTQ4	UP	CDHR3_HUMAN	CDHR3	16.473	41.398	HUMAN	OTHERS	LC non-substrate	N-out	VYSPSAWYVP	FVITLGSILLLGLLVYLVVLL	AKAIHRHCPC
A6H8M9	TM	CDHR4_HUMAN	CDHR4	20.09	34.583	HUMAN	OTHERS	LC non-substrate	N-out	TDTEAFWQPQ	PWFVVVLTATGALLLLALGWLLG	RLLQGLAQLL
A6H8M9	UP	CDHR4_HUMAN	CDHR4	18.541	47.646	HUMAN	OTHERS	LC non-substrate	N-out	DTEAFWQPQP	WFVVVLTATGALLLLALGWLL	GRLLQGLAQL
Q9HBB8	TM	CDHR5_HUMAN	CDHR5	30.718	68.23	HUMAN	OTHERS	LC non-substrate	N-out	SEDKRFSVVD	MAALGGVLGALLLLALLGLAVLV	HKHYGPRLKC
Q9HBB8	UP	CDHR5_HUMAN	CDHR5	22.428	51.52	HUMAN	OTHERS	LC non-substrate	N-out	DKRFSVVDMA	ALGGVLGALLLLALLGLAVLV	HKHYGPRLKC
P13688	TM	CEAM1_HUMAN	CEACAM1	46.804	59.441	HUMAN	OTHERS	LC substrate	N-out	NGLSPGAIAG	IVIGVVALVALIAVALACFLHFG	KTGRASDQRD
P13688	UP	CEAM1_HUMAN	CEACAM1	39.452	68.635	HUMAN	OTHERS	LC substrate	N-out	LPQENGLSPG	AIAGIVIGVVALVALIAVALACFL	HFGKTGRASD
Q9D871	TM	CEA18_MOUSE	Ceacam18	24.541	38.827	MOUSE	OTHERS	LC non-substrate	N-out	TVNRELYIPG	PLVIFLILLTSLGGAFVCRVLVY	SLFQSCSRGK
Q9D871	UP	CEA18_MOUSE	Ceacam18	20.704	43.429	MOUSE	OTHERS	LC non-substrate	N-out	PLPTVNRELY	IPGPLVIFLILLTSLGGAFVC	RVLVYSLFQS
Q925P2	TM	CEAM2_MOUSE	Ceacam2	22.357	51.52	MOUSE	OTHERS	LC non-substrate	N-out	VIFDSTYDIS	DVPIAVIITGAVAGVILIAGLAY	RLCSRKSRWG
Q925P2	UP	CEAM2_MOUSE	Ceacam2	28.432	56.937	MOUSE	OTHERS	LC non-substrate	N-out	IFDSTYDISD	VPIAVIITGAVAGVILIAGLA	YRLCSRKSRW
Q6ZU64	TM	CFA65_HUMAN	CFAP65	25.626	37.551	HUMAN	OTHERS	LC non-substrate	N-out	KMKYRPPKTK	FFFTVIPQPIFLSPGITLTLPIV	FRPLEAKEYM
Q9H9P2	TM	CHODL_HUMAN	CHODL	10.702	25.761	HUMAN	OTHERS	LC non-substrate	N-out	VTEAGIIPNL	IYVVIPTIPLLLLILVAFGTCCF	QMLHKSKGRT
Q9H9P2	UP	CHODL_HUMAN	CHODL	25.591	56.932	HUMAN	OTHERS	LC non-substrate	N-out	VVTEAGIIPN	LIYVVIPTIPLLLLILVAFGT	CCFQMLHKSK
Q8BG22	TM	CLCA2_MOUSE	Clca2	64.506	73.974	MOUSE	OTHERS	LC substrate	N-out	VVSRDDLILK	GVLTTVGLIAILCLIMVVAHCIF	NRKKRPSRKE
Q8BG22	UP	CLCA2_MOUSE	Clca2	78.643	88.192	MOUSE	OTHERS	LC substrate	N-out	SRDDLILKGV	LTTVGLIAILCLIMVVAHCIF	NRKKRPSRKE
Q86T13	TM	CLC14_HUMAN	CLEC14A	22.748	61.634	HUMAN	OTHERS	LC non-substrate	N-out	PQAFDSSSAV	VFIFVSTAVVVLVILTMTVLGLV	KLCFHESPSS
Q86T13	UP	CLC14_HUMAN	CLEC14A	29.402	66.415	HUMAN	OTHERS	LC non-substrate	N-out	TPQAFDSSSA	VVFIFVSTAVVVLVILTMTVL	GLVKLCFHES
O14967	TM	CLGN_HUMAN	CLGN	36.282	57.67	HUMAN	OTHERS	LC substrate	N-out	QLMAAAEGHP	WLWLIYLVTAGVPIALITSFCWP	RKVKKKHKDT
O14967	UP	CLGN_HUMAN	CLGN	58.833	79.438	HUMAN	OTHERS	LC substrate	N-out	LMAAAEGHPW	LWLIYLVTAGVPIALITSFCW	PRKVKKKHKD
Q9H6B4	TM	CLMP_HUMAN	CLMP	81.403	94.909	HUMAN	OTHERS	LC substrate	N-out	TVQYVQSIGM	VAGAVTGIVAGALLIFLLVWLLI	RRKDKERYEE
Q9BZ76	TM	CNTP3_HUMAN	CNTNAP3	64.589	80.273	HUMAN	OTHERS	LC substrate	N-out	EPLVNADRRD	SAVIGGVIAVVIFILLCITAIAI	RIYQQRKLRK
Q9BZ76	UP	CNTP3_HUMAN	CNTNAP3	73.749	86.546	HUMAN	OTHERS	LC substrate	N-out	LVNADRRDSA	VIGGVIAVVIFILLCITAIAI	RIYQQRKLRK
O75976	TM	CBPD_HUMAN	CPD	21.235	35.412	HUMAN	OTHERS	LC non-substrate	N-out	DNRIFGLPRE	LVVTVSGATMSALILTACIIWCI	CSIKSNRHKD
O75976	UP	CBPD_HUMAN	CPD	17.842	46.454	HUMAN	OTHERS	LC non-substrate	N-out	DNRIFGLPRE	LVVTVSGATMSALILTACIIW	CICSIKSNRH
P17927	TM	CR1_HUMAN	CR1	61.089	84.506	HUMAN	OTHERS	LC substrate	N-out	KCTSRTHDAL	IVGTLSGTIFFILLIIFLSWIIL	KHRKGNNAHE
P17927	UP	CR1_HUMAN	CR1	69.769	88.843	HUMAN	OTHERS	LC substrate	N-out	LAKCTSRTHD	ALIVGTLSGTIFFILLIIFLSWIIL	KHRKGNNAHE
P20023	TM	CR2_HUMAN	CR2	60.355	81.353	HUMAN	OTHERS	LC substrate	N-out	AVCRSRSLAP	VLCGIAAGLILLTFLIVITLYVI	SKHRARNYYT
P20023	UP	CR2_HUMAN	CR2	60.9	82.36	HUMAN	OTHERS	LC substrate	N-out	NPPLAVCRSR	SLAPVLCGIAAGLILLTFLIVITLYVIS	KHRARNYYTD
Q5IJ48	TM	CRUM2_HUMAN	CRB2	44.835	71.665	HUMAN	OTHERS	LC substrate	N-out	PLPLPFPLLE	VAVPAACACLLLLLLGLLSGILA	ARKRRQSEGT
Q5IJ48	UP	CRUM2_HUMAN	CRB2	53.312	67.551	HUMAN	OTHERS	LC substrate	N-out	PLPLPFPLLE	VAVPAACACLLLLLLGLLSGI	LAARKRRQSE
Q9BUF7	TM	CRUM3_HUMAN	CRB3	82.861	91.806	HUMAN	OTHERS	HC substrate	N-out	SSDGNLRPEA	ITAIIVVFSLLAALLLAVGLALL	VRKLREKRQT
Q9BUF7	UP	CRUM3_HUMAN	CRB3	91.392	95.098	HUMAN	OTHERS	HC substrate	N-out	GNLRPEAITA	IIVVFSLLAALLLAVGLALLV	RKLREKRQTE
Q9NZV1	TM	CRIM1_HUMAN	CRIM1	84.412	92.713	HUMAN	OTHERS	HC substrate	N-out	LHPSEDSSLD	SIASVVVPIIICLSIIIAFLFIN	QKKQWIPLLC
Q9NZV1	UP	CRIM1_HUMAN	CRIM1	79.528	88.741	HUMAN	OTHERS	HC substrate	N-out	HPSEDSSLDS	IASVVVPIIICLSIIIAFLFI	NQKKQWIPLL
Q9HC73	TM	CRLF2_HUMAN	CRLF2	40.874	66.165	HUMAN	OTHERS	LC substrate	N-out	TPPKPKLSKF	ILISSLAILLMVSLLLLSLW	KLWRVKKFLI
Q9HC73	UP	CRLF2_HUMAN	CRLF2	60.302	77.716	HUMAN	OTHERS	LC substrate	N-out	PTPPKPKLSK	FILISSLAILLMVSLLLLSLW	KLWRVKKFLI
O95727	TM	CRTAM_HUMAN	CRTAM	59.803	81.132	HUMAN	OTHERS	LC substrate	N-out	YLGLARKKSG	ILLLTLVSFLIFILFIIVQLFIM	KLRKAHVIWK
O95727	UP	CRTAM_HUMAN	CRTAM	51.839	74.864	HUMAN	OTHERS	LC substrate	N-out	YLGLARKKSG	ILLLTLVSFLIFILFIIVQLF	IMKLRKAHVI
P07333	TM	CSF1R_HUMAN	CSF1R	58.01	74.535	HUMAN	OTHERS	LC substrate	N-out	AHTHPPDEFL	FTPVVVACMSIMALLLLLLLLLL	YKYKQKPKYQ
P07333	UP	CSF1R_HUMAN	CSF1R	41.553	66.923	HUMAN	OTHERS	LC substrate	N-out	HPPDEFLFTP	VVVACMSIMALLLLLLLLLLY	KYKQKPKYQV
P15509	UP	CSF2R_HUMAN	CSF2RA	51.628	75.346	HUMAN	OTHERS	LC substrate	N-out	EAIEFGSDDG	NLGSVYIYVLLIVGTLVCGIVLGFLF	KRFLRIQRLF
P32927	TM	IL3RB_HUMAN	CSF2RB	23.525	30.039	HUMAN	OTHERS	LC non-substrate	N-out	SWDTESVLPM	WVLALIVIFLTIAVLLALRFCGI	YGYRLRRKWE
P32927	UP	IL3RB_HUMAN	CSF2RB	12.53	23.51	HUMAN	OTHERS	LC non-substrate	N-out	WDTESVLPMW	VLALIVIFLTIAVLLAL	RFCGIYGYRL
Q99062	UP	CSF3R_HUMAN	CSF3R	13.716	48.078	HUMAN	OTHERS	HC non-substrate	N-out	TLTPEGSELH	IILGLFGLLLLLTCLCGTAWLCC	SPNRKNPLWP
Q96PZ7	TM	CSMD1_HUMAN	CSMD1	62.062	88.595	HUMAN	OTHERS	HC substrate	N-out	SSHYHGTSSG	SVAAAILVPFFALILSGFAFYLY	KHRTRPKVQY
Q96PZ7	UP	CSMD1_HUMAN	CSMD1	83.658	94.04	HUMAN	OTHERS	HC substrate	N-out	SHYHGTSSGS	VAAAILVPFFALILSGFAFYL	YKHRTRPKVQ
O95196	TM	CSPG5_HUMAN	CSPG5	24.07	70.764	HUMAN	OTHERS	LC substrate	N-out	RCESIITDFQ	VMCVAVGSAALVLLLLFMMTVFF	AKKLYLLKTE
O95196	UP	CSPG5_HUMAN	CSPG5	23.621	67.752	HUMAN	OTHERS	LC substrate	N-out	SIITDFQVMC	VAVGSAALVLLLLFMMTVFFA	KKLYLLKTEN
P16410	TM	CTLA4_HUMAN	CTLA4	19.797	31.482	HUMAN	OTHERS	LC non-substrate	N-out	IDPEPCPDSD	FLLWILAAVSSGLFFYSFLLTAV	SLSKMLKKRS
P16410	UP	CTLA4_HUMAN	CTLA4	13.063	34.569	HUMAN	OTHERS	LC non-substrate	N-out	IDPEPCPDSD	FLLWILAAVSSGLFFYSFLLT	AVSLSKMLKK
Q86UP6	TM	CUZD1_HUMAN	CUZD1	13.222	32.843	HUMAN	OTHERS	LC non-substrate	N-out	TPNQPFNSVH	LFSFMVLALNVVTVATITVRHFV	NQRADYKYQK
Q86UP6	UP	CUZD1_HUMAN	CUZD1	16.394	51.05	HUMAN	OTHERS	LC non-substrate	N-out	EETPNQPFNS	VHLFSFMVLALNVVTVATITV	RHFVNQRADY
Q5JRM2	TM	CX066_HUMAN	CXorf66	9.81	14.996	HUMAN	OTHERS	HC non-substrate	N-out	QTKLNYLRRN	LLILVGIIIMVFVFICFCYLHYN	CLSDDASKAG
Q5JRM2	UP	CX066_HUMAN	CXorf66	11.947	42.944	HUMAN	OTHERS	HC non-substrate	N-out	QTKLNYLRRN	LLILVGIIIMVFVFICFCYLH	YNCLSDDASK
Q6NT55	TM	CP4FN_HUMAN	CYP4F22	40.992	50.461	HUMAN	OTHERS	LC substrate	N-out	LLGLEKTAFR	IYAVSTLLLFLLFFLFRLLL	RFLRLCRSFY
Q6NT55	UP	CP4FN_HUMAN	CYP4F22	25.158	67.509	HUMAN	OTHERS	LC substrate	N-out	GLEKTAFRIY	AVSTLLLFLLFFLFRLLLRFL	RLCRSFYITC
Q96J86	TM	CYYR1_HUMAN	CYYR1	27.599	58.893	HUMAN	OTHERS	LC non-substrate	N-out	YIGNILSGTA	IAGIVFGIVFIMGVIAGIAICIC	MCMKNHRATR
Q96J86	UP	CYYR1_HUMAN	CYYR1	18.857	56.45	HUMAN	OTHERS	LC non-substrate	N-out	AYIGNILSGT	AIAGIVFGIVFIMGVIAGIAI	CICMCMKNHR
Q8N8Z6	TM	DCBD1_HUMAN	DCBLD1	79.772	89.393	HUMAN	OTHERS	HC substrate	N-out	EETSTGINIT	TVAIPLVLLVVLVFAGMGIFAAF	RKKKKKGSPY
Q8N8Z6	UP	DCBD1_HUMAN	DCBLD1	84.973	92.21	HUMAN	OTHERS	HC substrate	N-out	TSTGINITTV	AIPLVLLVVLVFAGMGIFAAF	RKKKKKGSPY
Q96PD2	TM	DCBD2_HUMAN	DCBLD2	25.857	55.048	HUMAN	OTHERS	LC substrate	N-out	TTVTPNVTKD	VALAAVLVPVLVMVLTTLILILV	CAWHWRNRKK
Q96PD2	UP	DCBD2_HUMAN	DCBLD2	51.99	78.641	HUMAN	OTHERS	LC substrate	N-out	VTPNVTKDVA	LAAVLVPVLVMVLTTLILILV	CAWHWRNRKK
Q16832	TM	DDR2_HUMAN	DDR2	57.105	84.601	HUMAN	OTHERS	LC substrate	N-out	PMLKVDDSNT	RILIGCLVAIIFILLAIIVIILW	RQFWQKMLEK
Q16832	UP	DDR2_HUMAN	DDR2	45.644	77.463	HUMAN	OTHERS	LC substrate	N-out	MLKVDDSNTR	ILIGCLVAIIFILLAIIVIILW	RQFWQKMLEK
P98153	TM	IDD_HUMAN	DGCR2	54.967	68.812	HUMAN	OTHERS	LC substrate	N-out	DGNSLFDSMA	SGMRLVVSCISSFLILSLLLFMV	HRLRQRRRER
P98153	UP	IDD_HUMAN	DGCR2	79.208	88.547	HUMAN	OTHERS	LC substrate	N-out	LFDSMASGMR	LVVSCISSFLILSLLLFMV	HRLRQRRRER
P80370	TM	DLK1_HUMAN	DLK1	18.948	37.429	HUMAN	OTHERS	LC non-substrate	N-out	KTPLLTEGQA	ICFTILGVLTSLVVLGTVGIVFL	NKCETWVSNL
P80370	UP	DLK1_HUMAN	DLK1	19.728	51.981	HUMAN	OTHERS	LC non-substrate	N-out	KKTPLLTEGQ	AICFTILGVLTSLVVLGTVGIVFL	NKCETWVSNL
Q6UY11	TM	DLK2_HUMAN	DLK2	51.632	69.061	HUMAN	OTHERS	LC substrate	N-out	RQEAGLGEPS	LVALVVFGALTAALVLATVLLTL	RAWRRGVCPP
Q6UY11	UP	DLK2_HUMAN	DLK2	41.315	77.495	HUMAN	OTHERS	LC substrate	N-out	RQEAGLGEPS	LVALVVFGALTAALVLATVLL	TLRAWRRGVC
Q96KC8	TM	DNJC1_HUMAN	DNAJC1	17.842	56.167	HUMAN	OTHERS	LC non-substrate	N-out	YRRVRKMSNA	ELALLLFIILTVGHYAVVWSIYL	EKQLDELLSR
Q96KC8	UP	DNJC1_HUMAN	DNAJC1	26.098	62.965	HUMAN	OTHERS	LC non-substrate	N-out	RRVRKMSNAE	LALLLFIILTVGHYAVVWSIY	LEKQLDELLS
Q08554	TM	DSC1_HUMAN	DSC1	18.621	34.651	HUMAN	OTHERS	LC non-substrate	N-out	DVRPNVILGR	WAILAMVLGSVLLLCILFTCFCV	TAKRTVKKCF
Q08554	UP	DSC1_HUMAN	DSC1	64.823	76.901	HUMAN	OTHERS	LC non-substrate	N-out	DVRPNVILGR	WAILAMVLGSVLLLCILFTCFCV	TAKRTVKKCF
Q19T08	TM	ECSCR_HUMAN	ECSCR	61.482	89.644	HUMAN	OTHERS	LC substrate	N-out	SPTSETVLTV	AAFGVISFIVILVVVVIILVGVV	SLRFKCRKSK
Q19T08	UP	ECSCR_HUMAN	ECSCR	69.389	81.326	HUMAN	OTHERS	LC substrate	N-out	TSETVLTVAA	FGVISFIVILVVVVIILVGVV	SLRFKCRKSK
Q9UNE0	TM	EDAR_HUMAN	EDAR	43.194	73.665	HUMAN	OTHERS	LC substrate	N-out	LSGQGHLATA	LIIAMSTIFIMAIAIVLIIMFYI	LKTKPSAPAC
Q9UNE0	UP	EDAR_HUMAN	EDAR	24.506	62.875	HUMAN	OTHERS	LC substrate	N-out	LSGQGHLATA	LIIAMSTIFIMAIAIVLIIMF	YILKTKPSAP
P01133	TM	EGF_HUMAN	EGF	55.988	82.633	HUMAN	OTHERS	LC substrate	N-out	RHAGHGQQQK	VIVVAVCVVVLVMLLLLSLWGAH	YYRTQKLLSK
P01133	UP	EGF_HUMAN	EGF	20.87	63.25	HUMAN	OTHERS	LC substrate	N-out	RHAGHGQQQK	VIVVAVCVVVLVMLLLLSLWG	AHYYRTQKLL
P00533	TM	EGFR_HUMAN	EGFR	78.566	90.914	HUMAN	OTHERS	HC substrate	N-out	CPTNGPKIPS	IATGMVGALLLLLVVALGIGLFM	RRRHIVRKRT
P00533	UP	EGFR_HUMAN	EGFR	86.055	91.439	HUMAN	OTHERS	HC substrate	N-out	CPTNGPKIPS	IATGMVGALLLLLVVALGIGLFM	RRRHIVRKRT
Q6UXG2	TM	ELAP1_HUMAN	ELAPOR1	16.174	26.918	HUMAN	OTHERS	LC non-substrate	N-out	RVTICKTIDF	WLKVGISAGTCTAILLTVLTCYF	WKKNQKLEYK
Q6UXG2	UP	ELAP1_HUMAN	ELAPOR1	31.319	56.802	HUMAN	OTHERS	LC non-substrate	N-out	ICKTIDFWLK	VGISAGTCTAILLTVLTCYFW	KKNQKLEYKY
P0C7U0	TM	ELFN1_HUMAN	ELFN1	77.763	92.862	HUMAN	OTHERS	HC substrate	N-out	PVPSPSTATH	YIMTILGCLFGMVLVLGAVYYCL	RRRRRQEEKH
P0C7U0	UP	ELFN1_HUMAN	ELFN1	90.462	94.286	HUMAN	OTHERS	HC substrate	N-out	VPSPSTATHY	IMTILGCLFGMVLVLGAVYYC	LRRRRRQEEK
Q6PCB8	TM	EMB_HUMAN	EMB	28.222	45.226	HUMAN	OTHERS	LC non-substrate	N-out	VLSYLVPLKP	FLVIVAEVILLVATILLC	EKYTQKKKKH
Q6PCB8	UP	EMB_HUMAN	EMB	48.268	72.721	HUMAN	OTHERS	LC non-substrate	N-out	ELVVLSYLVP	LKPFLVIVAEVILLVATILLC	EKYTQKKKKH
Q9NPA0	TM	EMC7_HUMAN	EMC7	13.288	18.536	HUMAN	OTHERS	HC non-substrate	N-out	IKRESWGWTD	FLMNPMVMMMVLPLLIFVLLPKV	VNTSDPDMRR
Q9ULC0	TM	MUCEN_HUMAN	EMCN	33.057	68.654	HUMAN	OTHERS	LC substrate	N-out	TSATSRSYSS	IILPVVIALIVITLSVFVLVGLY	RMCWKADPGT
Q9ULC0	UP	MUCEN_HUMAN	EMCN	57.459	79.616	HUMAN	OTHERS	LC substrate	N-out	TSATSRSYSS	IILPVVIALIVITLSVFVLVG	LYRMCWKADP
Q9Y6X5	TM	ENPP4_HUMAN	ENPP4	29.774	77.517	HUMAN	OTHERS	LC substrate	N-out	LVDQWCINLP	EAIAIVIGSLLVLTMLTCLIIIM	QNRLSVPRPF
Q9Y6X5	UP	ENPP4_HUMAN	ENPP4	68.463	83.081	HUMAN	OTHERS	LC substrate	N-out	DQWCINLPEA	IAIVIGSLLVLTMLTCLIIIM	QNRLSVPRPF
Q6UW88	TM	EPGN_HUMAN	EPGN	46.95	84.929	HUMAN	OTHERS	LC substrate	N-out	TSYAVDSYEK	YIAIGIGVGLLLSGFLVIFYCYI	RKRCLKLKSP
Q6UW88	UP	EPGN_HUMAN	EPGN	60.579	66.762	HUMAN	OTHERS	LC substrate	N-out	TSYAVDSYEK	YIAIGIGVGLLLSGFLVIFYC	YIRKRCLKLK
Q60750	TM	EPHA1_MOUSE	Epha1	66.182	83.446	MOUSE	OTHERS	HC substrate	N-out	PVSRSLTGGE	IVAVIFGLLLGIALLIGIYVFRS	RRGQRQRQQR
Q60750	UP	EPHA1_MOUSE	Epha1	92.137	95.743	MOUSE	OTHERS	HC substrate	N-out	PVSRSLTGGE	IVAVIFGLLLGIALLIGIYVF	RSRRGQRQRQ
Q9UF33	TM	EPHA6_HUMAN	EPHA6	47.385	71.899	HUMAN	OTHERS	LC substrate	N-out	SDMAAEQGQI	LVIATAAVGGFTLLVILTLFFLI	TGRCQWYIKA
Q9UF33	UP	EPHA6_HUMAN	EPHA6	27.791	42.842	HUMAN	OTHERS	LC substrate	N-out	MAAEQGQILV	IATAAVGGFTLLVILTLFFLI	TGRCQWYIKA
P29322	TM	EPHA8_HUMAN	EPHA8	73.995	91.991	HUMAN	OTHERS	LC substrate	N-out	TGKPRPRYDT	RTIVWICLTLITGLVVLLLLLIC	KKRHCGYSKA
P29322	UP	EPHA8_HUMAN	EPHA8	62.081	77.325	HUMAN	OTHERS	LC substrate	N-out	KPRPRYDTRT	IVWICLTLITGLVVLLLLLIC	KKRHCGYSKA
P19235	TM	EPOR_HUMAN	EPOR	47.219	82.065	HUMAN	OTHERS	LC substrate	N-out	SLLTPSDLDP	LILTLSLILVVILVLLTVLALLS	HRRALKQKIW
P19235	UP	EPOR_HUMAN	EPOR	80.815	88.674	HUMAN	OTHERS	LC substrate	N-out	SLLTPSDLDP	LILTLSLILVVILVLLTVLALLS	HRRALKQKIW
Q9NQ60	TM	EQTN_HUMAN	EQTN	32.425	67.294	HUMAN	OTHERS	LC non-substrate	N-out	DLEDLKIKIM	LGISLMTLLLFVVLLAFCSATLY	KLRHLSYKSC
Q9NQ60	UP	EQTN_HUMAN	EQTN	18.165	43.227	HUMAN	OTHERS	LC non-substrate	N-out	QPDLEDLKIK	IMLGISLMTLLLFVVLLAFCS	ATLYKLRHLS
P04626	TM	ERBB2_HUMAN	ERBB2	76.424	87.343	HUMAN	OTHERS	HC substrate	N-out	PAEQRASPLT	SIISAVVGILLVVVLGVVFGILI	KRRQQKIRKY
P04626	UP	ERBB2_HUMAN	ERBB2	90.034	95.494	HUMAN	OTHERS	HC substrate	N-out	PAEQRASPLT	SIISAVVGILLVVVLGVVFGILI	KRRQQKIRKY
P21860	TM	ERBB3_HUMAN	ERBB3	51.339	75.169	HUMAN	OTHERS	LC substrate	N-out	LVLIGKTHLT	MALTVIAGLVVIFMMLGGTFLYW	RGRRIQNKRA
P21860	UP	ERBB3_HUMAN	ERBB3	45.276	79.259	HUMAN	OTHERS	LC substrate	N-out	LVLIGKTHLT	MALTVIAGLVVIFMMLGGTFL	YWRGRRIQNK
O14944	TM	EREG_HUMAN	EREG	22.802	41.157	HUMAN	OTHERS	LC substrate	N-out	LTVHQPLSKE	YVALTVILIILFLITVVGSTYYF	CRWYRNRKSK
O14944	UP	EREG_HUMAN	EREG	71.659	88.511	HUMAN	OTHERS	LC substrate	N-out	VHQPLSKEYV	ALTVILIILFLITVVGSTYYF	CRWYRNRKSK
Q9H9K5	TM	MER34_HUMAN	ERVMER34-1	57.631	68.685	HUMAN	OTHERS	LC substrate	N-out	FAKVGDWFRS	WGYVLLIVLFCLFIFVLIYVRVF	RKSRRSLNSQ
Q9H9K5	UP	MER34_HUMAN	ERVMER34-1	58.119	84.871	HUMAN	OTHERS	LC substrate	N-out	IFAKVGDWFR	SWGYVLLIVLFCLFIFVLIYV	RVFRKSRRSL
B6SEH8	UP	ERVV1_HUMAN	ERVV-1	13.921	35.335	HUMAN	OTHERS	HC non-substrate	N-out	NTTQPRQKRA	LGLILAGMGAAIGMIAPWGGF	TYHDVTLRNL
Q925F2	TM	ESAM_MOUSE	Esam	84.996	94.42	MOUSE	OTHERS	HC substrate	N-out	LDVMTGSKAA	VVAGAVVGTFVGLVLIAGLVLLY	QRRSKTLEEL
Q925F2	UP	ESAM_MOUSE	Esam	55.04	86.625	MOUSE	OTHERS	HC substrate	N-out	LDVMTGSKAA	VVAGAVVGTFVGLVLIAGLVL	LYQRRSKTLE
P58658	TM	EVA1C_HUMAN	EVA1C	28.317	56.787	HUMAN	OTHERS	LC non-substrate	N-out	FAYIRAHPER	AALLFVSSVCIGLALTLCALVIR	ESCAKDFRDL
P58658	UP	EVA1C_HUMAN	EVA1C	15.213	40.09	HUMAN	OTHERS	LC non-substrate	N-out	AYIRAHPERA	ALLFVSSVCIGLALTLCALVI	RESCAKDFRD
Q86UK5	TM	LBN_HUMAN	EVC2	20.424	58.566	HUMAN	OTHERS	LC non-substrate	N-out	VTVLPHHGLH	AAGFFIAFLLSLVLTWAALFLMV	RYQCLKGNML
Q86UK5	UP	LBN_HUMAN	EVC2	9.247	20.809	HUMAN	OTHERS	LC non-substrate	N-out	VLPHHGLHAA	GFFIAFLLSLVLTWAALFLMV	RYQCLKGNML
P22794	TM	EVI2A_HUMAN	EVI2A	14.911	40.058	HUMAN	OTHERS	LC non-substrate	N-out	CAENNNNMAM	LICLIIIAVLFLICTFLFLSTVV	LANKVSSLRR
P22794	UP	EVI2A_HUMAN	EVI2A	17.021	55.041	HUMAN	OTHERS	LC non-substrate	N-out	DVCAENNNNM	AMLICLIIIAVLFLICTFLFL	STVVLANKVS
P34910	TM	EVI2B_HUMAN	EVI2B	61.417	86.114	HUMAN	OTHERS	LC substrate	N-out	QTPQKNNYNS	IAAILIGVLLTSMLVAIIIIVLW	KCLRKPVLND
P34910	UP	EVI2B_HUMAN	EVI2B	63.011	84.129	HUMAN	OTHERS	LC substrate	N-out	QTPQKNNYNS	IAAILIGVLLTSMLVAIIIIVLWK	CLRKPVLNDQ
P13726	TM	TF_HUMAN	F3	38.939	69.54	HUMAN	OTHERS	LC substrate	N-out	MGQEKGEFRE	IFYIIGAVVFVVIILVIILAISL	HKCRKAGVGQ
P13726	UP	TF_HUMAN	F3	58.504	85.91	HUMAN	OTHERS	LC substrate	N-out	MGQEKGEFRE	IFYIIGAVVFVVIILVIILAISL	HKCRKAGVGQ
Q6P995	TM	F171B_HUMAN	FAM171B	15.723	30.295	HUMAN	OTHERS	LC non-substrate	N-out	EDSKDITAYH	TVFLTAILGGTIVIVIGFFAVLL	CYCRDKCGTP
Q6P995	UP	F171B_HUMAN	FAM171B	10.214	21.647	HUMAN	OTHERS	LC non-substrate	N-out	DSKDITAYHT	VFLTAILGGTIVIVIGFFAVL	LCYCRDKCGT
Q8TBP5	TM	F174A_HUMAN	FAM174A	81.533	93.154	HUMAN	OTHERS	HC substrate	N-out	NPGDKPMTQR	ALTVLMVVSGAVLVYFVVRTVRM	RRRNRKTRRY
Q8TBP5	UP	F174A_HUMAN	FAM174A	88.712	92.474	HUMAN	OTHERS	HC substrate	N-out	NPGDKPMTQR	ALTVLMVVSGAVLVYFVVRTV	RMRRRNRKTR
Q3ZCQ3	TM	F174B_HUMAN	FAM174B	24.629	39.221	HUMAN	OTHERS	LC non-substrate	N-out	ILLRDLPTLK	AAVIVAFAFTTLLIACLLLRVFR	SGKRLKKTRK
Q3ZCQ3	UP	F174B_HUMAN	FAM174B	75.187	87.78	HUMAN	OTHERS	LC non-substrate	N-out	ISILLRDLPT	LKAAVIVAFAFTTLLIACLLL	RVFRSGKRLK
Q9BVV8	TM	F174C_HUMAN	FAM174C	60.789	69.758	HUMAN	OTHERS	LC substrate	N-out	GASGSALTRS	FYVILGFCGLTALYFLIRAF	RLKKPQRRRY
Q9BVV8	UP	F174C_HUMAN	FAM174C	79.88	85.829	HUMAN	OTHERS	LC substrate	N-out	PGASGSALTR	SFYVILGFCGLTALYFLIRAF	RLKKPQRRRY
Q9D3R5	TM	F187A_MOUSE	Fam187a	18.463	32.887	MOUSE	OTHERS	LC non-substrate	N-out	PASLSDPETR	TAIELTLMGYLLITIFFITIHLC	RCCCQSRCCP
Q9D3R5	UP	F187A_MOUSE	Fam187a	11.765	38.422	MOUSE	OTHERS	LC non-substrate	N-out	ASLSDPETRT	AIELTLMGYLLITIFFITIHL	CRCCCQSRCC
Q17R55	TM	F187B_HUMAN	FAM187B	11.625	37.535	HUMAN	OTHERS	LC non-substrate	N-out	ARKALRGRAD	SVLKGLKLVLLVVTVLALLGALL	KCIHPSPGRR
Q17R55	UP	F187B_HUMAN	FAM187B	14.144	35.375	HUMAN	OTHERS	LC non-substrate	N-out	RADSVLKGLK	LVLLVVTVLALLGALLKCIHP	SPGRRSTQVL
Q15884	TM	F1892_HUMAN	FAM189A2	16.941	20.503	HUMAN	OTHERS	LC non-substrate	N-out	CSAVHLLLKK	VLFALCALNALTTTVCLVAAALR	YLQIFATRRS
Q15884	UP	F1892_HUMAN	FAM189A2	14.592	28.933	HUMAN	OTHERS	LC non-substrate	N-out	CSAVHLLLKK	VLFALCALNALTTTVCLVAAA	LRYLQIFATR
Q5JX71	TM	F209A_HUMAN	FAM209A	38.1	73.316	HUMAN	OTHERS	LC substrate	N-out	HFRIRQNLPE	HTQGWLGSKWLWLLFVVVPFVIL	QCQRDSEKNK
Q5JX71	UP	F209A_HUMAN	FAM209A	33.474	73.926	HUMAN	OTHERS	LC substrate	N-out	RIRQNLPEHT	QGWLGSKWLWLLFVVVPFVIL	QCQRDSEKNK
P25446	UP	TNR6_MOUSE	Fas	84.578	92.606	MOUSE	OTHERS	LC substrate	N-out	NCRKQSPRNR	LWLLTILVLLIPLVFIY	RKYRKRKCWK
P25445	UP	TNR6_HUMAN	FAS	81.491	92.99	HUMAN	OTHERS	HC substrate	N-out	KCKEEGSRSN	LGWLCLLLLPIPLIVWV	KRKEVQKTCR
Q14517	TM	FAT1_HUMAN	FAT1	73.697	88.624	HUMAN	OTHERS	LC substrate	N-out	QYVSTPWNIG	LAEGIGIVVFVAGIFLLVVVFVL	CRKMISRKKK
Q14517	UP	FAT1_HUMAN	FAT1	47.238	72.162	HUMAN	OTHERS	LC substrate	N-out	STPWNIGLAE	GIGIVVFVAGIFLLVVVFVLC	RKMISRKKKH
Q9NYQ8	TM	FAT2_HUMAN	FAT2	22.558	46.577	HUMAN	OTHERS	LC substrate	N-out	IQRGDWGQQE	LLIITVAVAFIIISTVGLLFYCR	RCKSHKPVAM
Q9NYQ8	UP	FAT2_HUMAN	FAT2	63.22	83.914	HUMAN	OTHERS	LC substrate	N-out	IQRGDWGQQE	LLIITVAVAFIIISTVGLLFY	CRRCKSHKPV
Q8TDW7	TM	FAT3_HUMAN	FAT3	71.266	91.346	HUMAN	OTHERS	HC substrate	N-out	GHSYVGKEEL	IGIAVVLFVIFILVVLFIVF	RKKVFRKNYS
Q8TDW7	UP	FAT3_HUMAN	FAT3	80.533	87.841	HUMAN	OTHERS	HC substrate	N-out	AGHSYVGKEE	LIGIAVVLFVIFILVVLFIVF	RKKVFRKNYS
Q8WWV6	TM	FCAMR_HUMAN	FCAMR	90.139	96.067	HUMAN	OTHERS	HC substrate	N-out	TFPEDESSSR	TLAPVSTMLALFMLMALVLL	QRKLWRRRTS
Q8WWV6	UP	FCAMR_HUMAN	FCAMR	80.126	92.199	HUMAN	OTHERS	HC substrate	N-out	TFPEDESSSR	TLAPVSTMLALFMLMALVLLQ	RKLWRRRTSQ
P12319	TM	FCERA_HUMAN	FCER1A	30.219	37.306	HUMAN	OTHERS	LC non-substrate	N-out	TVIKAPREKY	WLQFFIPLLVVILFAVDTGLFIS	TQQQVTFLLK
P12319	UP	FCERA_HUMAN	FCER1A	14.903	29.217	HUMAN	OTHERS	LC non-substrate	N-out	KAPREKYWLQ	FFIPLLVVILFAVDTGLFI	STQQQVTFLL
P12314	TM	FCGR1_HUMAN	FCGR1A	72.988	91.641	HUMAN	OTHERS	LC substrate	N-out	QVLGLQLPTP	VWFHVLFYLAVGIMFLVNTVLWV	TIRKELKRKK
P12314	UP	FCGR1_HUMAN	FCGR1A	58.478	84.689	HUMAN	OTHERS	LC substrate	N-out	LQLPTPVWFH	VLFYLAVGIMFLVNTVLWVTI	RKELKRKKKW
P12318	TM	FCG2A_HUMAN	FCGR2A	79.574	93.168	HUMAN	OTHERS	HC substrate	N-out	PSMGSSSPMG	IIVAVVIATAVAAIVAAVVALIY	CRKKRISANS
P12318	UP	FCG2A_HUMAN	FCGR2A	91.58	96.641	HUMAN	OTHERS	HC substrate	N-out	PSMGSSSPMG	IIVAVVIATAVAAIVAAVVALIY	CRKKRISANS
P08637	UP	FCG3A_HUMAN	FCGR3A	12.636	46.63	HUMAN	OTHERS	HC non-substrate	N-out	ISSFFPPGYQ	VSFCLVMVLLFAVDTGLYFSV	KTNIRSSTRD
P55899	TM	FCGRN_HUMAN	FCGRT	73.268	85.979	HUMAN	OTHERS	HC substrate	N-out	VELESPAKSS	VLVVGIVIGVLLLTAAAVGGALL	WRRMRSGLPA
P55899	UP	FCGRN_HUMAN	FCGRT	84.807	91.352	HUMAN	OTHERS	HC substrate	N-out	VELESPAKSS	VLVVGIVIGVLLLTAAAVGGALLW	RRMRSGLPAP
Q96LA6	TM	FCRL1_HUMAN	FCRL1	46.295	83.669	HUMAN	OTHERS	LC substrate	N-out	TGARSNHLTS	GVIEGLLSTLGPATVALLFCYGL	KRKIGRRSAR
Q96LA6	UP	FCRL1_HUMAN	FCRL1	42.03	71.8	HUMAN	OTHERS	LC substrate	N-out	TGARSNHLTS	GVIEGLLSTLGPATVALLFCY	GLKRKIGRRS
Q96LA5	TM	FCRL2_HUMAN	FCRL2	13.199	36.04	HUMAN	OTHERS	LC non-substrate	N-out	DGYRRDLMTA	GVLWGLFGVLGFTGVALLLYALF	HKISGESSAT
Q96LA5	UP	FCRL2_HUMAN	FCRL2	14.151	36.429	HUMAN	OTHERS	LC non-substrate	N-out	YRRDLMTAGV	LWGLFGVLGFTGVALLLYALF	HKISGESSAT
Q96P31	TM	FCRL3_HUMAN	FCRL3	45.286	68.481	HUMAN	OTHERS	LC substrate	N-out	VTGTSRNRTG	LTAAGITGLVLSILVLAAAAALL	HYARARRKPG
Q96P31	UP	FCRL3_HUMAN	FCRL3	72.142	90.794	HUMAN	OTHERS	LC substrate	N-out	GTSRNRTGLT	AAGITGLVLSILVLAAAAALL	HYARARRKPG
Q68SN8	TM	FCRL5_MOUSE	Fcrl5	28.743	69.409	MOUSE	OTHERS	LC substrate	N-out	FDMTKNRSVP	MAAGITVGLLIMAVGVFLFYCWF	SRKAGGKPTS
Q68SN8	UP	FCRL5_MOUSE	Fcrl5	64.549	85.793	MOUSE	OTHERS	LC substrate	N-out	MTKNRSVPMA	AGITVGLLIMAVGVFLFYCWF	SRKAGGKPTS
Q6DN72	TM	FCRL6_HUMAN	FCRL6	61.853	81.959	HUMAN	OTHERS	LC substrate	N-out	SQVLFTPASN	WLVPWLPASLLGLMVIAAALLVY	VRSWRKAGPL
Q6DN72	UP	FCRL6_HUMAN	FCRL6	58.121	79.961	HUMAN	OTHERS	LC substrate	N-out	QVLFTPASNW	LVPWLPASLLGLMVIAAALLV	YVRSWRKAGP
P11362	TM	FGFR1_HUMAN	FGFR1	65.694	89.105	HUMAN	OTHERS	LC substrate	N-out	RPAVMTSPLY	LEIIIYCTGAFLISCMVGSVIVY	KMKSGTKKSD
P11362	UP	FGFR1_HUMAN	FGFR1	67.591	79.912	HUMAN	OTHERS	LC substrate	N-out	AVMTSPLYLE	IIIYCTGAFLISCMVGSVIVY	KMKSGTKKSD
Q8N441	TM	FGRL1_HUMAN	FGFRL1	24.784	46.038	HUMAN	OTHERS	LC non-substrate	N-out	ASSSSATSLP	WPVVIGIPAGAVFILGTLLLWLC	QAQKKPCTPA
Q8N441	UP	FGRL1_HUMAN	FGFRL1	45.501	74.827	HUMAN	OTHERS	LC non-substrate	N-out	SSSATSLPWP	VVIGIPAGAVFILGTLLLWLC	QAQKKPCTPA
Q96LL3	UP	FIMP_HUMAN	FIMP	26.604	57.246	HUMAN	OTHERS	LC non-substrate	N-out	PIVFINSGSS	PGLFHHILVGLLVVAFFFLLF	QFCTHINFQK
P36888	UP	FLT3_HUMAN	FLT3	58.499	76.653	HUMAN	OTHERS	LC substrate	N-out	PFPFIQDNIS	FYATIGVCLLFIVVLTLLIC	HKYKKQFRYE
F2Z333	TM	FND10_HUMAN	FNDC10	15.621	35.399	HUMAN	OTHERS	LC non-substrate	N-out	FTAEPAGMQD	IVVAMTAVGGSICVMLVVICLLV	AYITENLMRP
F2Z333	UP	FND10_HUMAN	FNDC10	11.629	24.362	HUMAN	OTHERS	LC non-substrate	N-out	FTAEPAGMQD	IVVAMTAVGGSICVMLVVICL	LVAYITENLM
Q8NAU1	TM	FNDC5_HUMAN	FNDC5	38.86	70.929	HUMAN	OTHERS	LC non-substrate	N-out	TMKEMGRNQQ	LRTGEVLIIVVVLFMWAGVIALF	CRQYDIIKDN
Q8NAU1	UP	FNDC5_HUMAN	FNDC5	27.246	54.214	HUMAN	OTHERS	LC non-substrate	N-out	EMGRNQQLRT	GEVLIIVVVLFMWAGVIALFC	RQYDIIKDNE
Q5SZK8	TM	FREM2_HUMAN	FREM2	63.043	89.091	HUMAN	OTHERS	LC substrate	N-out	ELNSPSSAVS	LVTVVGGTTVGLLTICLTVIAVL	MCRGKESFRG
Q5SZK8	UP	FREM2_HUMAN	FREM2	58.388	82.435	HUMAN	OTHERS	LC substrate	N-out	SPSSAVSLVT	VVGGTTVGLLTICLTVIAVLM	CRGKESFRGK
P09958	TM	FURIN_HUMAN	FURIN	40.127	69.466	HUMAN	OTHERS	LC substrate	N-out	AGLLPSHLPE	VVAGLSCAFIVLVFVTVFLVLQL	RSGFSFRGVK
P23188	TM	FURIN_MOUSE	Furin	13.884	35.175	MOUSE	OTHERS	LC non-substrate	N-out	RLQAGLASHL	PEVLAGLSCLIIVLIFGIVFLFL	HRCSGFSFRG
P23188	UP	FURIN_MOUSE	Furin	39.019	75.623	MOUSE	OTHERS	LC non-substrate	N-out	QAGLASHLPE	VLAGLSCLIIVLIFGIVFLFL	HRCSGFSFRG
P09958	UP	FURIN_HUMAN	FURIN	25.899	57.741	HUMAN	OTHERS	LC substrate	N-out	AGLLPSHLPE	VVAGLSCAFIVLVFVTVFLVLQL	RSGFSFRGVK
Q9Z239	UP	PLM_MOUSE	Fxyd1	32.472	53.265	MOUSE	OTHERS	LC substrate	N-out	PDPFTYDYHT	LRIGGLTIAGILFILGILIIL	SKRCRCKFNQ
Q9NU53	TM	GINM1_HUMAN	GINM1	24.074	49.99	HUMAN	OTHERS	HC non-substrate	N-out	LCRFWSNVFP	VFFQFLNIMVVGITGAAVVITIL	KVFFPVSEYK
Q8WWB7	TM	GLMP_HUMAN	GLMP	42.913	75.153	HUMAN	OTHERS	LC substrate	N-out	PVDGLSPLVL	GIMAVALGAPGLMLLGGGLVLLL	HHKKYSEYQS
Q8WWB7	UP	GLMP_HUMAN	GLMP	36.84	68.434	HUMAN	OTHERS	LC substrate	N-out	VDGLSPLVLG	IMAVALGAPGLMLLGGGLVLL	LHHKKYSEYQ
P07359	TM	GP1BA_HUMAN	GP1BA	9.596	14.535	HUMAN	OTHERS	HC non-substrate	N-out	PDFCCLLPLG	FYVLGLFWLLFASVVLILLLSWV	GHVKPQALDS
P07359	UP	GP1BA_HUMAN	GP1BA	9.324	19.228	HUMAN	OTHERS	HC non-substrate	N-out	HPDFCCLLPL	GFYVLGLFWLLFASVVLILLL	SWVGHVKPQA
P40197	TM	GPV_HUMAN	GP5	31.441	43.491	HUMAN	OTHERS	LC non-substrate	N-out	TGKGQDHSPF	WGFYFLLLAVQAMITVIIVFAMI	KIGQLFRKLI
P40197	UP	GPV_HUMAN	GP5	16.996	32.902	HUMAN	OTHERS	LC non-substrate	N-out	KGQDHSPFWG	FYFLLLAVQAMITVIIVFAMI	KIGQLFRKLI
Q99795	TM	GPA33_HUMAN	GPA33	30.94	44.942	HUMAN	OTHERS	LC non-substrate	N-out	TVAVRSPSMN	VALYVGIAVGVVAALIIIGIIIY	CCCCRGKDDN
Q14956	TM	GPNMB_HUMAN	GPNMB	74.121	88.219	HUMAN	OTHERS	LC substrate	N-out	DRDPASPLRM	ANSALISVGCLAIFVTVISLLVY	KKHKEYNPIE
Q14956	UP	GPNMB_HUMAN	GPNMB	55.522	74.625	HUMAN	OTHERS	LC substrate	N-out	DPASPLRMAN	SALISVGCLAIFVTVISLLVY	KKHKEYNPIE
P25092	TM	GUC2C_HUMAN	GUCY2C	85.203	93.269	HUMAN	OTHERS	HC substrate	N-out	NDITGRGPQI	LMIAVFTLTGAVVLLLLVALLML	RKYRKDYELR
P25092	UP	GUC2C_HUMAN	GUCY2C	85.113	87.822	HUMAN	OTHERS	HC substrate	N-out	PNDITGRGPQ	ILMIAVFTLTGAVVLLLLVALLML	RKYRKDYELR
Q02846	TM	GUC2D_HUMAN	GUCY2D	20.876	39.326	HUMAN	OTHERS	LC non-substrate	N-out	NICGGGLEPG	LVFLGFLLVVGMGLAGAFLAHYV	RHRLLHMQMV
A0A0U1RPR8	TM	GUC2D_MOUSE	Gucy2d	16.78	33.815	MOUSE	OTHERS	LC non-substrate	N-out	CIRGVQPLGS	LLTLTIACVLALVGGFLAYFIRL	GLQQLRLLRG
Q02846	UP	GUC2D_HUMAN	GUCY2D	25.175	51.527	HUMAN	OTHERS	LC non-substrate	N-out	PNNICGGGLE	PGLVFLGFLLVVGMGLAGAFLAHYV	RHRLLHMQMV
A0A0U1RPR8	UP	GUC2D_MOUSE	Gucy2d	15.102	46.017	MOUSE	OTHERS	LC non-substrate	N-out	CIRGVQPLGS	LLTLTIACVLALVGGFLAYFI	RLGLQQLRLL
P51841	TM	GUC2F_HUMAN	GUCY2F	42.529	67.628	HUMAN	OTHERS	LC substrate	N-out	KICHGGIDPA	FAMMVCLTLLIALLSINGFAYFI	RRRINKIQLI
P51841	UP	GUC2F_HUMAN	GUCY2F	68.516	76.551	HUMAN	OTHERS	LC substrate	N-out	KICHGGIDPA	FAMMVCLTLLIALLSINGFAYFI	RRRINKIQLI
Q6TL19	UP	GUC2G_MOUSE	Gucy2g	68.667	89.242	MOUSE	OTHERS	HC substrate	N-out	VAGMTVTVTA	VIPTVTFLVLASAAAITGLML	WRLRGKVQSH
P02724	TM	GLPA_HUMAN	GYPA	15.528	38.669	HUMAN	OTHERS	LC non-substrate	N-out	QLAHHFSEPE	ITLIIFGVMAGVIGTILLISYGI	RRLIKKSPSD
P02724	UP	GLPA_HUMAN	GYPA	23.53	45.474	HUMAN	OTHERS	LC non-substrate	N-out	QLAHHFSEPE	ITLIIFGVMAGVIGTILLISYGI	RRLIKKSPSD
B1B212	TM	H60B_MOUSE	H60b	51.009	73.09	MOUSE	OTHERS	LC substrate	N-out	QHNSDTQGLS	FTWIVIICIGGIVSFMAFMVFAW	CMLKKKKGAL
B1B212	UP	H60B_MOUSE	H60b	37.706	73.772	MOUSE	OTHERS	LC substrate	N-out	NSDTQGLSFT	WIVIICIGGIVSFMAFMVFAW	CMLKKKKGAL
Q8TDQ0	TM	HAVR2_HUMAN	HAVCR2	72.327	84.565	HUMAN	OTHERS	LC substrate	N-out	LRDSGATIRI	GIYIGAGICAGLALALIFGALIF	KWYSHSKEKI
Q8TDQ0	UP	HAVR2_HUMAN	HAVCR2	60.623	81.238	HUMAN	OTHERS	LC substrate	N-out	RDSGATIRIG	IYIGAGICAGLALALIFGALI	FKWYSHSKEK
Q99075	TM	HBEGF_HUMAN	HBEGF	55.134	67.86	HUMAN	OTHERS	LC substrate	N-out	NRLYTYDHTT	ILAVVAVVLSSVCLLVIVGLLMF	RYHRRGGYDV
Q99075	UP	HBEGF_HUMAN	HBEGF	44.649	75.543	HUMAN	OTHERS	LC substrate	N-out	ENRLYTYDHT	TILAVVAVVLSSVCLLVIVGLLMF	RYHRRGGYDV
Q9QUJ0	TM	HCST_MOUSE	Hcst	39.683	48.47	MOUSE	OTHERS	LC substrate	N-out	CSGCGTLSLP	LLAGLVAADAVMSLLIVGVVFVC	MRPHGRPAQE
Q9QUJ0	UP	HCST_MOUSE	Hcst	43.052	70.778	MOUSE	OTHERS	LC substrate	N-out	SGCGTLSLPL	LAGLVAADAVMSLLIVGVVFV	CMRPHGRPAQ
E9Q7X6	TM	HEG1_MOUSE	Heg1	35.189	59.391	MOUSE	OTHERS	LC substrate	N-out	GGLNCGNPYQ	LITVVIAAAGGGLLLILGVALIV	TCCRKSKNDI
E9Q7X6	UP	HEG1_MOUSE	Heg1	25.184	43.764	MOUSE	OTHERS	LC substrate	N-out	GLNCGNPYQL	ITVVIAAAGGGLLLILGVALI	VTCCRKSKND
Q14CZ8	TM	HECAM_HUMAN	HEPACAM	15.386	25.658	HUMAN	OTHERS	LC non-substrate	N-out	VKITVYRRSS	LYIILSTGGIFLLVTLVTVCACW	KPSKRKQKKL
A8MVW5	TM	HECA2_HUMAN	HEPACAM2	56.954	79.78	HUMAN	OTHERS	LC substrate	N-out	EKLAQKGKSL	SPLASITGISLFLIISMCLLFLW	KKYQPYKVIK
A8MVW5	UP	HECA2_HUMAN	HEPACAM2	51.186	82.947	HUMAN	OTHERS	LC substrate	N-out	LAQKGKSLSP	LASITGISLFLIISMCLLFLW	KKYQPYKVIK
Q9BQS7	TM	HEPH_HUMAN	HEPH	75.529	87.858	HUMAN	OTHERS	LC substrate	N-out	IPIKNVEMLA	SVLVAISVTLLLVVLALGGVVWY	QHRQRKLRRN
Q9BQS7	UP	HEPH_HUMAN	HEPH	79.502	91.115	HUMAN	OTHERS	LC substrate	N-out	PIKNVEMLAS	VLVAISVTLLLVVLALGGVVW	YQHRQRKLRR
Q6MZM0	TM	HPHL1_HUMAN	HEPHL1	17.859	45.05	HUMAN	OTHERS	LC non-substrate	N-out	KNLGPTGAKA	ALVILFIIGLLLLITTVILSLRL	CSAMKQTDYQ
Q6MZM0	UP	HPHL1_HUMAN	HEPHL1	14.509	42.586	HUMAN	OTHERS	LC non-substrate	N-out	KNLGPTGAKA	ALVILFIIGLLLLITTVILSL	RLCSAMKQTD
Q902F9	TM	EN113_HUMAN	HERVK_113	26.195	49.776	HUMAN	OTHERS	LC non-substrate	N-out	NLNTVTWVKT	IGSTTIINLILILVCLFCLLLVY	RCTQQLRRDS
Q902F9	UP	EN113_HUMAN	HERVK_113	38.583	71.064	HUMAN	OTHERS	LC non-substrate	N-out	NLNTVTWVKT	IGSTTIINLILILVCLFCLLL	VYRCTQQLRR
Q9UM44	TM	HHLA2_HUMAN	HHLA2	24.461	35.267	HUMAN	OTHERS	LC non-substrate	N-out	PSQETASHNK	GLWILVPSAILAAFLLIWSV	KCCRAQLEAR
Q9UM44	UP	HHLA2_HUMAN	HHLA2	29.904	70.036	HUMAN	OTHERS	LC non-substrate	N-out	EPSQETASHN	KGLWILVPSAILAAFLLIWSV	KCCRAQLEAR
Q75VT8	TM	HIDE1_MOUSE	Hide1	26.971	61.32	MOUSE	OTHERS	LC substrate	N-out	QVSFPVPTWI	LALSLSLAGAVLFSGLVAITVLV	RKAKAKNLQK
Q75VT8	UP	HIDE1_MOUSE	Hide1	16.628	54.342	MOUSE	OTHERS	LC substrate	N-out	QVQVSFPVPT	WILALSLSLAGAVLFSGLVAI	TVLVRKAKAK
P28068	TM	DMB_HUMAN	HLA-DMB	51.275	76.667	HUMAN	OTHERS	LC substrate	N-out	PGLSPMQTLK	VSVSAVTLGLGLIIFSLGVI	SWRRAGHSSY
P28068	UP	DMB_HUMAN	HLA-DMB	38.265	70.041	HUMAN	OTHERS	LC substrate	N-out	PGLSPMQTLK	VSVSAVTLGLGLIIFSLGVIS	WRRAGHSSYT
P20036	TM	DPA1_HUMAN	HLA-DPA1	72.862	87.617	HUMAN	OTHERS	LC substrate	N-out	EPIQMPETTE	TVLCALGLVLGLVGIIVGTVLII	KSLRSGHDPR
P20036	UP	DPA1_HUMAN	HLA-DPA1	52.018	70.241	HUMAN	OTHERS	LC substrate	N-out	EPIQMPETTE	TVLCALGLVLGLVGIIVGTVLII	KSLRSGHDPR
P01903	TM	DRA_HUMAN	HLA-DRA	69.169	83.338	HUMAN	OTHERS	LC substrate	N-out	APSPLPETTE	NVVCALGLTVGLVGIIIGTIFII	KGLRKSNAAE
P01903	UP	DRA_HUMAN	HLA-DRA	37.848	59.072	HUMAN	OTHERS	LC substrate	N-out	APSPLPETTE	NVVCALGLTVGLVGIIIGTIFII	KGLRKSNAAE
P13762	TM	DRB4_HUMAN	HLA-DRB4	43.536	77.282	HUMAN	OTHERS	LC substrate	N-out	SARSESAQSK	MLSGVGGFVLGLLFLGTGLFIYF	RNQKGHSGLQ
P13762	UP	DRB4_HUMAN	HLA-DRB4	34.624	69.643	HUMAN	OTHERS	LC substrate	N-out	SARSESAQSK	MLSGVGGFVLGLLFLGTGLFIYF	RNQKGHSGLQ
P05362	TM	ICAM1_HUMAN	ICAM1	28.525	52.455	HUMAN	OTHERS	LC substrate	N-out	TVNVLSPRYE	IVIITVVAAAVIMGTAGLSTYLY	NRQRKIKKYR
P05362	UP	ICAM1_HUMAN	ICAM1	86.272	92.955	HUMAN	OTHERS	LC substrate	N-out	TVNVLSPRYE	IVIITVVAAAVIMGTAGLSTYLY	NRQRKIKKYR
P35330	TM	ICAM2_MOUSE	Icam2	22.863	32.973	MOUSE	OTHERS	LC non-substrate	N-out	VYEPMQDNQM	VIIIVVVSILLFLFVTSVLLCFI	FGQHWHRRRT
P35330	UP	ICAM2_MOUSE	Icam2	54.529	79.833	MOUSE	OTHERS	LC non-substrate	N-out	EVYEPMQDNQ	MVIIIVVVSILLFLFVTSVLLCFIF	GQHWHRRRTG
Q14773	UP	ICAM4_HUMAN	ICAM4	31.806	75.043	HUMAN	OTHERS	LC substrate	N-out	MLAWSPAPTA	LASGSIAALVGILLTVGAAYL	CKCLAMKSQA
Q9Y6W8	TM	ICOS_HUMAN	ICOS	23.149	34.232	HUMAN	OTHERS	LC non-substrate	N-out	ESQLCCQLKF	WLPIGCAAFVVVCILGCILICWL	TKKKYSSSVH
Q9Y6W8	UP	ICOS_HUMAN	ICOS	19.031	37.444	HUMAN	OTHERS	LC non-substrate	N-out	YESQLCCQLK	FWLPIGCAAFVVVCILGCILI	CWLTKKKYSS
Q9JHJ8	TM	ICOSL_MOUSE	Icoslg	77.842	89.418	MOUSE	OTHERS	HC substrate	N-out	PQETHNNELK	VLVPVLAVLAAAAFVSFIIY	RRTRPHRSYT
O75144	TM	ICOSL_HUMAN	ICOSLG	58.56	84.426	HUMAN	OTHERS	LC substrate	N-out	ENPVSTGEKN	AATWSILAVLCLLVVVAVAIGWV	CRDRCLQHSY
Q9JHJ8	UP	ICOSL_MOUSE	Icoslg	85.418	91.711	MOUSE	OTHERS	HC substrate	N-out	KNPQETHNNE	LKVLVPVLAVLAAAAFVSFII	YRRTRPHRSY
O75144	UP	ICOSL_HUMAN	ICOSLG	25.361	67.968	HUMAN	OTHERS	LC substrate	N-out	VSTGEKNAAT	WSILAVLCLLVVVAVAIGWVC	RDRCLQHSYA
P17181	TM	INAR1_HUMAN	IFNAR1	54.495	87.043	HUMAN	OTHERS	LC substrate	N-out	EKTKPGNTSK	IWLIVGICIALFALPFVIYAAKV	FLRCINYVFF
P33896	TM	INAR1_MOUSE	Ifnar1	25.286	62.222	MOUSE	OTHERS	LC non-substrate	N-out	KLCEKTRPGS	FSTIWIITGLGVVFFSVMVLYAL	RSVWKYLCHV
P17181	UP	INAR1_HUMAN	IFNAR1	34.149	67.461	HUMAN	OTHERS	LC substrate	N-out	EKTKPGNTSK	IWLIVGICIALFALPFVIYAA	KVFLRCINYV
P33896	UP	INAR1_MOUSE	Ifnar1	19.005	52.849	MOUSE	OTHERS	LC non-substrate	N-out	EKTRPGSFST	IWIITGLGVVFFSVMVLYAL	RSVWKYLCHV
P15260	TM	INGR1_HUMAN	IFNGR1	30.783	71.634	HUMAN	OTHERS	LC substrate	N-out	IFNSSIKGSL	WIPVVAALLLFLVLSLVFICFYI	KKINPLKEKS
P15260	UP	INGR1_HUMAN	IFNGR1	17.601	41.249	HUMAN	OTHERS	LC substrate	N-out	ITIFNSSIKG	SLWIPVVAALLLFLVLSLVFI	CFYIKKINPL
P38484	TM	INGR2_HUMAN	IFNGR2	34.897	55.705	HUMAN	OTHERS	LC substrate	N-out	MADASTELQQ	VILISVGTFSLLSVLAGACFFLV	LKYRGLIKYW
P38484	UP	INGR2_HUMAN	IFNGR2	28.96	46.603	HUMAN	OTHERS	LC substrate	N-out	MADASTELQQ	VILISVGTFSLLSVLAGACFF	LVLKYRGLIK
Q8IU57	TM	INLR1_HUMAN	IFNLR1	13.834	35.766	HUMAN	OTHERS	LC non-substrate	N-out	CFLLEVPEAN	WAFLVLPSLLILLLVIAAGGVIW	KTLMGNPWFQ
Q8IU57	UP	INLR1_HUMAN	IFNLR1	17.856	46.611	HUMAN	OTHERS	LC non-substrate	N-out	LLEVPEANWA	FLVLPSLLILLLVIAAGGVIW	KTLMGNPWFQ
Q8IVU1	TM	IGDC3_HUMAN	IGDCC3	53.524	68.964	HUMAN	OTHERS	LC substrate	N-out	KEEAANQTST	TGIVIGIHIGVTCIIFCVLFLLF	GQRGRVLLCK
Q8IVU1	UP	IGDC3_HUMAN	IGDCC3	65.682	79.542	HUMAN	OTHERS	LC substrate	N-out	EAANQTSTTG	IVIGIHIGVTCIIFCVLFLLF	GQRGRVLLCK
P11717	TM	MPRI_HUMAN	IGF2R	84.418	93.442	HUMAN	OTHERS	HC substrate	N-out	MHKGLSERSQ	AVGAVLSLLLVALTCCLLALLLY	KKERRETVIS
P11717	UP	MPRI_HUMAN	IGF2R	70.891	88.898	HUMAN	OTHERS	HC substrate	N-out	MHKGLSERSQ	AVGAVLSLLLVALTCCLLALLLY	KKERRETVIS
Q9H665	TM	IGFR1_HUMAN	IGFLR1	16.046	17.508	HUMAN	OTHERS	LC non-substrate	N-out	QQAWPNFLPL	VVLVLLLTLAVIAILLFILLWHL	CWPKEKADPY
Q9H665	UP	IGFR1_HUMAN	IGFLR1	13.066	46.08	HUMAN	OTHERS	LC non-substrate	N-out	PQQAWPNFLP	LVVLVLLLTLAVIAILLFILL	WHLCWPKEKA
O75054	TM	IGSF3_HUMAN	IGSF3	42.995	78.957	HUMAN	OTHERS	LC substrate	N-out	LQSIICSNDA	LFYFVFFYPFPIFGILIITILLV	RFKSRNSSKN
O75054	UP	IGSF3_HUMAN	IGSF3	33.486	55.006	HUMAN	OTHERS	LC substrate	N-out	LQSIICSNDA	LFYFVFFYPFPIFGILIITIL	LVRFKSRNSS
O95976	TM	IGSF6_HUMAN	IGSF6	44.834	51.476	HUMAN	OTHERS	LC non-substrate	N-out	IKLLSKELRS	FLTALVSLLSVYVTGVCVAFILL	SKSKSNPLRN
O95976	UP	IGSF6_HUMAN	IGSF6	26.764	62.052	HUMAN	OTHERS	LC non-substrate	N-out	IKLLSKELRS	FLTALVSLLSVYVTGVCVAFI	LLSKSKSNPL
Q9P2J2	UP	TUTLA_HUMAN	IGSF9	35.141	66.122	HUMAN	OTHERS	LC substrate	N-out	TQLPGLLPQP	VLAGVVGGVCFLGVAVLVSIL	AGCLLNRRRA
Q9UPX0	TM	TUTLB_HUMAN	IGSF9B	38.865	55.488	HUMAN	OTHERS	LC non-substrate	N-out	DGLARPVLAG	IVATICFLAAAILFSTLAACFVN	KQRKRKLKRK
Q9UPX0	UP	TUTLB_HUMAN	IGSF9B	29.494	70.312	HUMAN	OTHERS	LC non-substrate	N-out	DLTEDGLARP	VLAGIVATICFLAAAILFSTL	AACFVNKQRK
Q08334	TM	I10R2_HUMAN	IL10RB	24.171	56.216	HUMAN	OTHERS	LC non-substrate	N-out	HDETVPSWMV	AVILMASVFMVCLALLGCFALLW	CVYKKTKYAF
Q08334	UP	I10R2_HUMAN	IL10RB	20.171	47.147	HUMAN	OTHERS	LC non-substrate	N-out	QTTHDETVPS	WMVAVILMASVFMVCLALLGCF	ALLWCVYKKT
Q64385	TM	I11RA_MOUSE	Il11ra1	52.56	84.791	MOUSE	OTHERS	LC substrate	N-out	LDHRDPLEQV	AVLASLGIFSCLGLAVGALALGL	WLRLRRSGKD
Q64385	UP	I11RA_MOUSE	Il11ra1	69.796	82.25	MOUSE	OTHERS	LC substrate	N-out	DPLEQVAVLA	SLGIFSCLGLAVGALALGLWL	RLRRSGKDGP
P42701	TM	I12R1_HUMAN	IL12RB1	23.54	38.015	HUMAN	OTHERS	LC non-substrate	N-out	RFSIEVQVSD	WLIFFASLGSFLSILLVGVLGYL	GLNRAARHLC
P42701	UP	I12R1_HUMAN	IL12RB1	16.149	30.828	HUMAN	OTHERS	LC non-substrate	N-out	RFSIEVQVSD	WLIFFASLGSFLSILLVGVLGYLGL	NRAARHLCPP
Q99665	UP	I12R2_HUMAN	IL12RB2	15.141	44.522	HUMAN	OTHERS	LC non-substrate	N-out	REFCLQGKAN	WMAFVAPSICIAIIMVGIFST	HYFQQKVFVL
O88786	TM	I13R2_MOUSE	Il13ra2	59.569	84.007	MOUSE	OTHERS	LC substrate	N-out	WEGYTGPDSK	IIFIVPVCLFFIFLLLLLCLIVE	KEEPEPTLSL
Q14627	TM	I13R2_HUMAN	IL13RA2	39.192	59.69	HUMAN	OTHERS	LC non-substrate	N-out	EDLSKKTLLR	FWLPFGFILILVIFVTGLLL	RKPNTYPKMI
O88786	UP	I13R2_MOUSE	Il13ra2	52.505	75.297	MOUSE	OTHERS	LC substrate	N-out	WEGYTGPDSK	IIFIVPVCLFFIFLLLLLCLI	VEKEEPEPTL
Q14627	UP	I13R2_HUMAN	IL13RA2	19.51	41.783	HUMAN	OTHERS	LC non-substrate	N-out	EDLSKKTLLR	FWLPFGFILILVIFVTGLLL	RKPNTYPKMI
Q60819	TM	I15RA_MOUSE	Il15ra	58.052	82.413	MOUSE	OTHERS	LC substrate	N-out	ISPHSSKMTK	VAISTSVLLVGAGVVMAFLAWYI	KSRQPSQPCR
Q13261	UP	I15RA_HUMAN	IL15RA	44.422	79.988	HUMAN	OTHERS	LC substrate	N-out	VYPQGHSDTT	VAISTSTVLLCGLSAVSLLACYL	KSRQTPPLAS
Q60819	UP	I15RA_MOUSE	Il15ra	37.399	78.008	MOUSE	OTHERS	LC substrate	N-out	ISPHSSKMTK	VAISTSVLLVGAGVVMAFLAW	YIKSRQPSQP
Q96F46	TM	I17RA_HUMAN	IL17RA	15.142	30.933	HUMAN	OTHERS	LC non-substrate	N-out	TPEPIPDYMP	LWVYWFITGISILLVGSVILLIV	CMTWRLAGPG
Q96F46	UP	I17RA_HUMAN	IL17RA	12.913	33.361	HUMAN	OTHERS	LC non-substrate	N-out	EPIPDYMPLW	VYWFITGISILLVGSVILLIV	CMTWRLAGPG
Q8NAC3	TM	I17RC_HUMAN	IL17RC	27.339	40.892	HUMAN	OTHERS	LC non-substrate	N-out	PMDKYIHKRW	ALVWLACLLFAAALSLILLL	KKDHAKGWLR
Q8NAC3	UP	I17RC_HUMAN	IL17RC	22.02	51.311	HUMAN	OTHERS	LC non-substrate	N-out	CPMDKYIHKR	WALVWLACLLFAAALSLILLL	KKDHAKGWLR
Q8NFM7	UP	I17RD_HUMAN	IL17RD	74.478	91.097	HUMAN	OTHERS	HC substrate	N-out	VHSPWAGPIR	AVAITVPLVVISAFATLFTVM	CRKKQQENIY
Q8BH06	TM	I17RE_MOUSE	Il17re	26.162	66.991	MOUSE	OTHERS	LC substrate	N-out	VLCPDVSHRH	LGLLILALLALTALVGVVLVLLG	RRLLPGSGRT
Q8BH06	UP	I17RE_MOUSE	Il17re	64.406	87.229	MOUSE	OTHERS	LC substrate	N-out	VLCPDVSHRH	LGLLILALLALTALVGVVLVL	LGRRLLPGSG
Q61098	TM	IL18R_MOUSE	Il18r1	40.829	66.986	MOUSE	OTHERS	LC non-substrate	N-out	IPDIPGHVFT	GGVTVLVLASVAAVCIVILCVIY	KVDLVLFYRR
Q61098	UP	IL18R_MOUSE	Il18r1	14.455	31.45	MOUSE	OTHERS	LC non-substrate	N-out	PDIPGHVFTG	GVTVLVLASVAAVCIVILCVI	YKVDLVLFYR
O95256	TM	I18RA_HUMAN	IL18RAP	48.489	64.62	HUMAN	OTHERS	LC non-substrate	N-out	VQLKEKRGVV	LLYILLGTIGTLVAVLAASALLY	RHWIEIVLLY
O95256	UP	I18RA_HUMAN	IL18RAP	11.862	25.987	HUMAN	OTHERS	LC non-substrate	N-out	TQSVQLKEKR	GVVLLYILLGTIGTLVAVLAA	SALLYRHWIE
Q9NPH3	TM	IL1AP_HUMAN	IL1RAP	18.745	62.619	HUMAN	OTHERS	LC substrate	N-out	KVPAPRYTVE	LACGFGATVLLVVILIVVYHVYW	LEMVLFYRAH
Q9NPH3	UP	IL1AP_HUMAN	IL1RAP	50.465	80.92	HUMAN	OTHERS	LC substrate	N-out	VELACGFGAT	VLLVVILIVVYHVYWLEMVLF	YRAHFGTDET
Q9NZN1	TM	IRPL1_HUMAN	IL1RAPL1	25.834	47.674	HUMAN	OTHERS	LC non-substrate	N-out	SVLLHKRELM	YTVELAGGLGAILLLLVCLVTIY	KCYKIEIMLF
Q01638	TM	ILRL1_HUMAN	IL1RL1	43.389	72.78	HUMAN	OTHERS	LC non-substrate	N-out	LSRKNPIDHH	SIYCIIAVCSVFLMLINVLVIIL	KMFWIEATLL
Q01638	UP	ILRL1_HUMAN	IL1RL1	32.463	53.51	HUMAN	OTHERS	LC non-substrate	N-out	SRKNPIDHHS	IYCIIAVCSVFLMLINVLVII	LKMFWIEATL
Q6PHB0	UP	I20RA_MOUSE	Il20ra	45.195	74.229	MOUSE	OTHERS	LC non-substrate	N-out	EVQTSAWKAK	VIFWYVFLTSVIVFLFSAIGY	LVYRYIHVGK
Q6UXL0	TM	I20RB_HUMAN	IL20RB	59.383	76.937	HUMAN	OTHERS	LC substrate	N-out	CVEVQGEAIP	LVLALFAFVGFMLILVVVPLFVW	KMGRLLQYSC
Q6UXL0	UP	I20RB_HUMAN	IL20RB	29.521	55.758	HUMAN	OTHERS	LC substrate	N-out	VEVQGEAIPL	VLALFAFVGFMLILVVVPLFV	WKMGRLLQYS
Q9HBE5	TM	IL21R_HUMAN	IL21R	39.677	73.036	HUMAN	OTHERS	LC non-substrate	N-out	FQTQSEELKE	GWNPHLLLLLLLVIVFIPAFWSL	KTHPLWRLWK
Q9HBE5	UP	IL21R_HUMAN	IL21R	22.787	45.399	HUMAN	OTHERS	LC non-substrate	N-out	FQTQSEELKE	GWNPHLLLLLLLVIVFIPAFW	SLKTHPLWRL
Q8N6P7	TM	I22R1_HUMAN	IL22RA1	27.061	56.815	HUMAN	OTHERS	LC non-substrate	N-out	CRVKTLPDRT	WTYSFSGAFLFSMGFLVAVLCYL	SYRYVTKPPA
Q5VWK5	TM	IL23R_HUMAN	IL23R	38.347	75.676	HUMAN	OTHERS	LC non-substrate	N-out	GHLTSDNRGD	IGLLLGMIVFAVMLSILSLIGIF	NRSFRTGIKR
Q5VWK5	UP	IL23R_HUMAN	IL23R	34.636	67.459	HUMAN	OTHERS	LC non-substrate	N-out	LTSDNRGDIG	LLLGMIVFAVMLSILSLIGIF	NRSFRTGIKR
Q6UWB1	TM	I27RA_HUMAN	IL27RA	21.215	32.779	HUMAN	OTHERS	LC non-substrate	N-out	HLPDNTLRWK	VLPGILFLWGLFLLGCGLSLATS	GRCYHLRHKV
P14784	TM	IL2RB_HUMAN	IL2RB	30.309	56.668	HUMAN	OTHERS	LC non-substrate	N-out	PAALGKDTIP	WLGHLLVGLSGAFGFIILVYLLI	NCRNTGPWLK
P14784	UP	IL2RB_HUMAN	IL2RB	20.846	59.256	HUMAN	OTHERS	LC non-substrate	N-out	TKPAALGKDT	IPWLGHLLVGLSGAFGFIILVYLLI	NCRNTGPWLK
P31785	UP	IL2RG_HUMAN	IL2RG	13.833	26.2	HUMAN	OTHERS	LC non-substrate	N-out	ENPFLFALEA	VVISVGSMGLIISLLCVYFWL	ERTMPRIPTL
Q8NI17	TM	IL31R_HUMAN	IL31RA	27.991	50.595	HUMAN	OTHERS	LC non-substrate	N-out	KTLSFSVFEI	ILITSLIGGGLLILIILTVAYGL	KKPNKLTHLC
Q8NI17	UP	IL31R_HUMAN	IL31RA	19.473	42.377	HUMAN	OTHERS	LC non-substrate	N-out	FKTLSFSVFE	IILITSLIGGGLLILIILTVA	YGLKKPNKLT
P26952	TM	IL3RA_MOUSE	Il3ra	36.612	80.399	MOUSE	OTHERS	LC substrate	N-out	CPPEVMPVKT	ALVTSVATVLGAGLVAAGLLLWW	RKSLLYRLCP
P26952	UP	IL3RA_MOUSE	Il3ra	21.79	45.074	MOUSE	OTHERS	LC substrate	N-out	VCPPEVMPVK	TALVTSVATVLGAGLVAAGLLLWW	RKSLLYRLCP
P24394	UP	IL4RA_HUMAN	IL4R	73.39	83.911	HUMAN	OTHERS	LC substrate	N-out	NSYREPFEQH	LLLGVSVSCIVILAVCLLCYVSIT	KIKKEWWDQI
Q01344	TM	IL5RA_HUMAN	IL5RA	15.794	44.297	HUMAN	OTHERS	LC non-substrate	N-out	GNDEHKPLRE	WFVIVIMATICFILLILSLI	CKICHLWIKL
P40189	TM	IL6RB_HUMAN	IL6ST	52.729	81.113	HUMAN	OTHERS	LC substrate	N-out	TPKFAQGEIE	AIVVPVCLAFLLTTLLGVLFCFN	KRDLIKKHIW
P40189	UP	IL6RB_HUMAN	IL6ST	66.989	77.15	HUMAN	OTHERS	LC substrate	N-out	TPKFAQGEIE	AIVVPVCLAFLLTTLLGVLFCF	NKRDLIKKHI
P16871	TM	IL7RA_HUMAN	IL7R	74.098	89.568	HUMAN	OTHERS	LC substrate	N-out	INNSSGEMDP	ILLTISILSFFSVALLVILACVL	WKKRIKPIVW
P16871	UP	IL7RA_HUMAN	IL7R	50.471	71.448	HUMAN	OTHERS	LC substrate	N-out	EINNSSGEMD	PILLTISILSFFSVALLVILACVLW	KKRIKPIVWP
Q01114	TM	IL9R_MOUSE	Il9r	11.346	29.705	MOUSE	OTHERS	LC non-substrate	N-out	RQGLLVPRWQ	WSASILVVVPIFLLLTGFVHLLF	KLSPRLKRIF
Q01114	UP	IL9R_MOUSE	Il9r	18.867	43.847	MOUSE	OTHERS	LC non-substrate	N-out	GLLVPRWQWS	ASILVVVPIFLLLTGFVHLLF	KLSPRLKRIF
Q86SU0	UP	ILDR1_HUMAN	ILDR1	10.269	18.34	HUMAN	OTHERS	HC non-substrate	N-out	DKEVKLIVLH	WLTVIFIILGALLLLLLIGVC	WCQCCPQYCC
Q9BZV3	TM	IMPG2_HUMAN	IMPG2	18.106	41.035	HUMAN	OTHERS	LC non-substrate	N-out	CEEFVSEPVI	IGITIASVVGLLVIFSAIIYFFI	RTLQAHHDRS
Q9BZV3	UP	IMPG2_HUMAN	IMPG2	19.719	43.531	HUMAN	OTHERS	LC non-substrate	N-out	KHCEEFVSEP	VIIGITIASVVGLLVIFSAII	YFFIRTLQAH
Q9WTL4	TM	INSRR_MOUSE	Insrr	63.675	87.994	MOUSE	OTHERS	HC substrate	N-out	LEEEDTGGMR	IFLTVTPVGFMLLVTLAALGFFY	SRKRNSTLYT
Q9WTL4	UP	INSRR_MOUSE	Insrr	75.342	86.019	MOUSE	OTHERS	HC substrate	N-out	LEEEDTGGMR	IFLTVTPVGFMLLVTLAALGFF	YSRKRNSTLY
Q8TB96	TM	TIP_HUMAN	ITFG1	15.938	34.597	HUMAN	OTHERS	LC non-substrate	N-out	SAKLYLTPSN	IVLLTAIALIGVCVFILAIIGIL	HWQEKKADDR
Q8TB96	UP	TIP_HUMAN	ITFG1	37.649	79.497	HUMAN	OTHERS	LC non-substrate	N-out	AKLYLTPSNI	VLLTAIALIGVCVFILAIIGI	LHWQEKKADD
P26006	TM	ITA3_HUMAN	ITGA3	18.882	46.771	HUMAN	OTHERS	LC non-substrate	N-out	LVEELPAEIE	LWLVLVAVGAGLLLLGLIILLLW	KCGFFKRART
P13612	TM	ITA4_HUMAN	ITGA4	25.437	66.752	HUMAN	OTHERS	LC non-substrate	N-out	HHQRPKRYFT	IVIISSSLLLGLIVLLLISYVMW	KAGFFKRQYK
P13612	UP	ITA4_HUMAN	ITGA4	31.052	55.408	HUMAN	OTHERS	LC non-substrate	N-out	HHQRPKRYFT	IVIISSSLLLGLIVLLLISYVMWK	AGFFKRQYKS
P20701	TM	ITAL_HUMAN	ITGAL	26.215	44.99	HUMAN	OTHERS	LC non-substrate	N-out	KVDVVYEKQM	LYLYVLSGIGGLLLLLLIFIVLY	KVGFFKRNLK
P20701	UP	ITAL_HUMAN	ITGAL	30.33	44.868	HUMAN	OTHERS	LC non-substrate	N-out	VDVVYEKQML	YLYVLSGIGGLLLLLLIFIVL	YKVGFFKRNL
Q3UV74	TM	ITB2L_MOUSE	Itgb2l	19.209	32.951	MOUSE	OTHERS	LC non-substrate	N-out	LVCAEISNTT	ILLGVIVGVLLAVIFLLVYCMVY	LKGTQKAAKL
Q3UV74	UP	ITB2L_MOUSE	Itgb2l	42.319	79.064	MOUSE	OTHERS	LC non-substrate	N-out	LVCAEISNTT	ILLGVIVGVLLAVIFLLVYCM	VYLKGTQKAA
A2A863	TM	ITB4_MOUSE	Itgb4	53.555	82.206	MOUSE	OTHERS	LC non-substrate	N-out	LVHKKKDCPP	GSFWWLIPLLIFLLLLLALLLLL	CWKYCACCKA
A2A863	UP	ITB4_MOUSE	Itgb4	24.328	47.393	MOUSE	OTHERS	LC non-substrate	N-out	HKKKDCPPGS	FWWLIPLLIFLLLLLALLLLL	CWKYCACCKA
P26010	TM	ITB7_HUMAN	ITGB7	71.526	84.529	HUMAN	OTHERS	LC non-substrate	N-out	VRPQEKGADH	TQAIVLGCVGGIVAVGLGLVLAY	RLSVEIYDRR
P26012	TM	ITB8_HUMAN	ITGB8	20.092	51.767	HUMAN	OTHERS	LC non-substrate	N-out	QTSECFSSPS	YLRIFFIIFIVTFLIGLLKVLII	RQVILQWNSN
P26012	UP	ITB8_HUMAN	ITGB8	39.321	66.935	HUMAN	OTHERS	LC non-substrate	N-out	ECFSSPSYLR	IFFIIFIVTFLIGLLKVLII	RQVILQWNSN
Q8IWB1	UP	IPRI_HUMAN	ITPRIP	51.343	82.233	HUMAN	OTHERS	LC substrate	N-out	EEGRQQNETR	VAWDLWSTLCMILFLMI	EVWRQDHQEG
Q6GPH6	UP	IPIL1_HUMAN	ITPRIPL1	54.984	77.578	HUMAN	OTHERS	LC non-substrate	N-out	WPFQADGQEG	PLGWMLGNLWNTGLFCLFLVF	ELLRQNMQHE
Q3MIP1	TM	IPIL2_HUMAN	ITPRIPL2	72.829	92.208	HUMAN	OTHERS	HC substrate	N-out	ARAEPADGVD	GGFPLLKVAVLLLLSYVLL	RCRHAVRQRF
Q3MIP1	UP	IPIL2_HUMAN	ITPRIPL2	79.512	86.491	HUMAN	OTHERS	HC substrate	N-out	GGARAEPADG	VDGGFPLLKVAVLLLLSYVLL	RCRHAVRQRF
Q8IYV9	TM	IZUM1_HUMAN	IZUMO1	54.462	81.18	HUMAN	OTHERS	LC substrate	N-out	QPLQPEKMLA	SRLLGLLICGSLALITGLTFAIF	RRRKVIDFIK
Q9D9J7	TM	IZUM1_MOUSE	Izumo1	37.476	72.046	MOUSE	OTHERS	LC substrate	N-out	QNPEKKMKTR	LLILLTLGFVVLVASIIISVLHF	RKVSAKLKNA
Q8IYV9	UP	IZUM1_HUMAN	IZUMO1	78.429	82.21	HUMAN	OTHERS	LC substrate	N-out	LQPEKMLASR	LLGLLICGSLALITGLTFAIF	RRRKVIDFIK
Q9D9J7	UP	IZUM1_MOUSE	Izumo1	68.462	89.389	MOUSE	OTHERS	LC substrate	N-out	QNPEKKMKTR	LLILLTLGFVVLVASIIISVL	HFRKVSAKLK
Q6UXV1	TM	IZUM2_HUMAN	IZUMO2	55.343	71.185	HUMAN	OTHERS	LC substrate	N-out	QMDSKYPRNQ	ALLGILISVSLAVFVFVVIVVSA	CTYRQNRKLL
Q6UXV1	UP	IZUM2_HUMAN	IZUMO2	20.687	53.818	HUMAN	OTHERS	LC substrate	N-out	QMDSKYPRNQ	ALLGILISVSLAVFVFVVIVV	SACTYRQNRK
Q5VZ72	TM	IZUM3_HUMAN	IZUMO3	57.141	79.59	HUMAN	OTHERS	LC substrate	N-out	RKAENREIAL	FLILLATAVILGSAVLLFHFCIF	HRRKMKAIRR
Q5VZ72	UP	IZUM3_HUMAN	IZUMO3	17.645	48.362	HUMAN	OTHERS	LC substrate	N-out	EDPRKAENRE	IALFLILLATAVILGSAVLLF	HFCIFHRRKM
P57087	TM	JAM2_HUMAN	JAM2	75.011	90.903	HUMAN	OTHERS	LC substrate	N-out	RMQVDDLNIS	GIIAAVVVVALVISVCGLGVCYA	QRKGYFSKET
P57087	UP	JAM2_HUMAN	JAM2	57.025	78.881	HUMAN	OTHERS	LC substrate	N-out	RMQVDDLNIS	GIIAAVVVVALVISVCGLGVC	YAQRKGYFSK
Q80UL9	TM	JAML_MOUSE	Jaml	69.557	88.727	MOUSE	OTHERS	LC substrate	N-out	KGQQGILNGN	QLVIIVGIVCATFLLLPVLILIV	KKAKWNKSSV
Q80UL9	UP	JAML_MOUSE	Jaml	74.604	86.366	MOUSE	OTHERS	LC substrate	N-out	QQGILNGNQL	VIIVGIVCATFLLLPVLILIV	KKAKWNKSSV
O76095	TM	JTB_HUMAN	JTB	65.385	82.231	HUMAN	OTHERS	HC substrate	N-out	ALMEQRLFWK	FEGAVVCVALIFACLVII	RQRQLDRKAL
O76095	UP	JTB_HUMAN	JTB	78.012	81.635	HUMAN	OTHERS	HC substrate	N-out	CRSALMEQRL	FWKFEGAVVCVALIFACLVII	RQRQLDRKAL
Q9Y6H6	TM	KCNE3_HUMAN	KCNE3	69.419	86.628	HUMAN	OTHERS	LC substrate	N-out	RASLPGRDDN	SYMYILFVMFLFAVTVGSLILGY	TRSRKVDKRS
Q9Y6H6	UP	KCNE3_HUMAN	KCNE3	50.115	61.165	HUMAN	OTHERS	LC substrate	N-out	ASLPGRDDNS	YMYILFVMFLFAVTVGSLILG	YTRSRKVDKR
Q9QZ26	TM	KCNE5_MOUSE	Kcne5	60.257	83.165	MOUSE	OTHERS	LC substrate	N-out	REATSAKGND	AYLYILLIMIFYACLAGGLILAY	TRSRKLVEAK
Q9QZ26	UP	KCNE5_MOUSE	Kcne5	66.146	85.418	MOUSE	OTHERS	LC substrate	N-out	ATSAKGNDAY	LYILLIMIFYACLAGGLILAY	TRSRKLVEAK
Q5VV43	TM	K0319_HUMAN	KIAA0319	13.112	18.037	HUMAN	OTHERS	LC non-substrate	N-out	WDGESNCEWS	IFYVTVLAFTLIVLTGGFTWLCI	CCCKRQKRTK
Q8IYS2	TM	K2013_HUMAN	KIAA2013	14.931	28.192	HUMAN	OTHERS	LC non-substrate	N-out	HMAQQDPGLP	FLFWFSVASLITLFHLFLFKLIY	NEYCGPGAKP
Q8IYS2	UP	K2013_HUMAN	KIAA2013	18.24	37.102	HUMAN	OTHERS	LC non-substrate	N-out	DEHMAQQDPG	LPFLFWFSVASLITLFHLFLF	KLIYNEYCGP
Q99706	TM	KI2L4_HUMAN	KIR2DL4	20.744	35.717	HUMAN	OTHERS	LC non-substrate	N-out	FKTGIARHLH	AVIRYSVAIILFTILPFFLLHRW	CSKKKDAAVM
Q99706	UP	KI2L4_HUMAN	KIR2DL4	20.714	46.666	HUMAN	OTHERS	LC non-substrate	N-out	FKTGIARHLH	AVIRYSVAIILFTILPFFLLH	RWCSKKKDAA
P83555	TM	KI3L1_MOUSE	Kir3dl1	14.215	32.159	MOUSE	OTHERS	LC non-substrate	N-out	DTKTNNYKNL	HILTGLLVTMVLVVIIIFYSCYF	SKQNKSQKQA
P83555	UP	KI3L1_MOUSE	Kir3dl1	15.547	58.754	MOUSE	OTHERS	LC non-substrate	N-out	ADTKTNNYKN	LHILTGLLVTMVLVVIIIFYS	CYFSKQNKSQ
Q96J84	TM	KIRR1_HUMAN	KIRREL1	76.353	87.754	HUMAN	OTHERS	HC substrate	N-out	LEEREVLPVG	IIAGATIGASILLIFFFIALVFF	LYRRRKGSRK
Q96J84	UP	KIRR1_HUMAN	KIRREL1	82.229	90.672	HUMAN	OTHERS	HC substrate	N-out	REVLPVGIIA	GATIGASILLIFFFIALVFFL	YRRRKGSRKD
Q6UWL6	TM	KIRR2_HUMAN	KIRREL2	16.135	28.206	HUMAN	OTHERS	LC non-substrate	N-out	GRRDLLPTVR	IVAGVAAATTTLLMVITGVALCC	WRHSKASASF
Q6UWL6	UP	KIRR2_HUMAN	KIRREL2	35.266	77.408	HUMAN	OTHERS	LC non-substrate	N-out	GRRDLLPTVR	IVAGVAAATTTLLMVITGVAL	CCWRHSKASA
Q8IZU9	TM	KIRR3_HUMAN	KIRREL3	72.133	78.823	HUMAN	OTHERS	LC non-substrate	N-out	GLEAESVPMA	VIIGVAVGAGVAFLVLMATIVAF	CCARSQRNLK
P05532	TM	KIT_MOUSE	Kit	56.194	77.941	MOUSE	OTHERS	LC substrate	N-out	NNKEQIQAHT	LFTPLLIGFVVAAGAMGIIVMVL	TYKYLQKPMY
P10721	TM	KIT_HUMAN	KIT	37.01	54.202	HUMAN	OTHERS	LC non-substrate	N-out	NNKEQIHPHT	LFTPLLIGFVIVAGMMCIIVMIL	TYKYLQKPMY
P10721	UP	KIT_HUMAN	KIT	22.909	52.153	HUMAN	OTHERS	LC non-substrate	N-out	QIHPHTLFTP	LLIGFVIVAGMMCIIVMILTY	KYLQKPMYEV
P05532	UP	KIT_MOUSE	Kit	22.294	51.906	MOUSE	OTHERS	LC substrate	N-out	QIQAHTLFTP	LLIGFVVAAGAMGIIVMVLTY	KYLQKPMYEV
P21583	TM	SCF_HUMAN	KITLG	80.89	90.009	HUMAN	OTHERS	HC substrate	N-out	KNPPGDSSLH	WAAMALPALFSLIIGFAFGALYW	KKRQPSLTRA
P21583	UP	SCF_HUMAN	KITLG	72.304	86.868	HUMAN	OTHERS	HC substrate	N-out	KNPPGDSSLH	WAAMALPALFSLIIGFAFGALYW	KKRQPSLTRA
Q96MU8	TM	KREM1_HUMAN	KREMEN1	18.163	35.576	HUMAN	OTHERS	LC non-substrate	N-out	MGAGSHRVEG	WTVYGLATLLILTVTAIVAKILL	HVTFKSHRVP
Q96MU8	UP	KREM1_HUMAN	KREMEN1	16.468	53.092	HUMAN	OTHERS	LC non-substrate	N-out	AGSHRVEGWT	VYGLATLLILTVTAIVAKILL	HVTFKSHRVP
Q8BG84	TM	LAIR1_MOUSE	Lair1	22.721	55.84	MOUSE	OTHERS	LC substrate	N-out	SDTSWLKTYS	IYIFTVVSVIFLLCLSALLFCFL	RHRQKKQGLP
Q8BG84	UP	LAIR1_MOUSE	Lair1	56.247	81.454	MOUSE	OTHERS	LC substrate	N-out	TSWLKTYSIY	IFTVVSVIFLLCLSALLFCFL	RHRQKKQGLP
P13473	TM	LAMP2_HUMAN	LAMP2	42.464	71.82	HUMAN	OTHERS	LC non-substrate	N-out	CSADDDNFLV	PIAVGAALAGVLILVLLAYFIGL	KHHHAGYEQF
P13473	UP	LAMP2_HUMAN	LAMP2	20.78	50.01	HUMAN	OTHERS	LC non-substrate	N-out	QDCSADDDNF	LVPIAVGAALAGVLILVLLAYFIG	LKHHHAGYEQ
Q9UQV4	TM	LAMP3_HUMAN	LAMP3	74.914	90.926	HUMAN	OTHERS	HC substrate	N-out	FGNVDECSSD	YTIVLPVIGAIVVGLCLMGMGVY	KIRLRCQSSG
Q9UQV4	UP	LAMP3_HUMAN	LAMP3	72.266	87.315	HUMAN	OTHERS	HC substrate	N-out	NVDECSSDYT	IVLPVIGAIVVGLCLMGMGVY	KIRLRCQSSG
Q9UJQ1	TM	LAMP5_HUMAN	LAMP5	53.445	76.789	HUMAN	OTHERS	LC substrate	N-out	PVDEREQLEE	TLPLILGLILGLVIMVTLAIYHV	HHKMTANQVQ
Q9UJQ1	UP	LAMP5_HUMAN	LAMP5	30.266	73.185	HUMAN	OTHERS	LC substrate	N-out	PVDEREQLEE	TLPLILGLILGLVIMVTLAIY	HVHHKMTANQ
Q6UX15	TM	LAYN_HUMAN	LAYN	68.408	89.031	HUMAN	OTHERS	LC substrate	N-out	SREAALNLAY	ILIPSIPLLLLLVVTTVVCWVWI	CRKRKREQPD
Q6UX15	UP	LAYN_HUMAN	LAYN	50.767	78.723	HUMAN	OTHERS	LC substrate	N-out	SREAALNLAY	ILIPSIPLLLLLVVTTVVCWV	WICRKRKREQ
Q5SZI1	UP	LRAD2_HUMAN	LDLRAD2	21.672	54.158	HUMAN	OTHERS	LC non-substrate	N-out	GSTDAHTSRS	LTPSPALGSAGSLWIAA	ERSSPAGRDP
Q86YD5	TM	LRAD3_HUMAN	LDLRAD3	23.651	41.834	HUMAN	OTHERS	LC non-substrate	N-out	SENQLVYYPS	ITYAIIGSSVIFVLVVALLALVL	HHQRKRNNLM
Q86YD5	UP	LRAD3_HUMAN	LDLRAD3	44.345	78.421	HUMAN	OTHERS	LC non-substrate	N-out	NQLVYYPSIT	YAIIGSSVIFVLVVALLALVL	HHQRKRNNLM
P48357	TM	LEPR_HUMAN	LEPR	35.304	40.953	HUMAN	OTHERS	LC substrate	N-out	QDDIEKHQSD	AGLYVIVPVIISSSILLLGTLLI	SHQRMKKLFW
P48357	UP	LEPR_HUMAN	LEPR	75.747	90.264	HUMAN	OTHERS	LC substrate	N-out	QDDIEKHQSD	AGLYVIVPVIISSSILLLGTLLI	SHQRMKKLFW
P42702	TM	LIFR_HUMAN	LIFR	19.884	45.57	HUMAN	OTHERS	LC substrate	N-out	MYVVTKENSV	GLIIAILIPVAVAVIVGVVTSIL	CYRKREWIKE
P42702	UP	LIFR_HUMAN	LIFR	82.263	92.193	HUMAN	OTHERS	LC substrate	N-out	SMYVVTKENS	VGLIIAILIPVAVAVIVGVVTSILC	YRKREWIKET
Q8N149	UP	LIRA2_HUMAN	LILRA2	12.91	49.905	HUMAN	OTHERS	LC non-substrate	N-out	QHPQDYTVEN	LIRMGVAGLVLVVLGILLFEA	QHSQRSLQDA
O75022	TM	LIRB3_HUMAN	LILRB3	82.953	94.109	HUMAN	OTHERS	HC substrate	N-out	PPSTPGLGRY	LEVLIGVSVAFVLLLFLLLFLLL	RRQRHSKHRT
O75022	UP	LIRB3_HUMAN	LILRB3	90.852	95.28	HUMAN	OTHERS	HC substrate	N-out	STPGLGRYLE	VLIGVSVAFVLLLFLLLFLLL	RRQRHSKHRT
Q96FE5	TM	LIGO1_HUMAN	LINGO1	16.295	38.798	HUMAN	OTHERS	LC non-substrate	N-out	FPFDIKTLII	ATTMGFISFLGVVLFCLVLLFLW	SRGKGNTKHN
Q6UY18	TM	LIGO4_HUMAN	LINGO4	20.379	33.388	HUMAN	OTHERS	LC non-substrate	N-out	FFLDSRGVAM	VLAVGFLPFLTSVTLCFGLIALW	SKGKGRVKHH
Q6UY18	UP	LIGO4_HUMAN	LINGO4	20.767	56.741	HUMAN	OTHERS	LC non-substrate	N-out	PFFLDSRGVA	MVLAVGFLPFLTSVTLCFGLI	ALWSKGKGRV
Q8VCD3	TM	LMA1L_MOUSE	Lman1l	20.421	53.204	MOUSE	OTHERS	LC non-substrate	N-out	SGWLLGSSTC	LHTSIFLFFLLLQTVGFFCYVNF	SRQELDKRLQ
Q8VCD3	UP	LMA1L_MOUSE	Lman1l	32.424	66.666	MOUSE	OTHERS	LC non-substrate	N-out	SGWLLGSSTC	LHTSIFLFFLLLQTVGFFCYV	NFSRQELDKR
Q12907	TM	LMAN2_HUMAN	LMAN2	74.616	90.498	HUMAN	OTHERS	LC substrate	N-out	FRSGPLTGWR	VFLLLLCALLGIVVCAVVGAVVF	QKRQERNKRF
Q12907	UP	LMAN2_HUMAN	LMAN2	55.048	78.962	HUMAN	OTHERS	LC substrate	N-out	FRSGPLTGWR	VFLLLLCALLGIVVCAVVGAVVF	QKRQERNKRF
Q9H0V9	TM	LMA2L_HUMAN	LMAN2L	59.191	70.062	HUMAN	OTHERS	LC substrate	N-out	APLPPLSGLA	LFLIVFFSLVFSVFAIVIGIILY	NKWQEQSRKR
Q9H0V9	UP	LMA2L_HUMAN	LMAN2L	57.776	81.449	HUMAN	OTHERS	LC substrate	N-out	APLPPLSGLA	LFLIVFFSLVFSVFAIVIGIILY	NKWQEQSRKR
A0A1B0GTW7	TM	LMLN2_HUMAN	LMLN2	24.612	58.467	HUMAN	OTHERS	LC substrate	N-out	TSDHNPSMTH	LRLSMGLCLMLLILVGVMGTTAY	QKRATLPVRP
A0A1B0GTW7	UP	LMLN2_HUMAN	LMLN2	38.553	76.87	HUMAN	OTHERS	LC substrate	N-out	DHNPSMTHLR	LSMGLCLMLLILVGVMGTTAY	QKRATLPVRP
Q9BTN0	TM	LRFN3_HUMAN	LRFN3	42.311	74.319	HUMAN	OTHERS	LC substrate	N-out	CGAPHAPFLG	GTMIIALGGVIVASVLVFIFVLL	MRYKVHGGQP
Q9BTN0	UP	LRFN3_HUMAN	LRFN3	48.119	74.359	HUMAN	OTHERS	LC substrate	N-out	PHAPFLGGTM	IIALGGVIVASVLVFIFVLLM	RYKVHGGQPP
Q96JA1	TM	LRIG1_HUMAN	LRIG1	44.627	66.023	HUMAN	OTHERS	LC substrate	N-out	AAGCRKDGTT	VGIFTIAVVSSIVLTSLVWVCII	YQTRKKSEEY
Q96JA1	UP	LRIG1_HUMAN	LRIG1	69.008	82.999	HUMAN	OTHERS	LC substrate	N-out	GCRKDGTTVG	IFTIAVVSSIVLTSLVWVCII	YQTRKKSEEY
Q9P2V4	TM	LRIT1_HUMAN	LRIT1	40.919	76.217	HUMAN	OTHERS	LC substrate	N-out	DAENTQQLIN	VVVISVAIVIALPLTLLVCCSAL	QKRCRKCFNK
Q9P2V4	UP	LRIT1_HUMAN	LRIT1	34.936	72.064	HUMAN	OTHERS	LC substrate	N-out	EVVDAENTQQ	LINVVVISVAIVIALPLTLLV	CCSALQKRCR
A6NDA9	TM	LRIT2_HUMAN	LRIT2	19.004	31.747	HUMAN	OTHERS	LC non-substrate	N-out	DAGGLEAREH	LLHVTVVLCVVLLAVPVGAYAWA	AQGPCSCSKW
A6NDA9	UP	LRIT2_HUMAN	LRIT2	11.059	37.856	HUMAN	OTHERS	LC non-substrate	N-out	GLEAREHLLH	VTVVLCVVLLAVPVGAYAWAA	QGPCSCSKWV
Q3SXY7	TM	LRIT3_HUMAN	LRIT3	18.836	25.55	HUMAN	OTHERS	LC non-substrate	N-out	TERVEGDDSQ	WSLLLVVTSTACVVILPLICFLL	YKVCKLQCKS
Q3SXY7	UP	LRIT3_HUMAN	LRIT3	20.57	65.458	HUMAN	OTHERS	LC non-substrate	N-out	RVEGDDSQWS	LLLVVTSTACVVILPLICFLL	YKVCKLQCKS
Q86VZ4	TM	LRP11_HUMAN	LRP11	40.511	64.478	HUMAN	OTHERS	LC substrate	N-out	GGEHPAPETG	AVLPLALGLAITALLLLMVACRL	RLVKQKLKKA
Q86VZ4	UP	LRP11_HUMAN	LRP11	73.674	89.3	HUMAN	OTHERS	LC substrate	N-out	GGEHPAPETG	AVLPLALGLAITALLLLMVACRL	RLVKQKLKKA
Q9Y561	UP	LRP12_HUMAN	LRP12	13.027	28.722	HUMAN	OTHERS	HC non-substrate	N-out	ENCPVIVPTR	VITAAVIGSLICGLLLVIALG	CTCKLYSLRM
O75096	TM	LRP4_HUMAN	LRP4	83.292	92.107	HUMAN	OTHERS	HC substrate	N-out	VPAAPGEGLH	ISYAIGGLLSILLILVVIAALML	YRHKKSKFTD
O75096	UP	LRP4_HUMAN	LRP4	67.025	89.406	HUMAN	OTHERS	HC substrate	N-out	AAPGEGLHIS	YAIGGLLSILLILVVIAALML	YRHKKSKFTD
Q8TF66	TM	LRC15_HUMAN	LRRC15	16.301	20.555	HUMAN	OTHERS	LC non-substrate	N-out	VWGMTQAQSG	LAIAAIVIGIVALACSLAACVGC	CCCKKRSQAV
Q9H756	TM	LRC19_HUMAN	LRRC19	27.562	61.12	HUMAN	OTHERS	LC non-substrate	N-out	RNSEHEPLGK	SWAFLVGVVVTVLTTSLLIFIAI	KCPIWYNILL
Q8N386	TM	LRC25_HUMAN	LRRC25	51.947	61.857	HUMAN	OTHERS	LC substrate	N-out	SCAPGLASAT	IGAVVVSGCLLLGLAIAGPVLAW	RLWRCRVARS
Q8N386	UP	LRC25_HUMAN	LRRC25	41.613	78.606	HUMAN	OTHERS	LC substrate	N-out	SCAPGLASAT	IGAVVVSGCLLLGLAIAGPVL	AWRLWRCRVA
Q2I0M4	TM	LRC26_HUMAN	LRRC26	9.318	17.888	HUMAN	OTHERS	LC non-substrate	N-out	QPLALRDLAV	VYTLGPASFLVSLASCLALGSGL	TACRARRRRL
Q14392	TM	LRC32_HUMAN	LRRC32	34.382	72.601	HUMAN	OTHERS	LC substrate	N-out	EKGGLKNINL	IIILTFILVSAILLTTLAACCCV	RRQKFNQQYK
Q14392	UP	LRC32_HUMAN	LRRC32	29.039	76.967	HUMAN	OTHERS	LC substrate	N-out	CEKGGLKNIN	LIIILTFILVSAILLTTLAAC	CCVRRQKFNQ
A6NMS7	TM	L37A1_HUMAN	LRRC37A	39.212	61.874	HUMAN	OTHERS	LC non-substrate	N-out	EVPGYGYTDK	LILALIVTGILTILIILFCLIVI	CCHRRSLQED
A6NMS7	UP	L37A1_HUMAN	LRRC37A	26.637	47.572	HUMAN	OTHERS	LC non-substrate	N-out	VPGYGYTDKL	ILALIVTGILTILIILFCLIV	ICCHRRSLQE
Q5VT99	TM	LRC38_HUMAN	LRRC38	9.776	22.715	HUMAN	OTHERS	HC non-substrate	N-out	FSLSLTDLCI	IIFSGVAVSIAAIISSFFLATVV	QCLQRCAPNK
Q5VT99	UP	LRC38_HUMAN	LRRC38	13.858	37.89	HUMAN	OTHERS	HC non-substrate	N-out	RFSLSLTDLC	IIIFSGVAVSIAAIISSFFLA	TVVQCLQRCA
Q8WUT4	TM	LRRN4_HUMAN	LRRN4	21.164	52.757	HUMAN	OTHERS	LC non-substrate	N-out	AFTTKPSFAL	LLSGLCAASGLLLASTVVLSACL	CRRGQTLGLQ
Q8WUT4	UP	LRRN4_HUMAN	LRRN4	16.96	48.373	HUMAN	OTHERS	LC non-substrate	N-out	PCAAFTTKPS	FALLLSGLCAASGLLLASTVV	LSACLCRRGQ
Q8ND94	TM	LRN4L_HUMAN	LRRN4CL	37.731	75.446	HUMAN	OTHERS	LC non-substrate	N-out	VPPNPRTLVH	AAVGVGTALALLSCAALVWHFCL	RDRWGCPRRA
Q8ND94	UP	LRN4L_HUMAN	LRRN4CL	11.525	23.09	HUMAN	OTHERS	LC non-substrate	N-out	RLAVPPNPRT	LVHAAVGVGTALALLSCAALV	WHFCLRDRWG
Q86UE6	TM	LRRT1_HUMAN	LRRTM1	14.638	43.259	HUMAN	OTHERS	LC non-substrate	N-out	HAENAVQIHK	VVTGTMALIFSFLIVVLVLYVSW	KCFPASLRQL
Q86UE6	UP	LRRT1_HUMAN	LRRTM1	12.222	41.404	HUMAN	OTHERS	LC non-substrate	N-out	HAENAVQIHK	VVTGTMALIFSFLIVVLVLYV	SWKCFPASLR
Q9HBL6	TM	LRTM1_HUMAN	LRTM1	17.147	24.204	HUMAN	OTHERS	HC non-substrate	N-out	KPRPANLRHA	IATVIITGVVCGIVCLMMLAAAI	YGCTYAAITA
P36941	UP	TNR3_HUMAN	LTBR	15.112	39.958	HUMAN	OTHERS	HC non-substrate	N-out	PPEMSGTMLM	LAVLLPLAFFLLLATVFSCIW	KSHPSLCRKL
Q5SQ64	TM	LY66F_HUMAN	LY6G6F	69.798	83.566	HUMAN	OTHERS	LC substrate	N-out	CAPSTGWDMP	WILMLLLTMGQGVVILALSIVLW	RQRVRGAPGR
Q5SQ64	UP	LY66F_HUMAN	LY6G6F	37.533	72.018	HUMAN	OTHERS	LC substrate	N-out	APSTGWDMPW	ILMLLLTMGQGVVILALSIVL	WRQRVRGAPG
O60449	TM	LY75_HUMAN	LY75	21.18	55.065	HUMAN	OTHERS	LC substrate	N-out	CKVPLGPDYT	AIAIIVATLSILVLMGGLIWFLF	QRHRLHLAGF
O60449	UP	LY75_HUMAN	LY75	57.305	80.361	HUMAN	OTHERS	LC substrate	N-out	VVCKVPLGPD	YTAIAIIVATLSILVLMGGLIWFLF	QRHRLHLAGF
Q9HBG7	TM	LY9_HUMAN	LY9	43.66	83.679	HUMAN	OTHERS	LC substrate	N-out	ICSGPERNTK	LWIGLFLMVCLLCVGIFSWCIW	KRKGRCSVPA
Q9HBG7	UP	LY9_HUMAN	LY9	50.172	68.563	HUMAN	OTHERS	LC substrate	N-out	ICSGPERNTK	LWIGLFLMVCLLCVGIFSWCIW	KRKGRCSVPA
Q9Y5Y7	TM	LYVE1_HUMAN	LYVE1	38.917	78.978	HUMAN	OTHERS	LC non-substrate	N-out	FKNEAAGFGG	VPTALLVLALLFFGAAAGLGFCY	VKRYVKAFPF
Q9Y5Y7	UP	LYVE1_HUMAN	LYVE1	29.914	63.291	HUMAN	OTHERS	LC non-substrate	N-out	EAAGFGGVPT	ALLVLALLFFGAAAGLGFCYV	KRYVKAFPFT
P20645	TM	MPRD_HUMAN	M6PR	18.814	40.48	HUMAN	OTHERS	LC non-substrate	N-out	ACSPEISHLS	VGSILLVTFASLVAVYVVGGFLY	QRLVVGAKGM
P20645	UP	MPRD_HUMAN	M6PR	45.223	79.717	HUMAN	OTHERS	LC non-substrate	N-out	SLACSPEISH	LSVGSILLVTFASLVAVYVVGGFLY	QRLVVGAKGM
P20916	TM	MAG_HUMAN	MAG	49.378	63.46	HUMAN	OTHERS	LC substrate	N-out	LPFQGAHRLM	WAKIGPVGAVVAFAILIAIVCYI	TQTRRKKNVT
P20916	UP	MAG_HUMAN	MAG	79.376	87.079	HUMAN	OTHERS	LC substrate	N-out	HRLMWAKIGP	VGAVVAFAILIAIVCYITQT	RRKKNVTESP
Q5VYJ5	TM	MALR1_HUMAN	MALRD1	28.487	56.435	HUMAN	OTHERS	LC substrate	N-out	TDFTYAQNNT	WTLLGIGLAFLMTHITVAVLCFL	ANRKVPIRKT
Q5VYJ5	UP	MALR1_HUMAN	MALRD1	49.146	78.625	HUMAN	OTHERS	LC substrate	N-out	FTYAQNNTWT	LLGIGLAFLMTHITVAVLCFL	ANRKVPIRKT
A2AJA7	TM	AEGP_MOUSE	Mamdc4	20.749	54.182	MOUSE	OTHERS	LC non-substrate	N-out	EVAAPVSVPV	AVGGALLFFMFLVLMGLGGWHWL	QKQHCPGQRS
A2AJA7	UP	AEGP_MOUSE	Mamdc4	19.256	57.889	MOUSE	OTHERS	LC non-substrate	N-out	GEVAAPVSVP	VAVGGALLFFMFLVLMGLGGW	HWLQKQHCPG
Q9H8J5	TM	MANS1_HUMAN	MANSC1	15.739	26.248	HUMAN	OTHERS	LC non-substrate	N-out	QYGLPFEKWL	LIGSLLFGVLFLVIGLVLLGRIL	SESLRRKRYS
Q9H8J5	UP	MANS1_HUMAN	MANSC1	23.997	52.064	HUMAN	OTHERS	LC non-substrate	N-out	QYGLPFEKWL	LIGSLLFGVLFLVIGLVLLGRIL	SESLRRKRYS
Q3UU94	TM	MANS4_MOUSE	Mansc4	70.985	83.72	MOUSE	OTHERS	LC substrate	N-out	EPWDGAPASA	GVWLACVTLGAAVISLCCRVVLG	TSRCCGKRQG
A6NHS7	TM	MANS4_HUMAN	MANSC4	15.112	24.306	HUMAN	OTHERS	HC non-substrate	N-out	DEVSVTSKTW	LVSVALCTSVIFLGCCIVILASG	CCGKQQGQYK
Q3UU94	UP	MANS4_MOUSE	Mansc4	28.607	71.023	MOUSE	OTHERS	LC substrate	N-out	SSENEEPWDG	APASAGVWLACVTLGAAVISL	CCRVVLGTSR
A6NHS7	UP	MANS4_HUMAN	MANSC4	11.674	36.17	HUMAN	OTHERS	HC non-substrate	N-out	EDEVSVTSKT	WLVSVALCTSVIFLGCCIVIL	ASGCCGKQQG
Q14703	TM	MBTP1_HUMAN	MBTPS1	48.581	79.778	HUMAN	OTHERS	LC substrate	N-out	IMPGRYNQEV	GQTIPVFAFLGAMVVLAFFVVQI	NKAKSRPKRR
Q14703	UP	MBTP1_HUMAN	MBTPS1	56.233	77.182	HUMAN	OTHERS	LC substrate	N-out	IMPGRYNQEV	GQTIPVFAFLGAMVVLAFFVVQI	NKAKSRPKRR
Q96KG7	TM	MEG10_HUMAN	MEGF10	68.222	84.155	HUMAN	OTHERS	HC substrate	N-out	STALPADSYQ	IGAIAGIIILVLVVLFLLALFII	YRHKQKGKES
Q96KG7	UP	MEG10_HUMAN	MEGF10	86.979	94.439	HUMAN	OTHERS	HC substrate	N-out	ALPADSYQIG	AIAGIIILVLVVLFLLALFII	YRHKQKGKES
A6BM72	TM	MEG11_HUMAN	MEGF11	88.102	92.255	HUMAN	OTHERS	HC substrate	N-out	SPALGAERHS	VGAVTGIMLLLFLIVVLLGLFAW	HRRRQKEKGR
A6BM72	UP	MEG11_HUMAN	MEGF11	76.146	92.667	HUMAN	OTHERS	HC substrate	N-out	SPALGAERHS	VGAVTGIMLLLFLIVVLLGLF	AWHRRRQKEK
Q7Z7M0	TM	MEGF8_HUMAN	MEGF8	52.143	83.761	HUMAN	OTHERS	LC substrate	N-out	FFRQDQAHID	LFVFFSVFFSCFFLFLSLCVLLW	KAKQALDQRQ
Q7Z7M0	UP	MEGF8_HUMAN	MEGF8	28.647	57.616	HUMAN	OTHERS	LC substrate	N-out	FFRQDQAHID	LFVFFSVFFSCFFLFLSLCVL	LWKAKQALDQ
Q9H1U4	TM	MEGF9_HUMAN	MEGF9	36.74	58.858	HUMAN	OTHERS	LC substrate	N-out	LADVSWTQFN	IIILTVIIIVVVLLMGFVGAVYM	YREYQNRKLN
Q9H1U4	UP	MEGF9_HUMAN	MEGF9	49.713	79.081	HUMAN	OTHERS	LC substrate	N-out	LADVSWTQFN	IIILTVIIIVVVLLMGFVGAV	YMYREYQNRK
Q16820	TM	MEP1B_HUMAN	MEP1B	76.182	89.111	HUMAN	OTHERS	LC substrate	N-out	EKRGSTRDTI	VIAVSSTVAVFALMLIITLVSVY	CTRKKYRERM
Q16820	UP	MEP1B_HUMAN	MEP1B	26.191	59.487	HUMAN	OTHERS	LC substrate	N-out	CEKRGSTRDT	IVIAVSSTVAVFALMLIITLV	SVYCTRKKYR
O75121	TM	MFA3L_HUMAN	MFAP3L	28.006	68.553	HUMAN	OTHERS	LC non-substrate	N-out	LRVIFTSGDM	GVYYMVVCLVAFTIVMVLNITRL	CMMSSHLKKT
O75121	UP	MFA3L_HUMAN	MFAP3L	25.025	68.198	HUMAN	OTHERS	LC non-substrate	N-out	LRVIFTSGDM	GVYYMVVCLVAFTIVMVLNITRL	CMMSSHLKKT
Q29983	TM	MICA_HUMAN	MICA	23.225	33.668	HUMAN	OTHERS	LC non-substrate	N-out	PSGKVLVLQS	HWQTFHVSAVAAAAIFVIIIFYV	RCCKKKTSAA
Q29983	UP	MICA_HUMAN	MICA	25.561	69.417	HUMAN	OTHERS	LC non-substrate	N-out	GKVLVLQSHW	QTFHVSAVAAAAIFVIIIFYV	RCCKKKTSAA
P51512	TM	MMP16_HUMAN	MMP16	81.144	93.63	HUMAN	OTHERS	HC substrate	N-out	LDNTASTVKA	IAIVIPCILALCLLVLVYTVFQF	KRKGTPRHIL
P51512	UP	MMP16_HUMAN	MMP16	88.858	95.27	HUMAN	OTHERS	HC substrate	N-out	LDNTASTVKA	IAIVIPCILALCLLVLVYTVF	QFKRKGTPRH
Q2M385	TM	MPEG1_HUMAN	MPEG1	84.266	94.746	HUMAN	OTHERS	HC substrate	N-out	HGDGGGLSGG	AAAGVTVGVTTILAVVITLAIYG	TRKFKKKAYQ
Q2M385	UP	MPEG1_HUMAN	MPEG1	80.098	88.72	HUMAN	OTHERS	HC substrate	N-out	HGDGGGLSGG	AAAGVTVGVTTILAVVITLAI	YGTRKFKKKA
D7PDD4	TM	G6B_MOUSE	Mpig6b	79.764	92.215	MOUSE	OTHERS	HC substrate	N-out	GSTHGYEYPK	VLIPLLGVGLVLGLGVAGVV	WRRRRLSPPP
O95866	TM	G6B_HUMAN	MPIG6B	79.618	91.066	HUMAN	OTHERS	LC substrate	N-out	GPTHGSVYPQ	LLIPLLGAGLVLGLGALGLVWWL	HRRLPPQPIR
D7PDD4	UP	G6B_MOUSE	Mpig6b	78.084	82.013	MOUSE	OTHERS	HC substrate	N-out	GSTHGYEYPK	VLIPLLGVGLVLGLGVAGVVW	RRRRLSPPPP
O95866	UP	G6B_HUMAN	MPIG6B	32.947	69.611	HUMAN	OTHERS	LC substrate	N-out	GPTHGSVYPQ	LLIPLLGAGLVLGLGALGLVW	WLHRRLPPQP
P40238	TM	TPOR_HUMAN	MPL	56.812	84.379	HUMAN	OTHERS	LC substrate	N-out	TRVETATETA	WISLVTALHLVLGLSAVLGLLLL	RWQFPAHYRR
P40238	UP	TPOR_HUMAN	MPL	23.294	65.885	HUMAN	OTHERS	LC substrate	N-out	RVETATETAW	ISLVTALHLVLGLSAVLGLLLL	RWQFPAHYRR
P25189	TM	MYP0_HUMAN	MPZ	26.793	64.972	HUMAN	OTHERS	LC non-substrate	N-out	FEKVPTRYGV	VLGAVIGGVLGVVLLLLLLFYVV	RYCWLRRQAA
P25189	UP	MYP0_HUMAN	MPZ	30.806	54.875	HUMAN	OTHERS	LC non-substrate	N-out	LYVFEKVPTR	YGVVLGAVIGGVLGVVLLLLLLFYVV	RYCWLRRQAA
Q3TEW6	TM	MPZL1_MOUSE	Mpzl1	66.789	83.705	MOUSE	OTHERS	LC substrate	N-out	LHVVEIDNLL	VFLVWVVVGTVTAVVLGLTLLISLVLVVLY	RRKHSKRDYT
Q3TEW6	UP	MPZL1_MOUSE	Mpzl1	14.933	33.26	MOUSE	OTHERS	LC substrate	N-out	HVVEIDNLLV	FLVWVVVGTVTAVVLGLTLLI	SLVLVVLYRR
O60487	TM	MPZL2_HUMAN	MPZL2	39.611	65.554	HUMAN	OTHERS	LC substrate	N-out	VHTVRFSEIH	FLALAIGSACALMIIIVIVVVLF	QHYRKKRWAE
O60487	UP	MPZL2_HUMAN	MPZL2	55.632	83.061	HUMAN	OTHERS	LC substrate	N-out	TVRFSEIHFL	ALAIGSACALMIIIVIVVVLF	QHYRKKRWAE
Q6UWV2	TM	MPZL3_HUMAN	MPZL3	33.362	64.262	HUMAN	OTHERS	LC substrate	N-out	ERGFGTMLSS	VALLSILVFVPSAVVVALLLVRM	GRKAAGLKKR
Q6UWV2	UP	MPZL3_HUMAN	MPZL3	30.66	62.246	HUMAN	OTHERS	LC substrate	N-out	ERGFGTMLSS	VALLSILVFVPSAVVVALLLV	RMGRKAAGLK
Q8HWB0	TM	HMR1_MOUSE	Mr1	67.254	85.63	MOUSE	OTHERS	LC substrate	N-out	APRESGDILR	VSTISGTTILIIALAGVGVLIWR	RSQELKEVMY
Q8HWB0	UP	HMR1_MOUSE	Mr1	70.265	87.089	MOUSE	OTHERS	LC substrate	N-out	APRESGDILR	VSTISGTTILIIALAGVGVLI	WRRSQELKEV
Q61830	TM	MRC1_MOUSE	Mrc1	83.366	94.001	MOUSE	OTHERS	HC substrate	N-out	MDPQPKGSSK	AAGVVTVVLLIVIGAGVAAYFFY	KKRHALHIPQ
Q61830	UP	MRC1_MOUSE	Mrc1	89.387	94.134	MOUSE	OTHERS	HC substrate	N-out	DPQPKGSSKA	AGVVTVVLLIVIGAGVAAYFF	YKKRHALHIP
Q96KJ4	UP	MSLNL_HUMAN	MSLNL	15.231	43.669	HUMAN	OTHERS	LC non-substrate	N-out	AQASTSGSLW	APLGYLPLAMALPCSLLCLLHWGTCILVSV	DSVASGWLGS
Q04912	TM	RON_HUMAN	MST1R	35.792	81.888	HUMAN	OTHERS	LC substrate	N-out	PDGVPQSTLL	GILLPLLLLVAALATALVFSYWW	RRKQLVLPPN
Q04912	UP	RON_HUMAN	MST1R	31.715	77.434	HUMAN	OTHERS	LC substrate	N-out	PGPDGVPQST	LLGILLPLLLLVAALATALVF	SYWWRRKQLV
Q13505	TM	MTX1_HUMAN	MTX1	67.692	88.857	HUMAN	OTHERS	LC substrate	N-out	EEEPYRRRNQ	ILSVLAGLAAMVGYALLSGIVSI	QRATPARAPG
Q13505	UP	MTX1_HUMAN	MTX1	40.453	78.005	HUMAN	OTHERS	LC substrate	N-out	EEEPYRRRNQ	ILSVLAGLAAMVGYALLSGIV	SIQRATPARA
Q9UKN1	TM	MUC12_HUMAN	MUC12	76.881	92.4	HUMAN	OTHERS	LC substrate	N-out	EFNIAKSLVY	GIVGAVMAVLLLALIILIILFSL	SQRKRHREQY
Q9UKN1	UP	MUC12_HUMAN	MUC12	36.952	74.358	HUMAN	OTHERS	LC substrate	N-out	EFNIAKSLVY	GIVGAVMAVLLLALIILIILF	SLSQRKRHRE
Q9H3R2	TM	MUC13_HUMAN	MUC13	37.709	70.65	HUMAN	OTHERS	LC substrate	N-out	SGLDCKDKFQ	LILTIVGTIAGIVILSMIIALIV	TARSNNKTKH
Q9H3R2	UP	MUC13_HUMAN	MUC13	67.128	84.158	HUMAN	OTHERS	LC substrate	N-out	GLDCKDKFQL	ILTIVGTIAGIVILSMIIALI	VTARSNNKTK
Q8C6Z1	TM	MUC15_MOUSE	Muc15	20.961	22.513	MOUSE	OTHERS	LC non-substrate	N-out	DTPKENKNTG	IVFGAILGAILGASLLSLVGYLL	CGQRKTDSFS
Q8C6Z1	UP	MUC15_MOUSE	Muc15	13.346	33.09	MOUSE	OTHERS	LC non-substrate	N-out	SDTPKENKNT	GIVFGAILGAILGASLLSLVG	YLLCGQRKTD
Q8WXI7	TM	MUC16_HUMAN	MUC16	18.392	23.978	HUMAN	OTHERS	LC non-substrate	N-out	PLTGNSDLPF	WAVILIGLAGLLGVITCLICGVL	VTTRRRKKEG
Q8WXI7	UP	MUC16_HUMAN	MUC16	28.1	58.726	HUMAN	OTHERS	LC non-substrate	N-out	EPLTGNSDLP	FWAVILIGLAGLLGVITCLIC	GVLVTTRRRK
Q5SSG8	TM	MUC21_HUMAN	MUC21	16.051	30.409	HUMAN	OTHERS	LC non-substrate	N-out	KPGGSLVPWE	IFLITLVSVVAAVGLFAGLFFCV	RNSLSLRNTF
Q5SSG8	UP	MUC21_HUMAN	MUC21	36.72	59.472	HUMAN	OTHERS	LC non-substrate	N-out	KPGGSLVPWE	IFLITLVSVVAAVGLFAGLFF	CVRNSLSLRN
Q3MIW9	TM	MUCL3_HUMAN	MUCL3	69.459	71.802	HUMAN	OTHERS	LC substrate	N-out	QMGENDSFPA	WAIVIVVLVAVILLLVFLGLIFL	VSYMMRTRRT
Q3MIW9	UP	MUCL3_HUMAN	MUCL3	43.736	78.888	HUMAN	OTHERS	LC substrate	N-out	GENDSFPAWA	IVIVVLVAVILLLVFLGLIFL	VSYMMRTRRT
Q9BRK3	TM	MXRA8_HUMAN	MXRA8	84.552	93.735	HUMAN	OTHERS	HC substrate	N-out	VPESRAHFFQ	QLGYVLATLLLFILLLVTVLLAA	RRRRGGYEYS
Q9BRK3	UP	MXRA8_HUMAN	MXRA8	73.346	87.088	HUMAN	OTHERS	HC substrate	N-out	PESRAHFFQQ	LGYVLATLLLFILLLVTVLLA	ARRRRGGYEY
Q9UK23	TM	NAGPA_HUMAN	NAGPA	21.579	44.455	HUMAN	OTHERS	LC non-substrate	N-out	GELSFFTRTA	WLALTLALAFLLLISTAANLSLL	LSRAERNRRL
Q9UK23	UP	NAGPA_HUMAN	NAGPA	11.498	39.267	HUMAN	OTHERS	LC non-substrate	N-out	AGELSFFTRT	AWLALTLALAFLLLISTAANL	SLLLSRAERN
P13591	TM	NCAM1_HUMAN	NCAM1	9.51	19.317	HUMAN	OTHERS	LC non-substrate	N-out	SPTSGLSTGA	IVGILIVIFVLLLVVVDITCYFL	NKCGLFMCIA
P13591	UP	NCAM1_HUMAN	NCAM1	16.811	43.88	HUMAN	OTHERS	LC non-substrate	N-out	IPANGSPTSG	LSTGAIVGILIVIFVLLLVVV	DITCYFLNKC
O35136	TM	NCAM2_MOUSE	Ncam2	14.93	29.311	MOUSE	OTHERS	HC non-substrate	N-out	PKPNIIKDTL	FNGLGLGAIIGLGVAALLLILVV	TDVSCFFIRQ
O35136	UP	NCAM2_MOUSE	Ncam2	8.438	17.668	MOUSE	OTHERS	HC non-substrate	N-out	PNIIKDTLFN	GLGLGAIIGLGVAALLLILVV	TDVSCFFIRQ
Q5T1S8	TM	NCMAP_HUMAN	NCMAP	41.271	69.262	HUMAN	OTHERS	LC substrate	N-out	TRGEDFLYKS	SGAIVAAVVVVVIIIFTVVLILL	KMYNRKMRTR
Q5T1S8	UP	NCMAP_HUMAN	NCMAP	46.925	80.408	HUMAN	OTHERS	LC substrate	N-out	GEDFLYKSSG	AIVAAVVVVVIIIFTVVLILL	KMYNRKMRTR
O76036	TM	NCTR1_HUMAN	NCR1	31.826	53.185	HUMAN	OTHERS	LC substrate	N-out	HALWDHTAQN	LLRMGLAFLVLVALVWFLV	EDWLSRKRTR
O76036	UP	NCTR1_HUMAN	NCR1	71.028	82.507	HUMAN	OTHERS	LC substrate	N-out	WDHTAQNLLR	MGLAFLVLVALVWFLVEDWLS	RKRTRERASR
O95944	TM	NCTR2_HUMAN	NCR2	27.266	46.036	HUMAN	OTHERS	LC non-substrate	N-out	LRPGPAAPIA	LVPVFCGLLVAKSLVLSALLVWW	GDIWWKTMME
O95944	UP	NCTR2_HUMAN	NCR2	16.957	34.549	HUMAN	OTHERS	LC non-substrate	N-out	LRPGPAAPIA	LVPVFCGLLVAKSLVLSALLV	WWGDIWWKTM
O14931	UP	NCTR3_HUMAN	NCR3	8.193	25.841	HUMAN	OTHERS	HC non-substrate	N-out	VVEKEHPQLG	AGTVLLLRAGFYAVSFLSVAV	GSTVYYQGKC
Q68D85	TM	NR3L1_HUMAN	NCR3LG1	54.162	85.485	HUMAN	OTHERS	LC substrate	N-out	LSETEKTDNF	SIHWWPISFIGVGLVLLIVLIPW	KKICNKSSSA
Q68D85	UP	NR3L1_HUMAN	NCR3LG1	31.714	60.179	HUMAN	OTHERS	LC substrate	N-out	SETEKTDNFS	IHWWPISFIGVGLVLLIVLIP	WKKICNKSSS
Q92542	TM	NICA_HUMAN	NCSTN	15.684	38.161	HUMAN	OTHERS	LC non-substrate	N-out	IFLIASKELE	LITLTVGFGILIFSLIVTYCINA	KADVLFIAPR
Q92542	UP	NICA_HUMAN	NCSTN	17.31	36.578	HUMAN	OTHERS	LC non-substrate	N-out	IFLIASKELE	LITLTVGFGILIFSLIVTYCI	NAKADVLFIA
Q96NY8	TM	NECT4_HUMAN	NECTIN4	49.877	63.486	HUMAN	OTHERS	LC substrate	N-out	GKQVDLVSAS	VVVVGVIAALLFCLLVVVVVLMS	RYHRRKAQQM
Q96NY8	UP	NECT4_HUMAN	NECTIN4	69.382	85.838	HUMAN	OTHERS	LC substrate	N-out	GKQVDLVSAS	VVVVGVIAALLFCLLVVVVVL	MSRYHRRKAQ
Q8TDF5	TM	NETO1_HUMAN	NETO1	61.307	82.201	HUMAN	OTHERS	LC substrate	N-out	SLLDQLTNTS	GTVIGVTSCIVIILIIISVIVQI	KQPRKKYVQR
Q8TDF5	UP	NETO1_HUMAN	NETO1	71.483	87.892	HUMAN	OTHERS	LC substrate	N-out	LDQLTNTSGT	VIGVTSCIVIILIIISVIVQI	KQPRKKYVQR
Q8NET5	TM	NFAM1_HUMAN	NFAM1	70.537	85.821	HUMAN	OTHERS	LC substrate	N-out	YREPPQSPQK	LLLFGFTGLLSVLSVVGTALLLW	NKKRMRGPGK
Q8NET5	UP	NFAM1_HUMAN	NFAM1	39.161	75.78	HUMAN	OTHERS	LC substrate	N-out	YREPPQSPQK	LLLFGFTGLLSVLSVVGTALL	LWNKKRMRGP
O60500	TM	NPHN_HUMAN	NPHS1	55.678	67.031	HUMAN	OTHERS	LC non-substrate	N-out	PSGPSGLPLL	PVLFALGGLLLLSNASCVGGVLW	QRRLRRLAEG
O60500	UP	NPHN_HUMAN	NPHS1	9.875	18.269	HUMAN	OTHERS	LC non-substrate	N-out	EDQLPTEPPS	GPSGLPLLPVLFALGGLLLLS	NASCVGGVLW
O35181	TM	NRG3_MOUSE	Nrg3	52.566	72.857	MOUSE	OTHERS	LC substrate	N-out	MESEDVYQRQ	VLSISCIIFGIVIVGMFCAAFYF	KSKKQAKQIQ
O35181	UP	NRG3_MOUSE	Nrg3	35.943	62.229	MOUSE	OTHERS	LC substrate	N-out	MESEDVYQRQ	VLSISCIIFGIVIVGMFCAAF	YFKSKKQAKQ
Q8WWG1	TM	NRG4_HUMAN	NRG4	19.525	52.435	HUMAN	OTHERS	LC non-substrate	N-out	PGSSIQTKSN	LFEAFVALAVLVTLIIGAFYFLC	RKGHFQRASS
Q8WWG1	UP	NRG4_HUMAN	NRG4	34.433	76.156	HUMAN	OTHERS	LC non-substrate	N-out	SSIQTKSNLF	EAFVALAVLVTLIIGAFYFLC	RKGHFQRASS
O14786	UP	NRP1_HUMAN	NRP1	12.039	32.242	HUMAN	OTHERS	HC non-substrate	N-out	PGNVLKTLDP	ILITIIAMSALGVLLGAVCGVVL	YCACWHNGMS
Q86YC3	TM	LRC33_HUMAN	NRROS	21.552	39.009	HUMAN	OTHERS	LC non-substrate	N-out	KWERLDLGLL	YLVLILPSCLTLLVACTVIVLTF	KKPLLQVIKS
Q86YC3	UP	LRC33_HUMAN	NRROS	19.076	47.449	HUMAN	OTHERS	LC non-substrate	N-out	CKWERLDLGL	LYLVLILPSCLTLLVACTVIV	LTFKKPLLQV
Q96PE5	TM	OPALI_HUMAN	OPALIN	72.481	88.586	HUMAN	OTHERS	LC substrate	N-out	GKETDCGPSL	GLAAGIPLLVATALLVALLFTLI	HRRRSSIEAM
Q96PE5	UP	OPALI_HUMAN	OPALIN	54.333	84.738	HUMAN	OTHERS	LC substrate	N-out	GGKETDCGPS	LGLAAGIPLLVATALLVALLF	TLIHRRRSSI
Q99650	TM	OSMR_HUMAN	OSMR	35.605	70.213	HUMAN	OTHERS	LC non-substrate	N-out	TKVTTPDEHS	SMLIHILLPMVFCVLLIMVMCYL	KSQWIKETCY
Q99650	UP	OSMR_HUMAN	OSMR	22.686	71.188	HUMAN	OTHERS	LC non-substrate	N-out	VTTPDEHSSM	LIHILLPMVFCVLLIMVMCYL	KSQWIKETCY
Q86WC4	UP	OSTM1_HUMAN	OSTM1	28.266	70.506	HUMAN	OTHERS	LC non-substrate	N-out	CSVPCSDTVP	VIAVSVFILFLPVVFYLSSFL	HSEQKKRKLI
Q923D3	TM	PARM1_MOUSE	Parm1	74.356	88.568	MOUSE	OTHERS	HC substrate	N-out	QEVENALSSG	SIAAITVTVIAVVLLVFGGAAYL	KIRHSSYGRL
Q6UWI2	TM	PARM1_HUMAN	PARM1	61.092	86.908	HUMAN	OTHERS	HC substrate	N-out	QEVEHALSSG	SIAAITVTVIAVVLLVFGVAAYL	KIRHSSYGRL
Q6UWI2	UP	PARM1_HUMAN	PARM1	85.658	92.738	HUMAN	OTHERS	HC substrate	N-out	EVEHALSSGS	IAAITVTVIAVVLLVFGVAAY	LKIRHSSYGR
Q923D3	UP	PARM1_MOUSE	Parm1	85.448	92.719	MOUSE	OTHERS	HC substrate	N-out	EVENALSSGS	IAAITVTVIAVVLLVFGGAAY	LKIRHSSYGR
Q9P2E7	TM	PCD10_HUMAN	PCDH10	50.639	73.356	HUMAN	OTHERS	LC substrate	N-out	GGGETSLDLT	LILIIALGSVSFIFLLAMIVLAV	RCQKEKKLNI
Q9P2E7	UP	PCD10_HUMAN	PCDH10	57.019	84.86	HUMAN	OTHERS	LC substrate	N-out	GGGETSLDLT	LILIIALGSVSFIFLLAMIVL	AVRCQKEKKL
Q96QU1	TM	PCD15_HUMAN	PCDH15	34.496	70.867	HUMAN	OTHERS	LC substrate	N-out	KRGESLGYTE	GALLALAFIIILCCIPAILVVLV	SYRQFKVRQA
Q96QU1	UP	PCD15_HUMAN	PCDH15	46.348	82.389	HUMAN	OTHERS	LC substrate	N-out	GESLGYTEGA	LLALAFIIILCCIPAILVVLV	SYRQFKVRQA
Q9HCL0	TM	PCD18_HUMAN	PCDH18	66.448	84.431	HUMAN	OTHERS	LC substrate	N-out	MTSVSQASLD	VSMIIIISLGAICAVLLVIMVLF	ATRCNREKKD
Q9HCL0	UP	PCD18_HUMAN	PCDH18	54.419	82.051	HUMAN	OTHERS	LC substrate	N-out	SVSQASLDVS	MIIIISLGAICAVLLVIMVLF	ATRCNREKKD
Q8TAB3	TM	PCD19_HUMAN	PCDH19	39.251	65.602	HUMAN	OTHERS	LC substrate	N-out	QESMGSVNLS	LIFIIALGSIAGILFVTMIFVAI	KCKRDNKEIR
Q8TAB3	UP	PCD19_HUMAN	PCDH19	28.93	67.235	HUMAN	OTHERS	LC substrate	N-out	QESMGSVNLS	LIFIIALGSIAGILFVTMIFV	AIKCKRDNKE
Q8N6Y1	TM	PCD20_HUMAN	PCDH20	30.021	75.487	HUMAN	OTHERS	LC substrate	N-out	RKVESVSCMP	TLVALSVISLGSITLVTGMGIYI	CLRKGEKHPR
Q8N6Y1	UP	PCD20_HUMAN	PCDH20	67.288	76.522	HUMAN	OTHERS	LC substrate	N-out	VESVSCMPTL	VALSVISLGSITLVTGMGIYI	CLRKGEKHPR
O60245	TM	PCDH7_HUMAN	PCDH7	62.395	88.281	HUMAN	OTHERS	LC substrate	N-out	DPSYEISKQR	LSIVIGVVAGIMTVILIILIVVM	ARYCRSKNKN
O60245	UP	PCDH7_HUMAN	PCDH7	65.938	87.663	HUMAN	OTHERS	LC substrate	N-out	SYEISKQRLS	IVIGVVAGIMTVILIILIVVM	ARYCRSKNKN
Q7TSK3	TM	PCDH8_MOUSE	Pcdh8	31.011	46.872	MOUSE	OTHERS	LC non-substrate	N-out	SGPSLQWDTP	LIVIIVLAGSCTLLLAAIIAIAT	TCNRRKKEVR
Q7TSK3	UP	PCDH8_MOUSE	Pcdh8	21.708	40.405	MOUSE	OTHERS	LC non-substrate	N-out	SGPSLQWDTP	LIVIIVLAGSCTLLLAAIIAI	ATTCNRRKKE
Q9HC56	TM	PCDH9_HUMAN	PCDH9	63.804	90.064	HUMAN	OTHERS	HC substrate	N-out	SQPYQNEDYL	TIMIAIIAGAMVVIVVIFVTVLV	RCRHASRFKA
Q9HC56	UP	PCDH9_HUMAN	PCDH9	71.309	89.81	HUMAN	OTHERS	HC substrate	N-out	QPYQNEDYLT	IMIAIIAGAMVVIVVIFVTVL	VRCRHASRFK
Q9H158	TM	PCDC1_HUMAN	PCDHAC1	13.315	30.169	HUMAN	OTHERS	LC non-substrate	N-out	EPGGQLSAQN	LYLVIALACISFLFLGCLLFFVC	TKLHQSPGCC
Q9H158	UP	PCDC1_HUMAN	PCDHAC1	14.322	54.642	HUMAN	OTHERS	LC non-substrate	N-out	GGQLSAQNLY	LVIALACISFLFLGCLLFFVC	TKLHQSPGCC
Q9Y5F3	TM	PCDB1_HUMAN	PCDHB1	36.068	63.832	HUMAN	OTHERS	LC substrate	N-out	HSRKVNPSTK	YLVISLVILSFLFLLSVIVIFII	HVYQKIKYRE
Q9Y5F3	UP	PCDB1_HUMAN	PCDHB1	39.471	67.376	HUMAN	OTHERS	LC substrate	N-out	RKVNPSTKYL	VISLVILSFLFLLSVIVIFII	HVYQKIKYRE
Q9Y5F7	TM	PCDGL_HUMAN	PCDHGC4	39.907	65.303	HUMAN	OTHERS	LC non-substrate	N-out	SAPREGESRL	TLYLAVSLVAICFVSFGSFVALL	SKCLRGAACG
Q9Y5F7	UP	PCDGL_HUMAN	PCDHGC4	21.813	68.462	HUMAN	OTHERS	LC non-substrate	N-out	REGESRLTLY	LAVSLVAICFVSFGSFVALLS	KCLRGAACGV
Q92824	TM	PCSK5_HUMAN	PCSK5	51.833	73.021	HUMAN	OTHERS	LC substrate	N-out	RPATEHFKTA	LFITSSMMLVLLLGAAVVVW	KKSRGRVQPA
Q92824	UP	PCSK5_HUMAN	PCSK5	47.552	76.666	HUMAN	OTHERS	LC substrate	N-out	VRPATEHFKT	ALFITSSMMLVLLLGAAVVVW	KKSRGRVQPA
Q16549	TM	PCSK7_HUMAN	PCSK7	15.648	31.277	HUMAN	OTHERS	LC non-substrate	N-out	KGRQKVPHLD	APLGLPTCLWLELAGLFLLVPWV	MGLAGTGGPD
Q16549	UP	PCSK7_HUMAN	PCSK7	27.382	63.655	HUMAN	OTHERS	LC non-substrate	N-out	YTITPNTLKT	LVLVGCFTVFWTVYYMLEVYL	SQRNVASNQV
Q15116	TM	PDCD1_HUMAN	PDCD1	67.275	81.946	HUMAN	OTHERS	LC substrate	N-out	PSPRPAGQFQ	TLVVGVVGGLLGSLVLLVWVLAV	ICSRAARGTI
Q15116	UP	PDCD1_HUMAN	PDCD1	28.006	53.308	HUMAN	OTHERS	LC substrate	N-out	RPAGQFQTLV	VGVVGGLLGSLVLLVWVLAVI	CSRAARGTIG
Q9BQ51	TM	PD1L2_HUMAN	PDCD1LG2	60.169	83.843	HUMAN	OTHERS	LC substrate	N-out	SQMEPRTHPT	WLLHIFIPFCIIAFIFIATVIAL	RKQLCQKLYS
Q9BQ51	UP	PD1L2_HUMAN	PDCD1LG2	77.687	89.392	HUMAN	OTHERS	LC substrate	N-out	SQMEPRTHPT	WLLHIFIPFCIIAFIFIATVI	ALRKQLCQKL
P16284	TM	PECA1_HUMAN	PECAM1	27.044	47.661	HUMAN	OTHERS	LC non-substrate	N-out	RVILAPWKKG	LIAVVIIGVIIALLIIAAKCYFL	RKAKAKQMPV
P16284	UP	PECA1_HUMAN	PECAM1	17.779	42.812	HUMAN	OTHERS	LC non-substrate	N-out	VRVILAPWKK	GLIAVVIIGVIIALLIIAA	KCYFLRKAKA
Q8IYJ0	TM	PIANP_HUMAN	PIANP	22.209	50.512	HUMAN	OTHERS	LC substrate	N-out	GRGEGVDPQL	YVTITISIIIVLVATGIIFKFCW	DRSQKRRRPS
Q8IYJ0	UP	PIANP_HUMAN	PIANP	21.107	53.737	HUMAN	OTHERS	LC substrate	N-out	FGGRGEGVDP	QLYVTITISIIIVLVATGIIF	KFCWDRSQKR
P01833	TM	PIGR_HUMAN	PIGR	86.216	93.943	HUMAN	OTHERS	HC substrate	N-out	SSEEQGGSSR	ALVSTLVPLGLVLAVGAVAVGVA	RARHRKNVDR
P01833	UP	PIGR_HUMAN	PIGR	79.812	89.989	HUMAN	OTHERS	HC substrate	N-out	SSEEQGGSSR	ALVSTLVPLGLVLAVGAVAVGVA	RARHRKNVDR
Q969N2	UP	PIGT_HUMAN	PIGT	16.175	41.713	HUMAN	OTHERS	LC non-substrate	N-out	PTPDFSMPYN	VICLTCTVVAVCYGSFYNLLT	RTFHIEEPRT
Q96FE7	TM	P3IP1_HUMAN	PIK3IP1	72.355	75.761	HUMAN	OTHERS	LC substrate	N-out	NSKEKKDLGT	LGYVLGITMMVIIIAIGAGIILG	YSYKRGKDLK
Q96FE7	UP	P3IP1_HUMAN	PIK3IP1	40.19	73.898	HUMAN	OTHERS	LC substrate	N-out	NSKEKKDLGT	LGYVLGITMMVIIIAIGAGII	LGYSYKRGKD
Q9UKJ1	TM	PILRA_HUMAN	PILRA	76.504	91.455	HUMAN	OTHERS	HC substrate	N-out	RSDSWHISLE	TAVGVAVAVTVLGIMILGLICLL	RWRRRKGQQR
Q9UKJ1	UP	PILRA_HUMAN	PILRA	88.839	94.306	HUMAN	OTHERS	HC substrate	N-out	DSWHISLETA	VGVAVAVTVLGIMILGLICLL	RWRRRKGQQR
Q13018	TM	PLA2R_HUMAN	PLA2R1	12.831	26.339	HUMAN	OTHERS	LC non-substrate	N-out	ALPEKGPSHS	IIPLAVVLTLIVIVAICTLSFCI	YKHNGGFFRR
Q13018	UP	PLA2R_HUMAN	PLA2R1	25.596	75.085	HUMAN	OTHERS	LC non-substrate	N-out	ALPEKGPSHS	IIPLAVVLTLIVIVAICTLSF	CIYKHNGGFF
Q3TTY0	TM	PLB1_MOUSE	Plb1	60.61	83.075	MOUSE	OTHERS	LC substrate	N-out	LPDKAEEPSN	ALYWAVPVAAIGGLAVGILGVML	WRTVKPVQQE
Q3TTY0	UP	PLB1_MOUSE	Plb1	44.611	71.081	MOUSE	OTHERS	LC substrate	N-out	KAEEPSNALY	WAVPVAAIGGLAVGILGVMLW	RTVKPVQQEE
O75051	TM	PLXA2_HUMAN	PLXNA2	86.227	89.4	HUMAN	OTHERS	HC substrate	N-out	VISDSLLTLP	AIVSIAAGGSLLLIIVIIVLIAY	KRKSRENDLT
O75051	UP	PLXA2_HUMAN	PLXNA2	70.758	84.571	HUMAN	OTHERS	HC substrate	N-out	VISDSLLTLP	AIVSIAAGGSLLLIIVIIVLI	AYKRKSREND
O15031	UP	PLXB2_HUMAN	PLXNB2	54.742	86.456	HUMAN	OTHERS	LC substrate	N-out	EYDTRVSDVP	LSLILPLVIVPMVVVIAVSVY	CYWRKSQQAE
Q9QY40	TM	PLXB3_MOUSE	Plxnb3	26.848	60.688	MOUSE	OTHERS	LC substrate	N-out	ESMMSTFPVE	AQLGLGMGAAVLIAAVLLLTLMY	RHKSKKALRD
Q9QY40	UP	PLXB3_MOUSE	Plxnb3	50.185	81.814	MOUSE	OTHERS	LC substrate	N-out	MMSTFPVEAQ	LGLGMGAAVLIAAVLLLTLMY	RHKSKKALRD
Q9QZC2	TM	PLXC1_MOUSE	Plxnc1	82.603	90.076	MOUSE	OTHERS	HC substrate	N-out	LYVEQESVPS	TWYFLIALPILLAIVIVVAVVVT	RYKSKELSRK
Q9QZC2	UP	PLXC1_MOUSE	Plxnc1	81.314	90.226	MOUSE	OTHERS	HC substrate	N-out	YVEQESVPST	WYFLIALPILLAIVIVVAVVV	TRYKSKELSR
O00592	TM	PODXL_HUMAN	PODXL	32.706	65.626	HUMAN	OTHERS	LC non-substrate	N-out	PEEAEDRFSM	PLIITIVCMASFLLLVAALYGCC	HQRLSQRKDQ
O00592	UP	PODXL_HUMAN	PODXL	42.615	81.189	HUMAN	OTHERS	LC non-substrate	N-out	EEAEDRFSMP	LIITIVCMASFLLLVAALYGC	CHQRLSQRKD
Q9NZ53	TM	PDXL2_HUMAN	PODXL2	17.301	31.78	HUMAN	OTHERS	LC non-substrate	N-out	RASQVRSDYG	TLFVVLVVIGAICIIIIALGLLY	NCWQRRLPKL
Q9NZ53	UP	PDXL2_HUMAN	PODXL2	26.896	62.05	HUMAN	OTHERS	LC non-substrate	N-out	ASQVRSDYGT	LFVVLVVIGAICIIIIALGLL	YNCWQRRLPK
P16471	TM	PRLR_HUMAN	PRLR	22.065	61.027	HUMAN	OTHERS	LC non-substrate	N-out	IPSDFTMNDT	TVWISVAVLSAVICLIIVWAVAL	KGYSMVTCIF
P16471	UP	PRLR_HUMAN	PRLR	28.325	63.215	HUMAN	OTHERS	LC non-substrate	N-out	QIPSDFTMND	TTVWISVAVLSAVICLIIVWAVAL	KGYSMVTCIF
O14668	TM	TMG1_HUMAN	PRRG1	17.549	51.919	HUMAN	OTHERS	LC non-substrate	N-out	RGSDWFQFYL	TFPLIFGLFIILLVIFLIWRCFL	RNKTRRQTVT
O14668	UP	TMG1_HUMAN	PRRG1	28.338	52.267	HUMAN	OTHERS	LC non-substrate	N-out	RGSDWFQFYL	TFPLIFGLFIILLVIFLIWRCFL	RNKTRRQTVT
O14669	TM	TMG2_HUMAN	PRRG2	62.149	87.275	HUMAN	OTHERS	HC substrate	N-out	GGRGRVDVAS	LAVGLTGGILLIVLAGLGAFWYL	RWRQHRGQQP
O14669	UP	TMG2_HUMAN	PRRG2	64.542	89.767	HUMAN	OTHERS	HC substrate	N-out	GGRGRVDVAS	LAVGLTGGILLIVLAGLGAFW	YLRWRQHRGQ
Q9BZD7	TM	TMG3_HUMAN	PRRG3	69.807	86.453	HUMAN	OTHERS	LC substrate	N-out	SVRDPSQSSD	AMYVVVPLLGVALLIVIALFIIW	RCQLQKATRH
Q9BZD7	UP	TMG3_HUMAN	PRRG3	51.934	79.209	HUMAN	OTHERS	LC substrate	N-out	SVRDPSQSSD	AMYVVVPLLGVALLIVIALFIIW	RCQLQKATRH
Q9BZD6	TM	TMG4_HUMAN	PRRG4	13.463	30.923	HUMAN	OTHERS	LC non-substrate	N-out	NREKIDVMGL	LTGLIAAGVFLVIFGLLGYYLCI	TKCNRLQHPC
Q9BZD6	UP	TMG4_HUMAN	PRRG4	12.765	57.073	HUMAN	OTHERS	LC non-substrate	N-out	KSDGNREKID	VMGLLTGLIAAGVFLVIFGLL	GYYLCITKCN
Q6ISU1	UP	PTCRA_HUMAN	PTCRA	9.384	25.954	HUMAN	OTHERS	HC non-substrate	N-out	QEPLRGTPGG	ALWLGVLRLLLFKLLLFDLLL	TCSCLCDPAG
Q9P2B2	TM	FPRP_HUMAN	PTGFRN	12.786	23.869	HUMAN	OTHERS	HC non-substrate	N-out	VKMDVLNAFK	YPLLIGVGLSTVIGLLSCLIGYC	SSHWCCKKEV
P18433	TM	PTPRA_HUMAN	PTPRA	79.851	90.521	HUMAN	OTHERS	HC substrate	N-out	DSKDRRDETP	IIAVMVALSSLLVIVFIIIVLYM	LRFKKYKQAG
P18433	UP	PTPRA_HUMAN	PTPRA	81.089	93.812	HUMAN	OTHERS	HC substrate	N-out	DSKDRRDETP	IIAVMVALSSLLVIVFIIIVLYM	LRFKKYKQAG
B2RU80	TM	PTPRB_MOUSE	Ptprb	46.579	63.589	MOUSE	OTHERS	LC substrate	N-out	ITTESEPLFG	VIEGVSAGLFLIGMLVALVAFFI	CRQKASHSRE
B2RU80	UP	PTPRB_MOUSE	Ptprb	34.719	53.835	MOUSE	OTHERS	LC substrate	N-out	ESEPLFGVIE	GVSAGLFLIGMLVALVAFFIC	RQKASHSRER
P08575	TM	PTPRC_HUMAN	PTPRC	14.96	38.692	HUMAN	OTHERS	LC substrate	N-out	HSTSYNSKAL	IAFLAFLIIVTSIALLVVLYKIY	DLHKKRSCNL
P08575	UP	PTPRC_HUMAN	PTPRC	58.176	81.232	HUMAN	OTHERS	LC substrate	N-out	LHHSTSYNSK	ALIAFLAFLIIVTSIALLVVL	YKIYDLHKKR
P23469	TM	PTPRE_HUMAN	PTPRE	77.218	92.448	HUMAN	OTHERS	HC substrate	N-out	GPPDPGASQP	LLAWLLLPLLLLLLVLLLAAYFF	RFRKQRKAVV
P23469	UP	PTPRE_HUMAN	PTPRE	81.102	92.408	HUMAN	OTHERS	HC substrate	N-out	GPPDPGASQP	LLAWLLLPLLLLLLVLLLAAYFF	RFRKQRKAVV
P23470	TM	PTPRG_HUMAN	PTPRG	58.015	70.299	HUMAN	OTHERS	LC substrate	N-out	ISRPAPGRME	WIIPLIVVSALTFVCLILLIAVL	VYWRGCNKIK
P23470	UP	PTPRG_HUMAN	PTPRG	47.57	73.552	HUMAN	OTHERS	LC substrate	N-out	ISRPAPGRME	WIIPLIVVSALTFVCLILLIAVLVYW	RGCNKIKSKG
Q12913	TM	PTPRJ_HUMAN	PTPRJ	80.628	91.293	HUMAN	OTHERS	HC substrate	N-out	VSLPQDPGVI	CGAVFGCIFGALVIVTVGGFIFW	RKKRKDAKNN
Q12913	UP	PTPRJ_HUMAN	PTPRJ	82.448	88.711	HUMAN	OTHERS	HC substrate	N-out	LPQDPGVICG	AVFGCIFGALVIVTVGGFIFW	RKKRKDAKNN
Q16849	TM	PTPRN_HUMAN	PTPRN	70.544	84.621	HUMAN	OTHERS	LC substrate	N-out	TAHSTSPMRS	VLLTLVALAGVAGLLVALAVALC	VRQHARQQDK
Q16849	UP	PTPRN_HUMAN	PTPRN	39.818	84.971	HUMAN	OTHERS	LC substrate	N-out	QTAHSTSPMR	SVLLTLVALAGVAGLLVALAVALCV	RQHARQQDKE
Q92932	UP	PTPR2_HUMAN	PTPRN2	57.771	84.998	HUMAN	OTHERS	LC substrate	N-out	QAEQEDSTKF	IALTLVSLACILGVLLASGLI	YCLRHSSQHR
E9Q612	TM	PTPRO_MOUSE	Ptpro	75.602	90.922	MOUSE	OTHERS	HC substrate	N-out	TMVTEVNPNV	VVISVLAILSTLLIGLLLVTLVI	LRKKHLQMAR
E9Q612	UP	PTPRO_MOUSE	Ptpro	83.653	91.901	MOUSE	OTHERS	HC substrate	N-out	VTEVNPNVVV	ISVLAILSTLLIGLLLVTLVI	LRKKHLQMAR
Q9UMZ3	TM	PTPRQ_HUMAN	PTPRQ	40.198	76.644	HUMAN	OTHERS	LC substrate	N-out	GEGLSERTVE	IILSVTLCILSIILLGTAIFAFA	RIRQKQKEGG
Q9UMZ3	UP	PTPRQ_HUMAN	PTPRQ	70.698	88.159	HUMAN	OTHERS	LC substrate	N-out	GEGLSERTVE	IILSVTLCILSIILLGTAIFA	FARIRQKQKE
Q15256	TM	PTPRR_HUMAN	PTPRR	50.314	82.11	HUMAN	OTHERS	LC substrate	N-out	HEADKIWSKE	GFYAVVIFLSIFVIIVTCLMILY	RLKERFQLSL
Q15256	UP	PTPRR_HUMAN	PTPRR	62.34	71.903	HUMAN	OTHERS	LC substrate	N-out	EADKIWSKEG	FYAVVIFLSIFVIIVTCLMIL	YRLKERFQLS
Q99M80	TM	PTPRT_MOUSE	Ptprt	68.353	91.288	MOUSE	OTHERS	HC substrate	N-out	KQVDNTVKMA	GVIAGLLMFIIILLGVMLTI	KRRKLAKKQK
Q99M80	UP	PTPRT_MOUSE	Ptprt	91.439	95.968	MOUSE	OTHERS	HC substrate	N-out	EKQVDNTVKM	AGVIAGLLMFIIILLGVMLTI	KRRKLAKKQK
Q92729	TM	PTPRU_HUMAN	PTPRU	85.931	95.127	HUMAN	OTHERS	LC substrate	N-out	EVSQRSEEMG	LILGICAGGLAVLILLLGAIIVI	IRKGRDHYAY
Q92729	UP	PTPRU_HUMAN	PTPRU	40.231	68.205	HUMAN	OTHERS	LC substrate	N-out	QRSEEMGLIL	GICAGGLAVLILLLGAIIVII	RKGRDHYAYS
P70289	TM	PTPRV_MOUSE	Ptprv	14.149	28.226	MOUSE	OTHERS	LC non-substrate	N-out	QASISLVAMP	LTVMMGTVVGCIIIVCAVLCLLC	RRGLKGPRSE
P70289	UP	PTPRV_MOUSE	Ptprv	20.963	52.885	MOUSE	OTHERS	LC non-substrate	N-out	QASISLVAMP	LTVMMGTVVGCIIIVCAVLCLLC	RRGLKGPRSE
P0DTF9	UP	PTIP2_HUMAN	PTTG1IP2	11.369	30.48	HUMAN	OTHERS	HC non-substrate	N-out	SIYWLNCKVD	MFGIMMLLLIAVLITGFVWYC	CAYHFYLQDL
P15151	TM	PVR_HUMAN	PVR	12.691	33.025	HUMAN	OTHERS	LC non-substrate	N-out	SEHSGISRNA	IIFLVLGILVFLILLGIGIYFYW	SKCSREVLWH
P15151	UP	PVR_HUMAN	PVR	33.69	61.563	HUMAN	OTHERS	LC non-substrate	N-out	PSEHSGISRN	AIIFLVLGILVFLILLGIGIYFYW	SKCSREVLWH
Q9NXS2	UP	QPCTL_HUMAN	QPCTL	26.618	50.615	HUMAN	OTHERS	LC non-substrate	N-out	PKRRLLPRVR	LLPLLLALAVGSAFYTIWSGW	HRRTEELPLG
Q8TD07	TM	RAE1E_HUMAN	RAET1E	21.721	42.558	HUMAN	OTHERS	LC non-substrate	N-out	IHWSSSSLPD	RWIILGAFILLVLMGIVLICVWW	QNGEWQAGLW
Q8TD07	UP	RAE1E_HUMAN	RAET1E	12.81	41.051	HUMAN	OTHERS	LC non-substrate	N-out	IHWSSSSLPD	RWIILGAFILLVLMGIVLICVWW	QNGEWQAGLW
O60896	UP	RAMP3_HUMAN	RAMP3	76.449	88.975	HUMAN	OTHERS	HC substrate	N-out	VHLEDPPDEV	LIPLIVIPVVLTVAMAGLVV	WRSKRTDTLL
P07949	TM	RET_HUMAN	RET	24.572	42.328	HUMAN	OTHERS	LC non-substrate	N-out	KATSGAAGLR	LLLLLLLPLLGKVALGLYFS	RDAYWEKLYV
P07949	UP	RET_HUMAN	RET	11.066	29.058	HUMAN	OTHERS	LC non-substrate	N-out	QDPLCDELCR	TVIAAAVLFSFIVSVLLSAFCI	HCYHKFAHKP
Q86XS8	TM	GOLI_HUMAN	RNF130	35.972	70.182	HUMAN	OTHERS	LC substrate	N-out	MPPKNFSRGS	LVFVSISFIVLMIISSAWLIFYF	IQKIRYTNAR
Q86XS8	UP	GOLI_HUMAN	RNF130	30.825	64.955	HUMAN	OTHERS	LC substrate	N-out	MPPKNFSRGS	LVFVSISFIVLMIISSAWLIFYF	IQKIRYTNAR
Q68DV7	TM	RNF43_HUMAN	RNF43	34.117	59.932	HUMAN	OTHERS	LC substrate	N-out	KEPPAWPDYD	VWILMTVVGTIFVIILASVL	RIRCRPRHSR
Q68DV7	UP	RNF43_HUMAN	RNF43	46.94	61.198	HUMAN	OTHERS	LC substrate	N-out	LKEPPAWPDY	DVWILMTVVGTIFVIILASVL	RIRCRPRHSR
Q01974	TM	ROR2_HUMAN	ROR2	30.336	46.868	HUMAN	OTHERS	LC non-substrate	N-out	SCSPRDSSKM	GILYILVPSIAIPLVIACLFFLV	CMCRNKQKAS
Q01974	UP	ROR2_HUMAN	ROR2	25.219	65.54	HUMAN	OTHERS	LC non-substrate	N-out	CSPRDSSKMG	ILYILVPSIAIPLVIACLFFL	VCMCRNKQKA
P08922	TM	ROS1_HUMAN	ROS1	23.837	54.439	HUMAN	OTHERS	LC substrate	N-out	LVGDDFWIPE	TSFILTIIVGIFLVVTIPLTFVW	HRRLKNQKSA
P08922	UP	ROS1_HUMAN	ROS1	69.902	76.75	HUMAN	OTHERS	LC substrate	N-out	LVGDDFWIPE	TSFILTIIVGIFLVVTIPLTFVW	HRRLKNQKSA
P04843	TM	RPN1_HUMAN	RPN1	11.929	28.709	HUMAN	OTHERS	LC non-substrate	N-out	FNKVLMLQEP	LLVVAAFYILFFTVIIYVRL	DFSITKDPAA
P04843	UP	RPN1_HUMAN	RPN1	18.078	34.43	HUMAN	OTHERS	LC non-substrate	N-out	TFNKVLMLQE	PLLVVAAFYILFFTVIIYV	RLDFSITKDP
Q96BY9	UP	SARAF_HUMAN	SARAF	15.101	40.074	HUMAN	OTHERS	HC non-substrate	N-out	KWSSADSCNM	SGLITIVVLLGIAFVVYKLFL	SDGQYSPPPY
Q7Z5N4	TM	SDK1_HUMAN	SDK1	20.255	33.179	HUMAN	OTHERS	LC non-substrate	N-out	AQVEAPFYEE	WWFLLVMALSSLIVILLVVFALV	LHGQNKKYKN
Q7Z5N4	UP	SDK1_HUMAN	SDK1	15.281	30.785	HUMAN	OTHERS	LC non-substrate	N-out	VEAPFYEEWW	FLLVMALSSLIVILLVVFALV	LHGQNKKYKN
Q8WVN6	TM	SCTM1_HUMAN	SECTM1	50.294	73.48	HUMAN	OTHERS	LC substrate	N-out	AEPQSAPDTG	FWPVPAVVTAVFILLVALVMFAW	YRCRCSQQRR
Q8WVN6	UP	SCTM1_HUMAN	SECTM1	57.401	80.254	HUMAN	OTHERS	LC substrate	N-out	AEPQSAPDTG	FWPVPAVVTAVFILLVALVMF	AWYRCRCSQQ
Q9JL59	TM	SCT1B_MOUSE	Sectm1b	24.137	72.394	MOUSE	OTHERS	LC non-substrate	N-out	PDKPPTAVRT	EVIIIIAIATTIIITGIGVFVWY	KQFPVAPQIQ
Q9JL59	UP	SCT1B_MOUSE	Sectm1b	40.391	69.479	MOUSE	OTHERS	LC non-substrate	N-out	DKPPTAVRTE	VIIIIAIATTIIITGIGVFVW	YKQFPVAPQI
Q9UBV2	TM	SE1L1_HUMAN	SEL1L	67.922	87.431	HUMAN	OTHERS	LC substrate	N-out	MFTQLDMDQL	LGPEWDLYLMTIIALLLGTVIAY	RQRQHQDMPA
Q9UBV2	UP	SE1L1_HUMAN	SEL1L	53.847	80.989	HUMAN	OTHERS	LC substrate	N-out	MFTQLDMDQL	LGPEWDLYLMTIIALLLGTVI	AYRQRQHQDM
P16581	TM	LYAM2_HUMAN	SELE	66.824	84.57	HUMAN	OTHERS	LC substrate	N-out	TCEAPTESNI	PLVAGLSAAGLSLLTLAPFLLWL	RKCLRKAKKF
P16581	UP	LYAM2_HUMAN	SELE	55.861	85.301	HUMAN	OTHERS	LC substrate	N-out	CEAPTESNIP	LVAGLSAAGLSLLTLAPFLLWL	RKCLRKAKKF
P14151	TM	LYAM1_HUMAN	SELL	83.322	87.524	HUMAN	OTHERS	HC substrate	N-out	FSMIKEGDYN	PLFIPVAVMVTAFSGLAFIIWLA	RRLKKGKKSK
P14151	UP	LYAM1_HUMAN	SELL	83.031	90.73	HUMAN	OTHERS	HC substrate	N-out	FSMIKEGDYN	PLFIPVAVMVTAFSGLAFIIWLA	RRLKKGKKSK
P16109	TM	LYAM3_HUMAN	SELP	80.455	93.061	HUMAN	OTHERS	HC substrate	N-out	AGPLTIQEAL	TYFGGAVASTIGLIMGGTLLALL	RKRFRQKDDG
P16109	UP	LYAM3_HUMAN	SELP	84.412	90.584	HUMAN	OTHERS	HC substrate	N-out	QAGPLTIQEA	LTYFGGAVASTIGLIMGGTLLALL	RKRFRQKDDG
Q14242	TM	SELPL_HUMAN	SELPLG	34.192	58.48	HUMAN	OTHERS	LC substrate	N-out	APDHISVKQC	LLAILILALVATIFFVCTVVLAV	RLSRKGHMYP
Q14242	UP	SELPL_HUMAN	SELPLG	49.368	84.417	HUMAN	OTHERS	LC substrate	N-out	APDHISVKQC	LLAILILALVATIFFVCTVVL	AVRLSRKGHM
Q9H3S1	TM	SEM4A_HUMAN	SEMA4A	27.921	41.715	HUMAN	OTHERS	LC non-substrate	N-out	GAALAAQQSY	WPHFVTVTVLFALVLSGALIILV	ASPLRALRAR
Q9H3S1	UP	SEM4A_HUMAN	SEMA4A	23.53	48.183	HUMAN	OTHERS	LC non-substrate	N-out	LAAQQSYWPH	FVTVTVLFALVLSGALIILVA	SPLRALRARG
Q92854	TM	SEM4D_HUMAN	SEMA4D	8.302	17.839	HUMAN	OTHERS	HC non-substrate	N-out	KTMYLKSSDN	RLLMSLFLFFFVLFLCLFFYNCY	KGYLPRQCLK
Q92854	UP	SEM4D_HUMAN	SEMA4D	17.608	41.821	HUMAN	OTHERS	HC non-substrate	N-out	TMYLKSSDNR	LLMSLFLFFFVLFLCLFFYNC	YKGYLPRQCL
Q9Z123	TM	SEM4F_MOUSE	Sema4f	82.824	91.785	MOUSE	OTHERS	LC substrate	N-out	QRGPANRAHT	VVGAGLVGFFLGVLAASLTLLLI	GRRQQRRRQR
Q9Z123	UP	SEM4F_MOUSE	Sema4f	39.738	55.201	MOUSE	OTHERS	LC substrate	N-out	PANRAHTVVG	AGLVGFFLGVLAASLTLLLIG	RRQQRRRQRE
Q9NTN9	TM	SEM4G_HUMAN	SEMA4G	35.297	63.953	HUMAN	OTHERS	LC non-substrate	N-out	LAPDVRLLYV	LAIAALGGLCLILASSLLYVACL	REGRRGRRRK
Q9NTN9	UP	SEM4G_HUMAN	SEMA4G	11.497	35.131	HUMAN	OTHERS	LC non-substrate	N-out	GAQLAPDVRL	LYVLAIAALGGLCLILASSLL	YVACLREGRR
Q13591	TM	SEM5A_HUMAN	SEMA5A	14.219	27.603	HUMAN	OTHERS	LC non-substrate	N-out	KRCGEFNMFH	MIAVGLSSSILGCLLTLLVYTYC	QRYQQQSHDA
Q9H2E6	TM	SEM6A_HUMAN	SEMA6A	19.9	32.653	HUMAN	OTHERS	LC non-substrate	N-out	YLKGHDQLVP	VTLLAIAVILAFVMGAVFSGITV	YCVCDHRRKD
Q9H2E6	UP	SEM6A_HUMAN	SEMA6A	13.551	29.412	HUMAN	OTHERS	LC non-substrate	N-out	KGHDQLVPVT	LLAIAVILAFVMGAVFSGITV	YCVCDHRRKD
Q9H3T3	TM	SEM6B_HUMAN	SEMA6B	74.005	90.251	HUMAN	OTHERS	LC substrate	N-out	GLVSVNLLVT	SSVAAFVVGAVVSGFSVGWFVGL	RERRELARRK
Q9H3T3	UP	SEM6B_HUMAN	SEMA6B	82.84	87.004	HUMAN	OTHERS	LC substrate	N-out	VSVNLLVTSS	VAAFVVGAVVSGFSVGWFVGL	RERRELARRK
Q9WTM3	UP	SEM6C_MOUSE	Sema6c	14.091	45.15	MOUSE	OTHERS	LC non-substrate	N-out	ASASRSIPIP	LLLACVAAAFALGASVSGLLV	SCACRRANRR
Q8NFY4	TM	SEM6D_HUMAN	SEMA6D	29.275	60.903	HUMAN	OTHERS	LC non-substrate	N-out	ESNQMVHMNV	LITCVFAAFVLGAFIAGVAVYCY	RDMFVRKNRK
Q8NFY4	UP	SEM6D_HUMAN	SEMA6D	21.804	64.871	HUMAN	OTHERS	LC non-substrate	N-out	GESNQMVHMN	VLITCVFAAFVLGAFIAGVAV	YCYRDMFVRK
Q53EL9	TM	SEZ6_HUMAN	SEZ6	13.017	52.625	HUMAN	OTHERS	LC non-substrate	N-out	AASSTLDAAH	IAAAIFLPLVAMVLLVGGVYFYF	SRLQGKSSLQ
Q53EL9	UP	SEZ6_HUMAN	SEZ6	39.822	85.852	HUMAN	OTHERS	LC non-substrate	N-out	AASSTLDAAH	IAAAIFLPLVAMVLLVGGVYF	YFSRLQGKSS
Q16586	TM	SGCA_HUMAN	SGCA	48.042	69.466	HUMAN	OTHERS	LC non-substrate	N-out	EAPDRDFLVD	ALVTLLVPLLVALLLTLLLAYVM	CCRREGRLKR
Q16586	UP	SGCA_HUMAN	SGCA	27.945	69.453	HUMAN	OTHERS	LC non-substrate	N-out	APDRDFLVDA	LVTLLVPLLVALLLTLLLAYV	MCCRREGRLK
Q6UWI4	UP	SHSA2_HUMAN	SHISA2	11.744	34.462	HUMAN	OTHERS	LC non-substrate	N-out	RADKDGPDGS	AVPIYVPFLIVGSVFVAFIIL	GSLVAACCCR
Q96DD7	UP	SHSA4_HUMAN	SHISA4	11.787	25.336	HUMAN	OTHERS	LC non-substrate	N-out	CLAFSPKTIA	GIASAVILFVAVVATTICCFL	CSCCYLYRRR
Q6ZSJ9	TM	SHSA6_HUMAN	SHISA6	48.665	58.556	HUMAN	OTHERS	LC non-substrate	N-out	KYDPEKDKTN	FTVYITCGVIAFVIVAGVFA	KVSYDKAHRP
Q6ZSJ9	UP	SHSA6_HUMAN	SHISA6	12.339	25.578	HUMAN	OTHERS	LC non-substrate	N-out	NKYDPEKDKT	NFTVYITCGVIAFVIVAGVFA	KVSYDKAHRP
B8ZZ34	TM	SHSA8_HUMAN	SHISA8	65.709	86.599	HUMAN	OTHERS	LC substrate	N-out	RDPGRERSHT	AVYAVCGVAALLVLAGIGARLGL	ERAHSPRARR
B8ZZ34	UP	SHSA8_HUMAN	SHISA8	16.569	33.146	HUMAN	OTHERS	LC substrate	N-out	APRDPGRERS	HTAVYAVCGVAALLVLAGIGA	RLGLERAHSP
Q3SXP7	TM	SHSL1_HUMAN	SHISAL1	25.381	46.474	HUMAN	OTHERS	LC non-substrate	N-out	EGYMHNNYTA	LLGVWIYGFFVLMLLVLDLLYYS	AMNYDICKVY
Q62230	TM	SN_MOUSE	Siglec1	17.495	34.419	MOUSE	OTHERS	LC non-substrate	N-out	LHQLQLFQRL	LWVLGFLAGFLCLLLGLVAYHTW	RKKSSTKLNE
Q62230	UP	SN_MOUSE	Siglec1	48.347	81.075	MOUSE	OTHERS	LC non-substrate	N-out	ALHQLQLFQR	LLWVLGFLAGFLCLLLGLVAY	HTWRKKSSTK
Q96LC7	TM	SIG10_HUMAN	SIGLEC10	25.807	57.205	HUMAN	OTHERS	LC non-substrate	N-out	PDKKGLISTA	FSNGAFLGIGITALLFLCLALII	MKILPKRRTQ
Q96LC7	UP	SIG10_HUMAN	SIGLEC10	22.365	51.863	HUMAN	OTHERS	LC non-substrate	N-out	KGLISTAFSN	GAFLGIGITALLFLCLALIIM	KILPKRRTQT
Q08ET2	TM	SIG14_HUMAN	SIGLEC14	12.312	33.526	HUMAN	OTHERS	LC non-substrate	N-out	KQQGSWPLVL	TLIRGALMGAGFLLTYGLTWIYY	TRCGGPQQSR
Q08ET2	UP	SIG14_HUMAN	SIGLEC14	15.887	42.486	HUMAN	OTHERS	LC non-substrate	N-out	KQQGSWPLVL	TLIRGALMGAGFLLTYGLTWIYY	TRCGGPQQSR
O43699	TM	SIGL6_HUMAN	SIGLEC6	65.887	84.859	HUMAN	OTHERS	HC substrate	N-out	VHWKPEGRAG	GVLGAVWGASITTLVFLCVCFIF	RVKTRRKKAA
O43699	UP	SIGL6_HUMAN	SIGLEC6	81.252	88.845	HUMAN	OTHERS	HC substrate	N-out	WKPEGRAGGV	LGAVWGASITTLVFLCVCFIF	RVKTRRKKAA
Q9NYZ4	TM	SIGL8_HUMAN	SIGLEC8	48.691	66.171	HUMAN	OTHERS	LC substrate	N-out	TSRPVSQVTL	AAVGGAGATALAFLSFCIIFIIV	RSCRKKSARP
Q9NYZ4	UP	SIGL8_HUMAN	SIGLEC8	41.412	78.524	HUMAN	OTHERS	LC substrate	N-out	RPVSQVTLAA	VGGAGATALAFLSFCIIFIIV	RSCRKKSARP
Q5JXA9	TM	SIRB2_HUMAN	SIRPB2	48.394	73.704	HUMAN	OTHERS	LC substrate	N-out	PATEMSPTGL	LVVFAPVVLGLKAITLAALLLAL	ATSRRSPGQE
Q5JXA9	UP	SIRB2_HUMAN	SIRPB2	50.349	71.311	HUMAN	OTHERS	LC substrate	N-out	EPATEMSPTG	LLVVFAPVVLGLKAITLAALL	LALATSRRSP
Q9Y3P8	TM	SIT1_HUMAN	SIT1	22.067	69.348	HUMAN	OTHERS	LC non-substrate	N-out	LALGIPSITQ	AWGLWVLLGAVTLLFLISLAAHL	SQWTRGRSRS
Q9Y3P8	UP	SIT1_HUMAN	SIT1	11.827	34.45	HUMAN	OTHERS	LC non-substrate	N-out	LALGIPSITQ	AWGLWVLLGAVTLLFLISLAA	HLSQWTRGRS
Q13291	TM	SLAF1_HUMAN	SLAMF1	82.624	91.564	HUMAN	OTHERS	HC substrate	N-out	CRTDPSETKP	WAVYAGLLGGVIMILIMVVILQL	RRRGKTNHYQ
Q9QUM4	TM	SLAF1_MOUSE	Slamf1	55.902	84.273	MOUSE	OTHERS	HC substrate	N-out	KQESSSESSP	WMQYTLVPLGVVIIFILVFTAII	MMKRQGKSNH
Q9QUM4	UP	SLAF1_MOUSE	Slamf1	88.888	95.063	MOUSE	OTHERS	HC substrate	N-out	KQESSSESSP	WMQYTLVPLGVVIIFILVFTAII	MMKRQGKSNH
Q13291	UP	SLAF1_HUMAN	SLAMF1	87.365	93.796	HUMAN	OTHERS	HC substrate	N-out	CRTDPSETKP	WAVYAGLLGGVIMILIMVVIL	QLRRRGKTNH
Q96DU3	TM	SLAF6_HUMAN	SLAMF6	72.25	87.209	HUMAN	OTHERS	HC substrate	N-out	DVKIQYTDTK	MILFMVSGICIVFGFIILLLLVL	RKRRDSLSLS
Q9ET39	TM	SLAF6_MOUSE	Slamf6	16.846	28.488	MOUSE	OTHERS	LC non-substrate	N-out	KGVLTNPPWN	AVWFMTTISIISAVILIFVCWSI	HVWKRRGSLP
Q96DU3	UP	SLAF6_HUMAN	SLAMF6	88.559	94.214	HUMAN	OTHERS	HC substrate	N-out	VKIQYTDTKM	ILFMVSGICIVFGFIILLLLV	LRKRRDSLSL
Q9ET39	UP	SLAF6_MOUSE	Slamf6	30.529	69.416	MOUSE	OTHERS	LC non-substrate	N-out	KGVLTNPPWN	AVWFMTTISIISAVILIFVCWSI	HVWKRRGSLP
Q8BHK6	TM	SLAF7_MOUSE	Slamf7	16.668	39.177	MOUSE	OTHERS	LC non-substrate	N-out	DAATDLTSLR	GILYILCFSAVLILFAVLLTIFH	TTWIKKGKGC
Q8BHK6	UP	SLAF7_MOUSE	Slamf7	14.725	51.77	MOUSE	OTHERS	LC non-substrate	N-out	AATDLTSLRG	ILYILCFSAVLILFAVLLTIF	HTTWIKKGKG
Q9D3G2	UP	SLAF8_MOUSE	Slamf8	17.184	51.517	MOUSE	OTHERS	HC non-substrate	N-out	AASGKASYKD	VLLVVVPITLFLILAGLFGAW	HHGLCSGKKK
Q96A28	TM	SLAF9_HUMAN	SLAMF9	46.367	85.161	HUMAN	OTHERS	LC substrate	N-out	PSTAFCLLAK	GLLIFLLLVILAMGLWVIRV	QKRHKMPRMK
Q96A28	UP	SLAF9_HUMAN	SLAMF9	72.855	88.602	HUMAN	OTHERS	LC substrate	N-out	SEKPSTAFCL	LAKGLLIFLLLVILAMGLWVI	RVQKRHKMPR
Q96PX8	TM	SLIK1_HUMAN	SLITRK1	75.174	89.311	HUMAN	OTHERS	HC substrate	N-out	DTSRVSISVL	VPGLLLVFVTSAFTVVGMLVFIL	RNRKRSKRRD
Q96PX8	UP	SLIK1_HUMAN	SLITRK1	81.181	88.98	HUMAN	OTHERS	HC substrate	N-out	SRVSISVLVP	GLLLVFVTSAFTVVGMLVFIL	RNRKRSKRRD
Q9H156	TM	SLIK2_HUMAN	SLITRK2	72.129	87.81	HUMAN	OTHERS	LC substrate	N-out	LHTEVPLSVL	ILGLLVVFILSVCFGAGLFVFVL	KRRKGVPSVP
Q9H156	UP	SLIK2_HUMAN	SLITRK2	82.628	92.253	HUMAN	OTHERS	LC substrate	N-out	LHTEVPLSVL	ILGLLVVFILSVCFGAGLFVF	VLKRRKGVPS
Q3V0X1	TM	SMIM9_MOUSE	Smim9	57.329	89.476	MOUSE	OTHERS	LC substrate	N-out	FKNHLSDFFK	SSIPPAAIFALFVTTAIMRAAIV	NKRLEEPHRQ
Q3V0X1	UP	SMIM9_MOUSE	Smim9	71.618	82.82	MOUSE	OTHERS	LC substrate	N-out	NHLSDFFKSS	IPPAAIFALFVTTAIMRAAIV	NKRLEEPHRQ
Q96PQ0	TM	SORC2_HUMAN	SORCS2	84.253	94.042	HUMAN	OTHERS	HC substrate	N-out	GTGAEQLGGG	GGYWAVVVLFVIGLFAAGAFILY	KFKRKRPGRT
Q96PQ0	UP	SORC2_HUMAN	SORCS2	76.883	89.09	HUMAN	OTHERS	HC substrate	N-out	TGAEQLGGGG	GYWAVVVLFVIGLFAAGAFIL	YKFKRKRPGR
Q9HBV2	UP	SACA1_HUMAN	SPACA1	11.603	35.418	HUMAN	OTHERS	LC non-substrate	N-out	LPATDAALIF	VLTIGVIICVFIIFLLIFIII	NWAAVKAFWG
Q9WU03	TM	SPIT2_MOUSE	Spint2	37.214	83.16	MOUSE	OTHERS	LC substrate	N-out	MHPFLTPGLK	AVILVGLFLMVLILLLGTSMVCL	IRVVRRKQER
Q9WU03	UP	SPIT2_MOUSE	Spint2	40.383	78.206	MOUSE	OTHERS	LC substrate	N-out	MHPFLTPGLK	AVILVGLFLMVLILLLGTSMV	CLIRVVRRKQ
P43307	TM	SSRA_HUMAN	SSR1	57.964	84.85	HUMAN	OTHERS	LC substrate	N-out	IEREDGLDGE	TIFMYMFLAGLGLLVIVGLHQLL	ESRKRKRPIQ
P43307	UP	SSRA_HUMAN	SSR1	49.436	65.769	HUMAN	OTHERS	LC substrate	N-out	EREDGLDGET	IFMYMFLAGLGLLVIVGLHQL	LESRKRKRPI
P43308	TM	SSRB_HUMAN	SSR2	30.228	55.629	HUMAN	OTHERS	LC substrate	N-out	REFDRRFSPH	FLDWAAFGVMTLPSIGIPLLLWY	SSKRKYDTPK
P43308	UP	SSRB_HUMAN	SSR2	58.799	76.706	HUMAN	OTHERS	LC substrate	N-out	DRRFSPHFLD	WAAFGVMTLPSIGIPLLLWY	SSKRKYDTPK
Q9NY15	TM	STAB1_HUMAN	STAB1	83.944	93.694	HUMAN	OTHERS	LC substrate	N-out	AVLAPEAPPV	AAGVGAVLAAGALLGLVAGALYL	RARGKPMGFG
Q9NY15	UP	STAB1_HUMAN	STAB1	23.341	43.899	HUMAN	OTHERS	LC substrate	N-out	LAPEAPPVAA	GVGAVLAAGALLGLVAGALYL	RARGKPMGFG
Q8WWQ8	TM	STAB2_HUMAN	STAB2	32.263	74.215	HUMAN	OTHERS	LC non-substrate	N-out	APVTLTHTGL	GAGIFFAIILVTGAVALAAYSYF	RINRRTIGFQ
Q8WWQ8	UP	STAB2_HUMAN	STAB2	16.971	40.852	HUMAN	OTHERS	LC non-substrate	N-out	PPAPVTLTHT	GLGAGIFFAIILVTGAVALAA	YSYFRINRRT
Q13586	TM	STIM1_HUMAN	STIM1	33.389	64.735	HUMAN	OTHERS	LC non-substrate	N-out	LLTRHNHLKD	FMLVVSIVIGVGGCWFAYI	QNRYSKEHMK
Q13586	UP	STIM1_HUMAN	STIM1	36.815	55.088	HUMAN	OTHERS	LC non-substrate	N-out	LLTRHNHLKD	FMLVVSIVIGVGGCWFAYIQN	RYSKEHMKKM
Q9UBS9	UP	SUCO_HUMAN	SUCO	56.754	78.17	HUMAN	OTHERS	LC substrate	N-out	AELKREVSDR	QSYLVISLVLCVVLGLMLCMQ	RCRNTSQFDG
Q9UGT4	TM	SUSD2_HUMAN	SUSD2	86.191	95.017	HUMAN	OTHERS	HC substrate	N-out	PKCQPGRSYA	VLLGIIFGGLAVVAAVALVYVLL	RRRKGNTHVW
Q9UGT4	UP	SUSD2_HUMAN	SUSD2	81.68	92.595	HUMAN	OTHERS	HC substrate	N-out	PKCQPGRSYA	VLLGIIFGGLAVVAAVALVYV	LLRRRKGNTH
Q5VX71	TM	SUSD4_HUMAN	SUSD4	57.342	87.81	HUMAN	OTHERS	LC substrate	N-out	QTWPSTHETL	LTTWKIVAFTATSVLLVLLLVIL	ARMFQTKFKA
Q5VX71	UP	SUSD4_HUMAN	SUSD4	16.253	47.357	HUMAN	OTHERS	LC substrate	N-out	PSTHETLLTT	WKIVAFTATSVLLVLLLVILA	RMFQTKFKAH
O60279	TM	SUSD5_HUMAN	SUSD5	40.561	68.68	HUMAN	OTHERS	LC substrate	N-out	GCPGLSRGPV	IATIVTVLCLLLLLAGVGMVWGY	RKCQHKSSVY
O60279	UP	SUSD5_HUMAN	SUSD5	75.269	88.521	HUMAN	OTHERS	LC substrate	N-out	DGCPGLSRGP	VIATIVTVLCLLLLLAGVGMV	WGYRKCQHKS
O15533	TM	TPSN_HUMAN	TAPBP	29.293	55.414	HUMAN	OTHERS	LC non-substrate	N-out	GLSGPSLEDS	VGLFLSAFLLLGLFKALGWAAVY	LSTCKDSKKK
O15533	UP	TPSN_HUMAN	TAPBP	12.808	36.427	HUMAN	OTHERS	LC non-substrate	N-out	LSGPSLEDSV	GLFLSAFLLLGLFKALGWAAV	YLSTCKDSKK
Q9BX59	TM	TPSNR_HUMAN	TAPBPL	43.436	88.688	HUMAN	OTHERS	LC substrate	N-out	TQVVPPERRT	ALGVIFASSLFLLALMFLGL	QRRQAPTGLG
Q9BX59	UP	TPSNR_HUMAN	TAPBPL	44.887	79.348	HUMAN	OTHERS	LC substrate	N-out	STQVVPPERR	TALGVIFASSLFLLALMFLGL	QRRQAPTGLG
B6A8C7	TM	TARM1_HUMAN	TARM1	15.4	36.201	HUMAN	OTHERS	LC non-substrate	N-out	TTSSNYSLGN	FVRLGLAAVIVVIMGAFLVEAWY	SRNVSPGESE
B6A8C7	UP	TARM1_HUMAN	TARM1	13.103	47.174	HUMAN	OTHERS	LC non-substrate	N-out	SNYSLGNFVR	LGLAAVIVVIMGAFLVEAWYS	RNVSPGESEA
Q02763	TM	TIE2_HUMAN	TEK	80.975	92.4	HUMAN	OTHERS	LC substrate	N-out	PADLGGGKML	LIAILGSAGMTCLTVLLAFLIIL	QLKRANVQRR
Q02763	UP	TIE2_HUMAN	TEK	59.149	84.931	HUMAN	OTHERS	LC substrate	N-out	ADLGGGKMLL	IAILGSAGMTCLTVLLAFLII	LQLKRANVQR
A0A1B0GTY4	TM	TEX50_HUMAN	TEX50	31.592	48.294	HUMAN	OTHERS	LC substrate	N-out	FANMDIFQGC	LYLIYNLLQAVFFVLFVLSVHYL	WKKWKKHQKK
A0A1B0GTY4	UP	TEX50_HUMAN	TEX50	22.555	55.886	HUMAN	OTHERS	LC substrate	N-out	DFANMDIFQG	CLYLIYNLLQAVFFVLFVLSV	HYLWKKWKKH
A0A1B0GUA7	UP	TEX51_HUMAN	TEX51	17.166	55.063	HUMAN	OTHERS	LC non-substrate	N-out	TFCPARNRRT	SLWAVSLSSALLLAIAG	DVSFTGKGRR
O43493	TM	TGON2_HUMAN	TGOLN2	62.58	76.958	HUMAN	OTHERS	LC substrate	N-out	SGNGSAESSH	FFAYLVTAAILVAVLYIA	HHNKRKIIAF
O43493	UP	TGON2_HUMAN	TGOLN2	29.68	67.984	HUMAN	OTHERS	LC substrate	N-out	PNGSGNGSAE	SSHFFAYLVTAAILVAVLYIA	HHNKRKIIAF
Q9NS62	TM	THSD1_HUMAN	THSD1	34.56	77.342	HUMAN	OTHERS	LC substrate	N-out	QPQGPVKSNN	IVTVTGISLCLFIIIATVLITLW	RRFGRPAKCS
Q9NS62	UP	THSD1_HUMAN	THSD1	88.199	94.814	HUMAN	OTHERS	LC substrate	N-out	QPQGPVKSNN	IVTVTGISLCLFIIIATVLIT	LWRRFGRPAK
Q9UPZ6	TM	THS7A_HUMAN	THSD7A	73.134	84.183	HUMAN	OTHERS	LC substrate	N-out	PFGPDGRLKT	WVYGVAAGAFVLLIFIVSMIYLA	CKKPKKPQRR
Q9UPZ6	UP	THS7A_HUMAN	THSD7A	77.744	88.492	HUMAN	OTHERS	LC substrate	N-out	FGPDGRLKTW	VYGVAAGAFVLLIFIVSMIYL	ACKKPKKPQR
Q495A1	TM	TIGIT_HUMAN	TIGIT	70.739	87.366	HUMAN	OTHERS	HC substrate	N-out	AEHGARFQIP	LLGAMAATLVVICTAVIVVVALT	RKKKALRIHS
Q495A1	UP	TIGIT_HUMAN	TIGIT	72.11	88.79	HUMAN	OTHERS	HC substrate	N-out	AEHGARFQIP	LLGAMAATLVVICTAVIVVVA	LTRKKKALRI
Q96H15	TM	TIMD4_HUMAN	TIMD4	39.499	76.477	HUMAN	OTHERS	LC substrate	N-out	MSMKNEMPIS	QLLMIIAPSLGFVLFALFVAFLL	RGKLMETYCS
Q96H15	UP	TIMD4_HUMAN	TIMD4	52.383	75.665	HUMAN	OTHERS	LC substrate	N-out	SMKNEMPISQ	LLMIIAPSLGFVLFALFVAFL	LRGKLMETYC
Q6R5P0	TM	TLR11_MOUSE	Tlr11	17.385	30.404	MOUSE	OTHERS	LC non-substrate	N-out	FSFLATNCPH	GTEFWGFLTSFILLLLLIILPLI	SCPKWSWLHH
Q6R5P0	UP	TLR11_MOUSE	Tlr11	22.493	47.717	MOUSE	OTHERS	LC non-substrate	N-out	LATNCPHGTE	FWGFLTSFILLLLLIILPLIS	CPKWSWLHHL
[truncated: 289 more rows]
