# Supplementary material for: Charting γ-secretase substrates by explainable AI
Source: Nat Commun. 2025 Jul 1;16:5428. doi: 10.1038/s41467-025-60638-z (PMC12219630; doi:10.1038/s41467-025-60638-z)
Supplement: Supplementary file 6 — Source Data [file 41467_2025_60638_MOESM6_ESM.zip › Breimann et al_Source Data/Source Data_SupFig14.xlsx]

## Sheet: KEY
Display Item	Explanation for Source Data
Sup. Fig. 14a	Substrate prediction scores (mean ± SD) and relevance scores (composed of relevance factors) for new high-confidence (HC) substrates assigned to network modules M1–M8.
Sup. Fig. 14b	Not applicable (all binary associations are directly visualized within the heatmap).
Remarks:	Column headers of shown data are highlighted in blue (additional columns are included for clarity).
	See Supplementary Data 17 for a description of column headers in Sup. Fig. 14a.

## Sheet: SupFig14a
Protein information					Prediction				Functional analysis		New pathway/disease links		Similarity		Mutation links		Relevance_score	Relevance factors
entry	name	gene_name	dataset	class	pred_class	PRED_MEAN [%]	PRED_STD [%]	validated_substrate	module	GO_term_count	new_pathway_link_count	new_disease_link_count	seq_sim_tmd_jmd_norm [%]	seq_sim_tmd_jmd_gene	mutation_count	mutation		new_pathway_link	new_disease_link	new_protein_family	dissimilar_tmd_jmd	mutated_tmd_jmd
P22223	CADH3_HUMAN	CDH3		SS_TYPE1	HC substrate	92.91	2.48	0	M1	105	0	4	41.86	Cdh1	0		0.2	0	1	0	0	0
P55283	CADH4_HUMAN	CDH4		SS_TYPE1	HC substrate	91.37	4.02	0	M1	92	0	0	66.67	CDH2	0		0	0	0	0	0	0
Q12864	CAD17_HUMAN	CDH17		SS_TYPE1	HC substrate	87.45	5.64	0	M1	69	0	2	43.9	Pam	0		0.2	0	1	0	0	0
P55287	CAD11_HUMAN	CDH11		SS_TYPE1	HC substrate	85.97	7.79	0	M1	91	0	2	51.16	CDH2	0		0.2	0	1	0	0	0
Q9ULB4	CADH9_HUMAN	CDH9		SS_TYPE1	HC substrate	82.73	10	0	M1	39	0	0	53.66	CDH2	0		0	0	0	0	0	0
Q9Y6N8	CAD10_HUMAN	CDH10		SS_TYPE1	HC substrate	82.17	9.02	0	M1	63	0	0	53.66	CDH2	0		0	0	0	0	0	0
Q495A1	TIGIT_HUMAN	TIGIT	OTHERS	SS_TYPE1	HC substrate	82.04	8.09	0	M1	46	0	0	26.83	Dcc	0		0.4	0	0	1	1	0
Q15762	CD226_HUMAN	CD226	OTHERS	SS_TYPE1	HC substrate	81.76	8.14	0	M1	57	0	5	19.51	Ptprm	0		0.4	0	1	0	1	0
Q13634	CAD18_HUMAN	CDH18		SS_TYPE1	HC substrate	81.3	9.69	0	M1	39	0	0	41.67	CDH2	0		0	0	0	0	0	0
P55289	CAD12_HUMAN	CDH12		SS_TYPE1	HC substrate	80.73	9.04	0	M1	39	0	0	37.5	CDH2	0		0	0	0	0	0	0
P55291	CAD15_HUMAN	CDH15	OTHERS	SS_TYPE1	HC substrate	80.55	11.56	0	M1	35	0	1	30	Pam	0		0.4	0	1	0	1	0
Q86UP0	CAD24_HUMAN	CDH24		SS_TYPE1	HC substrate	80.51	10.22	0	M1	40	0	0	43.9	CDH2	0		0	0	0	0	0	0
Q9ULB5	CADH7_HUMAN	CDH7		SS_TYPE1	HC substrate	80.44	9.32	0	M1	39	0	0	51.22	CDH2	0		0	0	0	0	0	0
P21709	EPHA1_HUMAN	EPHA1		SS_TYPE1	HC substrate	90.11	4.34	0	M2	180	2	0	24.39	CDH2	1	575:R->Q	0.6	1	0	0	1	1
Q8WWV6	FCAMR_HUMAN	FCAMR	OTHERS	SS_TYPE1	HC substrate	89.96	5.22	0	M2	10	0	0	39.02	SPN	0		0.2	0	0	1	0	0
Q13291	SLAF1_HUMAN	SLAMF1	OTHERS	SS_TYPE1	HC substrate	89.46	3.77	0	M2	147	0	0	31.71	Notch4	0		0.2	0	0	1	0	0
P06729	CD2_HUMAN	CD2	OTHERS	SS_TYPE1	HC substrate	89.09	4.29	1	M2	85	0	0	30.44	Dscam	1	217:C->Y	0.2	0	0	0	0	1
P11912	CD79A_HUMAN	CD79A	OTHERS	SS_TYPE1	HC substrate	88.43	4.67	0	M2	47	3	6	28.57	SPN	0		0.8	1	1	1	1	0
P42081	CD86_HUMAN	CD86	OTHERS	SS_TYPE1	HC substrate	88.3	5.24	1	M2	147	5	4	24.39	Nradd	0		0.8	1	1	1	1	0
Q96DU3	SLAF6_HUMAN	SLAMF6	OTHERS	SS_TYPE1	HC substrate	86.72	7.12	0	M2	52	0	0	14.63	ERBB4	0		0.4	0	0	1	1	0
P12318	FCG2A_HUMAN	FCGR2A	OTHERS	SS_TYPE1	HC substrate	86.43	7.65	0	M2	31	7	7	11.63	SDC3	1	218:I->V	1	1	1	1	1	1
Q96J84	KIRR1_HUMAN	KIRREL1	OTHERS	SS_TYPE1	HC substrate	86.14	5.71	0	M2	75	1	0	34.15	CXADR	0		0.4	1	0	1	0	0
P29016	CD1B_HUMAN	CD1B		SS_TYPE1	HC substrate	85.26	8.31	0	M2	32	0	0	23.26	Dscam	0		0.4	0	0	1	1	0
Q8IZJ1	UNC5B_HUMAN	UNC5B	OTHERS	SS_TYPE1	HC substrate	83.76	7.88	0	M2	94	0	4	36.58	Notch3	0		0.4	0	1	1	0	0
Q6ZN44	UNC5A_HUMAN	UNC5A		SS_TYPE1	HC substrate	82.57	10.76	0	M2	72	0	0	29.27	DAG1	0		0.4	0	0	1	1	0
O95185	UNC5C_HUMAN	UNC5C		SS_TYPE1	HC substrate	82.29	8.45	0	M2	99	0	0	31.71	DAG1	0		0.2	0	0	1	0	0
P54762	EPHB1_HUMAN	EPHB1		SS_TYPE1	HC substrate	81.77	12.85	0	M2	246	0	1	41.86	Ephb2	0		0.2	0	1	0	0	0
P30511	HLAF_HUMAN	HLA-F		SS_TYPE1	HC substrate	91.45	3.89	0	M3	80	0	0	81.82	HLA-A	0		0	0	0	0	0	0
Q8NHL6	LIRB1_HUMAN	LILRB1		SS_TYPE1	HC substrate	91.17	4.21	0	M3	0	0	0	29.27	Nrxn1	1	459:L->V	0.6	0	0	1	1	1
O75022	LIRB3_HUMAN	LILRB3	OTHERS	SS_TYPE1	HC substrate	90.99	4.4	0	M3	51	0	0	36.58	AXL	0		0.2	0	0	1	0	0
Q9UBG0	MRC2_HUMAN	MRC2		SS_TYPE1	HC substrate	89.77	4.79	0	M3	20	1	0	14.63	LRP1	0		0.6	1	0	1	1	0
P22897	MRC1_HUMAN	MRC1		SS_TYPE1	HC substrate	89.48	5.12	0	M3	49	3	1	29.27	CXADR	0		0.8	1	1	1	1	0
O75023	LIRB5_HUMAN	LILRB5		SS_TYPE1	HC substrate	85.82	5.48	0	M3	23	0	0	34.15	MET	0		0.2	0	0	1	0	0
P13747	HLAE_HUMAN	HLA-E		SS_TYPE1	HC substrate	85.44	7.51	0	M3	93	0	0	77.27	HLA-A	0		0	0	0	0	0	0
Q9NZQ7	PD1L1_HUMAN	CD274		SS_TYPE1	HC substrate	80.23	7.67	0	M3	124	4	5	29.27	TYRO3	0		0.6	1	1	0	1	0
Q8N423	LIRB2_HUMAN	LILRB2		SS_TYPE1	HC substrate	91.18	4.2	0	M4	162	0	0	36.58	Cdh1	0		0.2	0	0	1	0	0
P78325	ADAM8_HUMAN	ADAM8		SS_TYPE1	HC substrate	88.06	4.65	0	M4	180	0	0	19.51	DAG1	1	657:F->L	0.4	0	0	0	1	1
Q12913	PTPRJ_HUMAN	PTPRJ	OTHERS	SS_TYPE1	HC substrate	88.03	5.03	0	M4	203	4	0	34.15	CXADR	0		0.2	1	0	0	0	0
P01833	PIGR_HUMAN	PIGR	OTHERS	SS_TYPE1	HC substrate	86.39	4.84	0	M4	54	0	0	20.93	DAG1	0		0.4	0	0	1	1	0
P16109	LYAM3_HUMAN	SELP	OTHERS	SS_TYPE1	HC substrate	86.34	5.69	0	M4	81	0	2	22.73	CXADR	0		0.6	0	1	1	1	0
P11279	LAMP1_HUMAN	LAMP1		SS_TYPE1	HC substrate	82.24	5.99	0	M4	82	0	0	37.21	SPN	0		0.2	0	0	1	0	0
P34810	CD68_HUMAN	CD68		SS_TYPE1	HC substrate	80.79	11.55	1 (CD68_MOUSE)	M4	43	0	5	26.67	CXADR	3	329:I->T;340:A->T;350:A->T	0.8	0	1	1	1	1
Q9HCM2	PLXA4_HUMAN	PLXNA4		SS_TYPE1	HC substrate	90.56	3.82	0	M5	126	5	0	31.71	DAG1	0		0.2	1	0	0	0	0
O95754	SEM4F_HUMAN	SEMA4F		SS_TYPE1	HC substrate	88.53	4.77	0	M5	122	0	0	26.83	CDH2	0		0.4	0	0	1	1	0
O43157	PLXB1_HUMAN	PLXNB1		SS_TYPE1	HC substrate	86.47	6.72	0	M5	128	3	0	36.58	CDH2	0		0.2	1	0	0	0	0
Q9UIW2	PLXA1_HUMAN	PLXNA1		SS_TYPE1	HC substrate	85.03	6.89	0	M5	130	4	0	14.63	HLA-A	0		0.4	1	0	0	1	0
O75051	PLXA2_HUMAN	PLXNA2	OTHERS	SS_TYPE1	HC substrate	84.8	6.85	0	M5	120	3	1	31.71	Ephb2	0		0.4	1	1	0	0	0
Q9Y4D7	PLXD1_HUMAN	PLXND1		SS_NO_TYPE	HC substrate	81.77	5.89	0	M5	145	0	5	19.51	Lrp8	0		0.4	0	1	0	1	0
P23468	PTPRD_HUMAN	PTPRD		SS_TYPE1	HC substrate	93.84	2.28	0	M6	171	0	2	55.56	PTPRF	0		0.2	0	1	0	0	0
Q8N0W4	NLGNX_HUMAN	NLGN4X		SS_TYPE1	HC substrate	86.35	7.3	0	M6	140	0	2	90.24	Nlgn1	0		0.2	0	1	0	0	0
Q96PX8	SLIK1_HUMAN	SLITRK1	OTHERS	SS_TYPE1	HC substrate	80.85	8.11	0	M6	112	0	1	34.15	SPN	0		0.4	0	1	1	0	0
Q9UKJ1	PILRA_HUMAN	PILRA	OTHERS	SS_TYPE1	HC substrate	88.51	5.98	0	M7	22	0	0	21.95	Dcc	0		0.4	0	0	1	1	0
P04626	ERBB2_HUMAN	ERBB2	OTHERS	SS_TYPE1	HC substrate	87.54	6.23	1	M7	235	17	22	25.58	Notch4	2	654:I->V;655:I->V	0.8	1	1	0	1	1
P23469	PTPRE_HUMAN	PTPRE	OTHERS	SS_TYPE1	HC substrate	86.9	6.05	0	M7	70	0	0	13.95	CDH2	0		0.2	0	0	0	1	0
Q9HCJ2	LRC4C_HUMAN	LRRC4C		SS_TYPE1	HC substrate	92.5	2.58	0	M8	91	0	0	75.61	Lrrc4b	0		0	0	0	0	0	0
Q9HBW1	LRRC4_HUMAN	LRRC4		SS_TYPE1	HC substrate	90.36	4.47	0	M8	84	0	0	70.73	Lrrc4b	0		0	0	0	0	0	0
O14522	PTPRT_HUMAN	PTPRT		SS_TYPE1	HC substrate	93.16	2.62	0		114	0	0	58.54	Ptprm	1	771:R->I	0.2	0	0	0	0	1
Q86VB7	C163A_HUMAN	CD163	OTHERS	SS_TYPE1	HC substrate	92.77	2.24	0		24	3	8	36.58	Nlgn1	0		0.6	1	1	1	0	0
P01893	HLAH_HUMAN	HLA-H		SS_NO_TYPE	HC substrate	91.58	4.18	0		0	0	0	86.36	HLA-A	0		0	0	0	0	0	0
O60330	PCDGC_HUMAN	PCDHGA12		SS_TYPE1	HC substrate	91.23	4.06	0		19	0	0	24.39	CLSTN1	0		0.2	0	0	0	1	0
Q9UK00	CC018_HUMAN	C3orf18		SS_NO_TYPE	HC substrate	91.04	2.8	0		0	0	0	36.58	Ptprm	0		0.2	0	0	1	0	0
Q9BUF7	CRUM3_HUMAN	CRB3	OTHERS	SS_TYPE1	HC substrate	90.61	4.2	0		49	1	0	17.07	Dscam	0		0.6	1	0	1	1	0
Q50LG9	LRC24_HUMAN	LRRC24		SS_NO_TYPE	HC substrate	90.19	4.22	0		45	0	0	7.32	DAG1	0		0.2	0	0	0	1	0
Q9Y5G9	PCDG4_HUMAN	PCDHGA4		SS_TYPE1	HC substrate	90.09	4.81	0		17	0	0	24.39	Pam	1	714:D->H	0.4	0	0	0	1	1
Q9HD43	PTPRH_HUMAN	PTPRH		SS_TYPE1	HC substrate	89.74	7.39	0		79	0	0	41.46	CXADR	1	781:K->N	0.2	0	0	0	0	1
Q9Y5G8	PCDG5_HUMAN	PCDHGA5		SS_TYPE1	HC substrate	89.44	4.16	0		16	0	0	26.83	CLSTN1	0		0.2	0	0	0	1	0
Q685J3	MUC17_HUMAN	MUC17		SS_NO_TYPE	HC substrate	89.4	4.93	0		20	0	0	34.15	Cdh1	0		0	0	0	0	0	0
P25092	GUC2C_HUMAN	GUCY2C	OTHERS	SS_TYPE1	HC substrate	89.34	3.69	0		44	4	4	13.64	MUC1	0		0.8	1	1	1	1	0
Q9Y5G5	PCDG8_HUMAN	PCDHGA8		SS_TYPE1	HC substrate	88.96	6.43	0		16	0	0	36.58	Notch1	0		0	0	0	0	0	0
Q9UGT4	SUSD2_HUMAN	SUSD2	OTHERS	SS_TYPE1	HC substrate	88.76	4.96	0		19	0	0	29.27	Cdh1	0		0.4	0	0	1	1	0
A6BM72	MEG11_HUMAN	MEGF11	OTHERS	SS_TYPE1	HC substrate	88.51	5.94	0		33	0	0	29.27	Cdh1	1	861:L->F	0.6	0	0	1	1	1
Q96PL5	ERMAP_HUMAN	ERMAP		SS_TYPE1	HC substrate	88.4	6.09	0		34	0	0	41.46	LDLR	0		0.2	0	0	1	0	0
P37023	ACVL1_HUMAN	ACVRL1	OTHERS	SS_TYPE1	HC substrate	88.29	5	0		198	2	15	32.56	LRP1	1	111:E->D	0.8	1	1	1	0	1
Q6ZV29	PLPL7_HUMAN	PNPLA7		SS_TYPE3	HC substrate	88.21	6.32	0		9	3	0	26.83	Nectin1	0		0.6	1	0	1	1	0
Q96PQ0	SORC2_HUMAN	SORCS2	OTHERS	SS_TYPE1	HC substrate	87.75	6.08	0		77	0	0	31.71	IGF1R	0		0	0	0	0	0	0
Q30201	HFE_HUMAN	HFE		SS_TYPE1	HC substrate	87.66	6.24	0		162	2	10	34.09	Ptprm	1	330:R->M	0.8	1	1	1	0	1
O43184	ADA12_HUMAN	ADAM12	OTHERS	SS_TYPE1	HC substrate	87.61	6.32	0		56	1	0	31.71	LRP6	1	712:G->E	0.4	1	0	0	0	1
P18433	PTPRA_HUMAN	PTPRA	OTHERS	SS_TYPE1	HC substrate	87.61	5.61	0		103	1	0	32.56	Ptprm	0		0.2	1	0	0	0	0
P00533	EGFR_HUMAN	EGFR	OTHERS	SS_TYPE1	HC substrate	87.57	4.82	0		293	13	30	34.88	Cdh1	1	674:V->I	0.8	1	1	1	0	1
P31431	SDC4_HUMAN	SDC4		SS_TYPE1	HC substrate	87.57	7	0		169	0	1	66.67	SDC3	0		0.2	0	1	0	0	0
Q9Y639	NPTN_HUMAN	NPTN		SS_TYPE1	HC substrate	87.51	5.01	0		224	3	0	65.85	BSG	0		0.4	1	0	1	0	0
Q9Y5G6	PCDG7_HUMAN	PCDHGA7		SS_TYPE1	HC substrate	87.36	5.03	0		16	0	0	17.07	CDH2	0		0.2	0	0	0	1	0
P51512	MMP16_HUMAN	MMP16	OTHERS	SS_TYPE1	HC substrate	87.23	7.16	0		40	1	0	29.27	CDH2	0		0.6	1	0	1	1	0
P0C7U0	ELFN1_HUMAN	ELFN1	OTHERS	SS_TYPE1	HC substrate	87.22	6.43	0		27	0	0	31.71	CXADR	0		0.2	0	0	1	0	0
Q8TBP5	F174A_HUMAN	FAM174A	OTHERS	SS_TYPE1	HC substrate	87.05	4.95	1		3	0	0	21.95	Dscam	0		0.4	0	0	1	1	0
Q6UXG8	BTNL9_HUMAN	BTNL9		SS_TYPE1	HC substrate	86.9	5.95	0		32	1	0	12.2	Cdh1	0		0.6	1	0	1	1	0
Q2M385	MPEG1_HUMAN	MPEG1	OTHERS	SS_TYPE1	HC substrate	86.87	4.58	0		11	0	0	31.71	Dcc	0		0.2	0	0	1	0	0
Q9C0C4	SEM4C_HUMAN	SEMA4C		SS_TYPE1	HC substrate	86.62	5.37	0		152	0	0	29.27	SPN	0		0.4	0	0	1	1	0
P25445	TNR6_HUMAN	FAS	OTHERS	SS_TYPE1	HC substrate	86.53	4.77	0		123	11	41	10.81	CDH2	5	178:C->R;180:L->F;183:P->L;184:I->V;198:T->I	0.8	1	1	0	1	1
Q9NZ94	NLGN3_HUMAN	NLGN3		SS_TYPE1	HC substrate	86.49	6.6	0		168	0	2	82.93	Nlgn1	1	718:L->I	0.4	0	1	0	0	1
P31995	FCG2C_HUMAN	FCGR2C		SS_TYPE1	HC substrate	86.42	7.16	0		0	0	1	30.23	TYRO3	0		0.4	0	1	1	0	0
P14151	LYAM1_HUMAN	SELL	OTHERS	SS_TYPE1	HC substrate	86.37	3.66	0		30	0	4	20.93	LRP1	0		0.6	0	1	1	1	0
Q9UKJ0	PILRB_HUMAN	PILRB		SS_TYPE1	HC substrate	86.36	5.8	0		72	0	0	31.71	IGF1R	0		0.2	0	0	1	0	0
Q8NFZ3	NLGNY_HUMAN	NLGN4Y		SS_TYPE1	HC substrate	86.35	7.3	0		99	0	0	90.24	Nlgn1	0		0	0	0	0	0	0
P55899	FCGRN_HUMAN	FCGRT	OTHERS	SS_TYPE1	HC substrate	86.33	6.79	0		23	0	0	22.73	DAG1	0		0.4	0	0	1	1	0
O15389	SIGL5_HUMAN	SIGLEC5		SS_TYPE1	HC substrate	86.31	5.77	0		14	0	0	36.58	CDH2	0		0.2	0	0	1	0	0
Q8N8Z6	DCBD1_HUMAN	DCBLD1	OTHERS	SS_TYPE1	HC substrate	86.29	4.8	0		0	0	0	17.07	LDLR	0		0.4	0	0	1	1	0
Q5R3F8	PPR29_HUMAN	ELFN2		SS_NO_TYPE	HC substrate	86.28	7.56	0		13	0	0	29.27	Aplp1	0		0.4	0	0	1	1	0
Q9H2U9	ADAM7_HUMAN	ADAM7	OTHERS	SS_TYPE1	HC substrate	86.1	6.69	0		9	0	0	4.88	IL1R2	0		0.2	0	0	0	1	0
Q96KG7	MEG10_HUMAN	MEGF10	OTHERS	SS_TYPE1	HC substrate	86.05	8.8	0		47	0	4	17.07	DAG1	0		0.6	0	1	1	1	0
Q16827	PTPRO_HUMAN	PTPRO		SS_TYPE1	HC substrate	85.99	6.08	0		214	1	2	9.76	Ntrk2	0		0.6	1	1	0	1	0
Q6UXK5	LRRN1_HUMAN	LRRN1		SS_TYPE1	HC substrate	85.42	4.92	0		45	0	0	26.83	SPN	0		0.2	0	0	0	1	0
Q9BRK3	MXRA8_HUMAN	MXRA8	OTHERS	SS_TYPE1	HC substrate	85.4	6.5	0		39	0	0	14.63	CD44	0		0.4	0	0	1	1	0
Q9Y5G7	PCDG6_HUMAN	PCDHGA6		SS_TYPE1	HC substrate	85.39	9.83	0		16	0	0	24.39	Pam	0		0.2	0	0	0	1	0
Q9Y5G4	PCDG9_HUMAN	PCDHGA9		SS_TYPE1	HC substrate	85.39	7.02	0		17	0	0	34.15	APLP2	0		0	0	0	0	0	0
Q9NYJ7	DLL3_HUMAN	DLL3		SS_TYPE1	HC substrate	85.09	6.04	0		50	0	6	29.27	SPN	0		0.4	0	1	0	1	0
Q86T20	SIM29_HUMAN	SMIM29		SS_NO_TYPE	HC substrate	84.98	7.56	0		0	0	0	24.39	Dll1	0		0.4	0	0	1	1	0
Q7Z408	CSMD2_HUMAN	CSMD2		SS_NO_TYPE	HC substrate	84.85	6.62	0		2	0	0	24.39	Dscam	1	3406:S->F	0.6	0	0	1	1	1
Q9BYE9	CDHR2_HUMAN	CDHR2	OTHERS	SS_TYPE1	HC substrate	84.7	7.77	0		59	0	0	29.27	HLA-A	1	1164:L->M	0.4	0	0	0	1	1
Q9H7M9	VISTA_HUMAN	VSIR	OTHERS	SS_TYPE1	HC substrate	84.69	6.65	0		112	0	0	39.02	CDH2	1	187:D->E	0.4	0	0	1	0	1
Q86YW5	TRML1_HUMAN	TREML1		SS_TYPE1	HC substrate	84.62	5.22	0		37	0	0	36.58	SIRPA	0		0	0	0	0	0	0
Q9NS68	TNR19_HUMAN	TNFRSF19		SS_TYPE1	HC substrate	84.17	8.95	0		56	0	1	26.83	CXADR	0		0.4	0	1	0	1	0
Q8TDW7	FAT3_HUMAN	FAT3	OTHERS	SS_TYPE1	HC substrate	84.15	7.36	0		75	0	0	31.71	MUC1	0		0.2	0	0	1	0	0
Q6UXZ0	TMIG1_HUMAN	TMIGD1		SS_TYPE1	HC substrate	84.13	11.56	0		32	0	0	31.71	Notch3	0		0.2	0	0	1	0	0
Q9HCK4	ROBO2_HUMAN	ROBO2		SS_TYPE1	HC substrate	84.07	13.5	0		178	1	6	80.49	ROBO1	0		0.4	1	1	0	0	0
O75096	LRP4_HUMAN	LRP4	OTHERS	SS_TYPE1	HC substrate	84.04	8.57	0		198	0	10	31.71	Pam	0		0.2	0	1	0	0	0
Q9Y5H2	PCDGB_HUMAN	PCDHGA11		SS_TYPE1	HC substrate	83.96	11.56	0		16	0	0	34.15	Notch1	0		0	0	0	0	0	0
Q9Y5G0	PCDGH_HUMAN	PCDHGB5		SS_TYPE1	HC substrate	83.95	9.62	0		23	0	0	29.27	Dcc	0		0.2	0	0	0	1	0
P11717	MPRI_HUMAN	IGF2R	OTHERS	SS_TYPE1	HC substrate	83.84	7.91	0		90	2	2	18.6	Cdh1	0		0.6	1	1	0	1	0
O94856	NFASC_HUMAN	NFASC		SS_TYPE1	HC substrate	83.74	6.71	0		89	1	0	60.98	L1cam	1	1229:V->E	0.6	1	0	1	0	1
Q9NZV1	CRIM1_HUMAN	CRIM1	OTHERS	SS_TYPE1	HC substrate	83.69	7.04	0		100	0	1	21.95	DAG1	0		0.6	0	1	1	1	0
P15514	AREG_HUMAN	AREG		SS_NO_TYPE	HC substrate	83.68	7.24	0		163	5	7	41.86	APLP2	0		0.6	1	1	1	0	0
Q9Y5G3	PCDGD_HUMAN	PCDHGB1		SS_TYPE1	HC substrate	83.38	10.78	0		24	0	0	29.27	Dcc	0		0.2	0	0	0	1	0
Q3MIP1	IPIL2_HUMAN	ITPRIPL2	OTHERS	SS_TYPE1	HC substrate	83.36	6.38	0		0	0	0	14.63	Cdh1	0		0.4	0	0	1	1	0
Q96RJ3	TR13C_HUMAN	TNFRSF13C		SS_TYPE3	HC substrate	83.21	9.68	0		40	1	3	12.2	Nrxn1	0		0.6	1	1	0	1	0
Q96MS0	ROBO3_HUMAN	ROBO3		SS_TYPE1	HC substrate	83.18	7.8	0		60	0	0	41.46	ROBO1	0		0	0	0	0	0	0
Q9UJ99	CAD22_HUMAN	CDH22		SS_TYPE1	HC substrate	83.16	7.64	0		47	0	0	17.07	MUC1	0		0.2	0	0	0	1	0
Q9HBT6	CAD20_HUMAN	CDH20		SS_TYPE1	HC substrate	83.15	9.84	0		39	0	0	41.46	CDH2	0		0	0	0	0	0	0
Q9Y5H3	PCDGA_HUMAN	PCDHGA10		SS_TYPE1	HC substrate	83	6.45	0		16	0	0	29.27	TNFRSF1A	0		0.2	0	0	0	1	0
O60896	RAMP3_HUMAN	RAMP3	OTHERS	SS_TYPE1	HC substrate	82.71	6.26	0		134	6	0	32.5	IGF1R	0		0.4	1	0	1	0	0
P21754	ZP3_HUMAN	ZP3	OTHERS	SS_TYPE1	HC substrate	82.65	10.22	0		107	3	2	29.27	CLSTN1	0		0.8	1	1	1	1	0
Q9UQV4	LAMP3_HUMAN	LAMP3	OTHERS	SS_TYPE1	HC substrate	82.61	7.29	0		78	0	1	29.27	CLSTN2	0		0.6	0	1	1	1	0
Q96D42	HAVR1_HUMAN	HAVCR1		SS_TYPE1	HC substrate	82.59	7.83	0		35	0	4	26.83	CXADR	0		0.6	0	1	1	1	0
Q6UXC1	AEGP_HUMAN	MAMDC4		SS_TYPE1	HC substrate	82.58	8.53	0		9	0	0	26.83	SIRPA	1	1174:R->W	0.6	0	0	1	1	1
Q08345	DDR1_HUMAN	DDR1		SS_TYPE1	HC substrate	82.58	5.94	0		147	0	0	31.71	Nectin1	0		0.2	0	0	1	0	0
Q8IY17	PLPL6_HUMAN	PNPLA6		SS_TYPE3	HC substrate	82.57	10.27	0		10	3	24	34.15	Cdh1	0		0.6	1	1	1	0	0
P26842	CD27_HUMAN	CD27	OTHERS	SS_TYPE1	HC substrate	82.33	7.95	0		113	0	3	36.58	HLA-A	0		0.2	0	1	0	0	0
O94826	TOM70_HUMAN	TOMM70		SS_NO_TYPE	HC substrate	81.81	5.46	0		91	8	0	31.71	Notch4	0		0.4	1	0	1	0	0
Q9Y5F9	PCDGI_HUMAN	PCDHGB6		SS_TYPE1	HC substrate	81.8	11.2	0		16	0	0	29.27	Notch2	1	684:P->S	0.4	0	0	0	1	1
P43121	MUC18_HUMAN	MCAM		SS_TYPE1	HC substrate	81.5	7.02	0		49	5	5	31.82	SPN	0		0.4	1	1	0	0	0
O43699	SIGL6_HUMAN	SIGLEC6	OTHERS	SS_TYPE1	HC substrate	81.43	7.85	0		16	0	1	29.27	Nectin1	0		0.6	0	1	1	1	0
A6NMB1	SIG16_HUMAN	SIGLEC16		SS_TYPE1	HC substrate	81.38	8.32	0		0	0	0	26.83	MUC1	0		0.4	0	0	1	1	0
P04440	DPB1_HUMAN	HLA-DPB1		SS_TYPE1	HC substrate	81.24	10.78	0		67	8	10	21.95	IL1R2	3	223:R->Q;234:V->M;244:I->T	0.8	1	1	0	1	1
Q9ULX7	CAH14_HUMAN	CA14	OTHERS	SS_TYPE1	HC substrate	81.04	13.81	0		9	1	0	34.15	Dscam	0		0.2	1	0	0	0	0
O14669	TMG2_HUMAN	PRRG2	OTHERS	SS_TYPE1	HC substrate	80.97	12.67	0		13	0	0	29.27	IL1R2	1	116:G->C	0.6	0	0	1	1	1
Q96PZ7	CSMD1_HUMAN	CSMD1	OTHERS	SS_TYPE1	HC substrate	80.96	11.35	0		37	0	4	31.71	SORL1	1	3478:S->N	0.6	0	1	1	0	1
Q5ZPR3	CD276_HUMAN	CD276	OTHERS	SS_TYPE1	HC substrate	80.93	10.19	0		52	0	0	29.27	PTK7	0		0.2	0	0	0	1	0
O76095	JTB_HUMAN	JTB	OTHERS	SS_TYPE1	HC substrate	80.88	8.2	0		64	0	0	24.39	Epha4	0		0.4	0	0	1	1	0
Q9HC56	PCDH9_HUMAN	PCDH9	OTHERS	SS_TYPE1	HC substrate	80.81	10.3	0		26	0	0	21.95	Ntrk2	0		0.2	0	0	0	1	0
Q9Y5H1	PCDG2_HUMAN	PCDHGA2		SS_TYPE1	HC substrate	80.59	6.8	0		16	0	0	24.39	Pam	0		0.2	0	0	0	1	0
O00533	NCHL1_HUMAN	CHL1		SS_TYPE1	HC substrate	80.56	7.36	0		85	0	0	51.22	L1cam	0		0.2	0	0	1	0	0
Q6UWI2	PARM1_HUMAN	PARM1	OTHERS	SS_TYPE1	HC substrate	80.56	11.17	0		47	0	0	34.15	HLA-A	0		0.2	0	0	1	0	0
Q8NFM7	I17RD_HUMAN	IL17RD	OTHERS	SS_TYPE1	HC substrate	80.54	8.88	0		58	1	1	29.27	Dll1	2	301:V->M;306:P->S	0.8	1	1	0	1	1
Q9UN71	PCDGG_HUMAN	PCDHGB4		SS_TYPE1	HC substrate	80.48	10.11	0		17	0	0	19.51	CLSTN1	0		0.2	0	0	0	1	0
P20273	CD22_HUMAN	CD22	OTHERS	SS_TYPE1	HC substrate	80.45	9.15	0		81	3	0	35.9	SPN	0		0.2	1	0	0	0	0
Q9BZA7	PC11X_HUMAN	PCDH11X		SS_TYPE1	HC substrate	80.3	10.43	0		16	0	0	24.39	Dscam	0		0.2	0	0	0	1	0
Q9BZA8	PC11Y_HUMAN	PCDH11Y		SS_TYPE1	HC substrate	80.3	10.43	0		41	0	0	24.39	Dscam	0		0.2	0	0	0	1	0
P21583	SCF_HUMAN	KITLG	OTHERS	SS_TYPE1	HC substrate	80.27	8.67	0		140	0	18	30.23	SPN	2	210:D->Y;232:F->Y	0.6	0	1	1	0	1
Q9Y5H4	PCDG1_HUMAN	PCDHGA1		SS_TYPE1	HC substrate	80.15	7.3	0		16	0	0	24.39	Pam	0		0.2	0	0	0	1	0
Q08174	PCDH1_HUMAN	PCDH1		SS_TYPE1	HC substrate	80.04	8.97	0		34	0	0	26.83	Lrp8	0		0.2	0	0	0	1	0
