# Supplementary material for: Charting γ-secretase substrates by explainable AI
Source: Nat Commun. 2025 Jul 1;16:5428. doi: 10.1038/s41467-025-60638-z (PMC12219630; doi:10.1038/s41467-025-60638-z)
Supplement: Supplementary file 6 — Source Data [file 41467_2025_60638_MOESM6_ESM.zip › Breimann et al_Source Data/Source Data_SupFig15.xlsx]

## Sheet: KEY
Display Item	Explanation for Source Data
Sup. Fig. 15a	Not applicable (all numerical values are directly shown within the table).
Sup. Fig. 15b	Not applicable (all numerical values are directly shown within the bar charts).
Sup. Fig. 15c	Counts of pathway, disease, and mutation links for each protein, including exact P-values from two-sided Mann-Whitney-U tests comparing confidence-based substrate classes.
Sup. Fig. 15d	Similarity metrics (sequence similarity, TMD-JMD similarity, CPP feature correlation) to closest known substrate (SUBEXPERT) for each protein, including exact P-values from two-sided Mann-Whitney-U tests comparing confidence-based substrate classes.
Sup. Fig. 15e	Subcellular location assignments for all proteins, with multiple annotations possible (from UniProt).
Sup. Fig. 15f	Co-expression values (Pearson correlation coefficients) between γ-secretase and each protein at tissue and single-cell level, including exact P-values from two-sided Mann-Whitney-U tests comparing confidence-based substrate classes.
Sup. Fig. 15g	Normalized RNA expression levels from Human Protein Atlas across tissues for selected proteins (directly shown within heatmap).
Sup. Fig. 15h	Normalized single-cell RNA expression levels from Human Protein Atlas across cell types for selected proteins (directly shown within heatmap).
Remarks:	Column headers of shown data are highlighted in blue (additional columns are included for clarity).
	See Supplementary Data 17 for a description of column headers for Sup. Fig. 15c, d, f.
	See Supplementary Data 13 for a description of column headers for Sup. Fig. 15e.
	See Supplementary Data 21 for a description of column headers for Sup. Fig. 15g, h.

## Sheet: SupFig15c
Protein information					Prediction			Pathway/Disease links		Mutation links		Similarity									Co-expression with Gamma-secretase						P-value (-log10)
entry	name	gene_name	dataset	class	pred_class	PRED_MEAN [%]	PRED_STD [%]	pathway_link_count	disease_link_count	mutation_count	mutation	cpp_corr	cpp_corr_norm [%]	cpp_corr_gene	seq_sim	seq_sim_norm [%]	seq_sim_gene	seq_sim_tmd_jmd	seq_sim_tmd_jmd_norm [%]	seq_sim_tmd_jmd_gene	R_G-sec_tissue	P_G-sec_tissue	R_G-sec_cell_type	P_G-sec_cell_type			Links
P16150	LEUK_HUMAN	SPN	SUBEXPERT	SS_TYPE1	HC substrate	95.22	2.02	4	4	0		0.88	79.17	PTPRF	8.5	8.16597	Notch1	13.95	13.95	Cdh1	-0.104645	0.451416	-0.0689109	0.554186		pred_class (vs HC substrate)	pathway	disease	mutation
P28827	PTPRM_HUMAN	PTPRM	SUBEXPERT	SS_TYPE1	HC substrate	94.79	2.09	0	0	0		0.87	78.5	MET	97.52	98.9194	Ptprm	100	100	Ptprm	-0.0293065	0.833384	0.0628429	0.589676		LC substrate	5.10455	6.87727	0
P10586	PTPRF_HUMAN	PTPRF	SUBEXPERT	SS_TYPE1	HC substrate	94.64	2.03	5	9	0		0.88	79.17	SPN	14.94	14.7314	Dcc	19.51	19.51	LRP1	0.0634889	0.648325	0.117623	0.311567		LC non-substrate	4.98955	12.5817	0
Q06418	TYRO3_HUMAN	TYRO3	SUBEXPERT	SS_TYPE1	HC substrate	94.49	2.14	0	2	0		0.87	78.83	SPN	42.25	42.5731	AXL	34.15	34.15	AXL	0.5203	5.51355e-05	0.423866	0.000135922		HC non-substrate	3.54482	7.9271	0
P54764	EPHA4_HUMAN	EPHA4	SUBEXPERT	SS_TYPE1	HC substrate	94.39	2.26	7	6	0		0.87	78.67	TYRO3	98.58	100	Epha4	97.62	97.62	Epha4	-0.0703967	0.612975	0.0120678	0.917594
P19022	CADH2_HUMAN	CDH2	SUBEXPERT	SS_TYPE1	HC substrate	94.37	2.47	11	28	0		0.85	74.5	EPHA4	45.48	45.866	Cdh1	41.46	41.46	Cdh1	-0.00027522	0.998424	0.14105	0.224231
O60469	DSCAM_HUMAN	DSCAM	SUBEXPERT	SS_TYPE1	HC substrate	94.34	1.96	6	13	0		0.87	78.17	SPN	98.46	99.8777	Dscam	95.12	95.12	Dscam	0.576974	4.95204e-06	0.0455622	0.695929
Q14118	DAG1_HUMAN	DAG1	SUBEXPERT	SS_TYPE1	HC substrate	94.24	2.12	20	25	0		0.85	75	SPN	4.36	3.94536	Notch2	36.96	36.96	Ptprm	-0.00130996	0.992499	-0.0663627	0.568965
P09603	CSF1_HUMAN	CSF1	SUBEXPERT	SS_TYPE1	HC substrate	94.07	2.42	10	15	2	489:F->S;496:S->F	0.82	69.67	EPHA4	5.42	5.026	ROBO1	31.71	31.71	Nectin1	0.333519	0.0137197	-0.0354353	0.761209
P23468	PTPRD_HUMAN	PTPRD		SS_TYPE1	HC substrate	93.84	2.28	5	12	0		0.87	78	TYRO3	69.87	70.731	PTPRF	55.56	55.56	PTPRF	0.803121	2.74513e-13	0.542511	4.14184e-07
Q9UM47	NOTC3_HUMAN	NOTCH3	SUBEXPERT	SS_TYPE1	HC substrate	93.76	2.37	20	35	0		0.88	80.33	CD44	89.19	90.4272	Notch3	82.93	82.93	Notch3	-0.266355	0.0515551	-0.0734646	0.528244
Q04721	NOTC2_HUMAN	NOTCH2	SUBEXPERT	SS_TYPE1	HC substrate	93.54	2.28	21	62	0		0.86	76.67	SPN	92.55	93.8526	Notch2	80.49	80.49	Notch2	-0.227374	0.0982315	-0.0465879	0.689429
P05067	A4_HUMAN	APP	SUBEXPERT	SS_TYPE1	HC substrate	93.4	2.54	65	83	17	692:A->G;693:E->G;693:E->K;693:E->Q;694:D->N;705:L->V;713:A->T;713:A->V;714:T->A;714:T->I;715:V->M;716:I->V;717:V->F;717:V->G;717:V->I;717:V->L;723:L->P	0.87	79	APLP1	32.86	33.0003	APLP2	56.1	56.1	APLP2	0.56359	9.10898e-06	0.481394	1.07125e-05
P12830	CADH1_HUMAN	CDH1	SUBEXPERT	SS_TYPE1	HC substrate	93.39	2.72	25	82	1	711:L->V	0.85	74.33	TYRO3	79.7	80.7524	Cdh1	90.24	90.24	Cdh1	-0.0842198	0.544859	0.119481	0.303933
Q06481	APLP2_HUMAN	APLP2	SUBEXPERT	SS_TYPE1	HC substrate	93.36	2.72	9	5	0		0.84	72.83	CDH2	51.38	51.8809	APP	52.27	52.27	APP	-0.090896	0.513323	-0.0572218	0.623438
O14522	PTPRT_HUMAN	PTPRT		SS_TYPE1	HC substrate	93.16	2.62	0	4	1	771:R->I	0.87	78.83	EPHA4	65.37	66.1433	Ptprm	58.54	58.54	Ptprm	0.218987	0.111623	0.0376442	0.746809
P08581	MET_HUMAN	MET	SUBEXPERT	SS_TYPE1	HC substrate	93.16	2.61	41	119	0		0.87	78.67	APP	10	9.69518	MERTK	25.58	25.58	SPN	-0.142023	0.305628	0.0114726	0.921645
P22223	CADH3_HUMAN	CDH3		SS_TYPE1	HC substrate	92.91	2.48	5	7	0		0.86	76.17	TYRO3	56.57	57.172	Cdh1	41.86	41.86	Cdh1	-0.204518	0.137953	-0.0576513	0.62083
Q86VB7	C163A_HUMAN	CD163	OTHERS	SS_TYPE1	HC substrate	92.77	2.24	10	22	0		0.88	80.17	TYRO3	2.16	1.70252	Nlgn1	36.58	36.58	Nlgn1	-0.276937	0.0426331	0.0469568	0.687097
Q15303	ERBB4_HUMAN	ERBB4	SUBEXPERT	SS_TYPE1	HC substrate	92.77	3.79	0	28	0		0.87	78.33	PTPRM	9.86	9.55245	Epha4	31.82	31.82	SORL1	0.521481	5.26629e-05	0.172693	0.135755
Q15223	NECT1_HUMAN	NECTIN1	SUBEXPERT	SS_TYPE1	HC substrate	92.73	2.79	6	8	0		0.86	76.67	NOTCH3	94.58	95.9221	Nectin1	90.24	90.24	Nectin1	0.226301	0.0998705	-0.0399795	0.731678
Q9HCJ2	LRC4C_HUMAN	LRRC4C		SS_TYPE1	HC substrate	92.5	2.58	0	0	0		0.96	92.5	LRRC4B	63.75	64.4918	Lrrc4b	75.61	75.61	Lrrc4b	0.490448	0.000166668	0.0771586	0.507655
Q8TD84	DSCL1_HUMAN	DSCAML1	SUBLIT	SS_TYPE1	HC substrate	92.37	2.68	6	2	0		0.89	81.83	DSCAM	59.72	60.3833	Dscam	26.83	26.83	Dscam	0.704391	2.79036e-09	0.691142	4.83021e-12
P04439	HLAA_HUMAN	HLA-A	SUBEXPERT	SS_TYPE1	HC substrate	92.26	3.33	17	35	10	300:L->P;306:I->V;307:P->H;312:I->L;318:L->F;321:V->M;322:I->F;323:T->A;331:M->R;335:K->N	0.87	79	NOTCH3	7.12	6.7591	SIRPA	40.91	40.91	PDPN	-0.368972	0.00604113	0.0428471	0.713238
Q9NZR2	LRP1B_HUMAN	LRP1B	SUBLIT	SS_TYPE1	HC substrate	92.02	3.28	0	9	0		0.87	78.5	TYRO3	60.16	60.8319	LRP1	32.56	32.56	LDLR	0.671514	2.72758e-08	0.191326	0.0977961
P16070	CD44_HUMAN	CD44	SUBEXPERT	SS_TYPE1	HC substrate	91.94	3.63	17	37	0		0.88	80.33	NOTCH3	3.64	3.21134	PTPRF	24.39	24.39	Cdh1	-0.07054	0.61225	-0.028636	0.806026
P17342	ANPRC_HUMAN	NPR3	SUBEXPERT	SS_TYPE1	HC substrate	91.88	2.62	0	9	0		0.81	68.83	APP	90.57	91.834	Npr3	95.35	95.35	Npr3	-0.131422	0.3435	-0.125114	0.281536
Q86YL7	PDPN_HUMAN	PDPN	SUBEXPERT	SS_TYPE1	HC substrate	91.87	3.61	4	10	1	147:A->G	0.84	72.5	TYRO3	17.28	17.1169	Notch4	43.9	43.9	HLA-A	-0.0558426	0.688369	-0.0643482	0.580777
P16422	EPCAM_HUMAN	EPCAM	SUBLIT	SS_TYPE1	HC substrate	91.81	4.86	3	29	0		0.91	85.67	TACSTD2	47.45	47.8744	Tacstd2	55.81	55.81	Tacstd2	0.0679282	0.625512	0.138969	0.231211
P01893	HLAH_HUMAN	HLA-H		SS_NO_TYPE	HC substrate	91.58	4.18	0	0	0		0.98	96.5	HLA-A	85.64	86.808	HLA-A	86.36	86.36	HLA-A
P30530	UFO_HUMAN	AXL	SUBEXPERT	SS_TYPE1	HC substrate	91.53	2.39	5	18	0		0.81	68.5	PTPRM	43.85	44.2043	MERTK	36.58	36.58	TYRO3	0.0464861	0.738539	-0.0378902	0.74521
P30511	HLAF_HUMAN	HLA-F		SS_TYPE1	HC substrate	91.45	3.89	13	1	0		0.97	94.67	HLA-A	80.06	81.1194	HLA-A	81.82	81.82	HLA-A	-0.303922	0.0254668	0.0316274	0.786222
P55283	CADH4_HUMAN	CDH4		SS_TYPE1	HC substrate	91.37	4.02	7	0	0		0.85	74.33	CDH2	64.85	65.6132	CDH2	66.67	66.67	CDH2	0.241344	0.0787305	0.128976	0.266826
Q07954	LRP1_HUMAN	LRP1	SUBEXPERT	SS_TYPE1	HC substrate	91.34	3.68	10	27	0		0.8	66.83	PAM	11	10.7146	LRP6	24.44	24.44	TYRO3	0.0815751	0.557604	-0.0202363	0.86225
Q13308	PTK7_HUMAN	PTK7	SUBEXPERT	SS_TYPE1	HC substrate	91.25	3.92	0	3	0		0.85	74.67	TYRO3	17.66	17.5043	TYRO3	31.71	31.71	CXADR	-0.333222	0.013809	-0.0825791	0.478207
O60330	PCDGC_HUMAN	PCDHGA12		SS_TYPE1	HC substrate	91.23	4.06	0	0	0		0.84	73.83	TYRO3	13.2	12.9575	Cdh1	24.39	24.39	CLSTN1	0.562123	9.72283e-06	-0.125472	0.28015
P35590	TIE1_HUMAN	TIE1	SUBEXPERT	SS_TYPE1	HC substrate	91.22	3.48	0	0	0		0.78	62.67	NECTIN1	18.98	18.85	MERTK	26.67	26.67	CLSTN1	0.0249642	0.857793	-0.0640414	0.582586
Q8N423	LIRB2_HUMAN	LILRB2		SS_TYPE1	HC substrate	91.18	4.2	6	0	0		0.84	74	CDH1	8.86	8.53298	PTK7	36.58	36.58	Cdh1	-0.153492	0.26781	0.0696033	0.550203
Q8NHL6	LIRB1_HUMAN	LILRB1		SS_TYPE1	HC substrate	91.17	4.21	0	1	1	459:L->V	0.84	74.17	CDH1	13.38	13.141	ROBO1	29.27	29.27	Nrxn1	-0.150315	0.277957	0.0437073	0.707738
O75056	SDC3_HUMAN	SDC3	SUBEXPERT	SS_TYPE1	HC substrate	91.14	3.16	28	1	0		0.8	66.83	NRXN1	7.24	6.88144	CLSTN2	24.39	24.39	Nrxn1	0.618128	6.35021e-07	0.0168644	0.885032
Q9UK00	CC018_HUMAN	C3orf18		SS_NO_TYPE	HC substrate	91.04	2.8	0	0	0		0.83	72.17	PTPRM	13.58	13.3449	Ptprm	36.58	36.58	Ptprm	0.372268	0.0055715	-0.0827791	0.477138
P46531	NOTC1_HUMAN	NOTCH1	SUBEXPERT	SS_TYPE1	HC substrate	91.04	2.59	40	80	0		0.81	68.33	TYRO3	90.06	91.3141	Notch1	92.68	92.68	Notch1	0.170568	0.217523	0.0425564	0.7151
O75022	LIRB3_HUMAN	LILRB3	OTHERS	SS_TYPE1	HC substrate	90.99	4.4	6	1	0		0.86	75.83	PTPRF	8.56	8.22714	ROBO1	36.58	36.58	AXL	-0.165907	0.230541	0.0505055	0.664814
Q15109	RAGE_HUMAN	AGER	SUBLIT	SS_TYPE1	HC substrate	90.96	3.75	27	79	0		0.87	77.67	CDH2	18.32	18.1772	L1cam	14.63	14.63	Dscam	-0.0563058	0.685918	-0.0160166	0.890775
Q12866	MERTK_HUMAN	MERTK	SUBEXPERT	SS_TYPE1	HC substrate	90.96	3.3	3	19	2	498:N->S;518:I->V	0.78	64.17	NOTCH2	39.24	39.5045	AXL	31.71	31.71	Notch3	0.270603	0.0478064	0.0257481	0.825261
Q9NT99	LRC4B_HUMAN	LRRC4B	SUBEXPERT	SS_NO_TYPE	HC substrate	90.88	2.78	4	0	0		0.83	71.17	CDH2	95.79	97.1557	Lrrc4b	100	100	Lrrc4b	0.579089	4.48627e-06	0.552612	2.26945e-07
P19021	AMD_HUMAN	PAM	SUBEXPERT	SS_TYPE1	HC substrate	90.86	3.57	0	33	0		0.82	69.17	NOTCH3	89.72	90.9675	Pam	86.36	86.36	Pam	-0.226893	0.0989637	-0.0672083	0.56404
Q9BUF7	CRUM3_HUMAN	CRB3	OTHERS	SS_TYPE1	HC substrate	90.61	4.2	5	0	0		0.85	74.67	TYRO3	10	9.69518	KCNE1	17.07	17.07	Dscam	-0.0947672	0.495469	0.0666975	0.567013
Q9Y5H0	PCDG3_HUMAN	PCDHGA3	SUBLIT	SS_TYPE1	HC substrate	90.59	4.75	0	0	0		0.84	72.5	TYRO3	14.59	14.3746	CDH2	31.71	31.71	APLP2	0.437136	0.000949397	-0.134268	0.247531
Q9HCM2	PLXA4_HUMAN	PLXNA4		SS_TYPE1	HC substrate	90.56	3.82	14	0	0		0.83	71.5	PTPRF	7.55	7.19747	MET	31.71	31.71	DAG1	0.122096	0.379118	0.0196631	0.866116
P17948	VGFR1_HUMAN	FLT1	SUBEXPERT	SS_TYPE1	HC substrate	90.52	4.26	7	50	1	781:R->Q	0.83	71.17	SIRPA	9.94	9.63401	TIE1	14.29	14.29	Dscam	0.15257	0.270728	-0.0150036	0.897644
P29317	EPHA2_HUMAN	EPHA2	SUBLIT	SS_TYPE1	HC substrate	90.52	4.46	20	21	0		0.88	80	EPHA4	51.64	52.146	Epha4	17.07	17.07	SPN	-0.198082	0.151055	0.000335026	0.997708
P54753	EPHB3_HUMAN	EPHB3	SUBLIT	SS_TYPE1	HC substrate	90.51	4.3	8	1	1	579:I->V	0.9	83.5	EPHB2	68.84	69.6809	Ephb2	58.54	58.54	Ephb2	-0.0834382	0.548611	-0.0491463	0.673316
P78324	SHPS1_HUMAN	SIRPA	SUBEXPERT	SS_TYPE1	HC substrate	90.45	2.88	8	2	1	370:R->Q	0.83	71.17	FLT1	9.13	8.80824	ROBO1	39.02	39.02	SPN	0.70287	3.12174e-09	0.216121	0.0607787
Q9HBW1	LRRC4_HUMAN	LRRC4		SS_TYPE1	HC substrate	90.36	4.47	0	1	0		0.96	94.17	LRRC4B	57.43	58.0487	Lrrc4b	70.73	70.73	Lrrc4b	0.234483	0.0878854	-0.0226806	0.845806
P35613	BASI_HUMAN	BSG	SUBEXPERT	SS_TYPE1	HC substrate	90.36	3.73	19	12	0		0.84	72.5	PTPRF	19.74	19.6248	Dscam	26.83	26.83	LRP1	0.362493	0.00706571	-0.027448	0.813925
Q92692	NECT2_HUMAN	NECTIN2	SUBLIT	SS_TYPE1	HC substrate	90.35	4.32	9	40	0		0.84	72.5	APP	21.56	21.4803	Nectin1	17.07	17.07	DAG1	-0.247387	0.071306	-0.047324	0.684778
P51693	APLP1_HUMAN	APLP1	SUBEXPERT	SS_TYPE1	HC substrate	90.34	3.99	0	0	0		0.87	79	APP	89.38	90.6209	Aplp1	88.37	88.37	Aplp1	0.878691	2.49543e-18	0.826958	3.47802e-20
P43146	DCC_HUMAN	DCC	SUBEXPERT	SS_TYPE1	HC substrate	90.32	4.8	15	23	0		0.82	69.83	EPHA4	96.41	97.7877	Dcc	86.67	86.67	Dcc	0.33587	0.0130289	0.0689552	0.553931
Q50LG9	LRC24_HUMAN	LRRC24		SS_NO_TYPE	HC substrate	90.19	4.22	0	0	0		0.81	68.33	DSCAM	20.66	20.5627	Lrrc4b	7.32	7.32	DAG1	0.302398	0.0262508	-0.0692139	0.552441
P21709	EPHA1_HUMAN	EPHA1		SS_TYPE1	HC substrate	90.11	4.34	9	9	1	575:R->Q	0.87	78.67	CDH2	44.98	45.3563	Epha4	24.39	24.39	CDH2	-0.0695647	0.617188	-0.0365765	0.753759
Q9Y5G9	PCDG4_HUMAN	PCDHGA4		SS_TYPE1	HC substrate	90.09	4.81	0	0	1	714:D->H	0.83	71.67	TYRO3	14.66	14.4459	CDH2	24.39	24.39	Pam	0.477554	0.000260637	-0.107476	0.355432
Q92859	NEO1_HUMAN	NEO1	SUBLIT	SS_TYPE1	HC substrate	90.02	5.26	6	0	0		0.86	77.33	TACSTD2	50.38	50.8615	Dcc	46.34	46.34	Dcc	0.658393	6.26589e-08	0.818699	1.6669e-19
Q9Y6N7	ROBO1_HUMAN	ROBO1	SUBEXPERT	SS_TYPE1	HC substrate	90.01	3.36	13	20	0		0.79	64.5	EPHA4	14.78	14.5683	Dscam	24.39	24.39	ERBB4	0.0973211	0.48387	0.293089	0.0101864
Q8WWV6	FCAMR_HUMAN	FCAMR	OTHERS	SS_TYPE1	HC substrate	89.96	5.22	3	0	0		0.77	62.17	FLT1	9.02	8.6961	Lrrc4b	39.02	39.02	SPN	-0.125483	0.365937	-0.0641312	0.582056
P08069	IGF1R_HUMAN	IGF1R	SUBEXPERT	SS_TYPE1	HC substrate	89.93	4.75	10	76	0		0.82	70.67	PTPRF	13.02	12.774	AXL	31.82	31.82	CSF1	0.180855	0.190626	0.463165	2.5187e-05
Q8NFZ4	NLGN2_HUMAN	NLGN2	SUBLIT	SS_TYPE1	HC substrate	89.88	4.02	4	4	0		0.96	92.83	NLGN1	62.99	63.717	Nlgn1	80.49	80.49	Nlgn1	-0.0907371	0.514063	0.0279592	0.810524
Q9UBG0	MRC2_HUMAN	MRC2		SS_TYPE1	HC substrate	89.77	4.79	6	8	0		0.88	79.33	EPHA4	1.96	1.49862	CLSTN2	14.63	14.63	LRP1	-0.353872	0.0086621	-0.137909	0.234824
Q9HD43	PTPRH_HUMAN	PTPRH		SS_TYPE1	HC substrate	89.74	7.39	0	0	1	781:K->N	0.89	81.67	SPN	11.12	10.837	PTPRF	41.46	41.46	CXADR	0.165577	0.231482	0.179936	0.119857
P34741	SDC2_HUMAN	SDC2	SUBLIT	SS_TYPE1	HC substrate	89.66	5.1	37	0	0		0.82	69.83	CDH1	20.9	20.8074	PDPN	62.22	62.22	SDC3	-0.127404	0.358582	-0.11579	0.319219
P22897	MRC1_HUMAN	MRC1		SS_TYPE1	HC substrate	89.48	5.12	10	8	0		0.86	76.67	TYRO3	2.4	1.94719	VASN	29.27	29.27	CXADR	-0.225663	0.100856	0.00589896	0.959665
Q13291	SLAF1_HUMAN	SLAMF1	OTHERS	SS_TYPE1	HC substrate	89.46	3.77	0	1	0		0.83	71.17	TYRO3	7.76	7.41156	Dscam	31.71	31.71	Notch4	-0.163616	0.237134	-0.0390706	0.737555
Q9Y5G8	PCDG5_HUMAN	PCDHGA5		SS_TYPE1	HC substrate	89.44	4.16	0	0	0		0.83	72.17	TYRO3	15.36	15.1595	CDH2	26.83	26.83	CLSTN1	0.309789	0.022631	-0.136234	0.240611
Q6UVK1	CSPG4_HUMAN	CSPG4	SUBLIT	SS_TYPE1	HC substrate	89.43	4.68	20	5	0		0.87	78.17	PTPRF	1.81	1.3457	Cdh1	24.39	24.39	CSF1	-0.051714	0.710358	-0.027847	0.811271
Q685J3	MUC17_HUMAN	MUC17		SS_NO_TYPE	HC substrate	89.4	4.93	17	0	0		0.85	74.5	PTPRF	1.29	0.815578	MET	34.15	34.15	Cdh1	0.114135	0.411201	0.128414	0.268935
P25092	GUC2C_HUMAN	GUCY2C	OTHERS	SS_TYPE1	HC substrate	89.34	3.69	7	9	0		0.78	63.5	TYRO3	7.08	6.71832	Ntrk2	13.64	13.64	MUC1	0.148368	0.284302	0.0544943	0.64011
P27930	IL1R2_HUMAN	IL1R2	SUBEXPERT	SS_TYPE1	HC substrate	89.11	3.85	7	18	0		0.78	63.5	SPN	16.58	16.4033	FLT1	28.26	28.26	SORL1	-0.207125	0.132894	0.00712109	0.951318
P06729	CD2_HUMAN	CD2	OTHERS	SS_TYPE1	HC substrate	89.09	4.29	3	5	1	217:C->Y	0.85	74.5	APP	9.97	9.66459	Dll1	30.44	30.44	Dscam	-0.192823	0.162429	-0.0596173	0.60895
Q9Y5G5	PCDG8_HUMAN	PCDHGA8		SS_TYPE1	HC substrate	88.96	6.43	0	0	0		0.81	68.17	NOTCH3	16.95	16.7805	CDH2	36.58	36.58	Notch1	0.51069	7.9612e-05	-0.126932	0.274545
P33151	CADH5_HUMAN	CDH5	SUBLIT	SS_TYPE1	HC substrate	88.81	5.87	10	15	0		0.79	65.17	EPHA4	32.65	32.7862	Cdh1	24.39	24.39	Ptprm	-0.0770419	0.579772	-0.0686227	0.555848
P40967	PMEL_HUMAN	PMEL	SUBLIT	SS_TYPE1	HC substrate	88.77	6.2	0	1	0		0.82	70.33	CDH2	4.99	4.58762	Dscam	39.02	39.02	Cdh1	-0.0992786	0.475077	-0.00291735	0.980046
Q9UGT4	SUSD2_HUMAN	SUSD2	OTHERS	SS_TYPE1	HC substrate	88.76	4.96	0	0	0		0.83	71.5	SPN	3.77	3.34387	CLSTN1	29.27	29.27	Cdh1	0.0658709	0.636043	0.0248574	0.831215
Q15262	PTPRK_HUMAN	PTPRK	SUBLIT	SS_TYPE1	HC substrate	88.7	5.19	5	3	0		0.9	82.67	PTPRM	61.43	62.1266	Ptprm	28.57	28.57	Ptprm	0.404061	0.0024447	0.792929	1.38533e-17
P78310	CXAR_HUMAN	CXADR	SUBEXPERT	SS_TYPE1	HC substrate	88.6	5.23	6	1	0		0.85	74.67	SPN	13.42	13.1818	PTK7	36.58	36.58	CDH2	0.159584	0.249048	0.260598	0.0229882
O95754	SEM4F_HUMAN	SEMA4F		SS_TYPE1	HC substrate	88.53	4.77	6	1	0		0.8	66	SPN	5.46	5.06678	Lrrc4b	26.83	26.83	CDH2	0.258251	0.0593667	0.0401357	0.730669
A6BM72	MEG11_HUMAN	MEGF11	OTHERS	SS_TYPE1	HC substrate	88.51	5.94	0	0	1	861:L->F	0.79	65.5	TYRO3	24.9	24.8853	Notch1	29.27	29.27	Cdh1	0.470072	0.000335165	-0.00711416	0.951365
Q9UKJ1	PILRA_HUMAN	PILRA	OTHERS	SS_TYPE1	HC substrate	88.51	5.98	4	0	0		0.86	76.83	TYRO3	8.58	8.24753	LRP6	21.95	21.95	Dcc	0.00467585	0.973231	0.0787893	0.498699
Q9HDB5	NRX3B_HUMAN	NRXN3	SUBLIT	SS_TYPE1	HC substrate	88.51	5.87	4	15	0		1	100	NRXN1	30.93	31.0327	Nrxn1	100	100	Nrxn1	0.345878	0.010413	0.332715	0.00331801
Q9Y4C0	NRX3A_HUMAN	NRXN3	SUBLIT	SS_TYPE1	HC substrate	88.51	5.87	4	15	0		1	100	NRXN1	10.35	10.052	Nrxn1	100	100	Nrxn1	0.345878	0.010413	0.332715	0.00331801
P58400	NRX1B_HUMAN	NRXN1	SUBEXPERT	SS_TYPE1	HC substrate	88.48	5.9	6	21	0		0.8	66.83	SDC3	98.3	99.7145	Nrxn1	100	100	Nrxn1	0.407077	0.00225138	0.12213	0.293259
Q9ULB1	NRX1A_HUMAN	NRXN1	SUBEXPERT	SS_TYPE1	HC substrate	88.48	5.9	6	21	0		0.8	66.83	SDC3	23.9	23.8658	Nrxn1	100	100	Nrxn1	0.407077	0.00225138	0.12213	0.293259
P11912	CD79A_HUMAN	CD79A	OTHERS	SS_TYPE1	HC substrate	88.43	4.67	6	7	0		0.81	68.83	PTPRM	17.7	17.5451	Scn4b	28.57	28.57	SPN	-0.182177	0.18735	-0.0364792	0.754393
Q96PL5	ERMAP_HUMAN	ERMAP		SS_TYPE1	HC substrate	88.4	6.09	0	0	0		0.84	73.83	TYRO3	10.1	9.79713	Scn4b	41.46	41.46	LDLR	-0.145239	0.294694	0.012879	0.912076
Q9H4D0	CSTN2_HUMAN	CLSTN2	SUBEXPERT	SS_TYPE1	HC substrate	88.37	4.63	0	3	0		0.81	68.33	DLL1	54.66	55.2248	CLSTN1	46.34	46.34	CLSTN1	0.12003	0.387298	0.0520775	0.655034
P42081	CD86_HUMAN	CD86	OTHERS	SS_TYPE1	HC substrate	88.3	5.24	20	17	0		0.78	63.33	PTPRF	15.2	14.9964	Nectin1	24.39	24.39	Nradd	-0.0398237	0.774948	0.0608417	0.601601
P37023	ACVL1_HUMAN	ACVRL1	SUBLIT	SS_TYPE1	HC substrate	88.29	5	4	23	1	111:E->D	0.81	69	CDH2	16.9	16.7295	AXL	32.56	32.56	LRP1	-0.0526438	0.705385	0.0585645	0.615299
P58401	NRX2B_HUMAN	NRXN2	SUBLIT	SS_TYPE1	HC substrate	88.29	6.16	4	4	0		1	100	NRXN1	34.08	34.2441	Nrxn1	100	100	Nrxn1	0.429446	0.00119309	0.0082516	0.943601
Q9P2S2	NRX2A_HUMAN	NRXN2	OTHERS	SS_TYPE1	HC substrate	88.29	6.16	4	4	0		1	100	NRXN1	12.56	12.305	Nrxn1	100	100	Nrxn1	0.429446	0.00119309	0.0082516	0.943601
Q8N2Q7	NLGN1_HUMAN	NLGN1	SUBEXPERT	SS_TYPE1	HC substrate	88.27	5.01	4	5	0		0.83	71.33	TYRO3	95.94	97.3086	Nlgn1	100	100	Nlgn1	0.436195	0.000976592	0.294957	0.00969349
P08138	TNR16_HUMAN	NGFR	SUBEXPERT	SS_TYPE1	HC substrate	88.24	5	18	57	0		0.79	64.5	CSF1	16.39	16.2096	Nradd	52.38	52.38	Nradd	0.106837	0.441937	-0.0568933	0.625437
Q6ZV29	PLPL7_HUMAN	PNPLA7		SS_TYPE3	HC substrate	88.21	6.32	6	0	0		0.8	67.5	NRXN1	1.82	1.3559	Nrxn1	26.83	26.83	Nectin1	-0.246824	0.0719724	0.272505	0.0172408
O00548	DLL1_HUMAN	DLL1	SUBEXPERT	SS_TYPE1	HC substrate	88.18	4.41	25	23	0		0.82	69.17	NOTCH2	88.52	89.7441	Dll1	86.05	86.05	Dll1	-0.172296	0.212828	0.0642987	0.581069
P78325	ADAM8_HUMAN	ADAM8		SS_TYPE1	HC substrate	88.06	4.65	6	6	1	657:F->L	0.81	67.67	CXADR	6.19	5.81099	TNFRSF1A	19.51	19.51	DAG1	-0.0817131	0.556935	0.00739444	0.949451
Q12913	PTPRJ_HUMAN	PTPRJ	OTHERS	SS_TYPE1	HC substrate	88.03	5.03	14	9	0		0.8	67	CDH2	17.73	17.5757	PTPRF	34.15	34.15	CXADR	0.300992	0.0269915	0.474919	1.4595e-05
Q96PQ0	SORC2_HUMAN	SORCS2	OTHERS	SS_TYPE1	HC substrate	87.75	6.08	0	1	0		0.78	63.5	SDC3	16.39	16.2096	SORL1	31.71	31.71	IGF1R	0.748576	7.61868e-11	0.431529	9.94217e-05
Q30201	HFE_HUMAN	HFE		SS_TYPE1	HC substrate	87.66	6.24	4	33	1	330:R->M	0.84	73	APP	34.2	34.3664	HLA-A	34.09	34.09	Ptprm	-0.321429	0.0177873	0.0398701	0.732384
P18433	PTPRA_HUMAN	PTPRA	OTHERS	SS_TYPE1	HC substrate	87.61	5.61	9	2	0		0.82	70.83	PAM	39.15	39.4128	PTPRF	32.56	32.56	Ptprm	0.635113	2.48981e-07	0.330041	0.00359581
O43184	ADA12_HUMAN	ADAM12	OTHERS	SS_TYPE1	HC substrate	87.61	6.32	6	3	1	712:G->E	0.82	70	APP	3.63	3.20114	Pam	31.71	31.71	LRP6	0.0378427	0.785871	0.105001	0.36668
P00533	EGFR_HUMAN	EGFR	OTHERS	SS_TYPE1	HC substrate	87.57	4.82	72	139	1	674:V->I	0.78	62.5	SPN	53.22	53.7568	ERBB4	34.88	34.88	Cdh1	-0.0298648	0.830256	-0.0626091	0.591064
P31431	SDC4_HUMAN	SDC4		SS_TYPE1	HC substrate	87.57	7	28	2	0		0.81	67.83	PDPN	19.7	19.5841	Aplp1	66.67	66.67	SDC3	0.182741	0.185965	-0.0453042	0.697567
P04626	ERBB2_HUMAN	ERBB2	OTHERS	SS_TYPE1	HC substrate	87.54	6.23	53	99	2	654:I->V;655:I->V	0.83	72.17	MET	47.81	48.2414	ERBB4	25.58	25.58	Notch4	-0.143728	0.299799	0.0305208	0.793533
Q9Y639	NPTN_HUMAN	NPTN		SS_TYPE1	HC substrate	87.51	5.01	5	3	0		0.82	70	APP	39.7	39.9735	BSG	65.85	65.85	BSG	-0.224491	0.102685	0.151086	0.192642
Q9UEF7	KLOT_HUMAN	KL	SUBEXPERT	SS_TYPE1	HC substrate	87.49	1.93	0	52	0		0.76	59.67	CDH2	2.96	2.5181	AXL	26.83	26.83	SDC3	-0.0182822	0.895606	-0.0735913	0.527531
Q12864	CAD17_HUMAN	CDH17		SS_TYPE1	HC substrate	87.45	5.64	5	5	0		0.8	67.5	PAM	22.36	22.2959	CDH2	43.9	43.9	Pam	0.145088	0.295201	0.160025	0.167322
Q9Y5G6	PCDG7_HUMAN	PCDHGA7		SS_TYPE1	HC substrate	87.36	5.03	0	0	0		0.81	69	TYRO3	13.09	12.8453	Cdh1	17.07	17.07	CDH2	0.264568	0.0532013	-0.105234	0.365613
P51512	MMP16_HUMAN	MMP16	OTHERS	SS_TYPE1	HC substrate	87.23	7.16	4	0	0		0.84	73.67	PTPRF	4.61	4.20022	Ephb2	29.27	29.27	CDH2	0.522728	5.01607e-05	0.0445999	0.702046
P0C7U0	ELFN1_HUMAN	ELFN1	OTHERS	SS_TYPE1	HC substrate	87.22	6.43	0	0	0		0.84	73	TYRO3	9.42	9.10388	Lrrc4b	31.71	31.71	CXADR	0.119549	0.389217	0.0938817	0.419862
P19438	TNR1A_HUMAN	TNFRSF1A	SUBEXPERT	SS_TYPE1	HC substrate	87.09	4.26	14	64	0		0.74	56.67	CXADR	11.87	11.6016	NGFR	31.71	31.71	Nrxn1	-0.381585	0.00441272	0.0186493	0.87296
Q8TBP5	F174A_HUMAN	FAM174A	OTHERS	SS_TYPE1	HC substrate	87.05	4.95	0	0	0		0.8	67.5	SPN	11.05	10.7656	Nectin1	21.95	21.95	Dscam	-0.120441	0.385662	-0.0568564	0.625661
P23469	PTPRE_HUMAN	PTPRE		SS_TYPE1	HC substrate	86.9	6.05	0	0	0		0.8	67.5	PAM	40.43	40.7177	PTPRF	13.95	13.95	CDH2	0.169069	0.221652	0.172379	0.13648
Q6UXG8	BTNL9_HUMAN	BTNL9	OTHERS	SS_TYPE1	HC substrate	86.9	5.95	4	0	0		0.81	68	BSG	6.54	6.16781	PTPRF	12.2	12.2	Cdh1	-0.144142	0.298394	-0.0517054	0.657343
Q2M385	MPEG1_HUMAN	MPEG1	OTHERS	SS_TYPE1	HC substrate	86.87	4.58	0	4	0		0.74	57.17	APP	4.19	3.77205	CSF1	31.71	31.71	Dcc	-0.233129	0.0897879	0.0616687	0.59666
P29323	EPHB2_HUMAN	EPHB2	SUBEXPERT	SS_TYPE1	HC substrate	86.82	9.29	9	9	0		0.86	76	TYRO3	92.89	94.1992	Ephb2	95.12	95.12	Ephb2	0.287312	0.0351576	0.46048	2.84514e-05
Q96DU3	SLAF6_HUMAN	SLAMF6	OTHERS	SS_TYPE1	HC substrate	86.72	7.12	4	0	0		0.88	80.17	TYRO3	11.45	11.1734	BSG	14.63	14.63	ERBB4	-0.216697	0.115511	-0.0963576	0.407652
P08887	IL6RA_HUMAN	IL6R	SUBLIT	SS_TYPE1	HC substrate	86.69	6.74	19	41	1	385:V->I	0.84	72.5	APP	13.68	13.4468	Dscam	29.27	29.27	ERBB4	-0.102762	0.459641	0.0131345	0.910339
Q92673	SORL_HUMAN	SORL1	SUBEXPERT	SS_TYPE1	HC substrate	86.66	5.31	3	19	0		0.8	65.83	SIRPA	13.91	13.6813	LRP1	34.15	34.15	ERBB4	0.645844	1.33747e-07	0.164325	0.156052
Q9C0C4	SEM4C_HUMAN	SEMA4C		SS_TYPE1	HC substrate	86.62	5.37	0	0	0		0.8	67.33	ROBO1	3.36	2.92588	L1cam	29.27	29.27	SPN	0.256063	0.0616323	0.116462	0.316404
P25445	TNR6_HUMAN	FAS	OTHERS	SS_TYPE1	HC substrate	86.53	4.77	20	112	5	178:C->R;180:L->F;183:P->L;184:I->V;198:T->I	0.8	67.33	APP	10.75	10.4598	NGFR	10.81	10.81	CDH2	-0.382097	0.00435574	-0.0891155	0.44395
Q9NZ94	NLGN3_HUMAN	NLGN3		SS_TYPE1	HC substrate	86.49	6.6	4	5	1	718:L->I	0.97	95	NLGN1	68.87	69.7115	Nlgn1	82.93	82.93	Nlgn1	0.488632	0.000177691	0.417163	0.000177602
O43157	PLXB1_HUMAN	PLXNB1		SS_TYPE1	HC substrate	86.47	6.72	16	2	0		0.8	67.17	NLGN1	5.48	5.08716	MET	36.58	36.58	CDH2	0.765228	1.60762e-11	0.312593	0.00597387
P12318	FCG2A_HUMAN	FCGR2A	OTHERS	SS_TYPE1	HC substrate	86.43	7.65	14	18	1	218:I->V	0.88	80.67	APP	15.77	15.5775	BSG	11.63	11.63	SDC3	-0.0842905	0.54452	0.0352506	0.762417
P31995	FCG2C_HUMAN	FCGR2C		SS_TYPE1	HC substrate	86.42	7.16	0	1	0		0.89	81.5	APP	24.46	24.4367	PTK7	30.23	30.23	TYRO3
P01833	PIGR_HUMAN	PIGR	OTHERS	SS_TYPE1	HC substrate	86.39	4.84	4	0	0		0.79	64.83	NPR3	11.26	10.9797	Dscam	20.93	20.93	DAG1	0.0436762	0.75383	0.130134	0.26252
P18827	SDC1_HUMAN	SDC1	SUBLIT	SS_TYPE1	HC substrate	86.39	8.19	32	7	0		0.93	89	SDC3	15.48	15.2819	SDC3	63.42	63.42	SDC3	-0.134238	0.333167	-0.0118448	0.919112
P14151	LYAM1_HUMAN	SELL	OTHERS	SS_TYPE1	HC substrate	86.37	3.66	8	13	0		0.76	59.17	FLT1	7.8	7.45234	LDLR	20.93	20.93	LRP1	-0.205325	0.136371	-0.00650335	0.955536
Q9UKJ0	PILRB_HUMAN	PILRB		SS_TYPE1	HC substrate	86.36	5.8	4	0	0		0.81	69	PTPRF	11.01	10.7248	BSG	31.71	31.71	IGF1R	-0.0406974	0.770144	-0.177669	0.124671
Q8NFZ3	NLGNY_HUMAN	NLGN4Y		SS_TYPE1	HC substrate	86.35	7.3	4	0	0		1	99.17	NLGN1	71.08	71.9645	Nlgn1	90.24	90.24	Nlgn1	0.0396072	0.776139	0.176054	0.12819
Q8N0W4	NLGNX_HUMAN	NLGN4X		SS_TYPE1	HC substrate	86.35	7.3	4	9	0		1	99.17	NLGN1	72.79	73.7078	Nlgn1	90.24	90.24	Nlgn1	0.284029	0.0373952	0.118513	0.307897
P16109	LYAM3_HUMAN	SELP	OTHERS	SS_TYPE1	HC substrate	86.34	5.69	6	27	0		0.81	68.67	TYRO3	4.94	4.53665	CLSTN1	22.73	22.73	CXADR	-0.426888	0.00128575	-0.0529705	0.649504
P55899	FCGRN_HUMAN	FCGRT	OTHERS	SS_TYPE1	HC substrate	86.33	6.79	0	0	0		0.81	68.5	TYRO3	24.66	24.6406	HLA-A	22.73	22.73	DAG1	-0.17067	0.217242	0.0826216	0.47798
P52799	EFNB2_HUMAN	EFNB2	SUBLIT	SS_TYPE1	HC substrate	86.32	5.16	8	12	0		0.78	63	ROBO1	7.81	7.46253	Npr3	12.2	12.2	Notch2	-0.320473	0.0181488	-0.00145004	0.990081
O15389	SIGL5_HUMAN	SIGLEC5		SS_TYPE1	HC substrate	86.31	5.77	6	1	0		0.81	68.83	APLP2	10.89	10.6025	MERTK	36.58	36.58	CDH2	-0.105937	0.445816	0.0273981	0.814258
Q8N8Z6	DCBD1_HUMAN	DCBLD1	OTHERS	SS_TYPE1	HC substrate	86.29	4.8	0	1	0		0.82	70.67	PTK7	5.87	5.48476	CSF1	17.07	17.07	LDLR	-0.100946	0.467657	0.0861093	0.459532
Q5R3F8	PPR29_HUMAN	ELFN2		SS_NO_TYPE	HC substrate	86.28	7.56	0	0	0		0.86	77	TYRO3	6.58	6.20858	Lrrc4b	29.27	29.27	Aplp1	0.381817	0.00438674	0.00186139	0.987268
P55285	CADH6_HUMAN	CDH6	SUBLIT	SS_TYPE1	HC substrate	86.15	7.66	5	1	0		0.86	77.17	CDH2	37.34	37.5675	CDH2	48.78	48.78	CDH2	0.362584	0.00705043	-0.0508004	0.662975
Q96J84	KIRR1_HUMAN	KIRREL1	OTHERS	SS_TYPE1	HC substrate	86.14	5.71	3	0	0		0.82	69.67	ROBO1	14.93	14.7212	Dcc	34.15	34.15	CXADR	-0.410346	0.00205732	-0.078008	0.50298
P01130	LDLR_HUMAN	LDLR	SUBEXPERT	SS_TYPE1	HC substrate	86.12	4.87	16	36	4	792:I->F;797:V->M;806:V->D;814:R->Q	0.76	59.17	NGFR	51.86	52.3703	Lrp8	35.71	35.71	Lrp8	-0.151248	0.274952	-0.00436111	0.970175
Q9H2U9	ADAM7_HUMAN	ADAM7	OTHERS	SS_TYPE1	HC substrate	86.1	6.69	0	1	0		0.82	69.17	CDH1	5.97	5.58671	Dll1	4.88	4.88	IL1R2	-0.0863525	0.534684	-0.0358567	0.758455
Q96KG7	MEG10_HUMAN	MEGF10	OTHERS	SS_TYPE1	HC substrate	86.05	8.8	0	8	0		0.83	71.17	PTPRF	23.68	23.6416	Notch2	17.07	17.07	DAG1	0.867552	2.12425e-17	0.807355	1.2661e-18
Q16827	PTPRO_HUMAN	PTPRO		SS_TYPE1	HC substrate	85.99	6.08	5	6	0		0.86	76.67	PAM	9.79	9.48109	PTPRF	9.76	9.76	Ntrk2	0.18073	0.190936	0.0508772	0.662497
P55287	CAD11_HUMAN	CDH11		SS_TYPE1	HC substrate	85.97	7.79	5	3	0		0.84	73.17	TYRO3	38.32	38.5666	CDH2	51.16	51.16	CDH2	-0.104976	0.449976	0.229806	0.0458234
O75023	LIRB5_HUMAN	LILRB5		SS_TYPE1	HC substrate	85.82	5.48	4	1	0		0.78	62.67	SORL1	12.2	11.938	ROBO1	34.15	34.15	MET	-0.20347	0.140026	0.0379923	0.744547
P13747	HLAE_HUMAN	HLA-E		SS_TYPE1	HC substrate	85.44	7.51	16	9	0		0.93	88.83	HLA-A	74.58	75.5327	HLA-A	77.27	77.27	HLA-A	-0.391027	0.00346012	-0.0705746	0.544638
Q6UXK5	LRRN1_HUMAN	LRRN1		SS_TYPE1	HC substrate	85.42	4.92	0	0	0		0.81	67.67	EPHA4	21.79	21.7148	VASN	26.83	26.83	SPN	0.548509	1.75481e-05	0.0446569	0.701684
Q9BRK3	MXRA8_HUMAN	MXRA8	OTHERS	SS_TYPE1	HC substrate	85.4	6.5	5	0	0		0.78	63.83	CDH1	10.18	9.87868	Dscam	14.63	14.63	CD44	-0.377168	0.00493255	-0.0968552	0.405223
Q9Y5G4	PCDG9_HUMAN	PCDHGA9		SS_TYPE1	HC substrate	85.39	7.02	0	0	0		0.81	69	DLL1	12.77	12.5191	CDH2	34.15	34.15	APLP2	0.61054	9.47928e-07	-0.128531	0.268494
Q9Y5G7	PCDG6_HUMAN	PCDHGA6		SS_TYPE1	HC substrate	85.39	9.83	0	0	0		0.82	69.83	FLT1	12.66	12.407	CDH2	24.39	24.39	Pam	0.123854	0.37224	-0.154753	0.181941
P29016	CD1B_HUMAN	CD1B		SS_TYPE1	HC substrate	85.26	8.31	4	0	0		0.81	68.83	TYRO3	18.92	18.7889	HLA-A	23.26	23.26	Dscam	-0.0925634	0.505593	0.0193266	0.868386
Q9NYJ7	DLL3_HUMAN	DLL3		SS_TYPE1	HC substrate	85.09	6.04	0	32	0		0.84	72.67	CD44	31.39	31.5017	Dll1	29.27	29.27	SPN	0.742215	1.33756e-10	-0.0360289	0.757331
Q9UIW2	PLXA1_HUMAN	PLXNA1		SS_TYPE1	HC substrate	85.03	6.89	15	0	0		0.78	62.5	CDH1	7.65	7.29942	MET	14.63	14.63	HLA-A	-0.13509	0.330082	-0.0441064	0.705191
O15146	MUSK_HUMAN	MUSK	SUBLIT	SS_TYPE1	HC substrate	85	7.54	3	7	0		0.74	57.5	NOTCH1	16.57	16.3931	Ntrk2	29.27	29.27	CLSTN1	0.651189	9.72485e-08	0.390894	0.000480745
Q86T20	SIM29_HUMAN	SMIM29		SS_NO_TYPE	HC substrate	84.98	7.56	0	0	0		0.82	69.67	APP	15.69	15.496	ROBO1	24.39	24.39	Dll1	0.73401	2.69986e-10	-0.0857305	0.461517
Q7Z408	CSMD2_HUMAN	CSMD2		SS_NO_TYPE	HC substrate	84.85	6.62	0	3	1	3406:S->F	0.74	57.33	LRRC4B	1.03	0.550515	CXADR	24.39	24.39	Dscam	0.488842	0.000176384	0.167632	0.147779
O75051	PLXA2_HUMAN	PLXNA2	OTHERS	SS_TYPE1	HC substrate	84.8	6.85	9	2	0		0.8	67.33	BSG	7.23	6.87124	MET	31.71	31.71	Ephb2	0.150802	0.276387	-0.00678994	0.953579
Q9BYE9	CDHR2_HUMAN	CDHR2	OTHERS	SS_TYPE1	HC substrate	84.7	7.77	0	0	1	1164:L->M	0.85	75	APP	10.46	10.1641	CDH2	29.27	29.27	HLA-A	0.113	0.415899	0.0564727	0.627999
Q14114	LRP8_HUMAN	LRP8	SUBEXPERT	SS_TYPE1	HC substrate	84.7	6.12	10	6	0		0.78	63.67	NPR3	87.54	88.745	Lrp8	95.12	95.12	Lrp8	0.422036	0.00147946	0.00144076	0.990145
Q9H7M9	VISTA_HUMAN	VSIR	OTHERS	SS_TYPE1	HC substrate	84.69	6.65	0	1	1	187:D->E	0.83	71.17	TYRO3	13.5	13.2633	CDH2	39.02	39.02	CDH2	0.267197	0.0507939	0.00889916	0.939183
Q86YW5	TRML1_HUMAN	TREML1		SS_TYPE1	HC substrate	84.62	5.22	4	6	0		0.83	71	PTPRF	12.86	12.6109	Notch2	36.58	36.58	SIRPA	0.271449	0.047087	0.0536433	0.645349
P15382	KCNE1_HUMAN	KCNE1	SUBEXPERT	SS_TYPE1	HC substrate	84.6	9.29	5	14	13	36:R->H;38:S->G;47:V->F;51:L->H;52:G->A;53:F->S;55:G->S;58:T->P;59:L->P;67:R->C;67:R->H;70:K->M;74:S->L	0.86	77.17	APP	17.83	17.6776	KCNE2	25.58	25.58	Aplp1	-0.0195373	0.888483	0.0332309	0.775661
P32004	L1CAM_HUMAN	L1CAM	SUBEXPERT	SS_TYPE1	HC substrate	84.3	6.15	11	59	0		0.78	63.17	PDPN	88.07	89.2854	L1cam	79.07	79.07	L1cam	0.266044	0.051839	-0.0290351	0.803377
Q16620	NTRK2_HUMAN	NTRK2	SUBEXPERT	SS_TYPE1	HC substrate	84.23	6.33	18	71	1	434:Y->C	0.76	60	DLL1	93.92	95.2493	Ntrk2	88.64	88.64	Ntrk2	0.652161	9.17085e-08	0.0556404	0.633082
Q9NS68	TNR19_HUMAN	TNFRSF19		SS_TYPE1	HC substrate	84.17	8.95	0	3	0		0.82	70.67	SORL1	7.56	7.20767	NGFR	26.83	26.83	CXADR	-0.175252	0.204964	-0.055898	0.631507
Q8TDW7	FAT3_HUMAN	FAT3	OTHERS	SS_TYPE1	HC substrate	84.15	7.36	0	1	0		0.78	62.5	ERBB4	3.42	2.98705	CDH2	31.71	31.71	MUC1	0.391984	0.00337456	0.0243501	0.834611
Q6UXZ0	TMIG1_HUMAN	TMIGD1		SS_TYPE1	HC substrate	84.13	11.56	0	0	0		0.82	69.33	MET	19.47	19.3496	Dscam	31.71	31.71	Notch3	0.119685	0.388674	0.166615	0.150286
Q9HCK4	ROBO2_HUMAN	ROBO2		SS_TYPE1	HC substrate	84.07	13.5	9	11	0		0.91	85.33	ROBO1	45.86	46.2534	ROBO1	80.49	80.49	ROBO1	0.473063	0.000303312	0.0268082	0.818188
O75096	LRP4_HUMAN	LRP4	OTHERS	SS_TYPE1	HC substrate	84.04	8.57	3	14	0		0.8	66.67	PTPRF	33.02	33.1634	LRP1	31.71	31.71	Pam	0.71044	1.77321e-09	0.199687	0.0837302
Q99466	NOTC4_HUMAN	NOTCH4	SUBEXPERT	SS_TYPE1	HC substrate	84.01	5	20	14	0		0.76	60	SDC3	79.73	80.783	Notch4	87.8	87.8	Notch4	-0.335451	0.0131499	-0.0847184	0.466842
Q9Y5H2	PCDGB_HUMAN	PCDHGA11		SS_TYPE1	HC substrate	83.96	11.56	0	0	0		0.8	67	FLT1	15.83	15.6387	CDH2	34.15	34.15	Notch1	0.532267	3.43496e-05	-0.134367	0.24718
Q9Y5G0	PCDGH_HUMAN	PCDHGB5		SS_TYPE1	HC substrate	83.95	9.62	0	0	0		0.83	71.5	FLT1	15.06	14.8537	CDH2	29.27	29.27	Dcc	0.263873	0.0538534	-0.13337	0.250736
P40126	TYRP2_HUMAN	DCT	SUBLIT	SS_TYPE1	HC substrate	83.89	8.67	4	0	0		0.81	68.5	TYRO3	5.59	5.19931	Notch3	36.58	36.58	MUC1	-0.0026941	0.984574	-0.00217216	0.985142
P11717	MPRI_HUMAN	IGF2R	OTHERS	SS_TYPE1	HC substrate	83.84	7.91	12	24	0		0.79	65.67	TYRO3	1.16	0.683046	L1cam	18.6	18.6	Cdh1	-0.417525	0.00168254	0.0259407	0.823975
Q8IZJ1	UNC5B_HUMAN	UNC5B	OTHERS	SS_TYPE1	HC substrate	83.76	7.88	10	5	0		0.8	66	EPHA4	6.67	6.30034	ROBO1	36.58	36.58	Notch3	0.76735	1.30636e-11	0.495072	5.45825e-06
O94856	NFASC_HUMAN	NFASC		SS_TYPE1	HC substrate	83.74	6.71	10	1	1	1229:V->E	0.85	75	L1CAM	28.95	29.0142	L1cam	60.98	60.98	L1cam	0.600147	1.61381e-06	0.436187	8.19083e-05
Q9NZV1	CRIM1_HUMAN	CRIM1	OTHERS	SS_TYPE1	HC substrate	83.69	7.04	0	1	0		0.83	72	APP	4.15	3.73127	LDLR	21.95	21.95	DAG1	-0.0953167	0.492962	-0.0458763	0.693936
P41217	OX2G_HUMAN	CD200	SUBLIT	SS_TYPE1	HC substrate	83.69	11.21	4	1	0		0.77	62.33	ROBO1	20.86	20.7666	Nectin1	12.77	12.77	CDH2	0.170206	0.218513	0.208785	0.0702986
P15514	AREG_HUMAN	AREG		SS_NO_TYPE	HC substrate	83.68	7.24	38	36	0		0.83	71.5	TYRO3	9.13	8.80824	BTC	41.86	41.86	APLP2	-0.0730871	0.599434	0.0341508	0.769621
Q9Y5G3	PCDGD_HUMAN	PCDHGB1		SS_TYPE1	HC substrate	83.38	10.78	0	0	0		0.83	71.17	FLT1	13.16	12.9167	CDH2	29.27	29.27	Dcc	0.628572	3.59456e-07	-0.0728787	0.531548
Q3MIP1	IPIL2_HUMAN	ITPRIPL2	OTHERS	SS_TYPE1	HC substrate	83.36	6.38	0	0	0		0.79	65.5	CXADR	4.11	3.69049	ERBB4	14.63	14.63	Cdh1	-0.141862	0.306182	-0.0911139	0.433757
O94985	CSTN1_HUMAN	CLSTN1	SUBEXPERT	SS_TYPE1	HC substrate	83.22	6.44	0	0	2	857:P->H;870:F->S	0.75	58.17	NECTIN1	53.21	53.7466	CLSTN2	46.34	46.34	CLSTN2	-0.027809	0.841785	0.0618757	0.595427
Q96RJ3	TR13C_HUMAN	TNFRSF13C		SS_TYPE3	HC substrate	83.21	9.68	5	4	0		0.8	66.17	SPN	10.87	10.5821	Pam	12.2	12.2	Nrxn1	-0.110482	0.426428	-0.029334	0.801394
Q96MS0	ROBO3_HUMAN	ROBO3		SS_TYPE1	HC substrate	83.18	7.8	0	3	0		0.84	73.67	ROBO1	35.79	35.9874	ROBO1	41.46	41.46	ROBO1	-0.145278	0.294563	0.0164859	0.887594
Q9UJ99	CAD22_HUMAN	CDH22		SS_TYPE1	HC substrate	83.16	7.64	0	2	0		0.78	63.5	EPHA4	31.64	31.7566	CDH2	17.07	17.07	MUC1	0.364082	0.00680134	0.0210673	0.856653
Q9HBT6	CAD20_HUMAN	CDH20		SS_TYPE1	HC substrate	83.15	9.84	0	1	0		0.77	62.17	ROBO1	34.08	34.2441	CDH2	41.46	41.46	CDH2	0.760136	2.6216e-11	0.571667	6.90066e-08
P09758	TACD2_HUMAN	TACSTD2	SUBEXPERT	SS_TYPE1	HC substrate	83.02	7.25	0	3	0		0.82	69.17	CDH2	74.61	75.5633	Tacstd2	74.42	74.42	Tacstd2	-0.177271	0.199711	-0.0191804	0.869373
Q9Y5H3	PCDGA_HUMAN	PCDHGA10		SS_TYPE1	HC substrate	83	6.45	0	0	0		0.82	70.33	TYRO3	13.25	13.0085	CDH2	29.27	29.27	TNFRSF1A	0.649002	1.10873e-07	-0.126211	0.277302
Q99523	SORT_HUMAN	SORT1	SUBEXPERT	SS_TYPE1	HC substrate	82.96	6.85	5	6	0		0.73	54.67	FLT1	24.55	24.5285	SORL1	27.91	27.91	HLA-A	0.809136	1.32669e-13	0.899521	2.4954e-28
P14209	CD99_HUMAN	CD99	SUBLIT	SS_TYPE1	HC substrate	82.89	13.56	6	2	0		0.77	61.5	NRXN1	7.57	7.21786	SORL1	26.67	26.67	DAG1	-0.171261	0.215629	-0.113561	0.32869
Q9ULB4	CADH9_HUMAN	CDH9		SS_TYPE1	HC substrate	82.73	10	5	2	0		0.87	78.33	CDH2	35.99	36.1913	CDH2	53.66	53.66	CDH2	0.194436	0.158877	0.0283824	0.807711
O60896	RAMP3_HUMAN	RAMP3	OTHERS	SS_TYPE1	HC substrate	82.71	6.26	14	0	0		0.8	66.83	NOTCH3	13.51	13.2735	TYRO3	32.5	32.5	IGF1R	-0.0526251	0.705485	-0.0559568	0.631148
P21754	ZP3_HUMAN	ZP3	OTHERS	SS_TYPE1	HC substrate	82.65	10.22	4	2	0		0.88	79.67	NOTCH3	7.78	7.43195	Cdh1	29.27	29.27	CLSTN1	0.0112319	0.935754	-0.0720358	0.536318
Q9UQV4	LAMP3_HUMAN	LAMP3	OTHERS	SS_TYPE1	HC substrate	82.61	7.29	0	1	0		0.79	64.33	SIRPA	6.73	6.3615	Notch1	29.27	29.27	CLSTN2	-0.115394	0.406024	0.0036711	0.974892
Q96D42	HAVR1_HUMAN	HAVCR1		SS_TYPE1	HC substrate	82.59	7.83	0	24	0		0.77	61.17	SORT1	7.69	7.3402	Scn4b	26.83	26.83	CXADR	0.141702	0.306736	0.253256	0.0272886
Q6UXC1	AEGP_HUMAN	MAMDC4		SS_TYPE1	HC substrate	82.58	8.53	0	1	1	1174:R->W	0.74	56.67	ERBB4	5.92	5.53573	Lrp8	26.83	26.83	SIRPA	-0.104377	0.45258	0.0673021	0.563495
Q08345	DDR1_HUMAN	DDR1		SS_TYPE1	HC substrate	82.58	5.94	3	15	0		0.79	65.33	TIE1	15.77	15.5775	Ntrk2	31.71	31.71	Nectin1	0.101384	0.465714	0.195042	0.0913318
Q6ZN44	UNC5A_HUMAN	UNC5A		SS_TYPE1	HC substrate	82.57	10.76	10	0	0		0.83	71.83	PTPRF	6.89	6.52462	ROBO1	29.27	29.27	DAG1	0.316705	0.0196346	0.0322248	0.782283
Q8IY17	PLPL6_HUMAN	PNPLA6		SS_TYPE3	HC substrate	82.57	10.27	6	28	0		0.78	63.5	ROBO1	2.47	2.01855	AXL	34.15	34.15	Cdh1	0.0536748	0.699884	0.080142	0.491333
Q9H2A7	CXL16_HUMAN	CXCL16	SUBLIT	SS_TYPE1	HC substrate	82.4	17.61	9	1	0		0.88	80.5	EPHA4	15.75	15.5571	CD44	36.58	36.58	PTPRF	0.0512677	0.71275	-0.0527329	0.650973
P26842	CD27_HUMAN	CD27	OTHERS	SS_TYPE1	HC substrate	82.33	7.95	5	4	0		0.82	69.83	MET	13.46	13.2226	Notch4	36.58	36.58	HLA-A	-0.207022	0.13309	-0.0437587	0.70741
O95185	UNC5C_HUMAN	UNC5C		SS_TYPE1	HC substrate	82.29	8.45	6	8	0		0.82	70.83	IGF1R	6.55	6.178	ROBO1	31.71	31.71	DAG1	0.804922	2.21389e-13	0.925961	5.01629e-33
P11279	LAMP1_HUMAN	LAMP1		SS_TYPE1	HC substrate	82.24	5.99	4	0	0		0.84	73.67	TYRO3	8.39	8.05383	Dscam	37.21	37.21	SPN	0.189913	0.168985	-0.00916911	0.937342
Q9Y6N8	CAD10_HUMAN	CDH10		SS_TYPE1	HC substrate	82.17	9.02	5	4	0		0.88	79.33	CDH2	37.31	37.537	CDH2	53.66	53.66	CDH2	0.488428	0.000178975	0.0498586	0.668855
Q495A1	TIGIT_HUMAN	TIGIT	OTHERS	SS_TYPE1	HC substrate	82.04	8.09	0	0	0		0.8	65.83	APP	13.52	13.2837	Ephb2	26.83	26.83	Dcc	-0.198587	0.149995	-0.0628744	0.589489
O94826	TOM70_HUMAN	TOMM70		SS_NO_TYPE	HC substrate	81.81	5.46	15	5	0		0.76	60.83	CDH2	3.45	3.01764	Pam	31.71	31.71	Notch4	-0.17739	0.199404	-0.115132	0.321999
Q9Y5F9	PCDGI_HUMAN	PCDHGB6		SS_TYPE1	HC substrate	81.8	11.2	0	5	1	684:P->S	0.82	69.5	FLT1	15.16	14.9557	CDH2	29.27	29.27	Notch2	0.359691	0.00755387	-0.140784	0.225114
Q9Y4D7	PLXD1_HUMAN	PLXND1		SS_NO_TYPE	HC substrate	81.77	5.89	14	5	0		0.82	70	CXADR	4.73	4.32256	MET	19.51	19.51	Lrp8	0.162486	0.240433	0.0232034	0.842296
P54762	EPHB1_HUMAN	EPHB1		SS_TYPE1	HC substrate	81.77	12.85	8	2	0		0.83	71.33	TYRO3	72.36	73.2694	Ephb2	41.86	41.86	Ephb2	0.417537	0.00168197	0.0177259	0.879201
Q15762	CD226_HUMAN	CD226	OTHERS	SS_TYPE1	HC substrate	81.76	8.14	4	13	0		0.79	65.67	NOTCH1	13.1	12.8555	ROBO1	19.51	19.51	Ptprm	-0.00971406	0.944421	0.157211	0.175012
O75581	LRP6_HUMAN	LRP6	SUBEXPERT	SS_TYPE1	HC substrate	81.73	7.14	11	12	1	1401:R->H	0.79	65.67	EPHB2	31	31.1041	LRP1	25.58	25.58	Ghr	-0.0903584	0.515828	0.442339	6.31392e-05
P43121	MUC18_HUMAN	MCAM		SS_TYPE1	HC substrate	81.5	7.02	14	13	0		0.74	57.33	DCC	17.8	17.6471	L1cam	31.82	31.82	SPN	-0.192765	0.162558	-0.00688822	0.952908
O43699	SIGL6_HUMAN	SIGLEC6	OTHERS	SS_TYPE1	HC substrate	81.43	7.85	4	2	0		0.72	53.67	TYRO3	15.89	15.6999	SIRPA	29.27	29.27	Nectin1	0.0179835	0.897303	0.0174271	0.881223
A6NMB1	SIG16_HUMAN	SIGLEC16		SS_TYPE1	HC substrate	81.38	8.32	0	0	0		0.77	62.17	TIE1	12.06	11.7953	Dcc	26.83	26.83	MUC1
Q13634	CAD18_HUMAN	CDH18		SS_TYPE1	HC substrate	81.3	9.69	5	2	0		0.78	62.67	CDH1	36.46	36.6704	CDH2	41.67	41.67	CDH2	0.319243	0.0186231	0.0341009	0.769948
P04440	DPB1_HUMAN	HLA-DPB1		SS_TYPE1	HC substrate	81.24	10.78	14	33	3	223:R->Q;234:V->M;244:I->T	0.82	70	SPN	22.09	22.0206	HLA-A	21.95	21.95	IL1R2	-0.30137	0.0267908	0.0347034	0.765998
Q9ULX7	CAH14_HUMAN	CA14	OTHERS	SS_TYPE1	HC substrate	81.04	13.81	3	0	0		0.84	72.83	PDPN	13.65	13.4163	Notch2	34.15	34.15	Dscam	0.282401	0.038548	0.0750856	0.519158
O14669	TMG2_HUMAN	PRRG2	OTHERS	SS_TYPE1	HC substrate	80.97	12.67	0	0	1	116:G->C	0.74	57.5	CDH2	15.84	15.6489	BTC	29.27	29.27	IL1R2	-0.168713	0.222639	0.0398516	0.732504
Q96PZ7	CSMD1_HUMAN	CSMD1	OTHERS	SS_TYPE1	HC substrate	80.96	11.35	0	18	1	3478:S->N	0.81	68.33	TYRO3	0.87	0.387399	IGF1R	31.71	31.71	SORL1	0.308887	0.023049	0.0542124	0.641844
Q5ZPR3	CD276_HUMAN	CD276	OTHERS	SS_TYPE1	HC substrate	80.93	10.19	0	4	0		0.78	63.5	ERBB4	17.42	17.2597	Dscam	29.27	29.27	PTK7	-0.290691	0.0329712	-0.0506153	0.664129
Q9NQS3	NECT3_HUMAN	NECTIN3	SUBLIT	SS_NO_TYPE	HC substrate	80.9	15.4	6	2	1	432:R->L	0.79	64.83	NECTIN1	28.96	29.0244	Nectin1	34.15	34.15	Nectin1	0.0577966	0.67805	0.00030042	0.997945
O76095	JTB_HUMAN	JTB	OTHERS	SS_TYPE1	HC substrate	80.88	8.2	0	0	0		0.77	61.33	AXL	14.38	14.1605	SORT1	24.39	24.39	Epha4	0.189094	0.170866	-0.0742649	0.523749
P54760	EPHB4_HUMAN	EPHB4	SUBLIT	SS_TYPE1	HC substrate	80.88	17.51	8	11	0		0.78	63.67	SDC3	55.22	55.7957	Ephb2	29.27	29.27	Ephb2	-0.442319	0.000811444	-0.031938	0.784174
Q96PX8	SLIK1_HUMAN	SLITRK1	OTHERS	SS_TYPE1	HC substrate	80.85	8.11	4	2	0		0.8	66.5	AXL	8.62	8.28831	Lrrc4b	34.15	34.15	SPN	0.562553	9.53878e-06	0.36364	0.00124266
Q9HC56	PCDH9_HUMAN	PCDH9	OTHERS	SS_TYPE1	HC substrate	80.81	10.3	0	1	0		0.81	68.5	DLL1	11.4	11.1224	CDH2	21.95	21.95	Ntrk2	0.871512	1.01517e-17	0.818196	1.82927e-19
P34810	CD68_HUMAN	CD68		SS_TYPE1	HC substrate	80.79	11.55	4	22	3	329:I->T;340:A->T;350:A->T	0.84	73	TYRO3	7.63	7.27903	MET	26.67	26.67	CXADR	-0.144041	0.298737	0.0424183	0.715986
P55289	CAD12_HUMAN	CDH12		SS_TYPE1	HC substrate	80.73	9.04	5	3	0		0.79	64.83	LRRC4B	36.02	36.2218	CDH2	37.5	37.5	CDH2	0.0713367	0.608229	0.0498158	0.669123
Q9Y5H1	PCDG2_HUMAN	PCDHGA2		SS_TYPE1	HC substrate	80.59	6.8	0	0	0		0.81	68.33	NOTCH3	12.34	12.0807	Cdh1	24.39	24.39	Pam	0.0558279	0.688447	-0.164636	0.155261
O00533	NCHL1_HUMAN	CHL1		SS_TYPE1	HC substrate	80.56	7.36	6	8	0		0.82	69.17	L1CAM	40.15	40.4323	L1cam	51.22	51.22	L1cam	0.288649	0.0342783	0.0385015	0.741243
Q6UWI2	PARM1_HUMAN	PARM1	OTHERS	SS_TYPE1	HC substrate	80.56	11.17	0	0	0		0.8	67	CDH2	10.32	10.0214	Lrrc4b	34.15	34.15	HLA-A	-0.313414	0.0210156	0.0602589	0.605094
P55291	CAD15_HUMAN	CDH15	OTHERS	SS_TYPE1	HC substrate	80.55	11.56	7	4	0		0.74	56.33	EPHA4	39.68	39.9531	CDH2	30	30	Pam	-0.0138271	0.920952	-0.0470679	0.686395
Q8NFM7	I17RD_HUMAN	IL17RD	OTHERS	SS_TYPE1	HC substrate	80.54	8.88	6	6	2	301:V->M;306:P->S	0.77	61.67	LRRC4B	4.74	4.33276	Dscam	29.27	29.27	Dll1	0.176626	0.201379	-0.0830902	0.475478
Q86UP0	CAD24_HUMAN	CDH24		SS_TYPE1	HC substrate	80.51	10.22	5	0	0		0.86	76.67	APLP1	34.07	34.2339	CDH2	43.9	43.9	CDH2	0.264114	0.0536268	-0.106047	0.361901
Q9UN71	PCDGG_HUMAN	PCDHGB4		SS_TYPE1	HC substrate	80.48	10.11	0	0	0		0.81	68.17	FLT1	16.04	15.8528	CDH2	19.51	19.51	CLSTN1	0.316631	0.0196651	-0.110864	0.34038
P20273	CD22_HUMAN	CD22	OTHERS	SS_TYPE1	HC substrate	80.45	9.15	7	0	0		0.8	67	TYRO3	16.53	16.3523	PTK7	35.9	35.9	SPN	0.249139	0.0692608	0.393119	0.000443241
Q9ULB5	CADH7_HUMAN	CDH7		SS_TYPE1	HC substrate	80.44	9.32	5	5	0		0.81	68.33	EPHA4	37.45	37.6797	CDH2	51.22	51.22	CDH2	0.512667	7.38846e-05	0.00650761	0.955507
Q9BZA8	PC11Y_HUMAN	PCDH11Y		SS_TYPE1	HC substrate	80.3	10.43	0	5	0		0.79	65.67	DLL1	9.25	8.93057	Cdh1	24.39	24.39	Dscam	0.52832	4.0232e-05	0.0284785	0.807072
Q9BZA7	PC11X_HUMAN	PCDH11X		SS_TYPE1	HC substrate	80.3	10.43	0	8	0		0.79	65.67	DLL1	9.43	9.11408	Cdh1	24.39	24.39	Dscam	0.363945	0.00682388	0.0376428	0.746818
P21583	SCF_HUMAN	KITLG	OTHERS	SS_TYPE1	HC substrate	80.27	8.67	0	37	2	210:D->Y;232:F->Y	0.77	61.67	FLT1	8.79	8.46162	CDH2	30.23	30.23	SPN	-0.225219	0.101546	-0.0964823	0.407042
Q9NZQ7	PD1L1_HUMAN	CD274		SS_TYPE1	HC substrate	80.23	7.67	9	25	0		0.83	71.33	PAM	19.66	19.5433	CXADR	29.27	29.27	TYRO3	-0.298131	0.0285532	0.0241916	0.835672
Q9Y5H4	PCDG1_HUMAN	PCDHGA1		SS_TYPE1	HC substrate	80.15	7.3	0	0	0		0.8	67.33	NOTCH1	13.64	13.4061	Cdh1	24.39	24.39	Pam	0.556842	1.22631e-05	-0.0996258	0.391856
P98164	LRP2_HUMAN	LRP2	SUBLIT	SS_TYPE1	HC substrate	80.11	11.59	14	32	0		0.81	68.67	PAM	35.38	35.5694	LRP1	25.58	25.58	Pam	0.703505	2.97921e-09	0.627101	1.353e-09
Q08174	PCDH1_HUMAN	PCDH1		SS_TYPE1	HC substrate	80.04	8.97	0	0	0		0.77	61.67	NGFR	12.08	11.8157	Cdh1	26.83	26.83	Lrp8	-0.1647	0.233999	0.0960414	0.409199
Q5DID0	UROL1_HUMAN	UMODL1	OTHERS	SS_TYPE1	LC substrate	79.97	8.99	0	0	0		0.76	60.67	CDH2	5.01	4.60801	Notch2	29.27	29.27	SORT1	0.0645506	0.642839	-0.0405283	0.728137
Q9H3T3	SEM6B_HUMAN	SEMA6B	OTHERS	SS_TYPE1	LC substrate	79.97	9.24	0	0	0		0.8	66.67	CDH1	4.5	4.08808	AXL	9.76	9.76	JAG2	0.223579	0.104128	-0.0530589	0.648957
Q16655	MAR1_HUMAN	MLANA		SS_TYPE3	LC substrate	79.79	9.93	0	6	0		0.78	63.33	EPHA4	24.58	24.5591	CXADR	34.15	34.15	IL1R2	0.027632	0.842779	-0.00143699	0.990171
Q13332	PTPRS_HUMAN	PTPRS		SS_TYPE1	LC substrate	79.7	8.63	11	1	0		0.78	64	APP	66.79	67.591	PTPRF	48.78	48.78	PTPRF	-0.0195763	0.888262	0.318582	0.0050351
Q9Y219	JAG2_HUMAN	JAG2	SUBEXPERT	SS_TYPE1	LC substrate	79.41	18.48	20	14	0		0.7	49.5	NOTCH4	21.57	21.4905	Notch2	36.58	36.58	NGFR	-0.145375	0.294236	-0.0946601	0.416
P05538	DQB2_HUMAN	HLA-DQB2		SS_TYPE1	LC substrate	79.36	9.98	14	1	0		0.79	65.5	NECTIN1	17.16	16.9946	HLA-A	17.07	17.07	ROBO1	-0.0978445	0.48151	0.0168747	0.884961
P22607	FGFR3_HUMAN	FGFR3	SUBLIT	SS_TYPE1	LC substrate	79.25	10.49	9	59	7	370:G->C;371:S->C;373:Y->C;375:G->C;380:G->R;384:F->L;391:A->E	0.7	49.83	NGFR	26.55	26.5674	FLT1	24.39	24.39	ERBB4	0.579792	4.34069e-06	-0.00656372	0.955124
Q92823	NRCAM_HUMAN	NRCAM		SS_TYPE1	LC substrate	79.18	7.88	8	19	0		0.89	81.83	L1CAM	39.19	39.4536	L1cam	53.49	53.49	L1cam	0.158521	0.252256	0.0473492	0.68462
Q6UXV0	GFRAL_HUMAN	GFRAL		SS_NO_TYPE	LC substrate	79.16	7.73	0	1	0		0.72	53.33	NOTCH3	7.61	7.25864	Ghr	22.5	22.5	TNFRSF1A	0.591628	2.46197e-06	0.185363	0.108913
P29322	EPHA8_HUMAN	EPHA8	OTHERS	SS_TYPE1	LC substrate	79.06	10.04	7	5	0		0.69	48.17	APLP2	55.62	56.2035	Epha4	21.95	21.95	BTC	0.203259	0.140446	-0.0742175	0.524014
Q02223	TNR17_HUMAN	TNFRSF17	SUBEXPERT	SS_TYPE3	LC substrate	79.02	15.3	5	0	4	54:A->V;65:I->V;75:F->V;81:N->S	0.77	62.17	FLT1	14.13	13.9056	BTC	27.91	27.91	Cdh1	-0.122562	0.377288	-0.0347338	0.7658
P19235	EPOR_HUMAN	EPOR	OTHERS	SS_TYPE1	LC substrate	78.98	14.62	7	34	0		0.81	68.5	SPN	9.65	9.33836	Ghr	23.26	23.26	Ephb2	-0.00191179	0.989053	-0.113041	0.330922
Q9Y5F8	PCDGJ_HUMAN	PCDHGB7		SS_TYPE1	LC substrate	78.96	12.84	0	0	0		0.81	67.67	FLT1	12.06	11.7953	CDH2	29.27	29.27	MUC1	0.359573	0.00757513	-0.142916	0.2181
Q9ULT6	ZNRF3_HUMAN	ZNRF3	OTHERS	SS_TYPE1	LC substrate	78.94	10.6	5	4	0		0.8	67.33	NOTCH2	2.46	2.00836	TYRO3	29.27	29.27	SORL1	0.39663	0.00298522	0.0568301	0.625821
A4D2H0	CTGEF_HUMAN	CTAGE15		SS_NO_TYPE	LC substrate	78.94	8.81	0	0	0		0.77	62.17	FLT1	5.66	5.27067	Cdh1	34.15	34.15	HLA-A	-0.0274071	0.844043	-0.0415295	0.721691
A4FU28	CTGE9_HUMAN	CTAGE9		SS_NO_TYPE	LC substrate	78.94	8.81	0	0	0		0.77	62.17	FLT1	4.76	4.35315	BSG	34.15	34.15	HLA-A	-0.170678	0.217219	-0.0305154	0.793569
P0CG41	CTGE8_HUMAN	CTAGE8		SS_NO_TYPE	LC substrate	78.94	8.81	0	0	0		0.77	62.17	FLT1	3.09	2.65063	IL1R2	34.15	34.15	HLA-A	-0.110943	0.424491	-0.0394452	0.735131
Q86UF2	CTGE6_HUMAN	CTAGE6		SS_NO_TYPE	LC substrate	78.94	8.81	0	0	0		0.77	62.17	FLT1	2.96	2.5181	IL1R2	34.15	34.15	HLA-A	-0.0484338	0.727998	-0.0305495	0.793343
Q8IX94	CTGE4_HUMAN	CTAGE4		SS_NO_TYPE	LC substrate	78.94	8.81	0	0	0		0.77	62.17	FLT1	3.09	2.65063	IL1R2	34.15	34.15	HLA-A	-0.149414	0.280881	-0.0274088	0.814187
P78552	I13R1_HUMAN	IL13RA1		SS_TYPE1	LC substrate	78.89	13.19	5	1	0		0.73	55.5	PAM	8.43	8.09461	Ghr	25	25	Pam	-0.176524	0.201644	0.0211166	0.856321
Q8TC27	ADA32_HUMAN	ADAM32	OTHERS	SS_TYPE1	LC substrate	78.84	7.07	0	0	0		0.75	58.83	NTRK2	3.43	2.99725	LRP1	26.83	26.83	PTPRF	0.00198309	0.988645	0.0443296	0.703768
Q19T08	ECSCR_HUMAN	ECSCR	OTHERS	SS_TYPE1	LC substrate	78.63	10.32	0	0	0		0.79	65	CLSTN1	12.2	11.938	LRP6	19.51	19.51	Epha4	-0.346145	0.01035	-0.0466883	0.688794
Q02763	TIE2_HUMAN	TEK	OTHERS	SS_TYPE1	LC substrate	78.6	11.75	8	31	0		0.86	76	FLT1	47.06	47.4768	TIE1	36.58	36.58	TIE1	-0.0878573	0.527561	-0.0134849	0.907958
P78504	JAG1_HUMAN	JAG1	SUBLIT	SS_TYPE1	LC substrate	78.59	13.03	32	36	0		0.83	71.33	NOTCH3	53.78	54.3277	JAG2	39.13	39.13	TYRO3	-0.291559	0.0324278	-0.111452	0.337809
P50281	MMP14_HUMAN	MMP14		SS_TYPE1	LC substrate	78.51	15.27	5	31	0		0.7	49.17	CLSTN1	4.64	4.23081	Pam	12.2	12.2	PTPRF	-0.372438	0.00554815	-0.0640073	0.582787
O60245	PCDH7_HUMAN	PCDH7	OTHERS	SS_TYPE1	LC substrate	78.5	11.19	11	0	0		0.78	63.17	NGFR	12.07	11.8055	Cdh1	31.71	31.71	Nectin1	0.23944	0.0811921	0.0387614	0.739558
Q8WWG9	KCNE4_HUMAN	KCNE4		SS_NO_TYPE	LC substrate	78.44	10.45	5	0	1	98:G->S	0.71	52.17	CXADR	8.6	8.26792	KCNE1	36.58	36.58	KCNE1	-0.0466546	0.737625	-0.0734164	0.528516
A6NC97	F172B_HUMAN	FAM172BP		SS_NO_TYPE	LC substrate	78.41	7.3	0	0	0		0.75	59	DSCAM	9.94	9.63401	NGFR	24.32	24.32	Dscam
Q95460	HMR1_HUMAN	MR1		SS_TYPE1	LC substrate	78.41	15.78	0	1	0		0.74	56.33	ROBO1	38.42	38.6686	HLA-A	36.58	36.58	Epha4	-0.450974	0.000620814	-0.103773	0.372343
O94898	LRIG2_HUMAN	LRIG2		SS_TYPE1	LC substrate	78.39	8.59	0	2	0		0.75	57.67	CDH2	12.21	11.9482	Lrrc4b	21.95	21.95	BSG	0.575902	5.20513e-06	0.446392	5.30456e-05
P14616	INSRR_HUMAN	INSRR		SS_TYPE1	LC substrate	78.23	11.57	0	3	1	928:P->L	0.79	65.5	APP	56.28	56.8763	IGF1R	35.71	35.71	DAG1	0.339747	0.0119554	-0.0605346	0.60344
P23471	PTPRZ_HUMAN	PTPRZ1	SUBLIT	SS_TYPE1	LC substrate	78.21	12.48	8	11	0		0.79	64.67	FLT1	10.41	10.1132	PTPRF	26.09	26.09	SDC3	0.765031	1.63865e-11	0.0340209	0.770473
Q2VWP7	PRTG_HUMAN	PRTG	SUBLIT	SS_NO_TYPE	LC substrate	78.2	10.22	0	1	0		0.77	62.17	NRXN1	22.09	22.0206	Dcc	26.83	26.83	Lrp8	0.275159	0.0440365	0.0457692	0.694615
Q9Y5G1	PCDGF_HUMAN	PCDHGB3		SS_TYPE1	LC substrate	78.11	9.61	0	0	0		0.82	70.5	FLT1	14.1	13.875	CDH2	36.58	36.58	CSF1	0.335188	0.0132263	-0.103957	0.37149
P15941	MUC1_HUMAN	MUC1	SUBEXPERT	SS_TYPE1	LC substrate	78.05	8.02	20	21	0		0.71	52	TIE1	1.51	1.03986	Notch1	32.56	32.56	Pam	-0.10953	0.430451	-0.0219679	0.850594
P58511	SIM11_HUMAN	SMIM11		SS_NO_TYPE	LC substrate	78.04	4.59	0	0	0		0.84	73.83	PTK7	20.69	20.5933	LRP1	26.19	26.19	Notch3
Q6UXZ4	UNC5D_HUMAN	UNC5D		SS_TYPE1	LC substrate	77.99	10.28	6	0	0		0.78	63	TYRO3	7.03	6.66735	ROBO1	9.76	9.76	HLA-A	0.138865	0.316619	0.0276085	0.812857
Q6IA17	SIGIR_HUMAN	SIGIRR		SS_TYPE3	LC substrate	77.99	10.16	13	0	1	115:P->R	0.77	62.33	FLT1	8.78	8.45142	LDLR	12.2	12.2	Notch1	0.464991	0.000396288	-0.0737516	0.52663
O14511	NRG2_HUMAN	NRG2	SUBLIT	SS_TYPE1	LC substrate	77.98	13.93	32	0	0		0.69	49	NOTCH2	5.53	5.13814	ROBO1	24.39	24.39	JAG2	0.0538518	0.698942	0.21624	0.0606331
O60939	SCN2B_HUMAN	SCN2B	SUBLIT	SS_TYPE1	LC substrate	77.97	8.61	12	11	0		0.81	68.33	NOTCH4	26.51	26.5267	Scn4b	39.02	39.02	Ntrk2	0.606511	1.16774e-06	0.12121	0.296936
Q96PE5	OPALI_HUMAN	OPALIN	OTHERS	SS_TYPE1	LC substrate	77.95	12.14	0	0	0		0.75	59	TIE1	14.18	13.9566	CLSTN2	31.71	31.71	BSG	0.796072	6.23986e-13	0.949514	5.39836e-39
P01889	HLAB_HUMAN	HLA-B		SS_TYPE1	LC substrate	77.82	12.73	15	50	3	306:V->I;329:A->T;331:M->V	0.75	58.33	APLP2	85.64	86.808	HLA-A	68.18	68.18	HLA-A	-0.360327	0.00744066	0.002371	0.983782
Q02297	NRG1_HUMAN	NRG1		SS_TYPE1	LC substrate	77.77	8.94	38	59	0		0.79	65.33	PTPRM	5	4.59782	Scn4b	25.58	25.58	ERBB4	0.436165	0.00097748	0.0233111	0.841574
Q9NQ25	SLAF7_HUMAN	SLAMF7		SS_TYPE1	LC substrate	77.62	11.08	4	0	0		0.76	60.67	NOTCH4	12.54	12.2846	CXADR	12.2	12.2	CXADR	-0.179207	0.194765	-0.0271136	0.816153
Q6J9G0	STYK1_HUMAN	STYK1		SS_NO_TYPE	LC substrate	77.59	10.44	0	1	0		0.76	59.33	LDLR	22.75	22.6934	MET	31.71	31.71	Dscam	-0.0293789	0.832978	0.100242	0.38892
Q9BQ51	PD1L2_HUMAN	PDCD1LG2	OTHERS	SS_TYPE1	LC substrate	77.57	10.48	5	0	2	229:F->S;241:I->T	0.79	64.5	CLSTN2	14.29	14.0687	Nectin1	26.83	26.83	Notch2	-0.320595	0.0181023	0.0569124	0.62532
Q8WY21	SORC1_HUMAN	SORCS1	SUBLIT	SS_TYPE1	LC substrate	77.4	15.74	0	2	0		0.77	61	APLP1	15.84	15.6489	SORL1	26.83	26.83	LRP1	0.327679	0.0155722	0.0442933	0.703999
Q13740	CD166_HUMAN	ALCAM	OTHERS	SS_TYPE1	LC substrate	77.25	14.26	5	8	0		0.88	80.67	APP	11.84	11.571	BSG	42.86	42.86	Ptprm	0.152206	0.271889	0.656601	1.19381e-10
Q96PJ5	FCRL4_HUMAN	FCRL4		SS_TYPE1	LC substrate	77.2	11.41	0	0	0		0.79	65.5	NGFR	13.01	12.7638	PTK7	36.58	36.58	CXADR	-0.114083	0.411414	-0.0397364	0.733248
O43506	ADA20_HUMAN	ADAM20	OTHERS	SS_TYPE1	LC substrate	77.09	15.66	4	0	0		0.78	64.17	EPHA4	5.65	5.26048	PTPRF	21.95	21.95	PTK7	0.156725	0.257738	0.249415	0.0297973
Q96AP7	ESAM_HUMAN	ESAM		SS_TYPE1	LC substrate	77.08	15.62	3	1	1	273:R->C	0.78	62.5	TYRO3	26.41	26.4247	CXADR	9.76	9.76	L1cam	0.105988	0.445595	-0.0705505	0.544776
Q9UPZ6	THS7A_HUMAN	THSD7A	OTHERS	SS_TYPE1	LC substrate	77.05	11.66	10	4	0		0.8	66.67	APP	3.14	2.7016	TYRO3	26.83	26.83	Notch1	0.262232	0.0554175	-0.00607237	0.95848
Q16288	NTRK3_HUMAN	NTRK3		SS_TYPE1	LC substrate	76.89	10.25	13	28	0		0.77	62.33	PAM	55.42	55.9996	Ntrk2	27.27	27.27	CDH2	0.559531	1.09015e-05	0.0212117	0.855681
O14917	PCD17_HUMAN	PCDH17		SS_TYPE1	LC substrate	76.88	9.38	0	1	0		0.77	61.33	TYRO3	12.51	12.2541	CDH2	31.71	31.71	Ephb2	0.500799	0.000114892	0.301578	0.00810971
P98172	EFNB1_HUMAN	EFNB1	SUBLIT	SS_TYPE1	LC substrate	76.78	21.36	8	14	0		0.69	48.5	IFNAR2	7.8	7.45234	Ntrk2	39.02	39.02	SPN	-0.242289	0.0775302	-0.0621554	0.593761
Q9NR61	DLL4_HUMAN	DLL4		SS_TYPE1	LC substrate	76.73	12.82	22	11	0		0.83	71.5	NECTIN1	50.8	51.2896	Dll1	14.63	14.63	Dll1	-0.0764596	0.582649	-0.0114089	0.922079
P16581	LYAM2_HUMAN	SELE	OTHERS	SS_TYPE1	LC substrate	76.73	12.08	3	16	2	550:P->S;575:L->F	0.81	67.67	FLT1	6.39	6.01488	AXL	28.57	28.57	MET	-0.269271	0.0489572	-0.0369338	0.751431
P51805	PLXA3_HUMAN	PLXNA3		SS_TYPE1	LC substrate	76.68	10.07	8	2	1	1238:V->M	0.8	66.83	AXL	7.27	6.91202	MET	26.83	26.83	Cdh1	-0.0335156	0.809871	-0.017689	0.879451
Q6EMK4	VASN_HUMAN	VASN	SUBEXPERT	SS_TYPE1	LC substrate	76.67	12.5	0	1	0		0.75	58.17	FLT1	15.45	15.2513	Lrrc4b	14.63	14.63	CXADR	-0.35689	0.00807083	-0.127774	0.27135
Q9Y5G2	PCDGE_HUMAN	PCDHGB2		SS_TYPE1	LC substrate	76.65	10.33	0	0	1	687:K->E	0.82	70.5	FLT1	15.36	15.1595	CDH2	19.51	19.51	Ptprm	0.656317	7.12047e-08	-0.113287	0.329865
P17927	CR1_HUMAN	CR1	OTHERS	SS_TYPE1	LC substrate	76.5	10.86	11	12	1	1969:T->A	0.8	66.67	MET	2.35	1.89622	LDLR	15.56	15.56	Dscam	-0.190973	0.166576	0.0824659	0.478812
Q9UPU3	SORC3_HUMAN	SORCS3		SS_TYPE1	LC substrate	76.49	18.16	0	0	0		0.68	46.17	APLP1	16.53	16.3523	SORL1	26.83	26.83	LDLR	0.572704	6.03251e-06	0.0473247	0.684774
Q96CP6	ASTRA_HUMAN	GRAMD1A		SS_NO_TYPE	LC substrate	76.48	14.99	0	0	0		0.78	63.67	FLT1	3.59	3.16036	Notch4	36.58	36.58	CLSTN1	-0.249046	0.069368	-0.0162765	0.889013
P35916	VGFR3_HUMAN	FLT4	SUBLIT	SS_TYPE1	LC substrate	76.45	22.97	9	15	0		0.74	56.5	TIE1	38.52	38.7705	FLT1	36.58	36.58	FLT1	-0.256218	0.0614695	-0.0706409	0.544259
O94991	SLIK5_HUMAN	SLITRK5		SS_TYPE1	LC substrate	76.33	14.85	10	1	0		0.76	59.67	MUC1	9.81	9.50148	Lrrc4b	24.39	24.39	Tacstd2	0.157401	0.255666	-0.0311764	0.7892
Q12907	LMAN2_HUMAN	LMAN2	OTHERS	SS_TYPE1	LC substrate	76.31	11.17	10	0	0		0.78	63.83	AXL	7.3	6.9426	SORL1	13.95	13.95	CDH2	-0.240127	0.0802967	-0.0718325	0.537472
Q86XK7	VSIG1_HUMAN	VSIG1	OTHERS	SS_TYPE1	LC substrate	76.26	13.51	0	0	0		0.7	49.33	TIE1	19.38	19.2578	CXADR	34.15	34.15	HLA-A	-0.0724506	0.602626	-0.0106202	0.927451
P28908	TNR8_HUMAN	TNFRSF8	OTHERS	SS_TYPE1	LC substrate	76.17	15.08	5	7	1	402:S->G	0.8	66.83	TACSTD2	7.23	6.87124	TNFRSF1A	29.27	29.27	VASN	-0.193347	0.161268	-0.00742805	0.949222
Q92729	PTPRU_HUMAN	PTPRU	OTHERS	SS_TYPE1	LC substrate	76.06	18.44	4	4	0		0.72	52.83	ROBO1	53.94	54.4908	Ptprm	34.15	34.15	Dll1	0.270403	0.0479779	-0.0187949	0.871976
Q6UY09	CEA20_HUMAN	CEACAM20		SS_TYPE1	LC substrate	76	12.34	0	0	0		0.78	62.83	DCC	14.6	14.3847	L1cam	31.71	31.71	CXADR	0.0947183	0.495693	0.111235	0.338758
Q9NPY3	C1QR1_HUMAN	CD93		SS_TYPE1	LC substrate	75.96	25.94	4	1	0		0.72	53	MUC1	11.66	11.3875	JAG2	31.71	31.71	Cdh1	-0.247654	0.0709904	-0.0282506	0.808587
P01589	IL2RA_HUMAN	IL2RA		SS_TYPE1	LC substrate	75.89	11.35	17	41	0		0.76	60.67	ROBO1	10.66	10.368	CSF1	33.33	33.33	Notch3	-0.242336	0.0774714	0.024676	0.832429
P13224	GP1BB_HUMAN	GP1BB		SS_TYPE1	LC substrate	75.87	9.18	13	23	0		0.8	67.17	VASN	15.05	14.8435	Lrrc4b	6.67	6.67	Dll1	0.474309	0.000290885	-0.0319767	0.783918
A8MVZ5	BTNLA_HUMAN	BTNL10	OTHERS	SS_TYPE1	LC substrate	75.78	14.97	0	0	0		0.8	67.5	PTK7	10.65	10.3578	CXADR	31.71	31.71	DAG1
P98153	IDD_HUMAN	DGCR2	OTHERS	SS_TYPE1	LC substrate	75.78	11.54	0	4	0		0.74	56.67	CDH2	7.27	6.91202	IL1R2	7.69	7.69	LDLR	0.448181	0.000677385	0.260248	0.0231796
P29376	LTK_HUMAN	LTK		SS_TYPE1	LC substrate	75.74	9.92	0	2	0		0.83	72	PAM	18.06	17.9121	IGF1R	28.89	28.89	SIRPA	0.00631054	0.963878	0.104312	0.369853
A2A2V5	SRTM1_HUMAN	SERTM1		SS_NO_TYPE	LC substrate	75.73	11.27	0	0	0		0.78	63.33	FLT1	11.22	10.9389	APP	14.63	14.63	LDLR	-0.156117	0.259614	-0.0205549	0.860104
Q13445	TMED1_HUMAN	TMED1	OTHERS	SS_TYPE1	LC substrate	75.64	14.54	0	1	0		0.73	54.67	NTRK2	10.57	10.2763	CDH2	9.76	9.76	L1cam	-0.309511	0.022759	-0.115082	0.32221
Q14956	GPNMB_HUMAN	GPNMB	OTHERS	SS_TYPE1	LC substrate	75.55	11.18	5	15	0		0.75	58.17	APP	3.85	3.42543	Dcc	31.71	31.71	Aplp1	-0.224335	0.102932	-0.0366096	0.753543
O00238	BMR1B_HUMAN	BMPR1B	OTHERS	SS_TYPE1	LC substrate	75.52	11.15	4	23	1	149:R->W	0.81	67.67	PTPRF	19.92	19.8083	IGF1R	30.95	30.95	Dscam	0.450631	0.000627523	-0.00341301	0.976656
O60667	FAIM3_HUMAN	FCMR		SS_NO_TYPE	LC substrate	75.38	13.07	0	6	0		0.77	61.17	TIE1	6.92	6.5552	PTPRF	26.83	26.83	Dscam	-0.200127	0.146797	-0.0570297	0.624606
Q9BQS7	HEPH_HUMAN	HEPH	OTHERS	SS_TYPE1	LC substrate	75.37	13.75	10	1	0		0.81	68.5	CDH2	2.5	2.04914	Dcc	26.83	26.83	IGF1R	0.183037	0.185239	0.251091	0.0286796
P06213	INSR_HUMAN	INSR	SUBLIT	SS_TYPE1	LC substrate	75.26	16.57	12	79	0		0.81	67.67	PTPRF	57.24	57.855	IGF1R	30.23	30.23	CXADR	0.0719886	0.604947	0.247136	0.0313753
Q8TDQ0	HAVR2_HUMAN	HAVCR2	OTHERS	SS_TYPE1	LC substrate	75.18	9.22	5	10	0		0.71	52.17	FLT1	14.29	14.0687	L1cam	34.15	34.15	CXADR	0.405626	0.00234261	-0.00195301	0.986641
Q9H156	SLIK2_HUMAN	SLITRK2	OTHERS	SS_TYPE1	LC substrate	75.14	17.15	4	2	0		0.83	72	PTPRF	7.34	6.98338	VASN	31.71	31.71	DAG1	0.468185	0.000356783	0.0947905	0.415355
Q9C0A0	CNTP4_HUMAN	CNTNAP4		SS_TYPE1	LC substrate	75.08	9.65	0	1	0		0.77	61.67	NGFR	3.29	2.85452	Dll1	26.83	26.83	BTC	0.889626	2.45964e-19	0.919286	1.08307e-31
Q92637	FCGRB_HUMAN	FCGR1B		SS_TYPE1	LC substrate	75.07	12.1	0	0	0		0.77	62.17	BSG	19.29	19.1661	Dcc	26.83	26.83	Notch2	0.074127	0.594236	0.0173327	0.881862
Q8IYV9	IZUM1_HUMAN	IZUMO1	OTHERS	SS_TYPE1	LC substrate	75.03	10.44	4	0	0		0.77	61.17	CDH1	9.14	8.81843	Dscam	34.15	34.15	HLA-A	-0.0420429	0.762762	-0.0582447	0.617234
Q96JQ0	PCD16_HUMAN	DCHS1		SS_TYPE1	LC substrate	74.96	11.61	0	8	0		0.76	59.67	CLSTN1	4.7	4.29198	CDH2	17.07	17.07	MET	-0.145643	0.293338	-0.0668782	0.56596
Q9HCL0	PCD18_HUMAN	PCDH18	OTHERS	SS_TYPE1	LC substrate	74.95	11.43	0	0	0		0.77	62	SORL1	13.57	13.3347	CDH2	26.83	26.83	CDH2	-0.264014	0.0537208	-0.0916825	0.430882
P43489	TNR4_HUMAN	TNFRSF4		SS_TYPE1	LC substrate	74.82	18.14	5	3	0		0.73	54.33	TIE1	22.74	22.6833	NGFR	9.76	9.76	Dscam	-0.332044	0.0141687	-0.0512034	0.660465
P35968	VGFR2_HUMAN	KDR		SS_TYPE1	LC substrate	74.8	12.04	15	72	0		0.82	70.17	SIRPA	44.47	44.8364	FLT1	43.9	43.9	FLT1	-0.302668	0.0261104	-0.0609197	0.601134
Q96A28	SLAF9_HUMAN	SLAMF9	OTHERS	SS_TYPE1	LC substrate	74.76	14.25	0	1	0		0.78	63.83	NOTCH2	12.46	12.2031	PTK7	24.39	24.39	CLSTN1	-0.177603	0.198858	-0.0245924	0.832988
Q5JZY3	EPHAA_HUMAN	EPHA10		SS_TYPE1	LC substrate	74.76	13.04	7	2	0		0.71	52	CLSTN2	45.73	46.1209	Epha4	29.27	29.27	Cdh1	0.198166	0.150879	-0.0228232	0.844848
P24394	IL4RA_HUMAN	IL4R	OTHERS	SS_TYPE1	LC substrate	74.75	9.64	5	15	0		0.77	62	APP	5.58	5.18911	TIE1	25	25	TIE1	-0.194091	0.159631	-0.0426903	0.714242
Q9UBV2	SE1L1_HUMAN	SEL1L	OTHERS	SS_TYPE1	LC substrate	74.63	11.56	22	0	0		0.78	64	EPHB2	4.28	3.8638	Lrp8	29.27	29.27	CSF1	0.0392619	0.778041	0.161228	0.164111
Q9Y279	VSIG4_HUMAN	VSIG4	OTHERS	SS_TYPE1	LC substrate	74.6	11.66	0	5	1	279:G->E	0.76	60.17	SORL1	14.79	14.5784	CXADR	26.83	26.83	MERTK	-0.0745021	0.592366	0.0243462	0.834637
Q14954	KI2S1_HUMAN	KIR2DS1		SS_TYPE1	LC substrate	74.52	12.58	0	0	0		0.77	61.67	CXADR	11.51	11.2346	Lrp8	25.64	25.64	Pam
P11362	FGFR1_HUMAN	FGFR1	OTHERS	SS_TYPE1	LC substrate	74.41	11.59	8	104	2	374:Y->C;381:C->R	0.75	58.17	SORL1	26.76	26.7815	FLT1	21.95	21.95	Lrrc4b	-0.157979	0.253901	-0.0974284	0.402436
P01920	DQB1_HUMAN	HLA-DQB1		SS_TYPE1	LC substrate	74.34	9.94	0	46	5	229:S->N;235:I->V;252:H->R;253:H->Q;256:Q->R	0.81	68.33	NECTIN1	17.24	17.0762	HLA-A	14.63	14.63	ROBO1	-0.307102	0.0238952	0.0380467	0.744194
P12314	FCGR1_HUMAN	FCGR1A	OTHERS	SS_TYPE1	LC substrate	74.33	11.81	21	14	0		0.77	62.17	BSG	19.52	19.4006	Dcc	26.83	26.83	Notch2	0.0844801	0.543611	0.0103785	0.929097
P40189	IL6RB_HUMAN	IL6ST	OTHERS	SS_TYPE1	LC substrate	74.32	11.63	10	51	0		0.8	65.83	MET	12.2	11.938	PTPRF	30.95	30.95	ERBB4	-0.0105498	0.939648	-0.0557361	0.632497
Q14953	KI2S5_HUMAN	KIR2DS5		SS_TYPE1	LC substrate	74.31	12.42	0	0	1	237:E->K	0.78	63.33	CXADR	10.2	9.89907	Dscam	28.2	28.2	Notch2
Q9UM73	ALK_HUMAN	ALK	OTHERS	SS_TYPE1	LC substrate	74	10.65	18	45	0		0.79	64.33	PTPRF	9.32	9.00194	IGF1R	31.71	31.71	TYRO3	0.590995	2.53923e-06	0.0719172	0.536991
P43628	KI2L3_HUMAN	KIR2DL3		SS_TYPE1	LC substrate	73.92	13.96	4	0	0		0.72	52.67	NGFR	11.73	11.4589	L1cam	27.5	27.5	Notch2	-0.136845	0.323778	-0.0470618	0.686434
Q16790	CAH9_HUMAN	CA9	OTHERS	SS_TYPE1	LC substrate	73.82	8.71	7	13	0		0.75	58.83	CDH2	8.5	8.16597	Npr3	34.15	34.15	Notch1	-0.0531129	0.70288	-0.0500807	0.667466
Q96HA4	CA159_HUMAN	C1orf159		SS_NO_TYPE	LC substrate	73.81	12.88	0	0	0		0.76	59.17	EPHA4	7.63	7.27903	IGF1R	24.39	24.39	ERBB4	0.107401	0.439521	0.0830835	0.475514
O60486	PLXC1_HUMAN	PLXNC1		SS_TYPE1	LC substrate	73.71	15.12	6	2	0		0.8	67.17	NOTCH3	2.49	2.03894	MERTK	29.27	29.27	LDLR	0.0682239	0.624005	0.0849308	0.465722
Q8TDF5	NETO1_HUMAN	NETO1	OTHERS	SS_TYPE1	LC substrate	73.7	10.59	0	0	0		0.81	68.5	TYRO3	5.44	5.04639	Notch1	21.95	21.95	LRP6	0.273279	0.0455615	0.0299256	0.797473
P01730	CD4_HUMAN	CD4	OTHERS	SS_TYPE1	LC substrate	73.65	10.9	32	17	0		0.73	54.33	LRP6	17.9	17.749	PTK7	38.1	38.1	CXADR	-0.151327	0.274697	-0.00182731	0.987501
Q9ULL4	PLXB3_HUMAN	PLXNB3		SS_TYPE1	LC substrate	73.65	13.58	6	0	0		0.78	63.5	NLGN1	7.65	7.29942	MET	34.15	34.15	CDH2	0.870921	1.13506e-17	0.820411	1.21255e-19
Q6UX15	LAYN_HUMAN	LAYN	OTHERS	SS_TYPE1	LC substrate	73.64	12.18	0	0	0		0.66	43.83	NOTCH4	12.83	12.5803	NGFR	19.51	19.51	Pam	0.351697	0.00911111	0.074871	0.520357
P25942	TNR5_HUMAN	CD40	OTHERS	SS_TYPE1	LC substrate	73.53	14.68	0	44	0		0.77	61.83	NTRK2	19.5	19.3802	TNFRSF1A	26.19	26.19	Dscam	-0.366	0.00649367	-0.0276027	0.812896
P16871	IL7RA_HUMAN	IL7R	OTHERS	SS_TYPE1	LC substrate	73.51	12.25	9	16	1	244:T->I	0.74	56.17	MET	11.11	10.8268	Ghr	22.22	22.22	MET	-0.224106	0.103292	-0.0271814	0.815701
Q9UMZ3	PTPRQ_HUMAN	PTPRQ		SS_TYPE1	LC substrate	73.5	16.16	0	3	0		0.8	65.83	SIRPA	8.02	7.67662	Dcc	36.58	36.58	SIRPA	-0.0461577	0.740321	0.0102794	0.929773
Q9Y5E9	PCDBE_HUMAN	PCDHB14	OTHERS	SS_TYPE1	LC substrate	73.5	13.07	0	0	0		0.78	63.17	VASN	20.43	20.3283	CDH2	33.33	33.33	Ntrk2	-0.159219	0.250146	-0.166783	0.149871
Q16849	PTPRN_HUMAN	PTPRN	OTHERS	SS_TYPE1	LC substrate	73.46	16.48	0	1	0		0.77	62.17	FLT1	9.91	9.60343	PTPRF	28.89	28.89	VASN	0.451485	0.000610946	-0.0332437	0.775577
P0DKB5	TPBGL_HUMAN	TPBGL		SS_TYPE1	LC substrate	73.42	15.25	0	0	0		0.72	53.67	SPN	16.75	16.5766	VASN	36.58	36.58	Cdh1	0.352619	0.0089183	-0.0685568	0.556229
Q9NPF0	CD320_HUMAN	CD320	OTHERS	SS_TYPE1	LC substrate	73.33	15.24	10	3	1	220:G->R	0.75	58.67	VASN	20.21	20.104	LDLR	29.27	29.27	MET	0.239928	0.0805555	-0.0879309	0.450054
Q96RD9	FCRL5_HUMAN	FCRL5		SS_TYPE1	LC substrate	73.32	17.25	0	1	0		0.75	59	HLA-A	17.3	17.1373	Dscam	21.95	21.95	MET	-0.179012	0.195259	-0.0481221	0.679749
P34910	EVI2B_HUMAN	EVI2B	OTHERS	SS_TYPE1	LC substrate	73.27	11.58	0	0	0		0.77	61.83	CXADR	10.71	10.419	SPN	34.09	34.09	Dcc	-0.16687	0.227808	0.0734279	0.528451
Q6P1J6	PLB1_HUMAN	PLB1		SS_TYPE1	LC substrate	73.24	20.33	11	1	0		0.78	63.67	IGF1R	2.81	2.36517	TIE1	29.27	29.27	DAG1	0.11118	0.423494	0.105672	0.363612
Q15363	TMED2_HUMAN	TMED2	OTHERS	SS_TYPE1	LC substrate	73.2	14.54	18	1	0		0.77	62.33	TYRO3	12.44	12.1827	CLSTN2	17.07	17.07	NGFR	-0.363121	0.00696026	-0.0981474	0.398956
Q5T2D2	TRML2_HUMAN	TREML2	OTHERS	SS_TYPE1	LC substrate	73.06	14.61	4	0	1	285:V->I	0.77	61.17	NLGN1	8.41	8.07422	SDC3	29.27	29.27	CLSTN2	-0.173189	0.210429	-0.0578838	0.61942
Q9H6B4	CLMP_HUMAN	CLMP	OTHERS	SS_TYPE1	LC substrate	73.03	23.27	0	3	0		0.76	60.67	ROBO1	30.3	30.3905	CXADR	26.83	26.83	MET	-0.222397	0.106018	-0.0594568	0.609916
Q9H5V8	CDCP1_HUMAN	CDCP1		SS_NO_TYPE	LC substrate	72.97	13.17	0	10	1	673:A->V	0.74	57.33	KCNE2	3.11	2.67102	APLP2	24.39	24.39	Dscam	-0.0500217	0.71944	0.0161624	0.889787
Q8IWV1	LAX1_HUMAN	LAX1		SS_TYPE3	LC substrate	72.83	13.6	0	0	0		0.78	63.33	NGFR	7.04	6.67754	Ptprm	31.71	31.71	SPN	-0.180396	0.191773	-0.0771455	0.507727
Q14517	FAT1_HUMAN	FAT1	OTHERS	SS_TYPE1	LC substrate	72.81	13.6	0	19	0		0.65	41.67	FLT1	3.53	3.09919	CDH2	29.27	29.27	L1cam	0.338209	0.0123717	0.0248043	0.83157
O95727	CRTAM_HUMAN	CRTAM	OTHERS	SS_TYPE1	LC substrate	72.72	12.74	4	0	0		0.75	58.83	LRP6	13.23	12.9881	SIRPA	21.95	21.95	CLSTN1	0.17454	0.20684	-0.0265597	0.819844
Q9H9K5	MER34_HUMAN	ERVMER34-1	OTHERS	SS_TYPE1	LC substrate	72.7	11.91	0	0	0		0.75	57.83	KCNE2	5.33	4.93424	MERTK	34.15	34.15	MUC1	0.0416247	0.765055	-0.028301	0.808252
O95866	G6B_HUMAN	MPIG6B	OTHERS	SS_TYPE1	LC substrate	72.64	19.59	4	2	0		0.74	55.83	CD44	10.79	10.5006	IL1R2	14.63	14.63	Nectin1	-0.145631	0.293378	-0.0477862	0.681864
Q9BVV8	F174C_HUMAN	FAM174C	OTHERS	SS_TYPE1	LC substrate	72.61	8.76	0	0	0		0.72	53.67	SPN	17.42	17.2597	PDPN	29.27	29.27	SIRPA	0.021462	0.877578	-0.0134148	0.908434
P20594	ANPRB_HUMAN	NPR2		SS_TYPE1	LC substrate	72.54	13.72	4	5	0		0.74	56.17	CLSTN2	13.37	13.1308	Npr3	30	30	LDLR	0.00920254	0.947343	0.143439	0.216402
Q86VZ4	LRP11_HUMAN	LRP11	OTHERS	SS_TYPE1	LC substrate	72.44	16.8	0	0	1	442:G->R	0.74	57.33	FLT1	7	6.63676	Dll1	27.91	27.91	LRP1	0.418866	0.00161973	0.180957	0.117737
P07204	TRBM_HUMAN	THBD		SS_TYPE1	LC substrate	72.44	9.72	5	38	0		0.78	63.83	APLP1	16	15.812	Notch4	27.27	27.27	AXL	-0.365527	0.00656843	-0.0836484	0.472508
Q14626	I11RA_HUMAN	IL11RA	SUBLIT	SS_TYPE1	LC substrate	72.42	17.73	6	3	1	395:R->W	0.78	63.83	APLP2	18.48	18.3403	PTPRF	31.71	31.71	IL1R2	-0.186682	0.176489	-0.101605	0.382469
Q9BQT9	CSTN3_HUMAN	CLSTN3	SUBLIT	SS_TYPE1	LC substrate	72.4	13.61	0	1	1	874:H->Y	0.78	63.17	CLSTN1	51.15	51.6464	CLSTN1	51.22	51.22	CLSTN1	0.172684	0.211783	-0.0728594	0.531657
Q14952	KI2S3_HUMAN	KIR2DS3		SS_TYPE1	LC substrate	72.36	14.43	0	0	0		0.77	62.17	CXADR	9.21	8.8898	Dscam	25.64	25.64	Notch2
P28906	CD34_HUMAN	CD34	OTHERS	SS_TYPE1	LC substrate	72.28	18.51	0	7	0		0.86	75.83	EPHA4	9.35	9.03252	SDC3	24.39	24.39	CXADR	-0.204595	0.137802	-0.0961683	0.408578
Q9H159	CAD19_HUMAN	CDH19	OTHERS	SS_TYPE1	LC substrate	72.19	15.36	0	0	0		0.77	61.67	TYRO3	32.51	32.6435	CDH2	17.07	17.07	Notch3	0.327102	0.0157664	0.858018	4.14805e-23
Q9UKN1	MUC12_HUMAN	MUC12	OTHERS	SS_TYPE1	LC substrate	72	17.19	17	0	0		0.74	57.5	KCNE2	0.49	0	Scn4b	26.83	26.83	Cdh1	0.0839982	0.545921	0.136799	0.238647
Q86XX4	FRAS1_HUMAN	FRAS1		SS_TYPE1	LC substrate	71.96	17.13	0	8	0		0.79	64.33	NLGN1	1.77	1.30492	SORL1	29.27	29.27	CXADR	0.383668	0.00418478	0.0197244	0.865702
O60279	SUSD5_HUMAN	SUSD5	OTHERS	SS_TYPE1	LC substrate	71.81	15.78	0	0	0		0.74	56.33	NGFR	5.25	4.85269	Ntrk2	29.27	29.27	SORL1	0.139069	0.315902	0.0206917	0.859182
P10747	CD28_HUMAN	CD28	OTHERS	SS_TYPE1	LC substrate	71.75	15.8	22	16	0		0.77	62.33	DAG1	9.54	9.22622	TYRO3	27.66	27.66	TYRO3	-0.212355	0.123167	-0.038295	0.742582
A0A087WTH5	KCE1B_HUMAN	KCNE1B		SS_TYPE1	LC substrate	71.74	18.32	0	1	0		0.71	51.5	SORL1	96.21	97.5839	KCNE1	97.56	97.56	KCNE1	0.0196219	0.888004	-0.0148395	0.898758
P49755	TMEDA_HUMAN	TMED10	OTHERS	SS_TYPE1	LC substrate	71.67	15.08	14	0	0		0.75	58.17	EPHA4	17.35	17.1883	SPN	29.27	29.27	TNFRSF1A	-0.234169	0.0883245	-0.0602944	0.604881
Q9NS62	THSD1_HUMAN	THSD1	OTHERS	SS_TYPE1	LC substrate	71.58	21.39	10	2	0		0.78	64.17	ERBB4	3.29	2.85452	IGF1R	29.27	29.27	MERTK	0.153666	0.267262	-0.0766818	0.510289
Q0VAQ4	SMAGP_HUMAN	SMAGP	OTHERS	SS_TYPE3	LC substrate	71.23	13.25	0	0	0		0.81	67.83	APP	28.87	28.9326	Lrrc4b	31.71	31.71	TNFRSF1A	-0.124056	0.371457	0.00136268	0.990679
Q6DN72	FCRL6_HUMAN	FCRL6		SS_TYPE1	LC substrate	71.23	11.44	0	0	0		0.76	59.67	LRP6	16.13	15.9445	PTK7	24.39	24.39	SIRPA	-0.195639	0.156265	-0.0598153	0.607759
Q9BZD7	TMG3_HUMAN	PRRG3	OTHERS	SS_TYPE1	LC substrate	71.14	12.01	0	0	0		0.75	58.17	SORT1	15.58	15.3838	SIRPA	27.91	27.91	SPN	0.428022	0.0012439	-0.027049	0.816583
A0A1B0GU29	SIM28_HUMAN	SMIM28		SS_NO_TYPE	LC substrate	71.11	12.74	0	0	0		0.76	60	LRP6	18.42	18.2791	Nlgn1	24.39	24.39	DAG1	0.0665784	0.632414	-0.0248838	0.831038
Q96P31	FCRL3_HUMAN	FCRL3	OTHERS	SS_TYPE1	LC substrate	71.11	14.83	0	4	0		0.76	60.67	TYRO3	19.07	18.9418	Dscam	19.51	19.51	Tacstd2	-0.188591	0.172028	-0.0632831	0.587067
Q9NRJ7	PCDBG_HUMAN	PCDHB16		SS_TYPE1	LC substrate	71.07	14.97	0	0	0		0.72	54	VASN	19.84	19.7268	CDH2	39.02	39.02	Ntrk2	-0.225055	0.101803	-0.177343	0.125375
Q96NY8	NECT4_HUMAN	NECTIN4	OTHERS	SS_TYPE1	LC substrate	71.06	12.16	6	1	0		0.79	65.67	CXADR	20.98	20.889	Nectin1	9.76	9.76	ERBB4	-0.13584	0.327378	0.0278843	0.811022
P79483	DRB3_HUMAN	HLA-DRB3		SS_TYPE1	LC substrate	71	16	0	0	1	218:R->S	0.81	68.67	LRP6	15.04	14.8333	HLA-A	19.51	19.51	ERBB4
P01911	DRB1_HUMAN	HLA-DRB1		SS_TYPE1	LC substrate	71	16	14	77	1	218:R->S	0.81	68.67	LRP6	17.67	17.5145	HLA-A	19.51	19.51	ERBB4	-0.351904	0.00906746	0.0451911	0.698286
Q86XR5	PRIMA_HUMAN	PRIMA1	SUBLIT	SS_TYPE1	LC substrate	70.99	14.49	0	4	0		0.75	58.17	LRP6	16.34	16.1586	DAG1	34.15	34.15	Nlgn1	0.330156	0.0147618	0.769295	4.76035e-16
P32942	ICAM3_HUMAN	ICAM3		SS_TYPE1	LC substrate	70.85	19.98	9	4	0		0.77	61.83	FLT1	8.78	8.45142	Ntrk2	26.67	26.67	SPN	-0.141189	0.308508	-0.0612049	0.599429
Q9BZ76	CNTP3_HUMAN	CNTNAP3	OTHERS	SS_TYPE1	LC substrate	70.78	12.97	0	0	0		0.78	64.17	NGFR	5.12	4.72015	Notch1	29.27	29.27	Lrp8	0.231118	0.0926709	0.0836356	0.472576
Q9P2E7	PCD10_HUMAN	PCDH10	OTHERS	SS_TYPE1	LC substrate	70.65	13.27	0	2	0		0.78	63.33	SORL1	12.02	11.7545	Cdh1	26.83	26.83	Pam	0.568788	7.21208e-06	0.446506	5.27841e-05
P42702	LIFR_HUMAN	LIFR	OTHERS	SS_TYPE1	LC substrate	70.39	27.86	11	13	0		0.8	66	APP	8.93	8.60434	PTPRF	26.67	26.67	IGF1R	0.444164	0.000766883	0.196788	0.0884125
Q9UHC6	CNTP2_HUMAN	CNTNAP2		SS_TYPE1	LC substrate	70.31	14.8	0	35	2	1253:I->T;1278:T->I	0.76	60.67	LRP8	5.11	4.70996	Nrxn1	29.27	29.27	Nrxn1	0.254146	0.0636735	0.127201	0.273522
Q9NP84	TNR12_HUMAN	TNFRSF12A		SS_TYPE1	LC substrate	70.23	13.49	5	5	0		0.65	41	PTPRF	16.28	16.0975	CXADR	34.15	34.15	Notch3	-0.268148	0.0499446	-0.0380421	0.744224
Q9Y5F2	PCDBB_HUMAN	PCDHB11		SS_TYPE1	LC substrate	70.15	15.35	0	0	0		0.74	57.17	VASN	16.81	16.6378	CDH2	34.15	34.15	Ntrk2	0.0951341	0.493794	-0.0435675	0.708631
Q9Y5E3	PCDB6_HUMAN	PCDHB6		SS_TYPE1	LC substrate	70.15	15.35	0	0	0		0.74	57.17	VASN	20.15	20.0428	CDH2	34.15	34.15	Ntrk2	-0.24076	0.0794794	-0.132246	0.254786
Q9Y5E4	PCDB5_HUMAN	PCDHB5		SS_TYPE1	LC substrate	70.15	15.35	0	0	0		0.74	57.17	VASN	19.37	19.2476	CDH2	34.15	34.15	Ntrk2	0.417588	0.00167954	-0.145949	0.208388
Q9Y5E5	PCDB4_HUMAN	PCDHB4		SS_TYPE1	LC substrate	70.15	15.35	0	0	0		0.74	57.17	VASN	20.25	20.1448	CDH2	34.15	34.15	Ntrk2	-0.074481	0.592471	-0.120431	0.300077
Q14761	PTCA_HUMAN	PTPRCAP		SS_NO_TYPE	LC substrate	70.14	15.48	0	0	0		0.74	57	FLT1	11.16	10.8778	IL1R2	14.63	14.63	HLA-A	-0.202648	0.141668	-0.0454954	0.696353
Q3KPI0	CEA21_HUMAN	CEACAM21		SS_TYPE1	LC substrate	70.13	12.14	0	1	0		0.8	67.33	SIRPA	20.82	20.7259	IL1R2	41.46	41.46	SPN	0.00379438	0.978276	-0.0290664	0.803169
A8MVW5	HECA2_HUMAN	HEPACAM2	OTHERS	SS_TYPE1	LC substrate	70.07	12.73	0	1	0		0.75	57.67	APP	15.15	14.9455	PTK7	21.95	21.95	Dll1	0.104005	0.454202	0.0307056	0.792311
P30203	CD6_HUMAN	CD6	OTHERS	SS_TYPE1	LC substrate	70.06	14.23	0	2	0		0.73	54.83	DLL1	8.83	8.5024	TNFRSF1A	21.95	21.95	TNFRSF1A	-0.188358	0.172568	-0.0639908	0.582884
Q8IW52	SLIK4_HUMAN	SLITRK4		SS_TYPE1	LC substrate	70.02	15.6	4	0	0		0.76	59.33	MUC1	7.17	6.81007	Lrrc4b	34.15	34.15	LDLR	0.070314	0.613393	-0.00594346	0.959361
Q7KYR7	BT2A1_HUMAN	BTN2A1		SS_TYPE1	LC substrate	69.93	18.19	4	0	0		0.74	57.5	TACSTD2	11.76	11.4894	CXADR	21.95	21.95	CSF1	-0.0502408	0.718262	-0.0564092	0.628386
P08F94	PKHD1_HUMAN	PKHD1	SUBLIT	SS_TYPE1	LC substrate	69.8	16.51	0	12	0		0.82	69.67	FLT1	1.92	1.45784	MET	31.71	31.71	JAG2	-0.0417146	0.764562	-0.0616199	0.596951
Q96NI6	LRFN5_HUMAN	LRFN5		SS_TYPE1	LC substrate	69.76	14.33	0	0	0		0.75	58.67	PDPN	16.83	16.6582	Lrrc4b	21.95	21.95	Ephb2	0.211341	0.125009	0.0366384	0.753355
Q96JA1	LRIG1_HUMAN	LRIG1	OTHERS	SS_TYPE1	LC substrate	69.57	12.89	6	5	0		0.8	67.17	SORL1	10.52	10.2253	Lrrc4b	29.27	29.27	BTC	0.157182	0.256335	0.122689	0.291038
O94933	SLIK3_HUMAN	SLITRK3		SS_TYPE1	LC substrate	69.55	14.41	9	0	0		0.75	58.5	MUC1	7.37	7.01397	Lrrc4b	26.83	26.83	LDLR	0.0248835	0.858248	0.0441909	0.704652
P18627	LAG3_HUMAN	LAG3		SS_TYPE1	LC substrate	69.45	10.98	4	0	1	455:I->T	0.71	52	CSF1	16.57	16.3931	IL1R2	12.2	12.2	CSF1	-0.312609	0.0213657	-0.117181	0.313404
Q16832	DDR2_HUMAN	DDR2	OTHERS	SS_TYPE1	LC substrate	69.41	14.58	3	6	0		0.78	62.5	LDLR	16.26	16.0771	Ntrk2	23.81	23.81	APLP2	0.0390397	0.779265	-0.100547	0.387471
Q9UBS9	SUCO_HUMAN	SUCO	OTHERS	SS_TYPE1	LC substrate	69.34	9.06	0	2	0		0.68	46.33	SPN	2.71	2.26323	Notch2	26.83	26.83	Scn4b	-0.123544	0.373449	0.232911	0.0428919
O75264	SIM24_HUMAN	SMIM24		SS_NO_TYPE	LC substrate	69.34	19.24	0	0	0		0.73	54.5	DLL1	11.54	11.2652	Ephb2	31.71	31.71	Ntrk2	-0.0304654	0.826894	0.0717911	0.537707
P43631	KI2S2_HUMAN	KIR2DS2		SS_TYPE1	LC substrate	69.32	16.96	0	0	2	237:K->E;254:K->N	0.73	55	NGFR	12.83	12.5803	L1cam	25	25	AXL
Q6P9G4	TM154_HUMAN	TMEM154	OTHERS	SS_TYPE1	LC substrate	69.29	14.77	0	0	1	93:S->F	0.7	49.83	TNFRSF1A	8.2	7.86013	Nectin1	19.51	19.51	HLA-A	-0.132339	0.340113	-0.0419457	0.719018
Q8NET5	NFAM1_HUMAN	NFAM1	OTHERS	SS_TYPE1	LC substrate	69.26	16.07	4	0	1	187:N->K	0.78	64.17	PAM	11.48	11.204	Nectin1	29.27	29.27	Notch1	-0.0277928	0.841876	0.0624158	0.592212
I3L273	GFY_HUMAN	GFY		SS_TYPE1	LC substrate	69.11	22.63	0	0	0		0.83	72.33	EPHA4	8.3	7.96208	Cdh1	31.71	31.71	Nectin1	0.195751	0.156022	0.075294	0.517996
Q9UN66	PCDB8_HUMAN	PCDHB8		SS_TYPE1	LC substrate	69.05	23.09	0	1	0		0.7	49.67	VASN	19.85	19.737	CDH2	35.9	35.9	Ntrk2	0.0981895	0.479959	-0.02743	0.814046
Q8WVN6	SCTM1_HUMAN	SECTM1	OTHERS	SS_TYPE1	LC substrate	68.98	12	0	0	0		0.7	49.33	NGFR	17.74	17.5859	AXL	26.83	26.83	CSF1	-0.111677	0.421411	0.175745	0.128873
O00453	LST1_HUMAN	LST1		SS_NO_TYPE	LC substrate	68.87	7.9	0	0	0		0.73	54.67	EPHA4	17.53	17.3718	CDH2	13.95	13.95	LRP1	-0.124002	0.371665	0.0646351	0.579088
P55286	CADH8_HUMAN	CDH8		SS_TYPE1	LC substrate	68.86	14.69	5	1	0		0.81	68.5	ROBO1	36.55	36.7622	CDH2	39.02	39.02	CDH2	0.495513	0.000139138	0.410005	0.000234871
Q15375	EPHA7_HUMAN	EPHA7	SUBLIT	SS_TYPE1	LC substrate	68.84	14.49	7	7	0		0.72	52.83	CLSTN2	62.62	63.3398	Epha4	26.83	26.83	SORT1	0.00264159	0.984875	0.0365392	0.754002
P43632	KI2S4_HUMAN	KIR2DS4		SS_TYPE1	LC substrate	68.83	17	0	0	1	254:K->N	0.73	54.33	NGFR	12.5	12.2439	Dcc	25	25	AXL
Q92956	TNR14_HUMAN	TNFRSF14	OTHERS	SS_TYPE1	LC substrate	68.77	23.73	7	4	0		0.77	62	BSG	17.67	17.5145	NGFR	31.71	31.71	BSG	-0.351155	0.00922603	0.0430456	0.711968
Q92932	PTPR2_HUMAN	PTPRN2	OTHERS	SS_TYPE1	LC substrate	68.74	14	4	2	0		0.79	65.17	VASN	10.15	9.8481	PTPRF	29.27	29.27	Scn4b	0.186863	0.176062	-0.000342667	0.997656
O14763	TR10B_HUMAN	TNFRSF10B	OTHERS	SS_TYPE1	LC substrate	68.74	12.65	22	12	0		0.75	58.83	LRP6	17.27	17.1067	TNFRSF1A	21.95	21.95	LRP6	-0.323022	0.0171989	-0.0135486	0.907524
P07333	CSF1R_HUMAN	CSF1R	OTHERS	SS_TYPE1	LC substrate	68.74	15.87	9	21	1	536:L->V	0.76	59.83	BSG	25.82	25.8232	FLT1	34.15	34.15	MET	0.22996	0.0943633	0.0388726	0.738837
Q8NCU8	MTLN_HUMAN	MTLN		SS_NO_TYPE	LC substrate	68.73	11.3	0	0	0		0.74	57.33	HLA-A	25	24.9873	Npr3	28.2	28.2	Dscam	-0.0429994	0.757528	-0.0307429	0.792064
P98155	VLDLR_HUMAN	VLDLR	SUBLIT	SS_TYPE1	LC substrate	68.68	18.87	10	14	1	791:V->I	0.84	73.83	LDLR	52.35	52.8698	Lrp8	35.71	35.71	LDLR	-0.225197	0.101581	0.19675	0.0884763
Q9NRM6	I17RB_HUMAN	IL17RB		SS_TYPE1	LC substrate	68.58	15.48	5	0	0		0.72	53.67	BSG	4.18	3.76185	SORL1	34.15	34.15	SPN	0.525055	4.57836e-05	-0.0193805	0.868023
O43819	SCO2_HUMAN	SCO2		SS_NO_TYPE	LC substrate	68.57	13.83	14	23	0		0.69	48.83	NOTCH2	7.9	7.55429	Notch4	10.53	10.53	MUC1	0.46492	0.00039721	0.05999	0.606709
Q13641	TPBG_HUMAN	TPBG	OTHERS	SS_TYPE1	LC substrate	68.56	14.73	0	2	0		0.72	52.67	NOTCH2	24.05	24.0188	Lrrc4b	36.58	36.58	Cdh1	-0.149265	0.281369	-0.0725292	0.533523
Q9ULH4	LRFN2_HUMAN	LRFN2		SS_TYPE1	LC substrate	68.49	17.57	4	1	0		0.74	56.83	PDPN	14.7	14.4867	Lrrc4b	24.39	24.39	TIE1	0.327399	0.0156662	0.040214	0.730165
Q8N3J6	CADM2_HUMAN	CADM2		SS_TYPE1	LC substrate	68.48	14.15	5	0	0		0.75	57.67	NRXN1	21.38	21.2968	BSG	31.71	31.71	Lrp8	0.241466	0.0785749	0.60482	7.19488e-09
O15031	PLXB2_HUMAN	PLXNB2	OTHERS	SS_TYPE1	LC substrate	68.36	15.83	0	0	0		0.75	58.33	CDH2	7.56	7.20767	MET	26.83	26.83	Pam	-0.241111	0.0790277	0.0166828	0.886261
P13765	DOB_HUMAN	HLA-DOB		SS_TYPE1	LC substrate	68.27	12.52	4	0	2	234:L->F;244:V->I	0.73	54.67	NOTCH2	16.48	16.3014	HLA-A	26.83	26.83	Lrp8	-0.187643	0.174233	0.00447436	0.9694
Q9BZW8	CD244_HUMAN	CD244		SS_TYPE1	LC substrate	68.27	22.3	3	1	0		0.78	63.67	AXL	9.46	9.14466	DAG1	34.15	34.15	Notch4	-0.162661	0.23992	-0.0500669	0.667553
Q8NEQ5	CA162_HUMAN	C1orf162		SS_NO_TYPE	LC substrate	68.23	14.07	0	0	0		0.75	58.5	FLT1	16.77	16.597	Nradd	46.34	46.34	CXADR	-0.118643	0.392846	0.0303908	0.794393
Q4KMG0	CDON_HUMAN	CDON		SS_NO_TYPE	LC substrate	68.14	20.36	8	8	0		0.78	63.17	MUC1	17.02	16.8519	ROBO1	29.27	29.27	Nectin1	-0.11684	0.400127	0.0116021	0.920763
Q9H2B2	SYT4_HUMAN	SYT4		SS_NO_TYPE	LC substrate	68.1	18.86	0	2	0		0.83	71.67	HLA-A	5.41	5.0158	DAG1	34.15	34.15	HLA-A	0.411925	0.00196907	0.0324991	0.780476
O43155	FLRT2_HUMAN	FLRT2		SS_NO_TYPE	LC substrate	68.1	18.84	6	0	0		0.72	53	LRP6	23.94	23.9066	VASN	31.71	31.71	CXADR	-0.294396	0.0307049	0.0044354	0.969667
Q8N743	KI3L3_HUMAN	KIR3DL3		SS_TYPE1	LC substrate	68.1	20.09	0	0	5	321:H->N;321:H->Y;324:V->A;324:V->D;348:A->P	0.75	57.83	NGFR	19.02	18.8908	SIRPA	24.39	24.39	SPN			-0.0565678	0.627419
Q16671	AMHR2_HUMAN	AMHR2		SS_TYPE1	LC substrate	68.04	12.66	4	2	1	142:G->V	0.75	59	BSG	12.91	12.6618	IGF1R	9.76	9.76	MUC1	-0.188169	0.173007	-0.0702759	0.546346
Q5IJ48	CRUM2_HUMAN	CRB2	OTHERS	SS_TYPE1	LC substrate	67.94	15.25	0	9	2	1249:R->G;1249:R->Q	0.65	41.83	SIRPA	15.64	15.445	Notch3	12.2	12.2	MERTK	0.790936	1.11262e-12	0.135143	0.244436
P20023	CR2_HUMAN	CR2	OTHERS	SS_TYPE1	LC substrate	67.92	11.44	5	11	2	993:I->V;1003:A->E	0.76	59.83	LRRC4B	2.61	2.16128	L1cam	27.08	27.08	HLA-A	-0.177507	0.199103	-0.0304428	0.794049
Q6UW88	EPGN_HUMAN	EPGN	OTHERS	SS_TYPE1	LC substrate	67.84	13.66	31	0	0		0.74	57.5	SDC3	18.83	18.6971	Dll1	29.27	29.27	PDPN	-0.0914368	0.510809	-0.0498983	0.668607
P0DTU4	TRBR2_HUMAN	TRB		SS_NO_TYPE	LC substrate	67.8	12.92	0	1	0		0.74	57.33	NTRK2	14.29	14.0687	SIRPA	32.56	32.56	Notch2
P0DSE2	TRBR1_HUMAN	TRB		SS_NO_TYPE	LC substrate	67.8	12.92	0	1	0		0.74	57.33	NTRK2	14.52	14.3032	HLA-A	32.56	32.56	Notch2
A0A5B9	TRBC2_HUMAN	TRBC2		SS_NO_TYPE	LC substrate	67.8	12.92	0	0	0		0.74	57.33	NTRK2	16.85	16.6786	IGF1R	32.56	32.56	Notch2	-0.177452	0.199247	-0.076299	0.512409
Q9BYF1	ACE2_HUMAN	ACE2		SS_TYPE1	LC substrate	67.79	16.01	13	26	0		0.67	45.17	KCNE2	3.23	2.79335	L1cam	36.58	36.58	MERTK	0.0563893	0.685476	0.0920783	0.428886
Q5SQ64	LY66F_HUMAN	LY6G6F	OTHERS	SS_TYPE1	LC substrate	67.79	15.38	5	0	0		0.77	61.67	CDH1	12.12	11.8565	CXADR	31.71	31.71	Aplp1	-0.0448163	0.747614	0.0527199	0.651054
O00299	CLIC1_HUMAN	CLIC1		SS_NO_TYPE	LC substrate	67.79	12.48	0	13	0		0.7	50.5	LRRC4B	7.47	7.11591	SIRPA	19.51	19.51	Ptprm	-0.386871	0.00385439	-0.040698	0.727043
Q9NNZ3	DNJC4_HUMAN	DNAJC4		SS_NO_TYPE	LC substrate	67.75	17.67	0	0	0		0.81	68	FLT1	11.62	11.3467	Nlgn1	20	20	Nradd	-0.0256722	0.853804	-0.0736055	0.527451
O95297	MPZL1_HUMAN	MPZL1		SS_TYPE1	LC substrate	67.74	19.4	0	9	0		0.77	61.33	IFNAR2	15.61	15.4144	CXADR	31.71	31.71	Ntrk2	-0.334465	0.0134381	-0.0494182	0.671612
Q9UJ90	KCNE5_HUMAN	KCNE5		SS_TYPE1	LC substrate	67.68	14.96	5	4	2	65:L->F;81:Y->H	0.79	64.33	FLT1	16.9	16.7295	JAG2	31.71	31.71	KCNE1	0.635748	2.40147e-07	-0.0349458	0.764411
P16435	NCPR_HUMAN	POR		SS_NO_TYPE	LC substrate	67.67	23.16	5	17	0		0.82	69.17	LRRC4B	3.99	3.56815	KL	24.39	24.39	Notch3	-0.236988	0.0844508	-0.0274988	0.813587
Q9H3R2	MUC13_HUMAN	MUC13	OTHERS	SS_TYPE1	LC substrate	67.61	15.2	24	1	0		0.78	63.67	FLT1	7.81	7.46253	Dll1	29.27	29.27	HLA-A	0.135209	0.329651	0.150501	0.194392
Q8NHJ6	LIRB4_HUMAN	LILRB4		SS_TYPE1	LC substrate	67.56	16.39	4	0	0		0.76	59.17	KCNE2	9.82	9.51167	Dcc	12.2	12.2	APLP2	-0.0435191	0.754688	0.0332612	0.775462
Q14703	MBTP1_HUMAN	MBTPS1	OTHERS	SS_TYPE1	LC substrate	67.47	11.55	18	4	0		0.73	55.67	FLT1	3.9	3.4764	CSF1	32.56	32.56	Nlgn1	-0.567177	7.75645e-06	-0.0224399	0.847422
O60894	RAMP1_HUMAN	RAMP1		SS_TYPE1	LC substrate	67.47	6.86	14	1	0		0.77	61.33	APP	13.51	13.2735	APLP2	31.71	31.71	TYRO3	0.217291	0.114493	-0.00158001	0.989192
Q6NUJ2	CK087_HUMAN	C11orf87	OTHERS	SS_TYPE1	LC substrate	67.37	16.66	0	0	0		0.73	54.5	CXADR	9.64	9.32817	Scn4b	26.83	26.83	CDH2	0.255323	0.062413	0.0752201	0.518408
P17643	TYRP1_HUMAN	TYRP1	OTHERS	SS_TYPE1	LC substrate	67.3	23.84	4	14	0		0.84	72.83	CDH1	6.7	6.33092	SORL1	36.36	36.36	VASN	-0.0412887	0.766897	-0.00818968	0.944023
P35070	BTC_HUMAN	BTC	SUBLIT	SS_TYPE1	LC substrate	67.3	12.3	47	4	1	124:L->M	0.64	39.33	MUC1	8.99	8.66551	LRP1	26.83	26.83	KCNE2	-0.0955917	0.491709	-0.0491762	0.673129
Q3MIW9	MUCL3_HUMAN	MUCL3	SUBLIT	SS_TYPE1	LC substrate	67.3	11.28	0	1	0		0.72	53	MUC1	5.03	4.6284	MET	29.27	29.27	MUC1	-0.0623281	0.654345	0.00798499	0.94542
Q9UN70	PCDGK_HUMAN	PCDHGC3	SUBEXPERT	SS_TYPE1	LC substrate	67.3	18.71	0	0	0		0.76	60.33	SORL1	14.67	14.4561	Cdh1	0	0		0.690103	7.7961e-09	-0.14249	0.219489
Q9Y6J6	KCNE2_HUMAN	KCNE2	SUBEXPERT	SS_TYPE1	LC substrate	67.27	14.42	5	12	8	54:M->T;57:I->T;60:F->L;65:V->L;65:V->M;66:A->V;77:R->Q;77:R->W	0.75	58.5	DLL1	18.7	18.5646	KCNE1	29.27	29.27	BTC	-0.0486425	0.726871	-0.0249374	0.83068
Q9BY67	CADM1_HUMAN	CADM1	OTHERS	SS_TYPE1	LC substrate	67.26	16.72	6	19	0		0.7	49.5	SDC3	16.52	16.3421	PTK7	14.63	14.63	Npr3	0.0801885	0.564342	0.309132	0.00658397
P20036	DPA1_HUMAN	HLA-DPA1	SUBLIT	SS_TYPE1	LC substrate	67.26	13.55	14	4	1	221:T->A	0.8	66.5	SDC3	16.15	15.9649	HLA-A	27.91	27.91	Nlgn1	-0.314542	0.0205335	0.037885	0.745244
Q86Z14	KLOTB_HUMAN	KLB		SS_TYPE3	LC substrate	67.2	11.67	31	3	1	1020:Q->K	0.77	61.5	KL	44.54	44.9077	KL	34.15	34.15	MERTK	-0.0906766	0.514344	-0.0300659	0.796544
Q96NU0	CNT3B_HUMAN	CNTNAP3B		SS_TYPE1	LC substrate	67.18	15.14	0	0	0		0.8	66.17	NGFR	5.28	4.88327	Notch1	26.83	26.83	Lrp8	0.246458	0.072409	-0.0395777	0.734275
Q99075	HBEGF_HUMAN	HBEGF	OTHERS	SS_TYPE1	LC substrate	67.14	14	56	22	0		0.73	55	DLL1	12.02	11.7545	TNFRSF1A	29.54	29.54	DAG1	-0.101516	0.465132	0.0188363	0.871696
P43627	KI2L2_HUMAN	KIR2DL2		SS_TYPE1	LC substrate	67.07	19.44	0	0	0		0.72	53.83	NGFR	11.78	11.5098	L1cam	25.64	25.64	TNFRSF1A
P43626	KI2L1_HUMAN	KIR2DL1		SS_TYPE1	LC substrate	67.07	19.44	4	0	2	237:K->E;266:R->C	0.72	53.83	NGFR	8.33	7.99266	Dscam	25.64	25.64	TNFRSF1A	-0.147279	0.28789	-0.0417013	0.720587
Q96IQ7	VSIG2_HUMAN	VSIG2	OTHERS	SS_TYPE1	LC substrate	67.06	17.43	0	0	0		0.76	60	SDC3	26.61	26.6286	CXADR	36.58	36.58	CXADR	-0.0561237	0.686881	0.0913007	0.432812
Q9BUR5	MIC26_HUMAN	APOO		SS_NO_TYPE	LC substrate	66.93	14.55	4	0	0		0.66	43	LRRC4B	14.14	13.9158	Npr3	26.83	26.83	Ntrk2	0.509296	8.38953e-05	0.158322	0.171947
O43570	CAH12_HUMAN	CA12	OTHERS	SS_TYPE1	LC substrate	66.9	20.3	3	3	0		0.68	46.83	JAG2	8.19	7.84993	PDPN	31.71	31.71	Cdh1	0.010659	0.939024	0.0546724	0.639016
O00168	PLM_HUMAN	FXYD1		SS_TYPE1	LC substrate	66.89	18.91	11	4	0		0.77	62	IL1R2	23.91	23.876	Nlgn1	34.15	34.15	Notch3	0.371027	0.00574438	-0.0937986	0.420275
P13726	TF_HUMAN	F3	OTHERS	SS_TYPE1	LC substrate	66.87	15.74	10	32	1	281:G->E	0.78	63.17	FLT1	9.15	8.82863	SORL1	6.98	6.98	Lrp8	0.140503	0.310887	-0.0343738	0.768159
Q6ZRP7	QSOX2_HUMAN	QSOX2		SS_NO_TYPE	LC substrate	66.85	14.33	0	0	0		0.67	45.17	NECTIN1	5.44	5.04639	Pam	24.39	24.39	TNFRSF1A	-0.155943	0.260151	0.0437138	0.707696
Q8IWB1	IPRI_HUMAN	ITPRIP	OTHERS	SS_TYPE1	LC substrate	66.79	15.44	0	0	0		0.73	54.67	NGFR	6.03	5.64787	Ephb2	21.62	21.62	PTPRF	-0.163924	0.23624	-0.0965444	0.406739
Q9HC73	CRLF2_HUMAN	CRLF2	OTHERS	SS_TYPE1	LC substrate	66.72	13.8	5	5	0		0.76	59.83	LDLR	12.67	12.4172	Dcc	14.63	14.63	Pam	-0.158773	0.251495	0.0413376	0.722925
Q7L0X0	TRIL_HUMAN	TRIL		SS_TYPE1	LC substrate	66.63	14.25	0	0	0		0.69	48.83	CXADR	15.17	14.9658	VASN	34.15	34.15	SPN	0.736551	2.17811e-10	-0.046222	0.691745
Q30154	DRB5_HUMAN	HLA-DRB5		SS_TYPE1	LC substrate	66.63	17.3	14	11	1	232:V->I	0.8	67	LRP6	17.67	17.5145	HLA-A	17.07	17.07	Lrrc4b	-0.309559	0.0227369	0.0347585	0.765638
Q9Y5E2	PCDB7_HUMAN	PCDHB7		SS_TYPE1	LC substrate	66.63	16.93	0	0	1	716:R->W	0.73	55.17	VASN	17.4	17.2393	CDH2	21.95	21.95	Ntrk2	-0.220858	0.10852	-0.0698401	0.548844
Q7Z5B4	RIC3_HUMAN	RIC3		SS_NO_TYPE	LC substrate	66.58	14.75	0	1	0		0.78	64	FLT1	8.94	8.61454	Notch2	24.39	24.39	CDH2	0.204178	0.138623	0.0415528	0.721541
Q9H7Z7	PGES2_HUMAN	PTGES2		SS_NO_TYPE	LC substrate	66.57	9.24	9	3	0		0.68	46	IL1R2	6.63	6.25956	VASN	8.11	8.11	VASN	0.0148307	0.915234	-0.0768269	0.509487
Q9BYH1	SE6L1_HUMAN	SEZ6L	SUBLIT	SS_TYPE1	LC substrate	66.44	20.9	0	1	0		0.79	65.17	DLL1	4.1	3.68029	Cdh1	29.27	29.27	IGF1R	0.567154	7.76459e-06	0.0483047	0.678601
Q96FE7	P3IP1_HUMAN	PIK3IP1	OTHERS	SS_TYPE1	LC substrate	66.4	12.89	0	1	0		0.66	42.5	SORT1	14.83	14.6192	JAG2	17.07	17.07	PDPN	0.130875	0.34553	-0.00632331	0.956766
P58549	FXYD7_HUMAN	FXYD7		SS_NO_TYPE	LC substrate	66.35	14.9	11	0	0		0.72	54	PTPRM	27.5	27.5359	PTPRF	27.91	27.91	PTK7	0.737455	2.0168e-10	0.0977646	0.400806
Q9NR16	C163B_HUMAN	CD163L1	OTHERS	SS_TYPE1	LC substrate	66.34	16.03	0	1	0		0.72	53.5	FLT1	2.13	1.67193	Tacstd2	39.02	39.02	LRP1	-0.0496526	0.721426	0.00998034	0.931811
Q96RL6	SIG11_HUMAN	SIGLEC11		SS_TYPE1	LC substrate	66.25	14.13	4	0	0		0.72	53	NOTCH4	12.32	12.0604	L1cam	13.95	13.95	JAG2	-0.146383	0.290865	-0.0416096	0.721176
Q8IVU1	IGDC3_HUMAN	IGDCC3	OTHERS	SS_TYPE1	LC substrate	66.21	10.36	0	0	0		0.74	56.83	DCC	23.46	23.4173	Dcc	26.83	26.83	Nrxn1	0.439659	0.000879815	0.00721525	0.950675
P43307	SSRA_HUMAN	SSR1	OTHERS	SS_TYPE1	LC substrate	66.19	11.27	9	0	0		0.74	56	BSG	15.38	15.1799	Scn4b	39.02	39.02	Notch1	-0.415046	0.00180444	-0.0399175	0.732079
Q96TA0	PCDBI_HUMAN	PCDHB18P		SS_NO_TYPE	LC substrate	66.17	18.21	0	0	0		0.74	56.33	VASN	17.98	17.8306	CDH2	31.71	31.71	Ntrk2
P31994	FCG2B_HUMAN	FCGR2B		SS_TYPE1	LC substrate	66.15	25.42	4	8	1	232:I->T	0.67	45	NTRK2	24.19	24.1615	PTK7	23.26	23.26	Nrxn1	-0.0103282	0.940913	-0.0158157	0.892137
Q9HBG7	LY9_HUMAN	LY9	OTHERS	SS_TYPE1	LC substrate	66.14	15.32	0	0	0		0.75	58.5	NPR3	8.24	7.90091	MERTK	23.81	23.81	JAG2	-0.227924	0.0973978	-0.0454293	0.696772
P54855	UDB15_HUMAN	UGT2B15		SS_NO_TYPE	LC substrate	66.14	22.09	5	2	1	523:K->T	0.75	58.5	PTPRM	4.72	4.31237	SORL1	24.39	24.39	Ptprm	-0.0521299	0.708132	-0.0576002	0.62114
Q6UWD8	CP054_HUMAN	C16orf54		SS_NO_TYPE	LC substrate	66.06	15.87	0	0	0		0.78	63	NECTIN1	12.5	12.2439	Notch3	19.51	19.51	Nradd	-0.130567	0.346678	-0.0641861	0.581732
Q6UWJ8	C16L2_HUMAN	CD164L2		SS_TYPE1	LC substrate	66.04	17.8	0	0	0		0.77	61.83	APLP2	12.07	11.8055	JAG2	26.83	26.83	MUC1	-0.188895	0.171324	-0.0436477	0.708119
O43291	SPIT2_HUMAN	SPINT2		SS_TYPE1	LC substrate	65.98	17.24	6	23	1	200:V->L	0.76	60.67	CLSTN2	13.89	13.6609	APLP2	21.95	21.95	Notch3	-0.163258	0.238176	0.0471307	0.685999
P23470	PTPRG_HUMAN	PTPRG	OTHERS	SS_TYPE1	LC substrate	65.98	11.47	0	3	0		0.7	50.83	NGFR	16.82	16.648	PTPRF	30.44	30.44	DAG1	-0.0958731	0.490429	0.0219811	0.850506
Q04771	ACVR1_HUMAN	ACVR1		SS_TYPE1	LC substrate	65.9	18.69	0	29	1	115:P->S	0.8	65.83	FLT1	21.81	21.7351	PTK7	37.21	37.21	IGF1R	-0.159151	0.250351	0.122634	0.291255
Q9BZZ2	SN_HUMAN	SIGLEC1		SS_TYPE1	LC substrate	65.89	18.38	4	1	0		0.71	51.83	KCNE2	8.31	7.97227	PTK7	14.63	14.63	Cdh1	-0.0219054	0.875069	0.0397595	0.7331
Q9NY72	SCN3B_HUMAN	SCN3B	SUBLIT	SS_TYPE1	LC substrate	65.88	19.38	9	11	1	161:M->T	0.75	58.5	CD44	15.81	15.6183	SIRPA	14.63	14.63	L1cam	0.267906	0.0501597	-0.0377964	0.74582
O75197	LRP5_HUMAN	LRP5		SS_TYPE1	LC substrate	65.87	17.32	12	23	1	1401:G->D	0.75	57.67	IFNAR2	69.78	70.6392	LRP6	41.86	41.86	LRP6	-0.159378	0.249667	0.032233	0.782229
Q16820	MEP1B_HUMAN	MEP1B	OTHERS	SS_TYPE1	LC substrate	65.86	20.16	0	0	0		0.72	53.5	BTC	6.85	6.48384	Ptprm	26.83	26.83	Dll1	0.11286	0.41648	0.115163	0.321865
P15529	MCP_HUMAN	CD46	OTHERS	SS_TYPE1	LC substrate	65.84	14.33	5	12	1	353:A->V	0.69	48.67	KCNE2	5.36	4.96483	Aplp1	16.28	16.28	SPN	-0.293709	0.0311152	0.179326	0.121139
P40198	CEAM3_HUMAN	CEACAM3		SS_TYPE1	LC substrate	65.71	12.3	6	0	0		0.73	54.5	KCNE2	14.29	14.0687	PTK7	41.46	41.46	Npr3	-0.0265648	0.848779	0.0711598	0.541299
Q6GTX8	LAIR1_HUMAN	LAIR1		SS_TYPE1	LC substrate	65.68	14.38	6	1	0		0.79	64.5	BSG	10.8	10.5108	SIRPA	34.15	34.15	Dscam	-0.253287	0.0646045	-0.0235405	0.840035
Q9UN67	PCDBA_HUMAN	PCDHB10		SS_TYPE1	LC substrate	65.67	17.43	0	0	0		0.71	51.5	ROBO1	16.62	16.4441	CDH2	14.63	14.63	Ntrk2	0.104889	0.450355	-0.148542	0.200328
P21802	FGFR2_HUMAN	FGFR2		SS_TYPE1	LC substrate	65.66	20.92	10	102	5	372:S->C;375:Y->C;381:Y->D;384:G->R;391:M->R	0.76	59.17	SORL1	29.6	29.6768	FLT1	19.51	19.51	APLP2	0.842108	1.475e-15	0.815988	2.74066e-19
O75880	SCO1_HUMAN	SCO1		SS_NO_TYPE	LC substrate	65.59	13.79	14	12	0		0.7	49.33	FLT1	9.97	9.66459	Notch3	28.2	28.2	SORT1	-0.244722	0.0745084	-0.112207	0.334527
P20138	CD33_HUMAN	CD33		SS_TYPE1	LC substrate	65.53	12.6	6	10	1	267:V->I	0.74	57.5	FLT1	18.41	18.2689	CXADR	30.23	30.23	CXADR	-0.110678	0.425604	0.035883	0.758284
Q5VU97	CAHD1_HUMAN	CACHD1	SUBLIT	SS_TYPE1	LC substrate	65.52	19.94	0	0	0		0.68	46	ROBO1	3.06	2.62004	Notch3	26.83	26.83	Nrxn1	0.201743	0.143493	-0.010686	0.927002
Q9H5Y7	SLIK6_HUMAN	SLITRK6		SS_TYPE1	LC substrate	65.46	21	4	4	0		0.67	45.33	CLSTN1	7.85	7.50331	Lrrc4b	34.15	34.15	TYRO3	-0.0362624	0.794614	-0.0633713	0.586545
Q9BTN0	LRFN3_HUMAN	LRFN3	OTHERS	SS_TYPE1	LC substrate	65.44	15.15	4	0	0		0.77	62.33	PDPN	16.56	16.3829	Lrrc4b	26.83	26.83	BSG	-0.396983	0.00295729	-0.054578	0.639596
Q96E16	SMI19_HUMAN	SMIM19		SS_NO_TYPE	LC substrate	65.4	19.37	0	0	0		0.75	58.67	DSCAM	18.69	18.5544	SIRPA	30.77	30.77	Ghr	-0.174863	0.205987	-0.166726	0.150011
Q9Y6H6	KCNE3_HUMAN	KCNE3	OTHERS	SS_TYPE1	LC substrate	65.33	14.63	5	5	1	83:R->H	0.71	51.5	SORL1	19.42	19.2986	SORL1	21.95	21.95	KCNE1	0.00509412	0.970837	0.0341167	0.769845
P20916	MAG_HUMAN	MAG	OTHERS	SS_TYPE1	LC substrate	65.31	14.19	12	9	0		0.78	63	PTK7	19.97	19.8593	L1cam	37.5	37.5	PTPRF	0.893389	1.04684e-19	0.938659	5.98189e-36
P57087	JAM2_HUMAN	JAM2	OTHERS	SS_TYPE1	LC substrate	65.3	19.59	5	0	0		0.77	61.5	DLL1	19.13	19.003	PTPRF	31.71	31.71	DAG1	0.386537	0.00388777	-0.0470979	0.686206
O15197	EPHB6_HUMAN	EPHB6	SUBLIT	SS_TYPE1	LC substrate	65.28	22.51	0	3	1	603:A->P	0.69	48.33	VASN	46.03	46.4268	Ephb2	31.71	31.71	Ptprm	0.499704	0.000119569	-0.0716929	0.538265
Q13505	MTX1_HUMAN	MTX1	OTHERS	SS_TYPE1	LC substrate	65.23	20.23	11	0	0		0.77	62.33	EPHB2	4.51	4.09828	PDPN	24.39	24.39	Notch2	0.0312817	0.82233	-0.0853879	0.463316
Q04900	MUC24_HUMAN	CD164	OTHERS	SS_TYPE1	LC substrate	65.17	18.37	0	6	0		0.75	58.5	NPR3	14.72	14.5071	LRP1	29.27	29.27	CXADR	-0.248335	0.0701935	0.0698565	0.54875
Q14943	KI3S1_HUMAN	KIR3DS1		SS_TYPE1	LC substrate	65.17	17.67	0	0	0		0.68	47.33	NGFR	11.52	11.2448	Dscam	27.5	27.5	DAG1
O95168	NDUB4_HUMAN	NDUFB4		SS_NO_TYPE	LC substrate	65.07	12.5	6	0	0		0.75	57.83	NOTCH2	16.28	16.0975	SORL1	23.68	23.68	AXL	-0.104937	0.450146	-0.147612	0.203192
Q9BXM7	PINK1_HUMAN	PINK1		SS_NO_TYPE	LC substrate	65.01	14.87	11	19	4	92:C->F;98:R->W;111:I->S;115:Q->L	0.73	55	BSG	9.81	9.50148	TIE1	24.32	24.32	LDLR	0.151579	0.273889	-0.0728121	0.531924
Q5DX21	IGS11_HUMAN	IGSF11		SS_TYPE1	LC substrate	64.89	27.05	0	0	0		0.65	41.17	VASN	26.91	26.9344	CXADR	36.58	36.58	CXADR	0.652726	8.86301e-08	0.457719	3.22158e-05
Q96CU9	FXRD1_HUMAN	FOXRED1		SS_NO_TYPE	LC substrate	64.83	13.49	0	15	0		0.7	50.17	NTRK2	8.02	7.67662	Tacstd2	21.95	21.95	Dcc	0.262871	0.0548039	0.0266893	0.81898
O75871	CEAM4_HUMAN	CEACAM4		SS_TYPE1	LC substrate	64.72	13.39	0	0	0		0.72	53.5	LRP8	15.16	14.9557	Lrrc4b	39.02	39.02	Npr3	-0.137649	0.320916	0.0600714	0.60622
Q9UG56	PISD_HUMAN	PISD		SS_NO_TYPE	LC substrate	64.62	10.29	6	6	0		0.73	54.5	BSG	6.6	6.22897	Notch2	23.08	23.08	SORL1	-0.167177	0.226941	0.0078816	0.946126
Q8N386	LRC25_HUMAN	LRRC25	OTHERS	SS_TYPE1	LC substrate	64.53	14.69	0	0	0		0.7	49.17	IFNAR2	10.16	9.85829	Nectin1	24.39	24.39	HLA-A	-0.117943	0.395664	0.0614211	0.598138
P08574	CY1_HUMAN	CYC1		SS_NO_TYPE	LC substrate	64.38	13.69	7	2	0		0.69	48	NOTCH2	5.85	5.46437	Notch3	11.11	11.11	Ptprm	-0.121193	0.38268	-0.0515674	0.658201
Q8N6Y1	PCD20_HUMAN	PCDH20	OTHERS	SS_TYPE1	LC substrate	64.32	17.51	0	1	0		0.76	59.17	ERBB4	11.15	10.8676	CDH2	24.39	24.39	CLSTN2	0.232333	0.0909198	0.0675842	0.561857
Q13444	ADA15_HUMAN	ADAM15	OTHERS	SS_TYPE1	LC substrate	64.22	15.81	4	1	0		0.7	50.83	NOTCH2	5.21	4.81191	SORL1	12.2	12.2	CDH2	-0.265223	0.0525931	0.0297745	0.798474
P15391	CD19_HUMAN	CD19	OTHERS	SS_TYPE1	LC substrate	64.19	17.63	18	9	0		0.76	60.83	NTRK2	5.58	5.18911	MUC1	30.95	30.95	Dscam	-0.172693	0.21176	-0.042215	0.717289
Q9Y5E8	PCDBF_HUMAN	PCDHB15		SS_TYPE1	LC substrate	64.1	16.86	0	1	1	719:A->V	0.74	56.33	VASN	16.77	16.597	CDH2	31.71	31.71	Ntrk2	-0.154357	0.265088	-0.145004	0.211379
Q9Y336	SIGL9_HUMAN	SIGLEC9		SS_TYPE1	LC substrate	63.94	10.96	6	0	1	349:V->A	0.72	52.83	LRP8	10.58	10.2865	Nectin1	34.15	34.15	ERBB4	0.0380632	0.784653	0.0272625	0.815161
Q9Y286	SIGL7_HUMAN	SIGLEC7		SS_TYPE1	LC substrate	63.93	17.11	4	1	0		0.76	60.5	FLT1	17.56	17.4024	Nectin1	23.26	23.26	ERBB4	-0.102872	0.459161	-0.00611983	0.958156
Q8TCZ2	C99L2_HUMAN	CD99L2		SS_TYPE1	LC substrate	63.92	23.18	3	0	0		0.67	44.5	APLP2	9.92	9.61362	HLA-A	29.27	29.27	CXADR	0.422768	0.00144867	0.388977	0.000515335
O60487	MPZL2_HUMAN	MPZL2	OTHERS	SS_TYPE1	LC substrate	63.88	13.9	0	1	0		0.76	59.33	ROBO1	16.74	16.5664	Scn4b	21.95	21.95	PTPRF	-0.246519	0.0723359	-0.0278416	0.811306
Q04912	RON_HUMAN	MST1R	OTHERS	SS_TYPE1	LC substrate	63.78	21.93	4	9	1	973:A->T	0.75	57.83	JAG2	34.21	34.3766	MET	19.51	19.51	SPN	-0.0362545	0.794658	0.0629915	0.588795
P11117	PPAL_HUMAN	ACP2	SUBLIT	SS_NO_TYPE	LC substrate	63.67	22.96	0	1	1	402:V->I	0.78	63.67	TIE1	9.93	9.62381	VASN	14.63	14.63	Nlgn1	-0.0475764	0.732632	-0.0169342	0.884559
O75078	ADA11_HUMAN	ADAM11		SS_TYPE1	LC substrate	63.64	14.16	3	1	0		0.69	48	CXADR	10.14	9.8379	Notch2	26.83	26.83	Nectin1	0.5784	4.63344e-06	0.0288576	0.804555
P17301	ITA2_HUMAN	ITGA2		SS_TYPE1	LC substrate	63.63	23.7	19	17	1	1127:K->Q	0.64	39.67	MUC1	3.05	2.60985	CD44	28.57	28.57	MET	0.142956	0.302429	0.379732	0.000716377
P01133	EGF_HUMAN	EGF	OTHERS	SS_TYPE1	LC substrate	63.63	21.79	57	48	1	1043:L->F	0.66	43.83	NPR3	12.18	11.9176	LRP1	2.44	2.44	Npr3	-0.0365978	0.792756	-0.0758911	0.514673
Q9Y5E1	PCDB9_HUMAN	PCDHB9		SS_TYPE1	LC substrate	63.61	15.96	0	0	0		0.71	51.5	ROBO1	16.19	16.0057	CDH2	14.63	14.63	Ntrk2	-0.165996	0.230287	-0.109857	0.344813
Q9BX59	TPSNR_HUMAN	TAPBPL	OTHERS	SS_TYPE1	LC substrate	63.57	18.17	0	0	0		0.75	59	SPN	11.75	11.4793	SIRPA	31.71	31.71	CXADR	-0.315378	0.0201821	0.0282985	0.808268
Q9P244	LRFN1_HUMAN	LRFN1		SS_TYPE1	LC substrate	63.56	14.31	4	0	0		0.74	57	PDPN	16.34	16.1586	Lrrc4b	34.15	34.15	APLP2	0.427254	0.00127212	-0.0574791	0.621875
Q8IWT1	SCN4B_HUMAN	SCN4B	SUBEXPERT	SS_TYPE1	LC substrate	63.54	20.91	12	5	3	162:V->G;166:I->L;179:L->F	0.73	54.83	SORT1	79.39	80.4363	Scn4b	34.15	34.15	Scn4b	0.498239	0.000126102	-0.0481829	0.679367
P56975	NRG3_HUMAN	NRG3		SS_TYPE1	LC substrate	63.52	15.57	30	3	0		0.67	45.5	BSG	4.72	4.31237	BTC	24.39	24.39	NGFR	0.348012	0.00991801	0.033615	0.773138
Q8N4L4	SPEM1_HUMAN	SPEM1		SS_NO_TYPE	LC substrate	63.39	20.59	0	0	0		0.78	63.67	LRP6	10.68	10.3884	PTPRF	12.2	12.2	SIRPA	-0.0452327	0.745348	-0.0610517	0.600345
Q6ZMC9	SIG15_HUMAN	SIGLEC15		SS_TYPE1	LC substrate	63.22	15.04	4	0	1	273:F->L	0.74	56	CD44	17.99	17.8408	CXADR	17.07	17.07	KCNE1	0.00786187	0.955006	-0.0141848	0.903202
Q7Z7H5	TMED4_HUMAN	TMED4		SS_TYPE1	LC substrate	63.18	17.13	0	0	0		0.73	54.83	LRP6	10.13	9.82771	Pam	18.42	18.42	IL1R2	-0.0459702	0.741339	-0.0674335	0.562732
Q9Y5F0	PCDBD_HUMAN	PCDHB13		SS_TYPE1	LC substrate	63.15	16.22	0	0	0		0.7	50.67	ROBO1	16.92	16.7499	CDH2	34.15	34.15	Ntrk2	-0.463922	0.000410371	-0.159721	0.168139
Q8WZ59	TM190_HUMAN	TMEM190	OTHERS	SS_TYPE1	LC substrate	63.11	18.25	0	0	0		0.73	55	TYRO3	7.91	7.56448	L1cam	14.63	14.63	TNFRSF17	-0.128299	0.35519	-0.0378603	0.745404
Q9Y5E6	PCDB3_HUMAN	PCDHB3		SS_TYPE1	LC substrate	63.05	16.17	0	0	0		0.7	50.67	ROBO1	14.07	13.8444	CDH2	34.15	34.15	Ntrk2	-0.227266	0.0983953	-0.120698	0.298999
Q9Y5E7	PCDB2_HUMAN	PCDHB2		SS_TYPE1	LC substrate	63.05	16.17	0	0	0		0.7	50.67	ROBO1	17.79	17.6369	CDH2	34.15	34.15	Ntrk2	-0.0494484	0.722526	-0.119855	0.30241
Q96PC5	MIA2_HUMAN	MIA2		SS_NO_TYPE	LC substrate	63.03	16.04	9	1	0		0.76	60.33	SORL1	2.19	1.7331	Ntrk2	26.83	26.83	HLA-A	-0.166729	0.228206	-0.0567216	0.626482
Q9Y696	CLIC4_HUMAN	CLIC4		SS_NO_TYPE	LC substrate	62.93	14.4	0	5	0		0.74	55.83	LRRC4B	11.86	11.5914	HLA-A	21.95	21.95	JAG2	-0.139265	0.315214	0.193265	0.0943798
P21860	ERBB3_HUMAN	ERBB3	OTHERS	SS_TYPE1	LC substrate	62.93	14.37	0	48	0		0.73	55.17	SORL1	43.29	43.6334	ERBB4	29.27	29.27	SORL1	0.592009	2.41647e-06	0.42615	0.000123921
Q3KR37	ASTRB_HUMAN	GRAMD1B		SS_NO_TYPE	LC substrate	62.92	18.74	0	0	0		0.71	52.17	MUC1	3.39	2.95647	VASN	24.39	24.39	TNFRSF1A	0.101206	0.466501	0.00381337	0.973919
Q8WYK1	CNTP5_HUMAN	CNTNAP5		SS_TYPE1	LC substrate	62.88	14.08	0	0	0		0.7	49.33	DLL1	3.68	3.25212	Notch3	21.95	21.95	DAG1	0.492508	0.000154919	0.0450642	0.699092
P40238	TPOR_HUMAN	MPL	OTHERS	SS_TYPE1	LC substrate	62.87	20.49	4	20	3	505:S->N;515:W->K;515:W->L	0.73	54.33	PAM	6.77	6.40228	Ghr	23.81	23.81	TYRO3	0.470213	0.000333593	0.208913	0.0701222
P04921	GLPC_HUMAN	GYPC		SS_TYPE3	LC substrate	62.82	17.95	3	6	0		0.75	58.67	DLL1	25	24.9873	Nrxn1	34.09	34.09	Nrxn1	-0.282828	0.0382432	-0.108213	0.352122
Q9NZA1	CLIC5_HUMAN	CLIC5		SS_NO_TYPE	LC substrate	62.7	13.69	5	2	0		0.74	56.33	LRRC4B	9.27	8.95096	Epha4	21.95	21.95	JAG2	-0.175296	0.204849	0.00303454	0.979244
Q8N118	CP4X1_HUMAN	CYP4X1		SS_NO_TYPE	LC substrate	62.63	23.29	0	0	0		0.76	59.17	TYRO3	4.32	3.90458	Nlgn1	17.07	17.07	Nradd	-0.0655676	0.637601	-0.0518457	0.656472
P01903	DRA_HUMAN	HLA-DRA	OTHERS	SS_TYPE1	LC substrate	62.54	16.72	14	11	1	242:L->V	0.71	52	NOTCH4	17.32	17.1577	Epha4	30.23	30.23	ERBB4	-0.311603	0.02181	0.048139	0.679643
Q9Y5F1	PCDBC_HUMAN	PCDHB12		SS_TYPE1	LC substrate	62.48	17.31	0	0	0		0.74	57.33	VASN	17.23	17.066	CDH2	34.15	34.15	Ntrk2	-0.365725	0.00653706	-0.155237	0.18056
P23467	PTPRB_HUMAN	PTPRB		SS_TYPE1	LC substrate	62.48	26.07	4	1	0		0.66	43.5	BSG	7.66	7.30961	PTPRF	39.02	39.02	HLA-A	0.0611248	0.660608	-0.048606	0.676707
Q96QU1	PCD15_HUMAN	PCDH15	OTHERS	SS_TYPE1	LC substrate	62.46	17.3	5	37	0		0.76	60.67	DLL1	6.65	6.27995	Cdh1	31.71	31.71	CDH2	0.202793	0.141378	0.0384892	0.741322
Q96FB5	MT25B_HUMAN	METTL25B		SS_NO_TYPE	LC substrate	62.44	19.24	0	0	1	400:V->L	0.74	57.33	DLL1	4.63	4.22061	Epha4	0	0
Q5TGI0	FAXC_HUMAN	FAXC		SS_NO_TYPE	LC substrate	62.43	14	0	0	0		0.75	57.67	APLP2	6.6	6.22897	Ephb2	29.27	29.27	AXL	0.333166	0.0138259	0.0254955	0.826949
P15509	CSF2R_HUMAN	CSF2RA	OTHERS	SS_TYPE1	LC substrate	62.42	16.13	18	5	0		0.74	56	FLT1	7.75	7.40137	TYRO3	28.26	28.26	NGFR	0.0778009	0.576033	0.0578166	0.619827
P05362	ICAM1_HUMAN	ICAM1	OTHERS	SS_TYPE1	LC substrate	62.4	23.63	12	100	1	478:R->W	0.82	70.33	PTPRF	10.9	10.6127	FLT1	27.91	27.91	Tacstd2	-0.175204	0.205089	-0.0499001	0.668596
Q9NYL4	FKB11_HUMAN	FKBP11		SS_NO_TYPE	LC substrate	62.38	15.99	0	1	0		0.74	56.33	EPHB2	13.43	13.192	SORL1	29.27	29.27	TYRO3	-0.0894732	0.519965	-0.0641423	0.581991
Q9NY15	STAB1_HUMAN	STAB1	OTHERS	SS_TYPE1	LC substrate	62.38	24.6	4	8	1	2506:M->T	0.66	43.33	CD44	3.5	3.06861	Notch3	7.32	7.32	SORL1	-0.109407	0.43097	-0.0300654	0.796547
Q9BY64	UDB28_HUMAN	UGT2B28		SS_NO_TYPE	LC substrate	62.38	15.36	5	0	0		0.7	49.67	L1CAM	6.62	6.24936	APLP2	23.26	23.26	CXADR	-0.0825369	0.552952	-0.0542665	0.641511
Q9HBJ8	CLTRN_HUMAN	CLTRN		SS_TYPE1	LC substrate	62.21	18.55	4	2	0		0.64	40.33	KCNE2	10.81	10.521	BSG	26.83	26.83	AXL	-0.0304295	0.827095	-0.0628307	0.589749
Q9NYQ8	FAT2_HUMAN	FAT2	OTHERS	SS_TYPE1	LC substrate	62.13	22.01	0	2	0		0.76	59.17	CDH2	3.17	2.73218	CDH2	34.15	34.15	PTK7	0.160364	0.246711	-0.0711564	0.541318
Q5T7P8	SYT6_HUMAN	SYT6		SS_NO_TYPE	LC substrate	62.13	18.88	0	0	0		0.73	55.17	TNFRSF17	10.78	10.4904	Ptprm	26.83	26.83	TNFRSF1A	0.572683	6.0384e-06	-0.0169128	0.884704
Q13705	AVR2B_HUMAN	ACVR2B		SS_TYPE1	LC substrate	62	16.21	8	20	0		0.74	57.33	PTPRF	13.87	13.6405	MET	29.27	29.27	Aplp1	0.256751	0.0609126	0.16023	0.166772
P48357	LEPR_HUMAN	LEPR	OTHERS	SS_TYPE1	LC substrate	61.95	21.2	0	89	0		0.81	68.83	LRP6	3.26	2.82394	Dscam	30.23	30.23	TNFRSF1A	-0.168227	0.223995	0.0189317	0.871052
Q9UBK5	HCST_HUMAN	HCST		SS_TYPE1	LC substrate	61.9	12.23	4	0	0		0.79	65.33	VASN	20.43	20.3283	CLSTN2	31.71	31.71	APLP2	-0.0242984	0.861548	-0.043904	0.706482
Q6Q8B3	MO2R2_HUMAN	CD200R1L	OTHERS	SS_TYPE1	LC substrate	61.81	17.31	0	1	0		0.74	57.17	SIRPA	18.08	17.9325	PTK7	29.27	29.27	IL1R2	-0.0406287	0.770521	-0.0637487	0.584313
Q8NBR0	P5I13_HUMAN	TP53I13	OTHERS	SS_TYPE1	LC substrate	61.71	17.98	0	0	0		0.71	52	TNFRSF17	8.4	8.06402	Notch3	12.2	12.2	Dll1	-0.253259	0.0646357	-0.0786353	0.499541
Q8IXH8	CAD26_HUMAN	CDH26	OTHERS	SS_TYPE1	LC substrate	61.69	14.78	0	0	1	615:V->L	0.73	54.83	IFNAR2	30.41	30.5026	CDH2	12.2	12.2	PTK7	0.107406	0.439497	0.26492	0.0207376
Q8NAN2	MIGA1_HUMAN	MIGA1		SS_NO_TYPE	LC substrate	61.59	18.84	6	0	0		0.66	43.17	VASN	5.06	4.65899	IFNAR2	24.39	24.39	Notch1	0.418035	0.00165843	-0.113733	0.32795
Q6UY11	DLK2_HUMAN	DLK2	OTHERS	SS_TYPE1	LC substrate	61.55	12.32	0	0	1	301:G->R	0.76	60.5	CLSTN1	26.37	26.3839	Dll1	14.63	14.63	LRP1	0.120785	0.384295	-0.0717068	0.538186
P48551	INAR2_HUMAN	IFNAR2	SUBEXPERT	SS_TYPE1	LC substrate	61.38	11.9	0	3	0		0.66	43.67	MUC1	6.21	5.83138	Cdh1	24.39	24.39	HLA-A	-0.101121	0.466878	0.0408287	0.726201
O75795	UDB17_HUMAN	UGT2B17		SS_NO_TYPE	LC substrate	61.38	21.16	5	13	0		0.72	52.83	LRRC4B	5.47	5.07697	LRP6	19.51	19.51	Ghr	0.12936	0.351193	0.11537	0.320993
A1L1A6	IGS23_HUMAN	IGSF23		SS_NO_TYPE	LC substrate	61.38	20.16	0	0	0		0.79	64.5	FLT1	18.23	18.0854	PTK7	31.71	31.71	CDH2	0.0501482	0.71876	0.0739902	0.525289
Q8N292	GAPT_HUMAN	GAPT		SS_NO_TYPE	LC substrate	61.34	22.76	0	0	0		0.71	51.5	SORL1	16.56	16.3829	Notch2	34.15	34.15	LRP1	-0.17304	0.210828	-0.0109043	0.925516
Q8TDQ1	CLM1_HUMAN	CD300LF	OTHERS	SS_TYPE1	LC substrate	61.33	19.38	4	0	0		0.72	53.67	DLL1	9.31	8.99174	PTPRF	2.44	2.44	Lrp8	-0.0294206	0.832744	0.0527011	0.65117
Q9UIK5	TEFF2_HUMAN	TMEFF2	SUBLIT	SS_TYPE1	LC substrate	61.32	17.08	0	4	0		0.73	55.33	LRP8	10.96	10.6739	Notch4	31.71	31.71	Lrp8	0.656124	7.2055e-08	0.881863	7.19204e-26
Q9NZ45	CISD1_HUMAN	CISD1		SS_TYPE3	LC substrate	61.3	20.8	0	0	0		0.72	53.17	FLT1	17.59	17.433	AXL	28.95	28.95	Nlgn1	-0.0500553	0.71926	-0.0970109	0.404465
O43581	SYT7_HUMAN	SYT7	SUBLIT	SS_NO_TYPE	LC substrate	61.24	23.99	4	0	0		0.64	40.67	JAG2	6.45	6.07605	ERBB4	26.83	26.83	CXADR	0.117775	0.396342	-0.0329335	0.777617
Q96RT6	CTGE2_HUMAN	CTAGE1		SS_NO_TYPE	LC substrate	61.23	12.35	0	0	0		0.71	51.17	FLT1	3.89	3.4662	Notch3	23.68	23.68	MET	-0.0451566	0.745762	-0.0296173	0.799515
Q14392	LRC32_HUMAN	LRRC32	OTHERS	SS_TYPE1	LC substrate	61.21	21.35	0	0	0		0.76	60	VASN	13.44	13.2022	VASN	31.71	31.71	VASN	-0.229682	0.0947736	-0.0746574	0.521551
O95833	CLIC3_HUMAN	CLIC3		SS_NO_TYPE	LC substrate	61.17	14.36	0	0	1	38:P->H	0.73	54.33	APLP2	9.75	9.44031	Npr3	21.95	21.95	SORL1	-0.119011	0.391367	-0.00203171	0.986103
Q9UIB8	SLAF5_HUMAN	CD84	OTHERS	SS_TYPE1	LC substrate	61.16	17.24	3	4	0		0.74	56.67	FLT1	12.46	12.2031	TNFRSF1A	31.71	31.71	CD44	-0.0239845	0.863319	0.00713708	0.951209
A2RUT3	TMM89_HUMAN	TMEM89	OTHERS	SS_TYPE1	LC substrate	61.15	27.69	0	0	1	61:P->T	0.78	62.67	TACSTD2	12.58	12.3254	CSF1	23.26	23.26	TYRO3	-0.0359382	0.796411	-0.0571722	0.62374
Q969Z4	TR19L_HUMAN	RELT		SS_TYPE1	LC substrate	61.14	14.69	0	2	0		0.77	61.67	DLL1	8.6	8.26792	LDLR	39.02	39.02	Npr3	0.0496203	0.7216	0.0279449	0.810619
Q15116	PDCD1_HUMAN	PDCD1	OTHERS	SS_TYPE1	LC substrate	61.12	18.3	9	8	0		0.64	40.5	SORL1	9.03	8.70629	AXL	12.2	12.2	Dcc	-0.255346	0.0623889	-0.0537525	0.644676
Q5T1S8	NCMAP_HUMAN	NCMAP	OTHERS	SS_TYPE1	LC substrate	61.12	15.08	0	0	0		0.73	55.5	MUC1	25.49	25.4868	Ntrk2	9.76	9.76	Ptprm	-0.0261797	0.850946	-0.00474289	0.967565
Q3B7T3	BEAN1_HUMAN	BEAN1		SS_NO_TYPE	LC substrate	60.98	14.09	0	1	0		0.79	65.33	NOTCH4	9.27	8.95096	Dcc	26.83	26.83	Notch4	0.557126	1.21122e-05	0.0601119	0.605977
Q6ZVL6	K154L_HUMAN	KIAA1549L		SS_NO_TYPE	LC substrate	60.88	14.34	0	0	0		0.7	49.17	LRP6	2.27	1.81466	CSF1	14.63	14.63	JAG2	0.265531	0.0523089	0.0345321	0.767121
Q5SZK8	FREM2_HUMAN	FREM2	OTHERS	SS_TYPE1	LC substrate	60.85	21.83	0	9	0		0.75	58.17	APLP2	1.55	1.08064	CDH2	14.63	14.63	DAG1	-0.0997618	0.47292	0.0953445	0.412623
O43493	TGON2_HUMAN	TGOLN2	OTHERS	SS_TYPE1	LC substrate	60.82	14.98	13	2	0		0.71	51.33	FLT1	8.47	8.13539	Notch2	19.51	19.51	CDH2	-0.159493	0.249323	0.0321567	0.782732
Q96LA6	FCRL1_HUMAN	FCRL1	OTHERS	SS_TYPE1	LC substrate	60.64	17.75	0	0	0		0.7	50.5	NRXN1	17.48	17.3208	IL1R2	31.71	31.71	JAG2	-0.180004	0.192755	-0.0229161	0.844225
Q5JXA9	SIRB2_HUMAN	SIRPB2	OTHERS	SS_TYPE1	LC substrate	60.59	12.19	0	0	1	304:L->F	0.77	61	NTRK2	16.96	16.7907	SIRPA	24.39	24.39	Notch4	-0.0875712	0.528912	0.0606005	0.603046
P12821	ACE_HUMAN	ACE	OTHERS	SS_TYPE1	LC substrate	60.58	21.62	4	153	2	1279:R->Q;1286:R->S	0.75	57.67	TIE1	5.74	5.35223	MET	9.76	9.76	SORL1	0.0423502	0.761079	0.0207531	0.858769
Q12836	ZP4_HUMAN	ZP4	OTHERS	SS_TYPE1	LC substrate	60.57	16.7	4	0	0		0.75	58.33	TYRO3	6.48	6.10664	CXADR	26.83	26.83	Aplp1	-0.136037	0.326672	-0.0566704	0.626794
Q13145	BAMBI_HUMAN	BAMBI	OTHERS	SS_TYPE1	LC substrate	60.55	21.25	6	10	0		0.74	55.83	NOTCH4	10	9.69518	Ntrk2	34.15	34.15	IGF1R	0.0583109	0.675343	-0.0141916	0.903156
P43308	SSRB_HUMAN	SSR2	OTHERS	SS_TYPE1	LC substrate	60.47	16.28	4	2	0		0.74	56	DAG1	13.66	13.4264	ROBO1	27.5	27.5	Lrp8	-0.334334	0.0134767	-0.126092	0.27776
Q9Y6Q6	TNR11_HUMAN	TNFRSF11A		SS_TYPE1	LC substrate	60.24	20.11	5	10	0		0.74	57	PTPRM	9.09	8.76746	TNFRSF1A	39.02	39.02	CXADR	0.0342738	0.805652	0.133453	0.25044
Q9H6D8	FNDC4_HUMAN	FNDC4		SS_TYPE1	LC substrate	60.22	16.81	0	1	0		0.69	47.83	NGFR	14.53	14.3134	TYRO3	12.2	12.2	Lrp8	0.432006	0.00110637	-0.0818903	0.481898
Q9H0Q3	FXYD6_HUMAN	FXYD6		SS_TYPE1	LC substrate	60.21	18.89	11	5	0		0.66	43.83	L1CAM	20	19.8899	Dll1	20.93	20.93	Notch1	0.234965	0.0872166	-0.116343	0.316901
Q9C091	GRB1L_HUMAN	GREB1L		SS_NO_TYPE	LC substrate	60.12	16.77	0	3	0		0.74	56.33	KCNE1	1.2	0.723825	Pam	22.5	22.5	Dll1	0.23641	0.0852337	0.839103	2.96714e-21
Q9P2J2	TUTLA_HUMAN	IGSF9	OTHERS	SS_TYPE1	LC substrate	60.07	14.19	0	0	0		0.71	51.67	MUC1	14.5	14.2828	L1cam	31.71	31.71	Notch4	-0.163624	0.237111	0.0359459	0.757873
Q6PEX7	TEX38_HUMAN	TEX38		SS_NO_TYPE	LC substrate	60.02	13.04	0	0	0		0.67	45.67	BSG	13.11	12.8657	SIRPA	21.95	21.95	Cdh1	-0.0453257	0.744842	-0.0649609	0.577172
P10966	CD8B_HUMAN	CD8B		SS_TYPE1	LC substrate	59.89	24.47	11	5	0		0.74	57.17	BTC	18.57	18.4321	SIRPA	31.71	31.71	Notch1	-0.109199	0.431854	-0.0328696	0.778037
P08922	ROS1_HUMAN	ROS1	OTHERS	SS_TYPE1	LC substrate	59.85	18.89	0	9	0		0.78	63.33	LRRC4B	7.76	7.41156	Epha4	23.26	23.26	ERBB4	-0.0969118	0.485719	-0.0094735	0.935266
Q8NC54	KCT2_HUMAN	KCT2		SS_TYPE1	LC substrate	59.78	16.98	0	0	0		0.74	57	BSG	10.94	10.6535	IFNAR2	31.71	31.71	Ghr
P09619	PGFRB_HUMAN	PDGFRB		SS_TYPE1	LC substrate	59.59	17.58	16	46	1	561:R->C	0.72	52.5	DLL1	21.07	20.9807	FLT1	17.07	17.07	CD44	-0.329854	0.0148587	-0.0504136	0.665388
Q9NYZ4	SIGL8_HUMAN	SIGLEC8	OTHERS	SS_TYPE1	LC substrate	59.58	16.02	4	0	1	388:R->G	0.74	56.83	FLT1	7.82	7.47273	CXADR	17.07	17.07	CXADR	0.770393	9.66506e-12	-0.0202818	0.861944
P40200	TACT_HUMAN	CD96	OTHERS	SS_TYPE1	LC substrate	59.57	16.47	4	2	0		0.73	55.67	NGFR	7.69	7.3402	CLSTN1	31.71	31.71	MERTK	-0.173965	0.208361	-0.0603829	0.60435
P49771	FLT3L_HUMAN	FLT3LG		SS_TYPE1	LC substrate	59.57	19.11	29	5	0		0.76	59.67	CD44	9.36	9.04272	Ptprm	19.51	19.51	CSF1	-0.338994	0.0121578	-0.109502	0.34638
Q6PJG9	LRFN4_HUMAN	LRFN4		SS_TYPE1	LC substrate	59.54	14.92	4	0	0		0.67	45	APLP2	26.61	26.6286	VASN	34.15	34.15	Lrp8	-0.0916069	0.51002	0.0706859	0.544002
Q6UXD1	HRCT1_HUMAN	HRCT1		SS_NO_TYPE	LC substrate	59.45	12.9	0	0	0		0.63	37.67	NPR3	13.04	12.7944	LRP6	29.54	29.54	L1cam	-0.0146088	0.916498	0.112936	0.331374
Q15256	PTPRR_HUMAN	PTPRR	OTHERS	SS_TYPE1	LC substrate	59.26	14.77	0	2	1	249:Y->H	0.71	51.67	FLT1	15.37	15.1697	Ptprm	29.27	29.27	TNFRSF17	0.322249	0.0174823	0.0594605	0.609894
Q5SY80	CTSRE_HUMAN	CATSPERE	OTHERS	SS_TYPE1	LC substrate	59.18	21	0	1	0		0.66	44	NOTCH4	2.63	2.18167	Pam	9.76	9.76	CSF1	0.00643363	0.963174	-0.0496285	0.670295
P28068	DMB_HUMAN	HLA-DMB	OTHERS	SS_TYPE1	LC substrate	59.17	17.83	4	1	0		0.73	55.33	EPHA4	17.49	17.331	HLA-A	31.71	31.71	Epha4	-0.259415	0.0581897	0.0707312	0.543743
A6NJW9	CD8B2_HUMAN	CD8B2		SS_TYPE1	LC substrate	59.14	23.84	0	0	0		0.72	53.33	BTC	18.57	18.4321	SIRPA	24.39	24.39	PDPN	0.406303	0.00229964	-0.0789058	0.498062
Q5VUB5	F1711_HUMAN	FAM171A1		SS_TYPE1	LC substrate	59.04	31.2	0	0	0		0.61	35.33	JAG2	2.92	2.47732	MERTK	31.71	31.71	Cdh1	0.843035	1.28092e-15	0.51694	1.74499e-06
Q5VY43	PEAR1_HUMAN	PEAR1		SS_NO_TYPE	LC substrate	58.83	15.05	0	0	0		0.68	46.5	IL1R2	21.7	21.623	Notch3	29.27	29.27	Epha4	-0.379122	0.00469636	-0.123948	0.286076
Q9H195	MUC3B_HUMAN	MUC3B		SS_NO_TYPE	LC substrate	58.83	12.88	0	0	0		0.72	52.83	NTRK2	3.56	3.12978	MET	29.27	29.27	Cdh1
Q96H15	TIMD4_HUMAN	TIMD4	OTHERS	SS_TYPE1	LC substrate	58.71	16.68	0	4	0		0.72	54	L1CAM	7.94	7.59507	Scn4b	29.27	29.27	VASN	-0.122914	0.375907	-0.0642684	0.581247
Q9UN72	PCDA7_HUMAN	PCDHA7		SS_TYPE1	LC substrate	58.68	20.14	0	0	0		0.71	51.33	CDH2	12.27	12.0094	CDH2	14.63	14.63	PTPRF	0.471441	0.000320231	-0.0802512	0.490741
Q9Y5H7	PCDA5_HUMAN	PCDHA5		SS_TYPE1	LC substrate	58.66	17.31	0	0	1	691:A->V	0.72	52.67	CDH2	14.32	14.0993	CDH2	12.2	12.2	BTC	0.375873	0.00509484	-0.0663186	0.569222
Q8NCW0	KREM2_HUMAN	KREMEN2		SS_TYPE1	LC substrate	58.57	12.62	9	0	0		0.8	66.83	FLT1	4.98	4.57743	MERTK	18.6	18.6	Dscam	-0.101078	0.467072	-0.0697864	0.549152
Q92824	PCSK5_HUMAN	PCSK5	OTHERS	SS_TYPE1	LC substrate	58.56	18.06	10	27	0		0.72	53	FLT1	2.47	2.01855	ERBB4	26.83	26.83	LRP1	0.356785	0.00809083	0.0358325	0.758613
Q9BVK6	TMED9_HUMAN	TMED9		SS_TYPE1	LC substrate	58.56	18.06	12	0	0		0.75	58.83	FLT1	10.64	10.3476	IL1R2	25	25	SORL1	-0.268669	0.0494846	-0.0650747	0.576504
Q92896	GSLG1_HUMAN	GLG1	SUBLIT	SS_TYPE1	LC substrate	58.52	24.23	3	0	0		0.7	50.5	VASN	2.46	2.00836	LRP6	26.83	26.83	MET	-0.259275	0.0583299	0.26121	0.0226577
Q96IX5	ATPMK_HUMAN	ATP5MK		SS_NO_TYPE	LC substrate	58.52	19.37	0	0	0		0.68	47.17	CLSTN1	29.31	29.3812	Ghr	20.93	20.93	Aplp1
Q6UWW9	TM207_HUMAN	TMEM207	OTHERS	SS_TYPE1	LC substrate	58.5	21.86	0	1	1	57:L->V	0.69	48.33	BTC	12.33	12.0705	MET	29.27	29.27	HLA-A	-0.0234575	0.866295	-0.0776711	0.504831
Q9H0V9	LMA2L_HUMAN	LMAN2L	OTHERS	SS_TYPE1	LC substrate	58.4	14.66	10	14	0		0.76	60.67	CDH2	8.62	8.28831	L1cam	27.91	27.91	Notch1	0.297585	0.0288595	0.0303188	0.79487
P01909	DQA1_HUMAN	HLA-DQA1		SS_TYPE1	LC substrate	58.24	16.32	14	34	6	209:A->T;221:A->T;229:V->M;230:G->C;237:F->L;240:R->Q	0.7	49.67	NOTCH4	12.99	12.7434	HLA-A	20.93	20.93	Dll1	-0.268129	0.0499616	0.0286378	0.806014
P05106	ITB3_HUMAN	ITGB3		SS_TYPE1	LC substrate	58.2	17.95	41	37	2	746:Missing;749:D->H	0.72	54	SORT1	6.09	5.70904	Dll1	18.6	18.6	PTPRF	-0.149056	0.282049	-0.0265994	0.81958
Q6UWV2	MPZL3_HUMAN	MPZL3	OTHERS	SS_TYPE1	LC substrate	58.2	20.5	0	0	3	155:M->V;168:V->G;172:V->M	0.7	50.83	CD44	20	19.8899	Scn4b	29.27	29.27	Dscam	-0.220585	0.108969	-0.0202541	0.862131
Q9UF33	EPHA6_HUMAN	EPHA6	OTHERS	SS_TYPE1	LC substrate	58.19	20.29	7	0	0		0.61	35.5	SIRPA	58.11	58.742	Epha4	34.15	34.15	Scn4b	0.295661	0.0299613	0.00424499	0.970968
Q8N7X8	SIGL1_HUMAN	SIGLECL1		SS_NO_TYPE	LC substrate	58.18	28.6	0	0	0		0.77	62	SDC3	14.21	13.9872	AXL	34.15	34.15	CXADR	-0.0459533	0.74143	-0.0428446	0.713254
P10321	HLAC_HUMAN	HLA-C		SS_TYPE1	LC substrate	57.95	27.14	15	21	11	299:E->G;299:E->K;309:M->V;319:V->A;327:V->M;328:V->M;329:T->A;330:A->V;331:M->V;332:M->I;333:C->H	0.89	81.5	HLA-A	80.6	81.6699	HLA-A	60	60	HLA-A	-0.391489	0.00341857	0.0102948	0.929668
Q9ULK6	RN150_HUMAN	RNF150		SS_TYPE1	LC substrate	57.94	20.52	0	0	0		0.67	45.67	CLSTN1	5.71	5.32164	Notch3	34.15	34.15	IL1R2	-0.292667	0.0317459	0.0128307	0.912405
Q96NY7	CLIC6_HUMAN	CLIC6		SS_NO_TYPE	LC substrate	57.9	14.64	0	0	0		0.74	56.5	LRRC4B	4.12	3.70068	Ephb2	24.39	24.39	BSG	-0.00759037	0.956558	-0.0623301	0.592722
P10912	GHR_HUMAN	GHR	SUBEXPERT	SS_TYPE1	LC substrate	57.89	17.84	5	22	1	262:D->N	0.7	50.67	DLL1	69.28	70.1295	Ghr	75	75	Ghr	-0.139112	0.31575	-0.00245994	0.983174
P51841	GUC2F_HUMAN	GUCY2F	OTHERS	SS_TYPE1	LC substrate	57.79	14.47	5	4	0		0.72	53.67	LRP6	8.12	7.77857	TIE1	30.23	30.23	SIRPA	-0.112351	0.418597	-0.0120385	0.917793
O14967	CLGN_HUMAN	CLGN	OTHERS	SS_TYPE1	LC substrate	57.78	13.1	0	0	0		0.73	54.5	DAG1	4.26	3.84341	Pam	21.95	21.95	Notch2	-0.154722	0.263948	-0.0522224	0.654135
Q86XS8	GOLI_HUMAN	RNF130	OTHERS	SS_TYPE1	LC substrate	57.62	18.7	5	2	0		0.71	52	SORL1	9.07	8.74707	Dll1	23.26	23.26	KL	0.625466	4.26683e-07	0.632357	8.94628e-10
Q9Y5F3	PCDB1_HUMAN	PCDHB1	OTHERS	SS_TYPE1	LC substrate	57.59	15.15	0	0	2	712:I->T;719:K->I	0.72	54	SORT1	20.05	19.9409	CDH2	29.27	29.27	TNFRSF1A	0.26263	0.0550355	-0.0779702	0.503187
Q5TGZ0	MIC10_HUMAN	MICOS10		SS_NO_TYPE	LC substrate	57.53	15.34	4	0	0		0.67	44.5	ERBB4	20.51	20.4098	TNFRSF17	22.5	22.5	Tacstd2	0.448246	0.000676004	-0.0488502	0.675174
Q96JP9	CDHR1_HUMAN	CDHR1		SS_NO_TYPE	LC substrate	57.45	22.89	0	4	1	716:T->S	0.67	45.17	SIRPA	16.18	15.9955	CDH2	26.83	26.83	HLA-A	-0.035439	0.79918	0.0279586	0.810528
B8ZZ34	SHSA8_HUMAN	SHISA8	OTHERS	SS_TYPE1	LC substrate	57.34	25.35	0	0	0		0.61	35.67	TIE1	5.29	4.89347	PTPRF	29.27	29.27	DAG1	0.205686	0.135669	-0.046182	0.691999
Q86TY3	ARMD4_HUMAN	ARMH4		SS_TYPE1	LC substrate	57.33	27.01	0	0	0		0.68	47.5	NOTCH4	4.78	4.37353	AXL	34.15	34.15	SPN	0.363019	0.00697719	-0.0718309	0.537482
Q9UKQ2	ADA28_HUMAN	ADAM28	OTHERS	SS_TYPE1	LC substrate	57.31	22.31	0	5	1	684:M->I	0.68	46.83	SORL1	6.58	6.20858	LDLR	31.71	31.71	PDPN	-0.0818557	0.556245	-0.0145503	0.900721
Q9UBN6	TR10D_HUMAN	TNFRSF10D	OTHERS	SS_TYPE1	LC substrate	57.28	14.46	12	0	0		0.7	50.67	PDPN	10.62	10.3273	LRP6	12.2	12.2	CXADR	0.0768614	0.580663	-0.0600598	0.60629
Q9BWV2	SPAT9_HUMAN	SPATA9		SS_NO_TYPE	LC substrate	57.23	14.53	0	0	0		0.66	42.67	TNFRSF17	9.06	8.73687	Nlgn1	13.95	13.95	TYRO3	-0.0292054	0.833951	-0.0588301	0.613695
Q9NQX5	NPDC1_HUMAN	NPDC1		SS_NO_TYPE	LC substrate	57.22	24.48	4	1	0		0.65	41.33	IFNAR2	6.77	6.40228	Dscam	34.15	34.15	JAG2	0.173174	0.210471	-0.0262169	0.822132
Q5T292	TM273_HUMAN	TMEM273	OTHERS	SS_TYPE1	LC substrate	57.16	20.98	0	0	0		0.73	55.5	PDPN	20	19.8899	Nectin1	21.95	21.95	APLP2	0.40521	0.0023694	-0.0270352	0.816675
P09958	FURIN_HUMAN	FURIN	OTHERS	SS_TYPE1	LC substrate	56.9	19.38	50	9	0		0.63	38.17	VASN	3.15	2.7118	TIE1	13.95	13.95	CDH2	-0.232891	0.0901249	-0.010127	0.930811
Q13261	I15RA_HUMAN	IL15RA	OTHERS	SS_TYPE1	LC substrate	56.81	17.62	6	0	0		0.77	61	TYRO3	9.74	9.43012	IL1R2	20.93	20.93	Pam	-0.342098	0.0113421	-0.0534539	0.646517
O95196	CSPG5_HUMAN	CSPG5	OTHERS	SS_TYPE1	LC substrate	56.79	24.15	20	1	1	417:T->P	0.7	49.17	NPR3	8.48	8.14558	LDLR	19.51	19.51	Dscam	0.681634	1.39498e-08	0.0511904	0.660546
P07766	CD3E_HUMAN	CD3E	OTHERS	SS_TYPE1	LC substrate	56.78	14.48	11	12	0		0.75	58.83	TACSTD2	14.98	14.7721	BTC	23.91	23.91	Ghr	-0.165674	0.231206	-0.051163	0.660716
Q9BWL3	CA043_HUMAN	C1orf43		SS_NO_TYPE	LC substrate	56.75	15.28	0	0	0		0.7	50.5	SORT1	14.62	14.4051	PTPRF	31.71	31.71	TNFRSF17	0.13873	0.317095	-0.121372	0.296289
O75054	IGSF3_HUMAN	IGSF3	OTHERS	SS_TYPE1	LC substrate	56.7	17.16	0	4	0		0.67	45.67	CLSTN1	5.36	4.96483	Dscam	12.2	12.2	Pam	-0.128267	0.355311	-0.0649772	0.577076
Q9Y5R2	MMP24_HUMAN	MMP24		SS_TYPE1	LC substrate	56.68	17.88	4	1	0		0.78	63.83	NGFR	5.58	5.18911	CD44	31.71	31.71	LDLR	0.384918	0.00405298	0.18822	0.10347
O75144	ICOSL_HUMAN	ICOSLG	OTHERS	SS_TYPE1	LC substrate	56.64	18.8	4	2	0		0.68	47.5	LRP6	14.9	14.6906	Dscam	19.51	19.51	Notch2	0.82764	1.19376e-14	0.00923419	0.936898
Q5VX71	SUSD4_HUMAN	SUSD4	OTHERS	SS_TYPE1	LC substrate	56.51	24.12	0	0	0		0.64	40.5	FLT1	5.92	5.53573	PDPN	17.07	17.07	Notch4	0.129546	0.350495	-0.032233	0.782229
Q5VZ72	IZUM3_HUMAN	IZUMO3	OTHERS	SS_TYPE1	LC substrate	56.5	20.17	4	0	0		0.68	47	BTC	8.37	8.03344	CDH2	31.71	31.71	SORL1	-0.0378261	0.785963	-0.0503532	0.665764
Q9Y6X5	ENPP4_HUMAN	ENPP4	OTHERS	SS_TYPE1	LC substrate	56.48	22.03	4	0	0		0.77	62	PDPN	7.51	7.15669	Cdh1	26.83	26.83	Pam	0.427461	0.00126446	0.671873	3.04758e-11
Q6NT55	CP4FN_HUMAN	CYP4F22	OTHERS	SS_TYPE1	LC substrate	56.43	20.35	16	3	0		0.68	46.17	FLT1	4.52	4.10847	IGF1R	0	0		-0.119648	0.38882	-0.0590354	0.612455
Q9UJQ1	LAMP5_HUMAN	LAMP5	OTHERS	SS_TYPE1	LC substrate	56.4	17.13	0	0	0		0.73	54.5	LRP6	7.5	7.1465	MET	14.63	14.63	SDC3	0.538953	2.61618e-05	-0.0405144	0.728227
A8MVS5	HIDE1_HUMAN	HIDE1		SS_TYPE1	LC substrate	56.38	22.89	0	0	0		0.64	40.33	TIE1	11.74	11.4691	CD44	26.83	26.83	Nectin1
Q9Y5H6	PCDA8_HUMAN	PCDHA8		SS_TYPE1	LC substrate	56.37	16.63	0	0	0		0.71	51	CDH2	11.79	11.52	Cdh1	12.2	12.2	BTC	0.39439	0.00316762	-0.0629316	0.58915
A8MVW0	F1712_HUMAN	FAM171A2		SS_TYPE1	LC substrate	56.34	26.5	0	0	0		0.64	39.5	SORL1	2.78	2.33459	LRP1	19.51	19.51	CD44	0.248796	0.0696573	-0.063353	0.586654
Q68D85	NR3L1_HUMAN	NCR3LG1	OTHERS	SS_TYPE1	LC substrate	56.32	20.78	4	0	0		0.69	49	SIRPA	10.57	10.2763	Nectin1	34.15	34.15	SORT1	0.076382	0.583033	0.035281	0.762218
P06127	CD5_HUMAN	CD5		SS_TYPE1	LC substrate	56.32	13.17	0	2	0		0.68	46.83	NRXN1	5.46	5.06678	LRP1	30	30	Scn4b	-0.235111	0.0870147	-0.0497601	0.669471
Q9UN74	PCDA4_HUMAN	PCDHA4	SUBLIT	SS_TYPE1	LC substrate	56.3	16.66	0	0	0		0.71	51	CDH2	12.67	12.4172	CDH2	14.63	14.63	TIE1	0.506986	9.14563e-05	-0.087163	0.454036
A0A1B0GV90	CTXD2_HUMAN	CTXND2		SS_NO_TYPE	LC substrate	56.16	16.44	0	0	0		0.68	46.67	NTRK2	25.46	25.4562	CD44	26.83	26.83	Pam	0.084845	0.541866
Q8NB59	SYT14_HUMAN	SYT14		SS_TYPE3	LC substrate	56.16	22.22	0	9	0		0.7	49.83	TNFRSF17	4.86	4.45509	LRP1	18.6	18.6	SORT1	0.241949	0.0779608	0.505029	3.27942e-06
Q8WZ04	TOMT_HUMAN	TOMT		SS_NO_TYPE	LC substrate	56.15	17.26	0	0	1	52:R->W	0.71	51.83	IL1R2	11.34	11.0613	Nlgn1	21.95	21.95	APLP2
Q9ULC0	MUCEN_HUMAN	EMCN	OTHERS	SS_TYPE1	LC substrate	56.1	19.3	0	0	0		0.75	58.33	PDPN	14.18	13.9566	VASN	29.27	29.27	TNFRSF1A	-0.293779	0.0310727	-0.0596354	0.608841
Q6UXM1	LRIG3_HUMAN	LRIG3		SS_TYPE1	LC substrate	56.07	17.51	0	0	0		0.72	52.5	TACSTD2	9.92	9.61362	Lrrc4b	21.95	21.95	Dscam	-0.213337	0.121404	0.0949459	0.414588
P08575	PTPRC_HUMAN	PTPRC	OTHERS	SS_TYPE1	LC substrate	56.06	23.66	12	17	1	570:H->Q	0.77	61.33	FLT1	18.45	18.3097	PTPRF	26.83	26.83	CDH2	-0.213664	0.120821	-0.0328416	0.778221
P29320	EPHA3_HUMAN	EPHA3		SS_TYPE1	LC substrate	56.04	18.86	7	12	2	564:I->V;568:C->S	0.68	47	SORT1	62.56	63.2786	Epha4	22.73	22.73	SORT1	-0.201091	0.14482	0.267665	0.0194076
Q86UW2	OSTB_HUMAN	SLC51B		SS_NO_TYPE	LC substrate	56.03	16.9	6	7	0		0.66	43	TNFRSF17	17.97	17.8204	L1cam	43.9	43.9	Notch2	0.190141	0.168465	0.150798	0.193503
Q9P0K1	ADA22_HUMAN	ADAM22		SS_TYPE1	LC substrate	56	18.17	3	1	0		0.71	51.83	APP	4.97	4.56723	ROBO1	21.95	21.95	CXADR	0.36683	0.00636441	0.280881	0.01398
Q9NPG4	PCD12_HUMAN	PCDH12	SUBLIT	SS_TYPE1	LC substrate	55.97	27.04	0	5	0		0.7	50.5	SDC3	12.33	12.0705	CDH2	34.15	34.15	AXL	-0.234347	0.0880752	-0.0682221	0.558163
P16234	PGFRA_HUMAN	PDGFRA	NONSUB	SS_TYPE1	LC substrate	55.91	13.63	25	55	1	555:Y->C	0.77	61.83	APP	29.02	29.0855	FLT1	12.2	12.2	PDPN	-0.249317	0.0690553	-0.0514524	0.658916
Q6H3X3	ULBP5_HUMAN	RAET1G		SS_NO_TYPE	LC substrate	55.82	19.91	4	0	0		0.65	41.17	CD44	16.17	15.9853	HLA-A	7.5	7.5	Ntrk2	-0.202141	0.142689	-0.0440919	0.705284
Q13477	MADCA_HUMAN	MADCAM1		SS_TYPE1	LC substrate	55.79	21.92	0	5	0		0.64	40.83	FLT1	12.3	12.04	SIRPA	26.83	26.83	PTK7	0.325671	0.0162567	-0.107962	0.353247
Q9Y5I0	PCDAD_HUMAN	PCDHA13		SS_TYPE1	LC substrate	55.76	19.79	0	1	0		0.71	51	CDH2	14.42	14.2012	CDH2	12.2	12.2	BTC	0.269241	0.048983	-0.0848712	0.466035
Q9UN73	PCDA6_HUMAN	PCDHA6		SS_TYPE1	LC substrate	55.76	19.79	0	0	0		0.71	51	CDH2	11.26	10.9797	CDH2	12.2	12.2	BTC	0.298336	0.0284389	-0.110357	0.342608
Q8N126	CADM3_HUMAN	CADM3		SS_TYPE1	LC substrate	55.69	19.43	6	0	0		0.7	50.5	JAG2	19.6	19.4821	Dcc	21.95	21.95	SIRPA	0.627186	3.88114e-07	-0.0538999	0.643768
P36888	FLT3_HUMAN	FLT3	OTHERS	SS_TYPE1	LC substrate	55.56	18.09	47	24	1	557:V->I	0.75	59	APP	21.25	21.1642	FLT1	25	25	CLSTN1	-0.0029619	0.983041	0.0941875	0.418342
O75882	ATRN_HUMAN	ATRN	OTHERS	SS_TYPE1	LC substrate	55.51	21.34	0	3	0		0.68	46.67	FLT1	4.34	3.92497	Notch4	21.95	21.95	MET	-0.0416327	0.76501	0.401726	0.000322028
Q01973	ROR1_HUMAN	ROR1		SS_TYPE1	LC substrate	55.44	19.03	6	13	0		0.71	51	SIRPA	14.51	14.293	Ntrk2	26.83	26.83	Dscam	-0.227147	0.0985755	0.596245	1.32333e-08
A0A1B0GWG4	SRTM2_HUMAN	SERTM2		SS_NO_TYPE	LC substrate	55.41	19.73	0	0	0		0.71	52	LRP6	11.11	10.8268	APP	9.76	9.76	SIRPA	-0.204584	0.137822	-0.0295266	0.800117
P13762	DRB4_HUMAN	HLA-DRB4	OTHERS	SS_TYPE1	LC substrate	55.34	17.51	0	6	0		0.8	67.33	APLP1	18.05	17.9019	HLA-A	20.93	20.93	ERBB4
P30273	FCERG_HUMAN	FCER1G		SS_TYPE1	LC substrate	55.3	27.56	16	2	0		0.73	54.83	PDPN	17.44	17.28	PTPRF	19.51	19.51	BTC	-0.140564	0.310676	0.0236879	0.839047
O00478	BT3A3_HUMAN	BTN3A3		SS_TYPE1	LC substrate	55.18	21.68	4	0	0		0.79	64.33	TYRO3	12.16	11.8972	CXADR	26.83	26.83	CXADR	-0.363679	0.00686766	-0.104554	0.368737
Q13683	ITA7_HUMAN	ITGA7		SS_TYPE1	LC substrate	55.16	18.52	5	15	0		0.76	59.67	LRP6	3.05	2.60985	Nrxn1	12.2	12.2	MUC1	-0.209355	0.128678	-0.0612424	0.599205
Q92537	SUSD6_HUMAN	SUSD6		SS_TYPE1	LC substrate	55.1	18.03	0	0	0		0.73	54.33	L1CAM	7.59	7.23825	LRP1	12.2	12.2	SORT1	-0.145137	0.295036	0.187281	0.105236
Q5VV63	ATRN1_HUMAN	ATRNL1		SS_TYPE1	LC substrate	55.08	21.25	0	0	0		0.67	45.17	FLT1	4.71	4.30217	Notch1	24.39	24.39	TNFRSF1A	0.399518	0.00276368	0.0428057	0.713503
P52429	DGKE_HUMAN	DGKE		SS_NO_TYPE	LC substrate	55.02	18.81	8	7	0		0.7	50.67	CDH2	5.29	4.89347	MERTK	34.15	34.15	Dscam	0.000975438	0.994415	-0.0115294	0.921259
Q9UNE0	EDAR_HUMAN	EDAR	OTHERS	SS_TYPE1	LC substrate	54.98	19.32	5	8	0		0.74	56.33	FLT1	7.14	6.77949	Epha4	24.39	24.39	Aplp1	-0.160464	0.246414	0.0343715	0.768174
O14944	EREG_HUMAN	EREG	OTHERS	SS_TYPE1	LC substrate	54.96	22.94	47	5	1	147:R->Q	0.73	55.5	LDLR	21.3	21.2152	BTC	31.71	31.71	Pam	-0.0151324	0.913517	0.0598375	0.607625
P50895	BCAM_HUMAN	BCAM	NONSUB	SS_TYPE1	LC substrate	54.93	14.82	0	0	1	539:T->A	0.78	64.17	TIE1	14.33	14.1095	ROBO1	26.83	26.83	CSF1	-0.219059	0.111502	-0.0884585	0.44733
Q13797	ITA9_HUMAN	ITGA9		SS_TYPE1	LC substrate	54.9	22.49	9	4	0		0.61	35.17	CLSTN1	4.16	3.74146	Cdh1	36.58	36.58	CDH2	-0.400735	0.00267483	-0.000526317	0.9964
Q9H1U4	MEGF9_HUMAN	MEGF9	OTHERS	SS_TYPE1	LC substrate	54.89	14.07	0	0	0		0.72	53.5	DLL1	12.46	12.2031	Notch3	17.07	17.07	PDPN	0.480361	0.000236819	0.606079	6.56899e-09
Q8IVY1	CA210_HUMAN	C1orf210		SS_TYPE3	LC substrate	54.89	17.82	0	1	0		0.71	51.5	NPR3	19.47	19.3496	Nradd	36.58	36.58	MUC1	-0.0208126	0.881255	0.117421	0.312404
Q5JX69	F209B_HUMAN	FAM209B		SS_TYPE1	LC substrate	54.88	15.98	0	0	1	74:Q->K	0.7	49.67	ROBO1	17.54	17.382	VASN	26.83	26.83	Ephb2	-0.0461743	0.740231	-0.0384577	0.741527
O60449	LY75_HUMAN	LY75	OTHERS	SS_TYPE1	LC substrate	54.87	20.65	0	0	0		0.76	59.17	CLSTN2	1.92	1.45784	SIRPA	28.89	28.89	Nectin1	-0.173821	0.208744	0.0631432	0.587896
Q9Y5H8	PCDA3_HUMAN	PCDHA3		SS_TYPE1	LC substrate	54.81	19.95	0	4	0		0.7	50.67	CDH2	11.79	11.52	Cdh1	14.63	14.63	Dll1	0.39245	0.00333357	-0.154045	0.183973
Q8TED1	GPX8_HUMAN	GPX8		SS_NO_TYPE	LC substrate	54.81	21.36	5	1	0		0.72	52.67	SORT1	11	10.7146	L1cam	13.95	13.95	Notch1	-0.33772	0.0125067	-0.0916165	0.431215
Q96A26	F162A_HUMAN	FAM162A		SS_NO_TYPE	LC substrate	54.71	17.91	0	0	0		0.74	57.33	BSG	18.18	18.0345	BTC	18.42	18.42	Ntrk2	-0.127299	0.358983	-0.0723971	0.534271
O75077	ADA23_HUMAN	ADAM23	OTHERS	SS_TYPE1	LC substrate	54.7	15.02	3	0	0		0.68	47.33	KCNE2	3.24	2.80355	NGFR	34.15	34.15	Ptprm	0.244062	0.075319	0.0434081	0.70965
A8MWY0	ELAP2_HUMAN	ELAPOR2		SS_TYPE1	LC substrate	54.66	18.18	0	0	0		0.79	65.33	NLGN1	4.47	4.0575	VASN	26.83	26.83	Npr3	0.827673	1.18822e-14	-0.0654323	0.574406
Q9UKJ8	ADA21_HUMAN	ADAM21	OTHERS	SS_TYPE1	LC substrate	54.63	24.72	4	0	0		0.68	46.33	SORT1	9	8.67571	Notch1	26.83	26.83	ERBB4	-0.0329304	0.81313	-0.0646912	0.578758
Q96PD2	DCBD2_HUMAN	DCBLD2	OTHERS	SS_TYPE1	LC substrate	54.6	15.96	0	5	0		0.69	48.5	LRP8	3.87	3.44582	LRP1	19.51	19.51	Dcc	-0.234571	0.0877631	0.0890564	0.444253
Q7Z6M3	MILR1_HUMAN	MILR1		SS_TYPE1	LC substrate	54.53	17.01	0	0	0		0.69	48.67	BSG	13.99	13.7629	FLT1	21.95	21.95	LRP1	0.00884692	0.949375	-0.00490701	0.966443
A0A1B0GTW7	LMLN2_HUMAN	LMLN2	OTHERS	SS_TYPE1	LC substrate	54.47	19.34	0	0	0		0.75	58.33	LRRC4B	3.68	3.25212	KL	21.95	21.95	Notch3	0.632189	2.93703e-07
Q9BSJ5	CQ080_HUMAN	C17orf80		SS_NO_TYPE	LC substrate	54.39	18.75	0	0	0		0.71	52.17	FLT1	4.76	4.35315	IGF1R	24.39	24.39	LRP6	-0.258641	0.05897	-0.0489614	0.674475
Q9UKF5	ADA29_HUMAN	ADAM29	OTHERS	SS_TYPE1	LC substrate	54.34	24.85	0	2	0		0.69	49	FLT1	4.76	4.35315	LRP1	12.2	12.2	ROBO1	-0.0441591	0.751196	-0.0562429	0.629401
Q52LC2	VAS1L_HUMAN	ATP6AP1L		SS_NO_TYPE	LC substrate	54.34	27.09	0	5	0		0.66	42.83	IFNAR2	13.39	13.1512	Epha4	24.39	24.39	CSF1
Q5VYJ5	MALR1_HUMAN	MALRD1	OTHERS	SS_TYPE1	LC substrate	54.28	15.22	0	0	0		0.73	54.67	FLT1	2.6	2.15109	LRP1	31.71	31.71	HLA-A	0.166593	0.228591	0.141977	0.221172
P18084	ITB5_HUMAN	ITGB5		SS_TYPE1	LC substrate	54.26	20.23	15	6	0		0.74	56.33	SORT1	8.14	7.79896	Notch1	32.56	32.56	Nectin1	-0.129549	0.350482	-0.0212621	0.855341
Q15768	EFNB3_HUMAN	EFNB3		SS_TYPE1	LC substrate	54.22	28.93	8	1	0		0.68	46.17	VASN	6.18	5.8008	TNFRSF1A	24.39	24.39	HLA-A	0.454119	0.000562266	-0.12105	0.29758
Q9BXJ7	AMNLS_HUMAN	AMN	OTHERS	SS_TYPE1	LC substrate	54.05	21.9	15	9	0		0.64	39.33	CLSTN1	6.18	5.8008	BSG	17.07	17.07	Ephb2	0.0769667	0.580143	0.14193	0.221326
O75509	TNR21_HUMAN	TNFRSF21	SUBLIT	SS_TYPE1	LC substrate	54.01	22.27	5	7	0		0.66	43.5	FLT1	5.65	5.26048	NGFR	24.39	24.39	CD44	0.506334	9.37008e-05	0.10911	0.348123
Q8WVV5	BT2A2_HUMAN	BTN2A2	OTHERS	SS_TYPE1	LC substrate	53.99	20.16	4	0	0		0.73	55.17	BSG	12.24	11.9788	CXADR	24.39	24.39	Ptprm	-0.170497	0.217715	-0.107608	0.354837
Q9BWV1	BOC_HUMAN	BOC	OTHERS	SS_TYPE1	LC substrate	53.91	17.24	6	5	1	883:K->N	0.8	66.67	LRP6	17.42	17.2597	PTPRF	34.15	34.15	Nectin1	0.107557	0.438851	-0.104466	0.369144
Q6UXE8	BTNL3_HUMAN	BTNL3	OTHERS	SS_TYPE1	LC substrate	53.9	20.72	0	0	0		0.72	52.83	L1CAM	13.09	12.8453	SIRPA	31.71	31.71	LRP1	0.131959	0.341514	0.168427	0.145838
B4DS77	SHSA9_HUMAN	SHISA9		SS_TYPE1	LC substrate	53.88	18.55	0	0	0		0.71	52.17	SORT1	7.08	6.71832	ERBB4	29.27	29.27	FLT1	0.53102	3.61156e-05	0.0444847	0.70278
Q5JX71	F209A_HUMAN	FAM209A	OTHERS	SS_TYPE1	LC substrate	53.85	15.82	0	0	1	66:V->A	0.7	49.17	ROBO1	20.47	20.369	Ephb2	26.83	26.83	Ephb2	-0.05329	0.701936	-0.0376017	0.747085
Q8TCW7	ZPLD1_HUMAN	ZPLD1	OTHERS	SS_TYPE1	LC substrate	53.84	22.81	0	0	0		0.66	43.83	NTRK2	8.43	8.09461	LRP1	29.27	29.27	Aplp1	0.142529	0.303892	-0.0631892	0.587623
Q96PQ1	SIG12_HUMAN	SIGLEC12		SS_TYPE1	LC substrate	53.82	17.06	4	0	2	478:T->M;494:Y->S	0.73	54.83	FLT1	15.13	14.9251	Dscam	17.07	17.07	Notch3	-0.138639	0.317416	0.0337633	0.772163
Q96KV6	BT2A3_HUMAN	BTN2A3P	OTHERS	SS_TYPE1	LC substrate	53.82	19.17	0	0	0		0.76	59.83	SORL1	7.34	6.98338	SIRPA	26.83	26.83	CD44
Q8WW62	TMED6_HUMAN	TMED6	OTHERS	SS_TYPE1	LC substrate	53.74	19.5	0	0	0		0.73	55.17	FLT1	12.5	12.2439	MERTK	18.6	18.6	TNFRSF17	0.0265792	0.848698	-0.00217358	0.985132
Q9ULI3	HEG1_HUMAN	HEG1		SS_TYPE1	LC substrate	53.72	20.83	0	0	0		0.74	55.83	BTC	2.61	2.16128	Notch4	26.83	26.83	TIE1	0.159529	0.249212	0.0761601	0.513179
Q7Z7M0	MEGF8_HUMAN	MEGF8	OTHERS	SS_TYPE1	LC substrate	53.7	18.43	0	11	0		0.72	54.17	NTRK2	2.25	1.79427	Notch3	0	0		0.466564	0.000376364	0.00613126	0.958078
Q9P2V4	LRIT1_HUMAN	LRIT1	OTHERS	SS_TYPE1	LC substrate	53.62	16.89	0	0	0		0.75	57.67	LRP6	12.04	11.7749	Lrrc4b	21.95	21.95	SPN	-0.113769	0.412711	-0.0718173	0.537558
P43630	KI3L2_HUMAN	KIR3DL2		SS_TYPE1	LC substrate	53.57	20.3	4	0	0		0.64	39.67	PDPN	11.65	11.3773	Dcc	25	25	Pam	-0.164366	0.234961	-0.0402259	0.730088
Q07699	SCN1B_HUMAN	SCN1B	SUBLIT	SS_TYPE1	LC substrate	53.54	21.67	12	22	1	153:D->N	0.74	56.33	DLL1	12.38	12.1215	CLSTN2	21.43	21.43	DAG1	0.199938	0.147187	0.101871	0.381217
P15813	CD1D_HUMAN	CD1D	OTHERS	SS_TYPE1	LC substrate	53.48	19.53	4	0	0		0.79	64.83	FLT1	17.31	17.1475	HLA-A	31.71	31.71	CXADR	-0.184986	0.180523	0.0621353	0.593881
P38484	INGR2_HUMAN	IFNGR2	OTHERS	SS_TYPE1	LC substrate	53.45	19.75	10	2	0		0.68	47.33	NTRK2	16.91	16.7397	Ephb2	24.39	24.39	TIE1	-0.393208	0.0032679	0.0493215	0.672218
Q14773	ICAM4_HUMAN	ICAM4	OTHERS	SS_TYPE1	LC substrate	53.42	21.62	6	0	0		0.73	55	LRP6	15.5	15.3023	ROBO1	26.83	26.83	VASN	-0.053043	0.703253	-0.064186	0.581733
Q8NFT8	DNER_HUMAN	DNER	SUBLIT	SS_TYPE1	LC substrate	53.3	20.9	5	0	0		0.72	54	DLL1	16.82	16.648	Notch2	31.71	31.71	CXADR	0.72568	5.36773e-10	0.404051	0.000294958
O43556	SGCE_HUMAN	SGCE		SS_NO_TYPE	LC substrate	53.28	17.2	0	8	0		0.66	44	VASN	4.58	4.16964	KL	31.71	31.71	Nlgn1	-0.186287	0.177422	0.28887	0.0113811
Q96LU7	MRFL_HUMAN	MYRFL		SS_NO_TYPE	LC substrate	53.28	15.18	0	0	0		0.78	63.17	KCNE2	4.18	3.76185	Npr3	29.27	29.27	Nlgn1	0.214368	0.119572	0.119249	0.304881
P78410	BT3A2_HUMAN	BTN3A2	OTHERS	SS_TYPE1	LC substrate	53.23	22.86	4	5	0		0.8	66.17	TYRO3	17.36	17.1985	CXADR	29.27	29.27	Dll1	-0.324929	0.016516	-0.0801486	0.491297
Q8NC24	RELL2_HUMAN	RELL2		SS_NO_TYPE	LC substrate	53.22	20.93	0	0	0		0.7	50.33	VASN	8.58	8.24753	KL	26.83	26.83	Notch2	0.637656	2.15353e-07	-0.0170811	0.883564
O15079	SNPH_HUMAN	SNPH		SS_NO_TYPE	LC substrate	53.18	13.98	0	0	0		0.76	59.67	BSG	6.28	5.90274	Notch1	27.5	27.5	SPN	0.622269	5.08019e-07	-0.00433223	0.970372
Q8IYR6	TEFF1_HUMAN	TMEFF1		SS_TYPE1	LC substrate	53.15	20.11	0	0	0		0.78	63	LRP6	10	9.69518	BTC	29.27	29.27	TIE1	0.891098	1.76736e-19	-0.0406631	0.727268
Q6P1S2	CC033_HUMAN	C3orf33		SS_NO_TYPE	LC substrate	53.13	21.46	0	0	1	47:A->T	0.6	33.5	TNFRSF17	8.5	8.16597	TYRO3	18.92	18.92	Ntrk2	0.254187	0.0636291	0.104285	0.369976
Q8NC67	NETO2_HUMAN	NETO2		SS_TYPE1	LC substrate	52.98	18.24	0	3	0		0.66	43.33	APLP1	6.48	6.10664	Nlgn1	26.83	26.83	L1cam	0.178904	0.195533	0.00613285	0.958067
Q9NPH3	IL1AP_HUMAN	IL1RAP	OTHERS	SS_TYPE1	LC substrate	52.97	20.82	0	5	0		0.76	59.17	DLL1	13.16	12.9167	IL1R2	12.2	12.2	CSF1	-0.061673	0.657751	-0.0102556	0.929935
Q13651	I10R1_HUMAN	IL10RA		SS_TYPE1	LC substrate	52.88	22.68	5	6	1	262:R->C	0.7	50	CLSTN1	9.17	8.84902	CDH2	31.71	31.71	Notch4	-0.14458	0.296914	0.0144373	0.901488
Q9Y493	ZAN_HUMAN	ZAN	OTHERS	SS_TYPE1	LC substrate	52.8	18.34	0	0	0		0.7	50	MUC1	1.92	1.45784	SDC3	21.95	21.95	CSF1	-0.0451566	0.745762	-0.0198779	0.864667
Q8N8F7	LSME1_HUMAN	LSMEM1		SS_NO_TYPE	LC substrate	52.79	20.19	0	0	0		0.68	46	IFNAR2	16.79	16.6174	BTC	29.27	29.27	TNFRSF17	-0.117248	0.398472	-0.0243022	0.834932
P07202	PERT_HUMAN	TPO	OTHERS	SS_TYPE1	LC substrate	52.78	22.43	5	10	3	839:V->I;846:R->W;847:V->A	0.71	51.5	CD44	4.82	4.41431	TNFRSF1A	33.33	33.33	TNFRSF1A	-0.0181091	0.896589	-0.062014	0.594603
Q29980	MICB_HUMAN	MICB		SS_TYPE1	LC substrate	52.7	14.31	4	3	1	300:A->V	0.74	57.33	APP	22.19	22.1225	HLA-A	24.39	24.39	Ptprm	-0.292487	0.0318559	-0.0304016	0.794322
O76036	NCTR1_HUMAN	NCR1	OTHERS	SS_TYPE1	LC substrate	52.65	19.53	4	1	0		0.77	62	NOTCH3	11.51	11.2346	L1cam	24.39	24.39	KL	-0.0911634	0.512079	-0.0572021	0.623558
Q8TAB3	PCD19_HUMAN	PCDH19	OTHERS	SS_TYPE1	LC substrate	52.64	14.94	0	8	0		0.72	54	SIRPA	12.54	12.2846	CDH2	29.27	29.27	Tacstd2	0.319186	0.0186452	0.00794232	0.945712
P04629	NTRK1_HUMAN	NTRK1	OTHERS	SS_TYPE1	LC substrate	52.62	21.67	17	51	1	444:R->Q	0.6	33.17	MUC1	51.63	52.1358	Ntrk2	27.78	27.78	Nlgn1	0.366402	0.00643085	-0.0796714	0.493889
Q24JP5	T132A_HUMAN	TMEM132A	SUBLIT	SS_TYPE1	LC substrate	52.62	18.01	5	0	0		0.82	70.17	BSG	3.13	2.69141	Epha4	31.71	31.71	Notch2	0.715886	1.16726e-09	-0.0757169	0.515641
Q3MIX3	ADCK5_HUMAN	ADCK5		SS_NO_TYPE	LC substrate	52.6	13.94	0	0	0		0.68	46.17	NTRK2	3.62	3.19095	APLP2	34.21	34.21	DAG1	-0.253705	0.0641507	0.0592006	0.611459
Q8IYJ0	PIANP_HUMAN	PIANP	OTHERS	SS_TYPE1	LC substrate	52.55	25.62	4	1	0		0.68	45.83	JAG2	10.99	10.7045	LRP1	17.07	17.07	CDH2	0.555236	1.31497e-05	0.016393	0.888224
P06756	ITAV_HUMAN	ITGAV		SS_TYPE1	LC substrate	52.43	20.48	28	8	0		0.66	44	LRP6	3.34	2.90549	AXL	13.64	13.64	Dll1	0.0647643	0.641737	0.309436	0.00652823
Q9H013	ADA19_HUMAN	ADAM19		SS_TYPE1	LC substrate	52.38	19.56	3	2	0		0.73	54.5	BTC	3.66	3.23173	LRP1	34.15	34.15	TYRO3	-0.248083	0.0704879	0.14213	0.220669
Q6XYQ8	SYT10_HUMAN	SYT10		SS_NO_TYPE	LC substrate	52.38	21.63	4	1	0		0.7	50	IFNAR2	4.59	4.17983	MET	31.71	31.71	TNFRSF1A	0.459459	0.00047418	-0.0736485	0.52721
Q5TH69	BIG3_HUMAN	ARFGEF3		SS_NO_TYPE	LC substrate	52.13	17.4	0	0	0		0.79	65	ROBO1	1.47	0.999082	IL1R2	34.15	34.15	ROBO1	0.698952	4.155e-09	0.708334	8.24282e-13
Q8N6K0	TEX29_HUMAN	TEX29		SS_NO_TYPE	LC substrate	52.05	18.95	0	0	0		0.74	56.67	SIRPA	20.53	20.4302	LRP6	21.95	21.95	Notch2	0.240091	0.0803441	-0.0467512	0.688397
P16066	ANPRA_HUMAN	NPR1	NONSUB	SS_TYPE1	LC substrate	52.02	16.35	4	22	0		0.74	56.17	CDH2	15.17	14.9658	Npr3	26.83	26.83	Epha4	-0.331865	0.0142242	-0.0757243	0.5156
Q9Y5I3	PCDA1_HUMAN	PCDHA1		SS_TYPE1	LC substrate	51.85	18.46	0	0	0		0.69	48.83	CDH1	12.21	11.9482	Cdh1	12.2	12.2	BTC	0.725393	5.49422e-10	-0.0439331	0.706297
Q4V9L6	TM119_HUMAN	TMEM119	OTHERS	SS_TYPE1	LC substrate	51.76	20.86	0	0	0		0.79	65	BSG	11.31	11.0307	L1cam	26.83	26.83	HLA-A	-0.0358536	0.79688	-0.0770835	0.508069
Q14242	SELPL_HUMAN	SELPLG	OTHERS	SS_TYPE1	LC substrate	51.66	18.69	3	3	0		0.78	63.17	CLSTN1	9.95	9.6442	Notch2	24.39	24.39	Ephb2	-0.00340312	0.980516	-0.0189936	0.870634
P15260	INGR1_HUMAN	IFNGR1	OTHERS	SS_TYPE1	LC substrate	51.63	23.94	10	15	0		0.73	55	SORT1	5.52	5.12794	IFNAR2	29.27	29.27	TNFRSF17	-0.0891038	0.521697	0.0117054	0.92006
Q86YT9	JAML_HUMAN	JAML		SS_TYPE1	LC substrate	51.62	21.01	6	0	0		0.73	55.33	TNFRSF17	11.68	11.4079	Dscam	17.07	17.07	ERBB4	-0.229787	0.0946182	0.0486599	0.676368
P55808	XG_HUMAN	XG	OTHERS	SS_TYPE1	LC substrate	51.53	23.14	0	0	0		0.74	56.67	LRP8	5	4.59782	Npr3	19.51	19.51	VASN	-0.177229	0.19982	-0.0711071	0.541599
Q9Y5Z0	BACE2_HUMAN	BACE2		SS_TYPE1	LC substrate	51.42	14.94	0	1	0		0.72	53.33	CLSTN1	5.6	5.2095	APP	29.27	29.27	Cdh1	-0.00607316	0.965236	0.0488113	0.675418
P20963	CD3Z_HUMAN	CD247	OTHERS	SS_TYPE1	LC substrate	51.26	21.76	0	5	0		0.77	61.83	CLSTN1	15.85	15.6591	Cdh1	26.83	26.83	Ghr	-0.149044	0.282088	-0.0567866	0.626086
O60313	OPA1_HUMAN	OPA1		SS_NO_TYPE	LC substrate	51.23	14.92	4	28	2	95:T->M;102:Y->C	0.67	44.67	NOTCH2	3.54	3.10939	SDC3	13.51	13.51	APP	0.0816553	0.557215	0.333173	0.00327247
O15173	PGRC2_HUMAN	PGRMC2		SS_NO_TYPE	LC substrate	51.15	16.53	10	0	0		0.65	41.17	SORT1	11.66	11.3875	MET	13.33	13.33	HLA-A	-0.245653	0.0733766	-0.0263341	0.821349
P17181	INAR1_HUMAN	IFNAR1	OTHERS	SS_TYPE1	LC substrate	51.13	22.08	10	5	0		0.76	59.17	IFNAR2	11.67	11.3977	Dscam	26.83	26.83	IFNAR2	-0.284241	0.0372475	-0.0653229	0.575048
O15455	TLR3_HUMAN	TLR3	OTHERS	SS_TYPE1	LC substrate	51.1	13.23	20	15	0		0.67	45.17	NGFR	9.18	8.85921	Lrrc4b	21.95	21.95	TNFRSF1A	-0.174274	0.207542	-0.0180793	0.876811
Q8WWB7	GLMP_HUMAN	GLMP	OTHERS	SS_TYPE1	LC substrate	51.07	17.23	0	0	0		0.73	55.5	APP	7.64	7.28922	SDC3	31.71	31.71	PDPN	-0.29341	0.0312945	-0.0389114	0.738586
A0A2R8YCJ5	SIM41_HUMAN	SMIM41		SS_NO_TYPE	LC substrate	51.01	19.66	0	0	0		0.74	56.5	NTRK2	10.75	10.4598	Dscam	0	0		-0.181753	0.188395	-0.0300048	0.796948
Q96TC7	RMD3_HUMAN	RMDN3		SS_NO_TYPE	LC substrate	50.98	15.71	0	0	1	33:Q->H	0.7	50.67	SDC3	5.32	4.92405	APLP2	25.58	25.58	Cdh1	0.667978	3.42677e-08	0.0659574	0.571332
Q5XG99	LYSM4_HUMAN	LYSMD4		SS_NO_TYPE	LC substrate	50.97	22.8	0	0	0		0.67	45.33	LRP6	8.11	7.76838	MERTK	14.63	14.63	BTC	-0.116058	0.403313	0.018702	0.872604
O00264	PGRC1_HUMAN	PGRMC1		SS_NO_TYPE	LC substrate	50.95	14.12	4	13	0		0.69	47.67	TNFRSF17	14.36	14.1401	BSG	12.82	12.82	Npr3	0.0285831	0.83744	-0.00802616	0.945139
Q8NEA5	CS018_HUMAN	C19orf18	OTHERS	SS_TYPE1	LC substrate	50.86	16.44	0	10	0		0.71	51.67	PTPRF	12.09	11.8259	SDC3	21.95	21.95	LRP6	0.259899	0.0577056	0.00813301	0.94441
P36897	TGFR1_HUMAN	TGFBR1		SS_TYPE1	LC substrate	50.8	13.78	22	40	2	139:I->V;153:V->I	0.67	45.67	CSF1	17.69	17.5349	Epha4	29.27	29.27	TIE1	0.189639	0.169613	-0.0139807	0.904589
P34925	RYK_HUMAN	RYK	SUBLIT	SS_TYPE1	LC substrate	50.78	21.87	6	5	2	227:R->C;243:V->I	0.74	56.33	NTRK2	18.78	18.6461	MERTK	31.71	31.71	SIRPA	-0.444934	0.000748931	0.169148	0.144096
P40259	CD79B_HUMAN	CD79B	OTHERS	SS_TYPE1	LC substrate	50.73	19.4	6	9	0		0.7	49.17	BSG	15.28	15.078	CDH2	19.51	19.51	IL1R2	-0.19882	0.149508	-0.0428103	0.713474
Q68DV7	RNF43_HUMAN	RNF43	OTHERS	SS_TYPE1	LC substrate	50.73	12.21	9	26	1	221:R->Q	0.73	55.33	CLSTN1	2.81	2.36517	Notch4	29.27	29.27	Notch3	0.0503268	0.7178	-0.0193066	0.868521
Q8IUW5	RELL1_HUMAN	RELL1	NONSUB	SS_TYPE1	LC substrate	50.69	16.09	0	1	0		0.77	61.17	DLL1	10.33	10.0316	Cdh1	29.27	29.27	BTC	0.801547	3.30695e-13	0.113227	0.330122
Q9Y3B3	TMED7_HUMAN	TMED7		SS_TYPE1	LC substrate	50.68	18.94	12	7	0		0.7	50.17	TNFRSF17	14.29	14.0687	AXL	24.39	24.39	SPN	-0.0216867	0.876306	-0.138328	0.233393
O75445	USH2A_HUMAN	USH2A	OTHERS	SS_TYPE1	LC substrate	50.64	19.61	0	11	1	5063:L->R	0.71	51.83	BSG	3.88	3.45601	PTPRF	34.15	34.15	TNFRSF17	-0.112856	0.416496	-0.000199029	0.998639
O75310	UDB11_HUMAN	UGT2B11		SS_NO_TYPE	LC substrate	50.62	20.22	5	0	0		0.65	41.33	BTC	9.45	9.13447	NGFR	29.27	29.27	CXADR	-0.083036	0.550546	-0.055402	0.634542
Q8N5K1	CISD2_HUMAN	CISD2		SS_NO_TYPE	LC substrate	50.58	26.2	0	5	0		0.79	65.67	PTPRM	11.85	11.5812	Ptprm	23.26	23.26	MET	-0.296261	0.0296141	-0.0871351	0.454182
O75324	SNN_HUMAN	SNN		SS_NO_TYPE	LC substrate	50.55	30.3	0	0	1	17:V->I	0.66	42.67	IFNAR2	22.73	22.6731	Lrp8	36.58	36.58	Nrxn1	0.614331	7.76997e-07	-0.0371801	0.749827
Q6UXL0	I20RB_HUMAN	IL20RB	OTHERS	SS_TYPE1	LC substrate	50.53	18.04	5	0	0		0.74	56	FLT1	13.5	13.2633	PTPRF	24.39	24.39	Pam	-0.0914233	0.510872	-0.0807558	0.488009
A6NF34	ANTRL_HUMAN	ANTXRL	OTHERS	SS_TYPE1	LC substrate	50.43	20.55	0	0	0		0.74	57.33	BSG	4.91	4.50607	Nlgn1	21.95	21.95	L1cam	-0.044667	0.748427	-0.0522621	0.653889
P31512	FMO4_HUMAN	FMO4		SS_NO_TYPE	LC substrate	50.42	19.14	0	0	2	536:F->L;544:L->R	0.75	58.83	FLT1	5.02	4.61821	CD44	19.51	19.51	Dll1	-0.0393745	0.777421	0.195432	0.0906729
P13688	CEAM1_HUMAN	CEACAM1	OTHERS	SS_TYPE1	LC substrate	50.33	11.93	8	12	0		0.65	41.67	VASN	15.78	15.5877	Nectin1	31.82	31.82	SPN	0.00209864	0.987984	0.127974	0.270592
A0A1B0GTY4	TEX50_HUMAN	TEX50	OTHERS	SS_TYPE1	LC substrate	50.32	19.52	0	0	0		0.67	45	KCNE2	15.82	15.6285	BTC	26.83	26.83	Notch2	-0.0155683	0.911035
Q6UXV1	IZUM2_HUMAN	IZUMO2	OTHERS	SS_TYPE1	LC substrate	50.26	18.38	4	0	0		0.7	50	IFNAR2	11.31	11.0307	CSF1	29.27	29.27	Dcc	-0.0445657	0.748979	-0.0536035	0.645595
O75309	CAD16_HUMAN	CDH16	OTHERS	SS_TYPE1	LC substrate	50.2	17.75	0	0	0		0.66	44.17	CD44	23.28	23.2338	CDH2	34.15	34.15	PDPN	-0.0328515	0.81357	-0.047771	0.68196
Q96DB9	FXYD5_HUMAN	FXYD5		SS_TYPE1	LC substrate	50.17	17.63	0	1	0		0.68	46	IL1R2	15.73	15.5368	SPN	25.64	25.64	SPN	-0.313121	0.0211425	-0.0640358	0.582619
Q16586	SGCA_HUMAN	SGCA	OTHERS	SS_TYPE1	LC non-substrate	49.97	15.45	0	9	1	284:R->C	0.67	45.5	DLL1	9.3	8.98155	TIE1	9.76	9.76	CXADR	-0.190732	0.167121	-0.0843567	0.468753
O00391	QSOX1_HUMAN	QSOX1		SS_NO_TYPE	LC non-substrate	49.95	13.85	12	11	0		0.69	47.67	LRRC4B	3.21	2.77296	Lrrc4b	24.39	24.39	Npr3	-0.258257	0.0593604	-0.00589116	0.959718
Q9NTN9	SEM4G_HUMAN	SEMA4G	OTHERS	SS_TYPE1	LC non-substrate	49.94	24.99	0	0	0		0.6	33.33	LRP6	4.06	3.63951	L1cam	24.39	24.39	AXL	0.152145	0.272083	0.139126	0.230678
Q5VWK5	IL23R_HUMAN	IL23R	OTHERS	SS_TYPE1	LC non-substrate	49.91	18.89	7	15	0		0.76	60.17	SORL1	7.47	7.11591	PTPRF	21.95	21.95	BTC	-0.0331194	0.812077	-0.0478934	0.681189
Q9Y5I2	PCDAA_HUMAN	PCDHA10		SS_TYPE1	LC non-substrate	49.88	17.33	0	0	0		0.7	49.17	CDH2	11.92	11.6526	CDH2	12.2	12.2	BTC	0.430715	0.00114936	-0.104045	0.371087
Q07011	TNR9_HUMAN	TNFRSF9	OTHERS	SS_TYPE1	LC non-substrate	49.83	20.71	5	9	0		0.77	61	FLT1	12.94	12.6924	LRP1	6.38	6.38	KL	-0.13871	0.317163	-0.0352662	0.762315
Q86VH5	LRRT3_HUMAN	LRRTM3		SS_TYPE1	LC non-substrate	49.79	18.57	4	1	0		0.74	57.17	BSG	18.59	18.4524	VASN	34.15	34.15	SDC3	0.362248	0.00710729	0.26115	0.0226898
Q86VH4	LRRT4_HUMAN	LRRTM4		SS_TYPE1	LC non-substrate	49.75	19.43	4	0	0		0.76	59.17	BSG	15.76	15.5673	Lrrc4b	31.71	31.71	SDC3	0.520414	5.48923e-05	0.0663885	0.568814
Q8TCP9	F200A_HUMAN	FAM200A		SS_NO_TYPE	LC non-substrate	49.74	21.15	0	0	0		0.72	54	FLT1	5.24	4.84249	MET	17.5	17.5	BSG	-0.042488	0.760325	0.165208	0.153811
Q8NFR9	I17RE_HUMAN	IL17RE		SS_TYPE1	LC non-substrate	49.68	21.54	5	0	0		0.77	62	APLP2	5.55	5.15853	Ghr	7.32	7.32	Tacstd2	0.00179268	0.989735	0.094078	0.418886
Q14DG7	T132B_HUMAN	TMEM132B		SS_TYPE1	LC non-substrate	49.65	22.82	0	1	0		0.65	41	LRRC4B	4.45	4.03711	L1cam	24.39	24.39	JAG2	0.439702	0.000878659	0.0500758	0.667497
Q8N131	PORIM_HUMAN	TMEM123	OTHERS	SS_TYPE1	LC non-substrate	49.58	29.01	0	0	1	158:A->T	0.66	43.5	JAG2	14.9	14.6906	SDC3	24.39	24.39	JAG2	-0.189908	0.168997	0.0145061	0.901021
Q8IZU9	KIRR3_HUMAN	KIRREL3	OTHERS	SS_TYPE1	LC non-substrate	49.48	22.31	3	1	0		0.72	54.17	BTC	17.35	17.1883	Dscam	36.58	36.58	IFNAR2	0.736019	2.27877e-10	0.568519	8.44448e-08
Q9UJA9	ENPP5_HUMAN	ENPP5		SS_NO_TYPE	LC non-substrate	49.45	25.64	0	2	0		0.71	51.5	JAG2	6.92	6.5552	Dscam	24.39	24.39	Ghr	-0.1303	0.347674	-0.0293518	0.801276
Q9H251	CAD23_HUMAN	CDH23	OTHERS	SS_TYPE1	LC non-substrate	49.44	21.5	5	25	3	3059:P->T;3062:M->T;3080:A->T	0.72	53.33	SORT1	5.01	4.60801	Cdh1	24.39	24.39	LDLR	0.396582	0.00298897	-0.01163	0.920574
P14679	TYRO_HUMAN	TYR	SUBLIT	SS_TYPE1	LC non-substrate	49.39	19.94	4	24	1	490:A->D	0.68	47.33	NOTCH4	4.92	4.51626	IL1R2	36.58	36.58	DAG1	-0.00709945	0.959365	-0.00375063	0.974348
Q86SJ6	DSG4_HUMAN	DSG4		SS_TYPE1	LC non-substrate	49.23	14.54	4	4	1	644:I->L	0.76	60.83	MUC1	22.98	22.9279	Cdh1	12.2	12.2	CXADR	-0.0302065	0.828343	-0.0341247	0.769792
Q9P0J0	NDUAD_HUMAN	NDUFA13		SS_NO_TYPE	LC non-substrate	49.17	11.84	6	4	1	57:R->H	0.69	47.83	PTPRM	9.72	9.40973	LRP6	19.05	19.05	Aplp1	0.384118	0.00413691	-0.0396976	0.7335
O95976	IGSF6_HUMAN	IGSF6	OTHERS	SS_TYPE1	LC non-substrate	49.13	16.83	0	2	1	173:F->S	0.73	55.5	FLT1	17.43	17.2699	Tacstd2	24.39	24.39	NGFR	-0.153614	0.267424	0.0633921	0.586422
P13473	LAMP2_HUMAN	LAMP2	OTHERS	SS_TYPE1	LC non-substrate	49.04	17.66	10	17	0		0.67	45.33	TNFRSF17	6.1	5.71924	Nlgn1	29.54	29.54	Nlgn1	0.742284	1.32959e-10	0.60029	9.94916e-09
P16284	PECA1_HUMAN	PECAM1	OTHERS	SS_TYPE1	LC non-substrate	49.04	23.74	14	13	0		0.59	32.17	NTRK2	11.38	11.102	Dcc	35.9	35.9	CXADR	-0.14384	0.29942	-0.0501788	0.666854
Q96A33	CCD47_HUMAN	CCDC47		SS_NO_TYPE	LC non-substrate	49.01	14.95	0	5	0		0.72	53.67	KCNE2	6.42	6.04547	APLP2	22.5	22.5	NGFR	-0.248994	0.0694276	-0.0998201	0.390928
Q8NAU1	FNDC5_HUMAN	FNDC5	OTHERS	SS_TYPE1	LC non-substrate	48.97	15.82	0	4	0		0.7	50.83	SORT1	15.57	15.3736	Dcc	26.83	26.83	APP	-0.127402	0.35859	-0.0965673	0.406627
Q96QE4	LR37B_HUMAN	LRRC37B		SS_TYPE1	LC non-substrate	48.96	11.8	0	0	0		0.7	50.83	LRP8	6.02	5.63768	VASN	17.07	17.07	Nradd	0.0593909	0.669673	0.140578	0.225801
Q6UXD5	SE6L2_HUMAN	SEZ6L2	SUBLIT	SS_TYPE1	LC non-substrate	48.92	26	0	1	0		0.74	56.17	PAM	4.07	3.64971	Ntrk2	24.39	24.39	LDLR	0.519099	5.77627e-05	-0.0495674	0.670677
Q9UPX0	TUTLB_HUMAN	IGSF9B	OTHERS	SS_TYPE1	LC non-substrate	48.9	12.94	0	0	0		0.72	53.67	MUC1	12.45	12.1929	Dscam	24.39	24.39	PDPN	0.150489	0.277397	0.0257091	0.825522
O43169	CYB5B_HUMAN	CYB5B		SS_NO_TYPE	LC non-substrate	48.83	18.2	4	0	0		0.65	41.67	TNFRSF1A	12.67	12.4172	JAG2	21.05	21.05	HLA-A	-0.109193	0.43188	0.0117165	0.919985
A6NLX4	TM210_HUMAN	TMEM210	OTHERS	SS_TYPE1	LC non-substrate	48.8	18.21	0	0	0		0.78	64.17	VASN	13.6	13.3653	Notch3	34.15	34.15	Aplp1	-0.046648	0.73766	-0.0653837	0.574691
Q86YD5	LRAD3_HUMAN	LDLRAD3	OTHERS	SS_TYPE1	LC non-substrate	48.65	19.8	0	10	0		0.78	62.67	BSG	16.52	16.3421	LRP6	31.71	31.71	Notch4	0.556016	1.27123e-05	0.530568	8.22834e-07
P22455	FGFR4_HUMAN	FGFR4	SUBLIT	SS_TYPE1	LC non-substrate	48.63	21.84	34	6	1	388:G->R	0.68	46	TIE1	21.94	21.8677	PTK7	9.76	9.76	CD44	-0.110047	0.428265	-0.0626502	0.59082
P05556	ITB1_HUMAN	ITGB1	NONSUB	SS_TYPE1	LC non-substrate	48.51	20.63	53	29	0		0.73	55.17	NOTCH4	7.39	7.03436	Notch1	23.26	23.26	Cdh1	-0.350796	0.00930303	-0.10179	0.381597
Q9Y5Y7	LYVE1_HUMAN	LYVE1	OTHERS	SS_TYPE1	LC non-substrate	48.51	19.03	6	1	0		0.75	57.67	SORT1	12.42	12.1623	CD44	24.39	24.39	SORT1	-0.211805	0.124165	-0.00519661	0.964464
Q9UQC9	CLCA2_HUMAN	CLCA2		SS_TYPE1	LC non-substrate	48.41	16.72	4	3	0		0.67	44.67	BTC	5.41	5.0158	CLSTN2	17.07	17.07	ERBB4	-0.100563	0.469356	-0.0518583	0.656394
P26010	ITB7_HUMAN	ITGB7	OTHERS	SS_TYPE1	LC non-substrate	48.4	27.61	6	0	0		0.64	40.67	JAG2	6.89	6.52462	Notch2	23.26	23.26	ERBB4	-0.1484	0.284197	-0.0809694	0.486855
Q0VDE8	ADIG_HUMAN	ADIG		SS_NO_TYPE	LC non-substrate	48.24	21.24	0	0	0		0.6	33.33	SIRPA	17.5	17.3412	Epha4	17.07	17.07	Notch3	-0.0489077	0.72544	-0.0627837	0.590027
P13612	ITA4_HUMAN	ITGA4	OTHERS	SS_TYPE1	LC non-substrate	48.21	19.3	17	12	0		0.61	35.17	SIRPA	2.81	2.36517	LDLR	22.73	22.73	JAG2	-0.202509	0.141947	-0.0664622	0.568384
Q9C0I4	THS7B_HUMAN	THSD7B		SS_TYPE1	LC non-substrate	48.21	23.88	10	1	0		0.65	42	TNFRSF17	2.8	2.35498	Notch1	29.27	29.27	Notch3	0.159803	0.248391	0.0186314	0.873081
P56199	ITA1_HUMAN	ITGA1		SS_TYPE1	LC non-substrate	48.17	21.64	15	4	0		0.56	25.83	JAG2	2.54	2.08992	Epha4	18.6	18.6	Epha4	-0.273444	0.0454261	-0.0861889	0.459116
A0A5F9ZH02	SIM42_HUMAN	SMIM42		SS_NO_TYPE	LC non-substrate	48.1	21.01	0	0	0		0.73	54.5	FLT1	24.29	24.2634	JAG2	21.95	21.95	CDH2	-0.0451566	0.745762
Q53EL9	SEZ6_HUMAN	SEZ6	OTHERS	SS_TYPE1	LC non-substrate	48	26.87	0	1	0		0.72	53.5	CLSTN2	3.12	2.68121	TIE1	39.02	39.02	LRP1	0.627899	3.73121e-07	-0.00425839	0.970877
Q93033	IGSF2_HUMAN	CD101		SS_TYPE1	LC non-substrate	47.92	23.22	5	0	2	955:L->F;965:V->I	0.56	27.17	JAG2	4.21	3.79244	IL1R2	19.51	19.51	LRP1	-0.103655	0.455731	0.0210992	0.856438
Q70CQ3	UBP30_HUMAN	USP30		SS_NO_TYPE	LC non-substrate	47.92	27.77	9	0	0		0.75	59	ROBO1	4.45	4.03711	PTPRF	19.51	19.51	IL1R2	-0.0181215	0.896519	0.451994	4.15421e-05
A0A1B0GUU1	CQ113_HUMAN	C17orf113		SS_NO_TYPE	LC non-substrate	47.8	19.82	0	0	0		0.71	51	CD44	4.89	4.48568	Notch4	0	0		0.30407	0.0253918	-0.0783289	0.501219
Q3ZCQ3	F174B_HUMAN	FAM174B	OTHERS	SS_TYPE1	LC non-substrate	47.67	25	0	0	1	116:S->L	0.78	62.67	DLL1	8.8	8.47181	JAG2	29.27	29.27	SPN	0.00548889	0.968578	0.214558	0.0627145
Q9H6Y7	RN167_HUMAN	RNF167		SS_NO_TYPE	LC non-substrate	47.66	12.27	0	0	0		0.73	55.33	NOTCH4	6	5.61729	LRP1	36.58	36.58	Notch3	0.53238	3.41929e-05	-0.114422	0.325012
A0A0U1RRA0	ZNOS_HUMAN	ZNF593OS		SS_NO_TYPE	LC non-substrate	47.62	23.42	0	0	0		0.79	64.5	LRP6	17.46	17.3004	Pam	19.51	19.51	SPN
Q96JX3	SRAC1_HUMAN	SERAC1		SS_NO_TYPE	LC non-substrate	47.53	13.5	0	17	0		0.69	48.83	BSG	3.82	3.39484	PTK7	18.6	18.6	Aplp1	0.114046	0.411567	0.225492	0.0501695
A0A1B0GVN3	CB092_HUMAN	C2orf92		SS_NO_TYPE	LC non-substrate	47.52	19.85	0	0	0		0.65	42	CLSTN1	10.19	9.88888	MET	34.15	34.15	Cdh1	0.25497	0.0627888	-0.073542	0.527809
P0C6S8	LIGO3_HUMAN	LINGO3		SS_TYPE1	LC non-substrate	47.5	16.19	0	0	0		0.69	48.67	L1CAM	25.51	25.5072	Lrrc4b	26.83	26.83	Dscam	0.500343	0.000116822	-0.0359006	0.758169
Q3B7S5	SMI21_HUMAN	SMIM21		SS_NO_TYPE	LC non-substrate	47.41	18.74	0	0	0		0.61	35	SORL1	15.84	15.6489	SORL1	21.62	21.62	CSF1	-0.0406287	0.770521	-0.0576516	0.620828
Q8NC42	RN149_HUMAN	RNF149		SS_NO_TYPE	LC non-substrate	47.22	18.5	0	1	0		0.65	41.67	IFNAR2	8.5	8.16597	TNFRSF1A	29.27	29.27	KL	-0.292842	0.0316388	0.134966	0.245061
C9JG80	NPIB4_HUMAN	NPIPB4		SS_NO_TYPE	LC non-substrate	47.15	18.35	0	0	0		0.74	56.83	SIRPA	2.46	2.00836	KL	20	20	HLA-A	-0.237449	0.0838301	0.364987	0.00118793
Q92617	NPIB3_HUMAN	NPIPB3		SS_NO_TYPE	LC non-substrate	47.15	18.35	0	0	0		0.74	56.83	SIRPA	2.57	2.1205	KL	20	20	HLA-A	0.605555	1.22644e-06	0.1314	0.257866
Q13410	BT1A1_HUMAN	BTN1A1	OTHERS	SS_TYPE1	LC non-substrate	47.13	27.46	4	0	0		0.78	63	LRP6	11.79	11.52	CXADR	23.4	23.4	SORL1	-0.0769728	0.580114	-0.0250257	0.830089
Q13443	ADAM9_HUMAN	ADAM9	OTHERS	SS_TYPE1	LC non-substrate	47.1	17.8	4	7	0		0.68	45.83	SPN	7.45	7.09552	JAG2	19.51	19.51	Epha4	-0.373626	0.00538759	0.0582111	0.617437
Q6UX27	VSTM1_HUMAN	VSTM1		SS_NO_TYPE	LC non-substrate	47.07	17	0	0	1	163:S->G	0.7	49.83	FLT1	12.71	12.4579	PTK7	26.83	26.83	Dscam	-0.0234637	0.86626	-0.00408721	0.972047
A8MXV6	CD15L_HUMAN	CDRT15L2		SS_NO_TYPE	LC non-substrate	47.04	16.63	0	0	0		0.68	45.83	LRP6	5.34	4.94444	Dscam	26.83	26.83	ERBB4	-0.0346648	0.803479	-0.0334426	0.77427
Q6GPH6	IPIL1_HUMAN	ITPRIPL1	OTHERS	SS_TYPE1	LC non-substrate	47.03	22.65	0	0	0		0.78	62.83	FLT1	5.4	5.00561	Dcc	26.83	26.83	KCNE1	-0.136681	0.324365	-0.07498	0.519748
Q7Z3B0	SIM15_HUMAN	SMIM15		SS_NO_TYPE	LC non-substrate	47	17.23	0	0	1	23:L->F	0.73	54.83	LRP6	12.16	11.8972	Notch1	19.51	19.51	Scn4b	-0.232419	0.0907968	-0.0955722	0.411502
Q9Y3A6	TMED5_HUMAN	TMED5		SS_TYPE1	LC non-substrate	47	19.84	4	0	0		0.7	49.67	KCNE2	9.61	9.29758	Ntrk2	12.2	12.2	Tacstd2	-0.174814	0.206115	0.0272834	0.815022
Q9NPR2	SEM4B_HUMAN	SEMA4B	NONSUB	SS_TYPE1	LC non-substrate	46.99	12.45	0	0	0		0.69	49	KL	8.36	8.02324	MET	26.83	26.83	MUC1	-0.0179442	0.897526	0.00716762	0.951
Q9NX94	WBP1L_HUMAN	WBP1L		SS_NO_TYPE	LC non-substrate	46.98	13.63	0	0	0		0.65	42	AXL	8.77	8.44123	Notch1	19.51	19.51	AXL	-0.153763	0.266954	0.179678	0.120399
Q9Y5F7	PCDGL_HUMAN	PCDHGC4	OTHERS	SS_TYPE1	LC non-substrate	46.95	18.09	0	0	0		0.77	61.5	VASN	14.29	14.0687	CDH2	19.51	19.51	TIE1	0.787326	1.65493e-12	-0.0738458	0.526101
Q13349	ITAD_HUMAN	ITGAD		SS_TYPE1	LC non-substrate	46.85	17.69	3	0	0		0.7	50.83	PAM	3.53	3.09919	AXL	24.39	24.39	Lrrc4b	-0.163923	0.236244	0.0211471	0.856115
Q01638	ILRL1_HUMAN	IL1RL1	OTHERS	SS_TYPE1	LC non-substrate	46.84	17.38	11	5	0		0.69	49	IFNAR2	14.21	13.9872	IL1R2	29.27	29.27	CLSTN1	-0.00281428	0.983886	-0.0590317	0.612478
Q9H3T2	SEM6C_HUMAN	SEMA6C		SS_TYPE1	LC non-substrate	46.77	23.15	0	0	0		0.7	49.5	BTC	7.96	7.61546	MET	34.15	34.15	Notch3	-0.134239	0.333165	-0.0666941	0.567032
Q9Y225	RNF24_HUMAN	RNF24		SS_NO_TYPE	LC non-substrate	46.73	18.36	0	0	0		0.7	50.5	CLSTN2	11.49	11.2142	MERTK	29.27	29.27	SIRPA	0.0447905	0.747754	0.0299552	0.797277
Q9HAV5	TNR27_HUMAN	EDA2R		SS_TYPE3	LC non-substrate	46.66	21.59	5	1	1	129:T->A	0.76	59.67	FLT1	12.12	11.8565	Notch1	31.71	31.71	CXADR	-0.130684	0.34624	0.356912	0.00155163
Q8IYS0	ASTRC_HUMAN	GRAMD1C		SS_NO_TYPE	LC non-substrate	46.64	21.7	0	0	0		0.74	56.33	APP	4.83	4.42451	Dll1	12.2	12.2	Dscam	0.416776	0.0017186	-0.0141692	0.903308
P54710	ATNG_HUMAN	FXYD2		SS_TYPE3	LC non-substrate	46.63	26.09	11	5	1	41:G->R	0.76	60.67	EPHA4	25.76	25.7621	PTK7	23.68	23.68	IL1R2	-0.0477304	0.731799	-0.109613	0.34589
P17813	EGLN_HUMAN	ENG		SS_TYPE1	LC non-substrate	46.6	16.36	0	30	3	603:G->R;604:A->D;615:S->L	0.7	49.33	NGFR	3.8	3.37445	Scn4b	26.67	26.67	Cdh1	-0.322234	0.0174877	-0.093406	0.422232
Q99650	OSMR_HUMAN	OSMR	OTHERS	SS_TYPE1	LC non-substrate	46.52	19.51	6	5	0		0.72	52.83	LRP6	9.81	9.50148	Dscam	24.39	24.39	CSF1	-0.38399	0.00415043	-0.0872455	0.453608
P56817	BACE1_HUMAN	BACE1	OTHERS	SS_TYPE1	LC non-substrate	46.49	20.14	3	16	1	481:R->C	0.65	41.33	SORL1	5.79	5.4032	KL	19.51	19.51	IFNAR2	0.535353	3.03144e-05	0.144374	0.213392
Q99965	ADAM2_HUMAN	ADAM2	OTHERS	SS_TYPE1	LC non-substrate	46.48	19.53	4	0	0		0.59	31.67	SORL1	6.26	5.88235	SORL1	21.95	21.95	PTPRF	-0.044195	0.751	-0.00362317	0.97522
P09564	CD7_HUMAN	CD7		SS_TYPE1	LC non-substrate	46.48	23.75	0	8	0		0.7	50.17	SORL1	15.42	15.2207	ROBO1	24.39	24.39	SORL1	-0.221039	0.108224	-0.0636442	0.584931
Q29983	MICA_HUMAN	MICA	OTHERS	SS_TYPE1	LC non-substrate	46.44	19.9	0	5	8	319:A->AA;319:A->AAA;319:A->AAAA;319:A->AAAAA;319:A->AAAAAA;319:A->AAAAAAA;328:V->I;329:R->C	0.66	42.67	MUC1	24.02	23.9882	HLA-A	14.63	14.63	PTK7	-0.430489	0.00115703	-0.0561721	0.629833
Q08554	DSC1_HUMAN	DSC1	OTHERS	SS_TYPE1	LC non-substrate	46.36	19.41	7	1	0		0.75	59	LRRC4B	29.87	29.9521	CDH2	23.26	23.26	Cdh1	-0.0257432	0.853404	-0.0178833	0.878137
Q8TB96	TIP_HUMAN	ITFG1	OTHERS	SS_TYPE1	LC non-substrate	46.33	20.81	0	0	0		0.77	61.67	NGFR	3.6	3.17056	Pam	34.15	34.15	CXADR	-0.237692	0.083505	0.487446	7.97774e-06
P15812	CD1E_HUMAN	CD1E	OTHERS	SS_TYPE1	LC non-substrate	46.31	20.31	0	0	0		0.76	59.67	CLSTN1	13.14	12.8963	HLA-A	14.63	14.63	Cdh1	-0.0956712	0.491347	0.0199854	0.863942
O00592	PODXL_HUMAN	PODXL	OTHERS	SS_TYPE1	LC non-substrate	46.22	20.73	0	13	0		0.74	56.17	SIRPA	4.48	4.06769	PDPN	26.83	26.83	SIRPA	0.163463	0.237578	-0.0454936	0.696364
Q8IX05	CD302_HUMAN	CD302	OTHERS	SS_TYPE1	LC non-substrate	46.21	23.57	0	0	0		0.7	50	SORT1	9.91	9.60343	HLA-A	26.83	26.83	Notch2	-0.180158	0.192369	-0.01149	0.921527
E5RHQ5	NPB11_HUMAN	NPIPB11		SS_NO_TYPE	LC non-substrate	46.21	18.54	0	0	0		0.74	57.17	SIRPA	3.1	2.66082	Pam	20	20	HLA-A	0.536068	2.94439e-05	0.115475	0.320548
O42043	ENK18_HUMAN	ERVK-18		SS_TYPE1	LC non-substrate	46.14	16.1	0	1	1	534:V->I	0.65	41	LRP6	5.89	5.50515	Nectin1	26.83	26.83	SPN
Q6PCB8	EMB_HUMAN	EMB	OTHERS	SS_TYPE1	LC non-substrate	46.11	13.85	5	2	0		0.71	52.33	DLL1	22.63	22.5711	SIRPA	43.9	43.9	BSG	-0.0910368	0.512668	0.00440974	0.969842
P10721	KIT_HUMAN	KIT	OTHERS	SS_TYPE1	LC non-substrate	45.98	15.44	35	56	5	532:V->I;533:A->D;541:M->L;541:M->V;550:K->I	0.72	54.17	DLL1	25.31	25.3033	FLT1	21.95	21.95	ERBB4	-0.0574175	0.680047	-0.0483078	0.678581
Q6IEE7	T132E_HUMAN	TMEM132E		SS_TYPE1	LC non-substrate	45.94	13.37	0	2	0		0.66	43.5	BSG	3.17	2.73218	SIRPA	26.83	26.83	CLSTN1	0.7564	3.72458e-11	-0.00393871	0.973062
Q9H9V4	RN122_HUMAN	RNF122		SS_NO_TYPE	LC non-substrate	45.93	22.19	0	0	0		0.75	59	DLL1	18.71	18.5748	Nradd	21.95	21.95	CXADR	-0.405784	0.0023325	-0.0616448	0.596803
P26951	IL3RA_HUMAN	IL3RA		SS_TYPE1	LC non-substrate	45.88	18.39	11	1	1	323:V->L	0.64	40.67	SORT1	8.47	8.13539	TIE1	25	25	Epha4	0.124539	0.369584	0.0770551	0.508226
Q6ZSJ9	SHSA6_HUMAN	SHISA6	OTHERS	SS_TYPE1	LC non-substrate	45.69	22.59	0	0	0		0.63	38.17	TNFRSF17	6.2	5.82118	PTPRF	26.83	26.83	CLSTN1	0.637977	2.11422e-07	0.0216605	0.852661
Q9HBB8	CDHR5_HUMAN	CDHR5	OTHERS	SS_TYPE1	LC non-substrate	45.65	17.63	0	0	0		0.7	50.17	NPR3	5.21	4.81191	LRP1	2.44	2.44	ROBO1	0.112919	0.416236	0.148672	0.199932
Q9UM44	HHLA2_HUMAN	HHLA2	OTHERS	SS_TYPE1	LC non-substrate	45.34	16.93	0	0	2	344:N->K;364:S->R	0.71	52.33	VASN	9.66	9.34856	Dscam	29.27	29.27	Dscam	0.135779	0.327597	0.160584	0.165825
P25189	MYP0_HUMAN	MPZ	OTHERS	SS_TYPE1	LC non-substrate	45.3	15.61	4	34	7	145:Y->S;146:V->F;162:I->M;163:G->R;167:G->A;167:G->R;170:L->R	0.68	46.17	DLL1	17.74	17.5859	Scn4b	23.91	23.91	TIE1	-0.251856	0.0661817	-0.0355963	0.760157
Q96AW1	VOPP1_HUMAN	VOPP1	OTHERS	SS_TYPE1	LC non-substrate	45.29	16.95	0	4	0		0.67	45.33	LRP6	16.28	16.0975	LRP6	17.07	17.07	Dscam	0.0781671	0.574233	-0.00224502	0.984644
O60500	NPHN_HUMAN	NPHS1	OTHERS	SS_TYPE1	LC non-substrate	45.25	23.39	3	21	1	1077:N->S	0.6	33.17	SORT1	15.07	14.8639	Dscam	21.95	21.95	Notch3	0.0132601	0.924183	-0.0329348	0.777608
P56134	ATPK_HUMAN	ATP5MF		SS_NO_TYPE	LC non-substrate	45.07	26.18	8	0	0		0.73	55.17	LRRC4B	23.4	23.3561	KL	25	25	ROBO1	0.278957	0.0410834	-0.104579	0.36862
Q13586	STIM1_HUMAN	STIM1	OTHERS	SS_TYPE1	LC non-substrate	44.97	14.41	12	23	0		0.7	49.33	KCNE2	3.65	3.22153	Pam	19.51	19.51	Ntrk2	-0.270718	0.047708	-0.0485648	0.676966
Q902F9	EN113_HUMAN	HERVK_113	OTHERS	SS_TYPE1	LC non-substrate	44.88	15.8	0	0	0		0.71	51.5	PDPN	5.15	4.75074	CSF1	12.2	12.2	IFNAR2
O14836	TR13B_HUMAN	TNFRSF13B		SS_TYPE3	LC non-substrate	44.85	16.2	5	8	1	181:A->G	0.74	56	APLP2	8.87	8.54317	LRP1	26.83	26.83	DAG1	-0.16026	0.247023	-0.0388868	0.738746
Q02505	MUC3A_HUMAN	MUC3A		SS_NO_TYPE	LC non-substrate	44.81	16.28	17	0	0		0.7	49.17	NTRK2	0.93	0.448568	LRP1	14.63	14.63	SDC3	0.0663672	0.633496	0.16179	0.162626
Q9H8M9	EVA1A_HUMAN	EVA1A		SS_NO_TYPE	LC non-substrate	44.81	19.59	5	0	0		0.71	52.33	TIE1	9.87	9.56265	BTC	26.83	26.83	KCNE2	-0.0759414	0.585214	-0.0527976	0.650573
A6NM11	L37A2_HUMAN	LRRC37A2	OTHERS	SS_TYPE1	LC non-substrate	44.81	11.34	0	5	0		0.83	71.83	BTC	2.53	2.07972	VASN	34.15	34.15	TIE1	-0.0752691	0.58855	0.365788	0.00115644
A6NMS7	L37A1_HUMAN	LRRC37A		SS_TYPE1	LC non-substrate	44.81	11.34	0	5	0		0.83	71.83	BTC	2.53	2.07972	VASN	34.15	34.15	TIE1	-0.181299	0.18952	0.320866	0.00471296
Q9HAT1	LMA1L_HUMAN	LMAN1L		SS_TYPE1	LC non-substrate	44.76	19.59	10	0	0		0.68	46.33	FLT1	6.08	5.69885	JAG2	26.83	26.83	Nradd	-0.154432	0.264856	-0.00868897	0.940617
A6NM62	LRC53_HUMAN	LRRC53		SS_NO_TYPE	LC non-substrate	44.67	19.92	0	0	0		0.7	49.5	APLP1	6.1	5.71924	Lrrc4b	26.83	26.83	Notch4	0.374062	0.00532967	-0.057932	0.619128
Q3SXY7	LRIT3_HUMAN	LRIT3	OTHERS	SS_TYPE1	LC non-substrate	44.52	24.23	0	10	1	592:C->Y	0.74	55.83	TNFRSF17	8.4	8.06402	Ntrk2	26.83	26.83	TNFRSF1A	-0.0854571	0.538944	0.0211726	0.855944
P09848	LPH_HUMAN	LCT		SS_TYPE1	LC non-substrate	44.49	18.27	8	6	0		0.7	50.83	NPR3	19.46	19.3394	KL	33.33	33.33	TNFRSF1A	0.111777	0.420997	0.0143645	0.901982
Q7L985	LIGO2_HUMAN	LINGO2		SS_TYPE1	LC non-substrate	44.48	18.51	0	5	0		0.67	45.33	L1CAM	24.42	24.396	Lrrc4b	26.83	26.83	IL1R2	-0.103942	0.454477	0.0273079	0.814859
Q9Y5I1	PCDAB_HUMAN	PCDHA11		SS_TYPE1	LC non-substrate	44.45	16.97	0	0	0		0.64	40.5	MUC1	11.91	11.6424	CDH2	24.39	24.39	APP	0.236548	0.0850462	-0.100079	0.389694
P09669	COX6C_HUMAN	COX6C		SS_NO_TYPE	LC non-substrate	44.45	18.14	14	0	0		0.58	30	APLP2	20	19.8899	Ephb2	16.39	16.39	CXADR	-0.0188113	0.892603	-0.0930838	0.423841
Q6ZS62	COLC1_HUMAN	COLCA1		SS_NO_TYPE	LC non-substrate	44.44	15.97	0	0	0		0.71	51.67	CD44	16.13	15.9445	Lrp8	17.07	17.07	KCNE1
Q01974	ROR2_HUMAN	ROR2	OTHERS	SS_TYPE1	LC non-substrate	44.39	17.56	6	10	0		0.76	59.5	BTC	19.51	19.3904	FLT1	26.83	26.83	MUC1	-0.223251	0.104649	-0.0540189	0.643035
P0DP72	VSXL2_HUMAN	VSIG10L2		SS_NO_TYPE	LC non-substrate	44.36	22.81	0	0	0		0.63	37.67	TNFRSF17	16.3	16.1179	L1cam	34.15	34.15	APP	0.00772481	0.955789	-0.0549412	0.637366
Q9BZV3	IMPG2_HUMAN	IMPG2	OTHERS	SS_TYPE1	LC non-substrate	44.35	23.36	0	7	0		0.74	56.67	IFNAR2	4.59	4.17983	Notch4	24.39	24.39	IGF1R	-0.11258	0.417643	0.00263415	0.981983
Q8WWG1	NRG4_HUMAN	NRG4	OTHERS	SS_TYPE1	LC non-substrate	44.35	19.54	30	0	0		0.69	48	SORL1	22.61	22.5507	BTC	26.83	26.83	IGF1R	0.117159	0.398835	-0.0406182	0.727557
Q13873	BMPR2_HUMAN	BMPR2	OTHERS	SS_TYPE1	LC non-substrate	44.31	25.14	4	24	1	162:A->P	0.73	55	FLT1	8.96	8.63493	ERBB4	24.39	24.39	LRP1	-0.379982	0.00459547	0.0602087	0.605395
Q99467	CD180_HUMAN	CD180		SS_TYPE1	LC non-substrate	44.27	16.89	5	0	1	648:F->L	0.75	59	DLL1	12.56	12.305	Lrrc4b	11.36	11.36	Pam	-0.126478	0.362118	-0.012344	0.915715
P20333	TNR1B_HUMAN	TNFRSF1B	OTHERS	SS_TYPE1	LC non-substrate	44.21	20.83	10	34	3	264:L->P;269:T->P;295:Q->R	0.75	57.67	SDC3	8.24	7.90091	Dll1	28	28	Aplp1	-0.124079	0.371366	0.0205713	0.859993
Q92813	IOD2_HUMAN	DIO2		SS_NO_TYPE	LC non-substrate	44.19	14.81	6	6	0		0.73	54.83	CD44	9.16	8.83882	Notch3	24.44	24.44	L1cam	-0.0457873	0.742332	-0.0455901	0.695752
Q8N387	MUC15_HUMAN	MUC15		SS_TYPE1	LC non-substrate	44.11	26.99	17	0	0		0.64	40	JAG2	9.88	9.57284	DAG1	34.15	34.15	SORT1	-0.0926399	0.50524	0.020856	0.858075
Q8N441	FGRL1_HUMAN	FGFRL1	OTHERS	SS_TYPE1	LC non-substrate	44.1	18.05	6	5	0		0.76	59.67	APP	18.65	18.5136	PTK7	34.15	34.15	AXL	0.453432	0.000574616	-0.0360884	0.756943
O15247	CLIC2_HUMAN	CLIC2		SS_NO_TYPE	LC non-substrate	44.09	16.21	7	2	0		0.65	42.33	LRRC4B	9.72	9.40973	Ephb2	12.2	12.2	TNFRSF1A	-0.280711	0.0397755	-0.00881568	0.939752
Q96LC7	SIG10_HUMAN	SIGLEC10	OTHERS	SS_TYPE1	LC non-substrate	44.02	18.7	4	0	0		0.68	47.17	NOTCH4	11.91	11.6424	PTK7	39.02	39.02	Cdh1	0.0629247	0.651248	0.0299442	0.797349
Q9UGN4	CLM8_HUMAN	CD300A		SS_TYPE1	LC non-substrate	44.01	20.04	6	0	0		0.7	49.17	FLT1	7.69	7.3402	CLSTN2	9.76	9.76	Pam	0.0119705	0.931538	-0.0295905	0.799693
O14668	TMG1_HUMAN	PRRG1	OTHERS	SS_TYPE1	LC non-substrate	43.93	18.19	0	1	0		0.7	50.83	KL	14.68	14.4663	TNFRSF1A	23.26	23.26	L1cam	0.835907	3.70486e-15	0.917001	2.9185e-31
P36537	UDB10_HUMAN	UGT2B10		SS_NO_TYPE	LC non-substrate	43.84	18.16	5	1	0		0.65	41.83	BTC	3.98	3.55796	Lrp8	19.51	19.51	LRP6	-0.0499413	0.719873	-0.0325362	0.780232
P01906	DQA2_HUMAN	HLA-DQA2		SS_TYPE1	LC non-substrate	43.72	14.16	14	2	2	227:V->A;247:G->D	0.69	48.67	NOTCH4	10.2	9.89907	SIRPA	20.93	20.93	Dll1	-0.234654	0.0876478	0.0224637	0.847262
P49895	IOD1_HUMAN	DIO1		SS_NO_TYPE	LC non-substrate	43.62	12.53	6	5	0		0.63	38.67	CLSTN1	8.43	8.09461	MERTK	26.83	26.83	IGF1R	-0.0475298	0.732884	-0.0781637	0.502125
Q9HCN6	GPVI_HUMAN	GP6		SS_NO_TYPE	LC non-substrate	43.57	13.77	6	1	0		0.67	44.33	JAG2	12.39	12.1317	PTPRF	31.71	31.71	BTC	-0.191178	0.166112	0.0285398	0.806665
P08648	ITA5_HUMAN	ITGA5		SS_TYPE1	LC non-substrate	43.56	18.18	17	9	0		0.73	55.5	SORT1	2.96	2.5181	Notch1	10.87	10.87	MUC1	-0.192249	0.163708	-0.0480398	0.680267
Q8WXI7	MUC16_HUMAN	MUC16	OTHERS	SS_TYPE1	LC non-substrate	43.56	20.66	17	4	0		0.7	49.5	KCNE2	0.65	0.163116	Notch2	36.58	36.58	Dscam	-0.200063	0.146928	-0.00879703	0.93988
Q92643	GPI8_HUMAN	PIGK		SS_TYPE1	LC non-substrate	43.55	16.95	5	0	0		0.59	31.17	SORT1	6.58	6.20858	IFNAR2	17.5	17.5	Aplp1	-0.290151	0.0333127	0.455399	3.5731e-05
O15165	LRAD4_HUMAN	LDLRAD4		SS_NO_TYPE	LC non-substrate	43.34	16.65	0	0	0		0.72	53.5	LRP8	11.76	11.4894	Lrp8	7.32	7.32	IFNAR2	0.66683	3.68791e-08	0.351778	0.00183229
Q8N3G9	TM130_HUMAN	TMEM130	OTHERS	SS_TYPE1	LC non-substrate	43.34	15.78	0	0	0		0.73	54.67	EPHB2	10.12	9.81751	CLSTN1	17.07	17.07	Notch4	0.305416	0.024718	0.0282305	0.808721
Q9C0B7	TNG6_HUMAN	TANGO6		SS_NO_TYPE	LC non-substrate	43.31	16.32	0	0	0		0.66	43	L1CAM	3.02	2.57926	CD44	24.39	24.39	LDLR	-0.231442	0.0922018	0.285644	0.012375
E5RIL1	UPKL2_HUMAN	UPK3BL2	OTHERS	SS_TYPE1	LC non-substrate	43.28	17.09	0	0	0		0.77	61.83	IFNAR2	9.51	9.19564	ERBB4	31.71	31.71	Nradd	-0.0545384	0.695289	-0.0195551	0.866844
B0FP48	UPK3L_HUMAN	UPK3BL1		SS_TYPE1	LC non-substrate	43.28	17.09	0	0	0		0.77	61.83	IFNAR2	9.51	9.19564	ERBB4	31.71	31.71	Nradd	-0.197195	0.152931	-0.0491509	0.673287
P15151	PVR_HUMAN	PVR	OTHERS	SS_TYPE1	LC non-substrate	43.22	20.96	9	11	1	340:I->M	0.69	49	BTC	30.94	31.0429	Nectin1	36.36	36.36	CXADR	-0.0683471	0.623377	-0.0160082	0.890831
Q9UDW1	QCR9_HUMAN	UQCR10		SS_NO_TYPE	LC non-substrate	43.19	16.03	5	0	1	47:I->V	0.62	37.33	KCNE2	25.4	25.395	Aplp1	19.57	19.57	LRP1	0.154379	0.265021	-0.113578	0.328616
O75438	NDUB1_HUMAN	NDUFB1		SS_NO_TYPE	LC non-substrate	43.17	11.97	6	0	0		0.62	37	IL1R2	22.41	22.3468	IFNAR2	21.62	21.62	ERBB4	0.0856318	0.538112	-0.103765	0.372383
P78357	CNTP1_HUMAN	CNTNAP1		SS_TYPE1	LC non-substrate	42.97	14.03	6	2	0		0.76	60.17	SORL1	3.54	3.10939	Nrxn1	17.07	17.07	Lrrc4b	0.501741	0.000111	0.0662333	0.56972
Q9UHF4	I20RA_HUMAN	IL20RA		SS_TYPE1	LC non-substrate	42.94	24.28	5	4	1	259:V->I	0.68	46.67	LDLR	8.5	8.16597	PTPRF	26.83	26.83	IL1R2	-0.114902	0.408042	-0.0578209	0.619801
Q7Z6W1	TMCO2_HUMAN	TMCO2		SS_NO_TYPE	LC non-substrate	42.82	16.29	0	0	0		0.66	43.17	LRP1	11.54	11.2652	SDC3	24.39	24.39	LDLR	-0.0447084	0.748201	-0.0506589	0.663857
P56378	ATP68_HUMAN	ATP5MJ		SS_NO_TYPE	LC non-substrate	42.82	12	0	0	0		0.61	34.67	NTRK2	24.14	24.1105	KCNE2	28.2	28.2	KCNE2
Q8WUT4	LRRN4_HUMAN	LRRN4	OTHERS	SS_TYPE1	LC non-substrate	42.77	19.88	0	0	0		0.67	44.5	TIE1	12.16	11.8972	Lrrc4b	26.83	26.83	JAG2	-0.0392627	0.778037	-0.0347198	0.765891
Q9NQ60	EQTN_HUMAN	EQTN	OTHERS	SS_TYPE1	LC non-substrate	42.74	15.92	0	0	0		0.69	48.33	VASN	9.18	8.85921	PTPRF	36.58	36.58	Nlgn1	0.0297482	0.830909	-0.0318634	0.784666
Q86VR7	VS10L_HUMAN	VSIG10L		SS_TYPE1	LC non-substrate	42.72	22.71	0	0	1	769:G->S	0.74	56	BTC	10.84	10.5515	ROBO1	19.51	19.51	Nectin1	-0.117429	0.397741	-0.0577706	0.620106
P24071	FCAR_HUMAN	FCAR		SS_TYPE1	LC non-substrate	42.72	18.5	4	0	0		0.74	56.67	NGFR	15.33	15.129	Dcc	10.26	10.26	Npr3	-0.113105	0.415464	0.0593345	0.610653
Q8NER5	ACV1C_HUMAN	ACVR1C	OTHERS	SS_TYPE1	LC non-substrate	42.71	12.73	7	1	0		0.71	52.33	IFNAR2	17.65	17.4941	TIE1	26.83	26.83	TIE1	0.12223	0.378593	0.751256	5.40189e-15
P05107	ITB2_HUMAN	ITGB2		SS_TYPE1	LC non-substrate	42.69	22.83	15	31	1	716:G->A	0.65	41.83	JAG2	9.49	9.17525	Dll1	34.88	34.88	Nectin1	-0.0591344	0.671018	-0.00648517	0.95566
A0A0K2S4Q6	CD3CH_HUMAN	CD300H		SS_TYPE1	LC non-substrate	42.66	12.67	0	0	0		0.68	45.83	APP	13.43	13.192	ROBO1	14.63	14.63	Cdh1
Q9Y5I4	PCDC2_HUMAN	PCDHAC2		SS_TYPE1	LC non-substrate	42.63	14.15	0	0	0		0.66	43	SORL1	12.91	12.6618	CDH2	26.83	26.83	DAG1	0.132612	0.339112	-0.0803968	0.489952
Q96LL3	FIMP_HUMAN	FIMP	OTHERS	SS_TYPE1	LC non-substrate	42.49	15.04	0	0	0		0.76	59.17	IFNAR2	15.91	15.7203	Ntrk2	26.83	26.83	Npr3
P26012	ITB8_HUMAN	ITGB8	OTHERS	SS_TYPE1	LC non-substrate	42.45	17.02	5	5	0		0.66	43.67	SIRPA	4.16	3.74146	TIE1	12.5	12.5	ERBB4	0.782982	2.64152e-12	0.154841	0.181689
P14784	IL2RB_HUMAN	IL2RB	OTHERS	SS_TYPE1	LC non-substrate	42.44	16.73	13	11	0		0.72	53.67	PDPN	5.08	4.67938	SORT1	26.67	26.67	Aplp1	-0.171856	0.214017	-0.0691391	0.552872
P29017	CD1C_HUMAN	CD1C	OTHERS	SS_TYPE1	LC non-substrate	42.44	18.66	4	0	1	300:F->S	0.67	44.33	LRP6	16.52	16.3421	HLA-A	26.83	26.83	APLP2	-0.175925	0.203201	0.0221187	0.849581
Q6PIZ9	TRAT1_HUMAN	TRAT1		SS_TYPE3	LC non-substrate	42.34	11.04	14	0	0		0.77	61.83	BSG	16.67	16.4951	MET	20.93	20.93	MERTK	-0.163367	0.237858	-0.0404004	0.728962
Q58EX2	SDK2_HUMAN	SDK2		SS_TYPE1	LC non-substrate	42.2	15.89	5	0	0		0.69	48.33	KCNE2	16.25	16.0669	Dscam	31.71	31.71	Dscam	0.394657	0.00314538	0.0296858	0.799061
Q14126	DSG2_HUMAN	DSG2	SUBLIT	SS_TYPE1	LC non-substrate	42.17	23.49	16	5	0		0.74	57.5	BTC	17.89	17.7388	CDH2	8.89	8.89	APLP2	-0.0702972	0.613478	0.0876295	0.451615
P60507	EFC1_HUMAN	ERVFC1		SS_NO_TYPE	LC non-substrate	42.12	23.07	0	0	0		0.75	58	TIE1	5.82	5.43379	LRP6	12.2	12.2	Ephb2
Q9HBE5	IL21R_HUMAN	IL21R		SS_TYPE1	LC non-substrate	41.98	16.32	6	7	0		0.61	34.67	LRP6	5.2	4.80171	LDLR	12.2	12.2	IL1R2	-0.104352	0.45269	-0.071755	0.537912
Q7Z692	CEA19_HUMAN	CEACAM19	OTHERS	SS_TYPE1	LC non-substrate	41.98	17.58	0	0	0		0.73	55.17	IFNAR2	16	15.812	Lrp8	29.27	29.27	Cdh1	-0.205712	0.135619	0.0421607	0.717638
Q7Z2Q7	LRR70_HUMAN	LRRC70		SS_NO_TYPE	LC non-substrate	41.97	16.68	0	0	0		0.63	38.17	FLT1	19.45	19.3292	VASN	26.83	26.83	MUC1	-0.383975	0.00415205	-0.0997559	0.391235
Q6UXG3	CLM9_HUMAN	CD300LG		SS_TYPE1	LC non-substrate	41.84	17.48	4	0	0		0.67	44.5	BTC	9.64	9.32817	IGF1R	14.63	14.63	SPN	-0.212104	0.123621	-0.0408578	0.726014
A2RRL7	TM213_HUMAN	TMEM213	OTHERS	SS_TYPE1	LC non-substrate	41.82	17.74	0	0	0		0.74	56	FLT1	14.95	14.7416	Notch3	24.39	24.39	TIE1	-0.0821249	0.554943	-0.0876399	0.451561
Q9Y3Q7	ADA18_HUMAN	ADAM18	OTHERS	SS_TYPE1	LC non-substrate	41.74	16.2	0	1	0		0.7	50.5	BSG	8.25	7.9111	IGF1R	12.2	12.2	CLSTN1	-0.0468077	0.736795	-0.00906211	0.938072
A5PLK6	RGSL_HUMAN	RGSL1		SS_NO_TYPE	LC non-substrate	41.68	19.42	7	0	0		0.67	44.67	APLP1	2.32	1.86563	LRP6	30.23	30.23	CSF1	-0.0602379	0.665238	-0.0444851	0.702778
Q9Y5H9	PCDA2_HUMAN	PCDHA2		SS_TYPE1	LC non-substrate	41.62	22.47	0	0	0		0.69	48	CDH1	12.24	11.9788	CDH2	19.51	19.51	Nradd	0.335708	0.0130756	-0.0792996	0.495913
P08514	ITA2B_HUMAN	ITGA2B		SS_TYPE1	LC non-substrate	41.6	14.94	37	23	3	989:A->T;1026:R->Q;1026:R->W	0.67	44.83	NTRK2	3.85	3.42543	Dscam	8.7	8.7	AXL	0.199368	0.148366	-0.0121063	0.917332
Q96BF3	TMIG2_HUMAN	TMIGD2	OTHERS	SS_TYPE1	LC non-substrate	41.56	23.76	0	0	1	168:W->L	0.64	40.17	NOTCH4	17.38	17.2189	Nectin1	29.27	29.27	HLA-A	-0.036042	0.795835	-0.0698599	0.54873
Q96I36	COX14_HUMAN	COX14		SS_NO_TYPE	LC non-substrate	41.36	21.7	14	1	1	19:M->I	0.72	52.67	CDH2	19.3	19.1763	APLP2	20.93	20.93	IGF1R	0.0433312	0.755714	-0.091917	0.429699
P51511	MMP15_HUMAN	MMP15		SS_TYPE1	LC non-substrate	41.35	23.72	5	5	1	622:R->W	0.74	57.17	BSG	3.59	3.16036	CLSTN1	14.63	14.63	ERBB4	0.105806	0.446382	0.0754139	0.517328
Q9Y3P8	SIT1_HUMAN	SIT1	OTHERS	SS_TYPE1	LC non-substrate	41.33	20.51	0	0	0		0.63	38.5	VASN	17.35	17.1883	SIRPA	21.95	21.95	KL	-0.185285	0.179807	-0.0500124	0.667894
Q08334	I10R2_HUMAN	IL10RB	OTHERS	SS_TYPE1	LC non-substrate	41.28	18.19	7	7	0		0.65	42.33	MUC1	19.08	18.952	IFNAR2	28.57	28.57	Dll1	-0.207834	0.131543	0.100492	0.38773
O60602	TLR5_HUMAN	TLR5	OTHERS	SS_TYPE1	LC non-substrate	41.26	25.48	12	16	1	644:I->F	0.66	43.5	TACSTD2	11.42	11.1428	VASN	14.63	14.63	SDC3	-0.101268	0.46623	-0.0470488	0.686516
Q8NFZ8	CADM4_HUMAN	CADM4	OTHERS	SS_TYPE1	LC non-substrate	41.18	18.48	0	0	0		0.7	50.17	BTC	22.16	22.092	Nectin1	39.02	39.02	Ephb2	0.802185	3.06709e-13	0.467044	2.10832e-05
A8MTT3	CEBOS_HUMAN	CEBPZOS		SS_NO_TYPE	LC non-substrate	41.04	19.79	0	0	0		0.58	30	DCC	22.5	22.4386	SORT1	28.95	28.95	SDC3	-0.0996396	0.473465	-0.102399	0.378744
Q8N9R8	SCAI_HUMAN	SCAI		SS_NO_TYPE	LC non-substrate	41.03	19.06	6	0	0		0.68	46.83	NRXN1	4.29	3.87399	Notch1	12.2	12.2	Npr3	-0.215111	0.118265	0.118902	0.306297
Q8TC41	RN217_HUMAN	RNF217		SS_NO_TYPE	LC non-substrate	40.78	19.19	5	0	0		0.63	38	BTC	5.35	4.95463	TNFRSF1A	29.27	29.27	PTK7	-0.102155	0.462313	0.416848	0.000179824
Q8WUY8	NAT14_HUMAN	NAT14		SS_NO_TYPE	LC non-substrate	40.76	11.61	0	0	0		0.69	49	VASN	10.19	9.88888	KL	26.83	26.83	NGFR	0.418887	0.00161877	-0.111975	0.335533
Q9NQG6	MID51_HUMAN	MIEF1		SS_NO_TYPE	LC non-substrate	40.67	16.43	0	0	0		0.71	51.33	SDC3	7.99	7.64604	TIE1	16.28	16.28	Aplp1	0.349988	0.00947796	-0.0775637	0.505423
P20645	MPRD_HUMAN	M6PR	OTHERS	SS_TYPE1	LC non-substrate	40.52	20.42	9	16	0		0.75	58.5	CLSTN2	6.5	6.12703	Cdh1	33.33	33.33	LRP1	0.168111	0.224319	-0.0531802	0.648208
Q9Y5T4	DJC15_HUMAN	DNAJC15		SS_NO_TYPE	LC non-substrate	40.48	14.78	0	1	1	35:R->G	0.71	51	APLP1	11.33	11.0511	Npr3	18.6	18.6	Aplp1	0.72365	6.32251e-10	-0.0487698	0.675678
P69849	NOMO3_HUMAN	NOMO3		SS_NO_TYPE	LC non-substrate	40.42	12.43	0	0	0		0.7	50.33	LRP6	2.13	1.67193	SORL1	17.07	17.07	LRP1	-0.0835046	0.548291	0.129956	0.26318
Q5JPE7	NOMO2_HUMAN	NOMO2		SS_NO_TYPE	LC non-substrate	40.42	12.43	0	0	0		0.7	50.33	LRP6	2.05	1.59038	SORL1	17.07	17.07	LRP1	0.383091	0.00424686	-0.0143655	0.901976
Q15155	NOMO1_HUMAN	NOMO1		SS_NO_TYPE	LC non-substrate	40.42	12.43	0	0	0		0.7	50.33	LRP6	2.13	1.67193	CLSTN1	17.07	17.07	LRP1	-0.228729	0.0961894	0.256137	0.0255262
Q5T7R7	CA185_HUMAN	C1orf185		SS_NO_TYPE	LC non-substrate	40.42	19.21	0	4	0		0.78	63	AXL	14.07	13.8444	APP	41.46	41.46	CXADR	-0.0450543	0.746318	-0.0362935	0.755605
A8MZ97	CB074_HUMAN	C2orf74		SS_NO_TYPE	LC non-substrate	40.4	17.19	0	7	0		0.69	49	SORT1	14.95	14.7416	LRP1	12.2	12.2	LDLR	0.621676	5.24605e-07	-0.0991478	0.394143
Q9UKX5	ITA11_HUMAN	ITGA11		SS_TYPE1	LC non-substrate	40.38	18.97	3	0	0		0.53	21.33	VASN	2.78	2.33459	Epha4	18.6	18.6	Lrrc4b	-0.292615	0.0317774	-0.078459	0.500506
Q6UX71	PXDC2_HUMAN	PLXDC2	OTHERS	SS_TYPE1	LC non-substrate	40.3	22.27	0	0	1	458:I->V	0.68	46.17	SORL1	7.94	7.59507	AXL	12.2	12.2	APP	0.558121	1.15968e-05	0.287569	0.0117733
P36896	ACV1B_HUMAN	ACVR1B	SUBLIT	SS_TYPE1	LC non-substrate	40.3	17.08	7	1	1	146:F->L	0.68	47	ROBO1	15.84	15.6489	IGF1R	20.93	20.93	PTPRF	0.123767	0.37258	0.0675538	0.562034
Q9UKH3	ENK9_HUMAN	ERVK-9		SS_TYPE1	LC non-substrate	40.29	14.9	0	0	0		0.68	46	LRP6	5.01	4.60801	TIE1	12.2	12.2	Dll1
Q902F8	ENK8_HUMAN	ERVK-8		SS_TYPE1	LC non-substrate	40.29	14.9	0	1	0		0.68	46	LRP6	4.58	4.16964	Notch1	12.2	12.2	Dll1
P61567	ENK7_HUMAN	ERVK-7		SS_NO_TYPE	LC non-substrate	40.29	14.9	0	0	0		0.68	46	LRP6	3.4	2.96666	Dll1	12.2	12.2	Dll1
Q69384	ENK6_HUMAN	ERVK-6		SS_TYPE1	LC non-substrate	40.29	14.9	0	0	0		0.68	46	LRP6	4.72	4.31237	TIE1	12.2	12.2	Dll1
P61566	ENK24_HUMAN	ERVK-24		SS_TYPE1	LC non-substrate	40.29	14.9	0	0	0		0.68	46	LRP6	3.91	3.48659	CLSTN1	12.2	12.2	Dll1
P61565	ENK21_HUMAN	ERVK-21		SS_TYPE1	LC non-substrate	40.29	14.9	0	0	0		0.68	46	LRP6	5.01	4.60801	TIE1	12.2	12.2	Dll1
O71037	ENK19_HUMAN	ERVK-19		SS_TYPE1	LC non-substrate	40.29	14.9	0	0	0		0.68	46	LRP6	4.86	4.45509	Notch1	12.2	12.2	Dll1
Q8WWQ8	STAB2_HUMAN	STAB2	OTHERS	SS_TYPE1	LC non-substrate	40.26	19.16	9	3	0		0.62	37.17	NRXN1	3.33	2.8953	Notch3	26.83	26.83	HLA-A	-0.139551	0.314211	-0.0415324	0.721673
P27824	CALX_HUMAN	CANX	OTHERS	SS_TYPE1	LC non-substrate	40.24	15.65	29	7	0		0.72	52.5	KCNE2	5.07	4.66918	APP	24.39	24.39	PTPRF	-0.440388	0.000860578	-0.1462	0.207595
P16471	PRLR_HUMAN	PRLR	OTHERS	SS_TYPE1	LC non-substrate	40.19	17.22	5	19	0		0.66	44	APLP2	22.51	22.4488	Ghr	18.18	18.18	Epha4	0.0843952	0.544018	-0.0308212	0.791547
O14523	C2C2L_HUMAN	C2CD2L		SS_NO_TYPE	LC non-substrate	40.18	18.37	0	0	0		0.65	42	VASN	4.53	4.11867	Notch1	18.6	18.6	Pam	0.626296	4.07648e-07	0.15811	0.172527
Q99706	KI2L4_HUMAN	KIR2DL4	OTHERS	SS_TYPE1	LC non-substrate	40.16	19.18	4	0	0		0.69	48.5	BTC	14.85	14.6396	CDH2	26.83	26.83	DAG1	-0.122067	0.379234	-0.0476641	0.682634
P78536	ADA17_HUMAN	ADAM17		SS_TYPE1	LC non-substrate	40.04	14.85	38	17	0		0.64	40.5	L1CAM	4.37	3.95555	LRP1	21.95	21.95	Nlgn1	0.180743	0.190905	0.0914033	0.432292
P27037	AVR2A_HUMAN	ACVR2A	OTHERS	SS_TYPE1	LC non-substrate	40.04	16.59	8	4	0		0.65	42.17	DLL1	12.28	12.0196	TIE1	23.91	23.91	DAG1	-0.0180438	0.896961	0.255759	0.0257517
A6NFR6	CE060_HUMAN	C5orf60		SS_NO_TYPE	LC non-substrate	39.93	18.75	0	0	2	55:R->C;56:L->P	0.66	43.33	CLSTN1	5.95	5.56632	Pam	21.95	21.95	MERTK
Q8N967	LRTM2_HUMAN	LRTM2		SS_TYPE1	LC non-substrate	39.91	23.08	0	0	0		0.6	32.67	JAG2	14.6	14.3847	Lrrc4b	24.39	24.39	Scn4b	0.466701	0.000374676	-0.020381	0.861275
Q8ND94	LRN4L_HUMAN	LRRN4CL	OTHERS	SS_TYPE1	LC non-substrate	39.89	21.74	0	0	0		0.62	35.83	LRP6	12.18	11.9176	SORL1	31.71	31.71	TIE1	-0.374751	0.00523924	-0.0770903	0.508032
Q01113	IL9R_HUMAN	IL9R		SS_TYPE1	LC non-substrate	39.87	20.56	6	3	1	288:Y->C	0.6	33.5	LRP6	12.28	12.0196	Ghr	24.39	24.39	Dscam	-0.16372	0.236832	-0.0404656	0.728541
P19256	LFA3_HUMAN	CD58	OTHERS	SS_TYPE1	LC non-substrate	39.86	20.25	6	3	0		0.69	48.17	SORL1	12.8	12.5497	SORL1	18.6	18.6	CD44	-0.177449	0.199254	-0.00822797	0.943762
P22794	EVI2A_HUMAN	EVI2A	OTHERS	SS_TYPE1	LC non-substrate	39.86	18.74	0	0	0		0.73	55.67	SORT1	13.98	13.7527	PDPN	24.39	24.39	KCNE2	0.779535	3.79999e-12	0.493124	6.01905e-06
Q8WVX9	FACR1_HUMAN	FAR1		SS_NO_TYPE	LC non-substrate	39.84	12.76	5	1	3	480:R->C;480:R->H;480:R->L	0.64	40.33	ROBO1	8.74	8.41064	Nectin1	26.32	26.32	BSG	0.637886	2.12525e-07	0.809304	9.02299e-19
Q8NI17	IL31R_HUMAN	IL31RA	OTHERS	SS_TYPE1	LC non-substrate	39.63	14.91	6	4	0		0.63	39	KCNE2	10.38	10.0826	PTPRF	17.07	17.07	CLSTN1	-0.138297	0.318623	0.0875485	0.452035
Q8N6P7	I22R1_HUMAN	IL22RA1	OTHERS	SS_TYPE1	LC non-substrate	39.6	21.65	5	0	1	222:L->P	0.58	30.17	TNFRSF1A	5.92	5.53573	PTPRF	17.07	17.07	SORL1	0.054608	0.694919	0.159125	0.169754
P32927	IL3RB_HUMAN	CSF2RB	OTHERS	SS_TYPE1	LC non-substrate	39.59	25.04	18	9	0		0.6	34.17	BTC	6.36	5.9843	ROBO1	32.43	32.43	TNFRSF1A	-0.143451	0.300741	-0.0432781	0.710481
Q9Y2G1	MYRF_HUMAN	MYRF		SS_NO_TYPE	LC non-substrate	39.29	12.36	0	5	0		0.76	60.67	CLSTN1	3.65	3.22153	PTK7	19.51	19.51	MET	0.848401	5.55831e-16	0.7997	4.61706e-18
O95256	I18RA_HUMAN	IL18RAP	OTHERS	SS_TYPE1	LC non-substrate	39.26	18.26	6	2	1	350:V->I	0.68	47	NTRK2	12.02	11.7545	IL1R2	21.95	21.95	HLA-A	-0.0736683	0.596526	-0.0591509	0.611759
O43567	RNF13_HUMAN	RNF13		SS_NO_TYPE	LC non-substrate	39.26	13.26	0	10	0		0.73	54.33	DLL1	6.82	6.45326	TYRO3	34.15	34.15	Notch3	0.770416	9.64333e-12	0.83301	1.0457e-20
Q9Y5H5	PCDA9_HUMAN	PCDHA9		SS_TYPE1	LC non-substrate	39.24	21.39	0	2	0		0.69	49	DLL1	12.32	12.0604	CDH2	12.2	12.2	Dll1	0.403881	0.00245667	-0.0692275	0.552363
O75121	MFA3L_HUMAN	MFAP3L	OTHERS	SS_TYPE1	LC non-substrate	39	21.68	0	0	0		0.68	46.83	TNFRSF17	11.98	11.7137	Scn4b	25.58	25.58	BTC	0.690889	7.37901e-09	-0.000267874	0.998168
O00445	SYT5_HUMAN	SYT5		SS_NO_TYPE	LC non-substrate	38.92	18.52	4	0	0		0.67	44.83	BTC	8.03	7.68682	MET	29.27	29.27	Nradd	0.479829	0.000241174	-0.0496237	0.670325
Q9BQG1	SYT3_HUMAN	SYT3		SS_NO_TYPE	LC non-substrate	38.82	20.34	0	1	0		0.66	43	TNFRSF17	5.76	5.37262	IGF1R	24.39	24.39	Pam	0.660783	5.40137e-08	0.096424	0.407327
Q9Y3Q3	TMED3_HUMAN	TMED3	OTHERS	SS_TYPE1	LC non-substrate	38.78	16.26	12	0	0		0.69	48	TNFRSF17	11.52	11.2448	LRP1	34.15	34.15	SPN	-0.182189	0.18732	-0.063248	0.587275
P82279	CRUM1_HUMAN	CRB1		SS_TYPE1	LC non-substrate	38.72	23.77	0	16	2	1354:A->T;1365:A->D	0.76	60	CD44	12.66	12.407	Notch4	39.02	39.02	LRP1	0.40143	0.00262519	0.183547	0.112485
Q86UQ5	GTSC1_HUMAN	GTSCR1		SS_NO_TYPE	LC non-substrate	38.71	19.49	0	0	0		0.72	53.83	SORT1	13.97	13.7425	Dcc	24.39	24.39	Dll1
Q96KC8	DNJC1_HUMAN	DNAJC1	OTHERS	SS_TYPE1	LC non-substrate	38.7	16.76	0	1	0		0.72	53.33	LRRC4B	5.42	5.026	Dscam	14.63	14.63	Dscam	-0.19197	0.164331	0.245011	0.0329097
Q02846	GUC2D_HUMAN	GUCY2D	OTHERS	SS_TYPE1	LC non-substrate	38.7	13.38	5	14	0		0.67	44.33	SORL1	6.62	6.24936	Ephb2	31.11	31.11	Npr3	-0.111877	0.420576	-0.0279917	0.810308
Q14627	I13R2_HUMAN	IL13RA2	OTHERS	SS_TYPE1	LC non-substrate	38.48	14.53	5	2	0		0.61	35.33	TNFRSF17	13.42	13.1818	TYRO3	37.5	37.5	TNFRSF17	-0.0421165	0.762359	-0.0446206	0.701914
Q96G30	MRAP2_HUMAN	MRAP2		SS_NO_TYPE	LC non-substrate	38.47	15.19	0	3	0		0.71	51.5	KCNE2	10.24	9.93985	Notch3	17.07	17.07	Npr3	0.544434	2.08378e-05	0.0544093	0.640633
Q96F05	CK024_HUMAN	C11orf24	OTHERS	SS_TYPE1	LC non-substrate	38.47	16.04	0	0	0		0.65	42	NTRK2	11.36	11.0817	Notch3	19.51	19.51	Pam	-0.134716	0.331434	0.0628133	0.589852
A6NL88	SHSA7_HUMAN	SHISA7	OTHERS	SS_TYPE1	LC non-substrate	38.42	8.45	0	0	0		0.72	52.83	TNFRSF17	7.44	7.08533	TIE1	24.39	24.39	Pam	0.526972	4.24431e-05	0.395619	0.000404324
Q76MJ5	ERN2_HUMAN	ERN2	SUBLIT	SS_TYPE1	LC non-substrate	38.39	18.52	0	0	0		0.66	44.17	TNFRSF17	8.32	7.98247	MET	24.39	24.39	CDH2	-0.0397918	0.775123	0.0476772	0.682551
Q4G0I0	CSMT1_HUMAN	CCSMST1	OTHERS	SS_TYPE1	LC non-substrate	38.38	14.3	0	0	0		0.65	41.33	TNFRSF17	13.64	13.4061	AXL	29.73	29.73	MUC1
Q9H3S1	SEM4A_HUMAN	SEMA4A	OTHERS	SS_TYPE1	LC non-substrate	38.35	11.9	6	11	0		0.7	50.83	CD44	4.34	3.92497	Lrrc4b	29.27	29.27	TYRO3	0.0833679	0.548949	-0.0778174	0.504027
Q9UKF2	ADA30_HUMAN	ADAM30	OTHERS	SS_TYPE1	LC non-substrate	38.33	16.9	4	0	0		0.71	52.33	TNFRSF17	6.58	6.20858	LRP1	31.71	31.71	LRP1	-0.0451566	0.745762	-0.0243352	0.834711
Q6ZTQ4	CDHR3_HUMAN	CDHR3	OTHERS	SS_TYPE1	LC non-substrate	38.23	18.84	0	1	0		0.65	42	TNFRSF17	14.24	14.0177	CDH2	19.51	19.51	L1cam	0.0289146	0.835581	-0.0168328	0.885245
P50402	EMD_HUMAN	EMD		SS_NO_TYPE	LC non-substrate	38.2	22.92	22	5	0		0.68	46.17	TNFRSF17	7.09	6.72851	SORL1	26.83	26.83	Notch2	-0.143029	0.302181	-0.182753	0.114075
Q8NI28	CG013_HUMAN	LINC01006		SS_NO_TYPE	LC non-substrate	38.16	16.88	0	0	0		0.73	55	LRP6	16.67	16.4951	DAG1	29.27	29.27	JAG2
P60602	ROMO1_HUMAN	ROMO1		SS_NO_TYPE	LC non-substrate	38.14	24.22	0	1	1	28:A->P	0.64	40.83	EPHB2	20.25	20.1448	HLA-A	16.28	16.28	CXADR	0.312868	0.0212525	-0.0785471	0.500024
A8MRT5	NPIB5_HUMAN	NPIPB5		SS_NO_TYPE	LC non-substrate	38.13	16.91	0	0	0		0.66	42.67	SORL1	2.38	1.9268	KL	17.78	17.78	IGF1R	-0.197824	0.151599	-0.146963	0.205208
Q4LDR2	CTXN3_HUMAN	CTXN3		SS_NO_TYPE	LC non-substrate	38.12	17.19	0	1	1	23:M->I	0.66	44	TIE1	18.52	18.3811	PTK7	21.95	21.95	Npr3	0.122836	0.376213	-0.0619412	0.595036
Q9Y6W8	ICOS_HUMAN	ICOS	OTHERS	SS_TYPE1	LC non-substrate	38.1	16.56	0	12	0		0.59	31.83	CLSTN1	11.56	11.2856	PTK7	29.27	29.27	DAG1	-0.176194	0.202501	-0.0409059	0.725704
A8K4G0	CLM7_HUMAN	CD300LB	OTHERS	SS_TYPE1	LC non-substrate	38.06	15.3	6	0	0		0.68	46.17	TNFRSF17	12.44	12.1827	SIRPA	29.27	29.27	SIRPA	0.0779806	0.575149	0.0592103	0.611401
Q9NX95	SYBU_HUMAN	SYBU		SS_NO_TYPE	LC non-substrate	38.05	18.41	0	0	0		0.75	58.17	CD44	3.47	3.03803	Dscam	24.39	24.39	SPN	0.351931	0.00906196	-0.0135717	0.907367
P55082	MFAP3_HUMAN	MFAP3		SS_TYPE1	LC non-substrate	37.98	21.4	4	0	0		0.67	44.33	SORL1	10.22	9.91946	ROBO1	27.91	27.91	BTC	-0.391086	0.00345481	0.271634	0.0176147
P38570	ITAE_HUMAN	ITGAE		SS_TYPE1	LC non-substrate	37.92	18.38	3	0	0		0.6	32.83	SORT1	2.2	1.7433	FLT1	25.58	25.58	Epha4	-0.03036	0.827484	-0.186832	0.106086
Q5SZI1	LRAD2_HUMAN	LDLRAD2	OTHERS	SS_TYPE1	LC non-substrate	37.92	16.24	0	0	0		0.64	40.83	TNFRSF17	8.82	8.4922	APP	0	0		-0.222449	0.105935	-0.0843553	0.468761
P37173	TGFR2_HUMAN	TGFBR2	OTHERS	SS_TYPE1	LC non-substrate	37.83	26.5	22	91	2	190:R->H;191:V->I	0.63	39	BSG	15.34	15.1392	PTK7	26.83	26.83	Dcc	-0.4017	0.00260611	-0.0952518	0.413079
Q9BY71	LRRC3_HUMAN	LRRC3		SS_NO_TYPE	LC non-substrate	37.81	16.7	0	0	0		0.65	42	NLGN1	17.12	16.9538	Lrrc4b	21.95	21.95	KL	-0.108906	0.433097	-0.0566733	0.626776
Q8NFY4	SEM6D_HUMAN	SEMA6D	OTHERS	SS_TYPE1	LC non-substrate	37.74	19.05	6	11	0		0.66	43.83	SORL1	3.45	3.01764	KL	29.27	29.27	ERBB4	0.573461	5.82624e-06	0.357074	0.00154344
Q9HCU0	CD248_HUMAN	CD248	OTHERS	SS_TYPE1	LC non-substrate	37.73	17.2	0	1	0		0.7	49.17	VASN	7.4	7.04455	Notch1	29.27	29.27	MUC1	-0.285254	0.036547	-0.0721014	0.535946
Q6UWL6	KIRR2_HUMAN	KIRREL2	OTHERS	SS_TYPE1	LC non-substrate	37.73	20.84	3	0	0		0.68	46.83	VASN	18.22	18.0752	PTK7	41.46	41.46	Nectin1	0.0447839	0.74779	-0.0425879	0.714898
Q9BQE4	SELS_HUMAN	SELENOS		SS_NO_TYPE	LC non-substrate	37.7	17.67	5	4	0		0.73	55.33	SORL1	15.87	15.6795	CLSTN2	24.39	24.39	Notch2	-0.264889	0.0529031	-0.0659606	0.571313
Q86YD3	TMM25_HUMAN	TMEM25		SS_TYPE1	LC non-substrate	37.62	27.74	0	5	0		0.67	45.17	IFNAR2	14.21	13.9872	Nectin1	29.27	29.27	ERBB4	0.593419	2.25506e-06	0.0352937	0.762135
A6NI73	LIRA5_HUMAN	LILRA5		SS_TYPE1	LC non-substrate	37.58	20.01	4	5	0		0.56	27.33	TNFRSF17	11.37	11.0919	TYRO3	29.27	29.27	Nradd	-0.167961	0.22474	0.0673064	0.56347
P43629	KI3L1_HUMAN	KIR3DL1		SS_TYPE1	LC non-substrate	37.57	17.92	4	2	1	362:L->R	0.73	54.5	MUC1	8.11	7.76838	Nectin1	25	25	Notch2	-0.136605	0.324637	-0.0433042	0.710313
P37287	PIGA_HUMAN	PIGA		SS_NO_TYPE	LC non-substrate	37.57	20.76	5	10	0		0.62	36.83	CLSTN1	3.93	3.50698	CLSTN1	29.27	29.27	CDH2	0.0768459	0.58074	-0.0040423	0.972354
P16662	UD2B7_HUMAN	UGT2B7		SS_NO_TYPE	LC non-substrate	37.52	21.83	5	2	0		0.59	32.17	BTC	4.35	3.93516	DAG1	21.62	21.62	LRP6	-0.055585	0.689734	-0.0604774	0.603784
Q6ZMQ8	LMTK1_HUMAN	AATK	OTHERS	SS_TYPE1	LC non-substrate	37.44	15.28	0	2	0		0.59	32	VASN	8.66	8.32909	PTK7	31.71	31.71	Aplp1	0.893378	1.04955e-19	0.921562	3.91794e-32
Q9P246	STIM2_HUMAN	STIM2		SS_TYPE1	LC non-substrate	37.44	12.09	0	1	0		0.67	45	BSG	3.48	3.04822	SPN	21.62	21.62	Notch2	0.0634484	0.648535	0.268519	0.0190091
P20702	ITAX_HUMAN	ITGAX		SS_TYPE1	LC non-substrate	37.37	12.9	12	1	0		0.62	36.33	JAG2	2.75	2.30401	LRP1	17.07	17.07	Ephb2	0.134579	0.331932	0.0121459	0.917062
Q4ZG55	GREB1_HUMAN	GREB1		SS_NO_TYPE	LC non-substrate	37.36	14.61	5	4	0		0.64	39.33	SORL1	1.9	1.43746	SDC3	12.2	12.2	Npr3	-0.172049	0.213493	0.00682441	0.953344
O00481	BT3A1_HUMAN	BTN3A1		SS_TYPE1	LC non-substrate	37.32	15.49	4	0	0		0.7	49.83	LRRC4B	8.19	7.84993	CXADR	16.22	16.22	Dll1	-0.304275	0.0252881	-0.0962626	0.408116
Q8TEB7	RN128_HUMAN	RNF128		SS_NO_TYPE	LC non-substrate	37.25	14.02	6	0	0		0.69	48.33	ROBO1	4.67	4.26139	Ephb2	24.39	24.39	CSF1	-0.0355445	0.798594	0.126015	0.278057
Q8IW00	VSTM4_HUMAN	VSTM4	OTHERS	SS_TYPE1	LC non-substrate	37.2	15.93	0	1	0		0.74	55.83	KCNE2	12.5	12.2439	SIRPA	29.27	29.27	CDH2	-0.142869	0.302729	0.0429508	0.712575
Q6UWM9	UD2A3_HUMAN	UGT2A3		SS_TYPE1	LC non-substrate	37.14	19.82	5	0	0		0.71	51.33	LRRC4B	3.6	3.17056	IL1R2	19.51	19.51	Npr3	0.103814	0.455037	0.0864422	0.457792
Q8NAC3	I17RC_HUMAN	IL17RC	OTHERS	SS_TYPE1	LC non-substrate	36.96	12.46	5	5	0		0.66	43.17	L1CAM	4.8	4.39392	LRP6	4.88	4.88	CD44	-0.309142	0.0229304	-0.0256473	0.825934
P12074	CX6A1_HUMAN	COX6A1		SS_NO_TYPE	LC non-substrate	36.91	22	14	8	0		0.68	47.5	FLT1	20.18	20.0734	SIRPA	13.33	13.33	LDLR	0.76402	1.80733e-11	-0.0413971	0.722543
Q86T13	CLC14_HUMAN	CLEC14A	OTHERS	SS_TYPE1	LC non-substrate	36.83	20.51	0	0	0		0.71	52.33	FLT1	7.55	7.19747	SDC3	21.95	21.95	Tacstd2	-0.178057	0.197693	-0.0600648	0.60626
P98187	CP4F8_HUMAN	CYP4F8		SS_NO_TYPE	LC non-substrate	36.78	15.02	11	0	0		0.63	38.33	LRP6	4.81	4.40412	Epha4	23.26	23.26	CD44	-0.121597	0.381085	-0.0630013	0.588737
Q86UP6	CUZD1_HUMAN	CUZD1	OTHERS	SS_TYPE1	LC non-substrate	36.74	18.9	0	0	0		0.69	48.17	KCNE2	4.12	3.70068	Epha4	24.39	24.39	CD44	0.0498071	0.720595	-0.0213664	0.85464
P53708	ITA8_HUMAN	ITGA8		SS_TYPE1	LC non-substrate	36.68	16.53	6	9	0		0.72	53.83	MUC1	2.63	2.18167	Notch3	21.95	21.95	SORT1	-0.336946	0.0127232	0.0126666	0.91352
Q496F6	CLM2_HUMAN	CD300E		SS_TYPE1	LC non-substrate	36.61	13.2	6	1	0		0.69	48	APP	12.2	11.938	BSG	12.2	12.2	MET	-0.118556	0.393196	0.0709547	0.542468
Q6UXG2	ELAP1_HUMAN	ELAPOR1	OTHERS	SS_TYPE1	LC non-substrate	36.49	15.84	0	0	0		0.7	49.5	NLGN1	3.85	3.42543	Epha4	17.07	17.07	APP	-0.110091	0.428081	-0.0651061	0.57632
Q8N8N0	RN152_HUMAN	RNF152		SS_NO_TYPE	LC non-substrate	36.45	20.85	5	0	0		0.72	52.67	LRP6	10.84	10.5515	Notch3	21.95	21.95	CLSTN2	0.375975	0.00508196	0.0499905	0.66803
A0A1B0GW64	SIM33_HUMAN	SMIM33		SS_NO_TYPE	LC non-substrate	36.45	13.5	0	0	0		0.64	40.33	MUC1	14.39	14.1707	SPN	21.95	21.95	Notch2	0.277547	0.0421603	-0.0922036	0.428256
O43676	NDUB3_HUMAN	NDUFB3		SS_NO_TYPE	LC non-substrate	36.44	16.81	6	2	0		0.69	48	SORL1	12.24	11.9788	Epha4	11.63	11.63	CLSTN2	0.015836	0.909512	-0.0895373	0.441787
Q96J86	CYYR1_HUMAN	CYYR1	OTHERS	SS_TYPE1	LC non-substrate	36.38	16.36	0	0	0		0.73	54.33	MUC1	17.53	17.3718	ERBB4	24.39	24.39	Npr3	-0.221921	0.106787	-0.0752857	0.518042
O00206	TLR4_HUMAN	TLR4	OTHERS	SS_TYPE1	LC non-substrate	36.36	19.46	37	119	0		0.66	43.83	SORT1	8.94	8.61454	VASN	24.39	24.39	Lrrc4b	0.123736	0.372701	0.0203535	0.86146
Q9H3W5	LRRN3_HUMAN	LRRN3	SUBLIT	SS_TYPE1	LC non-substrate	36.34	21.53	0	1	0		0.61	35.67	LRP6	20.06	19.9511	VASN	26.83	26.83	Scn4b	0.307768	0.0235763	0.0187915	0.871999
P01135	TGFA_HUMAN	TGFA	NONSUB	SS_TYPE1	LC non-substrate	36.32	15.91	44	51	1	109:V->M	0.78	63.5	LRP6	28.75	28.8103	BTC	30.44	30.44	Lrp8	0.7544	4.48385e-11	0.301645	0.00809483
Q9Y2A7	NCKP1_HUMAN	NCKAP1		SS_NO_TYPE	LC non-substrate	36.28	19.77	23	1	0		0.68	47.17	SORT1	2.22	1.76369	ERBB4	14.63	14.63	Nlgn1	-0.0401312	0.773256	0.155814	0.178925
Q7Z3J2	VP35L_HUMAN	VPS35L		SS_NO_TYPE	LC non-substrate	36.27	13.58	4	0	0		0.59	31.83	IFNAR2	3.32	2.88511	Epha4	16.22	16.22	ROBO1	0.53489	3.08906e-05	-0.0919132	0.429718
Q5K4L6	S27A3_HUMAN	SLC27A3		SS_NO_TYPE	LC non-substrate	36.25	12.03	6	0	0		0.68	46.5	BSG	3.81	3.38465	CDH2	18.6	18.6	Cdh1	-0.279971	0.0403229	-0.0773081	0.50683
Q7Z6A9	BTLA_HUMAN	BTLA	OTHERS	SS_TYPE1	LC non-substrate	36.19	25.12	4	0	1	157:R->S	0.64	40.33	ROBO1	11.07	10.786	Dscam	19.51	19.51	LRP1	-0.196983	0.153384	-0.0308723	0.791209
Q96PB8	LRC3B_HUMAN	LRRC3B		SS_NO_TYPE	LC non-substrate	36.19	17.47	0	10	0		0.68	47.5	SORL1	16.22	16.0363	Lrrc4b	19.51	19.51	KCNE1	0.708576	2.04151e-09	-0.000730905	0.995
A0A1B0GUA7	TEX51_HUMAN	TEX51	OTHERS	SS_TYPE1	LC non-substrate	36.11	18.95	0	0	0		0.64	40.17	VASN	16.87	16.6989	MET	29.73	29.73	CD44	-0.0452766	0.745109	-0.0564077	0.628395
Q16850	CP51A_HUMAN	CYP51A1		SS_NO_TYPE	LC non-substrate	35.9	18.28	14	1	0		0.66	43	TNFRSF17	5.7	5.31145	Lrp8	21.95	21.95	Aplp1	0.210634	0.126306	0.170031	0.141983
Q9NZC2	TREM2_HUMAN	TREM2	SUBLIT	SS_TYPE1	LC non-substrate	35.8	20.39	12	20	2	186:K->N;192:A->T	0.63	38.83	MUC1	10.44	10.1437	CLSTN1	19.51	19.51	Dll1	0.80115	3.46512e-13	-0.00867726	0.940697
Q6UW60	PCSK4_HUMAN	PCSK4		SS_NO_TYPE	LC non-substrate	35.74	23	0	0	0		0.56	27.17	TNFRSF17	4.11	3.69049	Notch4	17.07	17.07	Pam	-0.0413565	0.766525	-0.0632338	0.587359
P40197	GPV_HUMAN	GP5	OTHERS	SS_TYPE1	LC non-substrate	35.74	13.15	13	0	0		0.59	31.17	KCNE2	18.93	18.7991	VASN	17.07	17.07	Notch2	-0.214603	0.119156	0.0586881	0.614552
P0DTE4	UD2A1_HUMAN	UGT2A1	OTHERS	SS_TYPE1	LC non-substrate	35.72	19.44	5	0	0		0.63	38.17	PTK7	6.45	6.07605	LDLR	21.95	21.95	CXADR	-0.0986652	0.477823	-0.0626409	0.590875
Q8IV45	UN5CL_HUMAN	UNC5CL		SS_TYPE3	LC non-substrate	35.6	18.16	0	1	0		0.66	43	LRP6	5.21	4.81191	NGFR	29.27	29.27	DAG1	0.0272052	0.845178	-0.00130074	0.991102
Q9H8J5	MANS1_HUMAN	MANSC1	OTHERS	SS_TYPE1	LC non-substrate	35.57	15.92	0	0	0		0.64	40.17	SORL1	4.41	3.99633	CD44	30.23	30.23	Notch3	-0.312667	0.0213406	0.0469226	0.687313
Q6UX41	BTNL8_HUMAN	BTNL8		SS_TYPE1	LC non-substrate	35.48	17.77	4	0	1	229:E->K	0.67	44.5	LRRC4B	11.8	11.5302	SIRPA	19.51	19.51	CXADR	0.12509	0.367453	0.152429	0.188672
Q8N9I0	SYT2_HUMAN	SYT2		SS_NO_TYPE	LC non-substrate	35.45	19.95	13	5	0		0.69	48.33	LRP6	5.01	4.60801	CSF1	21.95	21.95	SORT1	0.586255	3.19366e-06	0.203398	0.0780236
Q96QK8	SIM14_HUMAN	SMIM14		SS_NO_TYPE	LC non-substrate	35.41	10.77	0	0	0		0.68	47.33	TNFRSF17	18.18	18.0345	TYRO3	26.83	26.83	PTPRF	-0.185611	0.179028	0.036447	0.754603
O43300	LRRT2_HUMAN	LRRTM2		SS_TYPE1	LC non-substrate	35.35	18.4	4	0	0		0.68	46.67	LRP6	23.06	23.0095	VASN	12.2	12.2	CXADR	0.604555	1.29079e-06	0.325688	0.0040925
A4D1S0	KLRG2_HUMAN	KLRG2		SS_NO_TYPE	LC non-substrate	35.34	15.03	0	0	0		0.57	29.17	DCC	7.58	7.22806	SPN	26.83	26.83	CD44	-0.151798	0.273191	0.0370765	0.750502
Q9BX67	JAM3_HUMAN	JAM3		SS_TYPE1	LC non-substrate	35.27	16.16	5	2	0		0.7	50.17	IFNAR2	19.68	19.5637	L1cam	36.58	36.58	CXADR	0.709204	1.94718e-09	0.839289	2.85293e-21
P33681	CD80_HUMAN	CD80	OTHERS	SS_TYPE1	LC non-substrate	35.17	14.1	20	13	0		0.66	43.67	BTC	13.89	13.6609	Cdh1	21.95	21.95	CD44	-0.164084	0.235776	0.054303	0.641286
Q9NRR2	TRYG1_HUMAN	TPSG1		SS_NO_TYPE	LC non-substrate	35.13	17.19	0	0	1	288:F->L	0.71	51.5	VASN	9.97	9.66459	SORL1	24.39	24.39	JAG2	0.0909705	0.512976	0.0130826	0.910692
Q8TAV4	STML3_HUMAN	STOML3		SS_TYPE3	LC non-substrate	34.83	13.52	4	0	0		0.57	28.67	DLL1	9.28	8.96116	L1cam	24.39	24.39	ERBB4	0.0244231	0.860845	-0.0263267	0.821399
P14778	IL1R1_HUMAN	IL1R1	SUBLIT	SS_TYPE1	LC non-substrate	34.8	19.26	11	13	1	344:T->M	0.63	37.83	CLSTN2	13.88	13.6507	IL1R2	22.5	22.5	Lrp8	-0.381456	0.00442713	-0.0460173	0.693042
Q8TD46	MO2R1_HUMAN	CD200R1	OTHERS	SS_TYPE1	LC non-substrate	34.76	15.38	4	1	0		0.66	43.67	TNFRSF17	16	15.812	SIRPA	12.2	12.2	Lrrc4b	-0.242283	0.0775374	-0.0330974	0.776539
Q96MU8	KREM1_HUMAN	KREMEN1	OTHERS	SS_TYPE1	LC non-substrate	34.53	16.15	9	2	0		0.66	42.5	MUC1	6.13	5.74982	DAG1	29.27	29.27	TYRO3	-0.140201	0.31194	-0.0733725	0.528763
O15270	SPTC2_HUMAN	SPTLC2		SS_NO_TYPE	LC non-substrate	34.52	13.3	5	5	0		0.65	42.17	VASN	5.16	4.76093	FLT1	17.07	17.07	Dcc	0.796075	6.23751e-13	0.64646	2.83341e-10
P11215	ITAM_HUMAN	ITGAM		SS_TYPE1	LC non-substrate	34.5	10.29	13	20	0		0.58	29.5	NOTCH4	2.34	1.88602	APP	20.45	20.45	Npr3	0.0324335	0.8159	0.0253979	0.827601
P49257	LMAN1_HUMAN	LMAN1	NONSUB	SS_TYPE1	LC non-substrate	34.47	16.06	20	2	0		0.75	58.83	BSG	5.69	5.30125	Dscam	24.39	24.39	LRP6	-0.33329	0.0137885	-0.107921	0.353432
Q14D33	RTP5_HUMAN	RTP5		SS_NO_TYPE	LC non-substrate	34.36	10.46	0	0	0		0.64	39.33	TNFRSF17	6.47	6.09644	VASN	18.92	18.92	CLSTN1	0.411871	0.00197203	0.0209333	0.857555
O75325	LRRN2_HUMAN	LRRN2		SS_TYPE1	LC non-substrate	34.36	17.23	0	0	1	659:V->A	0.57	28.67	TNFRSF17	18.37	18.2282	Lrrc4b	0	0		0.521072	5.35063e-05	0.0229497	0.843999
P57679	EVC_HUMAN	EVC		SS_NO_TYPE	LC non-substrate	34.36	12	5	6	0		0.59	31	DCC	4.13	3.71088	VASN	16.28	16.28	VASN	-0.330896	0.0145268	-0.0571052	0.624147
P03986	TRGC2_HUMAN	TRGC2		SS_NO_TYPE	LC non-substrate	34.36	17.19	0	0	0		0.71	51.17	NTRK2	11.11	10.8268	IGF1R	11.63	11.63	TNFRSF17	0.162009	0.241836	-0.0565209	0.627705
Q9Y276	BCS1_HUMAN	BCS1L		SS_NO_TYPE	LC non-substrate	34.35	14.15	3	14	1	35:G->R	0.64	39.33	NTRK2	8.12	7.77857	FLT1	27.03	27.03	MERTK	0.166579	0.228633	-0.164395	0.155873
Q86XL3	ANKL2_HUMAN	ANKLE2		SS_TYPE3	LC non-substrate	34.28	17.95	14	2	2	8:A->V;27:A->G	0.62	36.83	FLT1	4.37	3.95555	Notch3	12.5	12.5	L1cam	-0.483357	0.000213595	-0.0181407	0.876397
Q5VV43	K0319_HUMAN	KIAA0319	OTHERS	SS_TYPE1	LC non-substrate	34.13	28.5	5	0	0		0.7	49.5	BTC	3.82	3.39484	Notch3	29.27	29.27	PTPRF	0.634429	2.58827e-07	-0.0101552	0.930619
A0A1B0GUA5	SIM32_HUMAN	SMIM32		SS_NO_TYPE	LC non-substrate	34.1	12.54	0	0	0		0.71	52.33	CD44	15.53	15.3329	SPN	12.2	12.2	Nlgn1	0.16993	0.219273	-0.0641132	0.582162
Q86UK5	LBN_HUMAN	EVC2	OTHERS	SS_TYPE1	LC non-substrate	34.06	22.54	5	6	0		0.62	36	SORT1	2.75	2.30401	SORL1	26.83	26.83	IFNAR2	-0.32174	0.0176713	-0.128088	0.270161
Q86XA0	MET23_HUMAN	METTL23		SS_NO_TYPE	LC non-substrate	34.06	19.39	0	5	0		0.72	53.67	VASN	12.63	12.3764	CLSTN2	24.32	24.32	Notch1	-0.339553	0.0120072	-0.149803	0.196492
P23229	ITA6_HUMAN	ITGA6		SS_TYPE1	LC non-substrate	33.99	17.75	14	4	0		0.6	34.17	NTRK2	2.57	2.1205	Dscam	28.26	28.26	L1cam	-0.0939976	0.498993	-0.0224866	0.847109
P60852	ZP1_HUMAN	ZP1	OTHERS	SS_TYPE1	LC non-substrate	33.99	14.95	4	2	0		0.69	49	VASN	5.02	4.61821	CSF1	14.63	14.63	LDLR	-0.119571	0.38913	-0.0703983	0.545646
Q9GZY4	COA1_HUMAN	COA1		SS_NO_TYPE	LC non-substrate	33.93	14.94	6	0	0		0.75	58.17	SORL1	14.38	14.1605	KL	20.93	20.93	Nlgn1	-0.0272907	0.844697	0.0932116	0.423202
A6NJU9	NPB13_HUMAN	NPIPB13		SS_NO_TYPE	LC non-substrate	33.91	17.9	0	0	0		0.55	25.33	KCNE2	2.37	1.91661	KL	24.39	24.39	HLA-A	-0.148305	0.28451	-0.0567373	0.626386
F8W0I5	NPB12_HUMAN	NPIPB12		SS_NO_TYPE	LC non-substrate	33.91	17.9	0	0	0		0.55	25.33	KCNE2	2.91	2.46712	KL	24.39	24.39	HLA-A	0.71743	1.03492e-09	-0.035726	0.759309
P59646	FXYD4_HUMAN	FXYD4		SS_TYPE1	LC non-substrate	33.86	11.87	11	0	0		0.61	34.33	SIRPA	23.6	23.56	Notch2	31.71	31.71	PTK7	-0.0116598	0.933311	-0.0283636	0.807836
Q9UN75	PCDAC_HUMAN	PCDHA12		SS_TYPE1	LC non-substrate	33.85	23.61	0	0	0		0.7	50	CDH2	14.88	14.6702	CDH2	12.2	12.2	Dll1	0.200944	0.145121	-0.0576147	0.621052
O95206	PCDH8_HUMAN	PCDH8		SS_TYPE1	LC non-substrate	33.83	7.97	0	4	1	743:V->A	0.63	38.5	MUC1	10.19	9.88888	Cdh1	36.58	36.58	Ephb2	0.26323	0.0544618	0.0185079	0.873915
P58658	EVA1C_HUMAN	EVA1C	OTHERS	SS_TYPE1	LC non-substrate	33.81	16.11	0	0	0		0.64	40.33	SORL1	10.43	10.1336	ROBO1	19.51	19.51	CXADR	-0.35311	0.00881715	0.113042	0.330918
P13598	ICAM2_HUMAN	ICAM2		SS_TYPE1	LC non-substrate	33.78	18.84	9	5	1	256:R->Q	0.72	53.33	MUC1	16.73	16.5562	BSG	22.22	22.22	Dscam	0.0158665	0.909338	-0.0760229	0.513941
P0CF51	TRGC1_HUMAN	TRGC1		SS_NO_TYPE	LC non-substrate	33.71	16.59	0	0	0		0.71	52	NTRK2	9.83	9.52187	HLA-A	11.63	11.63	TNFRSF17	-0.0768868	0.580538	-0.0558591	0.631745
Q86YC3	LRC33_HUMAN	NRROS	OTHERS	SS_TYPE1	LC non-substrate	33.7	12.69	0	1	0		0.71	52.33	FLT1	11.85	11.5812	VASN	19.51	19.51	Nectin1	-0.0730748	0.599496	-0.0213662	0.854641
A0A286YFK9	SIM38_HUMAN	SMIM38		SS_NO_TYPE	LC non-substrate	33.62	16.88	0	0	0		0.68	47	IFNAR2	19.61	19.4923	CSF1	19.51	19.51	TNFRSF17	-0.0400034	0.773959
Q8N149	LIRA2_HUMAN	LILRA2	OTHERS	SS_TYPE1	LC non-substrate	33.57	15.92	4	0	0		0.68	47	ROBO1	16.15	15.9649	Dcc	26.83	26.83	Nradd	-0.11525	0.406614	0.0632406	0.587319
P20701	ITAL_HUMAN	ITGAL	OTHERS	SS_TYPE1	LC non-substrate	33.57	10.71	15	6	0		0.71	51.17	SORT1	3.08	2.64043	SORL1	7.32	7.32	ROBO1	-0.227049	0.0987253	-0.0437667	0.707359
Q9NX14	NDUBB_HUMAN	NDUFB11		SS_NO_TYPE	LC non-substrate	33.45	17.6	6	6	0		0.66	42.67	TACSTD2	14.38	14.1605	CLSTN1	24.39	24.39	TNFRSF1A	0.0524763	0.70628	-0.148484	0.200506
A0A1B0GTU2	CTXD1_HUMAN	CTXND1		SS_NO_TYPE	LC non-substrate	33.29	12.77	0	0	0		0.66	42.83	IFNAR2	22.03	21.9594	APP	21.95	21.95	AXL	0.464722	0.000399782	-0.0748993	0.520199
P02724	GLPA_HUMAN	GYPA	OTHERS	SS_TYPE1	LC non-substrate	33.27	14.2	3	3	2	82:Q->K;84:A->P	0.66	43.67	SDC3	16	15.812	PTPRF	32.56	32.56	MERTK	0.00640883	0.963315	-0.0591991	0.611468
Q86WK7	AMGO3_HUMAN	AMIGO3		SS_TYPE1	LC non-substrate	33.27	15.53	0	2	0		0.67	44.67	VASN	23.02	22.9687	Lrrc4b	24.39	24.39	LRP6	-0.16512	0.232791	0.156649	0.17658
A0A1B0GUW7	SIM27_HUMAN	SMIM27		SS_NO_TYPE	LC non-substrate	33.21	17.93	0	0	0		0.72	52.5	VASN	25.46	25.4562	TIE1	24.39	24.39	CD44	0.445041	0.000746467	-0.136306	0.240362
Q9BVW6	SMIM2_HUMAN	SMIM2		SS_NO_TYPE	LC non-substrate	33.17	19.57	0	0	0		0.62	37.5	L1CAM	24.71	24.6916	L1cam	16.28	16.28	KCNE1	-0.0420361	0.7628	-0.0395729	0.734305
Q9BT76	UPK3B_HUMAN	UPK3B	OTHERS	SS_TYPE1	LC non-substrate	33.08	16.59	0	0	0		0.68	46.17	VASN	11.88	11.6118	Pam	15.22	15.22	TIE1	-0.170321	0.2182	-0.0365627	0.753849
Q6V0I7	FAT4_HUMAN	FAT4		SS_TYPE1	LC non-substrate	33.06	12.74	0	20	0		0.61	34.33	SIRPA	3.15	2.7118	CDH2	31.71	31.71	Cdh1	0.247609	0.0710437	0.596999	1.25518e-08
Q6NUS8	UD3A1_HUMAN	UGT3A1		SS_TYPE1	LC non-substrate	32.96	22.27	5	0	0		0.61	35	IFNAR2	7.84	7.49312	Ptprm	14.63	14.63	HLA-A	-0.0456265	0.743206	-0.0766376	0.510533
P56937	DHB7_HUMAN	HSD17B7		SS_NO_TYPE	LC non-substrate	32.9	12.21	5	1	0		0.7	49.17	IFNAR2	6.45	6.07605	TYRO3	29.27	29.27	MET	-0.231034	0.0927926	0.0733028	0.529156
Q8N766	EMC1_HUMAN	EMC1		SS_TYPE1	LC non-substrate	32.89	15.29	0	1	0		0.66	43.33	NTRK2	3.52	3.089	LRP1	12.2	12.2	KCNE1	-0.20314	0.140684	-0.0466549	0.689005
P18564	ITB6_HUMAN	ITGB6		SS_TYPE1	LC non-substrate	32.8	15.58	6	20	0		0.64	39.33	SORT1	6.09	5.70904	Notch1	29.27	29.27	HLA-A	-0.197282	0.152748	-0.0293756	0.801118
P48060	GLIP1_HUMAN	GLIPR1		SS_NO_TYPE	LC non-substrate	32.74	15.68	8	3	0		0.69	48	DLL1	10.15	9.8481	Cdh1	20.93	20.93	CSF1	-0.368275	0.00614471	-0.00744398	0.949113
P21579	SYT1_HUMAN	SYT1		SS_NO_TYPE	LC non-substrate	32.7	17.17	22	3	0		0.66	43.33	BTC	5.92	5.53573	APLP2	23.26	23.26	PTK7	0.342987	0.0111173	0.0216069	0.853022
P16144	ITB4_HUMAN	ITGB4		SS_TYPE1	LC non-substrate	32.67	16.48	10	31	0		0.63	37.67	MUC1	3.4	2.96666	L1cam	6.98	6.98	JAG2	0.406358	0.00229621	0.0380382	0.744249
Q9UKU0	ACSL6_HUMAN	ACSL6		SS_TYPE3	LC non-substrate	32.51	11.48	6	10	0		0.7	49.5	L1CAM	2.87	2.42634	IGF1R	21.95	21.95	CDH2	0.454817	0.000549964	-0.000258878	0.998229
Q8TBM8	DJB14_HUMAN	DNAJB14		SS_NO_TYPE	LC non-substrate	32.48	16.95	0	0	0		0.72	53.5	TNFRSF17	6.86	6.49404	Notch4	24.39	24.39	SPN	0.104502	0.452035	0.290848	0.0108066
O14672	ADA10_HUMAN	ADAM10	SUBLIT	SS_TYPE1	LC non-substrate	32.47	21.16	40	24	0		0.66	44	VASN	4.41	3.99633	Lrp8	26.83	26.83	IGF1R	0.185421	0.179483	0.872852	9.22969e-25
P19320	VCAM1_HUMAN	VCAM1		SS_TYPE1	LC non-substrate	32.41	15.79	11	38	1	716:I->L	0.69	48	CD44	18.67	18.534	L1cam	35.71	35.71	PDPN	-0.199792	0.147488	-0.0135512	0.907507
Q9HD87	CF050_HUMAN	C6orf50		SS_NO_TYPE	LC non-substrate	32.37	16.45	0	0	0		0.69	48.33	L1CAM	16.67	16.4951	Ntrk2	15	15	TNFRSF1A
P80370	DLK1_HUMAN	DLK1	OTHERS	SS_TYPE1	LC non-substrate	32.35	12.42	5	5	0		0.64	40.33	IFNAR2	24.28	24.2532	Dll1	22.73	22.73	ERBB4	-0.106496	0.443406	-0.0717818	0.53776
Q9Y6D0	SELK_HUMAN	SELENOK		SS_NO_TYPE	LC non-substrate	32.31	13	0	0	1	50:R->S	0.63	38.17	SIRPA	21.28	21.1948	Scn4b	27.91	27.91	Notch1	0.183445	0.184246	-0.10302	0.375842
Q9UBI4	STML1_HUMAN	STOML1		SS_TYPE3	LC non-substrate	32.2	16.97	0	0	0		0.65	41	IFNAR2	6.53	6.15761	Notch2	21.95	21.95	Dscam	0.65043	1.01789e-07	-0.0694762	0.550933
Q5SSG8	MUC21_HUMAN	MUC21	OTHERS	SS_TYPE1	LC non-substrate	32.07	15.04	17	0	0		0.68	46	CLSTN1	2.83	2.38556	IFNAR2	29.27	29.27	KL	-0.10246	0.460971	-0.00319314	0.97816
A0A1B0GVT2	SIM36_HUMAN	SMIM36		SS_NO_TYPE	LC non-substrate	32.04	22.32	0	0	0		0.72	52.5	DLL1	18.28	18.1364	KCNE2	26.83	26.83	MUC1	-0.0801005	0.564771	-0.0218978	0.851066
O60603	TLR2_HUMAN	TLR2	OTHERS	SS_TYPE1	LC non-substrate	31.88	21.01	26	56	1	579:R->H	0.64	39.5	TNFRSF17	7.78	7.43195	Lrrc4b	26.83	26.83	Notch3	0.0595072	0.669063	0.0449316	0.699936
Q6GMR7	FAAH2_HUMAN	FAAH2		SS_NO_TYPE	LC non-substrate	31.88	15.54	5	6	0		0.55	25.67	KCNE2	4.32	3.90458	L1cam	14.63	14.63	CLSTN1	-0.120155	0.386801	0.0533535	0.647137
Q08708	CLM6_HUMAN	CD300C		SS_TYPE1	LC non-substrate	31.88	10.16	4	0	0		0.66	43.67	LRRC4B	15.18	14.976	Notch3	21.95	21.95	Pam	-0.215672	0.117285	0.4457	5.46558e-05
P06028	GLPB_HUMAN	GYPB		SS_TYPE1	LC non-substrate	31.88	14.48	3	1	3	54:R->H;58:P->R;84:S->T	0.67	45.67	IFNAR2	15.38	15.1799	LRP6	30.95	30.95	MERTK	0.00205211	0.98825	-0.0590852	0.612155
Q6MZM0	HPHL1_HUMAN	HEPHL1	OTHERS	SS_TYPE1	LC non-substrate	31.74	13.57	0	1	0		0.71	52	MUC1	2.59	2.14089	MET	7.32	7.32	Aplp1	-0.122464	0.377674	0.0444686	0.702883
P58550	FXYD8_HUMAN	FXYD6P3		SS_TYPE1	LC non-substrate	31.73	19.78	0	0	0		0.66	43.67	LRRC4B	13.83	13.5998	CLSTN1	18.18	18.18	Notch1
Q6UWF3	SCIMP_HUMAN	SCIMP		SS_NO_TYPE	LC non-substrate	31.59	14.81	0	0	0		0.66	43.67	MUC1	19.31	19.1865	SIRPA	31.71	31.71	L1cam	-0.267282	0.0507174	0.062819	0.589818
P14060	3BHS1_HUMAN	HSD3B1		SS_NO_TYPE	LC non-substrate	31.46	14.53	8	11	1	286:F->L	0.63	38.5	SORL1	9.65	9.33836	LDLR	17.07	17.07	Ephb2	0.0424003	0.760805	0.0430054	0.712225
Q9NZU0	FLRT3_HUMAN	FLRT3		SS_NO_TYPE	LC non-substrate	31.36	15.53	10	7	0		0.75	59	BTC	22.96	22.9075	VASN	34.15	34.15	TIE1	-0.127982	0.356391	-0.0562797	0.629176
Q9BZL3	SMIM3_HUMAN	SMIM3		SS_NO_TYPE	LC non-substrate	31.31	20.27	0	0	0		0.63	38.17	IFNAR2	26.67	26.6898	Ptprm	26.83	26.83	Dcc	-0.094147	0.498308	-0.113819	0.327584
P78423	X3CL1_HUMAN	CX3CL1	SUBLIT	SS_TYPE1	LC non-substrate	31.28	19.26	9	38	0		0.69	48.17	TNFRSF17	6.55	6.178	CSF1	19.51	19.51	KL	0.0385372	0.782037	-0.0895085	0.441935
Q16549	PCSK7_HUMAN	PCSK7	OTHERS	SS_TYPE1	LC non-substrate	31.25	16.19	0	0	2	688:L->V;689:S->N	0.68	46.67	SORL1	3.31	2.87491	Notch1	21.95	21.95	MERTK	-0.0730698	0.59952	0.0866447	0.456735
O60309	L37A3_HUMAN	LRRC37A3		SS_TYPE1	LC non-substrate	31.22	17.21	0	0	1	1590:G->A	0.7	50.33	BTC	2.63	2.18167	VASN	17.07	17.07	CLSTN1	0.299067	0.028034	0.359239	0.00143769
A0A096LP01	SIM26_HUMAN	SMIM26		SS_NO_TYPE	LC non-substrate	31.18	20.62	0	0	0		0.59	31.83	L1CAM	25.26	25.2523	LRP1	11.63	11.63	Nlgn1	0.0345661	0.804027	-0.12208	0.293459
O15533	TPSN_HUMAN	TAPBP	OTHERS	SS_TYPE1	LC non-substrate	31.14	13.9	7	2	0		0.64	39.17	SORL1	11.16	10.8778	Nectin1	24.39	24.39	Npr3	-0.434695	0.0010214	0.00260843	0.982158
Q9UK23	NAGPA_HUMAN	NAGPA	OTHERS	SS_TYPE1	LC non-substrate	30.8	12.3	0	0	1	465:T->I	0.58	30.17	VASN	6.99	6.62657	Notch2	31.71	31.71	TYRO3	0.741344	1.44294e-10	0.0972317	0.403391
Q96LA5	FCRL2_HUMAN	FCRL2	OTHERS	SS_TYPE1	LC non-substrate	30.71	17.94	0	0	0		0.64	40.5	NOTCH4	18.7	18.5646	Dcc	29.27	29.27	ERBB4	-0.14275	0.303135	-0.0355305	0.760587
P07949	RET_HUMAN	RET	OTHERS	SS_TYPE1	LC non-substrate	30.67	12.87	9	62	16	626:Q->K;630:C->F;630:C->S;630:C->Y;631:D->G;634:C->CHELC;634:C->F;634:C->G;634:C->R;634:C->S;634:C->W;634:C->Y;636:T->TCRT;639:A->G;640:A->G;641:A->G	0.68	47	BTC	14.18	13.9566	TIE1	30.95	30.95	Notch1	0.243246	0.0763306	-0.0561401	0.630029
Q08ET2	SIG14_HUMAN	SIGLEC14	OTHERS	SS_TYPE1	LC non-substrate	30.64	16.07	5	0	0		0.59	32.33	SORL1	15.91	15.7203	PTK7	27.91	27.91	ERBB4	-0.0750215	0.58978	0.0507272	0.663431
A6H8M9	CDHR4_HUMAN	CDHR4	OTHERS	SS_TYPE1	LC non-substrate	30.62	12.5	0	0	0		0.61	34.5	FLT1	12.31	12.0502	CDH2	12.2	12.2	Dll1	-0.0746923	0.591419	-0.0253149	0.828156
Q8NBV8	SYT8_HUMAN	SYT8		SS_TYPE3	LC non-substrate	30.59	22.23	5	0	0		0.66	43.5	BTC	6.73	6.3615	Cdh1	12.2	12.2	NGFR	-0.07266	0.601575	-0.0911656	0.433495
P31785	IL2RG_HUMAN	IL2RG	OTHERS	SS_TYPE1	LC non-substrate	30.56	21.09	20	10	2	270:M->R;285:R->Q	0.58	30.33	CDH1	9.21	8.8898	Ghr	26.83	26.83	LRP6	-0.173465	0.209693	0.00694733	0.952504
Q9Y624	JAM1_HUMAN	F11R	NONSUB	SS_TYPE1	LC non-substrate	30.54	16.07	13	6	0		0.76	60.17	EPHB2	22.74	22.6833	CXADR	29.27	29.27	SPN	-0.204931	0.137142	0.0147019	0.899692
Q14C87	T132D_HUMAN	TMEM132D		SS_TYPE1	LC non-substrate	30.51	14.07	0	5	0		0.7	50.83	IFNAR2	3.46	3.02783	Ptprm	21.95	21.95	MERTK	0.45221	0.000597174	0.0463655	0.690837
Q9BZD6	TMG4_HUMAN	PRRG4	OTHERS	SS_TYPE1	LC non-substrate	30.5	17.1	0	0	1	143:C->R	0.67	45	SORT1	11.06	10.7758	Nradd	29.27	29.27	ERBB4	-0.195512	0.156537	-0.0177272	0.879193
Q9NZU1	FLRT1_HUMAN	FLRT1		SS_NO_TYPE	LC non-substrate	30.48	19.71	0	1	0		0.73	54.83	IFNAR2	16.25	16.0669	Lrrc4b	29.27	29.27	ERBB4	0.583695	3.60919e-06	0.343101	0.00241188
Q9BRQ8	FSP1_HUMAN	AIFM2		SS_NO_TYPE	LC non-substrate	30.48	1.45	7	0	0		0.66	42.83	LRP6	6.7	6.33092	Pam	6.98	6.98	Epha4	-0.129518	0.350598	0.020937	0.85753
Q7Z6J6	FRMD5_HUMAN	FRMD5		SS_NO_TYPE	LC non-substrate	30.47	13.92	0	0	0		0.55	25	DLL1	4.74	4.33276	JAG2	0	0		0.608819	1.03663e-06	0.899887	2.19469e-28
Q15904	VAS1_HUMAN	ATP6AP1		SS_NO_TYPE	LC non-substrate	30.45	23.35	13	8	1	428:M->I	0.61	35.17	SORT1	8.09	7.74799	Ghr	12.2	12.2	IGF1R	0.442176	0.000814989	-0.0169511	0.884444
O14949	QCR8_HUMAN	UQCRQ		SS_NO_TYPE	LC non-substrate	30.42	16.72	5	9	1	45:S->F	0.7	49.17	BSG	21.95	21.8779	IGF1R	16.33	16.33	BSG	-0.0346026	0.803824	-0.0706401	0.544264
Q8N3T6	T132C_HUMAN	TMEM132C		SS_TYPE1	LC non-substrate	30.4	12.82	0	0	0		0.67	44.5	IFNAR2	3.07	2.63024	CXADR	21.95	21.95	KCNE1	0.161585	0.243086	0.101959	0.380806
P0DPE3	TMDD1_HUMAN	TMDD1	OTHERS	SS_TYPE1	LC non-substrate	30.4	12.3	0	0	0		0.63	37.83	TNFRSF17	10.1	9.79713	SORT1	21.95	21.95	CDH2	0.408756	0.00214978	-0.0509549	0.662012
Q9H9P2	CHODL_HUMAN	CHODL	OTHERS	SS_TYPE1	LC non-substrate	30.36	15.49	0	0	0		0.68	46.83	CLSTN2	7.69	7.3402	AXL	21.95	21.95	Pam	0.150735	0.276604	0.584506	2.96233e-08
P0C7P4	UCRIL_HUMAN	UQCRFS1P1		SS_NO_TYPE	LC non-substrate	30.11	13.7	0	0	0		0.67	45	LRP6	12.72	12.4681	PTK7	18.52	18.52	VASN
Q9Y5F6	PCDGM_HUMAN	PCDHGC5		SS_TYPE1	LC non-substrate	29.98	13.38	0	0	0		0.74	55.83	VASN	12.08	11.8157	CDH2	24.39	24.39	IFNAR2	0.132375	0.339981	-0.0809833	0.48678
Q9P283	SEM5B_HUMAN	SEMA5B		SS_TYPE3	LC non-substrate	29.95	12.09	10	1	1	1028:D->G	0.62	36.33	SORL1	3.22	2.78316	DAG1	24.39	24.39	SIRPA	0.606137	1.19035e-06	0.0259821	0.823699
Q9BR10	SPT25_HUMAN	SPATA25		SS_NO_TYPE	LC non-substrate	29.92	15.31	0	0	0		0.6	34.17	TNFRSF1A	8.37	8.03344	LRP1	17.07	17.07	Dscam	-0.0897358	0.518736	-0.0364036	0.754886
Q6UY18	LIGO4_HUMAN	LINGO4	OTHERS	SS_TYPE1	LC non-substrate	29.89	13.8	0	0	0		0.7	50.83	VASN	23.61	23.5702	Lrrc4b	21.95	21.95	Pam	0.0336088	0.809352	-0.0454003	0.696956
Q96F46	I17RA_HUMAN	IL17RA	OTHERS	SS_TYPE1	LC non-substrate	29.87	17.5	5	6	0		0.64	40.33	IFNAR2	3.35	2.91569	AXL	26.83	26.83	L1cam	0.191241	0.165971	0.0929325	0.424598
Q96GP6	SREC2_HUMAN	SCARF2		SS_TYPE1	LC non-substrate	29.85	13.3	0	2	0		0.62	37.33	VASN	13.78	13.5488	Notch3	9.76	9.76	Aplp1	-0.327249	0.0157168	-0.099654	0.391721
Q6ZWK4	RHEX_HUMAN	RHEX		SS_NO_TYPE	LC non-substrate	29.83	12.98	0	0	0		0.67	45.5	DLL1	13.37	13.1308	Lrp8	23.81	23.81	Ptprm	-0.311942	0.0216594	-0.0187554	0.872243
Q9NZ53	PDXL2_HUMAN	PODXL2	OTHERS	SS_TYPE1	LC non-substrate	29.79	15.57	5	0	0		0.74	56	BTC	4.96	4.55704	Pam	26.83	26.83	SPN	0.584545	3.46595e-06	-0.065736	0.572627
B6A8C7	TARM1_HUMAN	TARM1	OTHERS	SS_TYPE1	LC non-substrate	29.79	14.92	4	0	1	258:R->W	0.66	42.5	KCNE2	16.24	16.0567	CXADR	19.51	19.51	KCNE2	0.15694	0.257079	0.149997	0.195906
Q9H158	PCDC1_HUMAN	PCDHAC1	OTHERS	SS_TYPE1	LC non-substrate	29.77	15.77	0	0	0		0.74	55.83	FLT1	12.56	12.305	Cdh1	24.39	24.39	KCNE2	0.0608718	0.661927	-0.0420671	0.718238
Q8IUY3	GRM2A_HUMAN	GRAMD2A		SS_NO_TYPE	LC non-substrate	29.76	11.3	0	0	0		0.66	44.17	DLL1	6.78	6.41248	Nlgn1	29.27	29.27	SIRPA	0.0822664	0.554259	0.00556004	0.961981
Q5JTH9	RRP12_HUMAN	RRP12		SS_NO_TYPE	LC non-substrate	29.75	13.91	0	0	0		0.68	47.17	IFNAR2	3.01	2.56907	KL	26.83	26.83	TIE1	-0.119225	0.390511	-0.0893808	0.442589
Q6PI73	LIRA6_HUMAN	LILRA6		SS_TYPE1	LC non-substrate	29.62	14	4	0	0		0.7	50.83	TNFRSF17	11.44	11.1632	ROBO1	24.39	24.39	Nradd	-0.209707	0.128022	0.0539436	0.643498
Q6UXU6	TMM92_HUMAN	TMEM92	OTHERS	SS_TYPE1	LC non-substrate	29.58	14.82	0	0	0		0.66	43.33	MUC1	19.5	19.3802	AXL	24.39	24.39	Ptprm	0.0202454	0.884469	0.112539	0.333086
Q8TB68	PRR7_HUMAN	PRR7		SS_TYPE3	LC non-substrate	29.46	10.03	0	0	0		0.71	52.17	LRRC4B	6.2	5.82118	APP	30	30	CXADR	0.260855	0.0567587	-0.10095	0.38556
Q96KJ4	MSLNL_HUMAN	MSLNL	OTHERS	SS_TYPE1	LC non-substrate	29.45	14.22	0	0	0		0.61	35	SORL1	3.85	3.42543	CD44	22	22	LDLR	0.0557732	0.688737	-0.0368544	0.751948
Q8N114	SHSA5_HUMAN	SHISA5		SS_TYPE1	LC non-substrate	29.41	13.3	5	0	0		0.71	52.33	IFNAR2	8.33	7.99266	IL1R2	21.95	21.95	IFNAR2	-0.0395603	0.776398	-0.102404	0.37872
Q8NDY8	TMM52_HUMAN	TMEM52		SS_NO_TYPE	LC non-substrate	29.38	16.24	0	0	0		0.7	50.33	BTC	13.88	13.6507	Dscam	26.83	26.83	LRP1	-0.115291	0.406448	-0.0740795	0.524789
Q96FE5	LIGO1_HUMAN	LINGO1	OTHERS	SS_TYPE1	LC non-substrate	29.38	12.54	6	3	0		0.69	48.83	L1CAM	24.36	24.3348	Lrrc4b	9.76	9.76	Ntrk2	0.216612	0.115658	0.516185	1.81751e-06
Q14162	SREC_HUMAN	SCARF1		SS_TYPE1	LC non-substrate	29.33	14.78	4	0	1	425:A->V	0.64	39.17	VASN	13.74	13.508	Notch1	12.2	12.2	CXADR	-0.255005	0.0627517	-0.0364253	0.754745
Q86XM0	CTSRD_HUMAN	CATSPERD	OTHERS	SS_TYPE1	LC non-substrate	29.14	13.15	4	0	1	743:T->S	0.69	48.67	SORL1	4.64	4.23081	Nrxn1	21.95	21.95	Dll1	-0.0167119	0.904529	-0.0628103	0.58987
A2RU48	SMCO3_HUMAN	SMCO3		SS_NO_TYPE	LC non-substrate	29.14	15.93	0	0	0		0.64	39.33	NTRK2	11.11	10.8268	CD44	19.51	19.51	Dcc	-0.241823	0.0781206	-0.128158	0.2699
Q92542	NICA_HUMAN	NCSTN	OTHERS	SS_TYPE1	LC non-substrate	29.1	10.76	39	14	0		0.67	45.67	LRP6	4.8	4.39392	Nrxn1	19.51	19.51	Pam	-0.0431155	0.756893	-0.0487945	0.675523
O60656	UD19_HUMAN	UGT1A9		SS_NO_TYPE	LC non-substrate	29.04	16.88	8	10	0		0.57	28.67	BTC	4.91	4.50607	Npr3	29.73	29.73	CXADR	0.108582	0.434475	0.0791821	0.496554
Q9HAW9	UD18_HUMAN	UGT1A8		SS_NO_TYPE	LC non-substrate	29.04	16.88	5	2	0		0.57	28.67	BTC	6.04	5.65807	CDH2	29.73	29.73	CXADR	-0.010429	0.940337	0.0429562	0.71254
Q9HAW7	UD17_HUMAN	UGT1A7		SS_NO_TYPE	LC non-substrate	29.04	16.88	5	2	0		0.57	28.67	BTC	5.28	4.88327	CDH2	29.73	29.73	CXADR	-0.0409262	0.768887	-0.0532068	0.648043
P19224	UD16_HUMAN	UGT1A6		SS_NO_TYPE	LC non-substrate	29.04	16.88	5	5	1	510:A->P	0.57	28.67	BTC	4.89	4.48568	Npr3	29.73	29.73	CXADR	-0.0802819	0.563887	-0.0742188	0.524007
P35504	UD15_HUMAN	UGT1A5		SS_NO_TYPE	LC non-substrate	29.04	16.88	5	0	0		0.57	28.67	BTC	5.8	5.4134	Dscam	29.73	29.73	CXADR	0.089477	0.519948	0.108021	0.352983
P22310	UD14_HUMAN	UGT1A4		SS_NO_TYPE	LC non-substrate	29.04	16.88	11	3	0		0.57	28.67	BTC	5.8	5.4134	Epha4	29.73	29.73	CXADR	-0.0481049	0.729774	-0.0301223	0.79617
P35503	UD13_HUMAN	UGT1A3		SS_NO_TYPE	LC non-substrate	29.04	16.88	9	1	0		0.57	28.67	BTC	4.87	4.46529	Npr3	29.73	29.73	CXADR	-0.041624	0.765058	0.0615694	0.597252
P22309	UD11_HUMAN	UGT1A1		SS_NO_TYPE	LC non-substrate	29.04	16.88	11	33	2	486:Y->D;511:A->P	0.57	28.67	BTC	5.82	5.43379	Epha4	29.73	29.73	CXADR	0.0189679	0.891714	-0.0086705	0.940743
Q9HAW8	UD110_HUMAN	UGT1A10		SS_NO_TYPE	LC non-substrate	29.04	16.88	5	2	0		0.57	28.67	BTC	6.98	6.61637	IL1R2	29.73	29.73	CXADR	-0.0409642	0.768679	-0.0335741	0.773406
Q8IYS2	K2013_HUMAN	KIAA2013	OTHERS	SS_TYPE1	LC non-substrate	28.84	13.61	0	0	0		0.69	48.33	SORT1	3.94	3.51718	IGF1R	17.07	17.07	TNFRSF1A	0.108324	0.435576	0.153043	0.186875
P60606	CTXN1_HUMAN	CTXN1		SS_NO_TYPE	LC non-substrate	28.77	15.49	0	0	0		0.67	45.17	TIE1	15.85	15.6591	FLT1	19.51	19.51	CDH2	0.341566	0.0114786	-0.0460556	0.6928
A6NCI5	SIM16_HUMAN	LINC00862		SS_NO_TYPE	LC non-substrate	28.54	9.75	0	0	0		0.67	44.83	FLT1	20.88	20.787	Cdh1	19.51	19.51	KCNE2
P10176	COX8A_HUMAN	COX8A		SS_NO_TYPE	LC non-substrate	28.53	16.55	14	2	0		0.65	41.17	VASN	23.19	23.142	PTPRF	20.93	20.93	IFNAR2	0.0510824	0.713743	-0.0694861	0.550876
Q8NI60	COQ8A_HUMAN	COQ8A		SS_NO_TYPE	LC non-substrate	28.51	5.42	0	4	1	213:R->W	0.65	42	NTRK2	4.17	3.75166	APP	29.73	29.73	Aplp1	-0.161753	0.242591	-0.121086	0.297434
P0C2S0	CTXN2_HUMAN	CTXN2		SS_NO_TYPE	LC non-substrate	28.44	15.29	0	0	0		0.66	44	TIE1	22.22	22.1531	CD44	19.51	19.51	Cdh1	0.698963	4.15175e-09	-0.0414848	0.721979
P59901	LIRA4_HUMAN	LILRA4		SS_TYPE1	LC non-substrate	28.3	12.72	4	1	0		0.69	48.67	TNFRSF17	14.23	14.0075	ROBO1	24.39	24.39	Nradd	-0.0151844	0.91322	-0.00929368	0.936492
Q7Z3D4	LYSM3_HUMAN	LYSMD3		SS_NO_TYPE	LC non-substrate	28.23	12.91	0	3	0		0.65	41.33	LRP6	6.86	6.49404	CLSTN2	21.95	21.95	SDC3	-0.449092	0.000658438	0.0538906	0.643825
Q9NVM1	EVA1B_HUMAN	EVA1B		SS_NO_TYPE	LC non-substrate	28.19	11.64	0	0	0		0.67	44.5	TIE1	13.33	13.09	PTPRF	14.63	14.63	Scn4b	-0.315888	0.0199702	-0.0786313	0.499563
Q9UMF0	ICAM5_HUMAN	ICAM5		SS_TYPE1	LC non-substrate	28.18	12.07	6	7	0		0.61	35	SORT1	13.64	13.4061	ROBO1	9.76	9.76	Dll1	0.196601	0.154198	-0.0532477	0.647791
Q9P0T7	TMEM9_HUMAN	TMEM9	OTHERS	SS_TYPE1	LC non-substrate	28.18	10.27	0	0	0		0.64	39.67	MUC1	15.85	15.6591	SIRPA	24.39	24.39	Npr3	0.529797	3.79289e-05	-0.24719	0.0313371
O75460	ERN1_HUMAN	ERN1	SUBLIT	SS_TYPE1	LC non-substrate	28.17	17.41	5	16	0		0.6	33.83	VASN	7.98	7.63584	MERTK	24.39	24.39	KCNE2	-0.291473	0.0324818	-0.0520742	0.655054
Q13018	PLA2R_HUMAN	PLA2R1	OTHERS	SS_TYPE1	LC non-substrate	28.12	21.82	11	10	0		0.74	56	APP	2.94	2.49771	NGFR	29.27	29.27	TYRO3	-0.180568	0.19134	-0.0662203	0.569796
Q13591	SEM5A_HUMAN	SEMA5A	OTHERS	SS_TYPE1	LC non-substrate	28.12	18.74	15	4	0		0.61	34.5	SORT1	10.71	10.419	MET	19.51	19.51	Nrxn1	0.468802	0.00034958	0.131335	0.258104
Q9HBV2	SACA1_HUMAN	SPACA1	OTHERS	SS_TYPE1	LC non-substrate	28.1	11.91	0	0	1	237:L->S	0.71	51.83	NTRK2	6.8	6.43287	Notch1	17.07	17.07	LDLR	-0.0448293	0.747543	-0.0349178	0.764595
Q6P995	F171B_HUMAN	FAM171B	OTHERS	SS_TYPE1	LC non-substrate	28.08	16.66	0	0	0		0.57	29	JAG2	3.51	3.07881	MERTK	29.27	29.27	DAG1	0.513252	7.22623e-05	0.199503	0.0840215
P0DI80	SMIM6_HUMAN	SMIM6		SS_NO_TYPE	LC non-substrate	28.06	16.59	0	0	0		0.72	53.5	IFNAR2	20.97	20.8788	BTC	26.83	26.83	Pam	0.160313	0.246865	-0.0681943	0.558324
Q6PHW0	IYD1_HUMAN	IYD		SS_NO_TYPE	LC non-substrate	28.04	10.28	5	5	0		0.63	38	IFNAR2	7.96	7.61546	Dcc	19.51	19.51	Npr3	-0.00947051	0.945812	0.0968464	0.405266
Q8IU57	INLR1_HUMAN	IFNLR1	OTHERS	SS_TYPE1	LC non-substrate	28.03	13.13	6	2	0		0.67	45	DLL1	4.23	3.81282	ROBO1	12.2	12.2	LRP1	-0.0202316	0.884547	0.0422006	0.717381
O95470	SGPL1_HUMAN	SGPL1		SS_TYPE3	LC non-substrate	27.96	14.01	5	9	0		0.68	47.33	LRP6	4.4	3.98614	CSF1	19.51	19.51	Pam	0.287753	0.0348657	0.34953	0.00196894
Q8TEF2	CJ105_HUMAN	C10orf105		SS_NO_TYPE	LC non-substrate	27.93	16.83	0	0	0		0.73	54.5	FLT1	11.28	11.0001	IGF1R	24.39	24.39	Notch4	0.703887	2.89635e-09	-0.0297953	0.798336
Q14802	FXYD3_HUMAN	FXYD3	NONSUB	SS_TYPE1	LC non-substrate	27.9	13.33	11	3	1	40:G->S	0.64	39.17	CLSTN1	21.84	21.7657	Aplp1	29.27	29.27	APLP2	-0.0218336	0.875475	0.123965	0.286013
Q8TF66	LRC15_HUMAN	LRRC15	OTHERS	SS_TYPE1	LC non-substrate	27.82	16.93	0	0	0		0.72	53	BTC	17.9	17.749	VASN	31.71	31.71	ERBB4	-0.176188	0.202517	-0.0455893	0.695757
Q8IV31	TM139_HUMAN	TMEM139		SS_TYPE1	LC non-substrate	27.71	14.83	0	1	0		0.68	45.83	TNFRSF17	13.43	13.192	IFNAR2	21.95	21.95	Scn4b	0.377594	0.00488016	0.0325593	0.78008
Q96KF7	SMIM8_HUMAN	SMIM8		SS_NO_TYPE	LC non-substrate	27.58	11.35	0	0	0		0.64	39.67	BSG	19.59	19.4719	APLP2	25.58	25.58	TNFRSF1A	0.392534	0.00332622	-0.164116	0.156588
O75976	CBPD_HUMAN	CPD	OTHERS	SS_TYPE1	LC non-substrate	27.55	11.01	11	0	0		0.69	49	BTC	2.17	1.71271	Nlgn1	24.39	24.39	CD44	0.0737196	0.59627	0.439072	7.25415e-05
Q86WK6	AMGO1_HUMAN	AMIGO1	OTHERS	SS_TYPE1	LC non-substrate	27.54	15.06	0	0	0		0.62	37.17	DLL1	12.17	11.9074	Lrrc4b	21.95	21.95	BTC	0.318024	0.0191035	-0.029653	0.799279
Q9Y5U5	TNR18_HUMAN	TNFRSF18	OTHERS	SS_TYPE1	LC non-substrate	27.52	13.41	10	1	1	173:V->M	0.68	47	VASN	15.35	15.1494	IGF1R	31.71	31.71	TYRO3	-0.0797979	0.566247	-0.0440017	0.705859
Q86YA3	ZGRF1_HUMAN	ZGRF1		SS_NO_TYPE	LC non-substrate	27.51	13.28	0	0	0		0.6	33.33	SORL1	1.43	0.958304	FLT1	26.83	26.83	LRP6	0.0182297	0.895905	0.451224	4.29715e-05
P42701	I12R1_HUMAN	IL12RB1	OTHERS	SS_TYPE1	LC non-substrate	27.41	8.77	7	5	0		0.65	42	BSG	8.31	7.97227	L1cam	22.22	22.22	CD44	-0.100949	0.467643	-0.027455	0.813879
Q6UWI4	SHSA2_HUMAN	SHISA2	OTHERS	SS_TYPE1	LC non-substrate	27.37	15.7	0	0	0		0.72	54	IFNAR2	6.1	5.71924	BTC	36.58	36.58	Notch3	0.0518767	0.709487	0.214997	0.0621653
Q9NXS2	QPCTL_HUMAN	QPCTL	OTHERS	SS_TYPE1	LC non-substrate	27.32	12.19	0	0	0		0.66	43	LRRC4B	6.02	5.63768	Aplp1	17.07	17.07	SPN	-0.114704	0.408856	0.0242718	0.835135
Q4G0T1	SRCRM_HUMAN			SS_NO_TYPE	LC non-substrate	27.31	10.1	0	0	0		0.61	35.67	IFNAR2	3.6	3.17056	SORL1	17.07	17.07	SIRPA
Q16880	CGT_HUMAN	UGT8		SS_NO_TYPE	LC non-substrate	27.31	16.42	5	0	0		0.59	32.33	IFNAR2	5.92	5.53573	FLT1	24.39	24.39	LDLR	0.900044	2.13134e-20	0.949328	6.1659e-39
P53801	PTTG_HUMAN	PTTG1IP	NONSUB	SS_TYPE1	LC non-substrate	27.24	20.92	0	0	0		0.68	46.83	BTC	8.89	8.56356	Notch2	29.27	29.27	FLT1	0.50287	0.000106497	0.0190143	0.870495
O60488	ACSL4_HUMAN	ACSL4		SS_TYPE3	LC non-substrate	27.19	9.06	10	21	0		0.73	55.33	LRRC4B	6.05	5.66826	CLSTN1	18.6	18.6	CDH2	-0.215283	0.117964	0.0946389	0.416105
E2RYF6	MUC22_HUMAN	MUC22		SS_NO_TYPE	LC non-substrate	27.17	12.93	0	0	0		0.65	42.17	BTC	1.3	0.825772	LRP1	26.83	26.83	CXADR	-0.045522	0.743774	0.0932462	0.423029
Q6ZWL3	CP4V2_HUMAN	CYP4V2		SS_NO_TYPE	LC non-substrate	27.13	12.82	9	3	1	22:L->V	0.64	39.5	EPHA4	4.76	4.35315	SORT1	14.63	14.63	Scn4b	-0.0587508	0.673031	-0.00923993	0.936859
P26006	ITA3_HUMAN	ITGA3	OTHERS	SS_TYPE1	LC non-substrate	27.1	13.31	12	8	0		0.59	31.83	VASN	3.04	2.59965	Epha4	18.6	18.6	PTPRF	-0.201062	0.14488	0.0175238	0.880569
Q9H665	IGFR1_HUMAN	IGFLR1	OTHERS	SS_TYPE1	LC non-substrate	27.07	15.76	0	0	1	189:W->R	0.66	44.17	MUC1	9.86	9.55245	NGFR	17.07	17.07	CDH2	-0.0911095	0.51233	0.00803999	0.945045
Q6PJW8	CNST_HUMAN	CNST		SS_NO_TYPE	LC non-substrate	27.07	12.81	0	1	0		0.7	50.33	IFNAR2	4.41	3.99633	Ghr	21.95	21.95	CDH2	-0.177068	0.200235	0.198548	0.0855457
Q9NQ34	TMM9B_HUMAN	TMEM9B		SS_NO_TYPE	LC non-substrate	27.04	11.03	0	0	0		0.68	45.83	CLSTN1	7.58	7.22806	Dll1	14.63	14.63	LRP1	0.703402	3.00201e-09	0.00176024	0.987959
Q3SXP7	SHSL1_HUMAN	SHISAL1	OTHERS	SS_TYPE1	LC non-substrate	27.03	16.11	0	0	0		0.58	30.67	NTRK2	9.04	8.71648	NGFR	19.51	19.51	KL	0.224657	0.102425	-0.0345441	0.767042
P08684	CP3A4_HUMAN	CYP3A4		SS_NO_TYPE	LC non-substrate	27.02	8.64	12	19	1	15:L->P	0.63	38	TNFRSF17	6.76	6.39209	IGF1R	13.95	13.95	BSG	-0.0139762	0.920102	0.0383537	0.742201
P13591	NCAM1_HUMAN	NCAM1	OTHERS	SS_TYPE1	LC non-substrate	26.97	15.93	18	18	0		0.76	60.17	IFNAR2	20.63	20.5322	L1cam	19.51	19.51	Npr3	0.716767	1.08991e-09	0.613683	3.75939e-09
Q9NZN1	IRPL1_HUMAN	IL1RAPL1	OTHERS	SS_TYPE1	LC non-substrate	26.91	11.31	9	8	1	379:K->R	0.54	23.5	SORT1	13.22	12.9779	IL1R2	12.2	12.2	Scn4b	0.831904	6.57965e-15	0.861173	1.91618e-23
A6NKW6	SHL2B_HUMAN	SHISAL2B		SS_NO_TYPE	LC non-substrate	26.79	11.42	0	0	0		0.73	54.33	IFNAR2	13.12	12.8759	Epha4	29.27	29.27	Lrp8	0.18035	0.191886	-0.0219257	0.850878
Q8NBU5	ATAD1_HUMAN	ATAD1		SS_NO_TYPE	LC non-substrate	26.72	12.19	3	3	0		0.65	42.33	LRP6	8.31	7.97227	FLT1	21.62	21.62	Notch3	-0.402507	0.00254991	-0.0571892	0.623636
Q02487	DSC2_HUMAN	DSC2		SS_TYPE1	LC non-substrate	26.67	10.95	4	9	0		0.58	29.67	TNFRSF17	31.85	31.9706	CDH2	14.63	14.63	Notch1	-0.130405	0.34728	0.0477686	0.681975
O43914	TYOBP_HUMAN	TYROBP	NONSUB	SS_TYPE1	LC non-substrate	26.66	16.39	15	7	3	47:V->A;50:D->DPADGRLVLGDRDGR;55:V->L	0.61	34.33	SORT1	23.89	23.8556	CDH2	31.71	31.71	Cdh1	0.0308877	0.824532	0.037218	0.74958
Q8IUK5	PLDX1_HUMAN	PLXDC1		SS_TYPE1	LC non-substrate	26.65	11.29	0	1	0		0.62	36.67	BTC	5.2	4.80171	L1cam	31.71	31.71	TYRO3	-0.126244	0.363014	-0.0722812	0.534927
A0PJX4	SHSA3_HUMAN	SHISA3		SS_TYPE1	LC non-substrate	26.63	13.61	0	1	0		0.64	39.17	BTC	9.66	9.34856	Cdh1	26.83	26.83	Ephb2	0.067771	0.626314	-0.100816	0.386193
Q13113	PDZ1I_HUMAN	PDZK1IP1		SS_NO_TYPE	LC non-substrate	26.6	16.56	0	2	0		0.66	44	TNFRSF17	18.42	18.2791	CXADR	24.39	24.39	NGFR	-0.0755344	0.587232	-0.068502	0.556545
Q86WC4	OSTM1_HUMAN	OSTM1	OTHERS	SS_TYPE1	LC non-substrate	26.52	20.63	4	3	0		0.69	49	BSG	7.48	7.12611	SORL1	31.71	31.71	ERBB4	-0.39018	0.00353745	0.114714	0.323769
Q9NUV7	SPTC3_HUMAN	SPTLC3		SS_NO_TYPE	LC non-substrate	26.5	6.88	5	0	0		0.65	41.33	VASN	4.71	4.30217	PTPRF	0	0		-0.11984	0.388054	-0.0404262	0.728796
O75578	ITA10_HUMAN	ITGA10		SS_TYPE1	LC non-substrate	26.49	15.73	10	0	0		0.51	17.67	MUC1	2.74	2.29381	PTPRF	11.63	11.63	ROBO1	0.0138556	0.920789	-0.111596	0.337182
P55160	NCKPL_HUMAN	NCKAP1L		SS_NO_TYPE	LC non-substrate	26.35	14.84	24	1	0		0.57	29	SORT1	2.57	2.1205	Ephb2	29.27	29.27	CSF1	-0.124356	0.370293	0.00756736	0.948271
Q96DD7	SHSA4_HUMAN	SHISA4	OTHERS	SS_TYPE1	LC non-substrate	26.34	21.97	0	0	0		0.67	45	BTC	13.71	13.4774	Nectin1	26.83	26.83	CXADR	0.364719	0.00669783	0.0522209	0.654144
Q96L08	SUSD3_HUMAN	SUSD3		SS_NO_TYPE	LC non-substrate	26.31	14.85	0	1	0		0.7	49.17	IFNAR2	15.29	15.0882	TIE1	24.39	24.39	Nradd	-0.235499	0.0864795	-0.105621	0.363843
F2Z333	FND10_HUMAN	FNDC10	OTHERS	SS_TYPE1	LC non-substrate	26.26	12.18	0	0	0		0.68	46	NTRK2	8.41	8.07422	Lrp8	21.95	21.95	APP	0.547187	1.85585e-05	-0.0509152	0.66226
Q8IWR1	TRI59_HUMAN	TRIM59		SS_NO_TYPE	LC non-substrate	26.21	10.69	0	1	0		0.7	50.17	IFNAR2	5.96	5.57651	Dscam	24.39	24.39	Npr3	0.842847	1.31828e-15	0.934596	5.96527e-35
O95944	NCTR2_HUMAN	NCR2	OTHERS	SS_TYPE1	LC non-substrate	26.02	11.72	6	0	1	218:I->K	0.63	38	IFNAR2	11.96	11.6933	PTK7	34.15	34.15	LRP1	0.471789	0.000316532	0.0714604	0.539587
Q8WWF3	SSMM1_HUMAN	SSMEM1		SS_NO_TYPE	LC non-substrate	26.01	10.03	0	0	0		0.64	39.5	TNFRSF17	7.38	7.02416	Dcc	19.51	19.51	IFNAR2	-0.044569	0.748961	-0.0351542	0.763048
Q6ZU64	CFA65_HUMAN	CFAP65	OTHERS	SS_TYPE1	LC non-substrate	25.98	8.59	0	1	0		0.63	37.67	LRP6	1.46	0.988888	SIRPA	17.07	17.07	SORT1	0.175493	0.204331	-0.0708097	0.543295
Q86UE6	LRRT1_HUMAN	LRRTM1	OTHERS	SS_TYPE1	LC non-substrate	25.96	13.1	4	1	0		0.59	31.83	LRP6	15.52	15.3227	Lrrc4b	21.95	21.95	KCNE2	0.39174	0.00339619	0.0464774	0.690128
P60509	ERB1_HUMAN	ERVPABLB-1		SS_NO_TYPE	LC non-substrate	25.81	12.5	0	0	0		0.65	41.17	DLL1	6.03	5.64787	L1cam	21.95	21.95	CLSTN2
P12319	FCERA_HUMAN	FCER1A	OTHERS	SS_TYPE1	LC non-substrate	25.78	8.59	8	4	0		0.71	51.33	KCNE2	19.45	19.3292	L1cam	20.51	20.51	Dcc	-0.230035	0.0942539	0.0128971	0.911953
P36894	BMR1A_HUMAN	BMPR1A	OTHERS	SS_TYPE1	LC non-substrate	25.77	13.56	4	21	0		0.63	38.5	SORL1	17.29	17.1271	Epha4	22.73	22.73	CLSTN2	-0.160805	0.245397	0.261091	0.0227216
P04843	RPN1_HUMAN	RPN1	OTHERS	SS_TYPE1	LC non-substrate	25.61	12.34	13	0	0		0.66	43	CLSTN1	4.45	4.03711	Lrp8	30.77	30.77	ERBB4	-0.223359	0.104477	-0.0440904	0.705293
A0A1B0GV85	RELD1_HUMAN	REELD1		SS_NO_TYPE	LC non-substrate	25.6	14.11	0	0	0		0.64	39.33	NGFR	8.18	7.83974	VASN	23.08	23.08	CD44	-0.00255311	0.985382	-0.042558	0.71509
A6NFE2	SMCO2_HUMAN	SMCO2		SS_NO_TYPE	LC non-substrate	25.58	11.51	0	0	0		0.62	36.33	VASN	10.2	9.89907	FLT1	17.07	17.07	Npr3	0.677953	1.78579e-08	-0.0239438	0.837332
O75631	UPK3A_HUMAN	UPK3A		SS_TYPE1	LC non-substrate	25.55	11.16	0	3	1	202:G->D	0.71	51.33	TNFRSF17	12.2	11.938	Nectin1	20.83	20.83	Nectin1	-0.127041	0.359965	0.0919974	0.429294
Q9NQG1	MANBL_HUMAN	MANBAL		SS_NO_TYPE	LC non-substrate	25.49	10.56	0	0	0		0.62	37.5	FLT1	23.53	23.4886	Dcc	24.39	24.39	KCNE2	0.340662	0.0117135	-0.0965889	0.406522
Q8TDY8	IGDC4_HUMAN	IGDCC4		SS_TYPE1	LC non-substrate	25.46	12.3	0	0	0		0.55	25.33	TNFRSF17	21.36	21.2764	Dcc	31.71	31.71	PDPN	0.378901	0.00472252	-0.0454995	0.696326
Q8TD07	RAE1E_HUMAN	RAET1E	OTHERS	SS_TYPE1	LC non-substrate	25.34	12.24	4	0	1	237:V->L	0.6	34.17	LDLR	19.39	19.268	HLA-A	25.58	25.58	CD44	-0.130168	0.348167	-0.0438115	0.707073
Q8NHK3	KI2LB_HUMAN	KIR2DL5B		SS_TYPE1	LC non-substrate	25.31	12.95	0	0	0		0.72	54.17	BTC	6.67	6.30034	FLT1	21.95	21.95	AXL
Q8N109	KI2LA_HUMAN	KIR2DL5A		SS_TYPE1	LC non-substrate	25.31	12.95	0	0	0		0.72	54.17	BTC	9.33	9.01213	SORL1	21.95	21.95	AXL
O75074	LRP3_HUMAN	LRP3		SS_TYPE1	LC non-substrate	25.29	10.31	0	0	0		0.66	43.67	CLSTN2	5.71	5.32164	LRP6	26.83	26.83	Lrp8	0.194108	0.159595	-0.128873	0.267212
Q6ZSY5	PPR3F_HUMAN	PPP1R3F		SS_NO_TYPE	LC non-substrate	25.16	13.09	0	0	0		0.7	50	NTRK2	3	2.55887	Ptprm	24.39	24.39	Dcc	0.44956	0.000648887	0.325473	0.00411851
P24311	COX7B_HUMAN	COX7B		SS_NO_TYPE	LC non-substrate	25.15	7.75	14	2	0		0.67	45.33	IFNAR2	20	19.8899	Lrrc4b	19.15	19.15	HLA-A	0.121959	0.379657	-0.0686403	0.555747
P33121	ACSL1_HUMAN	ACSL1		SS_TYPE3	LC non-substrate	25.08	12.15	11	26	0		0.64	39.17	L1CAM	4.01	3.58854	KL	19.51	19.51	SIRPA	-0.171507	0.214963	-0.00148532	0.98984
A2VDJ0	T131L_HUMAN	TMEM131L	OTHERS	SS_TYPE1	LC non-substrate	25	9.99	0	0	0		0.66	42.5	FLT1	1.62	1.152	TYRO3	14.63	14.63	Nlgn1	-0.258906	0.0587022	-0.075597	0.516308
Q969W9	PMEPA_HUMAN	PMEPA1	NONSUB	SS_NO_TYPE	LC non-substrate	24.97	8.98	6	1	0		0.69	48.33	BSG	10.8	10.5108	IL1R2	9.3	9.3	Lrrc4b	0.141759	0.306539	-0.0323221	0.781642
Q6ZUT9	DEN5B_HUMAN	DENND5B		SS_NO_TYPE	LC non-substrate	24.95	13.76	5	0	0		0.62	37.33	LRP6	2.12	1.66174	MET	7.32	7.32	TNFRSF1A	0.0685431	0.622379	0.286836	0.0119994
Q9HB29	ILRL2_HUMAN	IL1RL2		SS_TYPE1	LC non-substrate	24.94	11.07	7	0	1	352:V->I	0.53	21.33	IFNAR2	15.65	15.4552	IL1R2	17.07	17.07	BSG	-0.123018	0.3755	-0.0255193	0.82679
Q9NWQ8	PHAG1_HUMAN	PAG1		SS_TYPE3	LC non-substrate	24.86	13.15	9	4	0		0.73	54.83	BTC	6.94	6.57559	Pam	29.27	29.27	CXADR	0.141791	0.306427	0.264557	0.0209188
Q3KNT9	TMM95_HUMAN	TMEM95	OTHERS	SS_TYPE1	LC non-substrate	24.85	14.49	0	0	0		0.63	38.17	VASN	11.93	11.6628	Notch4	12.2	12.2	Scn4b	-0.000532264	0.996952	-0.0612082	0.599409
Q9UKB5	AJAP1_HUMAN	AJAP1		SS_TYPE3	LC non-substrate	24.8	12.9	0	0	0		0.66	42.67	MUC1	7.54	7.18728	DAG1	19.51	19.51	CD44	0.303098	0.025888	0.204688	0.0761158
Q8WWF5	ZNRF4_HUMAN	ZNRF4	OTHERS	SS_TYPE1	LC non-substrate	24.76	11.5	0	0	0		0.62	36.33	SORT1	5.13	4.73035	PTPRF	19.51	19.51	CXADR	-0.0444979	0.749348	-0.0618567	0.59554
P32926	DSG3_HUMAN	DSG3		SS_TYPE1	LC non-substrate	24.75	12.48	9	1	0		0.64	40.5	SORT1	19.92	19.8083	CDH2	6.67	6.67	IGF1R	-0.117109	0.399037	-0.0461091	0.692461
Q7Z4F1	LRP10_HUMAN	LRP10		SS_TYPE1	LC non-substrate	24.74	14.4	7	0	0		0.55	25.33	MUC1	7.01	6.64696	ERBB4	29.27	29.27	Dcc	-0.278615	0.0413425	0.052079	0.655024
Q02221	CX6A2_HUMAN	COX6A2		SS_NO_TYPE	LC non-substrate	24.72	14.46	0	0	2	39:S->R;43:C->R	0.6	32.5	VASN	18.56	18.4219	PTK7	17.78	17.78	TIE1	-0.181489	0.189048	-0.0610099	0.600595
Q5VTT2	CI135_HUMAN	C9orf135		SS_NO_TYPE	LC non-substrate	24.67	9.82	0	0	0		0.54	23.83	TNFRSF17	10.48	10.1845	PTK7	21.62	21.62	BSG	-0.0978827	0.481339	-0.0413404	0.722907
Q9BSE4	HERP2_HUMAN	HERPUD2		SS_NO_TYPE	LC non-substrate	24.65	11.44	0	5	0		0.61	35.17	CD44	6.4	6.02508	Notch2	24.39	24.39	CSF1	0.0643644	0.6438	-0.0463514	0.690925
P54756	EPHA5_HUMAN	EPHA5	SUBLIT	SS_TYPE1	LC non-substrate	24.53	14.8	7	3	1	582:G->E	0.62	36.17	IFNAR2	61.91	62.616	Epha4	31.71	31.71	CD44	0.306486	0.0241929	0.0398923	0.732241
Q9NSI5	IGSF5_HUMAN	IGSF5		SS_TYPE1	LC non-substrate	24.39	7.47	0	2	0		0.64	39.83	BTC	14	13.7731	PTK7	28.2	28.2	CXADR	0.387722	0.00377055	0.0317144	0.785648
Q9H756	LRC19_HUMAN	LRRC19	OTHERS	SS_TYPE1	LC non-substrate	24.13	17.68	0	0	0		0.66	42.5	SORT1	13.78	13.5488	VASN	9.76	9.76	Notch4	0.108516	0.434757	0.133528	0.25017
Q13478	IL18R_HUMAN	IL18R1		SS_TYPE1	LC non-substrate	24.12	8.44	7	3	0		0.67	44.33	DLL1	9.43	9.11408	IL1R2	29.27	29.27	CDH2	-0.206297	0.134486	-0.0745036	0.522411
A8MXK1	VSTM5_HUMAN	VSTM5	OTHERS	SS_TYPE1	LC non-substrate	24.01	11.51	0	0	0		0.62	37.5	LRRC4B	18.5	18.3607	PTK7	21.95	21.95	SPN	0.620867	5.48081e-07	0.0134361	0.908289
Q86SJ2	AMGO2_HUMAN	AMIGO2		SS_TYPE1	LC non-substrate	23.96	10.6	7	0	0		0.58	29.5	BTC	19.35	19.2272	Lrrc4b	19.51	19.51	MUC1	-0.149638	0.280153	-0.0939697	0.419424
Q96N35	TMM83_HUMAN	LINC00052		SS_NO_TYPE	LC non-substrate	23.95	13.08	0	0	0		0.67	44.33	NTRK2	16.18	15.9955	IFNAR2	13.95	13.95	MET
A8MWV9	SM34A_HUMAN	SMIM34		SS_NO_TYPE	LC non-substrate	23.81	10.71	0	0	0		0.66	42.67	TNFRSF17	14.39	14.1707	Notch1	21.95	21.95	PDPN
Q8N350	CBARP_HUMAN	CBARP		SS_TYPE3	LC non-substrate	23.61	17.29	0	0	0		0.6	32.5	IFNAR2	3.12	2.68121	TNFRSF1A	24.39	24.39	LRP6	0.109227	0.431736	-0.0712647	0.540701
Q96N68	CR015_HUMAN	C18orf15		SS_NO_TYPE	LC non-substrate	23.51	8.68	0	0	0		0.61	34.83	CLSTN1	13.81	13.5794	KL	14.63	14.63	BTC
Q96J42	TXD15_HUMAN	TXNDC15	OTHERS	SS_TYPE1	LC non-substrate	23.46	12.2	0	3	0		0.58	29.5	DLL1	8.61	8.27811	TNFRSF1A	19.51	19.51	Pam	-0.419156	0.00160643	-0.126838	0.274905
Q9NR97	TLR8_HUMAN	TLR8	OTHERS	SS_TYPE1	LC non-substrate	23.42	13.47	6	2	0		0.53	22	VASN	7.88	7.5339	Lrrc4b	21.95	21.95	Ntrk2	-0.18245	0.186678	0.0649712	0.577112
P16410	CTLA4_HUMAN	CTLA4	OTHERS	SS_TYPE1	LC non-substrate	23.39	8.73	10	39	0		0.6	32.83	CLSTN1	15.25	15.0474	PTPRF	29.27	29.27	Notch1	-0.179064	0.195129	-0.0411439	0.724171
P01732	CD8A_HUMAN	CD8A	OTHERS	SS_TYPE1	LC non-substrate	23.39	13.9	4	7	0		0.56	27.5	BTC	13.19	12.9473	Dscam	31.71	31.71	IGF1R	-0.145658	0.293288	-0.0484944	0.677408
O95573	ACSL3_HUMAN	ACSL3		SS_TYPE3	LC non-substrate	23.26	12.98	10	2	0		0.65	41	VASN	4.58	4.16964	Notch1	21.95	21.95	Ptprm	-0.0103319	0.940892	0.0989446	0.395118
A6NDA9	LRIT2_HUMAN	LRIT2	OTHERS	SS_TYPE1	LC non-substrate	23.17	10.2	0	0	0		0.64	39.17	MUC1	10.91	10.6229	Ntrk2	7.32	7.32	CLSTN2	-0.106814	0.442037	-0.0308792	0.791163
Q86XT9	TM219_HUMAN	TMEM219		SS_NO_TYPE	LC non-substrate	23.16	8.06	7	0	0		0.55	24.17	TNFRSF17	10.83	10.5413	CLSTN2	7.32	7.32	SORL1	0.684568	1.14284e-08	-0.038618	0.740488
Q9N2K0	ENH1_HUMAN			SS_NO_TYPE	LC non-substrate	23.15	11.59	0	0	0		0.61	35.67	IFNAR2	3.77	3.34387	TIE1	31.71	31.71	Notch4
Q9BT88	SYT11_HUMAN	SYT11		SS_NO_TYPE	LC non-substrate	23.14	11.89	5	1	0		0.69	48.33	BTC	4.64	4.23081	CD44	17.07	17.07	NGFR	0.754616	4.39504e-11	0.412737	0.000211265
Q7Z5N4	SDK1_HUMAN	SDK1	OTHERS	SS_TYPE1	LC non-substrate	23.14	7.31	5	0	0		0.59	31.5	L1CAM	15.32	15.1188	Dscam	26.83	26.83	IGF1R	-0.145254	0.294645	0.0172608	0.882348
Q969N2	PIGT_HUMAN	PIGT	OTHERS	SS_TYPE1	LC non-substrate	23.12	15.73	5	5	0		0.63	38	DLL1	4.15	3.73127	JAG2	21.95	21.95	Notch2	-0.181055	0.190126	-0.0348907	0.764772
O00220	TR10A_HUMAN	TNFRSF10A	OTHERS	SS_TYPE1	LC non-substrate	22.95	13.05	22	30	0		0.64	39.17	IFNAR2	5.98	5.5969	SORL1	9.3	9.3	Dll1	-0.156498	0.258437	-0.0466938	0.688759
P04234	CD3D_HUMAN	CD3D		SS_TYPE1	LC non-substrate	22.95	13	15	14	0		0.64	40.17	SORL1	15.79	15.5979	IL1R2	26.83	26.83	CXADR	-0.14611	0.291777	-0.0426128	0.714739
Q01344	IL5RA_HUMAN	IL5RA	OTHERS	SS_TYPE1	LC non-substrate	22.9	11.26	11	10	0		0.64	39.5	BTC	13.33	13.09	Ghr	30	30	Ntrk2	0.184147	0.182542	-0.0718171	0.53756
P60508	SYCY2_HUMAN	ERVFRD-1		SS_NO_TYPE	LC non-substrate	22.86	13.95	0	0	0		0.58	30.67	IFNAR2	4.83	4.42451	SORL1	9.76	9.76	Dll1	0.0516568	0.710664	0.0394405	0.735162
A6NFU0	F187A_HUMAN	FAM187A		SS_TYPE1	LC non-substrate	22.84	10.57	0	0	0		0.66	43.67	SORT1	7.26	6.90182	Scn4b	19.51	19.51	CXADR	0.0627708	0.652046	-0.0143759	0.901905
F5H4A9	CC080_HUMAN	C3orf80		SS_NO_TYPE	LC non-substrate	22.82	11.26	0	0	0		0.48	13.5	BTC	5.26	4.86288	Notch4	14.63	14.63	LRP6	0.306373	0.024248	0.166913	0.149548
Q14CZ8	HECAM_HUMAN	HEPACAM	OTHERS	SS_TYPE1	LC non-substrate	22.73	8.63	0	4	0		0.59	32	PTPRM	17.55	17.3922	CXADR	21.95	21.95	BTC	0.807838	1.55544e-13	0.61925	2.47477e-09
Q5TF21	SOGA3_HUMAN	SOGA3		SS_NO_TYPE	LC non-substrate	22.63	10.07	0	0	0		0.65	42.17	IFNAR2	3.48	3.04822	VASN	21.95	21.95	HLA-A	0.635361	2.45492e-07	0.314016	0.00573768
Q9BXR5	TLR10_HUMAN	TLR10		SS_TYPE1	LC non-substrate	22.62	10.79	11	0	0		0.7	50.17	LRP6	4.07	3.64971	VASN	24.39	24.39	Ntrk2	-0.130029	0.348684	-0.0173318	0.881868
P06133	UD2B4_HUMAN	UGT2B4		SS_NO_TYPE	LC non-substrate	22.48	13.82	5	0	1	511:C->R	0.5	16.33	BTC	6.25	5.87216	LDLR	16.22	16.22	CLSTN2	-0.0511483	0.713389	-0.0298412	0.798032
P26439	3BHS2_HUMAN	HSD3B2		SS_NO_TYPE	LC non-substrate	22.44	9.27	8	18	1	294:G->V	0.63	38.17	SORL1	8.06	7.7174	LRP1	17.07	17.07	Ephb2	-0.116206	0.402707	0.0216192	0.852939
Q99795	GPA33_HUMAN	GPA33	OTHERS	SS_TYPE1	LC non-substrate	22.42	12.68	0	0	0		0.68	46.17	BTC	28.21	28.2598	CXADR	31.71	31.71	CXADR	0.137794	0.320403	0.160462	0.166151
Q93038	TNR25_HUMAN	TNFRSF25	OTHERS	SS_TYPE1	LC non-substrate	22.24	11.21	5	0	0		0.51	18.67	DLL1	28.06	28.1068	TNFRSF1A	19.51	19.51	Npr3	-0.11964	0.388853	0.025412	0.827507
Q8N1N2	DYNAP_HUMAN	DYNAP		SS_NO_TYPE	LC non-substrate	22.21	9.58	0	0	0		0.57	29	SORL1	12.86	12.6109	Notch2	24.39	24.39	L1cam	0.0251076	0.856985	0.0166692	0.886353
Q9BSF4	TIM29_HUMAN	TIMM29		SS_NO_TYPE	LC non-substrate	22.2	10.55	0	0	0		0.48	12.67	TNFRSF17	7.69	7.3402	PTPRF	23.68	23.68	KCNE1	-0.329361	0.015018	-0.0748676	0.520376
Q9BZG2	PPAT_HUMAN	ACP4		SS_TYPE1	LC non-substrate	22.18	10.05	0	2	0		0.57	28.33	SORL1	4.46	4.0473	CDH2	19.51	19.51	Notch3	0.0113514	0.935071	0.0248149	0.8315
Q9H819	DJC18_HUMAN	DNAJC18		SS_NO_TYPE	LC non-substrate	22.16	9.51	0	0	0		0.6	33	SORL1	6.14	5.76002	Pam	17.07	17.07	Nradd	0.0493569	0.723019	-0.0572978	0.622976
Q8TF08	CX7B2_HUMAN	COX7B2		SS_NO_TYPE	LC non-substrate	22.14	6.63	0	2	1	27:H->Q	0.65	41.67	IFNAR2	20.99	20.8992	LRP1	14.89	14.89	IFNAR2	-0.0413983	0.766296	-0.0365079	0.754206
P62341	SELT_HUMAN	SELENOT		SS_NO_TYPE	LC non-substrate	22.11	8.46	0	0	0		0.56	26.83	TNFRSF17	15.38	15.1799	Npr3	17.95	17.95	Aplp1	-0.0572524	0.680918	-0.0414133	0.722438
Q4G1C9	GRPL2_HUMAN	GLIPR1L2		SS_NO_TYPE	LC non-substrate	22.07	8.54	0	0	0		0.59	31.17	SORT1	9.59	9.27719	Dll1	26.83	26.83	Dll1	0.107923	0.437284	0.045068	0.699068
Q5VU65	P210L_HUMAN	NUP210L		SS_NO_TYPE	LC non-substrate	22.01	10.59	0	0	0		0.69	48.17	MUC1	1.54	1.07045	CD44	19.51	19.51	NGFR	0.0511024	0.713636	0.416212	0.000184385
Q99665	I12R2_HUMAN	IL12RB2	OTHERS	SS_TYPE1	LC non-substrate	21.97	12.1	7	0	1	625:A->V	0.7	49.67	IFNAR2	8.93	8.60434	L1cam	14.63	14.63	PTPRF	0.024199	0.862109	0.0308636	0.791266
Q8N9F0	NAT8L_HUMAN	NAT8L		SS_NO_TYPE	LC non-substrate	21.86	11.64	4	1	0		0.65	42.17	VASN	7.28	6.92221	Notch1	12.2	12.2	TNFRSF1A	0.629632	3.38889e-07	0.0680661	0.559065
Q9BZ11	ADA33_HUMAN	ADAM33	OTHERS	SS_TYPE1	LC non-substrate	21.73	15.6	0	7	1	710:V->I	0.65	41.5	LDLR	3.57	3.13997	Lrp8	9.76	9.76	VASN	-0.239197	0.0815106	-0.0680091	0.559395
O43677	NDUC1_HUMAN	NDUFC1		SS_NO_TYPE	LC non-substrate	21.65	6.75	6	0	0		0.62	37	TNFRSF17	19.74	19.6248	DAG1	23.08	23.08	TYRO3	-0.0844341	0.543832	-0.153445	0.185708
Q9BQD7	ANKMT_HUMAN	ANTKMT		SS_NO_TYPE	LC non-substrate	21.64	6.33	0	0	0		0.61	34.5	VASN	12.34	12.0807	CXADR	13.95	13.95	Aplp1	0.398572	0.00283455	-0.0288992	0.804279
Q9H1E5	TMX4_HUMAN	TMX4		SS_TYPE1	LC non-substrate	21.48	11.11	0	0	1	215:Y->C	0.66	42.67	BTC	10.03	9.72576	Pam	19.51	19.51	Nradd	-0.183949	0.183022	-0.087155	0.454078
Q15392	DHC24_HUMAN	DHCR24		SS_NO_TYPE	LC non-substrate	21.39	9.69	7	14	0		0.57	28.17	CLSTN1	4.26	3.84341	Pam	21.95	21.95	TNFRSF17	0.0469588	0.735976	-0.0209221	0.85763
Q86UE4	LYRIC_HUMAN	MTDH	NONSUB	SS_NO_TYPE	LC non-substrate	21.37	12.06	0	9	0		0.56	27.33	VASN	5.16	4.76093	Ghr	12.2	12.2	Dll1	-0.301422	0.0267633	-0.0347406	0.765755
Q9NY47	CA2D2_HUMAN	CACNA2D2	OTHERS	SS_TYPE1	LC non-substrate	21.35	10.48	15	33	0		0.63	37.67	NGFR	3.83	3.40504	TIE1	4.88	4.88	BTC	0.153613	0.267428	-0.0321702	0.782643
F7VJQ1	APRIO_HUMAN	PRNP		SS_NO_TYPE	LC non-substrate	21.32	13.44	8	47	0		0.4	0	VASN	16.44	16.2606	MERTK	21.95	21.95	BSG	0.629422	3.42874e-07	0.0516982	0.657388
Q14574	DSC3_HUMAN	DSC3		SS_TYPE1	LC non-substrate	21.27	11.54	4	6	0		0.56	27	IFNAR2	31.47	31.5832	CDH2	14.63	14.63	TIE1	-0.0507002	0.715794	-0.0405015	0.72831
Q8TBE3	FNDC9_HUMAN	FNDC9		SS_NO_TYPE	LC non-substrate	21.22	13.85	0	0	1	138:V->I	0.68	46.67	IFNAR2	16.96	16.7907	ROBO1	24.39	24.39	PTPRF	0.320742	0.0180467	0.00270693	0.981485
Q86WI1	PKHL1_HUMAN	PKHD1L1		SS_NO_TYPE	LC non-substrate	21.18	9.85	0	0	1	4220:V->I	0.64	40.5	IFNAR2	1.6	1.13161	MET	12.2	12.2	Nrxn1	-0.123716	0.37278	-0.0290824	0.803063
Q75NE6	MIRH1_HUMAN	MIR17HG		SS_NO_TYPE	LC non-substrate	21.16	11.06	0	11	0		0.65	41.5	IFNAR2	17.14	16.9742	Notch1	23.26	23.26	CD44
Q8NEW7	TMIE_HUMAN	TMIE	OTHERS	SS_TYPE1	LC non-substrate	21.13	13.04	5	3	2	81:R->C;84:R->W	0.64	39.83	SIRPA	11.54	11.2652	Ghr	21.95	21.95	TIE1	0.709774	1.86506e-09	-0.0923668	0.427435
Q9BQI7	PSD2_HUMAN	PSD2		SS_NO_TYPE	LC non-substrate	21.11	6.9	0	2	0		0.52	20.67	FLT1	4.67	4.26139	Ntrk2	23.68	23.68	SDC3	0.741681	1.40127e-10	0.109066	0.348318
Q8N4K4	RPRML_HUMAN	RPRML		SS_NO_TYPE	LC non-substrate	21.09	10.93	0	0	0		0.63	39	CLSTN1	18.33	18.1874	TYRO3	21.95	21.95	Nlgn1	0.492365	0.000155713	-0.00910363	0.937788
Q6ZSA7	LRC55_HUMAN	LRRC55		SS_NO_TYPE	LC non-substrate	21.08	11.33	0	0	0		0.65	42.17	IFNAR2	19.13	19.003	Lrrc4b	17.07	17.07	CXADR	0.632343	2.91182e-07	-0.032989	0.777252
Q9H553	ALG2_HUMAN	ALG2		SS_NO_TYPE	LC non-substrate	21.08	9.34	10	6	0		0.63	37.67	TNFRSF17	6.01	5.62748	MERTK	19.51	19.51	ROBO1	-0.286549	0.0356676	-0.0590692	0.612252
Q9H2E6	SEM6A_HUMAN	SEMA6A	OTHERS	SS_TYPE1	LC non-substrate	21.08	7.85	6	0	0		0.75	58.5	BTC	3.4	2.96666	ROBO1	24.39	24.39	CXADR	0.786309	1.84817e-12	0.575119	5.51681e-08
Q15884	F1892_HUMAN	FAM189A2	OTHERS	SS_TYPE1	LC non-substrate	21.07	6.82	0	0	0		0.55	24.33	DLL1	6.89	6.52462	Notch1	14.63	14.63	BTC	0.185021	0.180439	-0.0156773	0.893074
Q9ULC5	ACSL5_HUMAN	ACSL5		SS_TYPE3	LC non-substrate	21.06	9.02	6	4	0		0.64	39.17	DLL1	3.81	3.38465	APP	24.39	24.39	MET	0.0596499	0.668316	0.120988	0.297828
Q96EX1	SIM12_HUMAN	SMIM12		SS_NO_TYPE	LC non-substrate	21.04	8.39	0	0	0		0.64	40.67	L1CAM	26.09	26.0985	AXL	17.5	17.5	NGFR	0.0158173	0.909618	-0.138933	0.231334
Q6UWB1	I27RA_HUMAN	IL27RA	OTHERS	SS_TYPE1	LC non-substrate	21	7.82	7	2	0		0.59	31.17	KCNE2	7.39	7.03436	MERTK	21.95	21.95	TNFRSF1A	-0.216619	0.115646	-0.0785494	0.500011
Q01151	CD83_HUMAN	CD83	OTHERS	SS_TYPE1	LC non-substrate	20.98	11.44	0	13	0		0.66	43.33	DLL1	18.54	18.4015	Dscam	26.19	26.19	CXADR	0.0262178	0.850731	0.017037	0.883863
Q0P670	SPEM2_HUMAN	SPEM2		SS_NO_TYPE	LC non-substrate	20.87	13.4	0	0	0		0.72	53.33	IFNAR2	5.19	4.79152	Notch1	9.76	9.76	APLP2	-0.0455458	0.743645
Q9Y320	TMX2_HUMAN	TMX2	OTHERS	SS_TYPE1	LC non-substrate	20.83	10.76	0	5	2	109:D->G;117:I->V	0.45	8.67	TNFRSF17	6.42	6.04547	PTK7	20.93	20.93	Scn4b	0.645845	1.3374e-07	-0.184422	0.110752
P49788	TIG1_HUMAN	RARRES1		SS_TYPE3	LC non-substrate	20.82	8.55	0	4	1	42:D->G	0.49	14.5	TNFRSF17	6.46	6.08625	Npr3	11.9	11.9	SPN	-0.380458	0.00454061	0.0358654	0.758399
Q16821	PPR3A_HUMAN	PPP1R3A		SS_NO_TYPE	LC non-substrate	20.78	7.88	0	3	0		0.64	40.33	SORT1	2.85	2.40595	IFNAR2	24.39	24.39	PTK7	-0.170659	0.217273	-0.0667615	0.56664
Q8N0Z9	VSI10_HUMAN	VSIG10	OTHERS	SS_TYPE1	LC non-substrate	20.78	8.63	0	0	1	435:H->Y	0.68	47.5	IFNAR2	18.33	18.1874	FLT1	29.27	29.27	CXADR	0.0716239	0.606782	0.0450241	0.699347
Q2I0M4	LRC26_HUMAN	LRRC26	OTHERS	SS_TYPE1	LC non-substrate	20.55	12.92	0	0	0		0.54	22.5	IFNAR2	18.56	18.4219	Lrrc4b	21.95	21.95	CD44	-0.129802	0.349536	0.0121327	0.917152
Q8NCQ3	NC301_HUMAN	LINC00301		SS_NO_TYPE	LC non-substrate	20.39	8.47	0	0	0		0.58	30.67	BSG	22.1	22.0308	ERBB4	24.39	24.39	IFNAR2
Q17R55	F187B_HUMAN	FAM187B	OTHERS	SS_TYPE1	LC non-substrate	20.32	11.72	0	0	0		0.55	25.17	DCC	7.86	7.51351	Dscam	14.63	14.63	CD44	-0.0444336	0.749699	-0.0621376	0.593867
P47985	UCRI_HUMAN	UQCRFS1		SS_NO_TYPE	LC non-substrate	20.27	9.07	5	2	0		0.64	40.33	NTRK2	12.41	12.1521	MERTK	8.77	8.77	TYRO3	-0.149449	0.280767	-0.118348	0.308573
A2A2Y4	FRMD3_HUMAN	FRMD3		SS_NO_TYPE	LC non-substrate	20.2	7.97	0	1	0		0.62	37.17	TNFRSF17	4.86	4.45509	ROBO1	4.88	4.88	CXADR	-0.171772	0.214243	-0.0380019	0.744485
Q9H6B9	EPHX3_HUMAN	EPHX3		SS_NO_TYPE	LC non-substrate	20.18	7.1	0	4	0		0.62	37.5	BTC	14.44	14.2216	Dcc	26.83	26.83	MUC1	-0.102997	0.458611	-0.0275154	0.813477
Q99102	MUC4_HUMAN	MUC4		SS_NO_TYPE	LC non-substrate	20.16	11.89	17	21	0		0.62	36	LRP6	0.74	0.254868	JAG2	14.63	14.63	Notch1	-0.0803733	0.563442	0.0558234	0.631963
Q9NP80	PLPL8_HUMAN	PNPLA8		SS_NO_TYPE	LC non-substrate	20.14	7.73	7	1	0		0.68	45.83	TNFRSF17	3.96	3.53757	SORT1	17.07	17.07	JAG2	0.0748836	0.590466	-0.010049	0.931343
Q5BVD1	TTMP_HUMAN	TTMP	OTHERS	SS_TYPE1	LC non-substrate	20.12	11.22	0	0	1	66:L->P	0.51	18.33	NTRK2	11.98	11.7137	Nectin1	21.95	21.95	PTPRF
Q9NU53	GINM1_HUMAN	GINM1	OTHERS	SS_TYPE1	HC non-substrate	19.96	14.47	0	0	0		0.5	16.67	BSG	8.48	8.14558	MET	26.83	26.83	Ghr	-0.199641	0.1478	-0.139216	0.230373
O60462	NRP2_HUMAN	NRP2		SS_TYPE1	HC non-substrate	19.81	7.6	10	28	0		0.59	31.83	IFNAR2	5.16	4.76093	Npr3	22.22	22.22	MERTK	0.0723399	0.603181	-0.0235538	0.839947
Q9NP60	IRPL2_HUMAN	IL1RAPL2		SS_TYPE1	HC non-substrate	19.78	7.61	4	1	0		0.6	33.83	SORT1	13.99	13.7629	IL1R2	19.51	19.51	SDC3	-0.0671348	0.629565	0.0362222	0.756069
Q9H3N1	TMX1_HUMAN	TMX1	OTHERS	SS_TYPE1	HC non-substrate	19.78	7.06	0	0	0		0.6	33.67	BTC	8.57	8.23733	Pam	25.58	25.58	MUC1	-0.164425	0.23479	-0.0697153	0.549559
Q147U7	SMCO1_HUMAN	SMCO1		SS_NO_TYPE	HC non-substrate	19.78	8.72	0	0	1	64:R->W	0.61	34.33	IFNAR2	12.62	12.3662	TYRO3	16.22	16.22	SIRPA	-0.171196	0.215808	-0.0582534	0.617181
Q8N9M5	TM102_HUMAN	TMEM102		SS_NO_TYPE	HC non-substrate	19.65	9.06	0	0	0		0.68	47.33	TNFRSF17	9.25	8.93057	Notch2	31.58	31.58	Notch4	-0.266055	0.0518289	-0.0341085	0.769898
Q5VT99	LRC38_HUMAN	LRRC38	OTHERS	SS_TYPE1	HC non-substrate	19.62	9.81	0	0	1	276:L->F	0.7	50	IFNAR2	18.37	18.2282	VASN	21.95	21.95	APLP2	-0.139064	0.315917	-0.0310729	0.789883
Q8WWU5	TCP11_HUMAN	TCP11		SS_NO_TYPE	HC non-substrate	19.37	9.65	0	0	0		0.56	27.33	KCNE2	4.97	4.56723	APLP2	12.5	12.5	Aplp1	-0.0469068	0.736257	-0.0628153	0.58984
Q9Y442	CV024_HUMAN	YWHAH-AS1		SS_NO_TYPE	HC non-substrate	19.31	7.75	0	0	0		0.61	34.83	LRP6	11.25	10.9695	Notch2	17.07	17.07	ROBO1
Q96BY9	SARAF_HUMAN	SARAF	OTHERS	SS_TYPE1	HC non-substrate	19.19	10.1	0	0	0		0.63	38.17	LRP6	7.08	6.71832	Pam	29.27	29.27	HLA-A	0.222747	0.105455	-0.119718	0.302967
B6SEH8	ERVV1_HUMAN	ERVV-1	OTHERS	SS_TYPE1	HC non-substrate	19.18	9.9	0	0	0		0.62	36.83	NGFR	5.24	4.84249	FLT1	17.07	17.07	Ephb2	0.0292531	0.833683	0.0400241	0.73139
Q92854	SEM4D_HUMAN	SEMA4D	OTHERS	SS_TYPE1	HC non-substrate	19.12	10.78	9	0	0		0.61	34.83	FLT1	3.83	3.40504	Ntrk2	4.88	4.88	BTC	0.844437	1.03303e-15	0.813	4.69617e-19
Q9Y6F6	IRAG1_HUMAN	IRAG1		SS_NO_TYPE	HC non-substrate	19.08	12.11	5	0	0		0.69	48	NGFR	2.99	2.54868	CXADR	19.51	19.51	CD44	0.540712	2.43301e-05	-0.0549802	0.637127
Q03167	TGBR3_HUMAN	TGFBR3	SUBLIT	SS_TYPE1	HC non-substrate	19.05	12.87	0	1	0		0.64	40.17	TNFRSF17	4.35	3.93516	VASN	26.19	26.19	Npr3	-0.388972	0.00365036	-0.150856	0.19333
Q71H61	ILDR2_HUMAN	ILDR2		SS_TYPE1	HC non-substrate	19.03	8.71	0	0	1	202:V->I	0.66	42.67	BTC	5.01	4.60801	Notch2	26.83	26.83	KCNE1	0.24824	0.0703036	0.102108	0.380106
Q1AE95	T183B_HUMAN	TMEM183BP		SS_NO_TYPE	HC non-substrate	19	11.46	0	0	0		0.66	43.67	CLSTN1	7.98	7.63584	IFNAR2	17.07	17.07	BTC
Q8IXX5	T183A_HUMAN	TMEM183A		SS_NO_TYPE	HC non-substrate	19	11.46	0	0	0		0.66	43.67	CLSTN1	6.65	6.27995	TIE1	17.07	17.07	BTC	0.314445	0.0205745	-0.135445	0.243371
Q6UXK2	ISLR2_HUMAN	ISLR2		SS_NO_TYPE	HC non-substrate	18.85	8.35	0	0	0		0.68	46.5	BTC	7.25	6.89163	Dscam	29.27	29.27	VASN	0.396372	0.00300574	-0.0694847	0.550884
Q86SU0	ILDR1_HUMAN	ILDR1	OTHERS	SS_TYPE1	HC non-substrate	18.84	7.11	0	4	0		0.69	47.67	BTC	4.03	3.60893	TYRO3	12.2	12.2	Scn4b	-0.215978	0.116753	0.0224274	0.847506
Q5JRM2	CX066_HUMAN	CXorf66	OTHERS	SS_TYPE1	HC non-substrate	18.83	11.74	0	0	0		0.7	49.83	BTC	7.48	7.12611	L1cam	19.51	19.51	IGF1R	-0.0473677	0.733761	-0.0375515	0.747412
Q9P0V8	SLAF8_HUMAN	SLAMF8		SS_TYPE1	HC non-substrate	18.82	7.65	0	1	0		0.57	28.33	BTC	13.33	13.09	Ntrk2	29.27	29.27	DAG1	-0.107676	0.438342	0.03415	0.769626
Q9NXE4	NSMA3_HUMAN	SMPD4		SS_NO_TYPE	HC non-substrate	18.76	7.88	5	0	0		0.64	40	IFNAR2	3.7	3.2725	CLSTN2	19.51	19.51	Dll1	-0.449489	0.00065033	-0.123667	0.287178
Q7Z419	R144B_HUMAN	RNF144B		SS_NO_TYPE	HC non-substrate	18.72	9.74	5	2	0		0.61	34.83	IFNAR2	9.9	9.59323	Lrrc4b	24.39	24.39	Aplp1	-0.0921409	0.507546	-0.00546138	0.962655
Q9Y561	LRP12_HUMAN	LRP12	OTHERS	SS_TYPE1	HC non-substrate	18.67	6.47	7	1	0		0.58	30.17	MUC1	11.64	11.3671	SORL1	26.83	26.83	Lrp8	-0.234956	0.0872287	0.159939	0.167552
Q99062	CSF3R_HUMAN	CSF3R	OTHERS	SS_TYPE1	HC non-substrate	18.62	13.5	9	14	1	640:T->N	0.72	52.67	TNFRSF17	10.05	9.74615	PTPRF	11.63	11.63	CD44	-0.104269	0.453052	0.0436199	0.708296
Q96T52	IMP2L_HUMAN	IMMP2L		SS_NO_TYPE	HC non-substrate	18.58	6.19	0	2	0		0.56	25.83	NTRK2	10.86	10.5719	Npr3	23.08	23.08	Dll1	-0.145674	0.293236	0.273234	0.016933
Q8ND61	CC020_HUMAN	C3orf20		SS_NO_TYPE	HC non-substrate	18.5	6.88	0	0	0		0.5	16.33	IFNAR2	2.99	2.54868	FLT1	29.27	29.27	Ptprm	-0.0202255	0.884582	0.122155	0.293158
Q6V0L0	CP26C_HUMAN	CYP26C1		SS_NO_TYPE	HC non-substrate	18.49	8.47	14	3	0		0.62	37.17	VASN	4.02	3.59874	Notch3	21.95	21.95	Dll1	0.424907	0.00136193	-0.06507	0.576532
Q9NSK7	CS012_HUMAN	C19orf12		SS_NO_TYPE	HC non-substrate	18.46	5.98	0	5	9	48:A->P;53:G->R;58:G->S;60:P->L;63:A->P;65:G->E;65:G->V;66:Missing;69:G->R	0.56	27.33	VASN	10.53	10.2355	TIE1	12.2	12.2	HLA-A	-0.100047	0.471649	-0.0159092	0.891502
O95169	NDUB8_HUMAN	NDUFB8		SS_NO_TYPE	HC non-substrate	18.37	6.49	8	10	1	144:C->W	0.47	12	IFNAR2	11.29	11.0103	AXL	19.51	19.51	Nradd	0.575196	5.37809e-06	-0.101478	0.383066
A6NHS7	MANS4_HUMAN	MANSC4	OTHERS	SS_TYPE1	HC non-substrate	18.31	9.43	0	0	0		0.55	25.5	TNFRSF17	12.94	12.6924	Nrxn1	26.83	26.83	JAG2	0.0524374	0.706488	0.0194235	0.867732
P14406	CX7A2_HUMAN	COX7A2		SS_NO_TYPE	HC non-substrate	18.25	6.6	0	0	1	40:E->D	0.64	40.67	TNFRSF17	18.07	17.9223	Npr3	5.13	5.13	Aplp1	0.453167	0.000579447	-0.0995754	0.392097
Q2WGJ9	FR1L6_HUMAN	FER1L6		SS_NO_TYPE	HC non-substrate	18.22	7.11	0	0	0		0.59	31.67	LRP6	1.67	1.20298	MERTK	14.63	14.63	Lrp8	-0.0222958	0.87286	-0.0209141	0.857684
O15394	NCAM2_HUMAN	NCAM2		SS_TYPE1	HC non-substrate	18.21	7.77	0	0	0		0.66	42.83	SDC3	20.55	20.4506	L1cam	31.71	31.71	Cdh1	0.668119	3.39591e-08	0.578674	4.36919e-08
Q6ZRH7	CTSRG_HUMAN	CATSPERG	OTHERS	SS_TYPE1	HC non-substrate	18.12	9.7	4	0	0		0.62	36.67	VASN	3.28	2.84433	TIE1	17.07	17.07	Dcc	0.00998333	0.942883	0.194247	0.0926856
Q9NS64	RPRM_HUMAN	RPRM		SS_NO_TYPE	HC non-substrate	18.08	8.54	0	4	0		0.57	28	CLSTN1	21.1	21.0113	BTC	21.95	21.95	BTC	0.0405064	0.771193	-0.0780007	0.50302
Q8N7C0	LRC52_HUMAN	LRRC52		SS_NO_TYPE	HC non-substrate	18.04	9.53	4	0	0		0.56	27	IFNAR2	21.41	21.3274	VASN	12.2	12.2	IFNAR2	-0.0493682	0.722958	-0.0417325	0.720387
H3BV60	TGR3L_HUMAN	TGFBR3L		SS_NO_TYPE	HC non-substrate	17.75	9.08	0	0	0		0.65	42	MUC1	7.6	7.24845	Pam	14.63	14.63	TYRO3	-0.154618	0.264272	-0.0562815	0.629165
Q86WR0	CCD25_HUMAN	CCDC25		SS_NO_TYPE	HC non-substrate	17.75	7.18	0	0	0		0.55	24.33	TNFRSF17	8.17	7.82954	SIRPA	0	0		-0.0160818	0.908113	-0.146608	0.206317
Q53RT3	APRV1_HUMAN	ASPRV1		SS_NO_TYPE	HC non-substrate	17.67	7.6	0	0	1	49:T->A	0.55	25.67	NTRK2	11.66	11.3875	CXADR	19.51	19.51	Ptprm	0.0203727	0.883748	0.258824	0.0239707
Q6ISU1	PTCRA_HUMAN	PTCRA	OTHERS	SS_TYPE1	HC non-substrate	17.67	8.28	5	2	0		0.68	47.5	BTC	11.03	10.7452	CD44	12.2	12.2	Cdh1	-0.0801656	0.564453	0.0336513	0.772899
K7EJ46	SIM22_HUMAN	SMIM22		SS_NO_TYPE	HC non-substrate	17.63	7.98	0	0	0		0.7	50.33	BTC	14.46	14.242	KL	19.51	19.51	KL	-0.053705	0.699723	0.134591	0.246386
P60059	SC61G_HUMAN	SEC61G		SS_NO_TYPE	HC non-substrate	17.56	11.27	11	0	0		0.71	52.17	IFNAR2	27.94	27.9845	SORT1	23.26	23.26	MET	-0.414787	0.0018176	-0.106344	0.360551
Q9P2B2	FPRP_HUMAN	PTGFRN	OTHERS	SS_TYPE1	HC non-substrate	17.55	6.82	0	0	1	837:V->I	0.66	43	BTC	5.01	4.60801	Dcc	19.51	19.51	Lrp8	-0.322078	0.0175456	-0.0970677	0.404188
Q9Y2C9	TLR6_HUMAN	TLR6		SS_TYPE1	HC non-substrate	17.41	8.41	19	5	1	592:G->V	0.61	35.67	IFNAR2	8.42	8.08441	VASN	21.95	21.95	Dcc	0.00432924	0.975214	0.0374816	0.747866
Q66K14	TBC9B_HUMAN	TBC1D9B		SS_NO_TYPE	HC non-substrate	17.34	7.78	0	1	0		0.64	39.83	IFNAR2	1.84	1.37629	ERBB4	21.95	21.95	APLP2	0.571513	6.37078e-06	0.0764534	0.511553
Q9BQA9	CYBC1_HUMAN	CYBC1		SS_NO_TYPE	HC non-substrate	17.23	7.16	0	1	0		0.64	39.33	IFNAR2	10.16	9.85829	FLT1	27.91	27.91	CD44	-0.0680133	0.625079	-0.0562199	0.629541
Q9NPB0	SMDC1_HUMAN	SAYSD1		SS_NO_TYPE	HC non-substrate	17.22	6.94	0	0	0		0.55	24.67	NTRK2	7.65	7.29942	Pam	14.63	14.63	TNFRSF17	-0.0375569	0.78745	-0.0522972	0.653671
O95167	NDUA3_HUMAN	NDUFA3		SS_NO_TYPE	HC non-substrate	17.19	8.15	6	1	0		0.66	42.83	LRP6	26.19	26.2004	TYRO3	19.51	19.51	JAG2	-0.328909	0.0151652	-0.112658	0.332574
P08637	FCG3A_HUMAN	FCGR3A	OTHERS	SS_TYPE1	HC non-substrate	17.12	13.54	18	7	0		0.58	29.83	KCNE2	18.9	18.7685	PTK7	17.07	17.07	CLSTN2	-0.0591989	0.67068	0.00650211	0.955545
O14931	NCTR3_HUMAN	NCR3	OTHERS	SS_TYPE1	HC non-substrate	17.02	8.82	4	1	0		0.62	37.5	IFNAR2	16.92	16.7499	SIRPA	24.39	24.39	CSF1	-0.169713	0.219871	-0.0642595	0.581299
O14786	NRP1_HUMAN	NRP1	OTHERS	SS_TYPE1	HC non-substrate	16.97	7.8	16	9	0		0.62	37.5	IFNAR2	4.77	4.36334	Aplp1	25.58	25.58	MERTK	-0.394299	0.00317529	-0.0918825	0.429873
Q9H6X2	ANTR1_HUMAN	ANTXR1		SS_TYPE1	HC non-substrate	16.53	6.94	0	2	1	326:A->T	0.7	49.33	IFNAR2	5.85	5.46437	LRP1	0	0		-0.0449191	0.747054	-0.0618448	0.59561
P61550	ENVT1_HUMAN	ERVS71-1		SS_NO_TYPE	HC non-substrate	16.49	8.16	0	0	0		0.68	47.33	IFNAR2	7.99	7.64604	VASN	12.2	12.2	Ghr
Q8N326	CJ111_HUMAN	RPP38-DT		SS_NO_TYPE	HC non-substrate	16.47	6.88	0	0	0		0.67	44.67	IFNAR2	17.42	17.2597	Lrrc4b	17.07	17.07	LRP1
Q9H0H0	INT2_HUMAN	INTS2		SS_NO_TYPE	HC non-substrate	16.42	5.7	4	0	0		0.58	30	TNFRSF17	2.08	1.62096	Dcc	18.92	18.92	Nradd	-0.502324	0.000108653	0.572548	6.51927e-08
P36941	TNR3_HUMAN	LTBR	OTHERS	SS_TYPE1	HC non-substrate	16.18	11.19	5	1	0		0.65	41.33	SORL1	15.4	15.2003	TNFRSF1A	17.07	17.07	SPN	-0.344365	0.0107766	-0.0156879	0.893003
Q6P4H8	ACKMT_HUMAN	ATPSCKMT		SS_NO_TYPE	HC non-substrate	16.1	6.18	0	0	0		0.56	27.17	NTRK2	7.3	6.9426	Nectin1	26.83	26.83	APLP2	0.615215	7.41513e-07	-0.0582201	0.617382
A0AVI2	FR1L5_HUMAN	FER1L5		SS_NO_TYPE	HC non-substrate	16.04	6.54	0	0	0		0.55	25.67	BTC	1.22	0.744214	JAG2	19.51	19.51	KL	0.116013	0.403494	-0.0528423	0.650296
Q15738	NSDHL_HUMAN	NSDHL		SS_NO_TYPE	HC non-substrate	15.85	6.72	5	8	0		0.64	40.5	LRP6	8.04	7.69701	SORL1	14.63	14.63	CD44	-0.0931772	0.502763	-0.0792888	0.495972
P06340	DOA_HUMAN	HLA-DOA		SS_TYPE1	HC non-substrate	15.85	5.8	4	4	0		0.59	31.5	SORT1	15.6	15.4042	HLA-A	27.91	27.91	LRP6	-0.286099	0.0359708	0.0160226	0.890734
Q96GQ5	RUSF1_HUMAN	RUSF1		SS_NO_TYPE	HC non-substrate	15.76	4.2	0	0	0		0.58	29.83	BTC	5.56	5.16872	APLP2	0	0		-0.376757	0.00498355	-0.0131895	0.909965
Q68CR1	SE1L3_HUMAN	SEL1L3		SS_NO_TYPE	HC non-substrate	15.72	6.45	0	0	1	1054:W->C	0.53	21	KL	3.36	2.92588	IL1R2	19.51	19.51	MERTK	-0.104389	0.45253	-0.0215762	0.853228
A0A1B0GVQ0	SPAR_HUMAN	SPAAR		SS_NO_TYPE	HC non-substrate	15.63	6.13	0	0	0		0.66	42.5	BTC	14.44	14.2216	TNFRSF17	24.39	24.39	Tacstd2	0.0337954	0.808313	-0.0440549	0.70552
Q9NVI7	ATD3A_HUMAN	ATAD3A		SS_NO_TYPE	HC non-substrate	15.11	6.64	0	9	0		0.54	23.17	NTRK2	5.99	5.6071	Notch2	26.32	26.32	Scn4b	-0.157047	0.25675	-0.0897395	0.440753
Q9H0A3	T191A_HUMAN	TMEM191A		SS_NO_TYPE	HC non-substrate	15.05	5.51	0	0	0		0.42	3.33	L1CAM	15	14.7925	Ghr	0	0
Q9BXS4	TMM59_HUMAN	TMEM59	OTHERS	SS_TYPE1	HC non-substrate	14.81	6.16	7	0	0		0.53	21.5	NTRK2	5.57	5.17892	CSF1	21.95	21.95	Pam	-0.0296688	0.831354	0.0227588	0.84528
Q8NDB6	FA156_HUMAN	FAM156A		SS_NO_TYPE	HC non-substrate	14.74	4.51	0	0	0		0.51	19	TNFRSF17	10.33	10.0316	CXADR	10.81	10.81	Aplp1	-0.304719	0.0250653	0.359125	0.00144312
Q9HBL6	LRTM1_HUMAN	LRTM1	OTHERS	SS_TYPE1	HC non-substrate	14.45	5.83	0	0	0		0.52	19.33	SDC3	16.23	16.0465	Lrrc4b	26.83	26.83	APLP2	-0.0833249	0.549155	-0.0461319	0.692316
P0DTF9	PTIP2_HUMAN	PTTG1IP2	OTHERS	SS_TYPE1	HC non-substrate	14.33	8.18	0	0	0		0.7	50.17	BTC	18.18	18.0345	BTC	21.95	21.95	LRP1
O75787	RENR_HUMAN	ATP6AP2	OTHERS	SS_TYPE1	HC non-substrate	14.29	7.03	7	6	0		0.61	35.67	SORT1	8.29	7.95188	LRP6	19.51	19.51	KCNE2	0.0318775	0.819003	-0.0587551	0.614148
Q9N2J8	ENH3_HUMAN			SS_NO_TYPE	HC non-substrate	14.12	4.58	0	0	0		0.61	35.67	IFNAR2	8.29	7.95188	VASN	34.15	34.15	Notch4
Q969P0	IGSF8_HUMAN	IGSF8		SS_NO_TYPE	HC non-substrate	13.94	4.58	0	0	0		0.58	30.83	BTC	9.46	9.14466	ROBO1	24.39	24.39	JAG2	0.818343	4.14176e-14	0.339963	0.00265887
P09693	CD3G_HUMAN	CD3G	OTHERS	SS_TYPE1	HC non-substrate	13.9	5.09	29	2	1	131:V->F	0.55	25	SORL1	14.84	14.6294	TYRO3	14.63	14.63	CLSTN2	-0.148288	0.284565	-0.0414116	0.722449
L0R6Q1	S35U4_HUMAN	SLC35A4		SS_NO_TYPE	HC non-substrate	13.82	6.3	0	0	0		0.54	22.5	KCNE2	17.48	17.3208	Aplp1	18.6	18.6	TIE1	-0.216784	0.115362	-0.123556	0.287615
O95237	LRAT_HUMAN	LRAT		SS_NO_TYPE	HC non-substrate	13.72	6.1	12	23	0		0.59	31.83	IFNAR2	10.44	10.1437	CXADR	19.51	19.51	TIE1	0.473732	0.00029658	-0.00903572	0.938252
O15482	TEX28_HUMAN	TEX28		SS_NO_TYPE	HC non-substrate	13.71	6.06	0	0	0		0.64	39.33	BTC	6.1	5.71924	CLSTN1	16.28	16.28	TNFRSF17	-0.0423213	0.761238	-0.0642494	0.581359
Q9UK28	TM59L_HUMAN	TMEM59L		SS_TYPE1	HC non-substrate	13.67	7.38	0	2	0		0.58	30.33	TNFRSF17	7.31	6.9528	LRP1	23.26	23.26	Dll1	0.645926	1.33098e-07	0.0634781	0.585913
Q02413	DSG1_HUMAN	DSG1		SS_TYPE1	HC non-substrate	13.6	4.92	18	11	0		0.63	38.33	BTC	20.5	20.3996	Cdh1	24.39	24.39	Ephb2	-0.0223239	0.872702	-0.0118192	0.919286
Q86U02	CN165_HUMAN	LINC00596	OTHERS	SS_NO_TYPE	HC non-substrate	13.35	5.44	0	0	0		0.62	37.33	IFNAR2	16.24	16.0567	Notch4	21.95	21.95	CSF1
P58335	ANTR2_HUMAN	ANTXR2		SS_TYPE1	HC non-substrate	13.35	4.39	0	15	1	329:L->R	0.7	50.17	BTC	5.11	4.70996	CD44	9.3	9.3	LDLR	-0.363486	0.00689945	-0.0608798	0.601373
Q9NPA0	EMC7_HUMAN	EMC7	OTHERS	SS_TYPE1	HC non-substrate	13.1	3.56	0	0	0		0.54	23	KCNE2	9.5	9.18544	Dcc	17.07	17.07	Dscam	0.429544	0.00118963	-0.127097	0.273917
Q9NYK1	TLR7_HUMAN	TLR7	OTHERS	SS_TYPE1	HC non-substrate	12.98	4.1	14	5	0		0.52	19.5	IFNAR2	9.34	9.02233	VASN	24.39	24.39	TNFRSF17	0.350616	0.00934169	0.0131882	0.909974
P07359	GP1BA_HUMAN	GP1BA	OTHERS	SS_TYPE1	HC non-substrate	12.89	4.11	18	12	0		0.54	22.83	CLSTN1	9.2	8.8796	VASN	19.51	19.51	Cdh1	-0.193795	0.160282	-0.0115254	0.921286
Q3SY77	UD3A2_HUMAN	UGT3A2	OTHERS	SS_TYPE1	HC non-substrate	12.37	3.04	5	1	0		0.61	34.33	IFNAR2	5.93	5.54593	SORL1	7.32	7.32	Notch3	-0.0621837	0.655095	-0.0765551	0.51099
Q5SGD2	PPM1L_HUMAN	PPM1L	OTHERS	SS_TYPE1	HC non-substrate	12.37	4.25	5	1	0		0.48	14	L1CAM	4.72	4.31237	TIE1	13.51	13.51	JAG2	0.0380843	0.784537	0.182207	0.11518
Q8TEM1	PO210_HUMAN	NUP210	OTHERS	SS_TYPE1	HC non-substrate	12.28	6.12	70	0	0		0.57	29.17	BTC	1.8	1.33551	Notch2	14.63	14.63	Nradd	-0.109763	0.429465	-4.86228e-06	0.999967
Q9UQF0	SYCY1_HUMAN	ERVW-1	OTHERS	SS_TYPE1	HC non-substrate	12.09	5.28	0	2	0		0.6	33.67	IFNAR2	5.76	5.37262	AXL	14.63	14.63	PTPRF	0.0739152	0.595293	0.0280381	0.81
Q9NZJ5	E2AK3_HUMAN	EIF2AK3	OTHERS	SS_TYPE1	HC non-substrate	11.9	3.45	10	15	0		0.51	18.17	VASN	4.39	3.97594	FLT1	19.51	19.51	Notch3	-0.0406835	0.77022	0.1188	0.306717
P0DPA2	VSIG8_HUMAN	VSIG8	OTHERS	SS_TYPE1	HC non-substrate	11.83	4.36	0	0	0		0.63	38.83	IFNAR2	20.77	20.6749	CXADR	34.15	34.15	CXADR	-0.0291259	0.834396	-0.0669854	0.565336
Q4KMG9	TM52B_HUMAN	TMEM52B	OTHERS	SS_TYPE1	HC non-substrate	11.75	4.21	0	0	0		0.65	41.5	IFNAR2	13.66	13.4264	PTPRF	29.27	29.27	DAG1	-0.00940442	0.94619	-0.0758012	0.515172
P03928	ATP8_HUMAN	MT-ATP8		SS_NO_TYPE	HC non-substrate	11.7	3.47	8	0	2	17:L->P;28:M->T	0.57	29.17	TNFRSF17	20.59	20.4914	MERTK	11.36	11.36	FLT1	0.118246	0.394443	-0.075801	0.515173
Q5UCC4	EMC10_HUMAN	EMC10	OTHERS	SS_TYPE1	HC non-substrate	11.6	3.47	0	0	0		0.5	17.33	TNFRSF17	9.92	9.61362	L1cam	19.51	19.51	IL1R2	-0.0151389	0.91348	0.087213	0.453777
Q9NR96	TLR9_HUMAN	TLR9		SS_TYPE1	HC non-substrate	11.53	3.98	23	14	0		0.52	20.5	IFNAR2	8.91	8.58395	Lrrc4b	14.63	14.63	Nlgn1	0.0899069	0.517936	0.0378203	0.745664
Q96JJ7	TMX3_HUMAN	TMX3	NONSUB	SS_NO_TYPE	HC non-substrate	11.24	4.37	5	0	0		0.61	34.5	TNFRSF17	5.95	5.56632	SORT1	14.63	14.63	LRP1	-0.416191	0.0017472	0.303828	0.0076257
Q15399	TLR1_HUMAN	TLR1	OTHERS	SS_TYPE1	HC non-substrate	10.51	3.66	22	6	1	587:V->G	0.59	32	BTC	8.14	7.79896	VASN	24.39	24.39	HLA-A	-0.156851	0.25735	0.0637151	0.584512
A0A0D9SF12	CC163_HUMAN	CCDC163		SS_NO_TYPE	HC non-substrate	10.1	3.96	0	0	0		0.48	13	TNFRSF17	13.1	12.8555	Notch2	21.62	21.62	Scn4b	-0.0283139	0.838951	-0.0903369	0.437705
Q9BZ97	TTY13_HUMAN	TTTY13		SS_NO_TYPE	HC non-substrate	9.71	4.88	0	0	0		0.65	41.33	VASN	17.24	17.0762	VASN	7.32	7.32	ERBB4

## Sheet: SupFig15d
Protein information					Prediction			Pathway/Disease links		Mutation links		Similarity									Co-expression with Gamma-secretase						P-value (-log10)
entry	name	gene_name	dataset	class	pred_class	PRED_MEAN [%]	PRED_STD [%]	pathway_link_count	disease_link_count	mutation_count	mutation	cpp_corr	cpp_corr_norm [%]	cpp_corr_gene	seq_sim	seq_sim_norm [%]	seq_sim_gene	seq_sim_tmd_jmd	seq_sim_tmd_jmd_norm [%]	seq_sim_tmd_jmd_gene	R_G-sec_tissue	P_G-sec_tissue	R_G-sec_cell_type	P_G-sec_cell_type			Similarity
P16150	LEUK_HUMAN	SPN	SUBEXPERT	SS_TYPE1	HC substrate	95.22	2.02	4	4	0		0.88	79.17	PTPRF	8.5	8.16597	Notch1	13.95	13.95	Cdh1	-0.104645	0.451416	-0.0689109	0.554186		pred_class (vs HC substrate)	cpp_corr	seq_sim	seq_sim_TMD_JMD
P28827	PTPRM_HUMAN	PTPRM	SUBEXPERT	SS_TYPE1	HC substrate	94.79	2.09	0	0	0		0.87	78.5	MET	97.52	98.9194	Ptprm	100	100	Ptprm	-0.0293065	0.833384	0.0628429	0.589676		LC substrate	58.2116	1.73348	6.53156
P10586	PTPRF_HUMAN	PTPRF	SUBEXPERT	SS_TYPE1	HC substrate	94.64	2.03	5	9	0		0.88	79.17	SPN	14.94	14.7314	Dcc	19.51	19.51	LRP1	0.0634889	0.648325	0.117623	0.311567		LC non-substrate	79.9879	6.88098	21.4255
Q06418	TYRO3_HUMAN	TYRO3	SUBEXPERT	SS_TYPE1	HC substrate	94.49	2.14	0	2	0		0.87	78.83	SPN	42.25	42.5731	AXL	34.15	34.15	AXL	0.5203	5.51355e-05	0.423866	0.000135922		HC non-substrate	39.9365	3.84893	17.1853
P54764	EPHA4_HUMAN	EPHA4	SUBEXPERT	SS_TYPE1	HC substrate	94.39	2.26	7	6	0		0.87	78.67	TYRO3	98.58	100	Epha4	97.62	97.62	Epha4	-0.0703967	0.612975	0.0120678	0.917594
P19022	CADH2_HUMAN	CDH2	SUBEXPERT	SS_TYPE1	HC substrate	94.37	2.47	11	28	0		0.85	74.5	EPHA4	45.48	45.866	Cdh1	41.46	41.46	Cdh1	-0.00027522	0.998424	0.14105	0.224231
O60469	DSCAM_HUMAN	DSCAM	SUBEXPERT	SS_TYPE1	HC substrate	94.34	1.96	6	13	0		0.87	78.17	SPN	98.46	99.8777	Dscam	95.12	95.12	Dscam	0.576974	4.95204e-06	0.0455622	0.695929
Q14118	DAG1_HUMAN	DAG1	SUBEXPERT	SS_TYPE1	HC substrate	94.24	2.12	20	25	0		0.85	75	SPN	4.36	3.94536	Notch2	36.96	36.96	Ptprm	-0.00130996	0.992499	-0.0663627	0.568965
P09603	CSF1_HUMAN	CSF1	SUBEXPERT	SS_TYPE1	HC substrate	94.07	2.42	10	15	2	489:F->S;496:S->F	0.82	69.67	EPHA4	5.42	5.026	ROBO1	31.71	31.71	Nectin1	0.333519	0.0137197	-0.0354353	0.761209
P23468	PTPRD_HUMAN	PTPRD		SS_TYPE1	HC substrate	93.84	2.28	5	12	0		0.87	78	TYRO3	69.87	70.731	PTPRF	55.56	55.56	PTPRF	0.803121	2.74513e-13	0.542511	4.14184e-07
Q9UM47	NOTC3_HUMAN	NOTCH3	SUBEXPERT	SS_TYPE1	HC substrate	93.76	2.37	20	35	0		0.88	80.33	CD44	89.19	90.4272	Notch3	82.93	82.93	Notch3	-0.266355	0.0515551	-0.0734646	0.528244
Q04721	NOTC2_HUMAN	NOTCH2	SUBEXPERT	SS_TYPE1	HC substrate	93.54	2.28	21	62	0		0.86	76.67	SPN	92.55	93.8526	Notch2	80.49	80.49	Notch2	-0.227374	0.0982315	-0.0465879	0.689429
P05067	A4_HUMAN	APP	SUBEXPERT	SS_TYPE1	HC substrate	93.4	2.54	65	83	17	692:A->G;693:E->G;693:E->K;693:E->Q;694:D->N;705:L->V;713:A->T;713:A->V;714:T->A;714:T->I;715:V->M;716:I->V;717:V->F;717:V->G;717:V->I;717:V->L;723:L->P	0.87	79	APLP1	32.86	33.0003	APLP2	56.1	56.1	APLP2	0.56359	9.10898e-06	0.481394	1.07125e-05
P12830	CADH1_HUMAN	CDH1	SUBEXPERT	SS_TYPE1	HC substrate	93.39	2.72	25	82	1	711:L->V	0.85	74.33	TYRO3	79.7	80.7524	Cdh1	90.24	90.24	Cdh1	-0.0842198	0.544859	0.119481	0.303933
Q06481	APLP2_HUMAN	APLP2	SUBEXPERT	SS_TYPE1	HC substrate	93.36	2.72	9	5	0		0.84	72.83	CDH2	51.38	51.8809	APP	52.27	52.27	APP	-0.090896	0.513323	-0.0572218	0.623438
O14522	PTPRT_HUMAN	PTPRT		SS_TYPE1	HC substrate	93.16	2.62	0	4	1	771:R->I	0.87	78.83	EPHA4	65.37	66.1433	Ptprm	58.54	58.54	Ptprm	0.218987	0.111623	0.0376442	0.746809
P08581	MET_HUMAN	MET	SUBEXPERT	SS_TYPE1	HC substrate	93.16	2.61	41	119	0		0.87	78.67	APP	10	9.69518	MERTK	25.58	25.58	SPN	-0.142023	0.305628	0.0114726	0.921645
P22223	CADH3_HUMAN	CDH3		SS_TYPE1	HC substrate	92.91	2.48	5	7	0		0.86	76.17	TYRO3	56.57	57.172	Cdh1	41.86	41.86	Cdh1	-0.204518	0.137953	-0.0576513	0.62083
Q86VB7	C163A_HUMAN	CD163	OTHERS	SS_TYPE1	HC substrate	92.77	2.24	10	22	0		0.88	80.17	TYRO3	2.16	1.70252	Nlgn1	36.58	36.58	Nlgn1	-0.276937	0.0426331	0.0469568	0.687097
Q15303	ERBB4_HUMAN	ERBB4	SUBEXPERT	SS_TYPE1	HC substrate	92.77	3.79	0	28	0		0.87	78.33	PTPRM	9.86	9.55245	Epha4	31.82	31.82	SORL1	0.521481	5.26629e-05	0.172693	0.135755
Q15223	NECT1_HUMAN	NECTIN1	SUBEXPERT	SS_TYPE1	HC substrate	92.73	2.79	6	8	0		0.86	76.67	NOTCH3	94.58	95.9221	Nectin1	90.24	90.24	Nectin1	0.226301	0.0998705	-0.0399795	0.731678
Q9HCJ2	LRC4C_HUMAN	LRRC4C		SS_TYPE1	HC substrate	92.5	2.58	0	0	0		0.96	92.5	LRRC4B	63.75	64.4918	Lrrc4b	75.61	75.61	Lrrc4b	0.490448	0.000166668	0.0771586	0.507655
Q8TD84	DSCL1_HUMAN	DSCAML1	SUBLIT	SS_TYPE1	HC substrate	92.37	2.68	6	2	0		0.89	81.83	DSCAM	59.72	60.3833	Dscam	26.83	26.83	Dscam	0.704391	2.79036e-09	0.691142	4.83021e-12
P04439	HLAA_HUMAN	HLA-A	SUBEXPERT	SS_TYPE1	HC substrate	92.26	3.33	17	35	10	300:L->P;306:I->V;307:P->H;312:I->L;318:L->F;321:V->M;322:I->F;323:T->A;331:M->R;335:K->N	0.87	79	NOTCH3	7.12	6.7591	SIRPA	40.91	40.91	PDPN	-0.368972	0.00604113	0.0428471	0.713238
Q9NZR2	LRP1B_HUMAN	LRP1B	SUBLIT	SS_TYPE1	HC substrate	92.02	3.28	0	9	0		0.87	78.5	TYRO3	60.16	60.8319	LRP1	32.56	32.56	LDLR	0.671514	2.72758e-08	0.191326	0.0977961
P16070	CD44_HUMAN	CD44	SUBEXPERT	SS_TYPE1	HC substrate	91.94	3.63	17	37	0		0.88	80.33	NOTCH3	3.64	3.21134	PTPRF	24.39	24.39	Cdh1	-0.07054	0.61225	-0.028636	0.806026
P17342	ANPRC_HUMAN	NPR3	SUBEXPERT	SS_TYPE1	HC substrate	91.88	2.62	0	9	0		0.81	68.83	APP	90.57	91.834	Npr3	95.35	95.35	Npr3	-0.131422	0.3435	-0.125114	0.281536
Q86YL7	PDPN_HUMAN	PDPN	SUBEXPERT	SS_TYPE1	HC substrate	91.87	3.61	4	10	1	147:A->G	0.84	72.5	TYRO3	17.28	17.1169	Notch4	43.9	43.9	HLA-A	-0.0558426	0.688369	-0.0643482	0.580777
P16422	EPCAM_HUMAN	EPCAM	SUBLIT	SS_TYPE1	HC substrate	91.81	4.86	3	29	0		0.91	85.67	TACSTD2	47.45	47.8744	Tacstd2	55.81	55.81	Tacstd2	0.0679282	0.625512	0.138969	0.231211
P01893	HLAH_HUMAN	HLA-H		SS_NO_TYPE	HC substrate	91.58	4.18	0	0	0		0.98	96.5	HLA-A	85.64	86.808	HLA-A	86.36	86.36	HLA-A
P30530	UFO_HUMAN	AXL	SUBEXPERT	SS_TYPE1	HC substrate	91.53	2.39	5	18	0		0.81	68.5	PTPRM	43.85	44.2043	MERTK	36.58	36.58	TYRO3	0.0464861	0.738539	-0.0378902	0.74521
P30511	HLAF_HUMAN	HLA-F		SS_TYPE1	HC substrate	91.45	3.89	13	1	0		0.97	94.67	HLA-A	80.06	81.1194	HLA-A	81.82	81.82	HLA-A	-0.303922	0.0254668	0.0316274	0.786222
P55283	CADH4_HUMAN	CDH4		SS_TYPE1	HC substrate	91.37	4.02	7	0	0		0.85	74.33	CDH2	64.85	65.6132	CDH2	66.67	66.67	CDH2	0.241344	0.0787305	0.128976	0.266826
Q07954	LRP1_HUMAN	LRP1	SUBEXPERT	SS_TYPE1	HC substrate	91.34	3.68	10	27	0		0.8	66.83	PAM	11	10.7146	LRP6	24.44	24.44	TYRO3	0.0815751	0.557604	-0.0202363	0.86225
Q13308	PTK7_HUMAN	PTK7	SUBEXPERT	SS_TYPE1	HC substrate	91.25	3.92	0	3	0		0.85	74.67	TYRO3	17.66	17.5043	TYRO3	31.71	31.71	CXADR	-0.333222	0.013809	-0.0825791	0.478207
O60330	PCDGC_HUMAN	PCDHGA12		SS_TYPE1	HC substrate	91.23	4.06	0	0	0		0.84	73.83	TYRO3	13.2	12.9575	Cdh1	24.39	24.39	CLSTN1	0.562123	9.72283e-06	-0.125472	0.28015
P35590	TIE1_HUMAN	TIE1	SUBEXPERT	SS_TYPE1	HC substrate	91.22	3.48	0	0	0		0.78	62.67	NECTIN1	18.98	18.85	MERTK	26.67	26.67	CLSTN1	0.0249642	0.857793	-0.0640414	0.582586
Q8N423	LIRB2_HUMAN	LILRB2		SS_TYPE1	HC substrate	91.18	4.2	6	0	0		0.84	74	CDH1	8.86	8.53298	PTK7	36.58	36.58	Cdh1	-0.153492	0.26781	0.0696033	0.550203
Q8NHL6	LIRB1_HUMAN	LILRB1		SS_TYPE1	HC substrate	91.17	4.21	0	1	1	459:L->V	0.84	74.17	CDH1	13.38	13.141	ROBO1	29.27	29.27	Nrxn1	-0.150315	0.277957	0.0437073	0.707738
O75056	SDC3_HUMAN	SDC3	SUBEXPERT	SS_TYPE1	HC substrate	91.14	3.16	28	1	0		0.8	66.83	NRXN1	7.24	6.88144	CLSTN2	24.39	24.39	Nrxn1	0.618128	6.35021e-07	0.0168644	0.885032
Q9UK00	CC018_HUMAN	C3orf18		SS_NO_TYPE	HC substrate	91.04	2.8	0	0	0		0.83	72.17	PTPRM	13.58	13.3449	Ptprm	36.58	36.58	Ptprm	0.372268	0.0055715	-0.0827791	0.477138
P46531	NOTC1_HUMAN	NOTCH1	SUBEXPERT	SS_TYPE1	HC substrate	91.04	2.59	40	80	0		0.81	68.33	TYRO3	90.06	91.3141	Notch1	92.68	92.68	Notch1	0.170568	0.217523	0.0425564	0.7151
O75022	LIRB3_HUMAN	LILRB3	OTHERS	SS_TYPE1	HC substrate	90.99	4.4	6	1	0		0.86	75.83	PTPRF	8.56	8.22714	ROBO1	36.58	36.58	AXL	-0.165907	0.230541	0.0505055	0.664814
Q15109	RAGE_HUMAN	AGER	SUBLIT	SS_TYPE1	HC substrate	90.96	3.75	27	79	0		0.87	77.67	CDH2	18.32	18.1772	L1cam	14.63	14.63	Dscam	-0.0563058	0.685918	-0.0160166	0.890775
Q12866	MERTK_HUMAN	MERTK	SUBEXPERT	SS_TYPE1	HC substrate	90.96	3.3	3	19	2	498:N->S;518:I->V	0.78	64.17	NOTCH2	39.24	39.5045	AXL	31.71	31.71	Notch3	0.270603	0.0478064	0.0257481	0.825261
Q9NT99	LRC4B_HUMAN	LRRC4B	SUBEXPERT	SS_NO_TYPE	HC substrate	90.88	2.78	4	0	0		0.83	71.17	CDH2	95.79	97.1557	Lrrc4b	100	100	Lrrc4b	0.579089	4.48627e-06	0.552612	2.26945e-07
P19021	AMD_HUMAN	PAM	SUBEXPERT	SS_TYPE1	HC substrate	90.86	3.57	0	33	0		0.82	69.17	NOTCH3	89.72	90.9675	Pam	86.36	86.36	Pam	-0.226893	0.0989637	-0.0672083	0.56404
Q9BUF7	CRUM3_HUMAN	CRB3	OTHERS	SS_TYPE1	HC substrate	90.61	4.2	5	0	0		0.85	74.67	TYRO3	10	9.69518	KCNE1	17.07	17.07	Dscam	-0.0947672	0.495469	0.0666975	0.567013
Q9Y5H0	PCDG3_HUMAN	PCDHGA3	SUBLIT	SS_TYPE1	HC substrate	90.59	4.75	0	0	0		0.84	72.5	TYRO3	14.59	14.3746	CDH2	31.71	31.71	APLP2	0.437136	0.000949397	-0.134268	0.247531
Q9HCM2	PLXA4_HUMAN	PLXNA4		SS_TYPE1	HC substrate	90.56	3.82	14	0	0		0.83	71.5	PTPRF	7.55	7.19747	MET	31.71	31.71	DAG1	0.122096	0.379118	0.0196631	0.866116
P17948	VGFR1_HUMAN	FLT1	SUBEXPERT	SS_TYPE1	HC substrate	90.52	4.26	7	50	1	781:R->Q	0.83	71.17	SIRPA	9.94	9.63401	TIE1	14.29	14.29	Dscam	0.15257	0.270728	-0.0150036	0.897644
P29317	EPHA2_HUMAN	EPHA2	SUBLIT	SS_TYPE1	HC substrate	90.52	4.46	20	21	0		0.88	80	EPHA4	51.64	52.146	Epha4	17.07	17.07	SPN	-0.198082	0.151055	0.000335026	0.997708
P54753	EPHB3_HUMAN	EPHB3	SUBLIT	SS_TYPE1	HC substrate	90.51	4.3	8	1	1	579:I->V	0.9	83.5	EPHB2	68.84	69.6809	Ephb2	58.54	58.54	Ephb2	-0.0834382	0.548611	-0.0491463	0.673316
P78324	SHPS1_HUMAN	SIRPA	SUBEXPERT	SS_TYPE1	HC substrate	90.45	2.88	8	2	1	370:R->Q	0.83	71.17	FLT1	9.13	8.80824	ROBO1	39.02	39.02	SPN	0.70287	3.12174e-09	0.216121	0.0607787
Q9HBW1	LRRC4_HUMAN	LRRC4		SS_TYPE1	HC substrate	90.36	4.47	0	1	0		0.96	94.17	LRRC4B	57.43	58.0487	Lrrc4b	70.73	70.73	Lrrc4b	0.234483	0.0878854	-0.0226806	0.845806
P35613	BASI_HUMAN	BSG	SUBEXPERT	SS_TYPE1	HC substrate	90.36	3.73	19	12	0		0.84	72.5	PTPRF	19.74	19.6248	Dscam	26.83	26.83	LRP1	0.362493	0.00706571	-0.027448	0.813925
Q92692	NECT2_HUMAN	NECTIN2	SUBLIT	SS_TYPE1	HC substrate	90.35	4.32	9	40	0		0.84	72.5	APP	21.56	21.4803	Nectin1	17.07	17.07	DAG1	-0.247387	0.071306	-0.047324	0.684778
P51693	APLP1_HUMAN	APLP1	SUBEXPERT	SS_TYPE1	HC substrate	90.34	3.99	0	0	0		0.87	79	APP	89.38	90.6209	Aplp1	88.37	88.37	Aplp1	0.878691	2.49543e-18	0.826958	3.47802e-20
P43146	DCC_HUMAN	DCC	SUBEXPERT	SS_TYPE1	HC substrate	90.32	4.8	15	23	0		0.82	69.83	EPHA4	96.41	97.7877	Dcc	86.67	86.67	Dcc	0.33587	0.0130289	0.0689552	0.553931
Q50LG9	LRC24_HUMAN	LRRC24		SS_NO_TYPE	HC substrate	90.19	4.22	0	0	0		0.81	68.33	DSCAM	20.66	20.5627	Lrrc4b	7.32	7.32	DAG1	0.302398	0.0262508	-0.0692139	0.552441
P21709	EPHA1_HUMAN	EPHA1		SS_TYPE1	HC substrate	90.11	4.34	9	9	1	575:R->Q	0.87	78.67	CDH2	44.98	45.3563	Epha4	24.39	24.39	CDH2	-0.0695647	0.617188	-0.0365765	0.753759
Q9Y5G9	PCDG4_HUMAN	PCDHGA4		SS_TYPE1	HC substrate	90.09	4.81	0	0	1	714:D->H	0.83	71.67	TYRO3	14.66	14.4459	CDH2	24.39	24.39	Pam	0.477554	0.000260637	-0.107476	0.355432
Q92859	NEO1_HUMAN	NEO1	SUBLIT	SS_TYPE1	HC substrate	90.02	5.26	6	0	0		0.86	77.33	TACSTD2	50.38	50.8615	Dcc	46.34	46.34	Dcc	0.658393	6.26589e-08	0.818699	1.6669e-19
Q9Y6N7	ROBO1_HUMAN	ROBO1	SUBEXPERT	SS_TYPE1	HC substrate	90.01	3.36	13	20	0		0.79	64.5	EPHA4	14.78	14.5683	Dscam	24.39	24.39	ERBB4	0.0973211	0.48387	0.293089	0.0101864
Q8WWV6	FCAMR_HUMAN	FCAMR	OTHERS	SS_TYPE1	HC substrate	89.96	5.22	3	0	0		0.77	62.17	FLT1	9.02	8.6961	Lrrc4b	39.02	39.02	SPN	-0.125483	0.365937	-0.0641312	0.582056
P08069	IGF1R_HUMAN	IGF1R	SUBEXPERT	SS_TYPE1	HC substrate	89.93	4.75	10	76	0		0.82	70.67	PTPRF	13.02	12.774	AXL	31.82	31.82	CSF1	0.180855	0.190626	0.463165	2.5187e-05
Q8NFZ4	NLGN2_HUMAN	NLGN2	SUBLIT	SS_TYPE1	HC substrate	89.88	4.02	4	4	0		0.96	92.83	NLGN1	62.99	63.717	Nlgn1	80.49	80.49	Nlgn1	-0.0907371	0.514063	0.0279592	0.810524
Q9UBG0	MRC2_HUMAN	MRC2		SS_TYPE1	HC substrate	89.77	4.79	6	8	0		0.88	79.33	EPHA4	1.96	1.49862	CLSTN2	14.63	14.63	LRP1	-0.353872	0.0086621	-0.137909	0.234824
Q9HD43	PTPRH_HUMAN	PTPRH		SS_TYPE1	HC substrate	89.74	7.39	0	0	1	781:K->N	0.89	81.67	SPN	11.12	10.837	PTPRF	41.46	41.46	CXADR	0.165577	0.231482	0.179936	0.119857
P34741	SDC2_HUMAN	SDC2	SUBLIT	SS_TYPE1	HC substrate	89.66	5.1	37	0	0		0.82	69.83	CDH1	20.9	20.8074	PDPN	62.22	62.22	SDC3	-0.127404	0.358582	-0.11579	0.319219
P22897	MRC1_HUMAN	MRC1		SS_TYPE1	HC substrate	89.48	5.12	10	8	0		0.86	76.67	TYRO3	2.4	1.94719	VASN	29.27	29.27	CXADR	-0.225663	0.100856	0.00589896	0.959665
Q13291	SLAF1_HUMAN	SLAMF1	OTHERS	SS_TYPE1	HC substrate	89.46	3.77	0	1	0		0.83	71.17	TYRO3	7.76	7.41156	Dscam	31.71	31.71	Notch4	-0.163616	0.237134	-0.0390706	0.737555
Q9Y5G8	PCDG5_HUMAN	PCDHGA5		SS_TYPE1	HC substrate	89.44	4.16	0	0	0		0.83	72.17	TYRO3	15.36	15.1595	CDH2	26.83	26.83	CLSTN1	0.309789	0.022631	-0.136234	0.240611
Q6UVK1	CSPG4_HUMAN	CSPG4	SUBLIT	SS_TYPE1	HC substrate	89.43	4.68	20	5	0		0.87	78.17	PTPRF	1.81	1.3457	Cdh1	24.39	24.39	CSF1	-0.051714	0.710358	-0.027847	0.811271
Q685J3	MUC17_HUMAN	MUC17		SS_NO_TYPE	HC substrate	89.4	4.93	17	0	0		0.85	74.5	PTPRF	1.29	0.815578	MET	34.15	34.15	Cdh1	0.114135	0.411201	0.128414	0.268935
P25092	GUC2C_HUMAN	GUCY2C	OTHERS	SS_TYPE1	HC substrate	89.34	3.69	7	9	0		0.78	63.5	TYRO3	7.08	6.71832	Ntrk2	13.64	13.64	MUC1	0.148368	0.284302	0.0544943	0.64011
P27930	IL1R2_HUMAN	IL1R2	SUBEXPERT	SS_TYPE1	HC substrate	89.11	3.85	7	18	0		0.78	63.5	SPN	16.58	16.4033	FLT1	28.26	28.26	SORL1	-0.207125	0.132894	0.00712109	0.951318
P06729	CD2_HUMAN	CD2	OTHERS	SS_TYPE1	HC substrate	89.09	4.29	3	5	1	217:C->Y	0.85	74.5	APP	9.97	9.66459	Dll1	30.44	30.44	Dscam	-0.192823	0.162429	-0.0596173	0.60895
Q9Y5G5	PCDG8_HUMAN	PCDHGA8		SS_TYPE1	HC substrate	88.96	6.43	0	0	0		0.81	68.17	NOTCH3	16.95	16.7805	CDH2	36.58	36.58	Notch1	0.51069	7.9612e-05	-0.126932	0.274545
P33151	CADH5_HUMAN	CDH5	SUBLIT	SS_TYPE1	HC substrate	88.81	5.87	10	15	0		0.79	65.17	EPHA4	32.65	32.7862	Cdh1	24.39	24.39	Ptprm	-0.0770419	0.579772	-0.0686227	0.555848
P40967	PMEL_HUMAN	PMEL	SUBLIT	SS_TYPE1	HC substrate	88.77	6.2	0	1	0		0.82	70.33	CDH2	4.99	4.58762	Dscam	39.02	39.02	Cdh1	-0.0992786	0.475077	-0.00291735	0.980046
Q9UGT4	SUSD2_HUMAN	SUSD2	OTHERS	SS_TYPE1	HC substrate	88.76	4.96	0	0	0		0.83	71.5	SPN	3.77	3.34387	CLSTN1	29.27	29.27	Cdh1	0.0658709	0.636043	0.0248574	0.831215
Q15262	PTPRK_HUMAN	PTPRK	SUBLIT	SS_TYPE1	HC substrate	88.7	5.19	5	3	0		0.9	82.67	PTPRM	61.43	62.1266	Ptprm	28.57	28.57	Ptprm	0.404061	0.0024447	0.792929	1.38533e-17
P78310	CXAR_HUMAN	CXADR	SUBEXPERT	SS_TYPE1	HC substrate	88.6	5.23	6	1	0		0.85	74.67	SPN	13.42	13.1818	PTK7	36.58	36.58	CDH2	0.159584	0.249048	0.260598	0.0229882
O95754	SEM4F_HUMAN	SEMA4F		SS_TYPE1	HC substrate	88.53	4.77	6	1	0		0.8	66	SPN	5.46	5.06678	Lrrc4b	26.83	26.83	CDH2	0.258251	0.0593667	0.0401357	0.730669
A6BM72	MEG11_HUMAN	MEGF11	OTHERS	SS_TYPE1	HC substrate	88.51	5.94	0	0	1	861:L->F	0.79	65.5	TYRO3	24.9	24.8853	Notch1	29.27	29.27	Cdh1	0.470072	0.000335165	-0.00711416	0.951365
Q9UKJ1	PILRA_HUMAN	PILRA	OTHERS	SS_TYPE1	HC substrate	88.51	5.98	4	0	0		0.86	76.83	TYRO3	8.58	8.24753	LRP6	21.95	21.95	Dcc	0.00467585	0.973231	0.0787893	0.498699
Q9HDB5	NRX3B_HUMAN	NRXN3	SUBLIT	SS_TYPE1	HC substrate	88.51	5.87	4	15	0		1	100	NRXN1	30.93	31.0327	Nrxn1	100	100	Nrxn1	0.345878	0.010413	0.332715	0.00331801
Q9Y4C0	NRX3A_HUMAN	NRXN3	SUBLIT	SS_TYPE1	HC substrate	88.51	5.87	4	15	0		1	100	NRXN1	10.35	10.052	Nrxn1	100	100	Nrxn1	0.345878	0.010413	0.332715	0.00331801
P58400	NRX1B_HUMAN	NRXN1	SUBEXPERT	SS_TYPE1	HC substrate	88.48	5.9	6	21	0		0.8	66.83	SDC3	98.3	99.7145	Nrxn1	100	100	Nrxn1	0.407077	0.00225138	0.12213	0.293259
Q9ULB1	NRX1A_HUMAN	NRXN1	SUBEXPERT	SS_TYPE1	HC substrate	88.48	5.9	6	21	0		0.8	66.83	SDC3	23.9	23.8658	Nrxn1	100	100	Nrxn1	0.407077	0.00225138	0.12213	0.293259
P11912	CD79A_HUMAN	CD79A	OTHERS	SS_TYPE1	HC substrate	88.43	4.67	6	7	0		0.81	68.83	PTPRM	17.7	17.5451	Scn4b	28.57	28.57	SPN	-0.182177	0.18735	-0.0364792	0.754393
Q96PL5	ERMAP_HUMAN	ERMAP		SS_TYPE1	HC substrate	88.4	6.09	0	0	0		0.84	73.83	TYRO3	10.1	9.79713	Scn4b	41.46	41.46	LDLR	-0.145239	0.294694	0.012879	0.912076
Q9H4D0	CSTN2_HUMAN	CLSTN2	SUBEXPERT	SS_TYPE1	HC substrate	88.37	4.63	0	3	0		0.81	68.33	DLL1	54.66	55.2248	CLSTN1	46.34	46.34	CLSTN1	0.12003	0.387298	0.0520775	0.655034
P42081	CD86_HUMAN	CD86	OTHERS	SS_TYPE1	HC substrate	88.3	5.24	20	17	0		0.78	63.33	PTPRF	15.2	14.9964	Nectin1	24.39	24.39	Nradd	-0.0398237	0.774948	0.0608417	0.601601
P37023	ACVL1_HUMAN	ACVRL1	SUBLIT	SS_TYPE1	HC substrate	88.29	5	4	23	1	111:E->D	0.81	69	CDH2	16.9	16.7295	AXL	32.56	32.56	LRP1	-0.0526438	0.705385	0.0585645	0.615299
P58401	NRX2B_HUMAN	NRXN2	SUBLIT	SS_TYPE1	HC substrate	88.29	6.16	4	4	0		1	100	NRXN1	34.08	34.2441	Nrxn1	100	100	Nrxn1	0.429446	0.00119309	0.0082516	0.943601
Q9P2S2	NRX2A_HUMAN	NRXN2	OTHERS	SS_TYPE1	HC substrate	88.29	6.16	4	4	0		1	100	NRXN1	12.56	12.305	Nrxn1	100	100	Nrxn1	0.429446	0.00119309	0.0082516	0.943601
Q8N2Q7	NLGN1_HUMAN	NLGN1	SUBEXPERT	SS_TYPE1	HC substrate	88.27	5.01	4	5	0		0.83	71.33	TYRO3	95.94	97.3086	Nlgn1	100	100	Nlgn1	0.436195	0.000976592	0.294957	0.00969349
P08138	TNR16_HUMAN	NGFR	SUBEXPERT	SS_TYPE1	HC substrate	88.24	5	18	57	0		0.79	64.5	CSF1	16.39	16.2096	Nradd	52.38	52.38	Nradd	0.106837	0.441937	-0.0568933	0.625437
Q6ZV29	PLPL7_HUMAN	PNPLA7		SS_TYPE3	HC substrate	88.21	6.32	6	0	0		0.8	67.5	NRXN1	1.82	1.3559	Nrxn1	26.83	26.83	Nectin1	-0.246824	0.0719724	0.272505	0.0172408
O00548	DLL1_HUMAN	DLL1	SUBEXPERT	SS_TYPE1	HC substrate	88.18	4.41	25	23	0		0.82	69.17	NOTCH2	88.52	89.7441	Dll1	86.05	86.05	Dll1	-0.172296	0.212828	0.0642987	0.581069
P78325	ADAM8_HUMAN	ADAM8		SS_TYPE1	HC substrate	88.06	4.65	6	6	1	657:F->L	0.81	67.67	CXADR	6.19	5.81099	TNFRSF1A	19.51	19.51	DAG1	-0.0817131	0.556935	0.00739444	0.949451
Q12913	PTPRJ_HUMAN	PTPRJ	OTHERS	SS_TYPE1	HC substrate	88.03	5.03	14	9	0		0.8	67	CDH2	17.73	17.5757	PTPRF	34.15	34.15	CXADR	0.300992	0.0269915	0.474919	1.4595e-05
Q96PQ0	SORC2_HUMAN	SORCS2	OTHERS	SS_TYPE1	HC substrate	87.75	6.08	0	1	0		0.78	63.5	SDC3	16.39	16.2096	SORL1	31.71	31.71	IGF1R	0.748576	7.61868e-11	0.431529	9.94217e-05
Q30201	HFE_HUMAN	HFE		SS_TYPE1	HC substrate	87.66	6.24	4	33	1	330:R->M	0.84	73	APP	34.2	34.3664	HLA-A	34.09	34.09	Ptprm	-0.321429	0.0177873	0.0398701	0.732384
P18433	PTPRA_HUMAN	PTPRA	OTHERS	SS_TYPE1	HC substrate	87.61	5.61	9	2	0		0.82	70.83	PAM	39.15	39.4128	PTPRF	32.56	32.56	Ptprm	0.635113	2.48981e-07	0.330041	0.00359581
O43184	ADA12_HUMAN	ADAM12	OTHERS	SS_TYPE1	HC substrate	87.61	6.32	6	3	1	712:G->E	0.82	70	APP	3.63	3.20114	Pam	31.71	31.71	LRP6	0.0378427	0.785871	0.105001	0.36668
P00533	EGFR_HUMAN	EGFR	OTHERS	SS_TYPE1	HC substrate	87.57	4.82	72	139	1	674:V->I	0.78	62.5	SPN	53.22	53.7568	ERBB4	34.88	34.88	Cdh1	-0.0298648	0.830256	-0.0626091	0.591064
P31431	SDC4_HUMAN	SDC4		SS_TYPE1	HC substrate	87.57	7	28	2	0		0.81	67.83	PDPN	19.7	19.5841	Aplp1	66.67	66.67	SDC3	0.182741	0.185965	-0.0453042	0.697567
P04626	ERBB2_HUMAN	ERBB2	OTHERS	SS_TYPE1	HC substrate	87.54	6.23	53	99	2	654:I->V;655:I->V	0.83	72.17	MET	47.81	48.2414	ERBB4	25.58	25.58	Notch4	-0.143728	0.299799	0.0305208	0.793533
Q9Y639	NPTN_HUMAN	NPTN		SS_TYPE1	HC substrate	87.51	5.01	5	3	0		0.82	70	APP	39.7	39.9735	BSG	65.85	65.85	BSG	-0.224491	0.102685	0.151086	0.192642
Q9UEF7	KLOT_HUMAN	KL	SUBEXPERT	SS_TYPE1	HC substrate	87.49	1.93	0	52	0		0.76	59.67	CDH2	2.96	2.5181	AXL	26.83	26.83	SDC3	-0.0182822	0.895606	-0.0735913	0.527531
Q12864	CAD17_HUMAN	CDH17		SS_TYPE1	HC substrate	87.45	5.64	5	5	0		0.8	67.5	PAM	22.36	22.2959	CDH2	43.9	43.9	Pam	0.145088	0.295201	0.160025	0.167322
Q9Y5G6	PCDG7_HUMAN	PCDHGA7		SS_TYPE1	HC substrate	87.36	5.03	0	0	0		0.81	69	TYRO3	13.09	12.8453	Cdh1	17.07	17.07	CDH2	0.264568	0.0532013	-0.105234	0.365613
P51512	MMP16_HUMAN	MMP16	OTHERS	SS_TYPE1	HC substrate	87.23	7.16	4	0	0		0.84	73.67	PTPRF	4.61	4.20022	Ephb2	29.27	29.27	CDH2	0.522728	5.01607e-05	0.0445999	0.702046
P0C7U0	ELFN1_HUMAN	ELFN1	OTHERS	SS_TYPE1	HC substrate	87.22	6.43	0	0	0		0.84	73	TYRO3	9.42	9.10388	Lrrc4b	31.71	31.71	CXADR	0.119549	0.389217	0.0938817	0.419862
P19438	TNR1A_HUMAN	TNFRSF1A	SUBEXPERT	SS_TYPE1	HC substrate	87.09	4.26	14	64	0		0.74	56.67	CXADR	11.87	11.6016	NGFR	31.71	31.71	Nrxn1	-0.381585	0.00441272	0.0186493	0.87296
Q8TBP5	F174A_HUMAN	FAM174A	OTHERS	SS_TYPE1	HC substrate	87.05	4.95	0	0	0		0.8	67.5	SPN	11.05	10.7656	Nectin1	21.95	21.95	Dscam	-0.120441	0.385662	-0.0568564	0.625661
P23469	PTPRE_HUMAN	PTPRE		SS_TYPE1	HC substrate	86.9	6.05	0	0	0		0.8	67.5	PAM	40.43	40.7177	PTPRF	13.95	13.95	CDH2	0.169069	0.221652	0.172379	0.13648
Q6UXG8	BTNL9_HUMAN	BTNL9	OTHERS	SS_TYPE1	HC substrate	86.9	5.95	4	0	0		0.81	68	BSG	6.54	6.16781	PTPRF	12.2	12.2	Cdh1	-0.144142	0.298394	-0.0517054	0.657343
Q2M385	MPEG1_HUMAN	MPEG1	OTHERS	SS_TYPE1	HC substrate	86.87	4.58	0	4	0		0.74	57.17	APP	4.19	3.77205	CSF1	31.71	31.71	Dcc	-0.233129	0.0897879	0.0616687	0.59666
P29323	EPHB2_HUMAN	EPHB2	SUBEXPERT	SS_TYPE1	HC substrate	86.82	9.29	9	9	0		0.86	76	TYRO3	92.89	94.1992	Ephb2	95.12	95.12	Ephb2	0.287312	0.0351576	0.46048	2.84514e-05
Q96DU3	SLAF6_HUMAN	SLAMF6	OTHERS	SS_TYPE1	HC substrate	86.72	7.12	4	0	0		0.88	80.17	TYRO3	11.45	11.1734	BSG	14.63	14.63	ERBB4	-0.216697	0.115511	-0.0963576	0.407652
P08887	IL6RA_HUMAN	IL6R	SUBLIT	SS_TYPE1	HC substrate	86.69	6.74	19	41	1	385:V->I	0.84	72.5	APP	13.68	13.4468	Dscam	29.27	29.27	ERBB4	-0.102762	0.459641	0.0131345	0.910339
Q92673	SORL_HUMAN	SORL1	SUBEXPERT	SS_TYPE1	HC substrate	86.66	5.31	3	19	0		0.8	65.83	SIRPA	13.91	13.6813	LRP1	34.15	34.15	ERBB4	0.645844	1.33747e-07	0.164325	0.156052
Q9C0C4	SEM4C_HUMAN	SEMA4C		SS_TYPE1	HC substrate	86.62	5.37	0	0	0		0.8	67.33	ROBO1	3.36	2.92588	L1cam	29.27	29.27	SPN	0.256063	0.0616323	0.116462	0.316404
P25445	TNR6_HUMAN	FAS	OTHERS	SS_TYPE1	HC substrate	86.53	4.77	20	112	5	178:C->R;180:L->F;183:P->L;184:I->V;198:T->I	0.8	67.33	APP	10.75	10.4598	NGFR	10.81	10.81	CDH2	-0.382097	0.00435574	-0.0891155	0.44395
Q9NZ94	NLGN3_HUMAN	NLGN3		SS_TYPE1	HC substrate	86.49	6.6	4	5	1	718:L->I	0.97	95	NLGN1	68.87	69.7115	Nlgn1	82.93	82.93	Nlgn1	0.488632	0.000177691	0.417163	0.000177602
O43157	PLXB1_HUMAN	PLXNB1		SS_TYPE1	HC substrate	86.47	6.72	16	2	0		0.8	67.17	NLGN1	5.48	5.08716	MET	36.58	36.58	CDH2	0.765228	1.60762e-11	0.312593	0.00597387
P12318	FCG2A_HUMAN	FCGR2A	OTHERS	SS_TYPE1	HC substrate	86.43	7.65	14	18	1	218:I->V	0.88	80.67	APP	15.77	15.5775	BSG	11.63	11.63	SDC3	-0.0842905	0.54452	0.0352506	0.762417
P31995	FCG2C_HUMAN	FCGR2C		SS_TYPE1	HC substrate	86.42	7.16	0	1	0		0.89	81.5	APP	24.46	24.4367	PTK7	30.23	30.23	TYRO3
P01833	PIGR_HUMAN	PIGR	OTHERS	SS_TYPE1	HC substrate	86.39	4.84	4	0	0		0.79	64.83	NPR3	11.26	10.9797	Dscam	20.93	20.93	DAG1	0.0436762	0.75383	0.130134	0.26252
P18827	SDC1_HUMAN	SDC1	SUBLIT	SS_TYPE1	HC substrate	86.39	8.19	32	7	0		0.93	89	SDC3	15.48	15.2819	SDC3	63.42	63.42	SDC3	-0.134238	0.333167	-0.0118448	0.919112
P14151	LYAM1_HUMAN	SELL	OTHERS	SS_TYPE1	HC substrate	86.37	3.66	8	13	0		0.76	59.17	FLT1	7.8	7.45234	LDLR	20.93	20.93	LRP1	-0.205325	0.136371	-0.00650335	0.955536
Q9UKJ0	PILRB_HUMAN	PILRB		SS_TYPE1	HC substrate	86.36	5.8	4	0	0		0.81	69	PTPRF	11.01	10.7248	BSG	31.71	31.71	IGF1R	-0.0406974	0.770144	-0.177669	0.124671
Q8NFZ3	NLGNY_HUMAN	NLGN4Y		SS_TYPE1	HC substrate	86.35	7.3	4	0	0		1	99.17	NLGN1	71.08	71.9645	Nlgn1	90.24	90.24	Nlgn1	0.0396072	0.776139	0.176054	0.12819
Q8N0W4	NLGNX_HUMAN	NLGN4X		SS_TYPE1	HC substrate	86.35	7.3	4	9	0		1	99.17	NLGN1	72.79	73.7078	Nlgn1	90.24	90.24	Nlgn1	0.284029	0.0373952	0.118513	0.307897
P16109	LYAM3_HUMAN	SELP	OTHERS	SS_TYPE1	HC substrate	86.34	5.69	6	27	0		0.81	68.67	TYRO3	4.94	4.53665	CLSTN1	22.73	22.73	CXADR	-0.426888	0.00128575	-0.0529705	0.649504
P55899	FCGRN_HUMAN	FCGRT	OTHERS	SS_TYPE1	HC substrate	86.33	6.79	0	0	0		0.81	68.5	TYRO3	24.66	24.6406	HLA-A	22.73	22.73	DAG1	-0.17067	0.217242	0.0826216	0.47798
P52799	EFNB2_HUMAN	EFNB2	SUBLIT	SS_TYPE1	HC substrate	86.32	5.16	8	12	0		0.78	63	ROBO1	7.81	7.46253	Npr3	12.2	12.2	Notch2	-0.320473	0.0181488	-0.00145004	0.990081
O15389	SIGL5_HUMAN	SIGLEC5		SS_TYPE1	HC substrate	86.31	5.77	6	1	0		0.81	68.83	APLP2	10.89	10.6025	MERTK	36.58	36.58	CDH2	-0.105937	0.445816	0.0273981	0.814258
Q8N8Z6	DCBD1_HUMAN	DCBLD1	OTHERS	SS_TYPE1	HC substrate	86.29	4.8	0	1	0		0.82	70.67	PTK7	5.87	5.48476	CSF1	17.07	17.07	LDLR	-0.100946	0.467657	0.0861093	0.459532
Q5R3F8	PPR29_HUMAN	ELFN2		SS_NO_TYPE	HC substrate	86.28	7.56	0	0	0		0.86	77	TYRO3	6.58	6.20858	Lrrc4b	29.27	29.27	Aplp1	0.381817	0.00438674	0.00186139	0.987268
P55285	CADH6_HUMAN	CDH6	SUBLIT	SS_TYPE1	HC substrate	86.15	7.66	5	1	0		0.86	77.17	CDH2	37.34	37.5675	CDH2	48.78	48.78	CDH2	0.362584	0.00705043	-0.0508004	0.662975
Q96J84	KIRR1_HUMAN	KIRREL1	OTHERS	SS_TYPE1	HC substrate	86.14	5.71	3	0	0		0.82	69.67	ROBO1	14.93	14.7212	Dcc	34.15	34.15	CXADR	-0.410346	0.00205732	-0.078008	0.50298
P01130	LDLR_HUMAN	LDLR	SUBEXPERT	SS_TYPE1	HC substrate	86.12	4.87	16	36	4	792:I->F;797:V->M;806:V->D;814:R->Q	0.76	59.17	NGFR	51.86	52.3703	Lrp8	35.71	35.71	Lrp8	-0.151248	0.274952	-0.00436111	0.970175
Q9H2U9	ADAM7_HUMAN	ADAM7	OTHERS	SS_TYPE1	HC substrate	86.1	6.69	0	1	0		0.82	69.17	CDH1	5.97	5.58671	Dll1	4.88	4.88	IL1R2	-0.0863525	0.534684	-0.0358567	0.758455
Q96KG7	MEG10_HUMAN	MEGF10	OTHERS	SS_TYPE1	HC substrate	86.05	8.8	0	8	0		0.83	71.17	PTPRF	23.68	23.6416	Notch2	17.07	17.07	DAG1	0.867552	2.12425e-17	0.807355	1.2661e-18
Q16827	PTPRO_HUMAN	PTPRO		SS_TYPE1	HC substrate	85.99	6.08	5	6	0		0.86	76.67	PAM	9.79	9.48109	PTPRF	9.76	9.76	Ntrk2	0.18073	0.190936	0.0508772	0.662497
P55287	CAD11_HUMAN	CDH11		SS_TYPE1	HC substrate	85.97	7.79	5	3	0		0.84	73.17	TYRO3	38.32	38.5666	CDH2	51.16	51.16	CDH2	-0.104976	0.449976	0.229806	0.0458234
O75023	LIRB5_HUMAN	LILRB5		SS_TYPE1	HC substrate	85.82	5.48	4	1	0		0.78	62.67	SORL1	12.2	11.938	ROBO1	34.15	34.15	MET	-0.20347	0.140026	0.0379923	0.744547
P13747	HLAE_HUMAN	HLA-E		SS_TYPE1	HC substrate	85.44	7.51	16	9	0		0.93	88.83	HLA-A	74.58	75.5327	HLA-A	77.27	77.27	HLA-A	-0.391027	0.00346012	-0.0705746	0.544638
Q6UXK5	LRRN1_HUMAN	LRRN1		SS_TYPE1	HC substrate	85.42	4.92	0	0	0		0.81	67.67	EPHA4	21.79	21.7148	VASN	26.83	26.83	SPN	0.548509	1.75481e-05	0.0446569	0.701684
Q9BRK3	MXRA8_HUMAN	MXRA8	OTHERS	SS_TYPE1	HC substrate	85.4	6.5	5	0	0		0.78	63.83	CDH1	10.18	9.87868	Dscam	14.63	14.63	CD44	-0.377168	0.00493255	-0.0968552	0.405223
Q9Y5G4	PCDG9_HUMAN	PCDHGA9		SS_TYPE1	HC substrate	85.39	7.02	0	0	0		0.81	69	DLL1	12.77	12.5191	CDH2	34.15	34.15	APLP2	0.61054	9.47928e-07	-0.128531	0.268494
Q9Y5G7	PCDG6_HUMAN	PCDHGA6		SS_TYPE1	HC substrate	85.39	9.83	0	0	0		0.82	69.83	FLT1	12.66	12.407	CDH2	24.39	24.39	Pam	0.123854	0.37224	-0.154753	0.181941
P29016	CD1B_HUMAN	CD1B		SS_TYPE1	HC substrate	85.26	8.31	4	0	0		0.81	68.83	TYRO3	18.92	18.7889	HLA-A	23.26	23.26	Dscam	-0.0925634	0.505593	0.0193266	0.868386
Q9NYJ7	DLL3_HUMAN	DLL3		SS_TYPE1	HC substrate	85.09	6.04	0	32	0		0.84	72.67	CD44	31.39	31.5017	Dll1	29.27	29.27	SPN	0.742215	1.33756e-10	-0.0360289	0.757331
Q9UIW2	PLXA1_HUMAN	PLXNA1		SS_TYPE1	HC substrate	85.03	6.89	15	0	0		0.78	62.5	CDH1	7.65	7.29942	MET	14.63	14.63	HLA-A	-0.13509	0.330082	-0.0441064	0.705191
O15146	MUSK_HUMAN	MUSK	SUBLIT	SS_TYPE1	HC substrate	85	7.54	3	7	0		0.74	57.5	NOTCH1	16.57	16.3931	Ntrk2	29.27	29.27	CLSTN1	0.651189	9.72485e-08	0.390894	0.000480745
Q86T20	SIM29_HUMAN	SMIM29		SS_NO_TYPE	HC substrate	84.98	7.56	0	0	0		0.82	69.67	APP	15.69	15.496	ROBO1	24.39	24.39	Dll1	0.73401	2.69986e-10	-0.0857305	0.461517
Q7Z408	CSMD2_HUMAN	CSMD2		SS_NO_TYPE	HC substrate	84.85	6.62	0	3	1	3406:S->F	0.74	57.33	LRRC4B	1.03	0.550515	CXADR	24.39	24.39	Dscam	0.488842	0.000176384	0.167632	0.147779
O75051	PLXA2_HUMAN	PLXNA2	OTHERS	SS_TYPE1	HC substrate	84.8	6.85	9	2	0		0.8	67.33	BSG	7.23	6.87124	MET	31.71	31.71	Ephb2	0.150802	0.276387	-0.00678994	0.953579
Q9BYE9	CDHR2_HUMAN	CDHR2	OTHERS	SS_TYPE1	HC substrate	84.7	7.77	0	0	1	1164:L->M	0.85	75	APP	10.46	10.1641	CDH2	29.27	29.27	HLA-A	0.113	0.415899	0.0564727	0.627999
Q14114	LRP8_HUMAN	LRP8	SUBEXPERT	SS_TYPE1	HC substrate	84.7	6.12	10	6	0		0.78	63.67	NPR3	87.54	88.745	Lrp8	95.12	95.12	Lrp8	0.422036	0.00147946	0.00144076	0.990145
Q9H7M9	VISTA_HUMAN	VSIR	OTHERS	SS_TYPE1	HC substrate	84.69	6.65	0	1	1	187:D->E	0.83	71.17	TYRO3	13.5	13.2633	CDH2	39.02	39.02	CDH2	0.267197	0.0507939	0.00889916	0.939183
Q86YW5	TRML1_HUMAN	TREML1		SS_TYPE1	HC substrate	84.62	5.22	4	6	0		0.83	71	PTPRF	12.86	12.6109	Notch2	36.58	36.58	SIRPA	0.271449	0.047087	0.0536433	0.645349
P15382	KCNE1_HUMAN	KCNE1	SUBEXPERT	SS_TYPE1	HC substrate	84.6	9.29	5	14	13	36:R->H;38:S->G;47:V->F;51:L->H;52:G->A;53:F->S;55:G->S;58:T->P;59:L->P;67:R->C;67:R->H;70:K->M;74:S->L	0.86	77.17	APP	17.83	17.6776	KCNE2	25.58	25.58	Aplp1	-0.0195373	0.888483	0.0332309	0.775661
P32004	L1CAM_HUMAN	L1CAM	SUBEXPERT	SS_TYPE1	HC substrate	84.3	6.15	11	59	0		0.78	63.17	PDPN	88.07	89.2854	L1cam	79.07	79.07	L1cam	0.266044	0.051839	-0.0290351	0.803377
Q16620	NTRK2_HUMAN	NTRK2	SUBEXPERT	SS_TYPE1	HC substrate	84.23	6.33	18	71	1	434:Y->C	0.76	60	DLL1	93.92	95.2493	Ntrk2	88.64	88.64	Ntrk2	0.652161	9.17085e-08	0.0556404	0.633082
Q9NS68	TNR19_HUMAN	TNFRSF19		SS_TYPE1	HC substrate	84.17	8.95	0	3	0		0.82	70.67	SORL1	7.56	7.20767	NGFR	26.83	26.83	CXADR	-0.175252	0.204964	-0.055898	0.631507
Q8TDW7	FAT3_HUMAN	FAT3	OTHERS	SS_TYPE1	HC substrate	84.15	7.36	0	1	0		0.78	62.5	ERBB4	3.42	2.98705	CDH2	31.71	31.71	MUC1	0.391984	0.00337456	0.0243501	0.834611
Q6UXZ0	TMIG1_HUMAN	TMIGD1		SS_TYPE1	HC substrate	84.13	11.56	0	0	0		0.82	69.33	MET	19.47	19.3496	Dscam	31.71	31.71	Notch3	0.119685	0.388674	0.166615	0.150286
Q9HCK4	ROBO2_HUMAN	ROBO2		SS_TYPE1	HC substrate	84.07	13.5	9	11	0		0.91	85.33	ROBO1	45.86	46.2534	ROBO1	80.49	80.49	ROBO1	0.473063	0.000303312	0.0268082	0.818188
O75096	LRP4_HUMAN	LRP4	OTHERS	SS_TYPE1	HC substrate	84.04	8.57	3	14	0		0.8	66.67	PTPRF	33.02	33.1634	LRP1	31.71	31.71	Pam	0.71044	1.77321e-09	0.199687	0.0837302
Q99466	NOTC4_HUMAN	NOTCH4	SUBEXPERT	SS_TYPE1	HC substrate	84.01	5	20	14	0		0.76	60	SDC3	79.73	80.783	Notch4	87.8	87.8	Notch4	-0.335451	0.0131499	-0.0847184	0.466842
Q9Y5H2	PCDGB_HUMAN	PCDHGA11		SS_TYPE1	HC substrate	83.96	11.56	0	0	0		0.8	67	FLT1	15.83	15.6387	CDH2	34.15	34.15	Notch1	0.532267	3.43496e-05	-0.134367	0.24718
Q9Y5G0	PCDGH_HUMAN	PCDHGB5		SS_TYPE1	HC substrate	83.95	9.62	0	0	0		0.83	71.5	FLT1	15.06	14.8537	CDH2	29.27	29.27	Dcc	0.263873	0.0538534	-0.13337	0.250736
P40126	TYRP2_HUMAN	DCT	SUBLIT	SS_TYPE1	HC substrate	83.89	8.67	4	0	0		0.81	68.5	TYRO3	5.59	5.19931	Notch3	36.58	36.58	MUC1	-0.0026941	0.984574	-0.00217216	0.985142
P11717	MPRI_HUMAN	IGF2R	OTHERS	SS_TYPE1	HC substrate	83.84	7.91	12	24	0		0.79	65.67	TYRO3	1.16	0.683046	L1cam	18.6	18.6	Cdh1	-0.417525	0.00168254	0.0259407	0.823975
Q8IZJ1	UNC5B_HUMAN	UNC5B	OTHERS	SS_TYPE1	HC substrate	83.76	7.88	10	5	0		0.8	66	EPHA4	6.67	6.30034	ROBO1	36.58	36.58	Notch3	0.76735	1.30636e-11	0.495072	5.45825e-06
O94856	NFASC_HUMAN	NFASC		SS_TYPE1	HC substrate	83.74	6.71	10	1	1	1229:V->E	0.85	75	L1CAM	28.95	29.0142	L1cam	60.98	60.98	L1cam	0.600147	1.61381e-06	0.436187	8.19083e-05
Q9NZV1	CRIM1_HUMAN	CRIM1	OTHERS	SS_TYPE1	HC substrate	83.69	7.04	0	1	0		0.83	72	APP	4.15	3.73127	LDLR	21.95	21.95	DAG1	-0.0953167	0.492962	-0.0458763	0.693936
P41217	OX2G_HUMAN	CD200	SUBLIT	SS_TYPE1	HC substrate	83.69	11.21	4	1	0		0.77	62.33	ROBO1	20.86	20.7666	Nectin1	12.77	12.77	CDH2	0.170206	0.218513	0.208785	0.0702986
P15514	AREG_HUMAN	AREG		SS_NO_TYPE	HC substrate	83.68	7.24	38	36	0		0.83	71.5	TYRO3	9.13	8.80824	BTC	41.86	41.86	APLP2	-0.0730871	0.599434	0.0341508	0.769621
Q9Y5G3	PCDGD_HUMAN	PCDHGB1		SS_TYPE1	HC substrate	83.38	10.78	0	0	0		0.83	71.17	FLT1	13.16	12.9167	CDH2	29.27	29.27	Dcc	0.628572	3.59456e-07	-0.0728787	0.531548
Q3MIP1	IPIL2_HUMAN	ITPRIPL2	OTHERS	SS_TYPE1	HC substrate	83.36	6.38	0	0	0		0.79	65.5	CXADR	4.11	3.69049	ERBB4	14.63	14.63	Cdh1	-0.141862	0.306182	-0.0911139	0.433757
O94985	CSTN1_HUMAN	CLSTN1	SUBEXPERT	SS_TYPE1	HC substrate	83.22	6.44	0	0	2	857:P->H;870:F->S	0.75	58.17	NECTIN1	53.21	53.7466	CLSTN2	46.34	46.34	CLSTN2	-0.027809	0.841785	0.0618757	0.595427
Q96RJ3	TR13C_HUMAN	TNFRSF13C		SS_TYPE3	HC substrate	83.21	9.68	5	4	0		0.8	66.17	SPN	10.87	10.5821	Pam	12.2	12.2	Nrxn1	-0.110482	0.426428	-0.029334	0.801394
Q96MS0	ROBO3_HUMAN	ROBO3		SS_TYPE1	HC substrate	83.18	7.8	0	3	0		0.84	73.67	ROBO1	35.79	35.9874	ROBO1	41.46	41.46	ROBO1	-0.145278	0.294563	0.0164859	0.887594
Q9UJ99	CAD22_HUMAN	CDH22		SS_TYPE1	HC substrate	83.16	7.64	0	2	0		0.78	63.5	EPHA4	31.64	31.7566	CDH2	17.07	17.07	MUC1	0.364082	0.00680134	0.0210673	0.856653
Q9HBT6	CAD20_HUMAN	CDH20		SS_TYPE1	HC substrate	83.15	9.84	0	1	0		0.77	62.17	ROBO1	34.08	34.2441	CDH2	41.46	41.46	CDH2	0.760136	2.6216e-11	0.571667	6.90066e-08
P09758	TACD2_HUMAN	TACSTD2	SUBEXPERT	SS_TYPE1	HC substrate	83.02	7.25	0	3	0		0.82	69.17	CDH2	74.61	75.5633	Tacstd2	74.42	74.42	Tacstd2	-0.177271	0.199711	-0.0191804	0.869373
Q9Y5H3	PCDGA_HUMAN	PCDHGA10		SS_TYPE1	HC substrate	83	6.45	0	0	0		0.82	70.33	TYRO3	13.25	13.0085	CDH2	29.27	29.27	TNFRSF1A	0.649002	1.10873e-07	-0.126211	0.277302
Q99523	SORT_HUMAN	SORT1	SUBEXPERT	SS_TYPE1	HC substrate	82.96	6.85	5	6	0		0.73	54.67	FLT1	24.55	24.5285	SORL1	27.91	27.91	HLA-A	0.809136	1.32669e-13	0.899521	2.4954e-28
P14209	CD99_HUMAN	CD99	SUBLIT	SS_TYPE1	HC substrate	82.89	13.56	6	2	0		0.77	61.5	NRXN1	7.57	7.21786	SORL1	26.67	26.67	DAG1	-0.171261	0.215629	-0.113561	0.32869
Q9ULB4	CADH9_HUMAN	CDH9		SS_TYPE1	HC substrate	82.73	10	5	2	0		0.87	78.33	CDH2	35.99	36.1913	CDH2	53.66	53.66	CDH2	0.194436	0.158877	0.0283824	0.807711
O60896	RAMP3_HUMAN	RAMP3	OTHERS	SS_TYPE1	HC substrate	82.71	6.26	14	0	0		0.8	66.83	NOTCH3	13.51	13.2735	TYRO3	32.5	32.5	IGF1R	-0.0526251	0.705485	-0.0559568	0.631148
P21754	ZP3_HUMAN	ZP3	OTHERS	SS_TYPE1	HC substrate	82.65	10.22	4	2	0		0.88	79.67	NOTCH3	7.78	7.43195	Cdh1	29.27	29.27	CLSTN1	0.0112319	0.935754	-0.0720358	0.536318
Q9UQV4	LAMP3_HUMAN	LAMP3	OTHERS	SS_TYPE1	HC substrate	82.61	7.29	0	1	0		0.79	64.33	SIRPA	6.73	6.3615	Notch1	29.27	29.27	CLSTN2	-0.115394	0.406024	0.0036711	0.974892
Q96D42	HAVR1_HUMAN	HAVCR1		SS_TYPE1	HC substrate	82.59	7.83	0	24	0		0.77	61.17	SORT1	7.69	7.3402	Scn4b	26.83	26.83	CXADR	0.141702	0.306736	0.253256	0.0272886
Q6UXC1	AEGP_HUMAN	MAMDC4		SS_TYPE1	HC substrate	82.58	8.53	0	1	1	1174:R->W	0.74	56.67	ERBB4	5.92	5.53573	Lrp8	26.83	26.83	SIRPA	-0.104377	0.45258	0.0673021	0.563495
Q08345	DDR1_HUMAN	DDR1		SS_TYPE1	HC substrate	82.58	5.94	3	15	0		0.79	65.33	TIE1	15.77	15.5775	Ntrk2	31.71	31.71	Nectin1	0.101384	0.465714	0.195042	0.0913318
Q6ZN44	UNC5A_HUMAN	UNC5A		SS_TYPE1	HC substrate	82.57	10.76	10	0	0		0.83	71.83	PTPRF	6.89	6.52462	ROBO1	29.27	29.27	DAG1	0.316705	0.0196346	0.0322248	0.782283
Q8IY17	PLPL6_HUMAN	PNPLA6		SS_TYPE3	HC substrate	82.57	10.27	6	28	0		0.78	63.5	ROBO1	2.47	2.01855	AXL	34.15	34.15	Cdh1	0.0536748	0.699884	0.080142	0.491333
Q9H2A7	CXL16_HUMAN	CXCL16	SUBLIT	SS_TYPE1	HC substrate	82.4	17.61	9	1	0		0.88	80.5	EPHA4	15.75	15.5571	CD44	36.58	36.58	PTPRF	0.0512677	0.71275	-0.0527329	0.650973
P26842	CD27_HUMAN	CD27	OTHERS	SS_TYPE1	HC substrate	82.33	7.95	5	4	0		0.82	69.83	MET	13.46	13.2226	Notch4	36.58	36.58	HLA-A	-0.207022	0.13309	-0.0437587	0.70741
O95185	UNC5C_HUMAN	UNC5C		SS_TYPE1	HC substrate	82.29	8.45	6	8	0		0.82	70.83	IGF1R	6.55	6.178	ROBO1	31.71	31.71	DAG1	0.804922	2.21389e-13	0.925961	5.01629e-33
P11279	LAMP1_HUMAN	LAMP1		SS_TYPE1	HC substrate	82.24	5.99	4	0	0		0.84	73.67	TYRO3	8.39	8.05383	Dscam	37.21	37.21	SPN	0.189913	0.168985	-0.00916911	0.937342
Q9Y6N8	CAD10_HUMAN	CDH10		SS_TYPE1	HC substrate	82.17	9.02	5	4	0		0.88	79.33	CDH2	37.31	37.537	CDH2	53.66	53.66	CDH2	0.488428	0.000178975	0.0498586	0.668855
Q495A1	TIGIT_HUMAN	TIGIT	OTHERS	SS_TYPE1	HC substrate	82.04	8.09	0	0	0		0.8	65.83	APP	13.52	13.2837	Ephb2	26.83	26.83	Dcc	-0.198587	0.149995	-0.0628744	0.589489
O94826	TOM70_HUMAN	TOMM70		SS_NO_TYPE	HC substrate	81.81	5.46	15	5	0		0.76	60.83	CDH2	3.45	3.01764	Pam	31.71	31.71	Notch4	-0.17739	0.199404	-0.115132	0.321999
Q9Y5F9	PCDGI_HUMAN	PCDHGB6		SS_TYPE1	HC substrate	81.8	11.2	0	5	1	684:P->S	0.82	69.5	FLT1	15.16	14.9557	CDH2	29.27	29.27	Notch2	0.359691	0.00755387	-0.140784	0.225114
Q9Y4D7	PLXD1_HUMAN	PLXND1		SS_NO_TYPE	HC substrate	81.77	5.89	14	5	0		0.82	70	CXADR	4.73	4.32256	MET	19.51	19.51	Lrp8	0.162486	0.240433	0.0232034	0.842296
P54762	EPHB1_HUMAN	EPHB1		SS_TYPE1	HC substrate	81.77	12.85	8	2	0		0.83	71.33	TYRO3	72.36	73.2694	Ephb2	41.86	41.86	Ephb2	0.417537	0.00168197	0.0177259	0.879201
Q15762	CD226_HUMAN	CD226	OTHERS	SS_TYPE1	HC substrate	81.76	8.14	4	13	0		0.79	65.67	NOTCH1	13.1	12.8555	ROBO1	19.51	19.51	Ptprm	-0.00971406	0.944421	0.157211	0.175012
O75581	LRP6_HUMAN	LRP6	SUBEXPERT	SS_TYPE1	HC substrate	81.73	7.14	11	12	1	1401:R->H	0.79	65.67	EPHB2	31	31.1041	LRP1	25.58	25.58	Ghr	-0.0903584	0.515828	0.442339	6.31392e-05
P43121	MUC18_HUMAN	MCAM		SS_TYPE1	HC substrate	81.5	7.02	14	13	0		0.74	57.33	DCC	17.8	17.6471	L1cam	31.82	31.82	SPN	-0.192765	0.162558	-0.00688822	0.952908
O43699	SIGL6_HUMAN	SIGLEC6	OTHERS	SS_TYPE1	HC substrate	81.43	7.85	4	2	0		0.72	53.67	TYRO3	15.89	15.6999	SIRPA	29.27	29.27	Nectin1	0.0179835	0.897303	0.0174271	0.881223
A6NMB1	SIG16_HUMAN	SIGLEC16		SS_TYPE1	HC substrate	81.38	8.32	0	0	0		0.77	62.17	TIE1	12.06	11.7953	Dcc	26.83	26.83	MUC1
Q13634	CAD18_HUMAN	CDH18		SS_TYPE1	HC substrate	81.3	9.69	5	2	0		0.78	62.67	CDH1	36.46	36.6704	CDH2	41.67	41.67	CDH2	0.319243	0.0186231	0.0341009	0.769948
P04440	DPB1_HUMAN	HLA-DPB1		SS_TYPE1	HC substrate	81.24	10.78	14	33	3	223:R->Q;234:V->M;244:I->T	0.82	70	SPN	22.09	22.0206	HLA-A	21.95	21.95	IL1R2	-0.30137	0.0267908	0.0347034	0.765998
Q9ULX7	CAH14_HUMAN	CA14	OTHERS	SS_TYPE1	HC substrate	81.04	13.81	3	0	0		0.84	72.83	PDPN	13.65	13.4163	Notch2	34.15	34.15	Dscam	0.282401	0.038548	0.0750856	0.519158
O14669	TMG2_HUMAN	PRRG2	OTHERS	SS_TYPE1	HC substrate	80.97	12.67	0	0	1	116:G->C	0.74	57.5	CDH2	15.84	15.6489	BTC	29.27	29.27	IL1R2	-0.168713	0.222639	0.0398516	0.732504
Q96PZ7	CSMD1_HUMAN	CSMD1	OTHERS	SS_TYPE1	HC substrate	80.96	11.35	0	18	1	3478:S->N	0.81	68.33	TYRO3	0.87	0.387399	IGF1R	31.71	31.71	SORL1	0.308887	0.023049	0.0542124	0.641844
Q5ZPR3	CD276_HUMAN	CD276	OTHERS	SS_TYPE1	HC substrate	80.93	10.19	0	4	0		0.78	63.5	ERBB4	17.42	17.2597	Dscam	29.27	29.27	PTK7	-0.290691	0.0329712	-0.0506153	0.664129
Q9NQS3	NECT3_HUMAN	NECTIN3	SUBLIT	SS_NO_TYPE	HC substrate	80.9	15.4	6	2	1	432:R->L	0.79	64.83	NECTIN1	28.96	29.0244	Nectin1	34.15	34.15	Nectin1	0.0577966	0.67805	0.00030042	0.997945
O76095	JTB_HUMAN	JTB	OTHERS	SS_TYPE1	HC substrate	80.88	8.2	0	0	0		0.77	61.33	AXL	14.38	14.1605	SORT1	24.39	24.39	Epha4	0.189094	0.170866	-0.0742649	0.523749
P54760	EPHB4_HUMAN	EPHB4	SUBLIT	SS_TYPE1	HC substrate	80.88	17.51	8	11	0		0.78	63.67	SDC3	55.22	55.7957	Ephb2	29.27	29.27	Ephb2	-0.442319	0.000811444	-0.031938	0.784174
Q96PX8	SLIK1_HUMAN	SLITRK1	OTHERS	SS_TYPE1	HC substrate	80.85	8.11	4	2	0		0.8	66.5	AXL	8.62	8.28831	Lrrc4b	34.15	34.15	SPN	0.562553	9.53878e-06	0.36364	0.00124266
Q9HC56	PCDH9_HUMAN	PCDH9	OTHERS	SS_TYPE1	HC substrate	80.81	10.3	0	1	0		0.81	68.5	DLL1	11.4	11.1224	CDH2	21.95	21.95	Ntrk2	0.871512	1.01517e-17	0.818196	1.82927e-19
P34810	CD68_HUMAN	CD68		SS_TYPE1	HC substrate	80.79	11.55	4	22	3	329:I->T;340:A->T;350:A->T	0.84	73	TYRO3	7.63	7.27903	MET	26.67	26.67	CXADR	-0.144041	0.298737	0.0424183	0.715986
P55289	CAD12_HUMAN	CDH12		SS_TYPE1	HC substrate	80.73	9.04	5	3	0		0.79	64.83	LRRC4B	36.02	36.2218	CDH2	37.5	37.5	CDH2	0.0713367	0.608229	0.0498158	0.669123
Q9Y5H1	PCDG2_HUMAN	PCDHGA2		SS_TYPE1	HC substrate	80.59	6.8	0	0	0		0.81	68.33	NOTCH3	12.34	12.0807	Cdh1	24.39	24.39	Pam	0.0558279	0.688447	-0.164636	0.155261
O00533	NCHL1_HUMAN	CHL1		SS_TYPE1	HC substrate	80.56	7.36	6	8	0		0.82	69.17	L1CAM	40.15	40.4323	L1cam	51.22	51.22	L1cam	0.288649	0.0342783	0.0385015	0.741243
Q6UWI2	PARM1_HUMAN	PARM1	OTHERS	SS_TYPE1	HC substrate	80.56	11.17	0	0	0		0.8	67	CDH2	10.32	10.0214	Lrrc4b	34.15	34.15	HLA-A	-0.313414	0.0210156	0.0602589	0.605094
P55291	CAD15_HUMAN	CDH15	OTHERS	SS_TYPE1	HC substrate	80.55	11.56	7	4	0		0.74	56.33	EPHA4	39.68	39.9531	CDH2	30	30	Pam	-0.0138271	0.920952	-0.0470679	0.686395
Q8NFM7	I17RD_HUMAN	IL17RD	OTHERS	SS_TYPE1	HC substrate	80.54	8.88	6	6	2	301:V->M;306:P->S	0.77	61.67	LRRC4B	4.74	4.33276	Dscam	29.27	29.27	Dll1	0.176626	0.201379	-0.0830902	0.475478
Q86UP0	CAD24_HUMAN	CDH24		SS_TYPE1	HC substrate	80.51	10.22	5	0	0		0.86	76.67	APLP1	34.07	34.2339	CDH2	43.9	43.9	CDH2	0.264114	0.0536268	-0.106047	0.361901
Q9UN71	PCDGG_HUMAN	PCDHGB4		SS_TYPE1	HC substrate	80.48	10.11	0	0	0		0.81	68.17	FLT1	16.04	15.8528	CDH2	19.51	19.51	CLSTN1	0.316631	0.0196651	-0.110864	0.34038
P20273	CD22_HUMAN	CD22	OTHERS	SS_TYPE1	HC substrate	80.45	9.15	7	0	0		0.8	67	TYRO3	16.53	16.3523	PTK7	35.9	35.9	SPN	0.249139	0.0692608	0.393119	0.000443241
Q9ULB5	CADH7_HUMAN	CDH7		SS_TYPE1	HC substrate	80.44	9.32	5	5	0		0.81	68.33	EPHA4	37.45	37.6797	CDH2	51.22	51.22	CDH2	0.512667	7.38846e-05	0.00650761	0.955507
Q9BZA8	PC11Y_HUMAN	PCDH11Y		SS_TYPE1	HC substrate	80.3	10.43	0	5	0		0.79	65.67	DLL1	9.25	8.93057	Cdh1	24.39	24.39	Dscam	0.52832	4.0232e-05	0.0284785	0.807072
Q9BZA7	PC11X_HUMAN	PCDH11X		SS_TYPE1	HC substrate	80.3	10.43	0	8	0		0.79	65.67	DLL1	9.43	9.11408	Cdh1	24.39	24.39	Dscam	0.363945	0.00682388	0.0376428	0.746818
P21583	SCF_HUMAN	KITLG	OTHERS	SS_TYPE1	HC substrate	80.27	8.67	0	37	2	210:D->Y;232:F->Y	0.77	61.67	FLT1	8.79	8.46162	CDH2	30.23	30.23	SPN	-0.225219	0.101546	-0.0964823	0.407042
Q9NZQ7	PD1L1_HUMAN	CD274		SS_TYPE1	HC substrate	80.23	7.67	9	25	0		0.83	71.33	PAM	19.66	19.5433	CXADR	29.27	29.27	TYRO3	-0.298131	0.0285532	0.0241916	0.835672
Q9Y5H4	PCDG1_HUMAN	PCDHGA1		SS_TYPE1	HC substrate	80.15	7.3	0	0	0		0.8	67.33	NOTCH1	13.64	13.4061	Cdh1	24.39	24.39	Pam	0.556842	1.22631e-05	-0.0996258	0.391856
P98164	LRP2_HUMAN	LRP2	SUBLIT	SS_TYPE1	HC substrate	80.11	11.59	14	32	0		0.81	68.67	PAM	35.38	35.5694	LRP1	25.58	25.58	Pam	0.703505	2.97921e-09	0.627101	1.353e-09
Q08174	PCDH1_HUMAN	PCDH1		SS_TYPE1	HC substrate	80.04	8.97	0	0	0		0.77	61.67	NGFR	12.08	11.8157	Cdh1	26.83	26.83	Lrp8	-0.1647	0.233999	0.0960414	0.409199
Q5DID0	UROL1_HUMAN	UMODL1	OTHERS	SS_TYPE1	LC substrate	79.97	8.99	0	0	0		0.76	60.67	CDH2	5.01	4.60801	Notch2	29.27	29.27	SORT1	0.0645506	0.642839	-0.0405283	0.728137
Q9H3T3	SEM6B_HUMAN	SEMA6B	OTHERS	SS_TYPE1	LC substrate	79.97	9.24	0	0	0		0.8	66.67	CDH1	4.5	4.08808	AXL	9.76	9.76	JAG2	0.223579	0.104128	-0.0530589	0.648957
Q16655	MAR1_HUMAN	MLANA		SS_TYPE3	LC substrate	79.79	9.93	0	6	0		0.78	63.33	EPHA4	24.58	24.5591	CXADR	34.15	34.15	IL1R2	0.027632	0.842779	-0.00143699	0.990171
Q13332	PTPRS_HUMAN	PTPRS		SS_TYPE1	LC substrate	79.7	8.63	11	1	0		0.78	64	APP	66.79	67.591	PTPRF	48.78	48.78	PTPRF	-0.0195763	0.888262	0.318582	0.0050351
Q9Y219	JAG2_HUMAN	JAG2	SUBEXPERT	SS_TYPE1	LC substrate	79.41	18.48	20	14	0		0.7	49.5	NOTCH4	21.57	21.4905	Notch2	36.58	36.58	NGFR	-0.145375	0.294236	-0.0946601	0.416
P05538	DQB2_HUMAN	HLA-DQB2		SS_TYPE1	LC substrate	79.36	9.98	14	1	0		0.79	65.5	NECTIN1	17.16	16.9946	HLA-A	17.07	17.07	ROBO1	-0.0978445	0.48151	0.0168747	0.884961
P22607	FGFR3_HUMAN	FGFR3	SUBLIT	SS_TYPE1	LC substrate	79.25	10.49	9	59	7	370:G->C;371:S->C;373:Y->C;375:G->C;380:G->R;384:F->L;391:A->E	0.7	49.83	NGFR	26.55	26.5674	FLT1	24.39	24.39	ERBB4	0.579792	4.34069e-06	-0.00656372	0.955124
Q92823	NRCAM_HUMAN	NRCAM		SS_TYPE1	LC substrate	79.18	7.88	8	19	0		0.89	81.83	L1CAM	39.19	39.4536	L1cam	53.49	53.49	L1cam	0.158521	0.252256	0.0473492	0.68462
Q6UXV0	GFRAL_HUMAN	GFRAL		SS_NO_TYPE	LC substrate	79.16	7.73	0	1	0		0.72	53.33	NOTCH3	7.61	7.25864	Ghr	22.5	22.5	TNFRSF1A	0.591628	2.46197e-06	0.185363	0.108913
P29322	EPHA8_HUMAN	EPHA8	OTHERS	SS_TYPE1	LC substrate	79.06	10.04	7	5	0		0.69	48.17	APLP2	55.62	56.2035	Epha4	21.95	21.95	BTC	0.203259	0.140446	-0.0742175	0.524014
Q02223	TNR17_HUMAN	TNFRSF17	SUBEXPERT	SS_TYPE3	LC substrate	79.02	15.3	5	0	4	54:A->V;65:I->V;75:F->V;81:N->S	0.77	62.17	FLT1	14.13	13.9056	BTC	27.91	27.91	Cdh1	-0.122562	0.377288	-0.0347338	0.7658
P19235	EPOR_HUMAN	EPOR	OTHERS	SS_TYPE1	LC substrate	78.98	14.62	7	34	0		0.81	68.5	SPN	9.65	9.33836	Ghr	23.26	23.26	Ephb2	-0.00191179	0.989053	-0.113041	0.330922
Q9Y5F8	PCDGJ_HUMAN	PCDHGB7		SS_TYPE1	LC substrate	78.96	12.84	0	0	0		0.81	67.67	FLT1	12.06	11.7953	CDH2	29.27	29.27	MUC1	0.359573	0.00757513	-0.142916	0.2181
Q9ULT6	ZNRF3_HUMAN	ZNRF3	OTHERS	SS_TYPE1	LC substrate	78.94	10.6	5	4	0		0.8	67.33	NOTCH2	2.46	2.00836	TYRO3	29.27	29.27	SORL1	0.39663	0.00298522	0.0568301	0.625821
A4D2H0	CTGEF_HUMAN	CTAGE15		SS_NO_TYPE	LC substrate	78.94	8.81	0	0	0		0.77	62.17	FLT1	5.66	5.27067	Cdh1	34.15	34.15	HLA-A	-0.0274071	0.844043	-0.0415295	0.721691
A4FU28	CTGE9_HUMAN	CTAGE9		SS_NO_TYPE	LC substrate	78.94	8.81	0	0	0		0.77	62.17	FLT1	4.76	4.35315	BSG	34.15	34.15	HLA-A	-0.170678	0.217219	-0.0305154	0.793569
P0CG41	CTGE8_HUMAN	CTAGE8		SS_NO_TYPE	LC substrate	78.94	8.81	0	0	0		0.77	62.17	FLT1	3.09	2.65063	IL1R2	34.15	34.15	HLA-A	-0.110943	0.424491	-0.0394452	0.735131
Q86UF2	CTGE6_HUMAN	CTAGE6		SS_NO_TYPE	LC substrate	78.94	8.81	0	0	0		0.77	62.17	FLT1	2.96	2.5181	IL1R2	34.15	34.15	HLA-A	-0.0484338	0.727998	-0.0305495	0.793343
Q8IX94	CTGE4_HUMAN	CTAGE4		SS_NO_TYPE	LC substrate	78.94	8.81	0	0	0		0.77	62.17	FLT1	3.09	2.65063	IL1R2	34.15	34.15	HLA-A	-0.149414	0.280881	-0.0274088	0.814187
P78552	I13R1_HUMAN	IL13RA1		SS_TYPE1	LC substrate	78.89	13.19	5	1	0		0.73	55.5	PAM	8.43	8.09461	Ghr	25	25	Pam	-0.176524	0.201644	0.0211166	0.856321
Q8TC27	ADA32_HUMAN	ADAM32	OTHERS	SS_TYPE1	LC substrate	78.84	7.07	0	0	0		0.75	58.83	NTRK2	3.43	2.99725	LRP1	26.83	26.83	PTPRF	0.00198309	0.988645	0.0443296	0.703768
Q19T08	ECSCR_HUMAN	ECSCR	OTHERS	SS_TYPE1	LC substrate	78.63	10.32	0	0	0		0.79	65	CLSTN1	12.2	11.938	LRP6	19.51	19.51	Epha4	-0.346145	0.01035	-0.0466883	0.688794
Q02763	TIE2_HUMAN	TEK	OTHERS	SS_TYPE1	LC substrate	78.6	11.75	8	31	0		0.86	76	FLT1	47.06	47.4768	TIE1	36.58	36.58	TIE1	-0.0878573	0.527561	-0.0134849	0.907958
P78504	JAG1_HUMAN	JAG1	SUBLIT	SS_TYPE1	LC substrate	78.59	13.03	32	36	0		0.83	71.33	NOTCH3	53.78	54.3277	JAG2	39.13	39.13	TYRO3	-0.291559	0.0324278	-0.111452	0.337809
P50281	MMP14_HUMAN	MMP14		SS_TYPE1	LC substrate	78.51	15.27	5	31	0		0.7	49.17	CLSTN1	4.64	4.23081	Pam	12.2	12.2	PTPRF	-0.372438	0.00554815	-0.0640073	0.582787
O60245	PCDH7_HUMAN	PCDH7	OTHERS	SS_TYPE1	LC substrate	78.5	11.19	11	0	0		0.78	63.17	NGFR	12.07	11.8055	Cdh1	31.71	31.71	Nectin1	0.23944	0.0811921	0.0387614	0.739558
Q8WWG9	KCNE4_HUMAN	KCNE4		SS_NO_TYPE	LC substrate	78.44	10.45	5	0	1	98:G->S	0.71	52.17	CXADR	8.6	8.26792	KCNE1	36.58	36.58	KCNE1	-0.0466546	0.737625	-0.0734164	0.528516
A6NC97	F172B_HUMAN	FAM172BP		SS_NO_TYPE	LC substrate	78.41	7.3	0	0	0		0.75	59	DSCAM	9.94	9.63401	NGFR	24.32	24.32	Dscam
Q95460	HMR1_HUMAN	MR1		SS_TYPE1	LC substrate	78.41	15.78	0	1	0		0.74	56.33	ROBO1	38.42	38.6686	HLA-A	36.58	36.58	Epha4	-0.450974	0.000620814	-0.103773	0.372343
O94898	LRIG2_HUMAN	LRIG2		SS_TYPE1	LC substrate	78.39	8.59	0	2	0		0.75	57.67	CDH2	12.21	11.9482	Lrrc4b	21.95	21.95	BSG	0.575902	5.20513e-06	0.446392	5.30456e-05
P14616	INSRR_HUMAN	INSRR		SS_TYPE1	LC substrate	78.23	11.57	0	3	1	928:P->L	0.79	65.5	APP	56.28	56.8763	IGF1R	35.71	35.71	DAG1	0.339747	0.0119554	-0.0605346	0.60344
P23471	PTPRZ_HUMAN	PTPRZ1	SUBLIT	SS_TYPE1	LC substrate	78.21	12.48	8	11	0		0.79	64.67	FLT1	10.41	10.1132	PTPRF	26.09	26.09	SDC3	0.765031	1.63865e-11	0.0340209	0.770473
Q2VWP7	PRTG_HUMAN	PRTG	SUBLIT	SS_NO_TYPE	LC substrate	78.2	10.22	0	1	0		0.77	62.17	NRXN1	22.09	22.0206	Dcc	26.83	26.83	Lrp8	0.275159	0.0440365	0.0457692	0.694615
Q9Y5G1	PCDGF_HUMAN	PCDHGB3		SS_TYPE1	LC substrate	78.11	9.61	0	0	0		0.82	70.5	FLT1	14.1	13.875	CDH2	36.58	36.58	CSF1	0.335188	0.0132263	-0.103957	0.37149
P15941	MUC1_HUMAN	MUC1	SUBEXPERT	SS_TYPE1	LC substrate	78.05	8.02	20	21	0		0.71	52	TIE1	1.51	1.03986	Notch1	32.56	32.56	Pam	-0.10953	0.430451	-0.0219679	0.850594
P58511	SIM11_HUMAN	SMIM11		SS_NO_TYPE	LC substrate	78.04	4.59	0	0	0		0.84	73.83	PTK7	20.69	20.5933	LRP1	26.19	26.19	Notch3
Q6UXZ4	UNC5D_HUMAN	UNC5D		SS_TYPE1	LC substrate	77.99	10.28	6	0	0		0.78	63	TYRO3	7.03	6.66735	ROBO1	9.76	9.76	HLA-A	0.138865	0.316619	0.0276085	0.812857
Q6IA17	SIGIR_HUMAN	SIGIRR		SS_TYPE3	LC substrate	77.99	10.16	13	0	1	115:P->R	0.77	62.33	FLT1	8.78	8.45142	LDLR	12.2	12.2	Notch1	0.464991	0.000396288	-0.0737516	0.52663
O14511	NRG2_HUMAN	NRG2	SUBLIT	SS_TYPE1	LC substrate	77.98	13.93	32	0	0		0.69	49	NOTCH2	5.53	5.13814	ROBO1	24.39	24.39	JAG2	0.0538518	0.698942	0.21624	0.0606331
O60939	SCN2B_HUMAN	SCN2B	SUBLIT	SS_TYPE1	LC substrate	77.97	8.61	12	11	0		0.81	68.33	NOTCH4	26.51	26.5267	Scn4b	39.02	39.02	Ntrk2	0.606511	1.16774e-06	0.12121	0.296936
Q96PE5	OPALI_HUMAN	OPALIN	OTHERS	SS_TYPE1	LC substrate	77.95	12.14	0	0	0		0.75	59	TIE1	14.18	13.9566	CLSTN2	31.71	31.71	BSG	0.796072	6.23986e-13	0.949514	5.39836e-39
P01889	HLAB_HUMAN	HLA-B		SS_TYPE1	LC substrate	77.82	12.73	15	50	3	306:V->I;329:A->T;331:M->V	0.75	58.33	APLP2	85.64	86.808	HLA-A	68.18	68.18	HLA-A	-0.360327	0.00744066	0.002371	0.983782
Q02297	NRG1_HUMAN	NRG1		SS_TYPE1	LC substrate	77.77	8.94	38	59	0		0.79	65.33	PTPRM	5	4.59782	Scn4b	25.58	25.58	ERBB4	0.436165	0.00097748	0.0233111	0.841574
Q9NQ25	SLAF7_HUMAN	SLAMF7		SS_TYPE1	LC substrate	77.62	11.08	4	0	0		0.76	60.67	NOTCH4	12.54	12.2846	CXADR	12.2	12.2	CXADR	-0.179207	0.194765	-0.0271136	0.816153
Q6J9G0	STYK1_HUMAN	STYK1		SS_NO_TYPE	LC substrate	77.59	10.44	0	1	0		0.76	59.33	LDLR	22.75	22.6934	MET	31.71	31.71	Dscam	-0.0293789	0.832978	0.100242	0.38892
Q9BQ51	PD1L2_HUMAN	PDCD1LG2	OTHERS	SS_TYPE1	LC substrate	77.57	10.48	5	0	2	229:F->S;241:I->T	0.79	64.5	CLSTN2	14.29	14.0687	Nectin1	26.83	26.83	Notch2	-0.320595	0.0181023	0.0569124	0.62532
Q8WY21	SORC1_HUMAN	SORCS1	SUBLIT	SS_TYPE1	LC substrate	77.4	15.74	0	2	0		0.77	61	APLP1	15.84	15.6489	SORL1	26.83	26.83	LRP1	0.327679	0.0155722	0.0442933	0.703999
Q13740	CD166_HUMAN	ALCAM	OTHERS	SS_TYPE1	LC substrate	77.25	14.26	5	8	0		0.88	80.67	APP	11.84	11.571	BSG	42.86	42.86	Ptprm	0.152206	0.271889	0.656601	1.19381e-10
Q96PJ5	FCRL4_HUMAN	FCRL4		SS_TYPE1	LC substrate	77.2	11.41	0	0	0		0.79	65.5	NGFR	13.01	12.7638	PTK7	36.58	36.58	CXADR	-0.114083	0.411414	-0.0397364	0.733248
O43506	ADA20_HUMAN	ADAM20	OTHERS	SS_TYPE1	LC substrate	77.09	15.66	4	0	0		0.78	64.17	EPHA4	5.65	5.26048	PTPRF	21.95	21.95	PTK7	0.156725	0.257738	0.249415	0.0297973
Q96AP7	ESAM_HUMAN	ESAM		SS_TYPE1	LC substrate	77.08	15.62	3	1	1	273:R->C	0.78	62.5	TYRO3	26.41	26.4247	CXADR	9.76	9.76	L1cam	0.105988	0.445595	-0.0705505	0.544776
Q9UPZ6	THS7A_HUMAN	THSD7A	OTHERS	SS_TYPE1	LC substrate	77.05	11.66	10	4	0		0.8	66.67	APP	3.14	2.7016	TYRO3	26.83	26.83	Notch1	0.262232	0.0554175	-0.00607237	0.95848
Q16288	NTRK3_HUMAN	NTRK3		SS_TYPE1	LC substrate	76.89	10.25	13	28	0		0.77	62.33	PAM	55.42	55.9996	Ntrk2	27.27	27.27	CDH2	0.559531	1.09015e-05	0.0212117	0.855681
O14917	PCD17_HUMAN	PCDH17		SS_TYPE1	LC substrate	76.88	9.38	0	1	0		0.77	61.33	TYRO3	12.51	12.2541	CDH2	31.71	31.71	Ephb2	0.500799	0.000114892	0.301578	0.00810971
P98172	EFNB1_HUMAN	EFNB1	SUBLIT	SS_TYPE1	LC substrate	76.78	21.36	8	14	0		0.69	48.5	IFNAR2	7.8	7.45234	Ntrk2	39.02	39.02	SPN	-0.242289	0.0775302	-0.0621554	0.593761
Q9NR61	DLL4_HUMAN	DLL4		SS_TYPE1	LC substrate	76.73	12.82	22	11	0		0.83	71.5	NECTIN1	50.8	51.2896	Dll1	14.63	14.63	Dll1	-0.0764596	0.582649	-0.0114089	0.922079
P16581	LYAM2_HUMAN	SELE	OTHERS	SS_TYPE1	LC substrate	76.73	12.08	3	16	2	550:P->S;575:L->F	0.81	67.67	FLT1	6.39	6.01488	AXL	28.57	28.57	MET	-0.269271	0.0489572	-0.0369338	0.751431
P51805	PLXA3_HUMAN	PLXNA3		SS_TYPE1	LC substrate	76.68	10.07	8	2	1	1238:V->M	0.8	66.83	AXL	7.27	6.91202	MET	26.83	26.83	Cdh1	-0.0335156	0.809871	-0.017689	0.879451
Q6EMK4	VASN_HUMAN	VASN	SUBEXPERT	SS_TYPE1	LC substrate	76.67	12.5	0	1	0		0.75	58.17	FLT1	15.45	15.2513	Lrrc4b	14.63	14.63	CXADR	-0.35689	0.00807083	-0.127774	0.27135
Q9Y5G2	PCDGE_HUMAN	PCDHGB2		SS_TYPE1	LC substrate	76.65	10.33	0	0	1	687:K->E	0.82	70.5	FLT1	15.36	15.1595	CDH2	19.51	19.51	Ptprm	0.656317	7.12047e-08	-0.113287	0.329865
P17927	CR1_HUMAN	CR1	OTHERS	SS_TYPE1	LC substrate	76.5	10.86	11	12	1	1969:T->A	0.8	66.67	MET	2.35	1.89622	LDLR	15.56	15.56	Dscam	-0.190973	0.166576	0.0824659	0.478812
Q9UPU3	SORC3_HUMAN	SORCS3		SS_TYPE1	LC substrate	76.49	18.16	0	0	0		0.68	46.17	APLP1	16.53	16.3523	SORL1	26.83	26.83	LDLR	0.572704	6.03251e-06	0.0473247	0.684774
Q96CP6	ASTRA_HUMAN	GRAMD1A		SS_NO_TYPE	LC substrate	76.48	14.99	0	0	0		0.78	63.67	FLT1	3.59	3.16036	Notch4	36.58	36.58	CLSTN1	-0.249046	0.069368	-0.0162765	0.889013
P35916	VGFR3_HUMAN	FLT4	SUBLIT	SS_TYPE1	LC substrate	76.45	22.97	9	15	0		0.74	56.5	TIE1	38.52	38.7705	FLT1	36.58	36.58	FLT1	-0.256218	0.0614695	-0.0706409	0.544259
O94991	SLIK5_HUMAN	SLITRK5		SS_TYPE1	LC substrate	76.33	14.85	10	1	0		0.76	59.67	MUC1	9.81	9.50148	Lrrc4b	24.39	24.39	Tacstd2	0.157401	0.255666	-0.0311764	0.7892
Q12907	LMAN2_HUMAN	LMAN2	OTHERS	SS_TYPE1	LC substrate	76.31	11.17	10	0	0		0.78	63.83	AXL	7.3	6.9426	SORL1	13.95	13.95	CDH2	-0.240127	0.0802967	-0.0718325	0.537472
Q86XK7	VSIG1_HUMAN	VSIG1	OTHERS	SS_TYPE1	LC substrate	76.26	13.51	0	0	0		0.7	49.33	TIE1	19.38	19.2578	CXADR	34.15	34.15	HLA-A	-0.0724506	0.602626	-0.0106202	0.927451
P28908	TNR8_HUMAN	TNFRSF8	OTHERS	SS_TYPE1	LC substrate	76.17	15.08	5	7	1	402:S->G	0.8	66.83	TACSTD2	7.23	6.87124	TNFRSF1A	29.27	29.27	VASN	-0.193347	0.161268	-0.00742805	0.949222
Q92729	PTPRU_HUMAN	PTPRU	OTHERS	SS_TYPE1	LC substrate	76.06	18.44	4	4	0		0.72	52.83	ROBO1	53.94	54.4908	Ptprm	34.15	34.15	Dll1	0.270403	0.0479779	-0.0187949	0.871976
Q6UY09	CEA20_HUMAN	CEACAM20		SS_TYPE1	LC substrate	76	12.34	0	0	0		0.78	62.83	DCC	14.6	14.3847	L1cam	31.71	31.71	CXADR	0.0947183	0.495693	0.111235	0.338758
Q9NPY3	C1QR1_HUMAN	CD93		SS_TYPE1	LC substrate	75.96	25.94	4	1	0		0.72	53	MUC1	11.66	11.3875	JAG2	31.71	31.71	Cdh1	-0.247654	0.0709904	-0.0282506	0.808587
P01589	IL2RA_HUMAN	IL2RA		SS_TYPE1	LC substrate	75.89	11.35	17	41	0		0.76	60.67	ROBO1	10.66	10.368	CSF1	33.33	33.33	Notch3	-0.242336	0.0774714	0.024676	0.832429
P13224	GP1BB_HUMAN	GP1BB		SS_TYPE1	LC substrate	75.87	9.18	13	23	0		0.8	67.17	VASN	15.05	14.8435	Lrrc4b	6.67	6.67	Dll1	0.474309	0.000290885	-0.0319767	0.783918
A8MVZ5	BTNLA_HUMAN	BTNL10	OTHERS	SS_TYPE1	LC substrate	75.78	14.97	0	0	0		0.8	67.5	PTK7	10.65	10.3578	CXADR	31.71	31.71	DAG1
P98153	IDD_HUMAN	DGCR2	OTHERS	SS_TYPE1	LC substrate	75.78	11.54	0	4	0		0.74	56.67	CDH2	7.27	6.91202	IL1R2	7.69	7.69	LDLR	0.448181	0.000677385	0.260248	0.0231796
P29376	LTK_HUMAN	LTK		SS_TYPE1	LC substrate	75.74	9.92	0	2	0		0.83	72	PAM	18.06	17.9121	IGF1R	28.89	28.89	SIRPA	0.00631054	0.963878	0.104312	0.369853
A2A2V5	SRTM1_HUMAN	SERTM1		SS_NO_TYPE	LC substrate	75.73	11.27	0	0	0		0.78	63.33	FLT1	11.22	10.9389	APP	14.63	14.63	LDLR	-0.156117	0.259614	-0.0205549	0.860104
Q13445	TMED1_HUMAN	TMED1	OTHERS	SS_TYPE1	LC substrate	75.64	14.54	0	1	0		0.73	54.67	NTRK2	10.57	10.2763	CDH2	9.76	9.76	L1cam	-0.309511	0.022759	-0.115082	0.32221
Q14956	GPNMB_HUMAN	GPNMB	OTHERS	SS_TYPE1	LC substrate	75.55	11.18	5	15	0		0.75	58.17	APP	3.85	3.42543	Dcc	31.71	31.71	Aplp1	-0.224335	0.102932	-0.0366096	0.753543
O00238	BMR1B_HUMAN	BMPR1B	OTHERS	SS_TYPE1	LC substrate	75.52	11.15	4	23	1	149:R->W	0.81	67.67	PTPRF	19.92	19.8083	IGF1R	30.95	30.95	Dscam	0.450631	0.000627523	-0.00341301	0.976656
O60667	FAIM3_HUMAN	FCMR		SS_NO_TYPE	LC substrate	75.38	13.07	0	6	0		0.77	61.17	TIE1	6.92	6.5552	PTPRF	26.83	26.83	Dscam	-0.200127	0.146797	-0.0570297	0.624606
Q9BQS7	HEPH_HUMAN	HEPH	OTHERS	SS_TYPE1	LC substrate	75.37	13.75	10	1	0		0.81	68.5	CDH2	2.5	2.04914	Dcc	26.83	26.83	IGF1R	0.183037	0.185239	0.251091	0.0286796
P06213	INSR_HUMAN	INSR	SUBLIT	SS_TYPE1	LC substrate	75.26	16.57	12	79	0		0.81	67.67	PTPRF	57.24	57.855	IGF1R	30.23	30.23	CXADR	0.0719886	0.604947	0.247136	0.0313753
Q8TDQ0	HAVR2_HUMAN	HAVCR2	OTHERS	SS_TYPE1	LC substrate	75.18	9.22	5	10	0		0.71	52.17	FLT1	14.29	14.0687	L1cam	34.15	34.15	CXADR	0.405626	0.00234261	-0.00195301	0.986641
Q9H156	SLIK2_HUMAN	SLITRK2	OTHERS	SS_TYPE1	LC substrate	75.14	17.15	4	2	0		0.83	72	PTPRF	7.34	6.98338	VASN	31.71	31.71	DAG1	0.468185	0.000356783	0.0947905	0.415355
Q9C0A0	CNTP4_HUMAN	CNTNAP4		SS_TYPE1	LC substrate	75.08	9.65	0	1	0		0.77	61.67	NGFR	3.29	2.85452	Dll1	26.83	26.83	BTC	0.889626	2.45964e-19	0.919286	1.08307e-31
Q92637	FCGRB_HUMAN	FCGR1B		SS_TYPE1	LC substrate	75.07	12.1	0	0	0		0.77	62.17	BSG	19.29	19.1661	Dcc	26.83	26.83	Notch2	0.074127	0.594236	0.0173327	0.881862
Q8IYV9	IZUM1_HUMAN	IZUMO1	OTHERS	SS_TYPE1	LC substrate	75.03	10.44	4	0	0		0.77	61.17	CDH1	9.14	8.81843	Dscam	34.15	34.15	HLA-A	-0.0420429	0.762762	-0.0582447	0.617234
Q96JQ0	PCD16_HUMAN	DCHS1		SS_TYPE1	LC substrate	74.96	11.61	0	8	0		0.76	59.67	CLSTN1	4.7	4.29198	CDH2	17.07	17.07	MET	-0.145643	0.293338	-0.0668782	0.56596
Q9HCL0	PCD18_HUMAN	PCDH18	OTHERS	SS_TYPE1	LC substrate	74.95	11.43	0	0	0		0.77	62	SORL1	13.57	13.3347	CDH2	26.83	26.83	CDH2	-0.264014	0.0537208	-0.0916825	0.430882
P43489	TNR4_HUMAN	TNFRSF4		SS_TYPE1	LC substrate	74.82	18.14	5	3	0		0.73	54.33	TIE1	22.74	22.6833	NGFR	9.76	9.76	Dscam	-0.332044	0.0141687	-0.0512034	0.660465
P35968	VGFR2_HUMAN	KDR		SS_TYPE1	LC substrate	74.8	12.04	15	72	0		0.82	70.17	SIRPA	44.47	44.8364	FLT1	43.9	43.9	FLT1	-0.302668	0.0261104	-0.0609197	0.601134
Q96A28	SLAF9_HUMAN	SLAMF9	OTHERS	SS_TYPE1	LC substrate	74.76	14.25	0	1	0		0.78	63.83	NOTCH2	12.46	12.2031	PTK7	24.39	24.39	CLSTN1	-0.177603	0.198858	-0.0245924	0.832988
Q5JZY3	EPHAA_HUMAN	EPHA10		SS_TYPE1	LC substrate	74.76	13.04	7	2	0		0.71	52	CLSTN2	45.73	46.1209	Epha4	29.27	29.27	Cdh1	0.198166	0.150879	-0.0228232	0.844848
P24394	IL4RA_HUMAN	IL4R	OTHERS	SS_TYPE1	LC substrate	74.75	9.64	5	15	0		0.77	62	APP	5.58	5.18911	TIE1	25	25	TIE1	-0.194091	0.159631	-0.0426903	0.714242
Q9UBV2	SE1L1_HUMAN	SEL1L	OTHERS	SS_TYPE1	LC substrate	74.63	11.56	22	0	0		0.78	64	EPHB2	4.28	3.8638	Lrp8	29.27	29.27	CSF1	0.0392619	0.778041	0.161228	0.164111
Q9Y279	VSIG4_HUMAN	VSIG4	OTHERS	SS_TYPE1	LC substrate	74.6	11.66	0	5	1	279:G->E	0.76	60.17	SORL1	14.79	14.5784	CXADR	26.83	26.83	MERTK	-0.0745021	0.592366	0.0243462	0.834637
Q14954	KI2S1_HUMAN	KIR2DS1		SS_TYPE1	LC substrate	74.52	12.58	0	0	0		0.77	61.67	CXADR	11.51	11.2346	Lrp8	25.64	25.64	Pam
P11362	FGFR1_HUMAN	FGFR1	OTHERS	SS_TYPE1	LC substrate	74.41	11.59	8	104	2	374:Y->C;381:C->R	0.75	58.17	SORL1	26.76	26.7815	FLT1	21.95	21.95	Lrrc4b	-0.157979	0.253901	-0.0974284	0.402436
P01920	DQB1_HUMAN	HLA-DQB1		SS_TYPE1	LC substrate	74.34	9.94	0	46	5	229:S->N;235:I->V;252:H->R;253:H->Q;256:Q->R	0.81	68.33	NECTIN1	17.24	17.0762	HLA-A	14.63	14.63	ROBO1	-0.307102	0.0238952	0.0380467	0.744194
P12314	FCGR1_HUMAN	FCGR1A	OTHERS	SS_TYPE1	LC substrate	74.33	11.81	21	14	0		0.77	62.17	BSG	19.52	19.4006	Dcc	26.83	26.83	Notch2	0.0844801	0.543611	0.0103785	0.929097
P40189	IL6RB_HUMAN	IL6ST	OTHERS	SS_TYPE1	LC substrate	74.32	11.63	10	51	0		0.8	65.83	MET	12.2	11.938	PTPRF	30.95	30.95	ERBB4	-0.0105498	0.939648	-0.0557361	0.632497
Q14953	KI2S5_HUMAN	KIR2DS5		SS_TYPE1	LC substrate	74.31	12.42	0	0	1	237:E->K	0.78	63.33	CXADR	10.2	9.89907	Dscam	28.2	28.2	Notch2
Q9UM73	ALK_HUMAN	ALK	OTHERS	SS_TYPE1	LC substrate	74	10.65	18	45	0		0.79	64.33	PTPRF	9.32	9.00194	IGF1R	31.71	31.71	TYRO3	0.590995	2.53923e-06	0.0719172	0.536991
P43628	KI2L3_HUMAN	KIR2DL3		SS_TYPE1	LC substrate	73.92	13.96	4	0	0		0.72	52.67	NGFR	11.73	11.4589	L1cam	27.5	27.5	Notch2	-0.136845	0.323778	-0.0470618	0.686434
Q16790	CAH9_HUMAN	CA9	OTHERS	SS_TYPE1	LC substrate	73.82	8.71	7	13	0		0.75	58.83	CDH2	8.5	8.16597	Npr3	34.15	34.15	Notch1	-0.0531129	0.70288	-0.0500807	0.667466
Q96HA4	CA159_HUMAN	C1orf159		SS_NO_TYPE	LC substrate	73.81	12.88	0	0	0		0.76	59.17	EPHA4	7.63	7.27903	IGF1R	24.39	24.39	ERBB4	0.107401	0.439521	0.0830835	0.475514
O60486	PLXC1_HUMAN	PLXNC1		SS_TYPE1	LC substrate	73.71	15.12	6	2	0		0.8	67.17	NOTCH3	2.49	2.03894	MERTK	29.27	29.27	LDLR	0.0682239	0.624005	0.0849308	0.465722
Q8TDF5	NETO1_HUMAN	NETO1	OTHERS	SS_TYPE1	LC substrate	73.7	10.59	0	0	0		0.81	68.5	TYRO3	5.44	5.04639	Notch1	21.95	21.95	LRP6	0.273279	0.0455615	0.0299256	0.797473
P01730	CD4_HUMAN	CD4	OTHERS	SS_TYPE1	LC substrate	73.65	10.9	32	17	0		0.73	54.33	LRP6	17.9	17.749	PTK7	38.1	38.1	CXADR	-0.151327	0.274697	-0.00182731	0.987501
Q9ULL4	PLXB3_HUMAN	PLXNB3		SS_TYPE1	LC substrate	73.65	13.58	6	0	0		0.78	63.5	NLGN1	7.65	7.29942	MET	34.15	34.15	CDH2	0.870921	1.13506e-17	0.820411	1.21255e-19
Q6UX15	LAYN_HUMAN	LAYN	OTHERS	SS_TYPE1	LC substrate	73.64	12.18	0	0	0		0.66	43.83	NOTCH4	12.83	12.5803	NGFR	19.51	19.51	Pam	0.351697	0.00911111	0.074871	0.520357
P25942	TNR5_HUMAN	CD40	OTHERS	SS_TYPE1	LC substrate	73.53	14.68	0	44	0		0.77	61.83	NTRK2	19.5	19.3802	TNFRSF1A	26.19	26.19	Dscam	-0.366	0.00649367	-0.0276027	0.812896
P16871	IL7RA_HUMAN	IL7R	OTHERS	SS_TYPE1	LC substrate	73.51	12.25	9	16	1	244:T->I	0.74	56.17	MET	11.11	10.8268	Ghr	22.22	22.22	MET	-0.224106	0.103292	-0.0271814	0.815701
Q9UMZ3	PTPRQ_HUMAN	PTPRQ		SS_TYPE1	LC substrate	73.5	16.16	0	3	0		0.8	65.83	SIRPA	8.02	7.67662	Dcc	36.58	36.58	SIRPA	-0.0461577	0.740321	0.0102794	0.929773
Q9Y5E9	PCDBE_HUMAN	PCDHB14	OTHERS	SS_TYPE1	LC substrate	73.5	13.07	0	0	0		0.78	63.17	VASN	20.43	20.3283	CDH2	33.33	33.33	Ntrk2	-0.159219	0.250146	-0.166783	0.149871
Q16849	PTPRN_HUMAN	PTPRN	OTHERS	SS_TYPE1	LC substrate	73.46	16.48	0	1	0		0.77	62.17	FLT1	9.91	9.60343	PTPRF	28.89	28.89	VASN	0.451485	0.000610946	-0.0332437	0.775577
P0DKB5	TPBGL_HUMAN	TPBGL		SS_TYPE1	LC substrate	73.42	15.25	0	0	0		0.72	53.67	SPN	16.75	16.5766	VASN	36.58	36.58	Cdh1	0.352619	0.0089183	-0.0685568	0.556229
Q9NPF0	CD320_HUMAN	CD320	OTHERS	SS_TYPE1	LC substrate	73.33	15.24	10	3	1	220:G->R	0.75	58.67	VASN	20.21	20.104	LDLR	29.27	29.27	MET	0.239928	0.0805555	-0.0879309	0.450054
Q96RD9	FCRL5_HUMAN	FCRL5		SS_TYPE1	LC substrate	73.32	17.25	0	1	0		0.75	59	HLA-A	17.3	17.1373	Dscam	21.95	21.95	MET	-0.179012	0.195259	-0.0481221	0.679749
P34910	EVI2B_HUMAN	EVI2B	OTHERS	SS_TYPE1	LC substrate	73.27	11.58	0	0	0		0.77	61.83	CXADR	10.71	10.419	SPN	34.09	34.09	Dcc	-0.16687	0.227808	0.0734279	0.528451
Q6P1J6	PLB1_HUMAN	PLB1		SS_TYPE1	LC substrate	73.24	20.33	11	1	0		0.78	63.67	IGF1R	2.81	2.36517	TIE1	29.27	29.27	DAG1	0.11118	0.423494	0.105672	0.363612
Q15363	TMED2_HUMAN	TMED2	OTHERS	SS_TYPE1	LC substrate	73.2	14.54	18	1	0		0.77	62.33	TYRO3	12.44	12.1827	CLSTN2	17.07	17.07	NGFR	-0.363121	0.00696026	-0.0981474	0.398956
Q5T2D2	TRML2_HUMAN	TREML2	OTHERS	SS_TYPE1	LC substrate	73.06	14.61	4	0	1	285:V->I	0.77	61.17	NLGN1	8.41	8.07422	SDC3	29.27	29.27	CLSTN2	-0.173189	0.210429	-0.0578838	0.61942
Q9H6B4	CLMP_HUMAN	CLMP	OTHERS	SS_TYPE1	LC substrate	73.03	23.27	0	3	0		0.76	60.67	ROBO1	30.3	30.3905	CXADR	26.83	26.83	MET	-0.222397	0.106018	-0.0594568	0.609916
Q9H5V8	CDCP1_HUMAN	CDCP1		SS_NO_TYPE	LC substrate	72.97	13.17	0	10	1	673:A->V	0.74	57.33	KCNE2	3.11	2.67102	APLP2	24.39	24.39	Dscam	-0.0500217	0.71944	0.0161624	0.889787
Q8IWV1	LAX1_HUMAN	LAX1		SS_TYPE3	LC substrate	72.83	13.6	0	0	0		0.78	63.33	NGFR	7.04	6.67754	Ptprm	31.71	31.71	SPN	-0.180396	0.191773	-0.0771455	0.507727
Q14517	FAT1_HUMAN	FAT1	OTHERS	SS_TYPE1	LC substrate	72.81	13.6	0	19	0		0.65	41.67	FLT1	3.53	3.09919	CDH2	29.27	29.27	L1cam	0.338209	0.0123717	0.0248043	0.83157
O95727	CRTAM_HUMAN	CRTAM	OTHERS	SS_TYPE1	LC substrate	72.72	12.74	4	0	0		0.75	58.83	LRP6	13.23	12.9881	SIRPA	21.95	21.95	CLSTN1	0.17454	0.20684	-0.0265597	0.819844
Q9H9K5	MER34_HUMAN	ERVMER34-1	OTHERS	SS_TYPE1	LC substrate	72.7	11.91	0	0	0		0.75	57.83	KCNE2	5.33	4.93424	MERTK	34.15	34.15	MUC1	0.0416247	0.765055	-0.028301	0.808252
O95866	G6B_HUMAN	MPIG6B	OTHERS	SS_TYPE1	LC substrate	72.64	19.59	4	2	0		0.74	55.83	CD44	10.79	10.5006	IL1R2	14.63	14.63	Nectin1	-0.145631	0.293378	-0.0477862	0.681864
Q9BVV8	F174C_HUMAN	FAM174C	OTHERS	SS_TYPE1	LC substrate	72.61	8.76	0	0	0		0.72	53.67	SPN	17.42	17.2597	PDPN	29.27	29.27	SIRPA	0.021462	0.877578	-0.0134148	0.908434
P20594	ANPRB_HUMAN	NPR2		SS_TYPE1	LC substrate	72.54	13.72	4	5	0		0.74	56.17	CLSTN2	13.37	13.1308	Npr3	30	30	LDLR	0.00920254	0.947343	0.143439	0.216402
Q86VZ4	LRP11_HUMAN	LRP11	OTHERS	SS_TYPE1	LC substrate	72.44	16.8	0	0	1	442:G->R	0.74	57.33	FLT1	7	6.63676	Dll1	27.91	27.91	LRP1	0.418866	0.00161973	0.180957	0.117737
P07204	TRBM_HUMAN	THBD		SS_TYPE1	LC substrate	72.44	9.72	5	38	0		0.78	63.83	APLP1	16	15.812	Notch4	27.27	27.27	AXL	-0.365527	0.00656843	-0.0836484	0.472508
Q14626	I11RA_HUMAN	IL11RA	SUBLIT	SS_TYPE1	LC substrate	72.42	17.73	6	3	1	395:R->W	0.78	63.83	APLP2	18.48	18.3403	PTPRF	31.71	31.71	IL1R2	-0.186682	0.176489	-0.101605	0.382469
Q9BQT9	CSTN3_HUMAN	CLSTN3	SUBLIT	SS_TYPE1	LC substrate	72.4	13.61	0	1	1	874:H->Y	0.78	63.17	CLSTN1	51.15	51.6464	CLSTN1	51.22	51.22	CLSTN1	0.172684	0.211783	-0.0728594	0.531657
Q14952	KI2S3_HUMAN	KIR2DS3		SS_TYPE1	LC substrate	72.36	14.43	0	0	0		0.77	62.17	CXADR	9.21	8.8898	Dscam	25.64	25.64	Notch2
P28906	CD34_HUMAN	CD34	OTHERS	SS_TYPE1	LC substrate	72.28	18.51	0	7	0		0.86	75.83	EPHA4	9.35	9.03252	SDC3	24.39	24.39	CXADR	-0.204595	0.137802	-0.0961683	0.408578
Q9H159	CAD19_HUMAN	CDH19	OTHERS	SS_TYPE1	LC substrate	72.19	15.36	0	0	0		0.77	61.67	TYRO3	32.51	32.6435	CDH2	17.07	17.07	Notch3	0.327102	0.0157664	0.858018	4.14805e-23
Q9UKN1	MUC12_HUMAN	MUC12	OTHERS	SS_TYPE1	LC substrate	72	17.19	17	0	0		0.74	57.5	KCNE2	0.49	0	Scn4b	26.83	26.83	Cdh1	0.0839982	0.545921	0.136799	0.238647
Q86XX4	FRAS1_HUMAN	FRAS1		SS_TYPE1	LC substrate	71.96	17.13	0	8	0		0.79	64.33	NLGN1	1.77	1.30492	SORL1	29.27	29.27	CXADR	0.383668	0.00418478	0.0197244	0.865702
O60279	SUSD5_HUMAN	SUSD5	OTHERS	SS_TYPE1	LC substrate	71.81	15.78	0	0	0		0.74	56.33	NGFR	5.25	4.85269	Ntrk2	29.27	29.27	SORL1	0.139069	0.315902	0.0206917	0.859182
P10747	CD28_HUMAN	CD28	OTHERS	SS_TYPE1	LC substrate	71.75	15.8	22	16	0		0.77	62.33	DAG1	9.54	9.22622	TYRO3	27.66	27.66	TYRO3	-0.212355	0.123167	-0.038295	0.742582
A0A087WTH5	KCE1B_HUMAN	KCNE1B		SS_TYPE1	LC substrate	71.74	18.32	0	1	0		0.71	51.5	SORL1	96.21	97.5839	KCNE1	97.56	97.56	KCNE1	0.0196219	0.888004	-0.0148395	0.898758
P49755	TMEDA_HUMAN	TMED10	OTHERS	SS_TYPE1	LC substrate	71.67	15.08	14	0	0		0.75	58.17	EPHA4	17.35	17.1883	SPN	29.27	29.27	TNFRSF1A	-0.234169	0.0883245	-0.0602944	0.604881
Q9NS62	THSD1_HUMAN	THSD1	OTHERS	SS_TYPE1	LC substrate	71.58	21.39	10	2	0		0.78	64.17	ERBB4	3.29	2.85452	IGF1R	29.27	29.27	MERTK	0.153666	0.267262	-0.0766818	0.510289
Q0VAQ4	SMAGP_HUMAN	SMAGP	OTHERS	SS_TYPE3	LC substrate	71.23	13.25	0	0	0		0.81	67.83	APP	28.87	28.9326	Lrrc4b	31.71	31.71	TNFRSF1A	-0.124056	0.371457	0.00136268	0.990679
Q6DN72	FCRL6_HUMAN	FCRL6		SS_TYPE1	LC substrate	71.23	11.44	0	0	0		0.76	59.67	LRP6	16.13	15.9445	PTK7	24.39	24.39	SIRPA	-0.195639	0.156265	-0.0598153	0.607759
Q9BZD7	TMG3_HUMAN	PRRG3	OTHERS	SS_TYPE1	LC substrate	71.14	12.01	0	0	0		0.75	58.17	SORT1	15.58	15.3838	SIRPA	27.91	27.91	SPN	0.428022	0.0012439	-0.027049	0.816583
A0A1B0GU29	SIM28_HUMAN	SMIM28		SS_NO_TYPE	LC substrate	71.11	12.74	0	0	0		0.76	60	LRP6	18.42	18.2791	Nlgn1	24.39	24.39	DAG1	0.0665784	0.632414	-0.0248838	0.831038
Q96P31	FCRL3_HUMAN	FCRL3	OTHERS	SS_TYPE1	LC substrate	71.11	14.83	0	4	0		0.76	60.67	TYRO3	19.07	18.9418	Dscam	19.51	19.51	Tacstd2	-0.188591	0.172028	-0.0632831	0.587067
Q9NRJ7	PCDBG_HUMAN	PCDHB16		SS_TYPE1	LC substrate	71.07	14.97	0	0	0		0.72	54	VASN	19.84	19.7268	CDH2	39.02	39.02	Ntrk2	-0.225055	0.101803	-0.177343	0.125375
Q96NY8	NECT4_HUMAN	NECTIN4	OTHERS	SS_TYPE1	LC substrate	71.06	12.16	6	1	0		0.79	65.67	CXADR	20.98	20.889	Nectin1	9.76	9.76	ERBB4	-0.13584	0.327378	0.0278843	0.811022
P79483	DRB3_HUMAN	HLA-DRB3		SS_TYPE1	LC substrate	71	16	0	0	1	218:R->S	0.81	68.67	LRP6	15.04	14.8333	HLA-A	19.51	19.51	ERBB4
P01911	DRB1_HUMAN	HLA-DRB1		SS_TYPE1	LC substrate	71	16	14	77	1	218:R->S	0.81	68.67	LRP6	17.67	17.5145	HLA-A	19.51	19.51	ERBB4	-0.351904	0.00906746	0.0451911	0.698286
Q86XR5	PRIMA_HUMAN	PRIMA1	SUBLIT	SS_TYPE1	LC substrate	70.99	14.49	0	4	0		0.75	58.17	LRP6	16.34	16.1586	DAG1	34.15	34.15	Nlgn1	0.330156	0.0147618	0.769295	4.76035e-16
P32942	ICAM3_HUMAN	ICAM3		SS_TYPE1	LC substrate	70.85	19.98	9	4	0		0.77	61.83	FLT1	8.78	8.45142	Ntrk2	26.67	26.67	SPN	-0.141189	0.308508	-0.0612049	0.599429
Q9BZ76	CNTP3_HUMAN	CNTNAP3	OTHERS	SS_TYPE1	LC substrate	70.78	12.97	0	0	0		0.78	64.17	NGFR	5.12	4.72015	Notch1	29.27	29.27	Lrp8	0.231118	0.0926709	0.0836356	0.472576
Q9P2E7	PCD10_HUMAN	PCDH10	OTHERS	SS_TYPE1	LC substrate	70.65	13.27	0	2	0		0.78	63.33	SORL1	12.02	11.7545	Cdh1	26.83	26.83	Pam	0.568788	7.21208e-06	0.446506	5.27841e-05
P42702	LIFR_HUMAN	LIFR	OTHERS	SS_TYPE1	LC substrate	70.39	27.86	11	13	0		0.8	66	APP	8.93	8.60434	PTPRF	26.67	26.67	IGF1R	0.444164	0.000766883	0.196788	0.0884125
Q9UHC6	CNTP2_HUMAN	CNTNAP2		SS_TYPE1	LC substrate	70.31	14.8	0	35	2	1253:I->T;1278:T->I	0.76	60.67	LRP8	5.11	4.70996	Nrxn1	29.27	29.27	Nrxn1	0.254146	0.0636735	0.127201	0.273522
Q9NP84	TNR12_HUMAN	TNFRSF12A		SS_TYPE1	LC substrate	70.23	13.49	5	5	0		0.65	41	PTPRF	16.28	16.0975	CXADR	34.15	34.15	Notch3	-0.268148	0.0499446	-0.0380421	0.744224
Q9Y5F2	PCDBB_HUMAN	PCDHB11		SS_TYPE1	LC substrate	70.15	15.35	0	0	0		0.74	57.17	VASN	16.81	16.6378	CDH2	34.15	34.15	Ntrk2	0.0951341	0.493794	-0.0435675	0.708631
Q9Y5E3	PCDB6_HUMAN	PCDHB6		SS_TYPE1	LC substrate	70.15	15.35	0	0	0		0.74	57.17	VASN	20.15	20.0428	CDH2	34.15	34.15	Ntrk2	-0.24076	0.0794794	-0.132246	0.254786
Q9Y5E4	PCDB5_HUMAN	PCDHB5		SS_TYPE1	LC substrate	70.15	15.35	0	0	0		0.74	57.17	VASN	19.37	19.2476	CDH2	34.15	34.15	Ntrk2	0.417588	0.00167954	-0.145949	0.208388
Q9Y5E5	PCDB4_HUMAN	PCDHB4		SS_TYPE1	LC substrate	70.15	15.35	0	0	0		0.74	57.17	VASN	20.25	20.1448	CDH2	34.15	34.15	Ntrk2	-0.074481	0.592471	-0.120431	0.300077
Q14761	PTCA_HUMAN	PTPRCAP		SS_NO_TYPE	LC substrate	70.14	15.48	0	0	0		0.74	57	FLT1	11.16	10.8778	IL1R2	14.63	14.63	HLA-A	-0.202648	0.141668	-0.0454954	0.696353
Q3KPI0	CEA21_HUMAN	CEACAM21		SS_TYPE1	LC substrate	70.13	12.14	0	1	0		0.8	67.33	SIRPA	20.82	20.7259	IL1R2	41.46	41.46	SPN	0.00379438	0.978276	-0.0290664	0.803169
A8MVW5	HECA2_HUMAN	HEPACAM2	OTHERS	SS_TYPE1	LC substrate	70.07	12.73	0	1	0		0.75	57.67	APP	15.15	14.9455	PTK7	21.95	21.95	Dll1	0.104005	0.454202	0.0307056	0.792311
P30203	CD6_HUMAN	CD6	OTHERS	SS_TYPE1	LC substrate	70.06	14.23	0	2	0		0.73	54.83	DLL1	8.83	8.5024	TNFRSF1A	21.95	21.95	TNFRSF1A	-0.188358	0.172568	-0.0639908	0.582884
Q8IW52	SLIK4_HUMAN	SLITRK4		SS_TYPE1	LC substrate	70.02	15.6	4	0	0		0.76	59.33	MUC1	7.17	6.81007	Lrrc4b	34.15	34.15	LDLR	0.070314	0.613393	-0.00594346	0.959361
Q7KYR7	BT2A1_HUMAN	BTN2A1		SS_TYPE1	LC substrate	69.93	18.19	4	0	0		0.74	57.5	TACSTD2	11.76	11.4894	CXADR	21.95	21.95	CSF1	-0.0502408	0.718262	-0.0564092	0.628386
P08F94	PKHD1_HUMAN	PKHD1	SUBLIT	SS_TYPE1	LC substrate	69.8	16.51	0	12	0		0.82	69.67	FLT1	1.92	1.45784	MET	31.71	31.71	JAG2	-0.0417146	0.764562	-0.0616199	0.596951
Q96NI6	LRFN5_HUMAN	LRFN5		SS_TYPE1	LC substrate	69.76	14.33	0	0	0		0.75	58.67	PDPN	16.83	16.6582	Lrrc4b	21.95	21.95	Ephb2	0.211341	0.125009	0.0366384	0.753355
Q96JA1	LRIG1_HUMAN	LRIG1	OTHERS	SS_TYPE1	LC substrate	69.57	12.89	6	5	0		0.8	67.17	SORL1	10.52	10.2253	Lrrc4b	29.27	29.27	BTC	0.157182	0.256335	0.122689	0.291038
O94933	SLIK3_HUMAN	SLITRK3		SS_TYPE1	LC substrate	69.55	14.41	9	0	0		0.75	58.5	MUC1	7.37	7.01397	Lrrc4b	26.83	26.83	LDLR	0.0248835	0.858248	0.0441909	0.704652
P18627	LAG3_HUMAN	LAG3		SS_TYPE1	LC substrate	69.45	10.98	4	0	1	455:I->T	0.71	52	CSF1	16.57	16.3931	IL1R2	12.2	12.2	CSF1	-0.312609	0.0213657	-0.117181	0.313404
Q16832	DDR2_HUMAN	DDR2	OTHERS	SS_TYPE1	LC substrate	69.41	14.58	3	6	0		0.78	62.5	LDLR	16.26	16.0771	Ntrk2	23.81	23.81	APLP2	0.0390397	0.779265	-0.100547	0.387471
Q9UBS9	SUCO_HUMAN	SUCO	OTHERS	SS_TYPE1	LC substrate	69.34	9.06	0	2	0		0.68	46.33	SPN	2.71	2.26323	Notch2	26.83	26.83	Scn4b	-0.123544	0.373449	0.232911	0.0428919
O75264	SIM24_HUMAN	SMIM24		SS_NO_TYPE	LC substrate	69.34	19.24	0	0	0		0.73	54.5	DLL1	11.54	11.2652	Ephb2	31.71	31.71	Ntrk2	-0.0304654	0.826894	0.0717911	0.537707
P43631	KI2S2_HUMAN	KIR2DS2		SS_TYPE1	LC substrate	69.32	16.96	0	0	2	237:K->E;254:K->N	0.73	55	NGFR	12.83	12.5803	L1cam	25	25	AXL
Q6P9G4	TM154_HUMAN	TMEM154	OTHERS	SS_TYPE1	LC substrate	69.29	14.77	0	0	1	93:S->F	0.7	49.83	TNFRSF1A	8.2	7.86013	Nectin1	19.51	19.51	HLA-A	-0.132339	0.340113	-0.0419457	0.719018
Q8NET5	NFAM1_HUMAN	NFAM1	OTHERS	SS_TYPE1	LC substrate	69.26	16.07	4	0	1	187:N->K	0.78	64.17	PAM	11.48	11.204	Nectin1	29.27	29.27	Notch1	-0.0277928	0.841876	0.0624158	0.592212
I3L273	GFY_HUMAN	GFY		SS_TYPE1	LC substrate	69.11	22.63	0	0	0		0.83	72.33	EPHA4	8.3	7.96208	Cdh1	31.71	31.71	Nectin1	0.195751	0.156022	0.075294	0.517996
Q9UN66	PCDB8_HUMAN	PCDHB8		SS_TYPE1	LC substrate	69.05	23.09	0	1	0		0.7	49.67	VASN	19.85	19.737	CDH2	35.9	35.9	Ntrk2	0.0981895	0.479959	-0.02743	0.814046
Q8WVN6	SCTM1_HUMAN	SECTM1	OTHERS	SS_TYPE1	LC substrate	68.98	12	0	0	0		0.7	49.33	NGFR	17.74	17.5859	AXL	26.83	26.83	CSF1	-0.111677	0.421411	0.175745	0.128873
O00453	LST1_HUMAN	LST1		SS_NO_TYPE	LC substrate	68.87	7.9	0	0	0		0.73	54.67	EPHA4	17.53	17.3718	CDH2	13.95	13.95	LRP1	-0.124002	0.371665	0.0646351	0.579088
P55286	CADH8_HUMAN	CDH8		SS_TYPE1	LC substrate	68.86	14.69	5	1	0		0.81	68.5	ROBO1	36.55	36.7622	CDH2	39.02	39.02	CDH2	0.495513	0.000139138	0.410005	0.000234871
Q15375	EPHA7_HUMAN	EPHA7	SUBLIT	SS_TYPE1	LC substrate	68.84	14.49	7	7	0		0.72	52.83	CLSTN2	62.62	63.3398	Epha4	26.83	26.83	SORT1	0.00264159	0.984875	0.0365392	0.754002
P43632	KI2S4_HUMAN	KIR2DS4		SS_TYPE1	LC substrate	68.83	17	0	0	1	254:K->N	0.73	54.33	NGFR	12.5	12.2439	Dcc	25	25	AXL
Q92956	TNR14_HUMAN	TNFRSF14	OTHERS	SS_TYPE1	LC substrate	68.77	23.73	7	4	0		0.77	62	BSG	17.67	17.5145	NGFR	31.71	31.71	BSG	-0.351155	0.00922603	0.0430456	0.711968
Q92932	PTPR2_HUMAN	PTPRN2	OTHERS	SS_TYPE1	LC substrate	68.74	14	4	2	0		0.79	65.17	VASN	10.15	9.8481	PTPRF	29.27	29.27	Scn4b	0.186863	0.176062	-0.000342667	0.997656
O14763	TR10B_HUMAN	TNFRSF10B	OTHERS	SS_TYPE1	LC substrate	68.74	12.65	22	12	0		0.75	58.83	LRP6	17.27	17.1067	TNFRSF1A	21.95	21.95	LRP6	-0.323022	0.0171989	-0.0135486	0.907524
P07333	CSF1R_HUMAN	CSF1R	OTHERS	SS_TYPE1	LC substrate	68.74	15.87	9	21	1	536:L->V	0.76	59.83	BSG	25.82	25.8232	FLT1	34.15	34.15	MET	0.22996	0.0943633	0.0388726	0.738837
Q8NCU8	MTLN_HUMAN	MTLN		SS_NO_TYPE	LC substrate	68.73	11.3	0	0	0		0.74	57.33	HLA-A	25	24.9873	Npr3	28.2	28.2	Dscam	-0.0429994	0.757528	-0.0307429	0.792064
P98155	VLDLR_HUMAN	VLDLR	SUBLIT	SS_TYPE1	LC substrate	68.68	18.87	10	14	1	791:V->I	0.84	73.83	LDLR	52.35	52.8698	Lrp8	35.71	35.71	LDLR	-0.225197	0.101581	0.19675	0.0884763
Q9NRM6	I17RB_HUMAN	IL17RB		SS_TYPE1	LC substrate	68.58	15.48	5	0	0		0.72	53.67	BSG	4.18	3.76185	SORL1	34.15	34.15	SPN	0.525055	4.57836e-05	-0.0193805	0.868023
O43819	SCO2_HUMAN	SCO2		SS_NO_TYPE	LC substrate	68.57	13.83	14	23	0		0.69	48.83	NOTCH2	7.9	7.55429	Notch4	10.53	10.53	MUC1	0.46492	0.00039721	0.05999	0.606709
Q13641	TPBG_HUMAN	TPBG	OTHERS	SS_TYPE1	LC substrate	68.56	14.73	0	2	0		0.72	52.67	NOTCH2	24.05	24.0188	Lrrc4b	36.58	36.58	Cdh1	-0.149265	0.281369	-0.0725292	0.533523
Q9ULH4	LRFN2_HUMAN	LRFN2		SS_TYPE1	LC substrate	68.49	17.57	4	1	0		0.74	56.83	PDPN	14.7	14.4867	Lrrc4b	24.39	24.39	TIE1	0.327399	0.0156662	0.040214	0.730165
Q8N3J6	CADM2_HUMAN	CADM2		SS_TYPE1	LC substrate	68.48	14.15	5	0	0		0.75	57.67	NRXN1	21.38	21.2968	BSG	31.71	31.71	Lrp8	0.241466	0.0785749	0.60482	7.19488e-09
O15031	PLXB2_HUMAN	PLXNB2	OTHERS	SS_TYPE1	LC substrate	68.36	15.83	0	0	0		0.75	58.33	CDH2	7.56	7.20767	MET	26.83	26.83	Pam	-0.241111	0.0790277	0.0166828	0.886261
P13765	DOB_HUMAN	HLA-DOB		SS_TYPE1	LC substrate	68.27	12.52	4	0	2	234:L->F;244:V->I	0.73	54.67	NOTCH2	16.48	16.3014	HLA-A	26.83	26.83	Lrp8	-0.187643	0.174233	0.00447436	0.9694
Q9BZW8	CD244_HUMAN	CD244		SS_TYPE1	LC substrate	68.27	22.3	3	1	0		0.78	63.67	AXL	9.46	9.14466	DAG1	34.15	34.15	Notch4	-0.162661	0.23992	-0.0500669	0.667553
Q8NEQ5	CA162_HUMAN	C1orf162		SS_NO_TYPE	LC substrate	68.23	14.07	0	0	0		0.75	58.5	FLT1	16.77	16.597	Nradd	46.34	46.34	CXADR	-0.118643	0.392846	0.0303908	0.794393
Q4KMG0	CDON_HUMAN	CDON		SS_NO_TYPE	LC substrate	68.14	20.36	8	8	0		0.78	63.17	MUC1	17.02	16.8519	ROBO1	29.27	29.27	Nectin1	-0.11684	0.400127	0.0116021	0.920763
Q9H2B2	SYT4_HUMAN	SYT4		SS_NO_TYPE	LC substrate	68.1	18.86	0	2	0		0.83	71.67	HLA-A	5.41	5.0158	DAG1	34.15	34.15	HLA-A	0.411925	0.00196907	0.0324991	0.780476
O43155	FLRT2_HUMAN	FLRT2		SS_NO_TYPE	LC substrate	68.1	18.84	6	0	0		0.72	53	LRP6	23.94	23.9066	VASN	31.71	31.71	CXADR	-0.294396	0.0307049	0.0044354	0.969667
Q8N743	KI3L3_HUMAN	KIR3DL3		SS_TYPE1	LC substrate	68.1	20.09	0	0	5	321:H->N;321:H->Y;324:V->A;324:V->D;348:A->P	0.75	57.83	NGFR	19.02	18.8908	SIRPA	24.39	24.39	SPN			-0.0565678	0.627419
Q16671	AMHR2_HUMAN	AMHR2		SS_TYPE1	LC substrate	68.04	12.66	4	2	1	142:G->V	0.75	59	BSG	12.91	12.6618	IGF1R	9.76	9.76	MUC1	-0.188169	0.173007	-0.0702759	0.546346
Q5IJ48	CRUM2_HUMAN	CRB2	OTHERS	SS_TYPE1	LC substrate	67.94	15.25	0	9	2	1249:R->G;1249:R->Q	0.65	41.83	SIRPA	15.64	15.445	Notch3	12.2	12.2	MERTK	0.790936	1.11262e-12	0.135143	0.244436
P20023	CR2_HUMAN	CR2	OTHERS	SS_TYPE1	LC substrate	67.92	11.44	5	11	2	993:I->V;1003:A->E	0.76	59.83	LRRC4B	2.61	2.16128	L1cam	27.08	27.08	HLA-A	-0.177507	0.199103	-0.0304428	0.794049
Q6UW88	EPGN_HUMAN	EPGN	OTHERS	SS_TYPE1	LC substrate	67.84	13.66	31	0	0		0.74	57.5	SDC3	18.83	18.6971	Dll1	29.27	29.27	PDPN	-0.0914368	0.510809	-0.0498983	0.668607
P0DTU4	TRBR2_HUMAN	TRB		SS_NO_TYPE	LC substrate	67.8	12.92	0	1	0		0.74	57.33	NTRK2	14.29	14.0687	SIRPA	32.56	32.56	Notch2
P0DSE2	TRBR1_HUMAN	TRB		SS_NO_TYPE	LC substrate	67.8	12.92	0	1	0		0.74	57.33	NTRK2	14.52	14.3032	HLA-A	32.56	32.56	Notch2
A0A5B9	TRBC2_HUMAN	TRBC2		SS_NO_TYPE	LC substrate	67.8	12.92	0	0	0		0.74	57.33	NTRK2	16.85	16.6786	IGF1R	32.56	32.56	Notch2	-0.177452	0.199247	-0.076299	0.512409
Q9BYF1	ACE2_HUMAN	ACE2		SS_TYPE1	LC substrate	67.79	16.01	13	26	0		0.67	45.17	KCNE2	3.23	2.79335	L1cam	36.58	36.58	MERTK	0.0563893	0.685476	0.0920783	0.428886
Q5SQ64	LY66F_HUMAN	LY6G6F	OTHERS	SS_TYPE1	LC substrate	67.79	15.38	5	0	0		0.77	61.67	CDH1	12.12	11.8565	CXADR	31.71	31.71	Aplp1	-0.0448163	0.747614	0.0527199	0.651054
O00299	CLIC1_HUMAN	CLIC1		SS_NO_TYPE	LC substrate	67.79	12.48	0	13	0		0.7	50.5	LRRC4B	7.47	7.11591	SIRPA	19.51	19.51	Ptprm	-0.386871	0.00385439	-0.040698	0.727043
Q9NNZ3	DNJC4_HUMAN	DNAJC4		SS_NO_TYPE	LC substrate	67.75	17.67	0	0	0		0.81	68	FLT1	11.62	11.3467	Nlgn1	20	20	Nradd	-0.0256722	0.853804	-0.0736055	0.527451
O95297	MPZL1_HUMAN	MPZL1		SS_TYPE1	LC substrate	67.74	19.4	0	9	0		0.77	61.33	IFNAR2	15.61	15.4144	CXADR	31.71	31.71	Ntrk2	-0.334465	0.0134381	-0.0494182	0.671612
Q9UJ90	KCNE5_HUMAN	KCNE5		SS_TYPE1	LC substrate	67.68	14.96	5	4	2	65:L->F;81:Y->H	0.79	64.33	FLT1	16.9	16.7295	JAG2	31.71	31.71	KCNE1	0.635748	2.40147e-07	-0.0349458	0.764411
P16435	NCPR_HUMAN	POR		SS_NO_TYPE	LC substrate	67.67	23.16	5	17	0		0.82	69.17	LRRC4B	3.99	3.56815	KL	24.39	24.39	Notch3	-0.236988	0.0844508	-0.0274988	0.813587
Q9H3R2	MUC13_HUMAN	MUC13	OTHERS	SS_TYPE1	LC substrate	67.61	15.2	24	1	0		0.78	63.67	FLT1	7.81	7.46253	Dll1	29.27	29.27	HLA-A	0.135209	0.329651	0.150501	0.194392
Q8NHJ6	LIRB4_HUMAN	LILRB4		SS_TYPE1	LC substrate	67.56	16.39	4	0	0		0.76	59.17	KCNE2	9.82	9.51167	Dcc	12.2	12.2	APLP2	-0.0435191	0.754688	0.0332612	0.775462
Q14703	MBTP1_HUMAN	MBTPS1	OTHERS	SS_TYPE1	LC substrate	67.47	11.55	18	4	0		0.73	55.67	FLT1	3.9	3.4764	CSF1	32.56	32.56	Nlgn1	-0.567177	7.75645e-06	-0.0224399	0.847422
O60894	RAMP1_HUMAN	RAMP1		SS_TYPE1	LC substrate	67.47	6.86	14	1	0		0.77	61.33	APP	13.51	13.2735	APLP2	31.71	31.71	TYRO3	0.217291	0.114493	-0.00158001	0.989192
Q6NUJ2	CK087_HUMAN	C11orf87	OTHERS	SS_TYPE1	LC substrate	67.37	16.66	0	0	0		0.73	54.5	CXADR	9.64	9.32817	Scn4b	26.83	26.83	CDH2	0.255323	0.062413	0.0752201	0.518408
P17643	TYRP1_HUMAN	TYRP1	OTHERS	SS_TYPE1	LC substrate	67.3	23.84	4	14	0		0.84	72.83	CDH1	6.7	6.33092	SORL1	36.36	36.36	VASN	-0.0412887	0.766897	-0.00818968	0.944023
P35070	BTC_HUMAN	BTC	SUBLIT	SS_TYPE1	LC substrate	67.3	12.3	47	4	1	124:L->M	0.64	39.33	MUC1	8.99	8.66551	LRP1	26.83	26.83	KCNE2	-0.0955917	0.491709	-0.0491762	0.673129
Q3MIW9	MUCL3_HUMAN	MUCL3	SUBLIT	SS_TYPE1	LC substrate	67.3	11.28	0	1	0		0.72	53	MUC1	5.03	4.6284	MET	29.27	29.27	MUC1	-0.0623281	0.654345	0.00798499	0.94542
Q9UN70	PCDGK_HUMAN	PCDHGC3	SUBEXPERT	SS_TYPE1	LC substrate	67.3	18.71	0	0	0		0.76	60.33	SORL1	14.67	14.4561	Cdh1	0	0		0.690103	7.7961e-09	-0.14249	0.219489
Q9Y6J6	KCNE2_HUMAN	KCNE2	SUBEXPERT	SS_TYPE1	LC substrate	67.27	14.42	5	12	8	54:M->T;57:I->T;60:F->L;65:V->L;65:V->M;66:A->V;77:R->Q;77:R->W	0.75	58.5	DLL1	18.7	18.5646	KCNE1	29.27	29.27	BTC	-0.0486425	0.726871	-0.0249374	0.83068
Q9BY67	CADM1_HUMAN	CADM1	OTHERS	SS_TYPE1	LC substrate	67.26	16.72	6	19	0		0.7	49.5	SDC3	16.52	16.3421	PTK7	14.63	14.63	Npr3	0.0801885	0.564342	0.309132	0.00658397
P20036	DPA1_HUMAN	HLA-DPA1	SUBLIT	SS_TYPE1	LC substrate	67.26	13.55	14	4	1	221:T->A	0.8	66.5	SDC3	16.15	15.9649	HLA-A	27.91	27.91	Nlgn1	-0.314542	0.0205335	0.037885	0.745244
Q86Z14	KLOTB_HUMAN	KLB		SS_TYPE3	LC substrate	67.2	11.67	31	3	1	1020:Q->K	0.77	61.5	KL	44.54	44.9077	KL	34.15	34.15	MERTK	-0.0906766	0.514344	-0.0300659	0.796544
Q96NU0	CNT3B_HUMAN	CNTNAP3B		SS_TYPE1	LC substrate	67.18	15.14	0	0	0		0.8	66.17	NGFR	5.28	4.88327	Notch1	26.83	26.83	Lrp8	0.246458	0.072409	-0.0395777	0.734275
Q99075	HBEGF_HUMAN	HBEGF	OTHERS	SS_TYPE1	LC substrate	67.14	14	56	22	0		0.73	55	DLL1	12.02	11.7545	TNFRSF1A	29.54	29.54	DAG1	-0.101516	0.465132	0.0188363	0.871696
P43627	KI2L2_HUMAN	KIR2DL2		SS_TYPE1	LC substrate	67.07	19.44	0	0	0		0.72	53.83	NGFR	11.78	11.5098	L1cam	25.64	25.64	TNFRSF1A
P43626	KI2L1_HUMAN	KIR2DL1		SS_TYPE1	LC substrate	67.07	19.44	4	0	2	237:K->E;266:R->C	0.72	53.83	NGFR	8.33	7.99266	Dscam	25.64	25.64	TNFRSF1A	-0.147279	0.28789	-0.0417013	0.720587
Q96IQ7	VSIG2_HUMAN	VSIG2	OTHERS	SS_TYPE1	LC substrate	67.06	17.43	0	0	0		0.76	60	SDC3	26.61	26.6286	CXADR	36.58	36.58	CXADR	-0.0561237	0.686881	0.0913007	0.432812
Q9BUR5	MIC26_HUMAN	APOO		SS_NO_TYPE	LC substrate	66.93	14.55	4	0	0		0.66	43	LRRC4B	14.14	13.9158	Npr3	26.83	26.83	Ntrk2	0.509296	8.38953e-05	0.158322	0.171947
O43570	CAH12_HUMAN	CA12	OTHERS	SS_TYPE1	LC substrate	66.9	20.3	3	3	0		0.68	46.83	JAG2	8.19	7.84993	PDPN	31.71	31.71	Cdh1	0.010659	0.939024	0.0546724	0.639016
O00168	PLM_HUMAN	FXYD1		SS_TYPE1	LC substrate	66.89	18.91	11	4	0		0.77	62	IL1R2	23.91	23.876	Nlgn1	34.15	34.15	Notch3	0.371027	0.00574438	-0.0937986	0.420275
P13726	TF_HUMAN	F3	OTHERS	SS_TYPE1	LC substrate	66.87	15.74	10	32	1	281:G->E	0.78	63.17	FLT1	9.15	8.82863	SORL1	6.98	6.98	Lrp8	0.140503	0.310887	-0.0343738	0.768159
Q6ZRP7	QSOX2_HUMAN	QSOX2		SS_NO_TYPE	LC substrate	66.85	14.33	0	0	0		0.67	45.17	NECTIN1	5.44	5.04639	Pam	24.39	24.39	TNFRSF1A	-0.155943	0.260151	0.0437138	0.707696
Q8IWB1	IPRI_HUMAN	ITPRIP	OTHERS	SS_TYPE1	LC substrate	66.79	15.44	0	0	0		0.73	54.67	NGFR	6.03	5.64787	Ephb2	21.62	21.62	PTPRF	-0.163924	0.23624	-0.0965444	0.406739
Q9HC73	CRLF2_HUMAN	CRLF2	OTHERS	SS_TYPE1	LC substrate	66.72	13.8	5	5	0		0.76	59.83	LDLR	12.67	12.4172	Dcc	14.63	14.63	Pam	-0.158773	0.251495	0.0413376	0.722925
Q7L0X0	TRIL_HUMAN	TRIL		SS_TYPE1	LC substrate	66.63	14.25	0	0	0		0.69	48.83	CXADR	15.17	14.9658	VASN	34.15	34.15	SPN	0.736551	2.17811e-10	-0.046222	0.691745
Q30154	DRB5_HUMAN	HLA-DRB5		SS_TYPE1	LC substrate	66.63	17.3	14	11	1	232:V->I	0.8	67	LRP6	17.67	17.5145	HLA-A	17.07	17.07	Lrrc4b	-0.309559	0.0227369	0.0347585	0.765638
Q9Y5E2	PCDB7_HUMAN	PCDHB7		SS_TYPE1	LC substrate	66.63	16.93	0	0	1	716:R->W	0.73	55.17	VASN	17.4	17.2393	CDH2	21.95	21.95	Ntrk2	-0.220858	0.10852	-0.0698401	0.548844
Q7Z5B4	RIC3_HUMAN	RIC3		SS_NO_TYPE	LC substrate	66.58	14.75	0	1	0		0.78	64	FLT1	8.94	8.61454	Notch2	24.39	24.39	CDH2	0.204178	0.138623	0.0415528	0.721541
Q9H7Z7	PGES2_HUMAN	PTGES2		SS_NO_TYPE	LC substrate	66.57	9.24	9	3	0		0.68	46	IL1R2	6.63	6.25956	VASN	8.11	8.11	VASN	0.0148307	0.915234	-0.0768269	0.509487
Q9BYH1	SE6L1_HUMAN	SEZ6L	SUBLIT	SS_TYPE1	LC substrate	66.44	20.9	0	1	0		0.79	65.17	DLL1	4.1	3.68029	Cdh1	29.27	29.27	IGF1R	0.567154	7.76459e-06	0.0483047	0.678601
Q96FE7	P3IP1_HUMAN	PIK3IP1	OTHERS	SS_TYPE1	LC substrate	66.4	12.89	0	1	0		0.66	42.5	SORT1	14.83	14.6192	JAG2	17.07	17.07	PDPN	0.130875	0.34553	-0.00632331	0.956766
P58549	FXYD7_HUMAN	FXYD7		SS_NO_TYPE	LC substrate	66.35	14.9	11	0	0		0.72	54	PTPRM	27.5	27.5359	PTPRF	27.91	27.91	PTK7	0.737455	2.0168e-10	0.0977646	0.400806
Q9NR16	C163B_HUMAN	CD163L1	OTHERS	SS_TYPE1	LC substrate	66.34	16.03	0	1	0		0.72	53.5	FLT1	2.13	1.67193	Tacstd2	39.02	39.02	LRP1	-0.0496526	0.721426	0.00998034	0.931811
Q96RL6	SIG11_HUMAN	SIGLEC11		SS_TYPE1	LC substrate	66.25	14.13	4	0	0		0.72	53	NOTCH4	12.32	12.0604	L1cam	13.95	13.95	JAG2	-0.146383	0.290865	-0.0416096	0.721176
Q8IVU1	IGDC3_HUMAN	IGDCC3	OTHERS	SS_TYPE1	LC substrate	66.21	10.36	0	0	0		0.74	56.83	DCC	23.46	23.4173	Dcc	26.83	26.83	Nrxn1	0.439659	0.000879815	0.00721525	0.950675
P43307	SSRA_HUMAN	SSR1	OTHERS	SS_TYPE1	LC substrate	66.19	11.27	9	0	0		0.74	56	BSG	15.38	15.1799	Scn4b	39.02	39.02	Notch1	-0.415046	0.00180444	-0.0399175	0.732079
Q96TA0	PCDBI_HUMAN	PCDHB18P		SS_NO_TYPE	LC substrate	66.17	18.21	0	0	0		0.74	56.33	VASN	17.98	17.8306	CDH2	31.71	31.71	Ntrk2
P31994	FCG2B_HUMAN	FCGR2B		SS_TYPE1	LC substrate	66.15	25.42	4	8	1	232:I->T	0.67	45	NTRK2	24.19	24.1615	PTK7	23.26	23.26	Nrxn1	-0.0103282	0.940913	-0.0158157	0.892137
Q9HBG7	LY9_HUMAN	LY9	OTHERS	SS_TYPE1	LC substrate	66.14	15.32	0	0	0		0.75	58.5	NPR3	8.24	7.90091	MERTK	23.81	23.81	JAG2	-0.227924	0.0973978	-0.0454293	0.696772
P54855	UDB15_HUMAN	UGT2B15		SS_NO_TYPE	LC substrate	66.14	22.09	5	2	1	523:K->T	0.75	58.5	PTPRM	4.72	4.31237	SORL1	24.39	24.39	Ptprm	-0.0521299	0.708132	-0.0576002	0.62114
Q6UWD8	CP054_HUMAN	C16orf54		SS_NO_TYPE	LC substrate	66.06	15.87	0	0	0		0.78	63	NECTIN1	12.5	12.2439	Notch3	19.51	19.51	Nradd	-0.130567	0.346678	-0.0641861	0.581732
Q6UWJ8	C16L2_HUMAN	CD164L2		SS_TYPE1	LC substrate	66.04	17.8	0	0	0		0.77	61.83	APLP2	12.07	11.8055	JAG2	26.83	26.83	MUC1	-0.188895	0.171324	-0.0436477	0.708119
O43291	SPIT2_HUMAN	SPINT2		SS_TYPE1	LC substrate	65.98	17.24	6	23	1	200:V->L	0.76	60.67	CLSTN2	13.89	13.6609	APLP2	21.95	21.95	Notch3	-0.163258	0.238176	0.0471307	0.685999
P23470	PTPRG_HUMAN	PTPRG	OTHERS	SS_TYPE1	LC substrate	65.98	11.47	0	3	0		0.7	50.83	NGFR	16.82	16.648	PTPRF	30.44	30.44	DAG1	-0.0958731	0.490429	0.0219811	0.850506
Q04771	ACVR1_HUMAN	ACVR1		SS_TYPE1	LC substrate	65.9	18.69	0	29	1	115:P->S	0.8	65.83	FLT1	21.81	21.7351	PTK7	37.21	37.21	IGF1R	-0.159151	0.250351	0.122634	0.291255
Q9BZZ2	SN_HUMAN	SIGLEC1		SS_TYPE1	LC substrate	65.89	18.38	4	1	0		0.71	51.83	KCNE2	8.31	7.97227	PTK7	14.63	14.63	Cdh1	-0.0219054	0.875069	0.0397595	0.7331
Q9NY72	SCN3B_HUMAN	SCN3B	SUBLIT	SS_TYPE1	LC substrate	65.88	19.38	9	11	1	161:M->T	0.75	58.5	CD44	15.81	15.6183	SIRPA	14.63	14.63	L1cam	0.267906	0.0501597	-0.0377964	0.74582
O75197	LRP5_HUMAN	LRP5		SS_TYPE1	LC substrate	65.87	17.32	12	23	1	1401:G->D	0.75	57.67	IFNAR2	69.78	70.6392	LRP6	41.86	41.86	LRP6	-0.159378	0.249667	0.032233	0.782229
Q16820	MEP1B_HUMAN	MEP1B	OTHERS	SS_TYPE1	LC substrate	65.86	20.16	0	0	0		0.72	53.5	BTC	6.85	6.48384	Ptprm	26.83	26.83	Dll1	0.11286	0.41648	0.115163	0.321865
P15529	MCP_HUMAN	CD46	OTHERS	SS_TYPE1	LC substrate	65.84	14.33	5	12	1	353:A->V	0.69	48.67	KCNE2	5.36	4.96483	Aplp1	16.28	16.28	SPN	-0.293709	0.0311152	0.179326	0.121139
P40198	CEAM3_HUMAN	CEACAM3		SS_TYPE1	LC substrate	65.71	12.3	6	0	0		0.73	54.5	KCNE2	14.29	14.0687	PTK7	41.46	41.46	Npr3	-0.0265648	0.848779	0.0711598	0.541299
Q6GTX8	LAIR1_HUMAN	LAIR1		SS_TYPE1	LC substrate	65.68	14.38	6	1	0		0.79	64.5	BSG	10.8	10.5108	SIRPA	34.15	34.15	Dscam	-0.253287	0.0646045	-0.0235405	0.840035
Q9UN67	PCDBA_HUMAN	PCDHB10		SS_TYPE1	LC substrate	65.67	17.43	0	0	0		0.71	51.5	ROBO1	16.62	16.4441	CDH2	14.63	14.63	Ntrk2	0.104889	0.450355	-0.148542	0.200328
P21802	FGFR2_HUMAN	FGFR2		SS_TYPE1	LC substrate	65.66	20.92	10	102	5	372:S->C;375:Y->C;381:Y->D;384:G->R;391:M->R	0.76	59.17	SORL1	29.6	29.6768	FLT1	19.51	19.51	APLP2	0.842108	1.475e-15	0.815988	2.74066e-19
O75880	SCO1_HUMAN	SCO1		SS_NO_TYPE	LC substrate	65.59	13.79	14	12	0		0.7	49.33	FLT1	9.97	9.66459	Notch3	28.2	28.2	SORT1	-0.244722	0.0745084	-0.112207	0.334527
P20138	CD33_HUMAN	CD33		SS_TYPE1	LC substrate	65.53	12.6	6	10	1	267:V->I	0.74	57.5	FLT1	18.41	18.2689	CXADR	30.23	30.23	CXADR	-0.110678	0.425604	0.035883	0.758284
Q5VU97	CAHD1_HUMAN	CACHD1	SUBLIT	SS_TYPE1	LC substrate	65.52	19.94	0	0	0		0.68	46	ROBO1	3.06	2.62004	Notch3	26.83	26.83	Nrxn1	0.201743	0.143493	-0.010686	0.927002
Q9H5Y7	SLIK6_HUMAN	SLITRK6		SS_TYPE1	LC substrate	65.46	21	4	4	0		0.67	45.33	CLSTN1	7.85	7.50331	Lrrc4b	34.15	34.15	TYRO3	-0.0362624	0.794614	-0.0633713	0.586545
Q9BTN0	LRFN3_HUMAN	LRFN3	OTHERS	SS_TYPE1	LC substrate	65.44	15.15	4	0	0		0.77	62.33	PDPN	16.56	16.3829	Lrrc4b	26.83	26.83	BSG	-0.396983	0.00295729	-0.054578	0.639596
Q96E16	SMI19_HUMAN	SMIM19		SS_NO_TYPE	LC substrate	65.4	19.37	0	0	0		0.75	58.67	DSCAM	18.69	18.5544	SIRPA	30.77	30.77	Ghr	-0.174863	0.205987	-0.166726	0.150011
Q9Y6H6	KCNE3_HUMAN	KCNE3	OTHERS	SS_TYPE1	LC substrate	65.33	14.63	5	5	1	83:R->H	0.71	51.5	SORL1	19.42	19.2986	SORL1	21.95	21.95	KCNE1	0.00509412	0.970837	0.0341167	0.769845
P20916	MAG_HUMAN	MAG	OTHERS	SS_TYPE1	LC substrate	65.31	14.19	12	9	0		0.78	63	PTK7	19.97	19.8593	L1cam	37.5	37.5	PTPRF	0.893389	1.04684e-19	0.938659	5.98189e-36
P57087	JAM2_HUMAN	JAM2	OTHERS	SS_TYPE1	LC substrate	65.3	19.59	5	0	0		0.77	61.5	DLL1	19.13	19.003	PTPRF	31.71	31.71	DAG1	0.386537	0.00388777	-0.0470979	0.686206
O15197	EPHB6_HUMAN	EPHB6	SUBLIT	SS_TYPE1	LC substrate	65.28	22.51	0	3	1	603:A->P	0.69	48.33	VASN	46.03	46.4268	Ephb2	31.71	31.71	Ptprm	0.499704	0.000119569	-0.0716929	0.538265
Q13505	MTX1_HUMAN	MTX1	OTHERS	SS_TYPE1	LC substrate	65.23	20.23	11	0	0		0.77	62.33	EPHB2	4.51	4.09828	PDPN	24.39	24.39	Notch2	0.0312817	0.82233	-0.0853879	0.463316
Q04900	MUC24_HUMAN	CD164	OTHERS	SS_TYPE1	LC substrate	65.17	18.37	0	6	0		0.75	58.5	NPR3	14.72	14.5071	LRP1	29.27	29.27	CXADR	-0.248335	0.0701935	0.0698565	0.54875
Q14943	KI3S1_HUMAN	KIR3DS1		SS_TYPE1	LC substrate	65.17	17.67	0	0	0		0.68	47.33	NGFR	11.52	11.2448	Dscam	27.5	27.5	DAG1
O95168	NDUB4_HUMAN	NDUFB4		SS_NO_TYPE	LC substrate	65.07	12.5	6	0	0		0.75	57.83	NOTCH2	16.28	16.0975	SORL1	23.68	23.68	AXL	-0.104937	0.450146	-0.147612	0.203192
Q9BXM7	PINK1_HUMAN	PINK1		SS_NO_TYPE	LC substrate	65.01	14.87	11	19	4	92:C->F;98:R->W;111:I->S;115:Q->L	0.73	55	BSG	9.81	9.50148	TIE1	24.32	24.32	LDLR	0.151579	0.273889	-0.0728121	0.531924
Q5DX21	IGS11_HUMAN	IGSF11		SS_TYPE1	LC substrate	64.89	27.05	0	0	0		0.65	41.17	VASN	26.91	26.9344	CXADR	36.58	36.58	CXADR	0.652726	8.86301e-08	0.457719	3.22158e-05
Q96CU9	FXRD1_HUMAN	FOXRED1		SS_NO_TYPE	LC substrate	64.83	13.49	0	15	0		0.7	50.17	NTRK2	8.02	7.67662	Tacstd2	21.95	21.95	Dcc	0.262871	0.0548039	0.0266893	0.81898
O75871	CEAM4_HUMAN	CEACAM4		SS_TYPE1	LC substrate	64.72	13.39	0	0	0		0.72	53.5	LRP8	15.16	14.9557	Lrrc4b	39.02	39.02	Npr3	-0.137649	0.320916	0.0600714	0.60622
Q9UG56	PISD_HUMAN	PISD		SS_NO_TYPE	LC substrate	64.62	10.29	6	6	0		0.73	54.5	BSG	6.6	6.22897	Notch2	23.08	23.08	SORL1	-0.167177	0.226941	0.0078816	0.946126
Q8N386	LRC25_HUMAN	LRRC25	OTHERS	SS_TYPE1	LC substrate	64.53	14.69	0	0	0		0.7	49.17	IFNAR2	10.16	9.85829	Nectin1	24.39	24.39	HLA-A	-0.117943	0.395664	0.0614211	0.598138
P08574	CY1_HUMAN	CYC1		SS_NO_TYPE	LC substrate	64.38	13.69	7	2	0		0.69	48	NOTCH2	5.85	5.46437	Notch3	11.11	11.11	Ptprm	-0.121193	0.38268	-0.0515674	0.658201
Q8N6Y1	PCD20_HUMAN	PCDH20	OTHERS	SS_TYPE1	LC substrate	64.32	17.51	0	1	0		0.76	59.17	ERBB4	11.15	10.8676	CDH2	24.39	24.39	CLSTN2	0.232333	0.0909198	0.0675842	0.561857
Q13444	ADA15_HUMAN	ADAM15	OTHERS	SS_TYPE1	LC substrate	64.22	15.81	4	1	0		0.7	50.83	NOTCH2	5.21	4.81191	SORL1	12.2	12.2	CDH2	-0.265223	0.0525931	0.0297745	0.798474
P15391	CD19_HUMAN	CD19	OTHERS	SS_TYPE1	LC substrate	64.19	17.63	18	9	0		0.76	60.83	NTRK2	5.58	5.18911	MUC1	30.95	30.95	Dscam	-0.172693	0.21176	-0.042215	0.717289
Q9Y5E8	PCDBF_HUMAN	PCDHB15		SS_TYPE1	LC substrate	64.1	16.86	0	1	1	719:A->V	0.74	56.33	VASN	16.77	16.597	CDH2	31.71	31.71	Ntrk2	-0.154357	0.265088	-0.145004	0.211379
Q9Y336	SIGL9_HUMAN	SIGLEC9		SS_TYPE1	LC substrate	63.94	10.96	6	0	1	349:V->A	0.72	52.83	LRP8	10.58	10.2865	Nectin1	34.15	34.15	ERBB4	0.0380632	0.784653	0.0272625	0.815161
Q9Y286	SIGL7_HUMAN	SIGLEC7		SS_TYPE1	LC substrate	63.93	17.11	4	1	0		0.76	60.5	FLT1	17.56	17.4024	Nectin1	23.26	23.26	ERBB4	-0.102872	0.459161	-0.00611983	0.958156
Q8TCZ2	C99L2_HUMAN	CD99L2		SS_TYPE1	LC substrate	63.92	23.18	3	0	0		0.67	44.5	APLP2	9.92	9.61362	HLA-A	29.27	29.27	CXADR	0.422768	0.00144867	0.388977	0.000515335
O60487	MPZL2_HUMAN	MPZL2	OTHERS	SS_TYPE1	LC substrate	63.88	13.9	0	1	0		0.76	59.33	ROBO1	16.74	16.5664	Scn4b	21.95	21.95	PTPRF	-0.246519	0.0723359	-0.0278416	0.811306
Q04912	RON_HUMAN	MST1R	OTHERS	SS_TYPE1	LC substrate	63.78	21.93	4	9	1	973:A->T	0.75	57.83	JAG2	34.21	34.3766	MET	19.51	19.51	SPN	-0.0362545	0.794658	0.0629915	0.588795
P11117	PPAL_HUMAN	ACP2	SUBLIT	SS_NO_TYPE	LC substrate	63.67	22.96	0	1	1	402:V->I	0.78	63.67	TIE1	9.93	9.62381	VASN	14.63	14.63	Nlgn1	-0.0475764	0.732632	-0.0169342	0.884559
O75078	ADA11_HUMAN	ADAM11		SS_TYPE1	LC substrate	63.64	14.16	3	1	0		0.69	48	CXADR	10.14	9.8379	Notch2	26.83	26.83	Nectin1	0.5784	4.63344e-06	0.0288576	0.804555
P17301	ITA2_HUMAN	ITGA2		SS_TYPE1	LC substrate	63.63	23.7	19	17	1	1127:K->Q	0.64	39.67	MUC1	3.05	2.60985	CD44	28.57	28.57	MET	0.142956	0.302429	0.379732	0.000716377
P01133	EGF_HUMAN	EGF	OTHERS	SS_TYPE1	LC substrate	63.63	21.79	57	48	1	1043:L->F	0.66	43.83	NPR3	12.18	11.9176	LRP1	2.44	2.44	Npr3	-0.0365978	0.792756	-0.0758911	0.514673
Q9Y5E1	PCDB9_HUMAN	PCDHB9		SS_TYPE1	LC substrate	63.61	15.96	0	0	0		0.71	51.5	ROBO1	16.19	16.0057	CDH2	14.63	14.63	Ntrk2	-0.165996	0.230287	-0.109857	0.344813
Q9BX59	TPSNR_HUMAN	TAPBPL	OTHERS	SS_TYPE1	LC substrate	63.57	18.17	0	0	0		0.75	59	SPN	11.75	11.4793	SIRPA	31.71	31.71	CXADR	-0.315378	0.0201821	0.0282985	0.808268
Q9P244	LRFN1_HUMAN	LRFN1		SS_TYPE1	LC substrate	63.56	14.31	4	0	0		0.74	57	PDPN	16.34	16.1586	Lrrc4b	34.15	34.15	APLP2	0.427254	0.00127212	-0.0574791	0.621875
Q8IWT1	SCN4B_HUMAN	SCN4B	SUBEXPERT	SS_TYPE1	LC substrate	63.54	20.91	12	5	3	162:V->G;166:I->L;179:L->F	0.73	54.83	SORT1	79.39	80.4363	Scn4b	34.15	34.15	Scn4b	0.498239	0.000126102	-0.0481829	0.679367
P56975	NRG3_HUMAN	NRG3		SS_TYPE1	LC substrate	63.52	15.57	30	3	0		0.67	45.5	BSG	4.72	4.31237	BTC	24.39	24.39	NGFR	0.348012	0.00991801	0.033615	0.773138
Q8N4L4	SPEM1_HUMAN	SPEM1		SS_NO_TYPE	LC substrate	63.39	20.59	0	0	0		0.78	63.67	LRP6	10.68	10.3884	PTPRF	12.2	12.2	SIRPA	-0.0452327	0.745348	-0.0610517	0.600345
Q6ZMC9	SIG15_HUMAN	SIGLEC15		SS_TYPE1	LC substrate	63.22	15.04	4	0	1	273:F->L	0.74	56	CD44	17.99	17.8408	CXADR	17.07	17.07	KCNE1	0.00786187	0.955006	-0.0141848	0.903202
Q7Z7H5	TMED4_HUMAN	TMED4		SS_TYPE1	LC substrate	63.18	17.13	0	0	0		0.73	54.83	LRP6	10.13	9.82771	Pam	18.42	18.42	IL1R2	-0.0459702	0.741339	-0.0674335	0.562732
Q9Y5F0	PCDBD_HUMAN	PCDHB13		SS_TYPE1	LC substrate	63.15	16.22	0	0	0		0.7	50.67	ROBO1	16.92	16.7499	CDH2	34.15	34.15	Ntrk2	-0.463922	0.000410371	-0.159721	0.168139
Q8WZ59	TM190_HUMAN	TMEM190	OTHERS	SS_TYPE1	LC substrate	63.11	18.25	0	0	0		0.73	55	TYRO3	7.91	7.56448	L1cam	14.63	14.63	TNFRSF17	-0.128299	0.35519	-0.0378603	0.745404
Q9Y5E6	PCDB3_HUMAN	PCDHB3		SS_TYPE1	LC substrate	63.05	16.17	0	0	0		0.7	50.67	ROBO1	14.07	13.8444	CDH2	34.15	34.15	Ntrk2	-0.227266	0.0983953	-0.120698	0.298999
Q9Y5E7	PCDB2_HUMAN	PCDHB2		SS_TYPE1	LC substrate	63.05	16.17	0	0	0		0.7	50.67	ROBO1	17.79	17.6369	CDH2	34.15	34.15	Ntrk2	-0.0494484	0.722526	-0.119855	0.30241
Q96PC5	MIA2_HUMAN	MIA2		SS_NO_TYPE	LC substrate	63.03	16.04	9	1	0		0.76	60.33	SORL1	2.19	1.7331	Ntrk2	26.83	26.83	HLA-A	-0.166729	0.228206	-0.0567216	0.626482
Q9Y696	CLIC4_HUMAN	CLIC4		SS_NO_TYPE	LC substrate	62.93	14.4	0	5	0		0.74	55.83	LRRC4B	11.86	11.5914	HLA-A	21.95	21.95	JAG2	-0.139265	0.315214	0.193265	0.0943798
P21860	ERBB3_HUMAN	ERBB3	OTHERS	SS_TYPE1	LC substrate	62.93	14.37	0	48	0		0.73	55.17	SORL1	43.29	43.6334	ERBB4	29.27	29.27	SORL1	0.592009	2.41647e-06	0.42615	0.000123921
Q3KR37	ASTRB_HUMAN	GRAMD1B		SS_NO_TYPE	LC substrate	62.92	18.74	0	0	0		0.71	52.17	MUC1	3.39	2.95647	VASN	24.39	24.39	TNFRSF1A	0.101206	0.466501	0.00381337	0.973919
Q8WYK1	CNTP5_HUMAN	CNTNAP5		SS_TYPE1	LC substrate	62.88	14.08	0	0	0		0.7	49.33	DLL1	3.68	3.25212	Notch3	21.95	21.95	DAG1	0.492508	0.000154919	0.0450642	0.699092
P40238	TPOR_HUMAN	MPL	OTHERS	SS_TYPE1	LC substrate	62.87	20.49	4	20	3	505:S->N;515:W->K;515:W->L	0.73	54.33	PAM	6.77	6.40228	Ghr	23.81	23.81	TYRO3	0.470213	0.000333593	0.208913	0.0701222
P04921	GLPC_HUMAN	GYPC		SS_TYPE3	LC substrate	62.82	17.95	3	6	0		0.75	58.67	DLL1	25	24.9873	Nrxn1	34.09	34.09	Nrxn1	-0.282828	0.0382432	-0.108213	0.352122
Q9NZA1	CLIC5_HUMAN	CLIC5		SS_NO_TYPE	LC substrate	62.7	13.69	5	2	0		0.74	56.33	LRRC4B	9.27	8.95096	Epha4	21.95	21.95	JAG2	-0.175296	0.204849	0.00303454	0.979244
Q8N118	CP4X1_HUMAN	CYP4X1		SS_NO_TYPE	LC substrate	62.63	23.29	0	0	0		0.76	59.17	TYRO3	4.32	3.90458	Nlgn1	17.07	17.07	Nradd	-0.0655676	0.637601	-0.0518457	0.656472
P01903	DRA_HUMAN	HLA-DRA	OTHERS	SS_TYPE1	LC substrate	62.54	16.72	14	11	1	242:L->V	0.71	52	NOTCH4	17.32	17.1577	Epha4	30.23	30.23	ERBB4	-0.311603	0.02181	0.048139	0.679643
Q9Y5F1	PCDBC_HUMAN	PCDHB12		SS_TYPE1	LC substrate	62.48	17.31	0	0	0		0.74	57.33	VASN	17.23	17.066	CDH2	34.15	34.15	Ntrk2	-0.365725	0.00653706	-0.155237	0.18056
P23467	PTPRB_HUMAN	PTPRB		SS_TYPE1	LC substrate	62.48	26.07	4	1	0		0.66	43.5	BSG	7.66	7.30961	PTPRF	39.02	39.02	HLA-A	0.0611248	0.660608	-0.048606	0.676707
Q96QU1	PCD15_HUMAN	PCDH15	OTHERS	SS_TYPE1	LC substrate	62.46	17.3	5	37	0		0.76	60.67	DLL1	6.65	6.27995	Cdh1	31.71	31.71	CDH2	0.202793	0.141378	0.0384892	0.741322
Q96FB5	MT25B_HUMAN	METTL25B		SS_NO_TYPE	LC substrate	62.44	19.24	0	0	1	400:V->L	0.74	57.33	DLL1	4.63	4.22061	Epha4	0	0
Q5TGI0	FAXC_HUMAN	FAXC		SS_NO_TYPE	LC substrate	62.43	14	0	0	0		0.75	57.67	APLP2	6.6	6.22897	Ephb2	29.27	29.27	AXL	0.333166	0.0138259	0.0254955	0.826949
P15509	CSF2R_HUMAN	CSF2RA	OTHERS	SS_TYPE1	LC substrate	62.42	16.13	18	5	0		0.74	56	FLT1	7.75	7.40137	TYRO3	28.26	28.26	NGFR	0.0778009	0.576033	0.0578166	0.619827
P05362	ICAM1_HUMAN	ICAM1	OTHERS	SS_TYPE1	LC substrate	62.4	23.63	12	100	1	478:R->W	0.82	70.33	PTPRF	10.9	10.6127	FLT1	27.91	27.91	Tacstd2	-0.175204	0.205089	-0.0499001	0.668596
Q9NYL4	FKB11_HUMAN	FKBP11		SS_NO_TYPE	LC substrate	62.38	15.99	0	1	0		0.74	56.33	EPHB2	13.43	13.192	SORL1	29.27	29.27	TYRO3	-0.0894732	0.519965	-0.0641423	0.581991
Q9NY15	STAB1_HUMAN	STAB1	OTHERS	SS_TYPE1	LC substrate	62.38	24.6	4	8	1	2506:M->T	0.66	43.33	CD44	3.5	3.06861	Notch3	7.32	7.32	SORL1	-0.109407	0.43097	-0.0300654	0.796547
Q9BY64	UDB28_HUMAN	UGT2B28		SS_NO_TYPE	LC substrate	62.38	15.36	5	0	0		0.7	49.67	L1CAM	6.62	6.24936	APLP2	23.26	23.26	CXADR	-0.0825369	0.552952	-0.0542665	0.641511
Q9HBJ8	CLTRN_HUMAN	CLTRN		SS_TYPE1	LC substrate	62.21	18.55	4	2	0		0.64	40.33	KCNE2	10.81	10.521	BSG	26.83	26.83	AXL	-0.0304295	0.827095	-0.0628307	0.589749
Q9NYQ8	FAT2_HUMAN	FAT2	OTHERS	SS_TYPE1	LC substrate	62.13	22.01	0	2	0		0.76	59.17	CDH2	3.17	2.73218	CDH2	34.15	34.15	PTK7	0.160364	0.246711	-0.0711564	0.541318
Q5T7P8	SYT6_HUMAN	SYT6		SS_NO_TYPE	LC substrate	62.13	18.88	0	0	0		0.73	55.17	TNFRSF17	10.78	10.4904	Ptprm	26.83	26.83	TNFRSF1A	0.572683	6.0384e-06	-0.0169128	0.884704
Q13705	AVR2B_HUMAN	ACVR2B		SS_TYPE1	LC substrate	62	16.21	8	20	0		0.74	57.33	PTPRF	13.87	13.6405	MET	29.27	29.27	Aplp1	0.256751	0.0609126	0.16023	0.166772
P48357	LEPR_HUMAN	LEPR	OTHERS	SS_TYPE1	LC substrate	61.95	21.2	0	89	0		0.81	68.83	LRP6	3.26	2.82394	Dscam	30.23	30.23	TNFRSF1A	-0.168227	0.223995	0.0189317	0.871052
Q9UBK5	HCST_HUMAN	HCST		SS_TYPE1	LC substrate	61.9	12.23	4	0	0		0.79	65.33	VASN	20.43	20.3283	CLSTN2	31.71	31.71	APLP2	-0.0242984	0.861548	-0.043904	0.706482
Q6Q8B3	MO2R2_HUMAN	CD200R1L	OTHERS	SS_TYPE1	LC substrate	61.81	17.31	0	1	0		0.74	57.17	SIRPA	18.08	17.9325	PTK7	29.27	29.27	IL1R2	-0.0406287	0.770521	-0.0637487	0.584313
Q8NBR0	P5I13_HUMAN	TP53I13	OTHERS	SS_TYPE1	LC substrate	61.71	17.98	0	0	0		0.71	52	TNFRSF17	8.4	8.06402	Notch3	12.2	12.2	Dll1	-0.253259	0.0646357	-0.0786353	0.499541
Q8IXH8	CAD26_HUMAN	CDH26	OTHERS	SS_TYPE1	LC substrate	61.69	14.78	0	0	1	615:V->L	0.73	54.83	IFNAR2	30.41	30.5026	CDH2	12.2	12.2	PTK7	0.107406	0.439497	0.26492	0.0207376
Q8NAN2	MIGA1_HUMAN	MIGA1		SS_NO_TYPE	LC substrate	61.59	18.84	6	0	0		0.66	43.17	VASN	5.06	4.65899	IFNAR2	24.39	24.39	Notch1	0.418035	0.00165843	-0.113733	0.32795
Q6UY11	DLK2_HUMAN	DLK2	OTHERS	SS_TYPE1	LC substrate	61.55	12.32	0	0	1	301:G->R	0.76	60.5	CLSTN1	26.37	26.3839	Dll1	14.63	14.63	LRP1	0.120785	0.384295	-0.0717068	0.538186
P48551	INAR2_HUMAN	IFNAR2	SUBEXPERT	SS_TYPE1	LC substrate	61.38	11.9	0	3	0		0.66	43.67	MUC1	6.21	5.83138	Cdh1	24.39	24.39	HLA-A	-0.101121	0.466878	0.0408287	0.726201
O75795	UDB17_HUMAN	UGT2B17		SS_NO_TYPE	LC substrate	61.38	21.16	5	13	0		0.72	52.83	LRRC4B	5.47	5.07697	LRP6	19.51	19.51	Ghr	0.12936	0.351193	0.11537	0.320993
A1L1A6	IGS23_HUMAN	IGSF23		SS_NO_TYPE	LC substrate	61.38	20.16	0	0	0		0.79	64.5	FLT1	18.23	18.0854	PTK7	31.71	31.71	CDH2	0.0501482	0.71876	0.0739902	0.525289
Q8N292	GAPT_HUMAN	GAPT		SS_NO_TYPE	LC substrate	61.34	22.76	0	0	0		0.71	51.5	SORL1	16.56	16.3829	Notch2	34.15	34.15	LRP1	-0.17304	0.210828	-0.0109043	0.925516
Q8TDQ1	CLM1_HUMAN	CD300LF	OTHERS	SS_TYPE1	LC substrate	61.33	19.38	4	0	0		0.72	53.67	DLL1	9.31	8.99174	PTPRF	2.44	2.44	Lrp8	-0.0294206	0.832744	0.0527011	0.65117
Q9UIK5	TEFF2_HUMAN	TMEFF2	SUBLIT	SS_TYPE1	LC substrate	61.32	17.08	0	4	0		0.73	55.33	LRP8	10.96	10.6739	Notch4	31.71	31.71	Lrp8	0.656124	7.2055e-08	0.881863	7.19204e-26
Q9NZ45	CISD1_HUMAN	CISD1		SS_TYPE3	LC substrate	61.3	20.8	0	0	0		0.72	53.17	FLT1	17.59	17.433	AXL	28.95	28.95	Nlgn1	-0.0500553	0.71926	-0.0970109	0.404465
O43581	SYT7_HUMAN	SYT7	SUBLIT	SS_NO_TYPE	LC substrate	61.24	23.99	4	0	0		0.64	40.67	JAG2	6.45	6.07605	ERBB4	26.83	26.83	CXADR	0.117775	0.396342	-0.0329335	0.777617
Q96RT6	CTGE2_HUMAN	CTAGE1		SS_NO_TYPE	LC substrate	61.23	12.35	0	0	0		0.71	51.17	FLT1	3.89	3.4662	Notch3	23.68	23.68	MET	-0.0451566	0.745762	-0.0296173	0.799515
Q14392	LRC32_HUMAN	LRRC32	OTHERS	SS_TYPE1	LC substrate	61.21	21.35	0	0	0		0.76	60	VASN	13.44	13.2022	VASN	31.71	31.71	VASN	-0.229682	0.0947736	-0.0746574	0.521551
O95833	CLIC3_HUMAN	CLIC3		SS_NO_TYPE	LC substrate	61.17	14.36	0	0	1	38:P->H	0.73	54.33	APLP2	9.75	9.44031	Npr3	21.95	21.95	SORL1	-0.119011	0.391367	-0.00203171	0.986103
Q9UIB8	SLAF5_HUMAN	CD84	OTHERS	SS_TYPE1	LC substrate	61.16	17.24	3	4	0		0.74	56.67	FLT1	12.46	12.2031	TNFRSF1A	31.71	31.71	CD44	-0.0239845	0.863319	0.00713708	0.951209
A2RUT3	TMM89_HUMAN	TMEM89	OTHERS	SS_TYPE1	LC substrate	61.15	27.69	0	0	1	61:P->T	0.78	62.67	TACSTD2	12.58	12.3254	CSF1	23.26	23.26	TYRO3	-0.0359382	0.796411	-0.0571722	0.62374
Q969Z4	TR19L_HUMAN	RELT		SS_TYPE1	LC substrate	61.14	14.69	0	2	0		0.77	61.67	DLL1	8.6	8.26792	LDLR	39.02	39.02	Npr3	0.0496203	0.7216	0.0279449	0.810619
Q15116	PDCD1_HUMAN	PDCD1	OTHERS	SS_TYPE1	LC substrate	61.12	18.3	9	8	0		0.64	40.5	SORL1	9.03	8.70629	AXL	12.2	12.2	Dcc	-0.255346	0.0623889	-0.0537525	0.644676
Q5T1S8	NCMAP_HUMAN	NCMAP	OTHERS	SS_TYPE1	LC substrate	61.12	15.08	0	0	0		0.73	55.5	MUC1	25.49	25.4868	Ntrk2	9.76	9.76	Ptprm	-0.0261797	0.850946	-0.00474289	0.967565
Q3B7T3	BEAN1_HUMAN	BEAN1		SS_NO_TYPE	LC substrate	60.98	14.09	0	1	0		0.79	65.33	NOTCH4	9.27	8.95096	Dcc	26.83	26.83	Notch4	0.557126	1.21122e-05	0.0601119	0.605977
Q6ZVL6	K154L_HUMAN	KIAA1549L		SS_NO_TYPE	LC substrate	60.88	14.34	0	0	0		0.7	49.17	LRP6	2.27	1.81466	CSF1	14.63	14.63	JAG2	0.265531	0.0523089	0.0345321	0.767121
Q5SZK8	FREM2_HUMAN	FREM2	OTHERS	SS_TYPE1	LC substrate	60.85	21.83	0	9	0		0.75	58.17	APLP2	1.55	1.08064	CDH2	14.63	14.63	DAG1	-0.0997618	0.47292	0.0953445	0.412623
O43493	TGON2_HUMAN	TGOLN2	OTHERS	SS_TYPE1	LC substrate	60.82	14.98	13	2	0		0.71	51.33	FLT1	8.47	8.13539	Notch2	19.51	19.51	CDH2	-0.159493	0.249323	0.0321567	0.782732
Q96LA6	FCRL1_HUMAN	FCRL1	OTHERS	SS_TYPE1	LC substrate	60.64	17.75	0	0	0		0.7	50.5	NRXN1	17.48	17.3208	IL1R2	31.71	31.71	JAG2	-0.180004	0.192755	-0.0229161	0.844225
Q5JXA9	SIRB2_HUMAN	SIRPB2	OTHERS	SS_TYPE1	LC substrate	60.59	12.19	0	0	1	304:L->F	0.77	61	NTRK2	16.96	16.7907	SIRPA	24.39	24.39	Notch4	-0.0875712	0.528912	0.0606005	0.603046
P12821	ACE_HUMAN	ACE	OTHERS	SS_TYPE1	LC substrate	60.58	21.62	4	153	2	1279:R->Q;1286:R->S	0.75	57.67	TIE1	5.74	5.35223	MET	9.76	9.76	SORL1	0.0423502	0.761079	0.0207531	0.858769
Q12836	ZP4_HUMAN	ZP4	OTHERS	SS_TYPE1	LC substrate	60.57	16.7	4	0	0		0.75	58.33	TYRO3	6.48	6.10664	CXADR	26.83	26.83	Aplp1	-0.136037	0.326672	-0.0566704	0.626794
Q13145	BAMBI_HUMAN	BAMBI	OTHERS	SS_TYPE1	LC substrate	60.55	21.25	6	10	0		0.74	55.83	NOTCH4	10	9.69518	Ntrk2	34.15	34.15	IGF1R	0.0583109	0.675343	-0.0141916	0.903156
P43308	SSRB_HUMAN	SSR2	OTHERS	SS_TYPE1	LC substrate	60.47	16.28	4	2	0		0.74	56	DAG1	13.66	13.4264	ROBO1	27.5	27.5	Lrp8	-0.334334	0.0134767	-0.126092	0.27776
Q9Y6Q6	TNR11_HUMAN	TNFRSF11A		SS_TYPE1	LC substrate	60.24	20.11	5	10	0		0.74	57	PTPRM	9.09	8.76746	TNFRSF1A	39.02	39.02	CXADR	0.0342738	0.805652	0.133453	0.25044
Q9H6D8	FNDC4_HUMAN	FNDC4		SS_TYPE1	LC substrate	60.22	16.81	0	1	0		0.69	47.83	NGFR	14.53	14.3134	TYRO3	12.2	12.2	Lrp8	0.432006	0.00110637	-0.0818903	0.481898
Q9H0Q3	FXYD6_HUMAN	FXYD6		SS_TYPE1	LC substrate	60.21	18.89	11	5	0		0.66	43.83	L1CAM	20	19.8899	Dll1	20.93	20.93	Notch1	0.234965	0.0872166	-0.116343	0.316901
Q9C091	GRB1L_HUMAN	GREB1L		SS_NO_TYPE	LC substrate	60.12	16.77	0	3	0		0.74	56.33	KCNE1	1.2	0.723825	Pam	22.5	22.5	Dll1	0.23641	0.0852337	0.839103	2.96714e-21
Q9P2J2	TUTLA_HUMAN	IGSF9	OTHERS	SS_TYPE1	LC substrate	60.07	14.19	0	0	0		0.71	51.67	MUC1	14.5	14.2828	L1cam	31.71	31.71	Notch4	-0.163624	0.237111	0.0359459	0.757873
Q6PEX7	TEX38_HUMAN	TEX38		SS_NO_TYPE	LC substrate	60.02	13.04	0	0	0		0.67	45.67	BSG	13.11	12.8657	SIRPA	21.95	21.95	Cdh1	-0.0453257	0.744842	-0.0649609	0.577172
P10966	CD8B_HUMAN	CD8B		SS_TYPE1	LC substrate	59.89	24.47	11	5	0		0.74	57.17	BTC	18.57	18.4321	SIRPA	31.71	31.71	Notch1	-0.109199	0.431854	-0.0328696	0.778037
P08922	ROS1_HUMAN	ROS1	OTHERS	SS_TYPE1	LC substrate	59.85	18.89	0	9	0		0.78	63.33	LRRC4B	7.76	7.41156	Epha4	23.26	23.26	ERBB4	-0.0969118	0.485719	-0.0094735	0.935266
Q8NC54	KCT2_HUMAN	KCT2		SS_TYPE1	LC substrate	59.78	16.98	0	0	0		0.74	57	BSG	10.94	10.6535	IFNAR2	31.71	31.71	Ghr
P09619	PGFRB_HUMAN	PDGFRB		SS_TYPE1	LC substrate	59.59	17.58	16	46	1	561:R->C	0.72	52.5	DLL1	21.07	20.9807	FLT1	17.07	17.07	CD44	-0.329854	0.0148587	-0.0504136	0.665388
Q9NYZ4	SIGL8_HUMAN	SIGLEC8	OTHERS	SS_TYPE1	LC substrate	59.58	16.02	4	0	1	388:R->G	0.74	56.83	FLT1	7.82	7.47273	CXADR	17.07	17.07	CXADR	0.770393	9.66506e-12	-0.0202818	0.861944
P40200	TACT_HUMAN	CD96	OTHERS	SS_TYPE1	LC substrate	59.57	16.47	4	2	0		0.73	55.67	NGFR	7.69	7.3402	CLSTN1	31.71	31.71	MERTK	-0.173965	0.208361	-0.0603829	0.60435
P49771	FLT3L_HUMAN	FLT3LG		SS_TYPE1	LC substrate	59.57	19.11	29	5	0		0.76	59.67	CD44	9.36	9.04272	Ptprm	19.51	19.51	CSF1	-0.338994	0.0121578	-0.109502	0.34638
Q6PJG9	LRFN4_HUMAN	LRFN4		SS_TYPE1	LC substrate	59.54	14.92	4	0	0		0.67	45	APLP2	26.61	26.6286	VASN	34.15	34.15	Lrp8	-0.0916069	0.51002	0.0706859	0.544002
Q6UXD1	HRCT1_HUMAN	HRCT1		SS_NO_TYPE	LC substrate	59.45	12.9	0	0	0		0.63	37.67	NPR3	13.04	12.7944	LRP6	29.54	29.54	L1cam	-0.0146088	0.916498	0.112936	0.331374
Q15256	PTPRR_HUMAN	PTPRR	OTHERS	SS_TYPE1	LC substrate	59.26	14.77	0	2	1	249:Y->H	0.71	51.67	FLT1	15.37	15.1697	Ptprm	29.27	29.27	TNFRSF17	0.322249	0.0174823	0.0594605	0.609894
Q5SY80	CTSRE_HUMAN	CATSPERE	OTHERS	SS_TYPE1	LC substrate	59.18	21	0	1	0		0.66	44	NOTCH4	2.63	2.18167	Pam	9.76	9.76	CSF1	0.00643363	0.963174	-0.0496285	0.670295
P28068	DMB_HUMAN	HLA-DMB	OTHERS	SS_TYPE1	LC substrate	59.17	17.83	4	1	0		0.73	55.33	EPHA4	17.49	17.331	HLA-A	31.71	31.71	Epha4	-0.259415	0.0581897	0.0707312	0.543743
A6NJW9	CD8B2_HUMAN	CD8B2		SS_TYPE1	LC substrate	59.14	23.84	0	0	0		0.72	53.33	BTC	18.57	18.4321	SIRPA	24.39	24.39	PDPN	0.406303	0.00229964	-0.0789058	0.498062
Q5VUB5	F1711_HUMAN	FAM171A1		SS_TYPE1	LC substrate	59.04	31.2	0	0	0		0.61	35.33	JAG2	2.92	2.47732	MERTK	31.71	31.71	Cdh1	0.843035	1.28092e-15	0.51694	1.74499e-06
Q5VY43	PEAR1_HUMAN	PEAR1		SS_NO_TYPE	LC substrate	58.83	15.05	0	0	0		0.68	46.5	IL1R2	21.7	21.623	Notch3	29.27	29.27	Epha4	-0.379122	0.00469636	-0.123948	0.286076
Q9H195	MUC3B_HUMAN	MUC3B		SS_NO_TYPE	LC substrate	58.83	12.88	0	0	0		0.72	52.83	NTRK2	3.56	3.12978	MET	29.27	29.27	Cdh1
Q96H15	TIMD4_HUMAN	TIMD4	OTHERS	SS_TYPE1	LC substrate	58.71	16.68	0	4	0		0.72	54	L1CAM	7.94	7.59507	Scn4b	29.27	29.27	VASN	-0.122914	0.375907	-0.0642684	0.581247
Q9UN72	PCDA7_HUMAN	PCDHA7		SS_TYPE1	LC substrate	58.68	20.14	0	0	0		0.71	51.33	CDH2	12.27	12.0094	CDH2	14.63	14.63	PTPRF	0.471441	0.000320231	-0.0802512	0.490741
Q9Y5H7	PCDA5_HUMAN	PCDHA5		SS_TYPE1	LC substrate	58.66	17.31	0	0	1	691:A->V	0.72	52.67	CDH2	14.32	14.0993	CDH2	12.2	12.2	BTC	0.375873	0.00509484	-0.0663186	0.569222
Q8NCW0	KREM2_HUMAN	KREMEN2		SS_TYPE1	LC substrate	58.57	12.62	9	0	0		0.8	66.83	FLT1	4.98	4.57743	MERTK	18.6	18.6	Dscam	-0.101078	0.467072	-0.0697864	0.549152
Q92824	PCSK5_HUMAN	PCSK5	OTHERS	SS_TYPE1	LC substrate	58.56	18.06	10	27	0		0.72	53	FLT1	2.47	2.01855	ERBB4	26.83	26.83	LRP1	0.356785	0.00809083	0.0358325	0.758613
Q9BVK6	TMED9_HUMAN	TMED9		SS_TYPE1	LC substrate	58.56	18.06	12	0	0		0.75	58.83	FLT1	10.64	10.3476	IL1R2	25	25	SORL1	-0.268669	0.0494846	-0.0650747	0.576504
Q92896	GSLG1_HUMAN	GLG1	SUBLIT	SS_TYPE1	LC substrate	58.52	24.23	3	0	0		0.7	50.5	VASN	2.46	2.00836	LRP6	26.83	26.83	MET	-0.259275	0.0583299	0.26121	0.0226577
Q96IX5	ATPMK_HUMAN	ATP5MK		SS_NO_TYPE	LC substrate	58.52	19.37	0	0	0		0.68	47.17	CLSTN1	29.31	29.3812	Ghr	20.93	20.93	Aplp1
Q6UWW9	TM207_HUMAN	TMEM207	OTHERS	SS_TYPE1	LC substrate	58.5	21.86	0	1	1	57:L->V	0.69	48.33	BTC	12.33	12.0705	MET	29.27	29.27	HLA-A	-0.0234575	0.866295	-0.0776711	0.504831
Q9H0V9	LMA2L_HUMAN	LMAN2L	OTHERS	SS_TYPE1	LC substrate	58.4	14.66	10	14	0		0.76	60.67	CDH2	8.62	8.28831	L1cam	27.91	27.91	Notch1	0.297585	0.0288595	0.0303188	0.79487
P01909	DQA1_HUMAN	HLA-DQA1		SS_TYPE1	LC substrate	58.24	16.32	14	34	6	209:A->T;221:A->T;229:V->M;230:G->C;237:F->L;240:R->Q	0.7	49.67	NOTCH4	12.99	12.7434	HLA-A	20.93	20.93	Dll1	-0.268129	0.0499616	0.0286378	0.806014
P05106	ITB3_HUMAN	ITGB3		SS_TYPE1	LC substrate	58.2	17.95	41	37	2	746:Missing;749:D->H	0.72	54	SORT1	6.09	5.70904	Dll1	18.6	18.6	PTPRF	-0.149056	0.282049	-0.0265994	0.81958
Q6UWV2	MPZL3_HUMAN	MPZL3	OTHERS	SS_TYPE1	LC substrate	58.2	20.5	0	0	3	155:M->V;168:V->G;172:V->M	0.7	50.83	CD44	20	19.8899	Scn4b	29.27	29.27	Dscam	-0.220585	0.108969	-0.0202541	0.862131
Q9UF33	EPHA6_HUMAN	EPHA6	OTHERS	SS_TYPE1	LC substrate	58.19	20.29	7	0	0		0.61	35.5	SIRPA	58.11	58.742	Epha4	34.15	34.15	Scn4b	0.295661	0.0299613	0.00424499	0.970968
Q8N7X8	SIGL1_HUMAN	SIGLECL1		SS_NO_TYPE	LC substrate	58.18	28.6	0	0	0		0.77	62	SDC3	14.21	13.9872	AXL	34.15	34.15	CXADR	-0.0459533	0.74143	-0.0428446	0.713254
P10321	HLAC_HUMAN	HLA-C		SS_TYPE1	LC substrate	57.95	27.14	15	21	11	299:E->G;299:E->K;309:M->V;319:V->A;327:V->M;328:V->M;329:T->A;330:A->V;331:M->V;332:M->I;333:C->H	0.89	81.5	HLA-A	80.6	81.6699	HLA-A	60	60	HLA-A	-0.391489	0.00341857	0.0102948	0.929668
Q9ULK6	RN150_HUMAN	RNF150		SS_TYPE1	LC substrate	57.94	20.52	0	0	0		0.67	45.67	CLSTN1	5.71	5.32164	Notch3	34.15	34.15	IL1R2	-0.292667	0.0317459	0.0128307	0.912405
Q96NY7	CLIC6_HUMAN	CLIC6		SS_NO_TYPE	LC substrate	57.9	14.64	0	0	0		0.74	56.5	LRRC4B	4.12	3.70068	Ephb2	24.39	24.39	BSG	-0.00759037	0.956558	-0.0623301	0.592722
P10912	GHR_HUMAN	GHR	SUBEXPERT	SS_TYPE1	LC substrate	57.89	17.84	5	22	1	262:D->N	0.7	50.67	DLL1	69.28	70.1295	Ghr	75	75	Ghr	-0.139112	0.31575	-0.00245994	0.983174
P51841	GUC2F_HUMAN	GUCY2F	OTHERS	SS_TYPE1	LC substrate	57.79	14.47	5	4	0		0.72	53.67	LRP6	8.12	7.77857	TIE1	30.23	30.23	SIRPA	-0.112351	0.418597	-0.0120385	0.917793
O14967	CLGN_HUMAN	CLGN	OTHERS	SS_TYPE1	LC substrate	57.78	13.1	0	0	0		0.73	54.5	DAG1	4.26	3.84341	Pam	21.95	21.95	Notch2	-0.154722	0.263948	-0.0522224	0.654135
Q86XS8	GOLI_HUMAN	RNF130	OTHERS	SS_TYPE1	LC substrate	57.62	18.7	5	2	0		0.71	52	SORL1	9.07	8.74707	Dll1	23.26	23.26	KL	0.625466	4.26683e-07	0.632357	8.94628e-10
Q9Y5F3	PCDB1_HUMAN	PCDHB1	OTHERS	SS_TYPE1	LC substrate	57.59	15.15	0	0	2	712:I->T;719:K->I	0.72	54	SORT1	20.05	19.9409	CDH2	29.27	29.27	TNFRSF1A	0.26263	0.0550355	-0.0779702	0.503187
Q5TGZ0	MIC10_HUMAN	MICOS10		SS_NO_TYPE	LC substrate	57.53	15.34	4	0	0		0.67	44.5	ERBB4	20.51	20.4098	TNFRSF17	22.5	22.5	Tacstd2	0.448246	0.000676004	-0.0488502	0.675174
Q96JP9	CDHR1_HUMAN	CDHR1		SS_NO_TYPE	LC substrate	57.45	22.89	0	4	1	716:T->S	0.67	45.17	SIRPA	16.18	15.9955	CDH2	26.83	26.83	HLA-A	-0.035439	0.79918	0.0279586	0.810528
B8ZZ34	SHSA8_HUMAN	SHISA8	OTHERS	SS_TYPE1	LC substrate	57.34	25.35	0	0	0		0.61	35.67	TIE1	5.29	4.89347	PTPRF	29.27	29.27	DAG1	0.205686	0.135669	-0.046182	0.691999
Q86TY3	ARMD4_HUMAN	ARMH4		SS_TYPE1	LC substrate	57.33	27.01	0	0	0		0.68	47.5	NOTCH4	4.78	4.37353	AXL	34.15	34.15	SPN	0.363019	0.00697719	-0.0718309	0.537482
Q9UKQ2	ADA28_HUMAN	ADAM28	OTHERS	SS_TYPE1	LC substrate	57.31	22.31	0	5	1	684:M->I	0.68	46.83	SORL1	6.58	6.20858	LDLR	31.71	31.71	PDPN	-0.0818557	0.556245	-0.0145503	0.900721
Q9UBN6	TR10D_HUMAN	TNFRSF10D	OTHERS	SS_TYPE1	LC substrate	57.28	14.46	12	0	0		0.7	50.67	PDPN	10.62	10.3273	LRP6	12.2	12.2	CXADR	0.0768614	0.580663	-0.0600598	0.60629
Q9BWV2	SPAT9_HUMAN	SPATA9		SS_NO_TYPE	LC substrate	57.23	14.53	0	0	0		0.66	42.67	TNFRSF17	9.06	8.73687	Nlgn1	13.95	13.95	TYRO3	-0.0292054	0.833951	-0.0588301	0.613695
Q9NQX5	NPDC1_HUMAN	NPDC1		SS_NO_TYPE	LC substrate	57.22	24.48	4	1	0		0.65	41.33	IFNAR2	6.77	6.40228	Dscam	34.15	34.15	JAG2	0.173174	0.210471	-0.0262169	0.822132
Q5T292	TM273_HUMAN	TMEM273	OTHERS	SS_TYPE1	LC substrate	57.16	20.98	0	0	0		0.73	55.5	PDPN	20	19.8899	Nectin1	21.95	21.95	APLP2	0.40521	0.0023694	-0.0270352	0.816675
P09958	FURIN_HUMAN	FURIN	OTHERS	SS_TYPE1	LC substrate	56.9	19.38	50	9	0		0.63	38.17	VASN	3.15	2.7118	TIE1	13.95	13.95	CDH2	-0.232891	0.0901249	-0.010127	0.930811
Q13261	I15RA_HUMAN	IL15RA	OTHERS	SS_TYPE1	LC substrate	56.81	17.62	6	0	0		0.77	61	TYRO3	9.74	9.43012	IL1R2	20.93	20.93	Pam	-0.342098	0.0113421	-0.0534539	0.646517
O95196	CSPG5_HUMAN	CSPG5	OTHERS	SS_TYPE1	LC substrate	56.79	24.15	20	1	1	417:T->P	0.7	49.17	NPR3	8.48	8.14558	LDLR	19.51	19.51	Dscam	0.681634	1.39498e-08	0.0511904	0.660546
P07766	CD3E_HUMAN	CD3E	OTHERS	SS_TYPE1	LC substrate	56.78	14.48	11	12	0		0.75	58.83	TACSTD2	14.98	14.7721	BTC	23.91	23.91	Ghr	-0.165674	0.231206	-0.051163	0.660716
Q9BWL3	CA043_HUMAN	C1orf43		SS_NO_TYPE	LC substrate	56.75	15.28	0	0	0		0.7	50.5	SORT1	14.62	14.4051	PTPRF	31.71	31.71	TNFRSF17	0.13873	0.317095	-0.121372	0.296289
O75054	IGSF3_HUMAN	IGSF3	OTHERS	SS_TYPE1	LC substrate	56.7	17.16	0	4	0		0.67	45.67	CLSTN1	5.36	4.96483	Dscam	12.2	12.2	Pam	-0.128267	0.355311	-0.0649772	0.577076
Q9Y5R2	MMP24_HUMAN	MMP24		SS_TYPE1	LC substrate	56.68	17.88	4	1	0		0.78	63.83	NGFR	5.58	5.18911	CD44	31.71	31.71	LDLR	0.384918	0.00405298	0.18822	0.10347
O75144	ICOSL_HUMAN	ICOSLG	OTHERS	SS_TYPE1	LC substrate	56.64	18.8	4	2	0		0.68	47.5	LRP6	14.9	14.6906	Dscam	19.51	19.51	Notch2	0.82764	1.19376e-14	0.00923419	0.936898
Q5VX71	SUSD4_HUMAN	SUSD4	OTHERS	SS_TYPE1	LC substrate	56.51	24.12	0	0	0		0.64	40.5	FLT1	5.92	5.53573	PDPN	17.07	17.07	Notch4	0.129546	0.350495	-0.032233	0.782229
Q5VZ72	IZUM3_HUMAN	IZUMO3	OTHERS	SS_TYPE1	LC substrate	56.5	20.17	4	0	0		0.68	47	BTC	8.37	8.03344	CDH2	31.71	31.71	SORL1	-0.0378261	0.785963	-0.0503532	0.665764
Q9Y6X5	ENPP4_HUMAN	ENPP4	OTHERS	SS_TYPE1	LC substrate	56.48	22.03	4	0	0		0.77	62	PDPN	7.51	7.15669	Cdh1	26.83	26.83	Pam	0.427461	0.00126446	0.671873	3.04758e-11
Q6NT55	CP4FN_HUMAN	CYP4F22	OTHERS	SS_TYPE1	LC substrate	56.43	20.35	16	3	0		0.68	46.17	FLT1	4.52	4.10847	IGF1R	0	0		-0.119648	0.38882	-0.0590354	0.612455
Q9UJQ1	LAMP5_HUMAN	LAMP5	OTHERS	SS_TYPE1	LC substrate	56.4	17.13	0	0	0		0.73	54.5	LRP6	7.5	7.1465	MET	14.63	14.63	SDC3	0.538953	2.61618e-05	-0.0405144	0.728227
A8MVS5	HIDE1_HUMAN	HIDE1		SS_TYPE1	LC substrate	56.38	22.89	0	0	0		0.64	40.33	TIE1	11.74	11.4691	CD44	26.83	26.83	Nectin1
Q9Y5H6	PCDA8_HUMAN	PCDHA8		SS_TYPE1	LC substrate	56.37	16.63	0	0	0		0.71	51	CDH2	11.79	11.52	Cdh1	12.2	12.2	BTC	0.39439	0.00316762	-0.0629316	0.58915
A8MVW0	F1712_HUMAN	FAM171A2		SS_TYPE1	LC substrate	56.34	26.5	0	0	0		0.64	39.5	SORL1	2.78	2.33459	LRP1	19.51	19.51	CD44	0.248796	0.0696573	-0.063353	0.586654
Q68D85	NR3L1_HUMAN	NCR3LG1	OTHERS	SS_TYPE1	LC substrate	56.32	20.78	4	0	0		0.69	49	SIRPA	10.57	10.2763	Nectin1	34.15	34.15	SORT1	0.076382	0.583033	0.035281	0.762218
P06127	CD5_HUMAN	CD5		SS_TYPE1	LC substrate	56.32	13.17	0	2	0		0.68	46.83	NRXN1	5.46	5.06678	LRP1	30	30	Scn4b	-0.235111	0.0870147	-0.0497601	0.669471
Q9UN74	PCDA4_HUMAN	PCDHA4	SUBLIT	SS_TYPE1	LC substrate	56.3	16.66	0	0	0		0.71	51	CDH2	12.67	12.4172	CDH2	14.63	14.63	TIE1	0.506986	9.14563e-05	-0.087163	0.454036
A0A1B0GV90	CTXD2_HUMAN	CTXND2		SS_NO_TYPE	LC substrate	56.16	16.44	0	0	0		0.68	46.67	NTRK2	25.46	25.4562	CD44	26.83	26.83	Pam	0.084845	0.541866
Q8NB59	SYT14_HUMAN	SYT14		SS_TYPE3	LC substrate	56.16	22.22	0	9	0		0.7	49.83	TNFRSF17	4.86	4.45509	LRP1	18.6	18.6	SORT1	0.241949	0.0779608	0.505029	3.27942e-06
Q8WZ04	TOMT_HUMAN	TOMT		SS_NO_TYPE	LC substrate	56.15	17.26	0	0	1	52:R->W	0.71	51.83	IL1R2	11.34	11.0613	Nlgn1	21.95	21.95	APLP2
Q9ULC0	MUCEN_HUMAN	EMCN	OTHERS	SS_TYPE1	LC substrate	56.1	19.3	0	0	0		0.75	58.33	PDPN	14.18	13.9566	VASN	29.27	29.27	TNFRSF1A	-0.293779	0.0310727	-0.0596354	0.608841
Q6UXM1	LRIG3_HUMAN	LRIG3		SS_TYPE1	LC substrate	56.07	17.51	0	0	0		0.72	52.5	TACSTD2	9.92	9.61362	Lrrc4b	21.95	21.95	Dscam	-0.213337	0.121404	0.0949459	0.414588
P08575	PTPRC_HUMAN	PTPRC	OTHERS	SS_TYPE1	LC substrate	56.06	23.66	12	17	1	570:H->Q	0.77	61.33	FLT1	18.45	18.3097	PTPRF	26.83	26.83	CDH2	-0.213664	0.120821	-0.0328416	0.778221
P29320	EPHA3_HUMAN	EPHA3		SS_TYPE1	LC substrate	56.04	18.86	7	12	2	564:I->V;568:C->S	0.68	47	SORT1	62.56	63.2786	Epha4	22.73	22.73	SORT1	-0.201091	0.14482	0.267665	0.0194076
Q86UW2	OSTB_HUMAN	SLC51B		SS_NO_TYPE	LC substrate	56.03	16.9	6	7	0		0.66	43	TNFRSF17	17.97	17.8204	L1cam	43.9	43.9	Notch2	0.190141	0.168465	0.150798	0.193503
Q9P0K1	ADA22_HUMAN	ADAM22		SS_TYPE1	LC substrate	56	18.17	3	1	0		0.71	51.83	APP	4.97	4.56723	ROBO1	21.95	21.95	CXADR	0.36683	0.00636441	0.280881	0.01398
Q9NPG4	PCD12_HUMAN	PCDH12	SUBLIT	SS_TYPE1	LC substrate	55.97	27.04	0	5	0		0.7	50.5	SDC3	12.33	12.0705	CDH2	34.15	34.15	AXL	-0.234347	0.0880752	-0.0682221	0.558163
P16234	PGFRA_HUMAN	PDGFRA	NONSUB	SS_TYPE1	LC substrate	55.91	13.63	25	55	1	555:Y->C	0.77	61.83	APP	29.02	29.0855	FLT1	12.2	12.2	PDPN	-0.249317	0.0690553	-0.0514524	0.658916
Q6H3X3	ULBP5_HUMAN	RAET1G		SS_NO_TYPE	LC substrate	55.82	19.91	4	0	0		0.65	41.17	CD44	16.17	15.9853	HLA-A	7.5	7.5	Ntrk2	-0.202141	0.142689	-0.0440919	0.705284
Q13477	MADCA_HUMAN	MADCAM1		SS_TYPE1	LC substrate	55.79	21.92	0	5	0		0.64	40.83	FLT1	12.3	12.04	SIRPA	26.83	26.83	PTK7	0.325671	0.0162567	-0.107962	0.353247
Q9Y5I0	PCDAD_HUMAN	PCDHA13		SS_TYPE1	LC substrate	55.76	19.79	0	1	0		0.71	51	CDH2	14.42	14.2012	CDH2	12.2	12.2	BTC	0.269241	0.048983	-0.0848712	0.466035
Q9UN73	PCDA6_HUMAN	PCDHA6		SS_TYPE1	LC substrate	55.76	19.79	0	0	0		0.71	51	CDH2	11.26	10.9797	CDH2	12.2	12.2	BTC	0.298336	0.0284389	-0.110357	0.342608
Q8N126	CADM3_HUMAN	CADM3		SS_TYPE1	LC substrate	55.69	19.43	6	0	0		0.7	50.5	JAG2	19.6	19.4821	Dcc	21.95	21.95	SIRPA	0.627186	3.88114e-07	-0.0538999	0.643768
P36888	FLT3_HUMAN	FLT3	OTHERS	SS_TYPE1	LC substrate	55.56	18.09	47	24	1	557:V->I	0.75	59	APP	21.25	21.1642	FLT1	25	25	CLSTN1	-0.0029619	0.983041	0.0941875	0.418342
O75882	ATRN_HUMAN	ATRN	OTHERS	SS_TYPE1	LC substrate	55.51	21.34	0	3	0		0.68	46.67	FLT1	4.34	3.92497	Notch4	21.95	21.95	MET	-0.0416327	0.76501	0.401726	0.000322028
Q01973	ROR1_HUMAN	ROR1		SS_TYPE1	LC substrate	55.44	19.03	6	13	0		0.71	51	SIRPA	14.51	14.293	Ntrk2	26.83	26.83	Dscam	-0.227147	0.0985755	0.596245	1.32333e-08
A0A1B0GWG4	SRTM2_HUMAN	SERTM2		SS_NO_TYPE	LC substrate	55.41	19.73	0	0	0		0.71	52	LRP6	11.11	10.8268	APP	9.76	9.76	SIRPA	-0.204584	0.137822	-0.0295266	0.800117
P13762	DRB4_HUMAN	HLA-DRB4	OTHERS	SS_TYPE1	LC substrate	55.34	17.51	0	6	0		0.8	67.33	APLP1	18.05	17.9019	HLA-A	20.93	20.93	ERBB4
P30273	FCERG_HUMAN	FCER1G		SS_TYPE1	LC substrate	55.3	27.56	16	2	0		0.73	54.83	PDPN	17.44	17.28	PTPRF	19.51	19.51	BTC	-0.140564	0.310676	0.0236879	0.839047
O00478	BT3A3_HUMAN	BTN3A3		SS_TYPE1	LC substrate	55.18	21.68	4	0	0		0.79	64.33	TYRO3	12.16	11.8972	CXADR	26.83	26.83	CXADR	-0.363679	0.00686766	-0.104554	0.368737
Q13683	ITA7_HUMAN	ITGA7		SS_TYPE1	LC substrate	55.16	18.52	5	15	0		0.76	59.67	LRP6	3.05	2.60985	Nrxn1	12.2	12.2	MUC1	-0.209355	0.128678	-0.0612424	0.599205
Q92537	SUSD6_HUMAN	SUSD6		SS_TYPE1	LC substrate	55.1	18.03	0	0	0		0.73	54.33	L1CAM	7.59	7.23825	LRP1	12.2	12.2	SORT1	-0.145137	0.295036	0.187281	0.105236
Q5VV63	ATRN1_HUMAN	ATRNL1		SS_TYPE1	LC substrate	55.08	21.25	0	0	0		0.67	45.17	FLT1	4.71	4.30217	Notch1	24.39	24.39	TNFRSF1A	0.399518	0.00276368	0.0428057	0.713503
P52429	DGKE_HUMAN	DGKE		SS_NO_TYPE	LC substrate	55.02	18.81	8	7	0		0.7	50.67	CDH2	5.29	4.89347	MERTK	34.15	34.15	Dscam	0.000975438	0.994415	-0.0115294	0.921259
Q9UNE0	EDAR_HUMAN	EDAR	OTHERS	SS_TYPE1	LC substrate	54.98	19.32	5	8	0		0.74	56.33	FLT1	7.14	6.77949	Epha4	24.39	24.39	Aplp1	-0.160464	0.246414	0.0343715	0.768174
O14944	EREG_HUMAN	EREG	OTHERS	SS_TYPE1	LC substrate	54.96	22.94	47	5	1	147:R->Q	0.73	55.5	LDLR	21.3	21.2152	BTC	31.71	31.71	Pam	-0.0151324	0.913517	0.0598375	0.607625
P50895	BCAM_HUMAN	BCAM	NONSUB	SS_TYPE1	LC substrate	54.93	14.82	0	0	1	539:T->A	0.78	64.17	TIE1	14.33	14.1095	ROBO1	26.83	26.83	CSF1	-0.219059	0.111502	-0.0884585	0.44733
Q13797	ITA9_HUMAN	ITGA9		SS_TYPE1	LC substrate	54.9	22.49	9	4	0		0.61	35.17	CLSTN1	4.16	3.74146	Cdh1	36.58	36.58	CDH2	-0.400735	0.00267483	-0.000526317	0.9964
Q9H1U4	MEGF9_HUMAN	MEGF9	OTHERS	SS_TYPE1	LC substrate	54.89	14.07	0	0	0		0.72	53.5	DLL1	12.46	12.2031	Notch3	17.07	17.07	PDPN	0.480361	0.000236819	0.606079	6.56899e-09
Q8IVY1	CA210_HUMAN	C1orf210		SS_TYPE3	LC substrate	54.89	17.82	0	1	0		0.71	51.5	NPR3	19.47	19.3496	Nradd	36.58	36.58	MUC1	-0.0208126	0.881255	0.117421	0.312404
Q5JX69	F209B_HUMAN	FAM209B		SS_TYPE1	LC substrate	54.88	15.98	0	0	1	74:Q->K	0.7	49.67	ROBO1	17.54	17.382	VASN	26.83	26.83	Ephb2	-0.0461743	0.740231	-0.0384577	0.741527
O60449	LY75_HUMAN	LY75	OTHERS	SS_TYPE1	LC substrate	54.87	20.65	0	0	0		0.76	59.17	CLSTN2	1.92	1.45784	SIRPA	28.89	28.89	Nectin1	-0.173821	0.208744	0.0631432	0.587896
Q9Y5H8	PCDA3_HUMAN	PCDHA3		SS_TYPE1	LC substrate	54.81	19.95	0	4	0		0.7	50.67	CDH2	11.79	11.52	Cdh1	14.63	14.63	Dll1	0.39245	0.00333357	-0.154045	0.183973
Q8TED1	GPX8_HUMAN	GPX8		SS_NO_TYPE	LC substrate	54.81	21.36	5	1	0		0.72	52.67	SORT1	11	10.7146	L1cam	13.95	13.95	Notch1	-0.33772	0.0125067	-0.0916165	0.431215
Q96A26	F162A_HUMAN	FAM162A		SS_NO_TYPE	LC substrate	54.71	17.91	0	0	0		0.74	57.33	BSG	18.18	18.0345	BTC	18.42	18.42	Ntrk2	-0.127299	0.358983	-0.0723971	0.534271
O75077	ADA23_HUMAN	ADAM23	OTHERS	SS_TYPE1	LC substrate	54.7	15.02	3	0	0		0.68	47.33	KCNE2	3.24	2.80355	NGFR	34.15	34.15	Ptprm	0.244062	0.075319	0.0434081	0.70965
A8MWY0	ELAP2_HUMAN	ELAPOR2		SS_TYPE1	LC substrate	54.66	18.18	0	0	0		0.79	65.33	NLGN1	4.47	4.0575	VASN	26.83	26.83	Npr3	0.827673	1.18822e-14	-0.0654323	0.574406
Q9UKJ8	ADA21_HUMAN	ADAM21	OTHERS	SS_TYPE1	LC substrate	54.63	24.72	4	0	0		0.68	46.33	SORT1	9	8.67571	Notch1	26.83	26.83	ERBB4	-0.0329304	0.81313	-0.0646912	0.578758
Q96PD2	DCBD2_HUMAN	DCBLD2	OTHERS	SS_TYPE1	LC substrate	54.6	15.96	0	5	0		0.69	48.5	LRP8	3.87	3.44582	LRP1	19.51	19.51	Dcc	-0.234571	0.0877631	0.0890564	0.444253
Q7Z6M3	MILR1_HUMAN	MILR1		SS_TYPE1	LC substrate	54.53	17.01	0	0	0		0.69	48.67	BSG	13.99	13.7629	FLT1	21.95	21.95	LRP1	0.00884692	0.949375	-0.00490701	0.966443
A0A1B0GTW7	LMLN2_HUMAN	LMLN2	OTHERS	SS_TYPE1	LC substrate	54.47	19.34	0	0	0		0.75	58.33	LRRC4B	3.68	3.25212	KL	21.95	21.95	Notch3	0.632189	2.93703e-07
Q9BSJ5	CQ080_HUMAN	C17orf80		SS_NO_TYPE	LC substrate	54.39	18.75	0	0	0		0.71	52.17	FLT1	4.76	4.35315	IGF1R	24.39	24.39	LRP6	-0.258641	0.05897	-0.0489614	0.674475
Q9UKF5	ADA29_HUMAN	ADAM29	OTHERS	SS_TYPE1	LC substrate	54.34	24.85	0	2	0		0.69	49	FLT1	4.76	4.35315	LRP1	12.2	12.2	ROBO1	-0.0441591	0.751196	-0.0562429	0.629401
Q52LC2	VAS1L_HUMAN	ATP6AP1L		SS_NO_TYPE	LC substrate	54.34	27.09	0	5	0		0.66	42.83	IFNAR2	13.39	13.1512	Epha4	24.39	24.39	CSF1
Q5VYJ5	MALR1_HUMAN	MALRD1	OTHERS	SS_TYPE1	LC substrate	54.28	15.22	0	0	0		0.73	54.67	FLT1	2.6	2.15109	LRP1	31.71	31.71	HLA-A	0.166593	0.228591	0.141977	0.221172
P18084	ITB5_HUMAN	ITGB5		SS_TYPE1	LC substrate	54.26	20.23	15	6	0		0.74	56.33	SORT1	8.14	7.79896	Notch1	32.56	32.56	Nectin1	-0.129549	0.350482	-0.0212621	0.855341
Q15768	EFNB3_HUMAN	EFNB3		SS_TYPE1	LC substrate	54.22	28.93	8	1	0		0.68	46.17	VASN	6.18	5.8008	TNFRSF1A	24.39	24.39	HLA-A	0.454119	0.000562266	-0.12105	0.29758
Q9BXJ7	AMNLS_HUMAN	AMN	OTHERS	SS_TYPE1	LC substrate	54.05	21.9	15	9	0		0.64	39.33	CLSTN1	6.18	5.8008	BSG	17.07	17.07	Ephb2	0.0769667	0.580143	0.14193	0.221326
O75509	TNR21_HUMAN	TNFRSF21	SUBLIT	SS_TYPE1	LC substrate	54.01	22.27	5	7	0		0.66	43.5	FLT1	5.65	5.26048	NGFR	24.39	24.39	CD44	0.506334	9.37008e-05	0.10911	0.348123
Q8WVV5	BT2A2_HUMAN	BTN2A2	OTHERS	SS_TYPE1	LC substrate	53.99	20.16	4	0	0		0.73	55.17	BSG	12.24	11.9788	CXADR	24.39	24.39	Ptprm	-0.170497	0.217715	-0.107608	0.354837
Q9BWV1	BOC_HUMAN	BOC	OTHERS	SS_TYPE1	LC substrate	53.91	17.24	6	5	1	883:K->N	0.8	66.67	LRP6	17.42	17.2597	PTPRF	34.15	34.15	Nectin1	0.107557	0.438851	-0.104466	0.369144
Q6UXE8	BTNL3_HUMAN	BTNL3	OTHERS	SS_TYPE1	LC substrate	53.9	20.72	0	0	0		0.72	52.83	L1CAM	13.09	12.8453	SIRPA	31.71	31.71	LRP1	0.131959	0.341514	0.168427	0.145838
B4DS77	SHSA9_HUMAN	SHISA9		SS_TYPE1	LC substrate	53.88	18.55	0	0	0		0.71	52.17	SORT1	7.08	6.71832	ERBB4	29.27	29.27	FLT1	0.53102	3.61156e-05	0.0444847	0.70278
Q5JX71	F209A_HUMAN	FAM209A	OTHERS	SS_TYPE1	LC substrate	53.85	15.82	0	0	1	66:V->A	0.7	49.17	ROBO1	20.47	20.369	Ephb2	26.83	26.83	Ephb2	-0.05329	0.701936	-0.0376017	0.747085
Q8TCW7	ZPLD1_HUMAN	ZPLD1	OTHERS	SS_TYPE1	LC substrate	53.84	22.81	0	0	0		0.66	43.83	NTRK2	8.43	8.09461	LRP1	29.27	29.27	Aplp1	0.142529	0.303892	-0.0631892	0.587623
Q96PQ1	SIG12_HUMAN	SIGLEC12		SS_TYPE1	LC substrate	53.82	17.06	4	0	2	478:T->M;494:Y->S	0.73	54.83	FLT1	15.13	14.9251	Dscam	17.07	17.07	Notch3	-0.138639	0.317416	0.0337633	0.772163
Q96KV6	BT2A3_HUMAN	BTN2A3P	OTHERS	SS_TYPE1	LC substrate	53.82	19.17	0	0	0		0.76	59.83	SORL1	7.34	6.98338	SIRPA	26.83	26.83	CD44
Q8WW62	TMED6_HUMAN	TMED6	OTHERS	SS_TYPE1	LC substrate	53.74	19.5	0	0	0		0.73	55.17	FLT1	12.5	12.2439	MERTK	18.6	18.6	TNFRSF17	0.0265792	0.848698	-0.00217358	0.985132
Q9ULI3	HEG1_HUMAN	HEG1		SS_TYPE1	LC substrate	53.72	20.83	0	0	0		0.74	55.83	BTC	2.61	2.16128	Notch4	26.83	26.83	TIE1	0.159529	0.249212	0.0761601	0.513179
Q7Z7M0	MEGF8_HUMAN	MEGF8	OTHERS	SS_TYPE1	LC substrate	53.7	18.43	0	11	0		0.72	54.17	NTRK2	2.25	1.79427	Notch3	0	0		0.466564	0.000376364	0.00613126	0.958078
Q9P2V4	LRIT1_HUMAN	LRIT1	OTHERS	SS_TYPE1	LC substrate	53.62	16.89	0	0	0		0.75	57.67	LRP6	12.04	11.7749	Lrrc4b	21.95	21.95	SPN	-0.113769	0.412711	-0.0718173	0.537558
P43630	KI3L2_HUMAN	KIR3DL2		SS_TYPE1	LC substrate	53.57	20.3	4	0	0		0.64	39.67	PDPN	11.65	11.3773	Dcc	25	25	Pam	-0.164366	0.234961	-0.0402259	0.730088
Q07699	SCN1B_HUMAN	SCN1B	SUBLIT	SS_TYPE1	LC substrate	53.54	21.67	12	22	1	153:D->N	0.74	56.33	DLL1	12.38	12.1215	CLSTN2	21.43	21.43	DAG1	0.199938	0.147187	0.101871	0.381217
P15813	CD1D_HUMAN	CD1D	OTHERS	SS_TYPE1	LC substrate	53.48	19.53	4	0	0		0.79	64.83	FLT1	17.31	17.1475	HLA-A	31.71	31.71	CXADR	-0.184986	0.180523	0.0621353	0.593881
P38484	INGR2_HUMAN	IFNGR2	OTHERS	SS_TYPE1	LC substrate	53.45	19.75	10	2	0		0.68	47.33	NTRK2	16.91	16.7397	Ephb2	24.39	24.39	TIE1	-0.393208	0.0032679	0.0493215	0.672218
Q14773	ICAM4_HUMAN	ICAM4	OTHERS	SS_TYPE1	LC substrate	53.42	21.62	6	0	0		0.73	55	LRP6	15.5	15.3023	ROBO1	26.83	26.83	VASN	-0.053043	0.703253	-0.064186	0.581733
Q8NFT8	DNER_HUMAN	DNER	SUBLIT	SS_TYPE1	LC substrate	53.3	20.9	5	0	0		0.72	54	DLL1	16.82	16.648	Notch2	31.71	31.71	CXADR	0.72568	5.36773e-10	0.404051	0.000294958
O43556	SGCE_HUMAN	SGCE		SS_NO_TYPE	LC substrate	53.28	17.2	0	8	0		0.66	44	VASN	4.58	4.16964	KL	31.71	31.71	Nlgn1	-0.186287	0.177422	0.28887	0.0113811
Q96LU7	MRFL_HUMAN	MYRFL		SS_NO_TYPE	LC substrate	53.28	15.18	0	0	0		0.78	63.17	KCNE2	4.18	3.76185	Npr3	29.27	29.27	Nlgn1	0.214368	0.119572	0.119249	0.304881
P78410	BT3A2_HUMAN	BTN3A2	OTHERS	SS_TYPE1	LC substrate	53.23	22.86	4	5	0		0.8	66.17	TYRO3	17.36	17.1985	CXADR	29.27	29.27	Dll1	-0.324929	0.016516	-0.0801486	0.491297
Q8NC24	RELL2_HUMAN	RELL2		SS_NO_TYPE	LC substrate	53.22	20.93	0	0	0		0.7	50.33	VASN	8.58	8.24753	KL	26.83	26.83	Notch2	0.637656	2.15353e-07	-0.0170811	0.883564
O15079	SNPH_HUMAN	SNPH		SS_NO_TYPE	LC substrate	53.18	13.98	0	0	0		0.76	59.67	BSG	6.28	5.90274	Notch1	27.5	27.5	SPN	0.622269	5.08019e-07	-0.00433223	0.970372
Q8IYR6	TEFF1_HUMAN	TMEFF1		SS_TYPE1	LC substrate	53.15	20.11	0	0	0		0.78	63	LRP6	10	9.69518	BTC	29.27	29.27	TIE1	0.891098	1.76736e-19	-0.0406631	0.727268
Q6P1S2	CC033_HUMAN	C3orf33		SS_NO_TYPE	LC substrate	53.13	21.46	0	0	1	47:A->T	0.6	33.5	TNFRSF17	8.5	8.16597	TYRO3	18.92	18.92	Ntrk2	0.254187	0.0636291	0.104285	0.369976
Q8NC67	NETO2_HUMAN	NETO2		SS_TYPE1	LC substrate	52.98	18.24	0	3	0		0.66	43.33	APLP1	6.48	6.10664	Nlgn1	26.83	26.83	L1cam	0.178904	0.195533	0.00613285	0.958067
Q9NPH3	IL1AP_HUMAN	IL1RAP	OTHERS	SS_TYPE1	LC substrate	52.97	20.82	0	5	0		0.76	59.17	DLL1	13.16	12.9167	IL1R2	12.2	12.2	CSF1	-0.061673	0.657751	-0.0102556	0.929935
Q13651	I10R1_HUMAN	IL10RA		SS_TYPE1	LC substrate	52.88	22.68	5	6	1	262:R->C	0.7	50	CLSTN1	9.17	8.84902	CDH2	31.71	31.71	Notch4	-0.14458	0.296914	0.0144373	0.901488
Q9Y493	ZAN_HUMAN	ZAN	OTHERS	SS_TYPE1	LC substrate	52.8	18.34	0	0	0		0.7	50	MUC1	1.92	1.45784	SDC3	21.95	21.95	CSF1	-0.0451566	0.745762	-0.0198779	0.864667
Q8N8F7	LSME1_HUMAN	LSMEM1		SS_NO_TYPE	LC substrate	52.79	20.19	0	0	0		0.68	46	IFNAR2	16.79	16.6174	BTC	29.27	29.27	TNFRSF17	-0.117248	0.398472	-0.0243022	0.834932
P07202	PERT_HUMAN	TPO	OTHERS	SS_TYPE1	LC substrate	52.78	22.43	5	10	3	839:V->I;846:R->W;847:V->A	0.71	51.5	CD44	4.82	4.41431	TNFRSF1A	33.33	33.33	TNFRSF1A	-0.0181091	0.896589	-0.062014	0.594603
Q29980	MICB_HUMAN	MICB		SS_TYPE1	LC substrate	52.7	14.31	4	3	1	300:A->V	0.74	57.33	APP	22.19	22.1225	HLA-A	24.39	24.39	Ptprm	-0.292487	0.0318559	-0.0304016	0.794322
O76036	NCTR1_HUMAN	NCR1	OTHERS	SS_TYPE1	LC substrate	52.65	19.53	4	1	0		0.77	62	NOTCH3	11.51	11.2346	L1cam	24.39	24.39	KL	-0.0911634	0.512079	-0.0572021	0.623558
Q8TAB3	PCD19_HUMAN	PCDH19	OTHERS	SS_TYPE1	LC substrate	52.64	14.94	0	8	0		0.72	54	SIRPA	12.54	12.2846	CDH2	29.27	29.27	Tacstd2	0.319186	0.0186452	0.00794232	0.945712
P04629	NTRK1_HUMAN	NTRK1	OTHERS	SS_TYPE1	LC substrate	52.62	21.67	17	51	1	444:R->Q	0.6	33.17	MUC1	51.63	52.1358	Ntrk2	27.78	27.78	Nlgn1	0.366402	0.00643085	-0.0796714	0.493889
Q24JP5	T132A_HUMAN	TMEM132A	SUBLIT	SS_TYPE1	LC substrate	52.62	18.01	5	0	0		0.82	70.17	BSG	3.13	2.69141	Epha4	31.71	31.71	Notch2	0.715886	1.16726e-09	-0.0757169	0.515641
Q3MIX3	ADCK5_HUMAN	ADCK5		SS_NO_TYPE	LC substrate	52.6	13.94	0	0	0		0.68	46.17	NTRK2	3.62	3.19095	APLP2	34.21	34.21	DAG1	-0.253705	0.0641507	0.0592006	0.611459
Q8IYJ0	PIANP_HUMAN	PIANP	OTHERS	SS_TYPE1	LC substrate	52.55	25.62	4	1	0		0.68	45.83	JAG2	10.99	10.7045	LRP1	17.07	17.07	CDH2	0.555236	1.31497e-05	0.016393	0.888224
P06756	ITAV_HUMAN	ITGAV		SS_TYPE1	LC substrate	52.43	20.48	28	8	0		0.66	44	LRP6	3.34	2.90549	AXL	13.64	13.64	Dll1	0.0647643	0.641737	0.309436	0.00652823
Q9H013	ADA19_HUMAN	ADAM19		SS_TYPE1	LC substrate	52.38	19.56	3	2	0		0.73	54.5	BTC	3.66	3.23173	LRP1	34.15	34.15	TYRO3	-0.248083	0.0704879	0.14213	0.220669
Q6XYQ8	SYT10_HUMAN	SYT10		SS_NO_TYPE	LC substrate	52.38	21.63	4	1	0		0.7	50	IFNAR2	4.59	4.17983	MET	31.71	31.71	TNFRSF1A	0.459459	0.00047418	-0.0736485	0.52721
Q5TH69	BIG3_HUMAN	ARFGEF3		SS_NO_TYPE	LC substrate	52.13	17.4	0	0	0		0.79	65	ROBO1	1.47	0.999082	IL1R2	34.15	34.15	ROBO1	0.698952	4.155e-09	0.708334	8.24282e-13
Q8N6K0	TEX29_HUMAN	TEX29		SS_NO_TYPE	LC substrate	52.05	18.95	0	0	0		0.74	56.67	SIRPA	20.53	20.4302	LRP6	21.95	21.95	Notch2	0.240091	0.0803441	-0.0467512	0.688397
P16066	ANPRA_HUMAN	NPR1	NONSUB	SS_TYPE1	LC substrate	52.02	16.35	4	22	0		0.74	56.17	CDH2	15.17	14.9658	Npr3	26.83	26.83	Epha4	-0.331865	0.0142242	-0.0757243	0.5156
Q9Y5I3	PCDA1_HUMAN	PCDHA1		SS_TYPE1	LC substrate	51.85	18.46	0	0	0		0.69	48.83	CDH1	12.21	11.9482	Cdh1	12.2	12.2	BTC	0.725393	5.49422e-10	-0.0439331	0.706297
Q4V9L6	TM119_HUMAN	TMEM119	OTHERS	SS_TYPE1	LC substrate	51.76	20.86	0	0	0		0.79	65	BSG	11.31	11.0307	L1cam	26.83	26.83	HLA-A	-0.0358536	0.79688	-0.0770835	0.508069
Q14242	SELPL_HUMAN	SELPLG	OTHERS	SS_TYPE1	LC substrate	51.66	18.69	3	3	0		0.78	63.17	CLSTN1	9.95	9.6442	Notch2	24.39	24.39	Ephb2	-0.00340312	0.980516	-0.0189936	0.870634
P15260	INGR1_HUMAN	IFNGR1	OTHERS	SS_TYPE1	LC substrate	51.63	23.94	10	15	0		0.73	55	SORT1	5.52	5.12794	IFNAR2	29.27	29.27	TNFRSF17	-0.0891038	0.521697	0.0117054	0.92006
Q86YT9	JAML_HUMAN	JAML		SS_TYPE1	LC substrate	51.62	21.01	6	0	0		0.73	55.33	TNFRSF17	11.68	11.4079	Dscam	17.07	17.07	ERBB4	-0.229787	0.0946182	0.0486599	0.676368
P55808	XG_HUMAN	XG	OTHERS	SS_TYPE1	LC substrate	51.53	23.14	0	0	0		0.74	56.67	LRP8	5	4.59782	Npr3	19.51	19.51	VASN	-0.177229	0.19982	-0.0711071	0.541599
Q9Y5Z0	BACE2_HUMAN	BACE2		SS_TYPE1	LC substrate	51.42	14.94	0	1	0		0.72	53.33	CLSTN1	5.6	5.2095	APP	29.27	29.27	Cdh1	-0.00607316	0.965236	0.0488113	0.675418
P20963	CD3Z_HUMAN	CD247	OTHERS	SS_TYPE1	LC substrate	51.26	21.76	0	5	0		0.77	61.83	CLSTN1	15.85	15.6591	Cdh1	26.83	26.83	Ghr	-0.149044	0.282088	-0.0567866	0.626086
O60313	OPA1_HUMAN	OPA1		SS_NO_TYPE	LC substrate	51.23	14.92	4	28	2	95:T->M;102:Y->C	0.67	44.67	NOTCH2	3.54	3.10939	SDC3	13.51	13.51	APP	0.0816553	0.557215	0.333173	0.00327247
O15173	PGRC2_HUMAN	PGRMC2		SS_NO_TYPE	LC substrate	51.15	16.53	10	0	0		0.65	41.17	SORT1	11.66	11.3875	MET	13.33	13.33	HLA-A	-0.245653	0.0733766	-0.0263341	0.821349
P17181	INAR1_HUMAN	IFNAR1	OTHERS	SS_TYPE1	LC substrate	51.13	22.08	10	5	0		0.76	59.17	IFNAR2	11.67	11.3977	Dscam	26.83	26.83	IFNAR2	-0.284241	0.0372475	-0.0653229	0.575048
O15455	TLR3_HUMAN	TLR3	OTHERS	SS_TYPE1	LC substrate	51.1	13.23	20	15	0		0.67	45.17	NGFR	9.18	8.85921	Lrrc4b	21.95	21.95	TNFRSF1A	-0.174274	0.207542	-0.0180793	0.876811
Q8WWB7	GLMP_HUMAN	GLMP	OTHERS	SS_TYPE1	LC substrate	51.07	17.23	0	0	0		0.73	55.5	APP	7.64	7.28922	SDC3	31.71	31.71	PDPN	-0.29341	0.0312945	-0.0389114	0.738586
A0A2R8YCJ5	SIM41_HUMAN	SMIM41		SS_NO_TYPE	LC substrate	51.01	19.66	0	0	0		0.74	56.5	NTRK2	10.75	10.4598	Dscam	0	0		-0.181753	0.188395	-0.0300048	0.796948
Q96TC7	RMD3_HUMAN	RMDN3		SS_NO_TYPE	LC substrate	50.98	15.71	0	0	1	33:Q->H	0.7	50.67	SDC3	5.32	4.92405	APLP2	25.58	25.58	Cdh1	0.667978	3.42677e-08	0.0659574	0.571332
Q5XG99	LYSM4_HUMAN	LYSMD4		SS_NO_TYPE	LC substrate	50.97	22.8	0	0	0		0.67	45.33	LRP6	8.11	7.76838	MERTK	14.63	14.63	BTC	-0.116058	0.403313	0.018702	0.872604
O00264	PGRC1_HUMAN	PGRMC1		SS_NO_TYPE	LC substrate	50.95	14.12	4	13	0		0.69	47.67	TNFRSF17	14.36	14.1401	BSG	12.82	12.82	Npr3	0.0285831	0.83744	-0.00802616	0.945139
Q8NEA5	CS018_HUMAN	C19orf18	OTHERS	SS_TYPE1	LC substrate	50.86	16.44	0	10	0		0.71	51.67	PTPRF	12.09	11.8259	SDC3	21.95	21.95	LRP6	0.259899	0.0577056	0.00813301	0.94441
P36897	TGFR1_HUMAN	TGFBR1		SS_TYPE1	LC substrate	50.8	13.78	22	40	2	139:I->V;153:V->I	0.67	45.67	CSF1	17.69	17.5349	Epha4	29.27	29.27	TIE1	0.189639	0.169613	-0.0139807	0.904589
P34925	RYK_HUMAN	RYK	SUBLIT	SS_TYPE1	LC substrate	50.78	21.87	6	5	2	227:R->C;243:V->I	0.74	56.33	NTRK2	18.78	18.6461	MERTK	31.71	31.71	SIRPA	-0.444934	0.000748931	0.169148	0.144096
P40259	CD79B_HUMAN	CD79B	OTHERS	SS_TYPE1	LC substrate	50.73	19.4	6	9	0		0.7	49.17	BSG	15.28	15.078	CDH2	19.51	19.51	IL1R2	-0.19882	0.149508	-0.0428103	0.713474
Q68DV7	RNF43_HUMAN	RNF43	OTHERS	SS_TYPE1	LC substrate	50.73	12.21	9	26	1	221:R->Q	0.73	55.33	CLSTN1	2.81	2.36517	Notch4	29.27	29.27	Notch3	0.0503268	0.7178	-0.0193066	0.868521
Q8IUW5	RELL1_HUMAN	RELL1	NONSUB	SS_TYPE1	LC substrate	50.69	16.09	0	1	0		0.77	61.17	DLL1	10.33	10.0316	Cdh1	29.27	29.27	BTC	0.801547	3.30695e-13	0.113227	0.330122
Q9Y3B3	TMED7_HUMAN	TMED7		SS_TYPE1	LC substrate	50.68	18.94	12	7	0		0.7	50.17	TNFRSF17	14.29	14.0687	AXL	24.39	24.39	SPN	-0.0216867	0.876306	-0.138328	0.233393
O75445	USH2A_HUMAN	USH2A	OTHERS	SS_TYPE1	LC substrate	50.64	19.61	0	11	1	5063:L->R	0.71	51.83	BSG	3.88	3.45601	PTPRF	34.15	34.15	TNFRSF17	-0.112856	0.416496	-0.000199029	0.998639
O75310	UDB11_HUMAN	UGT2B11		SS_NO_TYPE	LC substrate	50.62	20.22	5	0	0		0.65	41.33	BTC	9.45	9.13447	NGFR	29.27	29.27	CXADR	-0.083036	0.550546	-0.055402	0.634542
Q8N5K1	CISD2_HUMAN	CISD2		SS_NO_TYPE	LC substrate	50.58	26.2	0	5	0		0.79	65.67	PTPRM	11.85	11.5812	Ptprm	23.26	23.26	MET	-0.296261	0.0296141	-0.0871351	0.454182
O75324	SNN_HUMAN	SNN		SS_NO_TYPE	LC substrate	50.55	30.3	0	0	1	17:V->I	0.66	42.67	IFNAR2	22.73	22.6731	Lrp8	36.58	36.58	Nrxn1	0.614331	7.76997e-07	-0.0371801	0.749827
Q6UXL0	I20RB_HUMAN	IL20RB	OTHERS	SS_TYPE1	LC substrate	50.53	18.04	5	0	0		0.74	56	FLT1	13.5	13.2633	PTPRF	24.39	24.39	Pam	-0.0914233	0.510872	-0.0807558	0.488009
A6NF34	ANTRL_HUMAN	ANTXRL	OTHERS	SS_TYPE1	LC substrate	50.43	20.55	0	0	0		0.74	57.33	BSG	4.91	4.50607	Nlgn1	21.95	21.95	L1cam	-0.044667	0.748427	-0.0522621	0.653889
P31512	FMO4_HUMAN	FMO4		SS_NO_TYPE	LC substrate	50.42	19.14	0	0	2	536:F->L;544:L->R	0.75	58.83	FLT1	5.02	4.61821	CD44	19.51	19.51	Dll1	-0.0393745	0.777421	0.195432	0.0906729
P13688	CEAM1_HUMAN	CEACAM1	OTHERS	SS_TYPE1	LC substrate	50.33	11.93	8	12	0		0.65	41.67	VASN	15.78	15.5877	Nectin1	31.82	31.82	SPN	0.00209864	0.987984	0.127974	0.270592
A0A1B0GTY4	TEX50_HUMAN	TEX50	OTHERS	SS_TYPE1	LC substrate	50.32	19.52	0	0	0		0.67	45	KCNE2	15.82	15.6285	BTC	26.83	26.83	Notch2	-0.0155683	0.911035
Q6UXV1	IZUM2_HUMAN	IZUMO2	OTHERS	SS_TYPE1	LC substrate	50.26	18.38	4	0	0		0.7	50	IFNAR2	11.31	11.0307	CSF1	29.27	29.27	Dcc	-0.0445657	0.748979	-0.0536035	0.645595
O75309	CAD16_HUMAN	CDH16	OTHERS	SS_TYPE1	LC substrate	50.2	17.75	0	0	0		0.66	44.17	CD44	23.28	23.2338	CDH2	34.15	34.15	PDPN	-0.0328515	0.81357	-0.047771	0.68196
Q96DB9	FXYD5_HUMAN	FXYD5		SS_TYPE1	LC substrate	50.17	17.63	0	1	0		0.68	46	IL1R2	15.73	15.5368	SPN	25.64	25.64	SPN	-0.313121	0.0211425	-0.0640358	0.582619
Q16586	SGCA_HUMAN	SGCA	OTHERS	SS_TYPE1	LC non-substrate	49.97	15.45	0	9	1	284:R->C	0.67	45.5	DLL1	9.3	8.98155	TIE1	9.76	9.76	CXADR	-0.190732	0.167121	-0.0843567	0.468753
O00391	QSOX1_HUMAN	QSOX1		SS_NO_TYPE	LC non-substrate	49.95	13.85	12	11	0		0.69	47.67	LRRC4B	3.21	2.77296	Lrrc4b	24.39	24.39	Npr3	-0.258257	0.0593604	-0.00589116	0.959718
Q9NTN9	SEM4G_HUMAN	SEMA4G	OTHERS	SS_TYPE1	LC non-substrate	49.94	24.99	0	0	0		0.6	33.33	LRP6	4.06	3.63951	L1cam	24.39	24.39	AXL	0.152145	0.272083	0.139126	0.230678
Q5VWK5	IL23R_HUMAN	IL23R	OTHERS	SS_TYPE1	LC non-substrate	49.91	18.89	7	15	0		0.76	60.17	SORL1	7.47	7.11591	PTPRF	21.95	21.95	BTC	-0.0331194	0.812077	-0.0478934	0.681189
Q9Y5I2	PCDAA_HUMAN	PCDHA10		SS_TYPE1	LC non-substrate	49.88	17.33	0	0	0		0.7	49.17	CDH2	11.92	11.6526	CDH2	12.2	12.2	BTC	0.430715	0.00114936	-0.104045	0.371087
Q07011	TNR9_HUMAN	TNFRSF9	OTHERS	SS_TYPE1	LC non-substrate	49.83	20.71	5	9	0		0.77	61	FLT1	12.94	12.6924	LRP1	6.38	6.38	KL	-0.13871	0.317163	-0.0352662	0.762315
Q86VH5	LRRT3_HUMAN	LRRTM3		SS_TYPE1	LC non-substrate	49.79	18.57	4	1	0		0.74	57.17	BSG	18.59	18.4524	VASN	34.15	34.15	SDC3	0.362248	0.00710729	0.26115	0.0226898
Q86VH4	LRRT4_HUMAN	LRRTM4		SS_TYPE1	LC non-substrate	49.75	19.43	4	0	0		0.76	59.17	BSG	15.76	15.5673	Lrrc4b	31.71	31.71	SDC3	0.520414	5.48923e-05	0.0663885	0.568814
Q8TCP9	F200A_HUMAN	FAM200A		SS_NO_TYPE	LC non-substrate	49.74	21.15	0	0	0		0.72	54	FLT1	5.24	4.84249	MET	17.5	17.5	BSG	-0.042488	0.760325	0.165208	0.153811
Q8NFR9	I17RE_HUMAN	IL17RE		SS_TYPE1	LC non-substrate	49.68	21.54	5	0	0		0.77	62	APLP2	5.55	5.15853	Ghr	7.32	7.32	Tacstd2	0.00179268	0.989735	0.094078	0.418886
Q14DG7	T132B_HUMAN	TMEM132B		SS_TYPE1	LC non-substrate	49.65	22.82	0	1	0		0.65	41	LRRC4B	4.45	4.03711	L1cam	24.39	24.39	JAG2	0.439702	0.000878659	0.0500758	0.667497
Q8N131	PORIM_HUMAN	TMEM123	OTHERS	SS_TYPE1	LC non-substrate	49.58	29.01	0	0	1	158:A->T	0.66	43.5	JAG2	14.9	14.6906	SDC3	24.39	24.39	JAG2	-0.189908	0.168997	0.0145061	0.901021
Q8IZU9	KIRR3_HUMAN	KIRREL3	OTHERS	SS_TYPE1	LC non-substrate	49.48	22.31	3	1	0		0.72	54.17	BTC	17.35	17.1883	Dscam	36.58	36.58	IFNAR2	0.736019	2.27877e-10	0.568519	8.44448e-08
Q9UJA9	ENPP5_HUMAN	ENPP5		SS_NO_TYPE	LC non-substrate	49.45	25.64	0	2	0		0.71	51.5	JAG2	6.92	6.5552	Dscam	24.39	24.39	Ghr	-0.1303	0.347674	-0.0293518	0.801276
Q9H251	CAD23_HUMAN	CDH23	OTHERS	SS_TYPE1	LC non-substrate	49.44	21.5	5	25	3	3059:P->T;3062:M->T;3080:A->T	0.72	53.33	SORT1	5.01	4.60801	Cdh1	24.39	24.39	LDLR	0.396582	0.00298897	-0.01163	0.920574
P14679	TYRO_HUMAN	TYR	SUBLIT	SS_TYPE1	LC non-substrate	49.39	19.94	4	24	1	490:A->D	0.68	47.33	NOTCH4	4.92	4.51626	IL1R2	36.58	36.58	DAG1	-0.00709945	0.959365	-0.00375063	0.974348
Q86SJ6	DSG4_HUMAN	DSG4		SS_TYPE1	LC non-substrate	49.23	14.54	4	4	1	644:I->L	0.76	60.83	MUC1	22.98	22.9279	Cdh1	12.2	12.2	CXADR	-0.0302065	0.828343	-0.0341247	0.769792
Q9P0J0	NDUAD_HUMAN	NDUFA13		SS_NO_TYPE	LC non-substrate	49.17	11.84	6	4	1	57:R->H	0.69	47.83	PTPRM	9.72	9.40973	LRP6	19.05	19.05	Aplp1	0.384118	0.00413691	-0.0396976	0.7335
O95976	IGSF6_HUMAN	IGSF6	OTHERS	SS_TYPE1	LC non-substrate	49.13	16.83	0	2	1	173:F->S	0.73	55.5	FLT1	17.43	17.2699	Tacstd2	24.39	24.39	NGFR	-0.153614	0.267424	0.0633921	0.586422
P13473	LAMP2_HUMAN	LAMP2	OTHERS	SS_TYPE1	LC non-substrate	49.04	17.66	10	17	0		0.67	45.33	TNFRSF17	6.1	5.71924	Nlgn1	29.54	29.54	Nlgn1	0.742284	1.32959e-10	0.60029	9.94916e-09
P16284	PECA1_HUMAN	PECAM1	OTHERS	SS_TYPE1	LC non-substrate	49.04	23.74	14	13	0		0.59	32.17	NTRK2	11.38	11.102	Dcc	35.9	35.9	CXADR	-0.14384	0.29942	-0.0501788	0.666854
Q96A33	CCD47_HUMAN	CCDC47		SS_NO_TYPE	LC non-substrate	49.01	14.95	0	5	0		0.72	53.67	KCNE2	6.42	6.04547	APLP2	22.5	22.5	NGFR	-0.248994	0.0694276	-0.0998201	0.390928
Q8NAU1	FNDC5_HUMAN	FNDC5	OTHERS	SS_TYPE1	LC non-substrate	48.97	15.82	0	4	0		0.7	50.83	SORT1	15.57	15.3736	Dcc	26.83	26.83	APP	-0.127402	0.35859	-0.0965673	0.406627
Q96QE4	LR37B_HUMAN	LRRC37B		SS_TYPE1	LC non-substrate	48.96	11.8	0	0	0		0.7	50.83	LRP8	6.02	5.63768	VASN	17.07	17.07	Nradd	0.0593909	0.669673	0.140578	0.225801
Q6UXD5	SE6L2_HUMAN	SEZ6L2	SUBLIT	SS_TYPE1	LC non-substrate	48.92	26	0	1	0		0.74	56.17	PAM	4.07	3.64971	Ntrk2	24.39	24.39	LDLR	0.519099	5.77627e-05	-0.0495674	0.670677
Q9UPX0	TUTLB_HUMAN	IGSF9B	OTHERS	SS_TYPE1	LC non-substrate	48.9	12.94	0	0	0		0.72	53.67	MUC1	12.45	12.1929	Dscam	24.39	24.39	PDPN	0.150489	0.277397	0.0257091	0.825522
O43169	CYB5B_HUMAN	CYB5B		SS_NO_TYPE	LC non-substrate	48.83	18.2	4	0	0		0.65	41.67	TNFRSF1A	12.67	12.4172	JAG2	21.05	21.05	HLA-A	-0.109193	0.43188	0.0117165	0.919985
A6NLX4	TM210_HUMAN	TMEM210	OTHERS	SS_TYPE1	LC non-substrate	48.8	18.21	0	0	0		0.78	64.17	VASN	13.6	13.3653	Notch3	34.15	34.15	Aplp1	-0.046648	0.73766	-0.0653837	0.574691
Q86YD5	LRAD3_HUMAN	LDLRAD3	OTHERS	SS_TYPE1	LC non-substrate	48.65	19.8	0	10	0		0.78	62.67	BSG	16.52	16.3421	LRP6	31.71	31.71	Notch4	0.556016	1.27123e-05	0.530568	8.22834e-07
[truncated: 668 more rows]

## Sheet: SupFig15e
entry	name	gene_name	PRED_MEAN [%]	PRED_STD [%]	organism	dataset	class	pred_class	new_hc_substrate	substrate_homolog	human_n-out_proteome	topology	subcellular_location	sheddase	length	len_signal_pep	len_top_n	len_tmd	len_top_c	jmd_n	tmd	jmd_c	tmd_AN	len_tmd_AN
[truncated: 1,534 more rows]

[truncated: 3 more sheets: SupFig15f, SupFig15g, SupFig15h]
