# Supplementary material for: Charting γ-secretase substrates by explainable AI
Source: Nat Commun. 2025 Jul 1;16:5428. doi: 10.1038/s41467-025-60638-z (PMC12219630; doi:10.1038/s41467-025-60638-z)
Supplement: Supplementary file 6 — Source Data [file 41467_2025_60638_MOESM6_ESM.zip › Breimann et al_Source Data/Source Data_SupFig7.xlsx]

## Sheet: KEY
Display Item	Explanation for Source Data
Sup. Fig. 7a	Not applicable (workflow schematic only).
Sup. Fig. 7b	Immunoblots from a cell-based cleavage assay (L-685,458 inhibitor) for substrate candidates.
Sup. Fig. 7c	Immunoblots from a cell-based cleavage assay (L-685,458 inhibitor) for non-substrate candidates.
