# Supplementary material for: Charting γ-secretase substrates by explainable AI
Source: Nat Commun. 2025 Jul 1;16:5428. doi: 10.1038/s41467-025-60638-z (PMC12219630; doi:10.1038/s41467-025-60638-z)
Supplement: Supplementary file 6 — Source Data [file 41467_2025_60638_MOESM6_ESM.zip › Breimann et al_Source Data/Source Data_SupFig12.xlsx]

## Sheet: KEY
Display Item	Explanation for Source Data
Sup. Fig. 12a	Ranked top 15 CPP features (CPP-SHAP ranking plot, left) and all CPP features with SHAP feature impact values (CPP-SHAP profile, right) for SPN.
Sup. Fig. 12b	Ranked top 15 CPP features (CPP-SHAP ranking plot, left) and all CPP features with SHAP feature impact values (CPP-SHAP profile, right) for BTC.
Sup. Fig. 12c	Ranked top 15 CPP features (CPP-SHAP ranking plot, left) and all CPP features with SHAP feature impact values (CPP-SHAP profile, right) for IGSF5.
Sup. Fig. 12d	Ranked top 15 CPP features (CPP-SHAP ranking plot, left) and all CPP features with SHAP feature impact values (CPP-SHAP profile, right) for TLR1.
Remarks:	Column headers of shown data are highlighted in blue (additional columns are included for clarity).
	Top 15 CPP features are highlighted in green (only feature names).
	See Supplementary Data 15 for a description of column headers in Sup. Fig. 12a-d.

## Sheet: SupFig12a
feature	category	subcategory	scale_name	scale_description	abs_auc	abs_mean_dif	mean_dif	std_test	std_ref	p_val_mann_whitney	p_val_fdr_bh	positions	amino_acids	feat_importance	feat_importance_std	SPN_feat_impact	SPN_feat_import	SPN_dif
TMD_C_JMD_C-Segment(2,3)-AURR980110	Conformation	α-helix	α-helix (middle)	Normalized positional residue frequency at helix termini N5 (Aurora-Rose, 1998)	0.211	0.077	0.077	0.103	0.107	3.12e-08	5.28286e-06	30,31,32,33,34,35,36	LLLWRRR	3.049	3.624	4.56	4.56	0.23
TMD_C_JMD_C-Segment(2,3)-CHOP780212	Conformation	β-sheet (C-term)	β-turn (1st residue)	Frequency of the 1st residue in turn (Chou-Fasman, 1978b)	0.199	0.066	-0.066	0.088	0.106	1.717e-07	1.59197e-05	30,31,32,33,34,35,36	LLLWRRR	4.106	5.237	4.163	4.163	-0.09
TMD_C_JMD_C-Pattern(N,4,8)-KANM800103	Conformation	α-helix	α-helix	Average relative probability of inner helix (Kanehisa-Tsong, 1980)	0.176	0.088	0.088	0.14	0.158	3.8894e-06	0.000112927	26,30	L-L	2.704	4.076	4.132	4.132	0.25
TMD_C_JMD_C-Segment(5,11)-LIFS790102	Conformation	β-strand	β-strand	Conformational preference for parallel beta-strands (Lifson-Sander, 1979)	0.189	0.126	0.126	0.184	0.219	6.912e-07	3.93391e-05	30,31	LL	4.729	4.777	3.499	3.499	-0.02
TMD_C_JMD_C-Segment(3,4)-HUTJ700102	Energy	Entropy	Entropy	Absolute entropy (Hutchens, 1970)	0.229	0.098	0.098	0.107	0.125	1.8e-09	9.8745e-07	33,34,35,36,37	WRRRQ	3.111	3.11	3.148	3.148	0.21
TMD_C_JMD_C-Segment(5,11)-QIAN880134	Conformation	Coil	Coil	Weights for coil at the window position of 1 (Qian-Sejnowski, 1988)	0.181	0.057	-0.057	0.072	0.107	1.9427e-06	7.56733e-05	30,31	LL	1.92	2.094	2.367	2.367	-0.1
TMD_C_JMD_C-Segment(4,5)-LEVM760105	Shape	Side chain length	Side chain length	Radius of gyration of side chain (Levitt, 1976)	0.204	0.106	0.106	0.133	0.145	8.29e-08	9.39472e-06	35,36,37,38	RRQK	1.992	2.929	2.341	2.341	0.23
TMD_C_JMD_C-Segment(6,9)-AURR980110	Conformation	α-helix	α-helix (middle)	Normalized positional residue frequency at helix termini N5 (Aurora-Rose, 1998)	0.211	0.125	0.125	0.161	0.174	3.13e-08	5.28286e-06	34,35,36	RRR	1.789	2.701	2.34	2.34	0.37
TMD_C_JMD_C-Pattern(C,4,8)-JANJ790102	Energy	Free energy (unfolding)	Transfer free energy (TFE) to inside	Transfer free energy (Janin, 1979)	0.187	0.144	-0.144	0.182	0.233	9.487e-07	4.9331e-05	36,40	R-R	2.834	3.641	2.333	2.333	-0.32
TMD_C_JMD_C-Segment(7,10)-WILM950103	Polarity	Hydrophobicity (interface)	Hydrophobicity (interface)	Hydrophobicity Coefficient in RP-HPLC, C4 with 0.1%TFA/MeCN/H2O (Wilce et al., 1995)	0.212	0.141	-0.141	0.169	0.217	2.61e-08	5.20655e-06	35,36	RR	1.747	2.151	2.326	2.326	-0.29
TMD_C_JMD_C-Pattern(N,5,8)-RADA880104	Energy	Free energy (unfolding)	Transfer free energy (TFE) to inside	Transfer free energy from chx to oct (Radzicka-Wolfenden, 1988)	0.197	0.061	0.061	0.051	0.095	2.307e-07	1.89837e-05	27,30	V-L	1.659	3.422	2.061	2.061	0.1
TMD-PeriodicPattern(C,i+4/3,4)-VELV850101	Energy	Electron-ion interaction pot.	Electron-ion interaction potential	Electron-ion interaction potential (Veljkovic et al., 1985)	0.18	0.069	-0.069	0.095	0.12	2.3025e-06	8.19317e-05	12,16,19,23,26,30	L-V-A-V-L-L	1.818	2.308	2.022	2.022	-0.16
TMD_C_JMD_C-Segment(6,9)-LEVM760105	Shape	Side chain length	Side chain length	Radius of gyration of side chain (Levitt, 1976)	0.233	0.137	0.137	0.162	0.177	1.1e-09	9.05162e-07	34,35,36	RRR	1.555	2.11	1.924	1.924	0.34
TMD_C_JMD_C-Segment(5,11)-COHE430101	ASA/Volume	Partial specific volume	Partial specific volume	Partial specific volume (Cohn-Edsall, 1943)	0.145	0.125	0.125	0.18	0.242	0.000144842	0.000911563	30,31	LL	1.741	2.317	1.897	1.897	0.36
TMD-Pattern(C,5,9,12,15)-OOBM770105	Energy	Non-bonded energy	Non-bonded energy per residue	Short and medium range non-bonded energy per residue (Oobatake-Ooi, 1977)	0.164	0.057	0.057	0.099	0.102	1.67136e-05	0.000274378	19,22,25,29	A-A-V-L	1.306	1.644	1.813	1.813	0.11
TMD_C_JMD_C-Pattern(N,1,5,8)-QIAN880130	Conformation	Coil	Coil	Weights for coil at the window position of -3 (Qian-Sejnowski, 1988)	0.162	0.07	-0.07	0.097	0.128	2.04605e-05	0.000302492	23,27,30	V-V-L	1.528	2.419	1.791	1.791	-0.13
TMD_C_JMD_C-Segment(4,5)-AURR980110	Conformation	α-helix	α-helix (middle)	Normalized positional residue frequency at helix termini N5 (Aurora-Rose, 1998)	0.166	0.082	0.082	0.121	0.15	1.31061e-05	0.000238636	35,36,37,38	RRQK	1.295	2.225	1.642	1.642	0.18
TMD_C_JMD_C-Segment(4,5)-MITS020101	Polarity	Amphiphilicity	Amphiphilicity	Amphiphilicity index (Mitaku et al., 2002)	0.167	0.081	0.081	0.129	0.129	1.1378e-05	0.000218371	35,36,37,38	RRQK	1.299	2.16	1.604	1.604	0.12
TMD-Pattern(C,4,7)-VELV850101	Energy	Electron-ion interaction pot.	Electron-ion interaction potential	Electron-ion interaction potential (Veljkovic et al., 1985)	0.165	0.121	-0.121	0.144	0.208	1.45812e-05	0.000253869	27,30	V-L	1.302	1.467	1.595	1.595	-0.23
JMD_N_TMD_N-Segment(3,9)-ISOY800102	Conformation	β-strand	Extended	Normalized relative frequency of extended structure (Isogai et al., 1980)	0.126	0.08	-0.08	0.169	0.183	0.000925503	0.00263553	5,6,7	DEN	1.002	1.075	1.338	1.338	-0.4
TMD_C_JMD_C-Segment(3,4)-KLEP840101	Energy	Charge	Charge	Net charge (Klein et al., 1984)	0.244	0.104	0.104	0.107	0.111	0	0	33,34,35,36,37	WRRRQ	0.97	1.439	1.335	1.335	0.16
TMD_C_JMD_C-Pattern(C,3,7,10)-LEVM760105	Shape	Side chain length	Side chain length	Radius of gyration of side chain (Levitt, 1976)	0.149	0.074	0.074	0.134	0.157	8.99274e-05	0.000714394	34,37,41	R-Q-T	2.051	2.338	1.289	1.289	0.03
TMD_C_JMD_C-Pattern(N,1,4,8,12)-FINA770101	Structure-Activity	Stability (helix-coil)	Stability (helix-coil)	Helix-coil equilibrium constant (Finkelstein-Ptitsyn, 1977)	0.167	0.07	0.07	0.115	0.127	1.17927e-05	0.000223079	23,26,30,34	V-L-L-R	1.199	1.555	1.263	1.263	0.15
TMD-PeriodicPattern(C,i+3/3,1)-COHE430101	ASA/Volume	Partial specific volume	Partial specific volume	Partial specific volume (Cohn-Edsall, 1943)	0.164	0.059	0.059	0.092	0.106	1.68844e-05	0.000275508	12,15,18,21,24,27,30,33	L-A-V-L-I-V-L-W	1.142	1.376	1.248	1.248	0.16
TMD-Pattern(C,4,7)-ANDN920101	Structure-Activity	Backbone-dynamics (-CH)	α-CH chemical shifts (backbone-dynamics)	alpha-CH chemical shifts (Andersen et al., 1992)	0.163	0.129	-0.129	0.185	0.228	1.95608e-05	0.000292656	27,30	V-L	0.873	1.063	1.193	1.193	-0.22
TMD_C_JMD_C-Pattern(C,3,7,10)-TANS770106	Conformation	β-turn (TM helix)	β-turn in double bend	Normalized frequency of chain reversal D (Tanaka-Scheraga, 1977)	0.131	0.057	0.057	0.144	0.128	0.000596564	0.00204307	34,37,41	R-Q-T	0.727	0.886	1.182	1.182	0.17
TMD_C_JMD_C-Pattern(C,8,12,15)-WILM950103	Polarity	Hydrophobicity (interface)	Hydrophobicity (interface)	Hydrophobicity Coefficient in RP-HPLC, C4 with 0.1%TFA/MeCN/H2O (Wilce et al., 1995)	0.153	0.07	-0.07	0.107	0.135	5.98446e-05	0.000565753	29,32,36	L-L-R	0.771	1.299	1.177	1.177	-0.11
JMD_N_TMD_N-Segment(7,8)-KARS160114	Shape	Side chain length	Eccentricity (average)	Average weighted eccentricity based on the the atomic number (Karkbara-Knisley, 2016)	0.137	0.056	-0.056	0.122	0.123	0.000322007	0.00143218	17,18,19	LVA	1.171	1.926	1.157	1.157	-0.07
TMD_C_JMD_C-Segment(4,5)-FAUJ880109	Energy	Isoelectric point	Number hydrogen bond donors	Number of hydrogen bond donors (Fauchere et al., 1988)	0.215	0.147	0.147	0.175	0.188	1.39e-08	3.66015e-06	35,36,37,38	RRQK	1.032	1.511	1.127	1.127	0.37
TMD-Pattern(C,5,9,12)-PRAM820102	Shape	Shape and Surface	Slope in Regression	Slope in Regression analysis x 1.0E1 (Prabhakaran-Ponnuswamy, 1982)	0.167	0.077	0.077	0.135	0.134	1.20974e-05	0.000227535	22,25,29	A-V-L	1.302	1.697	1.086	1.086	0.05
TMD-Pattern(C,4,8,11)-RICJ880107	Conformation	π-helix	α-helix	Relative preference value at N4 (Richardson-Richardson, 1988)	0.146	0.069	0.069	0.131	0.14	0.000130864	0.000868427	23,26,30	V-L-L	0.697	1.056	1.08	1.08	0.23
TMD_C_JMD_C-Segment(3,4)-JANJ780101	ASA/Volume	Accessible surface area (ASA)	ASA (folded protein)	Average accessible surface area (Janin et al., 1978)	0.215	0.124	0.124	0.166	0.153	1.66e-08	4.04733e-06	33,34,35,36,37	WRRRQ	1.08	1.296	1.051	1.051	0.24
TMD_C_JMD_C-Segment(6,9)-RICJ880113	Conformation	α-helix (C-cap)	α-helix (C-terminal, inside)	Relative preference value at C2 (Richardson-Richardson, 1988)	0.198	0.138	0.138	0.172	0.199	1.997e-07	1.73381e-05	34,35,36	RRR	0.832	1.384	1.041	1.041	0.36
JMD_N_TMD_N-Segment(4,13)-ZHOH040101	Structure-Activity	Stability	Stability	The stability scale from the knowledge-based atom-atom potential (Zhou-Zhou, 2004)	0.157	0.128	-0.128	0.151	0.258	3.5062e-05	0.00041966	6	E	0.833	1.361	1.039	1.039	-0.16
TMD_C_JMD_C-Pattern(N,4,8,12)-CHOP780212	Conformation	β-sheet (C-term)	β-turn (1st residue)	Frequency of the 1st residue in turn (Chou-Fasman, 1978b)	0.164	0.076	-0.076	0.126	0.147	1.6155e-05	0.000267207	26,30,34	L-L-R	1.096	1.576	1.008	1.008	-0.11
JMD_N_TMD_N-Segment(1,2)-KARP850101	Structure-Activity	Flexibility	Flexibility (0 rigid neighbors)	Flexibility parameter for no rigid neighbors (Karplus-Schulz, 1985)	0.196	0.063	0.063	0.083	0.09	2.875e-07	2.28026e-05	1,2,3,4,5,6,7,8,9,10,11	FRNPDENSRGM	1.574	1.835	1.002	1.002	0.04
TMD_C_JMD_C-Pattern(C,8,11,15)-YUTK870101	Energy	Free energy (unfolding)	Free energy (unfolding)	Unfolding Gibbs energy in water, pH7.0 (Yutani et al., 1987)	0.171	0.075	-0.075	0.123	0.13	6.9912e-06	0.000163783	29,33,36	L-W-R	0.757	0.884	0.983	0.983	-0.13
TMD_C_JMD_C-Pattern(N,5,8)-LINS030107	ASA/Volume	Accessible surface area (ASA)	ASA (folded protein)	% total accessible surfaces vs win3 of whole residues from folded proteins (Lins et al., 2003)	0.136	0.065	-0.065	0.078	0.132	0.000366586	0.001565	27,30	V-L	0.842	0.904	0.977	0.977	-0.12
JMD_N_TMD_N-Segment(2,4)-ZHOH040101	Structure-Activity	Stability	Stability	The stability scale from the knowledge-based atom-atom potential (Zhou-Zhou, 2004)	0.183	0.064	-0.064	0.091	0.101	1.6199e-06	6.79223e-05	6,7,8,9,10,11	ENSRGM	0.823	1.405	0.965	0.965	-0.14
TMD_C_JMD_C-Segment(2,3)-WILM950103	Polarity	Hydrophobicity (interface)	Hydrophobicity (interface)	Hydrophobicity Coefficient in RP-HPLC, C4 with 0.1%TFA/MeCN/H2O (Wilce et al., 1995)	0.175	0.056	-0.056	0.089	0.106	4.5091e-06	0.000126312	30,31,32,33,34,35,36	LLLWRRR	0.664	1.09	0.948	0.948	-0.13
TMD_C_JMD_C-Segment(4,5)-RICJ880113	Conformation	α-helix (C-cap)	α-helix (C-terminal, inside)	Relative preference value at C2 (Richardson-Richardson, 1988)	0.182	0.121	0.121	0.147	0.184	1.7192e-06	6.99749e-05	35,36,37,38	RRQK	0.865	1.553	0.935	0.935	0.3
TMD_C_JMD_C-Segment(2,2)-RICJ880113	Conformation	α-helix (C-cap)	α-helix (C-terminal, inside)	Relative preference value at C2 (Richardson-Richardson, 1988)	0.168	0.068	0.068	0.098	0.11	1.07946e-05	0.000214685	33,34,35,36,37,38,39,40,41,42,43	WRRRQKRRTGA	1.105	1.426	0.886	0.886	0.14
TMD-Pattern(C,4,7)-LIFS790102	Conformation	β-strand	β-strand	Conformational preference for parallel beta-strands (Lifson-Sander, 1979)	0.176	0.121	0.121	0.199	0.216	3.7411e-06	0.000112927	27,30	V-L	0.715	1.118	0.831	0.831	0.22
TMD-Pattern(C,3,7,11,14)-TANS770102	Conformation	α-helix (C-term, out)	α-helix (C-terminal, outside)	Normalized frequency of isolated helix (Tanaka-Scheraga, 1977)	0.15	0.056	-0.056	0.095	0.109	8.37637e-05	0.000685373	20,23,27,31	L-V-V-L	0.684	0.942	0.795	0.795	-0.06
TMD_C_JMD_C-Pattern(N,4,8,12)-QIAN880114	Conformation	β-sheet (N-term)	β-sheet (N-terminal)	Weights for beta-sheet at the window position of -6 (Qian-Sejnowski, 1988)	0.138	0.071	-0.071	0.121	0.152	0.000309509	0.00139978	26,30,34	L-L-R	0.719	1.295	0.788	0.788	-0.14
TMD_C_JMD_C-Segment(2,2)-FAUJ880109	Energy	Isoelectric point	Number hydrogen bond donors	Number of hydrogen bond donors (Fauchere et al., 1988)	0.18	0.067	0.067	0.099	0.113	2.1674e-06	7.95684e-05	33,34,35,36,37,38,39,40,41,42,43	WRRRQKRRTGA	0.635	1.205	0.758	0.758	0.25
TMD_C_JMD_C-Segment(7,10)-BAEK050101	Conformation	β-strand	Linker index (negative linker propensity, 10-100 AA long region)	Linker index (Bae et al., 2005)	0.136	0.072	-0.072	0.142	0.174	0.000352417	0.00152679	35,36	RR	1.013	1.315	0.749	0.749	-0.1
TMD_C_JMD_C-Pattern(N,1,4,8,12)-FAUJ880108	Energy	Electron-ion interaction pot.	Electrical Effect	Localized Electrical Effect (Fauchere et al., 1988)	0.176	0.064	-0.064	0.093	0.114	3.6995e-06	0.000112749	23,26,30,34	V-L-L-R	0.826	1.303	0.709	0.709	-0.08
TMD-Pattern(C,4,7)-QIAN880134	Conformation	Coil	Coil	Weights for coil at the window position of 1 (Qian-Sejnowski, 1988)	0.176	0.057	-0.057	0.099	0.115	3.9455e-06	0.000112927	27,30	V-L	0.372	0.882	0.672	0.672	-0.14
JMD_N_TMD_N-Segment(2,7)-ZHOH040101	Structure-Activity	Stability	Stability	The stability scale from the knowledge-based atom-atom potential (Zhou-Zhou, 2004)	0.139	0.07	-0.07	0.114	0.147	0.000259273	0.00127614	4,5,6	PDE	0.499	0.925	0.657	0.657	-0.14
TMD-Pattern(N,1,4,7)-FINA770101	Structure-Activity	Stability (helix-coil)	Stability (helix-coil)	Helix-coil equilibrium constant (Finkelstein-Ptitsyn, 1977)	0.158	0.089	-0.089	0.164	0.164	3.4943e-05	0.000419655	11,14,17	M-V-L	1.014	1.539	-0.655	0.655	0.17
TMD_C_JMD_C-Segment(5,14)-ROSM880103	Structure-Activity	Backbone-dynamics (-CH)	Loss of hydropathy by α-helix formation	Loss of Side chain hydropathy by helix formation (Roseman, 1988)	0.136	0.081	-0.081	0.194	0.165	0.00014971	0.000932393	29	L	0.638	0.797	-0.652	0.652	0.09
JMD_N_TMD_N-Segment(3,10)-CRAJ730102	Conformation	β-sheet	β-sheet	Normalized frequency of beta-sheet (Crawford et al., 1973)	0.134	0.097	-0.097	0.183	0.21	0.000461428	0.00177532	5,6	DE	0.486	0.793	0.645	0.645	-0.21
JMD_N_TMD_N-Pattern(N,4,7,11)-QIAN880127	Conformation	Coil (N-term)	Coil (N-terminal)	Weights for coil at the window position of -6 (Qian-Sejnowski, 1988)	0.168	0.072	-0.072	0.117	0.124	1.1141e-05	0.000216346	4,7,11	P-N-M	0.616	1.124	-0.645	0.645	0.2
TMD_C_JMD_C-Segment(5,7)-ROSM880103	Structure-Activity	Backbone-dynamics (-CH)	Loss of hydropathy by α-helix formation	Loss of Side chain hydropathy by helix formation (Roseman, 1988)	0.16	0.059	-0.059	0.101	0.121	2.74312e-05	0.000359081	35,36,37	RRQ	0.757	1.471	0.623	0.623	-0.06
JMD_N_TMD_N-Segment(3,9)-KOEP990102	Conformation	β-sheet (N-term)	Extended (designed β-sheet)	Beta-sheet propensity derived from designed sequences (Koehl-Levitt, 1999)	0.128	0.087	0.087	0.184	0.184	0.000768856	0.0023635	5,6,7	DEN	0.566	0.778	0.616	0.616	0.27
TMD_C_JMD_C-Pattern(N,6,9,13)-CHOP780212	Conformation	β-sheet (C-term)	β-turn (1st residue)	Frequency of the 1st residue in turn (Chou-Fasman, 1978b)	0.149	0.07	-0.07	0.113	0.144	9.33271e-05	0.000725351	28,31,35	A-L-R	0.843	1.314	0.612	0.612	-0.1
TMD-Pattern(C,5,9,12)-MAXF760105	Conformation	α-helix (left-handed)	α-helix (left-handed)	Normalized frequency of zeta L (Maxfield-Scheraga, 1976)	0.154	0.062	0.062	0.144	0.12	5.67243e-05	0.000547531	22,25,29	A-V-L	0.715	1.186	0.602	0.602	-0.01
TMD_C_JMD_C-Segment(5,7)-TANS770108	Conformation	β-bridge	β-bridge	Normalized frequency of zeta R (Tanaka-Scheraga, 1977)	0.164	0.08	0.08	0.135	0.138	1.64685e-05	0.00027103	35,36,37	RRQ	0.462	0.707	0.582	0.582	0.1
JMD_N_TMD_N-Pattern(C,6,10)-AURR980116	Conformation	α-helix (C-cap)	α-helix (C-terminal, C-cap)	Normalized positional residue frequency at helix termini Cc (Aurora-Rose, 1998)	0.184	0.113	-0.113	0.166	0.184	1.3451e-06	6.07371e-05	13,17	P-L	0.858	1.34	0.556	0.556	-0.12
JMD_N_TMD_N-Pattern(N,3,6,9)-ZHOH040101	Structure-Activity	Stability	Stability	The stability scale from the knowledge-based atom-atom potential (Zhou-Zhou, 2004)	0.135	0.063	-0.063	0.12	0.141	0.000395792	0.00163765	3,6,9	N-E-R	0.697	1.062	0.544	0.544	-0.11
JMD_N_TMD_N-Segment(5,15)-FAUJ880101	Shape	Steric parameter	Shape Index	Graph shape index (Fauchere et al., 1988)	0.156	0.094	-0.094	0.157	0.169	4.17879e-05	0.000458202	6,7	EN	0.38	0.844	0.514	0.514	-0.12
TMD_C_JMD_C-Segment(3,4)-PRAM820102	Shape	Shape and Surface	Slope in Regression	Slope in Regression analysis x 1.0E1 (Prabhakaran-Ponnuswamy, 1982)	0.199	0.073	-0.073	0.087	0.108	1.873e-07	1.68904e-05	33,34,35,36,37	WRRRQ	0.616	0.848	0.511	0.511	-0.09
TMD-Pattern(C,3,7,11,15)-LIFS790102	Conformation	β-strand	β-strand	Conformational preference for parallel beta-strands (Lifson-Sander, 1979)	0.182	0.096	0.096	0.161	0.16	1.7044e-06	6.99749e-05	19,23,27,31	A-V-V-L	0.508	0.739	0.505	0.505	0.16
JMD_N_TMD_N-Segment(2,6)-ARGP820101	Polarity	Hydrophobicity	Hydrophobicity	Hydrophobicity index (Argos et al., 1982)	0.148	0.076	-0.076	0.141	0.148	0.000108237	0.000789975	4,5,6,7	PDEN	0.537	1.042	0.499	0.499	-0.04
TMD_C_JMD_C-Pattern(N,5,8,11)-QIAN880122	Conformation	β-strand	β-sheet	Weights for beta-sheet at the window position of 2 (Qian-Sejnowski, 1988)	0.173	0.056	0.056	0.067	0.095	5.8159e-06	0.00014669	27,30,33	V-L-W	0.483	0.913	0.486	0.486	0.05
TMD_C_JMD_C-Segment(7,10)-CHAM820102	Polarity	Hydrophobicity (interface)	Free energy (interface)	Free energy of solution in water, kcal/mole (Charton-Charton, 1982)	0.154	0.082	-0.082	0.136	0.178	4.95998e-05	0.0005078	35,36	RR	0.367	0.692	0.473	0.473	-0.22
TMD_C_JMD_C-Pattern(N,4,8)-CORJ870107	Polarity	Amphiphilicity (α-helix)	Amphiphilicity (α-helix)	TOTFT index (Cornette et al., 1987)	0.147	0.086	0.086	0.164	0.196	0.000111258	0.000798745	26,30	L-L	0.42	0.766	0.437	0.437	0.25
TMD-Segment(3,8)-TANS770102	Conformation	α-helix (C-term, out)	α-helix (C-terminal, outside)	Normalized frequency of isolated helix (Tanaka-Scheraga, 1977)	0.132	0.056	-0.056	0.13	0.133	0.000558358	0.00197697	16,17,18	VLV	0.502	0.762	0.425	0.425	-0.12
JMD_N_TMD_N-Pattern(N,5,8,11)-BIGC670101	ASA/Volume	Volume	Volume	Residue volume (Bigelow, 1967)	0.143	0.067	-0.067	0.142	0.136	0.000183972	0.00104494	5,8,11	D-S-M	0.382	0.675	0.422	0.422	-0.09
TMD_C_JMD_C-Pattern(N,3,7)-OOBM770105	Energy	Non-bonded energy	Non-bonded energy per residue	Short and medium range non-bonded energy per residue (Oobatake-Ooi, 1977)	0.149	0.067	0.067	0.134	0.144	9.53087e-05	0.000731255	25,29	V-L	0.868	1.469	-0.42	0.42	-0.03
JMD_N_TMD_N-Pattern(N,3,6,9,13)-RICJ880107	Conformation	π-helix	α-helix	Relative preference value at N4 (Richardson-Richardson, 1988)	0.155	0.067	-0.067	0.106	0.129	4.72622e-05	0.000496215	3,6,9,13	N-E-R-P	0.335	0.65	0.406	0.406	-0.18
TMD_C_JMD_C-Pattern(C,8,11,15)-LINS030106	ASA/Volume	Accessible surface area (ASA)	Hydrophilic ASA (folded proteins)	Hydrophilic median accessible surfaces of whole residues from folded proteins, expressed in Å² (Lins et al., 2003)	0.151	0.071	0.071	0.136	0.156	7.75388e-05	0.000656934	29,33,36	L-W-R	0.326	0.451	0.402	0.402	0.15
TMD_C_JMD_C-Pattern(C,4,8,11)-BIOV880101	ASA/Volume	Buried	Buriability	Information value for accessibility; average fraction 35% (Biou et al., 1988)	0.153	0.085	-0.085	0.136	0.161	5.89434e-05	0.000560816	33,36,40	W-R-R	0.474	0.931	0.386	0.386	-0.08
JMD_N_TMD_N-Pattern(N,1,5,8,11)-PRAM820103	Shape	Shape and Surface	Correlation coefficient in regression	Correlation coefficient in regression analysis (Prabhakaran-Ponnuswamy, 1982)	0.161	0.058	0.058	0.088	0.106	2.37223e-05	0.000328075	1,5,8,11	F-D-S-M	1.304	1.657	-0.38	0.38	-0.07
JMD_N_TMD_N-Pattern(N,5,8,11)-CIDH920102	Polarity	Hydrophobicity	Hydrophobicity	Normalized hydrophobicity scales for beta-proteins (Cid et al., 1992)	0.142	0.071	-0.071	0.135	0.144	0.000189508	0.00106184	5,8,11	D-S-M	0.384	0.57	0.378	0.378	-0.11
TMD_C_JMD_C-Segment(2,5)-ANDN920101	Structure-Activity	Backbone-dynamics (-CH)	α-CH chemical shifts (backbone-dynamics)	alpha-CH chemical shifts (Andersen et al., 1992)	0.147	0.08	-0.08	0.146	0.16	0.000114588	0.000810742	27,28,29,30	VALL	0.322	0.56	0.376	0.376	-0.08
TMD_C_JMD_C-Pattern(N,5,9,12)-ANDN920101	Structure-Activity	Backbone-dynamics (-CH)	α-CH chemical shifts (backbone-dynamics)	alpha-CH chemical shifts (Andersen et al., 1992)	0.18	0.097	-0.097	0.151	0.17	2.3896e-06	8.36741e-05	27,31,34	V-L-R	0.357	0.617	0.365	0.365	-0.18
JMD_N_TMD_N-Segment(3,10)-RICJ880111	Conformation	π-helix	α-helix	Relative preference value at C4 (Richardson-Richardson, 1988)	0.143	0.07	-0.07	0.126	0.159	0.000173495	0.00100716	5,6	DE	0.363	0.326	0.364	0.364	-0.09
TMD_C_JMD_C-Pattern(C,4,8,11)-EISD860101	Polarity	Hydrophobicity	Solvation free energy	Solvation free energy (Eisenberg-McLachlan, 1986)	0.162	0.084	-0.084	0.143	0.148	2.07737e-05	0.000303896	33,36,40	W-R-R	0.33	0.378	0.337	0.337	-0.23
JMD_N_TMD_N-Segment(2,6)-MEIH800101	Shape	Reduced distance	Reduced distance (C-α)	Average reduced distance for C-alpha (Meirovitch et al., 1980)	0.149	0.076	0.076	0.131	0.155	9.07177e-05	0.000715203	4,5,6,7	PDEN	0.376	0.526	0.326	0.326	0.17
TMD-Pattern(C,3,7,11,15)-ANDN920101	Structure-Activity	Backbone-dynamics (-CH)	α-CH chemical shifts (backbone-dynamics)	alpha-CH chemical shifts (Andersen et al., 1992)	0.182	0.099	-0.099	0.142	0.162	1.807e-06	7.15931e-05	19,23,27,31	A-V-V-L	0.221	0.519	0.289	0.289	-0.15
TMD_C_JMD_C-Pattern(C,4,8)-FINA910104	Conformation	α-helix (C-cap)	α-helix termination	Helix termination parameter at posision j+1 (Finkelstein et al., 1991)	0.159	0.104	0.104	0.141	0.179	1.39525e-05	0.000247572	36,40	R-R	0.233	0.594	0.283	0.283	0.3
TMD_C_JMD_C-Segment(6,9)-PALJ810113	Conformation	α-helix (left-handed)	β-turn (α class)	Normalized frequency of turn in all-alpha class (Palau et al., 1981)	0.135	0.073	-0.073	0.139	0.166	0.000412386	0.0016665	34,35,36	RRR	0.292	0.547	0.279	0.279	-0.27
TMD_C_JMD_C-Segment(2,3)-PRAM820102	Shape	Shape and Surface	Slope in Regression	Slope in Regression analysis x 1.0E1 (Prabhakaran-Ponnuswamy, 1982)	0.172	0.056	-0.056	0.075	0.094	6.1288e-06	0.000151357	30,31,32,33,34,35,36	LLLWRRR	0.304	0.618	0.279	0.279	-0.07
JMD_N_TMD_N-Pattern(N,4,8,11)-VASM830102	Energy	Non-bonded energy	Free energy (Extended)	Relative population of conformational state C (Vasquez et al., 1983)	0.129	0.078	0.078	0.149	0.165	0.000708301	0.00224711	4,8,11	P-S-M	0.16	0.303	0.268	0.268	0.24
TMD-Pattern(N,2,5,8,11)-RACS820101	Conformation	β-sheet (N-term)	α-helix with flat 4-Cα structure (i)	Average relative fractional occurrence in A0(i) (Rackovsky-Scheraga, 1982)	0.153	0.063	-0.063	0.11	0.123	6.11557e-05	0.000570238	12,15,18,21	L-A-V-L	0.334	0.599	0.266	0.266	-0.09
JMD_N_TMD_N-Segment(3,8)-FAUJ880101	Shape	Steric parameter	Shape Index	Graph shape index (Fauchere et al., 1988)	0.152	0.071	-0.071	0.127	0.135	7.07716e-05	0.000626195	6,7,8	ENS	0.185	0.449	0.263	0.263	-0.14
TMD-Pattern(N,1,4,7,10)-QIAN880124	Conformation	β-sheet (C-term)	β-sheet (C-terminal)	Weights for beta-sheet at the window position of 4 (Qian-Sejnowski, 1988)	0.131	0.07	0.07	0.157	0.159	0.000580406	0.00200778	11,14,17,20	M-V-L-L	0.503	0.811	-0.259	0.259	-0.18
JMD_N_TMD_N-Pattern(N,4,7,11)-ARGP820101	Polarity	Hydrophobicity	Hydrophobicity	Hydrophobicity index (Argos et al., 1982)	0.154	0.092	-0.092	0.143	0.172	5.21087e-05	0.000519823	4,7,11	P-N-M	1.065	1.917	-0.251	0.251	0.02
TMD_C_JMD_C-Pattern(N,5,8,11)-TANS770102	Conformation	α-helix (C-term, out)	α-helix (C-terminal, outside)	Normalized frequency of isolated helix (Tanaka-Scheraga, 1977)	0.128	0.063	-0.063	0.114	0.123	0.000766676	0.00236219	27,30,33	V-L-W	0.407	0.687	-0.247	0.247	0.09
JMD_N_TMD_N-Segment(2,6)-RACS770103	ASA/Volume	Accessible surface area (ASA)	Side chain orientation	Side chain orientational preference (Rackovsky-Scheraga, 1977)	0.138	0.07	0.07	0.151	0.143	0.000308158	0.00139807	4,5,6,7	PDEN	0.214	0.501	0.244	0.244	0.16
TMD-Pattern(N,4,7)-QIAN880113	Conformation	π-helix	α-helix (C-terminal)	Weights for alpha-helix at the window position of 6 (Qian-Sejnowski, 1988)	0.141	0.071	-0.071	0.165	0.155	0.000216612	0.00115089	14,17	V-L	0.635	0.816	-0.24	0.24	0.11
TMD_C_JMD_C-Pattern(C,2,6,10)-QIAN880138	Conformation	Coil (C-term)	Coil (C-terminal)	Weights for coil at the window position of 5 (Qian-Sejnowski, 1988)	0.137	0.066	-0.066	0.114	0.147	0.000311889	0.00140435	34,38,42	R-K-G	0.361	0.883	0.229	0.229	-0.04
TMD_C_JMD_C-Pattern(C,1,4,8)-JANJ780101	ASA/Volume	Accessible surface area (ASA)	ASA (folded protein)	Average accessible surface area (Janin et al., 1978)	0.155	0.11	0.11	0.179	0.202	4.60794e-05	0.000486123	36,40,43	R-R-A	0.272	0.624	0.22	0.22	0.15
TMD_C_JMD_C-Segment(4,8)-MEIH800101	Shape	Reduced distance	Reduced distance (C-α)	Average reduced distance for C-alpha (Meirovitch et al., 1980)	0.137	0.073	-0.073	0.12	0.158	0.000342043	0.0015015	30,31,32	LLL	0.298	1.061	0.194	0.194	-0.06
JMD_N_TMD_N-Pattern(C,6,9,12)-RICJ880111	Conformation	π-helix	α-helix	Relative preference value at C4 (Richardson-Richardson, 1988)	0.133	0.054	-0.054	0.113	0.124	0.000466097	0.00178464	11,14,17	M-V-L	0.113	0.233	-0.193	0.193	0.19
TMD_C_JMD_C-Pattern(C,1,4,8)-MITS020101	Polarity	Amphiphilicity	Amphiphilicity	Amphiphilicity index (Mitaku et al., 2002)	0.14	0.067	0.067	0.13	0.147	0.000228507	0.00118476	36,40,43	R-R-A	0.335	0.633	0.184	0.184	0.04
JMD_N_TMD_N-PeriodicPattern(N,i+3/3,2)-CHAM830104	Shape	Side chain length	n atoms in side chain (2+1)	The number of atoms in the side chain labelled 2+1 (Charton-Charton, 1983)	0.172	0.087	-0.087	0.135	0.145	5.2004e-06	0.000136937	2,5,8,11,14,17,20	R-D-S-M-V-L-L	0.444	0.722	-0.18	0.18	0.17
TMD_C_JMD_C-Pattern(C,8,11,15)-FINA910104	Conformation	α-helix (C-cap)	α-helix termination	Helix termination parameter at posision j+1 (Finkelstein et al., 1991)	0.184	0.062	0.062	0.079	0.091	2.028e-07	1.73381e-05	29,33,36	L-W-R	0.147	0.345	0.177	0.177	0.08
TMD_C_JMD_C-Pattern(N,10,14)-KLEP840101	Energy	Charge	Charge	Net charge (Klein et al., 1984)	0.168	0.086	0.086	0.121	0.139	4.536e-07	2.95648e-05	32,36	L-R	0.14	0.391	0.163	0.163	0.16
TMD-Pattern(N,4,7)-AURR980116	Conformation	α-helix (C-cap)	α-helix (C-terminal, C-cap)	Normalized positional residue frequency at helix termini Cc (Aurora-Rose, 1998)	0.181	0.118	-0.118	0.169	0.186	2.0612e-06	7.79821e-05	14,17	V-L	1.226	1.511	0.159	0.159	0.03
TMD-Pattern(N,1,4,7)-RADA880106	ASA/Volume	Volume	Accessible surface area (ASA)	Accessible surface area (Radzicka-Wolfenden, 1988)	0.135	0.058	-0.058	0.115	0.125	0.000384583	0.00161033	11,14,17	M-V-L	0.244	0.503	-0.155	0.155	0.09
JMD_N_TMD_N-PeriodicPattern(N,i+3/4,3)-QIAN880138	Conformation	Coil (C-term)	Coil (C-terminal)	Weights for coil at the window position of 5 (Qian-Sejnowski, 1988)	0.179	0.07	0.07	0.104	0.117	2.8505e-06	9.33574e-05	3,6,10,13,17,20	N-E-G-P-L-L	0.385	0.556	0.154	0.154	0.06
TMD_C_JMD_C-Pattern(N,10,14)-HUTJ700102	Energy	Entropy	Entropy	Absolute entropy (Hutchens, 1970)	0.14	0.087	0.087	0.145	0.183	0.000250491	0.00125172	32,36	L-R	0.163	0.333	0.127	0.127	0.2
JMD_N_TMD_N-Pattern(N,6,10,14)-BAEK050101	Conformation	β-strand	Linker index (negative linker propensity, 10-100 AA long region)	Linker index (Bae et al., 2005)	0.142	0.059	-0.059	0.117	0.12	0.000187097	0.00105631	6,10,14	E-G-V	0.197	0.345	0.11	0.11	-0.04
JMD_N_TMD_N-Segment(2,4)-QIAN880114	Conformation	β-sheet (N-term)	β-sheet (N-terminal)	Weights for beta-sheet at the window position of -6 (Qian-Sejnowski, 1988)	0.13	0.058	0.058	0.128	0.112	0.000633145	0.00211144	6,7,8,9,10,11	ENSRGM	0.141	0.377	0.101	0.101	0.06
TMD_C_JMD_C-Pattern(C,8,11,15)-MONM990101	Conformation	β-turn (TM helix)	β-turn (TM helix)	Turn propensity scale for transmembrane helices (Monne et al., 1999)	0.137	0.073	0.073	0.137	0.169	0.000297172	0.00137283	29,33,36	L-W-R	0.18	0.297	0.089	0.089	0.11
JMD_N_TMD_N-Pattern(N,7,11,14)-BIOV880101	ASA/Volume	Buried	Buriability	Information value for accessibility; average fraction 35% (Biou et al., 1988)	0.13	0.067	-0.067	0.133	0.146	0.000642001	0.00213019	7,11,14	N-M-V	0.307	0.574	0.066	0.066	0
JMD_N_TMD_N-Pattern(C,6,9,12,15)-RADA880106	ASA/Volume	Volume	Accessible surface area (ASA)	Accessible surface area (Radzicka-Wolfenden, 1988)	0.155	0.06	-0.06	0.105	0.111	4.95233e-05	0.0005078	8,11,14,17	S-M-V-L	0.482	0.672	-0.063	0.063	0.03
JMD_N_TMD_N-Segment(3,6)-VASM830102	Energy	Non-bonded energy	Free energy (Extended)	Relative population of conformational state C (Vasquez et al., 1983)	0.141	0.068	0.068	0.147	0.14	0.000224552	0.00117348	8,9,10,11	SRGM	0.485	0.833	0.059	0.059	0.05
JMD_N_TMD_N-Pattern(N,1,5,8,11)-HUTJ700102	Energy	Entropy	Entropy	Absolute entropy (Hutchens, 1970)	0.138	0.061	-0.061	0.129	0.124	0.000304349	0.00138653	1,5,8,11	F-D-S-M	0.352	0.457	-0.058	0.058	0.02
JMD_N_TMD_N-Pattern(C,6,9,12,15)-BROC820101	Polarity	Hydrophobicity	Hydrophobicity (retention coefficient)	Retention Coefficient in TFA (Browne et al., 1982)	0.148	0.067	-0.067	0.12	0.137	0.000102914	0.000768138	8,11,14,17	S-M-V-L	0.106	0.25	0.055	0.055	0
JMD_N_TMD_N-Pattern(C,4,8,11)-ANDN920101	Structure-Activity	Backbone-dynamics (-CH)	α-CH chemical shifts (backbone-dynamics)	alpha-CH chemical shifts (Andersen et al., 1992)	0.13	0.088	-0.088	0.181	0.187	0.000673983	0.00219043	12,15,19	L-A-A	0.42	0.643	-0.049	0.049	0.08
JMD_N_TMD_N-Segment(7,9)-BURA740102	Conformation	β-strand	Extended	Normalized frequency of extended structure (Burgess et al., 1974)	0.132	0.056	0.056	0.12	0.123	0.000561618	0.00198131	15,16,17	AVL	0.232	0.356	0.04	0.04	0.02
JMD_N_TMD_N-Pattern(C,6,9,12,15)-CHAM830104	Shape	Side chain length	n atoms in side chain (2+1)	The number of atoms in the side chain labelled 2+1 (Charton-Charton, 1983)	0.179	0.115	-0.115	0.152	0.19	1.6073e-06	6.79223e-05	8,11,14,17	S-M-V-L	0.648	1.061	0.035	0.035	0.04
JMD_N_TMD_N-Segment(2,3)-CHAM830105	Shape	Side chain length	n atoms in side chain (3+1)	The number of atoms in the side chain labelled 3+1 (Charton-Charton, 1983)	0.128	0.057	-0.057	0.128	0.131	0.000672113	0.00218711	8,9,10,11,12,13,14	SRGMLPV	0.122	0.273	-0.003	0.003	0

## Sheet: SupFig12b
feature	category	subcategory	scale_name	scale_description	abs_auc	abs_mean_dif	mean_dif	std_test	std_ref	p_val_mann_whitney	p_val_fdr_bh	positions	amino_acids	feat_importance	feat_importance_std	BTC_feat_impact	BTC_feat_import	BTC_dif
TMD_C_JMD_C-Segment(5,11)-LIFS790102	Conformation	β-strand	β-strand	Conformational preference for parallel beta-strands (Lifson-Sander, 1979)	0.189	0.126	0.126	0.184	0.219	6.912e-07	3.93391e-05	30,31	VC	4.729	4.777	5.677	5.677	0.13
TMD_C_JMD_C-Segment(2,3)-CHOP780212	Conformation	β-sheet (C-term)	β-turn (1st residue)	Frequency of the 1st residue in turn (Chou-Fasman, 1978b)	0.199	0.066	-0.066	0.088	0.106	1.717e-07	1.59197e-05	30,31,32,33,34,35,36	VCTCCHP	4.106	5.237	-4.331	4.331	0.36
TMD_C_JMD_C-Pattern(N,4,8)-KANM800103	Conformation	α-helix	α-helix	Average relative probability of inner helix (Kanehisa-Tsong, 1980)	0.176	0.088	0.088	0.14	0.158	3.8894e-06	0.000112927	26,30	L-V	2.704	4.076	3.522	3.522	0.11
TMD_C_JMD_C-Segment(2,3)-AURR980110	Conformation	α-helix	α-helix (middle)	Normalized positional residue frequency at helix termini N5 (Aurora-Rose, 1998)	0.211	0.077	0.077	0.103	0.107	3.12e-08	5.28286e-06	30,31,32,33,34,35,36	VCTCCHP	3.049	3.624	-3.279	3.279	-0.33
TMD_C_JMD_C-Pattern(N,1,5,8)-QIAN880130	Conformation	Coil	Coil	Weights for coil at the window position of -3 (Qian-Sejnowski, 1988)	0.162	0.07	-0.07	0.097	0.128	2.04605e-05	0.000302492	23,27,30	F-V-V	1.528	2.419	2.763	2.763	-0.16
TMD_C_JMD_C-Segment(5,11)-QIAN880134	Conformation	Coil	Coil	Weights for coil at the window position of 1 (Qian-Sejnowski, 1988)	0.181	0.057	-0.057	0.072	0.107	1.9427e-06	7.56733e-05	30,31	VC	1.92	2.094	2.647	2.647	-0.07
TMD-Pattern(C,5,9,12,15)-OOBM770105	Energy	Non-bonded energy	Non-bonded energy per residue	Short and medium range non-bonded energy per residue (Oobatake-Ooi, 1977)	0.164	0.057	0.057	0.099	0.102	1.67136e-05	0.000274378	19,22,25,29	V-V-I-G	1.306	1.644	2.561	2.561	0.13
TMD_C_JMD_C-Pattern(N,5,8)-RADA880104	Energy	Free energy (unfolding)	Transfer free energy (TFE) to inside	Transfer free energy from chx to oct (Radzicka-Wolfenden, 1988)	0.197	0.061	0.061	0.051	0.095	2.307e-07	1.89837e-05	27,30	V-V	1.659	3.422	2.468	2.468	0.09
TMD_C_JMD_C-Segment(7,10)-WILM950103	Polarity	Hydrophobicity (interface)	Hydrophobicity (interface)	Hydrophobicity Coefficient in RP-HPLC, C4 with 0.1%TFA/MeCN/H2O (Wilce et al., 1995)	0.212	0.141	-0.141	0.169	0.217	2.61e-08	5.20655e-06	35,36	HP	1.747	2.151	-2.273	2.273	0.38
TMD_C_JMD_C-Pattern(C,4,8)-JANJ790102	Energy	Free energy (unfolding)	Transfer free energy (TFE) to inside	Transfer free energy (Janin, 1979)	0.187	0.144	-0.144	0.182	0.233	9.487e-07	4.9331e-05	36,40	P-R	2.834	3.641	2.194	2.194	-0.12
JMD_N_TMD_N-Segment(3,9)-ISOY800102	Conformation	β-strand	Extended	Normalized relative frequency of extended structure (Isogai et al., 1980)	0.126	0.08	-0.08	0.169	0.183	0.000925503	0.00263553	5,6,7	RGD	1.002	1.075	2.187	2.187	-0.27
TMD-Pattern(C,3,7,11,14)-TANS770102	Conformation	α-helix (C-term, out)	α-helix (C-terminal, outside)	Normalized frequency of isolated helix (Tanaka-Scheraga, 1977)	0.15	0.056	-0.056	0.095	0.109	8.37637e-05	0.000685373	20,23,27,31	M-F-V-C	0.684	0.942	1.991	1.991	-0.22
TMD-PeriodicPattern(C,i+4/3,4)-VELV850101	Energy	Electron-ion interaction pot.	Electron-ion interaction potential	Electron-ion interaction potential (Veljkovic et al., 1985)	0.18	0.069	-0.069	0.095	0.12	2.3025e-06	8.19317e-05	12,16,19,23,26,30	L-L-V-F-L-V	1.818	2.308	1.95	1.95	-0.08
TMD-Pattern(C,5,9,12)-PRAM820102	Shape	Shape and Surface	Slope in Regression	Slope in Regression analysis x 1.0E1 (Prabhakaran-Ponnuswamy, 1982)	0.167	0.077	0.077	0.135	0.134	1.20974e-05	0.000227535	22,25,29	V-I-G	1.302	1.697	1.832	1.832	0.1
TMD-Pattern(C,4,7)-ANDN920101	Structure-Activity	Backbone-dynamics (-CH)	α-CH chemical shifts (backbone-dynamics)	alpha-CH chemical shifts (Andersen et al., 1992)	0.163	0.129	-0.129	0.185	0.228	1.95608e-05	0.000292656	27,30	V-V	0.873	1.063	1.651	1.651	-0.36
TMD_C_JMD_C-Pattern(N,3,7)-OOBM770105	Energy	Non-bonded energy	Non-bonded energy per residue	Short and medium range non-bonded energy per residue (Oobatake-Ooi, 1977)	0.149	0.067	0.067	0.134	0.144	9.53087e-05	0.000731255	25,29	I-G	0.868	1.469	1.585	1.585	0.21
JMD_N_TMD_N-Segment(7,8)-KARS160114	Shape	Side chain length	Eccentricity (average)	Average weighted eccentricity based on the the atomic number (Karkbara-Knisley, 2016)	0.137	0.056	-0.056	0.122	0.123	0.000322007	0.00143218	17,18,19	IAV	1.171	1.926	1.527	1.527	-0.07
TMD-Pattern(C,4,7)-VELV850101	Energy	Electron-ion interaction pot.	Electron-ion interaction potential	Electron-ion interaction potential (Veljkovic et al., 1985)	0.165	0.121	-0.121	0.144	0.208	1.45812e-05	0.000253869	27,30	V-V	1.302	1.467	1.498	1.498	-0.21
TMD_C_JMD_C-Segment(6,9)-LEVM760105	Shape	Side chain length	Side chain length	Radius of gyration of side chain (Levitt, 1976)	0.233	0.137	0.137	0.162	0.177	1.1e-09	9.05162e-07	34,35,36	CHP	1.555	2.11	-1.492	1.492	-0.2
JMD_N_TMD_N-Segment(4,13)-ZHOH040101	Structure-Activity	Stability	Stability	The stability scale from the knowledge-based atom-atom potential (Zhou-Zhou, 2004)	0.157	0.128	-0.128	0.151	0.258	3.5062e-05	0.00041966	6	G	0.833	1.361	1.415	1.415	-0.3
TMD_C_JMD_C-Segment(2,2)-RICJ880113	Conformation	α-helix (C-cap)	α-helix (C-terminal, inside)	Relative preference value at C2 (Richardson-Richardson, 1988)	0.168	0.068	0.068	0.098	0.11	1.07946e-05	0.000214685	33,34,35,36,37,38,39,40,41,42,43	CCHPLRKRRKR	1.105	1.426	1.404	1.404	0.17
TMD_C_JMD_C-Segment(5,14)-ROSM880103	Structure-Activity	Backbone-dynamics (-CH)	Loss of hydropathy by α-helix formation	Loss of Side chain hydropathy by helix formation (Roseman, 1988)	0.136	0.081	-0.081	0.194	0.165	0.00014971	0.000932393	29	G	0.638	0.797	1.387	1.387	-0.37
JMD_N_TMD_N-Segment(2,4)-ZHOH040101	Structure-Activity	Stability	Stability	The stability scale from the knowledge-based atom-atom potential (Zhou-Zhou, 2004)	0.183	0.064	-0.064	0.091	0.101	1.6199e-06	6.79223e-05	6,7,8,9,10,11	GDRGQI	0.823	1.405	1.333	1.333	-0.13
TMD-Pattern(C,4,8,11)-RICJ880107	Conformation	π-helix	α-helix	Relative preference value at N4 (Richardson-Richardson, 1988)	0.146	0.069	0.069	0.131	0.14	0.000130864	0.000868427	23,26,30	F-L-V	0.697	1.056	1.311	1.311	0.16
TMD_C_JMD_C-Segment(3,4)-HUTJ700102	Energy	Entropy	Entropy	Absolute entropy (Hutchens, 1970)	0.229	0.098	0.098	0.107	0.125	1.8e-09	9.8745e-07	33,34,35,36,37	CCHPL	3.111	3.11	-1.243	1.243	-0.01
TMD-Pattern(N,4,7)-AURR980116	Conformation	α-helix (C-cap)	α-helix (C-terminal, C-cap)	Normalized positional residue frequency at helix termini Cc (Aurora-Rose, 1998)	0.181	0.118	-0.118	0.169	0.186	2.0612e-06	7.79821e-05	14,17	I-I	1.226	1.511	1.205	1.205	-0.18
TMD_C_JMD_C-Segment(6,9)-AURR980110	Conformation	α-helix	α-helix (middle)	Normalized positional residue frequency at helix termini N5 (Aurora-Rose, 1998)	0.211	0.125	0.125	0.161	0.174	3.13e-08	5.28286e-06	34,35,36	CHP	1.789	2.701	-1.183	1.183	-0.45
TMD-Pattern(C,5,9,12)-MAXF760105	Conformation	α-helix (left-handed)	α-helix (left-handed)	Normalized frequency of zeta L (Maxfield-Scheraga, 1976)	0.154	0.062	0.062	0.144	0.12	5.67243e-05	0.000547531	22,25,29	V-I-G	0.715	1.186	1.162	1.162	0.2
TMD-Pattern(C,4,7)-LIFS790102	Conformation	β-strand	β-strand	Conformational preference for parallel beta-strands (Lifson-Sander, 1979)	0.176	0.121	0.121	0.199	0.216	3.7411e-06	0.000112927	27,30	V-V	0.715	1.118	1.148	1.148	0.48
JMD_N_TMD_N-Pattern(C,6,10)-AURR980116	Conformation	α-helix (C-cap)	α-helix (C-terminal, C-cap)	Normalized positional residue frequency at helix termini Cc (Aurora-Rose, 1998)	0.184	0.113	-0.113	0.166	0.184	1.3451e-06	6.07371e-05	13,17	V-I	0.858	1.34	1.139	1.139	-0.25
TMD_C_JMD_C-Pattern(N,1,4,8,12)-FINA770101	Structure-Activity	Stability (helix-coil)	Stability (helix-coil)	Helix-coil equilibrium constant (Finkelstein-Ptitsyn, 1977)	0.167	0.07	0.07	0.115	0.127	1.17927e-05	0.000223079	23,26,30,34	F-L-V-C	1.199	1.555	1.137	1.137	0.06
TMD_C_JMD_C-Segment(3,4)-KLEP840101	Energy	Charge	Charge	Net charge (Klein et al., 1984)	0.244	0.104	0.104	0.107	0.111	0	0	33,34,35,36,37	CCHPL	0.97	1.439	-1.074	1.074	-0.14
TMD_C_JMD_C-Pattern(N,5,8,11)-TANS770102	Conformation	α-helix (C-term, out)	α-helix (C-terminal, outside)	Normalized frequency of isolated helix (Tanaka-Scheraga, 1977)	0.128	0.063	-0.063	0.114	0.123	0.000766676	0.00236219	27,30,33	V-V-C	0.407	0.687	1.073	1.073	-0.25
TMD_C_JMD_C-Pattern(C,8,11,15)-YUTK870101	Energy	Free energy (unfolding)	Free energy (unfolding)	Unfolding Gibbs energy in water, pH7.0 (Yutani et al., 1987)	0.171	0.075	-0.075	0.123	0.13	6.9912e-06	0.000163783	29,33,36	G-C-P	0.757	0.884	1.01	1.01	-0.1
TMD_C_JMD_C-Segment(2,2)-FAUJ880109	Energy	Isoelectric point	Number hydrogen bond donors	Number of hydrogen bond donors (Fauchere et al., 1988)	0.18	0.067	0.067	0.099	0.113	2.1674e-06	7.95684e-05	33,34,35,36,37,38,39,40,41,42,43	CCHPLRKRRKR	0.635	1.205	0.993	0.993	0.14
JMD_N_TMD_N-Segment(5,15)-FAUJ880101	Shape	Steric parameter	Shape Index	Graph shape index (Fauchere et al., 1988)	0.156	0.094	-0.094	0.157	0.169	4.17879e-05	0.000458202	6,7	GD	0.38	0.844	0.992	0.992	-0.31
TMD_C_JMD_C-Segment(2,5)-ANDN920101	Structure-Activity	Backbone-dynamics (-CH)	α-CH chemical shifts (backbone-dynamics)	alpha-CH chemical shifts (Andersen et al., 1992)	0.147	0.08	-0.08	0.146	0.16	0.000114588	0.000810742	27,28,29,30	VIGV	0.322	0.56	0.969	0.969	-0.33
JMD_N_TMD_N-Segment(1,2)-KARP850101	Structure-Activity	Flexibility	Flexibility (0 rigid neighbors)	Flexibility parameter for no rigid neighbors (Karplus-Schulz, 1985)	0.196	0.063	0.063	0.083	0.09	2.875e-07	2.28026e-05	1,2,3,4,5,6,7,8,9,10,11	LFYLRGDRGQI	1.574	1.835	-0.964	0.964	-0.07
TMD_C_JMD_C-Pattern(N,4,8,12)-QIAN880114	Conformation	β-sheet (N-term)	β-sheet (N-terminal)	Weights for beta-sheet at the window position of -6 (Qian-Sejnowski, 1988)	0.138	0.071	-0.071	0.121	0.152	0.000309509	0.00139978	26,30,34	L-V-C	0.719	1.295	0.948	0.948	-0.13
TMD-Pattern(C,4,7)-QIAN880134	Conformation	Coil	Coil	Weights for coil at the window position of 1 (Qian-Sejnowski, 1988)	0.176	0.057	-0.057	0.099	0.115	3.9455e-06	0.000112927	27,30	V-V	0.372	0.882	0.943	0.943	-0.17
TMD_C_JMD_C-Segment(7,10)-BAEK050101	Conformation	β-strand	Linker index (negative linker propensity, 10-100 AA long region)	Linker index (Bae et al., 2005)	0.136	0.072	-0.072	0.142	0.174	0.000352417	0.00152679	35,36	HP	1.013	1.315	0.933	0.933	-0.16
TMD_C_JMD_C-Segment(2,3)-WILM950103	Polarity	Hydrophobicity (interface)	Hydrophobicity (interface)	Hydrophobicity Coefficient in RP-HPLC, C4 with 0.1%TFA/MeCN/H2O (Wilce et al., 1995)	0.175	0.056	-0.056	0.089	0.106	4.5091e-06	0.000126312	30,31,32,33,34,35,36	VCTCCHP	0.664	1.09	-0.919	0.919	0.39
TMD_C_JMD_C-Pattern(N,5,8,11)-QIAN880122	Conformation	β-strand	β-sheet	Weights for beta-sheet at the window position of 2 (Qian-Sejnowski, 1988)	0.173	0.056	0.056	0.067	0.095	5.8159e-06	0.00014669	27,30,33	V-V-C	0.483	0.913	0.904	0.904	0.18
TMD_C_JMD_C-Segment(3,4)-JANJ780101	ASA/Volume	Accessible surface area (ASA)	ASA (folded protein)	Average accessible surface area (Janin et al., 1978)	0.215	0.124	0.124	0.166	0.153	1.66e-08	4.04733e-06	33,34,35,36,37	CCHPL	1.08	1.296	-0.898	0.898	-0.28
TMD_C_JMD_C-Pattern(N,5,8)-LINS030107	ASA/Volume	Accessible surface area (ASA)	ASA (folded protein)	% total accessible surfaces vs win3 of whole residues from folded proteins (Lins et al., 2003)	0.136	0.065	-0.065	0.078	0.132	0.000366586	0.001565	27,30	V-V	0.842	0.904	0.887	0.887	-0.12
TMD_C_JMD_C-Segment(4,5)-AURR980110	Conformation	α-helix	α-helix (middle)	Normalized positional residue frequency at helix termini N5 (Aurora-Rose, 1998)	0.166	0.082	0.082	0.121	0.15	1.31061e-05	0.000238636	35,36,37,38	HPLR	1.295	2.225	-0.796	0.796	-0.1
JMD_N_TMD_N-Segment(3,10)-CRAJ730102	Conformation	β-sheet	β-sheet	Normalized frequency of beta-sheet (Crawford et al., 1973)	0.134	0.097	-0.097	0.183	0.21	0.000461428	0.00177532	5,6	RG	0.486	0.793	0.756	0.756	-0.19
TMD_C_JMD_C-Pattern(C,1,4,8)-JANJ780101	ASA/Volume	Accessible surface area (ASA)	ASA (folded protein)	Average accessible surface area (Janin et al., 1978)	0.155	0.11	0.11	0.179	0.202	4.60794e-05	0.000486123	36,40,43	P-R-R	0.272	0.624	0.75	0.75	0.24
JMD_N_TMD_N-Pattern(N,4,7,11)-ARGP820101	Polarity	Hydrophobicity	Hydrophobicity	Hydrophobicity index (Argos et al., 1982)	0.154	0.092	-0.092	0.143	0.172	5.21087e-05	0.000519823	4,7,11	L-D-I	1.065	1.917	-0.746	0.746	0.15
TMD_C_JMD_C-Segment(5,7)-ROSM880103	Structure-Activity	Backbone-dynamics (-CH)	Loss of hydropathy by α-helix formation	Loss of Side chain hydropathy by helix formation (Roseman, 1988)	0.16	0.059	-0.059	0.101	0.121	2.74312e-05	0.000359081	35,36,37	HPL	0.757	1.471	-0.737	0.737	0.25
TMD_C_JMD_C-Pattern(C,3,7,10)-LEVM760105	Shape	Side chain length	Side chain length	Radius of gyration of side chain (Levitt, 1976)	0.149	0.074	0.074	0.134	0.157	8.99274e-05	0.000714394	34,37,41	C-L-R	2.051	2.338	0.727	0.727	-0.01
TMD_C_JMD_C-Segment(4,5)-LEVM760105	Shape	Side chain length	Side chain length	Radius of gyration of side chain (Levitt, 1976)	0.204	0.106	0.106	0.133	0.145	8.29e-08	9.39472e-06	35,36,37,38	HPLR	1.992	2.929	0.725	0.725	0
JMD_N_TMD_N-Pattern(N,4,7,11)-QIAN880127	Conformation	Coil (N-term)	Coil (N-terminal)	Weights for coil at the window position of -6 (Qian-Sejnowski, 1988)	0.168	0.072	-0.072	0.117	0.124	1.1141e-05	0.000216346	4,7,11	L-D-I	0.616	1.124	-0.715	0.715	0.15
TMD-Pattern(N,1,4,7)-FINA770101	Structure-Activity	Stability (helix-coil)	Stability (helix-coil)	Helix-coil equilibrium constant (Finkelstein-Ptitsyn, 1977)	0.158	0.089	-0.089	0.164	0.164	3.4943e-05	0.000419655	11,14,17	I-I-I	1.014	1.539	-0.707	0.707	0.07
TMD-Pattern(C,3,7,11,15)-LIFS790102	Conformation	β-strand	β-strand	Conformational preference for parallel beta-strands (Lifson-Sander, 1979)	0.182	0.096	0.096	0.161	0.16	1.7044e-06	6.99749e-05	19,23,27,31	V-F-V-C	0.508	0.739	0.68	0.68	0.14
TMD_C_JMD_C-Segment(4,5)-MITS020101	Polarity	Amphiphilicity	Amphiphilicity	Amphiphilicity index (Mitaku et al., 2002)	0.167	0.081	0.081	0.129	0.129	1.1378e-05	0.000218371	35,36,37,38	HPLR	1.299	2.16	-0.679	0.679	-0.09
TMD-PeriodicPattern(C,i+3/3,1)-COHE430101	ASA/Volume	Partial specific volume	Partial specific volume	Partial specific volume (Cohn-Edsall, 1943)	0.164	0.059	0.059	0.092	0.106	1.68844e-05	0.000275508	12,15,18,21,24,27,30,33	L-C-A-V-I-V-V-C	1.142	1.376	0.639	0.639	-0.03
TMD_C_JMD_C-Pattern(N,6,9,13)-CHOP780212	Conformation	β-sheet (C-term)	β-turn (1st residue)	Frequency of the 1st residue in turn (Chou-Fasman, 1978b)	0.149	0.07	-0.07	0.113	0.144	9.33271e-05	0.000725351	28,31,35	I-C-H	0.843	1.314	-0.627	0.627	0.29
JMD_N_TMD_N-Pattern(N,3,6,9)-ZHOH040101	Structure-Activity	Stability	Stability	The stability scale from the knowledge-based atom-atom potential (Zhou-Zhou, 2004)	0.135	0.063	-0.063	0.12	0.141	0.000395792	0.00163765	3,6,9	Y-G-G	0.697	1.062	0.598	0.598	-0.06
TMD_C_JMD_C-Segment(5,11)-COHE430101	ASA/Volume	Partial specific volume	Partial specific volume	Partial specific volume (Cohn-Edsall, 1943)	0.145	0.125	0.125	0.18	0.242	0.000144842	0.000911563	30,31	VC	1.741	2.317	-0.583	0.583	-0.19
TMD_C_JMD_C-Segment(7,10)-CHAM820102	Polarity	Hydrophobicity (interface)	Free energy (interface)	Free energy of solution in water, kcal/mole (Charton-Charton, 1982)	0.154	0.082	-0.082	0.136	0.178	4.95998e-05	0.0005078	35,36	HP	0.367	0.692	0.561	0.561	-0.23
JMD_N_TMD_N-Segment(2,6)-ARGP820101	Polarity	Hydrophobicity	Hydrophobicity	Hydrophobicity index (Argos et al., 1982)	0.148	0.076	-0.076	0.141	0.148	0.000108237	0.000789975	4,5,6,7	LRGD	0.537	1.042	0.552	0.552	-0.07
JMD_N_TMD_N-Pattern(C,6,9,12,15)-RADA880106	ASA/Volume	Volume	Accessible surface area (ASA)	Accessible surface area (Radzicka-Wolfenden, 1988)	0.155	0.06	-0.06	0.105	0.111	4.95233e-05	0.0005078	8,11,14,17	R-I-I-I	0.482	0.672	-0.521	0.521	0.17
JMD_N_TMD_N-PeriodicPattern(N,i+3/4,3)-QIAN880138	Conformation	Coil (C-term)	Coil (C-terminal)	Weights for coil at the window position of 5 (Qian-Sejnowski, 1988)	0.179	0.07	0.07	0.104	0.117	2.8505e-06	9.33574e-05	3,6,10,13,17,20	Y-G-Q-V-I-M	0.385	0.556	0.502	0.502	0.16
JMD_N_TMD_N-Segment(7,9)-BURA740102	Conformation	β-strand	Extended	Normalized frequency of extended structure (Burgess et al., 1974)	0.132	0.056	0.056	0.12	0.123	0.000561618	0.00198131	15,16,17	CLI	0.232	0.356	0.489	0.489	0.18
JMD_N_TMD_N-Pattern(N,3,6,9,13)-RICJ880107	Conformation	π-helix	α-helix	Relative preference value at N4 (Richardson-Richardson, 1988)	0.155	0.067	-0.067	0.106	0.129	4.72622e-05	0.000496215	3,6,9,13	Y-G-G-V	0.335	0.65	0.489	0.489	-0.12
JMD_N_TMD_N-Segment(3,9)-KOEP990102	Conformation	β-sheet (N-term)	Extended (designed β-sheet)	Beta-sheet propensity derived from designed sequences (Koehl-Levitt, 1999)	0.128	0.087	0.087	0.184	0.184	0.000768856	0.0023635	5,6,7	RGD	0.566	0.778	0.474	0.474	0.15
TMD_C_JMD_C-Segment(6,9)-RICJ880113	Conformation	α-helix (C-cap)	α-helix (C-terminal, inside)	Relative preference value at C2 (Richardson-Richardson, 1988)	0.198	0.138	0.138	0.172	0.199	1.997e-07	1.73381e-05	34,35,36	CHP	0.832	1.384	-0.472	0.472	-0.18
TMD_C_JMD_C-Pattern(N,1,4,8,12)-FAUJ880108	Energy	Electron-ion interaction pot.	Electrical Effect	Localized Electrical Effect (Fauchere et al., 1988)	0.176	0.064	-0.064	0.093	0.114	3.6995e-06	0.000112749	23,26,30,34	F-L-V-C	0.826	1.303	-0.45	0.45	0.11
TMD_C_JMD_C-Pattern(C,8,11,15)-MONM990101	Conformation	β-turn (TM helix)	β-turn (TM helix)	Turn propensity scale for transmembrane helices (Monne et al., 1999)	0.137	0.073	0.073	0.137	0.169	0.000297172	0.00137283	29,33,36	G-C-P	0.18	0.297	0.444	0.444	0.32
JMD_N_TMD_N-Pattern(C,6,9,12,15)-CHAM830104	Shape	Side chain length	n atoms in side chain (2+1)	The number of atoms in the side chain labelled 2+1 (Charton-Charton, 1983)	0.179	0.115	-0.115	0.152	0.19	1.6073e-06	6.79223e-05	8,11,14,17	R-I-I-I	0.648	1.061	-0.434	0.434	0.16
JMD_N_TMD_N-Segment(3,8)-FAUJ880101	Shape	Steric parameter	Shape Index	Graph shape index (Fauchere et al., 1988)	0.152	0.071	-0.071	0.127	0.135	7.07716e-05	0.000626195	6,7,8	GDR	0.185	0.449	0.428	0.428	-0.19
TMD_C_JMD_C-Segment(5,7)-TANS770108	Conformation	β-bridge	β-bridge	Normalized frequency of zeta R (Tanaka-Scheraga, 1977)	0.164	0.08	0.08	0.135	0.138	1.64685e-05	0.00027103	35,36,37	HPL	0.462	0.707	-0.407	0.407	-0.11
TMD_C_JMD_C-Pattern(C,3,7,10)-TANS770106	Conformation	β-turn (TM helix)	β-turn in double bend	Normalized frequency of chain reversal D (Tanaka-Scheraga, 1977)	0.131	0.057	0.057	0.144	0.128	0.000596564	0.00204307	34,37,41	C-L-R	0.727	0.886	-0.398	0.398	0.01
JMD_N_TMD_N-Segment(3,6)-VASM830102	Energy	Non-bonded energy	Free energy (Extended)	Relative population of conformational state C (Vasquez et al., 1983)	0.141	0.068	0.068	0.147	0.14	0.000224552	0.00117348	8,9,10,11	RGQI	0.485	0.833	-0.394	0.394	-0.17
TMD_C_JMD_C-Pattern(C,8,12,15)-WILM950103	Polarity	Hydrophobicity (interface)	Hydrophobicity (interface)	Hydrophobicity Coefficient in RP-HPLC, C4 with 0.1%TFA/MeCN/H2O (Wilce et al., 1995)	0.153	0.07	-0.07	0.107	0.135	5.98446e-05	0.000565753	29,32,36	G-T-P	0.771	1.299	0.358	0.358	0.03
JMD_N_TMD_N-Segment(3,10)-RICJ880111	Conformation	π-helix	α-helix	Relative preference value at C4 (Richardson-Richardson, 1988)	0.143	0.07	-0.07	0.126	0.159	0.000173495	0.00100716	5,6	RG	0.363	0.326	0.357	0.357	-0.08
TMD_C_JMD_C-Pattern(N,4,8)-CORJ870107	Polarity	Amphiphilicity (α-helix)	Amphiphilicity (α-helix)	TOTFT index (Cornette et al., 1987)	0.147	0.086	0.086	0.164	0.196	0.000111258	0.000798745	26,30	L-V	0.42	0.766	0.355	0.355	0.2
TMD-Pattern(N,2,5,8,11)-RACS820101	Conformation	β-sheet (N-term)	α-helix with flat 4-Cα structure (i)	Average relative fractional occurrence in A0(i) (Rackovsky-Scheraga, 1982)	0.153	0.063	-0.063	0.11	0.123	6.11557e-05	0.000570238	12,15,18,21	L-C-A-V	0.334	0.599	0.348	0.348	-0.12
JMD_N_TMD_N-Pattern(N,5,8,11)-BIGC670101	ASA/Volume	Volume	Volume	Residue volume (Bigelow, 1967)	0.143	0.067	-0.067	0.142	0.136	0.000183972	0.00104494	5,8,11	R-R-I	0.382	0.675	-0.312	0.312	0.24
TMD_C_JMD_C-Pattern(C,4,8,11)-EISD860101	Polarity	Hydrophobicity	Solvation free energy	Solvation free energy (Eisenberg-McLachlan, 1986)	0.162	0.084	-0.084	0.143	0.148	2.07737e-05	0.000303896	33,36,40	C-P-R	0.33	0.378	0.306	0.306	-0.15
TMD-Pattern(N,1,4,7,10)-QIAN880124	Conformation	β-sheet (C-term)	β-sheet (C-terminal)	Weights for beta-sheet at the window position of 4 (Qian-Sejnowski, 1988)	0.131	0.07	0.07	0.157	0.159	0.000580406	0.00200778	11,14,17,20	I-I-I-M	0.503	0.811	-0.302	0.302	-0.18
TMD_C_JMD_C-Pattern(C,4,8)-FINA910104	Conformation	α-helix (C-cap)	α-helix termination	Helix termination parameter at posision j+1 (Finkelstein et al., 1991)	0.159	0.104	0.104	0.141	0.179	1.39525e-05	0.000247572	36,40	P-R	0.233	0.594	-0.259	0.259	-0.2
TMD_C_JMD_C-Pattern(C,1,4,8)-MITS020101	Polarity	Amphiphilicity	Amphiphilicity	Amphiphilicity index (Mitaku et al., 2002)	0.14	0.067	0.067	0.13	0.147	0.000228507	0.00118476	36,40,43	P-R-R	0.335	0.633	0.252	0.252	0.04
JMD_N_TMD_N-Segment(2,7)-ZHOH040101	Structure-Activity	Stability	Stability	The stability scale from the knowledge-based atom-atom potential (Zhou-Zhou, 2004)	0.139	0.07	-0.07	0.114	0.147	0.000259273	0.00127614	4,5,6	LRG	0.499	0.925	0.245	0.245	0.04
TMD-Segment(3,8)-TANS770102	Conformation	α-helix (C-term, out)	α-helix (C-terminal, outside)	Normalized frequency of isolated helix (Tanaka-Scheraga, 1977)	0.132	0.056	-0.056	0.13	0.133	0.000558358	0.00197697	16,17,18	LIA	0.502	0.762	-0.228	0.228	0.1
TMD_C_JMD_C-Pattern(N,5,9,12)-ANDN920101	Structure-Activity	Backbone-dynamics (-CH)	α-CH chemical shifts (backbone-dynamics)	alpha-CH chemical shifts (Andersen et al., 1992)	0.18	0.097	-0.097	0.151	0.17	2.3896e-06	8.36741e-05	27,31,34	V-C-C	0.357	0.617	-0.227	0.227	0.13
JMD_N_TMD_N-Pattern(N,5,8,11)-CIDH920102	Polarity	Hydrophobicity	Hydrophobicity	Normalized hydrophobicity scales for beta-proteins (Cid et al., 1992)	0.142	0.071	-0.071	0.135	0.144	0.000189508	0.00106184	5,8,11	R-R-I	0.384	0.57	-0.223	0.223	0.04
TMD_C_JMD_C-Segment(6,9)-PALJ810113	Conformation	α-helix (left-handed)	β-turn (α class)	Normalized frequency of turn in all-alpha class (Palau et al., 1981)	0.135	0.073	-0.073	0.139	0.166	0.000412386	0.0016665	34,35,36	CHP	0.292	0.547	0.22	0.22	-0.07
TMD_C_JMD_C-Pattern(C,2,6,10)-QIAN880138	Conformation	Coil (C-term)	Coil (C-terminal)	Weights for coil at the window position of 5 (Qian-Sejnowski, 1988)	0.137	0.066	-0.066	0.114	0.147	0.000311889	0.00140435	34,38,42	C-R-K	0.361	0.883	0.207	0.207	-0.02
TMD_C_JMD_C-Pattern(C,4,8,11)-BIOV880101	ASA/Volume	Buried	Buriability	Information value for accessibility; average fraction 35% (Biou et al., 1988)	0.153	0.085	-0.085	0.136	0.161	5.89434e-05	0.000560816	33,36,40	C-P-R	0.474	0.931	0.206	0.206	0
TMD_C_JMD_C-Pattern(C,8,11,15)-LINS030106	ASA/Volume	Accessible surface area (ASA)	Hydrophilic ASA (folded proteins)	Hydrophilic median accessible surfaces of whole residues from folded proteins, expressed in Å² (Lins et al., 2003)	0.151	0.071	0.071	0.136	0.156	7.75388e-05	0.000656934	29,33,36	G-C-P	0.326	0.451	-0.195	0.195	-0.15
JMD_N_TMD_N-PeriodicPattern(N,i+3/3,2)-CHAM830104	Shape	Side chain length	n atoms in side chain (2+1)	The number of atoms in the side chain labelled 2+1 (Charton-Charton, 1983)	0.172	0.087	-0.087	0.135	0.145	5.2004e-06	0.000136937	2,5,8,11,14,17,20	F-R-R-I-I-I-M	0.444	0.722	-0.192	0.192	0.17
TMD-Pattern(N,1,4,7)-RADA880106	ASA/Volume	Volume	Accessible surface area (ASA)	Accessible surface area (Radzicka-Wolfenden, 1988)	0.135	0.058	-0.058	0.115	0.125	0.000384583	0.00161033	11,14,17	I-I-I	0.244	0.503	-0.187	0.187	0.11
TMD_C_JMD_C-Segment(4,5)-RICJ880113	Conformation	α-helix (C-cap)	α-helix (C-terminal, inside)	Relative preference value at C2 (Richardson-Richardson, 1988)	0.182	0.121	0.121	0.147	0.184	1.7192e-06	6.99749e-05	35,36,37,38	HPLR	0.865	1.553	0.15	0.15	-0.07
JMD_N_TMD_N-Segment(2,6)-MEIH800101	Shape	Reduced distance	Reduced distance (C-α)	Average reduced distance for C-alpha (Meirovitch et al., 1980)	0.149	0.076	0.076	0.131	0.155	9.07177e-05	0.000715203	4,5,6,7	LRGD	0.376	0.526	0.148	0.148	0.03
TMD-Pattern(C,3,7,11,15)-ANDN920101	Structure-Activity	Backbone-dynamics (-CH)	α-CH chemical shifts (backbone-dynamics)	alpha-CH chemical shifts (Andersen et al., 1992)	0.182	0.099	-0.099	0.142	0.162	1.807e-06	7.15931e-05	19,23,27,31	V-F-V-C	0.221	0.519	-0.117	0.117	0.1
TMD_C_JMD_C-Pattern(N,10,14)-KLEP840101	Energy	Charge	Charge	Net charge (Klein et al., 1984)	0.168	0.086	0.086	0.121	0.139	4.536e-07	2.95648e-05	32,36	T-P	0.14	0.391	-0.109	0.109	-0.09
JMD_N_TMD_N-Segment(2,6)-RACS770103	ASA/Volume	Accessible surface area (ASA)	Side chain orientation	Side chain orientational preference (Rackovsky-Scheraga, 1977)	0.138	0.07	0.07	0.151	0.143	0.000308158	0.00139807	4,5,6,7	LRGD	0.214	0.501	0.1	0.1	-0.02
JMD_N_TMD_N-Pattern(N,1,5,8,11)-PRAM820103	Shape	Shape and Surface	Correlation coefficient in regression	Correlation coefficient in regression analysis (Prabhakaran-Ponnuswamy, 1982)	0.161	0.058	0.058	0.088	0.106	2.37223e-05	0.000328075	1,5,8,11	L-R-R-I	1.304	1.657	0.099	0.099	-0.03
TMD_C_JMD_C-Segment(4,8)-MEIH800101	Shape	Reduced distance	Reduced distance (C-α)	Average reduced distance for C-alpha (Meirovitch et al., 1980)	0.137	0.073	-0.073	0.12	0.158	0.000342043	0.0015015	30,31,32	VCT	0.298	1.061	-0.094	0.094	0.1
JMD_N_TMD_N-Pattern(C,6,9,12)-RICJ880111	Conformation	π-helix	α-helix	Relative preference value at C4 (Richardson-Richardson, 1988)	0.133	0.054	-0.054	0.113	0.124	0.000466097	0.00178464	11,14,17	I-I-I	0.113	0.233	-0.09	0.09	0.1
JMD_N_TMD_N-Pattern(C,4,8,11)-ANDN920101	Structure-Activity	Backbone-dynamics (-CH)	α-CH chemical shifts (backbone-dynamics)	alpha-CH chemical shifts (Andersen et al., 1992)	0.13	0.088	-0.088	0.181	0.187	0.000673983	0.00219043	12,15,19	L-C-V	0.42	0.643	0.079	0.079	0.04
TMD_C_JMD_C-Pattern(C,8,11,15)-FINA910104	Conformation	α-helix (C-cap)	α-helix termination	Helix termination parameter at posision j+1 (Finkelstein et al., 1991)	0.184	0.062	0.062	0.079	0.091	2.028e-07	1.73381e-05	29,33,36	G-C-P	0.147	0.345	-0.078	0.078	-0.15
JMD_N_TMD_N-Pattern(C,6,9,12,15)-BROC820101	Polarity	Hydrophobicity	Hydrophobicity (retention coefficient)	Retention Coefficient in TFA (Browne et al., 1982)	0.148	0.067	-0.067	0.12	0.137	0.000102914	0.000768138	8,11,14,17	R-I-I-I	0.106	0.25	0.071	0.071	-0.08
TMD_C_JMD_C-Pattern(N,4,8,12)-CHOP780212	Conformation	β-sheet (C-term)	β-turn (1st residue)	Frequency of the 1st residue in turn (Chou-Fasman, 1978b)	0.164	0.076	-0.076	0.126	0.147	1.6155e-05	0.000267207	26,30,34	L-V-C	1.096	1.576	-0.07	0.07	0.11
JMD_N_TMD_N-Pattern(N,6,10,14)-BAEK050101	Conformation	β-strand	Linker index (negative linker propensity, 10-100 AA long region)	Linker index (Bae et al., 2005)	0.142	0.059	-0.059	0.117	0.12	0.000187097	0.00105631	6,10,14	G-Q-I	0.197	0.345	0.055	0.055	0.01
TMD_C_JMD_C-Segment(3,4)-PRAM820102	Shape	Shape and Surface	Slope in Regression	Slope in Regression analysis x 1.0E1 (Prabhakaran-Ponnuswamy, 1982)	0.199	0.073	-0.073	0.087	0.108	1.873e-07	1.68904e-05	33,34,35,36,37	CCHPL	0.616	0.848	0.052	0.052	0.02
TMD_C_JMD_C-Segment(2,3)-PRAM820102	Shape	Shape and Surface	Slope in Regression	Slope in Regression analysis x 1.0E1 (Prabhakaran-Ponnuswamy, 1982)	0.172	0.056	-0.056	0.075	0.094	6.1288e-06	0.000151357	30,31,32,33,34,35,36	VCTCCHP	0.304	0.618	0.05	0.05	0
JMD_N_TMD_N-Segment(2,4)-QIAN880114	Conformation	β-sheet (N-term)	β-sheet (N-terminal)	Weights for beta-sheet at the window position of -6 (Qian-Sejnowski, 1988)	0.13	0.058	0.058	0.128	0.112	0.000633145	0.00211144	6,7,8,9,10,11	GDRGQI	0.141	0.377	0.046	0.046	0.03
JMD_N_TMD_N-Segment(2,3)-CHAM830105	Shape	Side chain length	n atoms in side chain (3+1)	The number of atoms in the side chain labelled 3+1 (Charton-Charton, 1983)	0.128	0.057	-0.057	0.128	0.131	0.000672113	0.00218711	8,9,10,11,12,13,14	RGQILVI	0.122	0.273	-0.039	0.039	0
JMD_N_TMD_N-Pattern(N,7,11,14)-BIOV880101	ASA/Volume	Buried	Buriability	Information value for accessibility; average fraction 35% (Biou et al., 1988)	0.13	0.067	-0.067	0.133	0.146	0.000642001	0.00213019	7,11,14	D-I-I	0.307	0.574	-0.036	0.036	0.05
TMD-Pattern(N,4,7)-QIAN880113	Conformation	π-helix	α-helix (C-terminal)	Weights for alpha-helix at the window position of 6 (Qian-Sejnowski, 1988)	0.141	0.071	-0.071	0.165	0.155	0.000216612	0.00115089	14,17	I-I	0.635	0.816	-0.026	0.026	0.01
JMD_N_TMD_N-Pattern(N,4,8,11)-VASM830102	Energy	Non-bonded energy	Free energy (Extended)	Relative population of conformational state C (Vasquez et al., 1983)	0.129	0.078	0.078	0.149	0.165	0.000708301	0.00224711	4,8,11	L-R-I	0.16	0.303	0.013	0.013	-0.07
JMD_N_TMD_N-Pattern(N,1,5,8,11)-HUTJ700102	Energy	Entropy	Entropy	Absolute entropy (Hutchens, 1970)	0.138	0.061	-0.061	0.129	0.124	0.000304349	0.00138653	1,5,8,11	L-R-R-I	0.352	0.457	-0.011	0.011	0.33
TMD_C_JMD_C-Segment(4,5)-FAUJ880109	Energy	Isoelectric point	Number hydrogen bond donors	Number of hydrogen bond donors (Fauchere et al., 1988)	0.215	0.147	0.147	0.175	0.188	1.39e-08	3.66015e-06	35,36,37,38	HPLR	1.032	1.511	0.003	0.003	-0.07
TMD_C_JMD_C-Pattern(N,10,14)-HUTJ700102	Energy	Entropy	Entropy	Absolute entropy (Hutchens, 1970)	0.14	0.087	0.087	0.145	0.183	0.000250491	0.00125172	32,36	T-P	0.163	0.333	-0.001	0.001	-0.3

## Sheet: SupFig12c
feature	category	subcategory	scale_name	scale_description	abs_auc	abs_mean_dif	mean_dif	std_test	std_ref	p_val_mann_whitney	p_val_fdr_bh	positions	amino_acids	feat_importance	feat_importance_std	Igsf5_feat_impact	Igsf5_feat_import	Igsf5_dif
TMD_C_JMD_C-Segment(2,3)-CHOP780212	Conformation	β-sheet (C-term)	β-turn (1st residue)	Frequency of the 1st residue in turn (Chou-Fasman, 1978b)	0.199	0.066	-0.066	0.088	0.106	1.717e-07	1.59197e-05	30,31,32,33,34,35,36	IIIFCCC	4.106	5.237	-5.318	5.318	0.15
TMD_C_JMD_C-Segment(2,3)-AURR980110	Conformation	α-helix	α-helix (middle)	Normalized positional residue frequency at helix termini N5 (Aurora-Rose, 1998)	0.211	0.077	0.077	0.103	0.107	3.12e-08	5.28286e-06	30,31,32,33,34,35,36	IIIFCCC	3.049	3.624	-4.962	4.962	-0.2
TMD_C_JMD_C-Segment(5,11)-LIFS790102	Conformation	β-strand	β-strand	Conformational preference for parallel beta-strands (Lifson-Sander, 1979)	0.189	0.126	0.126	0.184	0.219	6.912e-07	3.93391e-05	30,31	II	4.729	4.777	3.472	3.472	0.41
TMD_C_JMD_C-Segment(7,10)-WILM950103	Polarity	Hydrophobicity (interface)	Hydrophobicity (interface)	Hydrophobicity Coefficient in RP-HPLC, C4 with 0.1%TFA/MeCN/H2O (Wilce et al., 1995)	0.212	0.141	-0.141	0.169	0.217	2.61e-08	5.20655e-06	35,36	CC	1.747	2.151	-3.43	3.43	0.79
TMD_C_JMD_C-Pattern(C,3,7,10)-LEVM760105	Shape	Side chain length	Side chain length	Radius of gyration of side chain (Levitt, 1976)	0.149	0.074	0.074	0.134	0.157	8.99274e-05	0.000714394	34,37,41	C-C-R	2.051	2.338	-2.958	2.958	-0.1
TMD_C_JMD_C-Segment(4,5)-LEVM760105	Shape	Side chain length	Side chain length	Radius of gyration of side chain (Levitt, 1976)	0.204	0.106	0.106	0.133	0.145	8.29e-08	9.39472e-06	35,36,37,38	CCCA	1.992	2.929	-2.777	2.777	-0.44
TMD_C_JMD_C-Pattern(C,4,8)-JANJ790102	Energy	Free energy (unfolding)	Transfer free energy (TFE) to inside	Transfer free energy (Janin, 1979)	0.187	0.144	-0.144	0.182	0.233	9.487e-07	4.9331e-05	36,40	C-R	2.834	3.641	-2.77	2.77	0.21
TMD_C_JMD_C-Segment(6,9)-LEVM760105	Shape	Side chain length	Side chain length	Radius of gyration of side chain (Levitt, 1976)	0.233	0.137	0.137	0.162	0.177	1.1e-09	9.05162e-07	34,35,36	CCC	1.555	2.11	-2.769	2.769	-0.4
TMD_C_JMD_C-Segment(7,10)-BAEK050101	Conformation	β-strand	Linker index (negative linker propensity, 10-100 AA long region)	Linker index (Bae et al., 2005)	0.136	0.072	-0.072	0.142	0.174	0.000352417	0.00152679	35,36	CC	1.013	1.315	-2.758	2.758	0.59
TMD_C_JMD_C-Segment(3,4)-HUTJ700102	Energy	Entropy	Entropy	Absolute entropy (Hutchens, 1970)	0.229	0.098	0.098	0.107	0.125	1.8e-09	9.8745e-07	33,34,35,36,37	FCCCC	3.111	3.11	-2.364	2.364	-0.07
TMD_C_JMD_C-Segment(6,9)-AURR980110	Conformation	α-helix	α-helix (middle)	Normalized positional residue frequency at helix termini N5 (Aurora-Rose, 1998)	0.211	0.125	0.125	0.161	0.174	3.13e-08	5.28286e-06	34,35,36	CCC	1.789	2.701	-2.143	2.143	-0.44
TMD_C_JMD_C-Segment(4,5)-AURR980110	Conformation	α-helix	α-helix (middle)	Normalized positional residue frequency at helix termini N5 (Aurora-Rose, 1998)	0.166	0.082	0.082	0.121	0.15	1.31061e-05	0.000238636	35,36,37,38	CCCA	1.295	2.225	-1.936	1.936	-0.22
TMD_C_JMD_C-Segment(4,5)-FAUJ880109	Energy	Isoelectric point	Number hydrogen bond donors	Number of hydrogen bond donors (Fauchere et al., 1988)	0.215	0.147	0.147	0.175	0.188	1.39e-08	3.66015e-06	35,36,37,38	CCCA	1.032	1.511	-1.923	1.923	-0.5
TMD_C_JMD_C-Segment(4,5)-MITS020101	Polarity	Amphiphilicity	Amphiphilicity	Amphiphilicity index (Mitaku et al., 2002)	0.167	0.081	0.081	0.129	0.129	1.1378e-05	0.000218371	35,36,37,38	CCCA	1.299	2.16	-1.769	1.769	-0.28
TMD_C_JMD_C-Segment(3,4)-JANJ780101	ASA/Volume	Accessible surface area (ASA)	ASA (folded protein)	Average accessible surface area (Janin et al., 1978)	0.215	0.124	0.124	0.166	0.153	1.66e-08	4.04733e-06	33,34,35,36,37	FCCCC	1.08	1.296	-1.707	1.707	-0.54
TMD_C_JMD_C-Segment(3,4)-KLEP840101	Energy	Charge	Charge	Net charge (Klein et al., 1984)	0.244	0.104	0.104	0.107	0.111	0	0	33,34,35,36,37	FCCCC	0.97	1.439	-1.644	1.644	-0.22
TMD-Pattern(C,5,9,12,15)-OOBM770105	Energy	Non-bonded energy	Non-bonded energy per residue	Short and medium range non-bonded energy per residue (Oobatake-Ooi, 1977)	0.164	0.057	0.057	0.099	0.102	1.67136e-05	0.000274378	19,22,25,29	F-L-L-L	1.306	1.644	-1.599	1.599	-0.24
TMD_C_JMD_C-Pattern(C,8,11,15)-YUTK870101	Energy	Free energy (unfolding)	Free energy (unfolding)	Unfolding Gibbs energy in water, pH7.0 (Yutani et al., 1987)	0.171	0.075	-0.075	0.123	0.13	6.9912e-06	0.000163783	29,33,36	L-F-C	0.757	0.884	-1.57	1.57	0.16
TMD_C_JMD_C-Pattern(C,8,12,15)-WILM950103	Polarity	Hydrophobicity (interface)	Hydrophobicity (interface)	Hydrophobicity Coefficient in RP-HPLC, C4 with 0.1%TFA/MeCN/H2O (Wilce et al., 1995)	0.153	0.07	-0.07	0.107	0.135	5.98446e-05	0.000565753	29,32,36	L-I-C	0.771	1.299	-1.547	1.547	0.32
JMD_N_TMD_N-Segment(2,4)-ZHOH040101	Structure-Activity	Stability	Stability	The stability scale from the knowledge-based atom-atom potential (Zhou-Zhou, 2004)	0.183	0.064	-0.064	0.091	0.101	1.6199e-06	6.79223e-05	6,7,8,9,10,11	ALPTWA	0.823	1.405	-1.5	1.5	0.12
TMD_C_JMD_C-Pattern(N,1,5,8)-QIAN880130	Conformation	Coil	Coil	Weights for coil at the window position of -3 (Qian-Sejnowski, 1988)	0.162	0.07	-0.07	0.097	0.128	2.04605e-05	0.000302492	23,27,30	L-I-I	1.528	2.419	1.457	1.457	-0.09
TMD_C_JMD_C-Segment(2,3)-WILM950103	Polarity	Hydrophobicity (interface)	Hydrophobicity (interface)	Hydrophobicity Coefficient in RP-HPLC, C4 with 0.1%TFA/MeCN/H2O (Wilce et al., 1995)	0.175	0.056	-0.056	0.089	0.106	4.5091e-06	0.000126312	30,31,32,33,34,35,36	IIIFCCC	0.664	1.09	-1.379	1.379	0.36
TMD-Pattern(C,3,7,11,14)-TANS770102	Conformation	α-helix (C-term, out)	α-helix (C-terminal, outside)	Normalized frequency of isolated helix (Tanaka-Scheraga, 1977)	0.15	0.056	-0.056	0.095	0.109	8.37637e-05	0.000685373	20,23,27,31	S-L-I-I	0.684	0.942	-1.356	1.356	0.09
JMD_N_TMD_N-Segment(7,8)-KARS160114	Shape	Side chain length	Eccentricity (average)	Average weighted eccentricity based on the the atomic number (Karkbara-Knisley, 2016)	0.137	0.056	-0.056	0.122	0.123	0.000322007	0.00143218	17,18,19	VAF	1.171	1.926	-1.354	1.354	0.06
TMD_C_JMD_C-Pattern(N,5,8)-RADA880104	Energy	Free energy (unfolding)	Transfer free energy (TFE) to inside	Transfer free energy from chx to oct (Radzicka-Wolfenden, 1988)	0.197	0.061	0.061	0.051	0.095	2.307e-07	1.89837e-05	27,30	I-I	1.659	3.422	1.3	1.3	0.05
JMD_N_TMD_N-Segment(3,9)-ISOY800102	Conformation	β-strand	Extended	Normalized relative frequency of extended structure (Isogai et al., 1980)	0.126	0.08	-0.08	0.169	0.183	0.000925503	0.00263553	5,6,7	PAL	1.002	1.075	-1.267	1.267	0.11
TMD_C_JMD_C-Pattern(C,4,8,11)-BIOV880101	ASA/Volume	Buried	Buriability	Information value for accessibility; average fraction 35% (Biou et al., 1988)	0.153	0.085	-0.085	0.136	0.161	5.89434e-05	0.000560816	33,36,40	F-C-R	0.474	0.931	-1.134	1.134	0.27
TMD-Pattern(N,1,4,7)-FINA770101	Structure-Activity	Stability (helix-coil)	Stability (helix-coil)	Helix-coil equilibrium constant (Finkelstein-Ptitsyn, 1977)	0.158	0.089	-0.089	0.164	0.164	3.4943e-05	0.000419655	11,14,17	A-L-V	1.014	1.539	-1.127	1.127	0.19
TMD_C_JMD_C-Segment(5,7)-TANS770108	Conformation	β-bridge	β-bridge	Normalized frequency of zeta R (Tanaka-Scheraga, 1977)	0.164	0.08	0.08	0.135	0.138	1.64685e-05	0.00027103	35,36,37	CCC	0.462	0.707	-1.124	1.124	-0.37
TMD_C_JMD_C-Pattern(N,3,7)-OOBM770105	Energy	Non-bonded energy	Non-bonded energy per residue	Short and medium range non-bonded energy per residue (Oobatake-Ooi, 1977)	0.149	0.067	0.067	0.134	0.144	9.53087e-05	0.000731255	25,29	L-L	0.868	1.469	-1.083	1.083	-0.17
TMD-Pattern(C,5,9,12)-PRAM820102	Shape	Shape and Surface	Slope in Regression	Slope in Regression analysis x 1.0E1 (Prabhakaran-Ponnuswamy, 1982)	0.167	0.077	0.077	0.135	0.134	1.20974e-05	0.000227535	22,25,29	L-L-L	1.302	1.697	-1.065	1.065	-0.13
TMD_C_JMD_C-Segment(5,11)-COHE430101	ASA/Volume	Partial specific volume	Partial specific volume	Partial specific volume (Cohn-Edsall, 1943)	0.145	0.125	0.125	0.18	0.242	0.000144842	0.000911563	30,31	II	1.741	2.317	1.061	1.061	0.27
TMD_C_JMD_C-Segment(5,14)-ROSM880103	Structure-Activity	Backbone-dynamics (-CH)	Loss of hydropathy by α-helix formation	Loss of Side chain hydropathy by helix formation (Roseman, 1988)	0.136	0.081	-0.081	0.194	0.165	0.00014971	0.000932393	29	L	0.638	0.797	-1.017	1.017	0.15
TMD-Pattern(C,4,7)-ANDN920101	Structure-Activity	Backbone-dynamics (-CH)	α-CH chemical shifts (backbone-dynamics)	alpha-CH chemical shifts (Andersen et al., 1992)	0.163	0.129	-0.129	0.185	0.228	1.95608e-05	0.000292656	27,30	I-I	0.873	1.063	0.993	0.993	-0.27
TMD_C_JMD_C-Segment(6,9)-RICJ880113	Conformation	α-helix (C-cap)	α-helix (C-terminal, inside)	Relative preference value at C2 (Richardson-Richardson, 1988)	0.198	0.138	0.138	0.172	0.199	1.997e-07	1.73381e-05	34,35,36	CCC	0.832	1.384	-0.983	0.983	-0.21
TMD-PeriodicPattern(C,i+3/3,1)-COHE430101	ASA/Volume	Partial specific volume	Partial specific volume	Partial specific volume (Cohn-Edsall, 1943)	0.164	0.059	0.059	0.092	0.106	1.68844e-05	0.000275508	12,15,18,21,24,27,30,33	I-L-A-L-I-I-I-F	1.142	1.376	0.956	0.956	0.18
TMD_C_JMD_C-Segment(7,10)-CHAM820102	Polarity	Hydrophobicity (interface)	Free energy (interface)	Free energy of solution in water, kcal/mole (Charton-Charton, 1982)	0.154	0.082	-0.082	0.136	0.178	4.95998e-05	0.0005078	35,36	CC	0.367	0.692	-0.945	0.945	0.61
TMD_C_JMD_C-Segment(5,11)-QIAN880134	Conformation	Coil	Coil	Weights for coil at the window position of 1 (Qian-Sejnowski, 1988)	0.181	0.057	-0.057	0.072	0.107	1.9427e-06	7.56733e-05	30,31	II	1.92	2.094	0.944	0.944	-0.02
TMD_C_JMD_C-Segment(5,7)-ROSM880103	Structure-Activity	Backbone-dynamics (-CH)	Loss of hydropathy by α-helix formation	Loss of Side chain hydropathy by helix formation (Roseman, 1988)	0.16	0.059	-0.059	0.101	0.121	2.74312e-05	0.000359081	35,36,37	CCC	0.757	1.471	-0.917	0.917	0.02
TMD_C_JMD_C-Pattern(N,6,9,13)-CHOP780212	Conformation	β-sheet (C-term)	β-turn (1st residue)	Frequency of the 1st residue in turn (Chou-Fasman, 1978b)	0.149	0.07	-0.07	0.113	0.144	9.33271e-05	0.000725351	28,31,35	V-I-C	0.843	1.314	-0.91	0.91	0.12
TMD-Pattern(C,4,7)-VELV850101	Energy	Electron-ion interaction pot.	Electron-ion interaction potential	Electron-ion interaction potential (Veljkovic et al., 1985)	0.165	0.121	-0.121	0.144	0.208	1.45812e-05	0.000253869	27,30	I-I	1.302	1.467	0.892	0.892	-0.16
JMD_N_TMD_N-Pattern(N,1,5,8,11)-PRAM820103	Shape	Shape and Surface	Correlation coefficient in regression	Correlation coefficient in regression analysis (Prabhakaran-Ponnuswamy, 1982)	0.161	0.058	0.058	0.088	0.106	2.37223e-05	0.000328075	1,5,8,11	G-P-P-A	1.304	1.657	0.873	0.873	0.08
JMD_N_TMD_N-Pattern(N,4,7,11)-ARGP820101	Polarity	Hydrophobicity	Hydrophobicity	Hydrophobicity index (Argos et al., 1982)	0.154	0.092	-0.092	0.143	0.172	5.21087e-05	0.000519823	4,7,11	G-L-A	1.065	1.917	0.831	0.831	-0.04
JMD_N_TMD_N-Segment(3,9)-KOEP990102	Conformation	β-sheet (N-term)	Extended (designed β-sheet)	Beta-sheet propensity derived from designed sequences (Koehl-Levitt, 1999)	0.128	0.087	0.087	0.184	0.184	0.000768856	0.0023635	5,6,7	PAL	0.566	0.778	-0.796	0.796	-0.21
TMD_C_JMD_C-Pattern(C,8,11,15)-LINS030106	ASA/Volume	Accessible surface area (ASA)	Hydrophilic ASA (folded proteins)	Hydrophilic median accessible surfaces of whole residues from folded proteins, expressed in Å² (Lins et al., 2003)	0.151	0.071	0.071	0.136	0.156	7.75388e-05	0.000656934	29,33,36	L-F-C	0.326	0.451	-0.768	0.768	-0.27
JMD_N_TMD_N-Pattern(C,6,10)-AURR980116	Conformation	α-helix (C-cap)	α-helix (C-terminal, C-cap)	Normalized positional residue frequency at helix termini Cc (Aurora-Rose, 1998)	0.184	0.113	-0.113	0.166	0.184	1.3451e-06	6.07371e-05	13,17	I-V	0.858	1.34	0.739	0.739	-0.19
TMD_C_JMD_C-Pattern(C,3,7,10)-TANS770106	Conformation	β-turn (TM helix)	β-turn in double bend	Normalized frequency of chain reversal D (Tanaka-Scheraga, 1977)	0.131	0.057	0.057	0.144	0.128	0.000596564	0.00204307	34,37,41	C-C-R	0.727	0.886	-0.731	0.731	0.01
JMD_N_TMD_N-Pattern(N,4,7,11)-QIAN880127	Conformation	Coil (N-term)	Coil (N-terminal)	Weights for coil at the window position of -6 (Qian-Sejnowski, 1988)	0.168	0.072	-0.072	0.117	0.124	1.1141e-05	0.000216346	4,7,11	G-L-A	0.616	1.124	0.731	0.731	-0.08
TMD_C_JMD_C-Pattern(N,4,8)-KANM800103	Conformation	α-helix	α-helix	Average relative probability of inner helix (Kanehisa-Tsong, 1980)	0.176	0.088	0.088	0.14	0.158	3.8894e-06	0.000112927	26,30	I-I	2.704	4.076	-0.718	0.718	-0.01
JMD_N_TMD_N-Segment(2,6)-ARGP820101	Polarity	Hydrophobicity	Hydrophobicity	Hydrophobicity index (Argos et al., 1982)	0.148	0.076	-0.076	0.141	0.148	0.000108237	0.000789975	4,5,6,7	GPAL	0.537	1.042	-0.717	0.717	0.13
TMD-Pattern(C,4,7)-LIFS790102	Conformation	β-strand	β-strand	Conformational preference for parallel beta-strands (Lifson-Sander, 1979)	0.176	0.121	0.121	0.199	0.216	3.7411e-06	0.000112927	27,30	I-I	0.715	1.118	0.669	0.669	0.39
TMD-Pattern(N,4,7)-QIAN880113	Conformation	π-helix	α-helix (C-terminal)	Weights for alpha-helix at the window position of 6 (Qian-Sejnowski, 1988)	0.141	0.071	-0.071	0.165	0.155	0.000216612	0.00115089	14,17	L-V	0.635	0.816	-0.656	0.656	0.14
JMD_N_TMD_N-Pattern(C,6,9,12,15)-RADA880106	ASA/Volume	Volume	Accessible surface area (ASA)	Accessible surface area (Radzicka-Wolfenden, 1988)	0.155	0.06	-0.06	0.105	0.111	4.95233e-05	0.0005078	8,11,14,17	P-A-L-V	0.482	0.672	0.648	0.648	-0.13
TMD_C_JMD_C-Pattern(N,4,8,12)-QIAN880114	Conformation	β-sheet (N-term)	β-sheet (N-terminal)	Weights for beta-sheet at the window position of -6 (Qian-Sejnowski, 1988)	0.138	0.071	-0.071	0.121	0.152	0.000309509	0.00139978	26,30,34	I-I-C	0.719	1.295	0.637	0.637	-0.31
TMD_C_JMD_C-Segment(2,2)-FAUJ880109	Energy	Isoelectric point	Number hydrogen bond donors	Number of hydrogen bond donors (Fauchere et al., 1988)	0.18	0.067	0.067	0.099	0.113	2.1674e-06	7.95684e-05	33,34,35,36,37,38,39,40,41,42,43	FCCCCASRREK	0.635	1.205	-0.625	0.625	-0.12
TMD-PeriodicPattern(C,i+4/3,4)-VELV850101	Energy	Electron-ion interaction pot.	Electron-ion interaction potential	Electron-ion interaction potential (Veljkovic et al., 1985)	0.18	0.069	-0.069	0.095	0.12	2.3025e-06	8.19317e-05	12,16,19,23,26,30	I-A-F-L-I-I	1.818	2.308	0.585	0.585	-0.02
TMD_C_JMD_C-Pattern(N,1,4,8,12)-FINA770101	Structure-Activity	Stability (helix-coil)	Stability (helix-coil)	Helix-coil equilibrium constant (Finkelstein-Ptitsyn, 1977)	0.167	0.07	0.07	0.115	0.127	1.17927e-05	0.000223079	23,26,30,34	L-I-I-C	1.199	1.555	0.553	0.553	0.03
JMD_N_TMD_N-Segment(4,13)-ZHOH040101	Structure-Activity	Stability	Stability	The stability scale from the knowledge-based atom-atom potential (Zhou-Zhou, 2004)	0.157	0.128	-0.128	0.151	0.258	3.5062e-05	0.00041966	6	A	0.833	1.361	-0.539	0.539	-0.02
TMD_C_JMD_C-Segment(2,2)-RICJ880113	Conformation	α-helix (C-cap)	α-helix (C-terminal, inside)	Relative preference value at C2 (Richardson-Richardson, 1988)	0.168	0.068	0.068	0.098	0.11	1.07946e-05	0.000214685	33,34,35,36,37,38,39,40,41,42,43	FCCCCASRREK	1.105	1.426	0.539	0.539	0.05
JMD_N_TMD_N-Pattern(N,1,5,8,11)-HUTJ700102	Energy	Entropy	Entropy	Absolute entropy (Hutchens, 1970)	0.138	0.061	-0.061	0.129	0.124	0.000304349	0.00138653	1,5,8,11	G-P-P-A	0.352	0.457	0.538	0.538	-0.22
JMD_N_TMD_N-Pattern(N,7,11,14)-BIOV880101	ASA/Volume	Buried	Buriability	Information value for accessibility; average fraction 35% (Biou et al., 1988)	0.13	0.067	-0.067	0.133	0.146	0.000642001	0.00213019	7,11,14	L-A-L	0.307	0.574	-0.534	0.534	0.19
TMD_C_JMD_C-Pattern(C,2,6,10)-QIAN880138	Conformation	Coil (C-term)	Coil (C-terminal)	Weights for coil at the window position of 5 (Qian-Sejnowski, 1988)	0.137	0.066	-0.066	0.114	0.147	0.000311889	0.00140435	34,38,42	C-A-E	0.361	0.883	-0.529	0.529	0.14
TMD_C_JMD_C-Pattern(N,5,8,11)-TANS770102	Conformation	α-helix (C-term, out)	α-helix (C-terminal, outside)	Normalized frequency of isolated helix (Tanaka-Scheraga, 1977)	0.128	0.063	-0.063	0.114	0.123	0.000766676	0.00236219	27,30,33	I-I-F	0.407	0.687	-0.506	0.506	0.13
TMD_C_JMD_C-Pattern(N,4,8,12)-CHOP780212	Conformation	β-sheet (C-term)	β-turn (1st residue)	Frequency of the 1st residue in turn (Chou-Fasman, 1978b)	0.164	0.076	-0.076	0.126	0.147	1.6155e-05	0.000267207	26,30,34	I-I-C	1.096	1.576	-0.464	0.464	0.07
JMD_N_TMD_N-Pattern(N,3,6,9)-ZHOH040101	Structure-Activity	Stability	Stability	The stability scale from the knowledge-based atom-atom potential (Zhou-Zhou, 2004)	0.135	0.063	-0.063	0.12	0.141	0.000395792	0.00163765	3,6,9	E-A-T	0.697	1.062	0.459	0.459	-0.08
TMD_C_JMD_C-Pattern(N,5,8)-LINS030107	ASA/Volume	Accessible surface area (ASA)	ASA (folded protein)	% total accessible surfaces vs win3 of whole residues from folded proteins (Lins et al., 2003)	0.136	0.065	-0.065	0.078	0.132	0.000366586	0.001565	27,30	I-I	0.842	0.904	0.457	0.457	-0.1
TMD_C_JMD_C-Segment(2,5)-ANDN920101	Structure-Activity	Backbone-dynamics (-CH)	α-CH chemical shifts (backbone-dynamics)	alpha-CH chemical shifts (Andersen et al., 1992)	0.147	0.08	-0.08	0.146	0.16	0.000114588	0.000810742	27,28,29,30	IVLI	0.322	0.56	0.439	0.439	-0.2
JMD_N_TMD_N-Segment(3,10)-CRAJ730102	Conformation	β-sheet	β-sheet	Normalized frequency of beta-sheet (Crawford et al., 1973)	0.134	0.097	-0.097	0.183	0.21	0.000461428	0.00177532	5,6	PA	0.486	0.793	0.436	0.436	-0.11
TMD-Pattern(N,4,7)-AURR980116	Conformation	α-helix (C-cap)	α-helix (C-terminal, C-cap)	Normalized positional residue frequency at helix termini Cc (Aurora-Rose, 1998)	0.181	0.118	-0.118	0.169	0.186	2.0612e-06	7.79821e-05	14,17	L-V	1.226	1.511	-0.435	0.435	0.09
JMD_N_TMD_N-Segment(2,7)-ZHOH040101	Structure-Activity	Stability	Stability	The stability scale from the knowledge-based atom-atom potential (Zhou-Zhou, 2004)	0.139	0.07	-0.07	0.114	0.147	0.000259273	0.00127614	4,5,6	GPA	0.499	0.925	0.43	0.43	-0.11
TMD-Pattern(C,5,9,12)-MAXF760105	Conformation	α-helix (left-handed)	α-helix (left-handed)	Normalized frequency of zeta L (Maxfield-Scheraga, 1976)	0.154	0.062	0.062	0.144	0.12	5.67243e-05	0.000547531	22,25,29	L-L-L	0.715	1.186	-0.419	0.419	-0.08
TMD_C_JMD_C-Pattern(N,1,4,8,12)-FAUJ880108	Energy	Electron-ion interaction pot.	Electrical Effect	Localized Electrical Effect (Fauchere et al., 1988)	0.176	0.064	-0.064	0.093	0.114	3.6995e-06	0.000112749	23,26,30,34	L-I-I-C	0.826	1.303	-0.405	0.405	0.05
TMD_C_JMD_C-Pattern(N,5,8,11)-QIAN880122	Conformation	β-strand	β-sheet	Weights for beta-sheet at the window position of 2 (Qian-Sejnowski, 1988)	0.173	0.056	0.056	0.067	0.095	5.8159e-06	0.00014669	27,30,33	I-I-F	0.483	0.913	0.397	0.397	0.04
TMD_C_JMD_C-Segment(3,4)-PRAM820102	Shape	Shape and Surface	Slope in Regression	Slope in Regression analysis x 1.0E1 (Prabhakaran-Ponnuswamy, 1982)	0.199	0.073	-0.073	0.087	0.108	1.873e-07	1.68904e-05	33,34,35,36,37	FCCCC	0.616	0.848	0.385	0.385	-0.08
TMD-Pattern(N,1,4,7,10)-QIAN880124	Conformation	β-sheet (C-term)	β-sheet (C-terminal)	Weights for beta-sheet at the window position of 4 (Qian-Sejnowski, 1988)	0.131	0.07	0.07	0.157	0.159	0.000580406	0.00200778	11,14,17,20	A-L-V-S	0.503	0.811	-0.371	0.371	-0.02
TMD_C_JMD_C-Pattern(C,8,11,15)-MONM990101	Conformation	β-turn (TM helix)	β-turn (TM helix)	Turn propensity scale for transmembrane helices (Monne et al., 1999)	0.137	0.073	0.073	0.137	0.169	0.000297172	0.00137283	29,33,36	L-F-C	0.18	0.297	-0.302	0.302	-0.3
TMD_C_JMD_C-Pattern(C,1,4,8)-MITS020101	Polarity	Amphiphilicity	Amphiphilicity	Amphiphilicity index (Mitaku et al., 2002)	0.14	0.067	0.067	0.13	0.147	0.000228507	0.00118476	36,40,43	C-R-K	0.335	0.633	0.276	0.276	0.04
TMD-Segment(3,8)-TANS770102	Conformation	α-helix (C-term, out)	α-helix (C-terminal, outside)	Normalized frequency of isolated helix (Tanaka-Scheraga, 1977)	0.132	0.056	-0.056	0.13	0.133	0.000558358	0.00197697	16,17,18	AVA	0.502	0.762	0.269	0.269	-0.02
TMD-Pattern(C,3,7,11,15)-LIFS790102	Conformation	β-strand	β-strand	Conformational preference for parallel beta-strands (Lifson-Sander, 1979)	0.182	0.096	0.096	0.161	0.16	1.7044e-06	6.99749e-05	19,23,27,31	F-L-I-I	0.508	0.739	0.251	0.251	0.12
JMD_N_TMD_N-Segment(3,6)-VASM830102	Energy	Non-bonded energy	Free energy (Extended)	Relative population of conformational state C (Vasquez et al., 1983)	0.141	0.068	0.068	0.147	0.14	0.000224552	0.00117348	8,9,10,11	PTWA	0.485	0.833	0.249	0.249	0.07
JMD_N_TMD_N-Pattern(N,6,10,14)-BAEK050101	Conformation	β-strand	Linker index (negative linker propensity, 10-100 AA long region)	Linker index (Bae et al., 2005)	0.142	0.059	-0.059	0.117	0.12	0.000187097	0.00105631	6,10,14	A-W-L	0.197	0.345	-0.237	0.237	0.22
JMD_N_TMD_N-Pattern(C,4,8,11)-ANDN920101	Structure-Activity	Backbone-dynamics (-CH)	α-CH chemical shifts (backbone-dynamics)	alpha-CH chemical shifts (Andersen et al., 1992)	0.13	0.088	-0.088	0.181	0.187	0.000673983	0.00219043	12,15,19	I-L-F	0.42	0.643	-0.237	0.237	0.11
JMD_N_TMD_N-Segment(2,6)-RACS770103	ASA/Volume	Accessible surface area (ASA)	Side chain orientation	Side chain orientational preference (Rackovsky-Scheraga, 1977)	0.138	0.07	0.07	0.151	0.143	0.000308158	0.00139807	4,5,6,7	GPAL	0.214	0.501	-0.227	0.227	-0.15
TMD_C_JMD_C-Pattern(C,4,8)-FINA910104	Conformation	α-helix (C-cap)	α-helix termination	Helix termination parameter at posision j+1 (Finkelstein et al., 1991)	0.159	0.104	0.104	0.141	0.179	1.39525e-05	0.000247572	36,40	C-R	0.233	0.594	0.222	0.222	0.02
TMD-Pattern(C,4,7)-QIAN880134	Conformation	Coil	Coil	Weights for coil at the window position of 1 (Qian-Sejnowski, 1988)	0.176	0.057	-0.057	0.099	0.115	3.9455e-06	0.000112927	27,30	I-I	0.372	0.882	0.218	0.218	-0.04
JMD_N_TMD_N-Pattern(N,3,6,9,13)-RICJ880107	Conformation	π-helix	α-helix	Relative preference value at N4 (Richardson-Richardson, 1988)	0.155	0.067	-0.067	0.106	0.129	4.72622e-05	0.000496215	3,6,9,13	E-A-T-I	0.335	0.65	0.21	0.21	-0.04
TMD_C_JMD_C-Pattern(C,8,11,15)-FINA910104	Conformation	α-helix (C-cap)	α-helix termination	Helix termination parameter at posision j+1 (Finkelstein et al., 1991)	0.184	0.062	0.062	0.079	0.091	2.028e-07	1.73381e-05	29,33,36	L-F-C	0.147	0.345	-0.209	0.209	-0.11
TMD_C_JMD_C-Segment(4,8)-MEIH800101	Shape	Reduced distance	Reduced distance (C-α)	Average reduced distance for C-alpha (Meirovitch et al., 1980)	0.137	0.073	-0.073	0.12	0.158	0.000342043	0.0015015	30,31,32	III	0.298	1.061	0.2	0.2	-0.24
TMD_C_JMD_C-Pattern(N,4,8)-CORJ870107	Polarity	Amphiphilicity (α-helix)	Amphiphilicity (α-helix)	TOTFT index (Cornette et al., 1987)	0.147	0.086	0.086	0.164	0.196	0.000111258	0.000798745	26,30	I-I	0.42	0.766	0.19	0.19	0.16
TMD_C_JMD_C-Segment(6,9)-PALJ810113	Conformation	α-helix (left-handed)	β-turn (α class)	Normalized frequency of turn in all-alpha class (Palau et al., 1981)	0.135	0.073	-0.073	0.139	0.166	0.000412386	0.0016665	34,35,36	CCC	0.292	0.547	0.185	0.185	-0.22
TMD_C_JMD_C-Pattern(C,4,8,11)-EISD860101	Polarity	Hydrophobicity	Solvation free energy	Solvation free energy (Eisenberg-McLachlan, 1986)	0.162	0.084	-0.084	0.143	0.148	2.07737e-05	0.000303896	33,36,40	F-C-R	0.33	0.378	0.183	0.183	0
JMD_N_TMD_N-Pattern(C,6,9,12,15)-BROC820101	Polarity	Hydrophobicity	Hydrophobicity (retention coefficient)	Retention Coefficient in TFA (Browne et al., 1982)	0.148	0.067	-0.067	0.12	0.137	0.000102914	0.000768138	8,11,14,17	P-A-L-V	0.106	0.25	-0.183	0.183	0.15
JMD_N_TMD_N-Pattern(N,5,8,11)-BIGC670101	ASA/Volume	Volume	Volume	Residue volume (Bigelow, 1967)	0.143	0.067	-0.067	0.142	0.136	0.000183972	0.00104494	5,8,11	P-P-A	0.382	0.675	0.179	0.179	-0.12
JMD_N_TMD_N-Segment(2,4)-QIAN880114	Conformation	β-sheet (N-term)	β-sheet (N-terminal)	Weights for beta-sheet at the window position of -6 (Qian-Sejnowski, 1988)	0.13	0.058	0.058	0.128	0.112	0.000633145	0.00211144	6,7,8,9,10,11	ALPTWA	0.141	0.377	-0.176	0.176	-0.14
JMD_N_TMD_N-Segment(1,2)-KARP850101	Structure-Activity	Flexibility	Flexibility (0 rigid neighbors)	Flexibility parameter for no rigid neighbors (Karplus-Schulz, 1985)	0.196	0.063	0.063	0.083	0.09	2.875e-07	2.28026e-05	1,2,3,4,5,6,7,8,9,10,11	GEEGPALPTWA	1.574	1.835	-0.163	0.163	-0.02
JMD_N_TMD_N-Segment(5,15)-FAUJ880101	Shape	Steric parameter	Shape Index	Graph shape index (Fauchere et al., 1988)	0.156	0.094	-0.094	0.157	0.169	4.17879e-05	0.000458202	6,7	AL	0.38	0.844	-0.162	0.162	0.03
TMD-Pattern(N,2,5,8,11)-RACS820101	Conformation	β-sheet (N-term)	α-helix with flat 4-Cα structure (i)	Average relative fractional occurrence in A0(i) (Rackovsky-Scheraga, 1982)	0.153	0.063	-0.063	0.11	0.123	6.11557e-05	0.000570238	12,15,18,21	I-L-A-L	0.334	0.599	0.15	0.15	-0.09
TMD_C_JMD_C-Pattern(N,10,14)-HUTJ700102	Energy	Entropy	Entropy	Absolute entropy (Hutchens, 1970)	0.14	0.087	0.087	0.145	0.183	0.000250491	0.00125172	32,36	I-C	0.163	0.333	-0.141	0.141	-0.05
JMD_N_TMD_N-Segment(7,9)-BURA740102	Conformation	β-strand	Extended	Normalized frequency of extended structure (Burgess et al., 1974)	0.132	0.056	0.056	0.12	0.123	0.000561618	0.00198131	15,16,17	LAV	0.232	0.356	-0.139	0.139	0
JMD_N_TMD_N-Pattern(C,6,9,12)-RICJ880111	Conformation	π-helix	α-helix	Relative preference value at C4 (Richardson-Richardson, 1988)	0.133	0.054	-0.054	0.113	0.124	0.000466097	0.00178464	11,14,17	A-L-V	0.113	0.233	-0.139	0.139	0.06
JMD_N_TMD_N-Segment(3,10)-RICJ880111	Conformation	π-helix	α-helix	Relative preference value at C4 (Richardson-Richardson, 1988)	0.143	0.07	-0.07	0.126	0.159	0.000173495	0.00100716	5,6	PA	0.363	0.326	0.136	0.136	-0.04
JMD_N_TMD_N-Segment(2,6)-MEIH800101	Shape	Reduced distance	Reduced distance (C-α)	Average reduced distance for C-alpha (Meirovitch et al., 1980)	0.149	0.076	0.076	0.131	0.155	9.07177e-05	0.000715203	4,5,6,7	GPAL	0.376	0.526	-0.13	0.13	-0.09
TMD_C_JMD_C-Pattern(N,5,9,12)-ANDN920101	Structure-Activity	Backbone-dynamics (-CH)	α-CH chemical shifts (backbone-dynamics)	alpha-CH chemical shifts (Andersen et al., 1992)	0.18	0.097	-0.097	0.151	0.17	2.3896e-06	8.36741e-05	27,31,34	I-I-C	0.357	0.617	0.12	0.12	-0.08
TMD_C_JMD_C-Pattern(N,10,14)-KLEP840101	Energy	Charge	Charge	Net charge (Klein et al., 1984)	0.168	0.086	0.086	0.121	0.139	4.536e-07	2.95648e-05	32,36	I-C	0.14	0.391	-0.118	0.118	-0.15
TMD-Pattern(N,1,4,7)-RADA880106	ASA/Volume	Volume	Accessible surface area (ASA)	Accessible surface area (Radzicka-Wolfenden, 1988)	0.135	0.058	-0.058	0.115	0.125	0.000384583	0.00161033	11,14,17	A-L-V	0.244	0.503	-0.113	0.113	0
TMD_C_JMD_C-Segment(4,5)-RICJ880113	Conformation	α-helix (C-cap)	α-helix (C-terminal, inside)	Relative preference value at C2 (Richardson-Richardson, 1988)	0.182	0.121	0.121	0.147	0.184	1.7192e-06	6.99749e-05	35,36,37,38	CCCA	0.865	1.553	-0.111	0.111	-0.15
TMD_C_JMD_C-Segment(2,3)-PRAM820102	Shape	Shape and Surface	Slope in Regression	Slope in Regression analysis x 1.0E1 (Prabhakaran-Ponnuswamy, 1982)	0.172	0.056	-0.056	0.075	0.094	6.1288e-06	0.000151357	30,31,32,33,34,35,36	IIIFCCC	0.304	0.618	0.096	0.096	-0.06
TMD-Pattern(C,3,7,11,15)-ANDN920101	Structure-Activity	Backbone-dynamics (-CH)	α-CH chemical shifts (backbone-dynamics)	alpha-CH chemical shifts (Andersen et al., 1992)	0.182	0.099	-0.099	0.142	0.162	1.807e-06	7.15931e-05	19,23,27,31	F-L-I-I	0.221	0.519	-0.073	0.073	0.02
JMD_N_TMD_N-Pattern(N,5,8,11)-CIDH920102	Polarity	Hydrophobicity	Hydrophobicity	Normalized hydrophobicity scales for beta-proteins (Cid et al., 1992)	0.142	0.071	-0.071	0.135	0.144	0.000189508	0.00106184	5,8,11	P-P-A	0.384	0.57	0.07	0.07	-0.02
TMD-Pattern(C,4,8,11)-RICJ880107	Conformation	π-helix	α-helix	Relative preference value at N4 (Richardson-Richardson, 1988)	0.146	0.069	0.069	0.131	0.14	0.000130864	0.000868427	23,26,30	L-I-I	0.697	1.056	-0.061	0.061	-0.02
JMD_N_TMD_N-Segment(3,8)-FAUJ880101	Shape	Steric parameter	Shape Index	Graph shape index (Fauchere et al., 1988)	0.152	0.071	-0.071	0.127	0.135	7.07716e-05	0.000626195	6,7,8	ALP	0.185	0.449	-0.038	0.038	0.07
JMD_N_TMD_N-Pattern(N,4,8,11)-VASM830102	Energy	Non-bonded energy	Free energy (Extended)	Relative population of conformational state C (Vasquez et al., 1983)	0.129	0.078	0.078	0.149	0.165	0.000708301	0.00224711	4,8,11	G-P-A	0.16	0.303	-0.036	0.036	0.09
JMD_N_TMD_N-Segment(2,3)-CHAM830105	Shape	Side chain length	n atoms in side chain (3+1)	The number of atoms in the side chain labelled 3+1 (Charton-Charton, 1983)	0.128	0.057	-0.057	0.128	0.131	0.000672113	0.00218711	8,9,10,11,12,13,14	PTWAIIL	0.122	0.273	-0.026	0.026	0.01
TMD_C_JMD_C-Pattern(C,1,4,8)-JANJ780101	ASA/Volume	Accessible surface area (ASA)	ASA (folded protein)	Average accessible surface area (Janin et al., 1978)	0.155	0.11	0.11	0.179	0.202	4.60794e-05	0.000486123	36,40,43	C-R-K	0.272	0.624	-0.015	0.015	0.05
JMD_N_TMD_N-PeriodicPattern(N,i+3/4,3)-QIAN880138	Conformation	Coil (C-term)	Coil (C-terminal)	Weights for coil at the window position of 5 (Qian-Sejnowski, 1988)	0.179	0.07	0.07	0.104	0.117	2.8505e-06	9.33574e-05	3,6,10,13,17,20	E-A-W-I-V-S	0.385	0.556	-0.015	0.015	-0.01
JMD_N_TMD_N-Pattern(C,6,9,12,15)-CHAM830104	Shape	Side chain length	n atoms in side chain (2+1)	The number of atoms in the side chain labelled 2+1 (Charton-Charton, 1983)	0.179	0.115	-0.115	0.152	0.19	1.6073e-06	6.79223e-05	8,11,14,17	P-A-L-V	0.648	1.061	0.006	0.006	-0.01
JMD_N_TMD_N-PeriodicPattern(N,i+3/3,2)-CHAM830104	Shape	Side chain length	n atoms in side chain (2+1)	The number of atoms in the side chain labelled 2+1 (Charton-Charton, 1983)	0.172	0.087	-0.087	0.135	0.145	5.2004e-06	0.000136937	2,5,8,11,14,17,20	E-P-P-A-L-V-S	0.444	0.722	0.002	0.002	-0.07

## Sheet: SupFig12d
feature	category	subcategory	scale_name	scale_description	abs_auc	abs_mean_dif	mean_dif	std_test	std_ref	p_val_mann_whitney	p_val_fdr_bh	positions	amino_acids	feat_importance	feat_importance_std	TLR1_feat_impact	TLR1_feat_import	TLR1_dif
TMD_C_JMD_C-Segment(5,11)-LIFS790102	Conformation	β-strand	β-strand	Conformational preference for parallel beta-strands (Lifson-Sander, 1979)	0.189	0.126	0.126	0.184	0.219	6.912e-07	3.93391e-05	30,31	CS	4.729	4.777	-6.229	6.229	-0.36
TMD_C_JMD_C-Segment(2,3)-CHOP780212	Conformation	β-sheet (C-term)	β-turn (1st residue)	Frequency of the 1st residue in turn (Chou-Fasman, 1978b)	0.199	0.066	-0.066	0.088	0.106	1.717e-07	1.59197e-05	30,31,32,33,34,35,36	CSYLDLP	4.106	5.237	-5.198	5.198	0.26
TMD_C_JMD_C-Segment(2,3)-AURR980110	Conformation	α-helix	α-helix (middle)	Normalized positional residue frequency at helix termini N5 (Aurora-Rose, 1998)	0.211	0.077	0.077	0.103	0.107	3.12e-08	5.28286e-06	30,31,32,33,34,35,36	CSYLDLP	3.049	3.624	-3.939	3.939	-0.18
TMD_C_JMD_C-Segment(3,4)-HUTJ700102	Energy	Entropy	Entropy	Absolute entropy (Hutchens, 1970)	0.229	0.098	0.098	0.107	0.125	1.8e-09	9.8745e-07	33,34,35,36,37	LDLPW	3.111	3.11	-3.3	3.3	-0.18
TMD_C_JMD_C-Segment(5,11)-COHE430101	ASA/Volume	Partial specific volume	Partial specific volume	Partial specific volume (Cohn-Edsall, 1943)	0.145	0.125	0.125	0.18	0.242	0.000144842	0.000911563	30,31	CS	1.741	2.317	-2.895	2.895	-0.58
TMD_C_JMD_C-Pattern(N,4,8)-KANM800103	Conformation	α-helix	α-helix	Average relative probability of inner helix (Kanehisa-Tsong, 1980)	0.176	0.088	0.088	0.14	0.158	3.8894e-06	0.000112927	26,30	V-C	2.704	4.076	-2.71	2.71	-0.21
TMD-PeriodicPattern(C,i+4/3,4)-VELV850101	Energy	Electron-ion interaction pot.	Electron-ion interaction potential	Electron-ion interaction potential (Veljkovic et al., 1985)	0.18	0.069	-0.069	0.095	0.12	2.3025e-06	8.19317e-05	12,16,19,23,26,30	I-V-M-A-V-C	1.818	2.308	-2.521	2.521	0.09
TMD_C_JMD_C-Segment(5,11)-QIAN880134	Conformation	Coil	Coil	Weights for coil at the window position of 1 (Qian-Sejnowski, 1988)	0.181	0.057	-0.057	0.072	0.107	1.9427e-06	7.56733e-05	30,31	CS	1.92	2.094	-2.244	2.244	0.18
TMD-Pattern(C,4,7)-VELV850101	Energy	Electron-ion interaction pot.	Electron-ion interaction potential	Electron-ion interaction potential (Veljkovic et al., 1985)	0.165	0.121	-0.121	0.144	0.208	1.45812e-05	0.000253869	27,30	T-C	1.302	1.467	-2.1	2.1	0.54
TMD_C_JMD_C-Segment(6,9)-LEVM760105	Shape	Side chain length	Side chain length	Radius of gyration of side chain (Levitt, 1976)	0.233	0.137	0.137	0.162	0.177	1.1e-09	9.05162e-07	34,35,36	DLP	1.555	2.11	-2.059	2.059	-0.3
TMD_C_JMD_C-Pattern(N,5,8)-RADA880104	Energy	Free energy (unfolding)	Transfer free energy (TFE) to inside	Transfer free energy from chx to oct (Radzicka-Wolfenden, 1988)	0.197	0.061	0.061	0.051	0.095	2.307e-07	1.89837e-05	27,30	T-C	1.659	3.422	-2.045	2.045	-0.2
TMD_C_JMD_C-Segment(7,10)-WILM950103	Polarity	Hydrophobicity (interface)	Hydrophobicity (interface)	Hydrophobicity Coefficient in RP-HPLC, C4 with 0.1%TFA/MeCN/H2O (Wilce et al., 1995)	0.212	0.141	-0.141	0.169	0.217	2.61e-08	5.20655e-06	35,36	LP	1.747	2.151	-2.032	2.032	0.21
JMD_N_TMD_N-Pattern(N,1,5,8,11)-PRAM820103	Shape	Shape and Surface	Correlation coefficient in regression	Correlation coefficient in regression analysis (Prabhakaran-Ponnuswamy, 1982)	0.161	0.058	0.058	0.088	0.106	2.37223e-05	0.000328075	1,5,8,11	M-S-I-L	1.304	1.657	-1.975	1.975	-0.16
TMD_C_JMD_C-Pattern(N,1,5,8)-QIAN880130	Conformation	Coil	Coil	Weights for coil at the window position of -3 (Qian-Sejnowski, 1988)	0.162	0.07	-0.07	0.097	0.128	2.04605e-05	0.000302492	23,27,30	A-T-C	1.528	2.419	-1.833	1.833	0.34
TMD_C_JMD_C-Segment(6,9)-AURR980110	Conformation	α-helix	α-helix (middle)	Normalized positional residue frequency at helix termini N5 (Aurora-Rose, 1998)	0.211	0.125	0.125	0.161	0.174	3.13e-08	5.28286e-06	34,35,36	DLP	1.789	2.701	-1.664	1.664	-0.26
TMD_C_JMD_C-Segment(3,4)-KLEP840101	Energy	Charge	Charge	Net charge (Klein et al., 1984)	0.244	0.104	0.104	0.107	0.111	0	0	33,34,35,36,37	LDLPW	0.97	1.439	-1.648	1.648	-0.32
TMD-Pattern(C,5,9,12,15)-OOBM770105	Energy	Non-bonded energy	Non-bonded energy per residue	Short and medium range non-bonded energy per residue (Oobatake-Ooi, 1977)	0.164	0.057	0.057	0.099	0.102	1.67136e-05	0.000274378	19,22,25,29	M-L-T-L	1.306	1.644	-1.618	1.618	-0.13
TMD_C_JMD_C-Segment(4,5)-MITS020101	Polarity	Amphiphilicity	Amphiphilicity	Amphiphilicity index (Mitaku et al., 2002)	0.167	0.081	0.081	0.129	0.129	1.1378e-05	0.000218371	35,36,37,38	LPWY	1.299	2.16	1.605	1.605	0.15
TMD_C_JMD_C-Segment(4,5)-AURR980110	Conformation	α-helix	α-helix (middle)	Normalized positional residue frequency at helix termini N5 (Aurora-Rose, 1998)	0.166	0.082	0.082	0.121	0.15	1.31061e-05	0.000238636	35,36,37,38	LPWY	1.295	2.225	-1.561	1.561	-0.25
TMD_C_JMD_C-Pattern(N,4,8,12)-CHOP780212	Conformation	β-sheet (C-term)	β-turn (1st residue)	Frequency of the 1st residue in turn (Chou-Fasman, 1978b)	0.164	0.076	-0.076	0.126	0.147	1.6155e-05	0.000267207	26,30,34	V-C-D	1.096	1.576	-1.485	1.485	0.42
TMD_C_JMD_C-Segment(4,5)-FAUJ880109	Energy	Isoelectric point	Number hydrogen bond donors	Number of hydrogen bond donors (Fauchere et al., 1988)	0.215	0.147	0.147	0.175	0.188	1.39e-08	3.66015e-06	35,36,37,38	LPWY	1.032	1.511	-1.455	1.455	-0.38
TMD-Pattern(N,4,7)-AURR980116	Conformation	α-helix (C-cap)	α-helix (C-terminal, C-cap)	Normalized positional residue frequency at helix termini Cc (Aurora-Rose, 1998)	0.181	0.118	-0.118	0.169	0.186	2.0612e-06	7.79821e-05	14,17	T-A	1.226	1.511	-1.445	1.445	0.15
TMD-Pattern(C,4,7)-ANDN920101	Structure-Activity	Backbone-dynamics (-CH)	α-CH chemical shifts (backbone-dynamics)	alpha-CH chemical shifts (Andersen et al., 1992)	0.163	0.129	-0.129	0.185	0.228	1.95608e-05	0.000292656	27,30	T-C	0.873	1.063	-1.402	1.402	0.41
TMD_C_JMD_C-Segment(2,2)-RICJ880113	Conformation	α-helix (C-cap)	α-helix (C-terminal, inside)	Relative preference value at C2 (Richardson-Richardson, 1988)	0.168	0.068	0.068	0.098	0.11	1.07946e-05	0.000214685	33,34,35,36,37,38,39,40,41,42,43	LDLPWYLRMVC	1.105	1.426	-1.365	1.365	-0.27
JMD_N_TMD_N-Segment(2,4)-ZHOH040101	Structure-Activity	Stability	Stability	The stability scale from the knowledge-based atom-atom potential (Zhou-Zhou, 2004)	0.183	0.064	-0.064	0.091	0.101	1.6199e-06	6.79223e-05	6,7,8,9,10,11	CNITLL	0.823	1.405	-1.341	1.341	0.19
JMD_N_TMD_N-Segment(1,2)-KARP850101	Structure-Activity	Flexibility	Flexibility (0 rigid neighbors)	Flexibility parameter for no rigid neighbors (Karplus-Schulz, 1985)	0.196	0.063	0.063	0.083	0.09	2.875e-07	2.28026e-05	1,2,3,4,5,6,7,8,9,10,11	MSELSCNITLL	1.574	1.835	-1.34	1.34	-0.09
TMD_C_JMD_C-Segment(6,9)-RICJ880113	Conformation	α-helix (C-cap)	α-helix (C-terminal, inside)	Relative preference value at C2 (Richardson-Richardson, 1988)	0.198	0.138	0.138	0.172	0.199	1.997e-07	1.73381e-05	34,35,36	DLP	0.832	1.384	-1.315	1.315	-0.55
TMD_C_JMD_C-Segment(3,4)-JANJ780101	ASA/Volume	Accessible surface area (ASA)	ASA (folded protein)	Average accessible surface area (Janin et al., 1978)	0.215	0.124	0.124	0.166	0.153	1.66e-08	4.04733e-06	33,34,35,36,37	LDLPW	1.08	1.296	-1.194	1.194	-0.28
TMD_C_JMD_C-Pattern(N,6,9,13)-CHOP780212	Conformation	β-sheet (C-term)	β-turn (1st residue)	Frequency of the 1st residue in turn (Chou-Fasman, 1978b)	0.149	0.07	-0.07	0.113	0.144	9.33271e-05	0.000725351	28,31,35	S-S-L	0.843	1.314	-1.127	1.127	0.26
TMD_C_JMD_C-Segment(2,2)-FAUJ880109	Energy	Isoelectric point	Number hydrogen bond donors	Number of hydrogen bond donors (Fauchere et al., 1988)	0.18	0.067	0.067	0.099	0.113	2.1674e-06	7.95684e-05	33,34,35,36,37,38,39,40,41,42,43	LDLPWYLRMVC	0.635	1.205	-1.118	1.118	-0.23
JMD_N_TMD_N-Segment(7,8)-KARS160114	Shape	Side chain length	Eccentricity (average)	Average weighted eccentricity based on the the atomic number (Karkbara-Knisley, 2016)	0.137	0.056	-0.056	0.122	0.123	0.000322007	0.00143218	17,18,19	ATM	1.171	1.926	-1.116	1.116	0.13
TMD_C_JMD_C-Pattern(N,1,4,8,12)-FINA770101	Structure-Activity	Stability (helix-coil)	Stability (helix-coil)	Helix-coil equilibrium constant (Finkelstein-Ptitsyn, 1977)	0.167	0.07	0.07	0.115	0.127	1.17927e-05	0.000223079	23,26,30,34	A-V-C-D	1.199	1.555	-1.103	1.103	-0.14
TMD_C_JMD_C-Pattern(C,8,11,15)-YUTK870101	Energy	Free energy (unfolding)	Free energy (unfolding)	Unfolding Gibbs energy in water, pH7.0 (Yutani et al., 1987)	0.171	0.075	-0.075	0.123	0.13	6.9912e-06	0.000163783	29,33,36	L-L-P	0.757	0.884	-1.074	1.074	0.18
TMD_C_JMD_C-Segment(2,3)-WILM950103	Polarity	Hydrophobicity (interface)	Hydrophobicity (interface)	Hydrophobicity Coefficient in RP-HPLC, C4 with 0.1%TFA/MeCN/H2O (Wilce et al., 1995)	0.175	0.056	-0.056	0.089	0.106	4.5091e-06	0.000126312	30,31,32,33,34,35,36	CSYLDLP	0.664	1.09	-1.065	1.065	0.16
TMD-Pattern(N,1,4,7)-FINA770101	Structure-Activity	Stability (helix-coil)	Stability (helix-coil)	Helix-coil equilibrium constant (Finkelstein-Ptitsyn, 1977)	0.158	0.089	-0.089	0.164	0.164	3.4943e-05	0.000419655	11,14,17	L-T-A	1.014	1.539	-1.052	1.052	0.09
JMD_N_TMD_N-Segment(3,9)-ISOY800102	Conformation	β-strand	Extended	Normalized relative frequency of extended structure (Isogai et al., 1980)	0.126	0.08	-0.08	0.169	0.183	0.000925503	0.00263553	5,6,7	SCN	1.002	1.075	-1.051	1.051	0.2
TMD_C_JMD_C-Segment(3,4)-PRAM820102	Shape	Shape and Surface	Slope in Regression	Slope in Regression analysis x 1.0E1 (Prabhakaran-Ponnuswamy, 1982)	0.199	0.073	-0.073	0.087	0.108	1.873e-07	1.68904e-05	33,34,35,36,37	LDLPW	0.616	0.848	-1.032	1.032	0.16
TMD_C_JMD_C-Segment(4,5)-RICJ880113	Conformation	α-helix (C-cap)	α-helix (C-terminal, inside)	Relative preference value at C2 (Richardson-Richardson, 1988)	0.182	0.121	0.121	0.147	0.184	1.7192e-06	6.99749e-05	35,36,37,38	LPWY	0.865	1.553	-1.011	1.011	-0.58
TMD_C_JMD_C-Pattern(C,3,7,10)-TANS770106	Conformation	β-turn (TM helix)	β-turn in double bend	Normalized frequency of chain reversal D (Tanaka-Scheraga, 1977)	0.131	0.057	0.057	0.144	0.128	0.000596564	0.00204307	34,37,41	D-W-M	0.727	0.886	-0.985	0.985	-0.08
TMD_C_JMD_C-Pattern(N,1,4,8,12)-FAUJ880108	Energy	Electron-ion interaction pot.	Electrical Effect	Localized Electrical Effect (Fauchere et al., 1988)	0.176	0.064	-0.064	0.093	0.114	3.6995e-06	0.000112749	23,26,30,34	A-V-C-D	0.826	1.303	-0.956	0.956	0.33
TMD-Pattern(C,3,7,11,14)-TANS770102	Conformation	α-helix (C-term, out)	α-helix (C-terminal, outside)	Normalized frequency of isolated helix (Tanaka-Scheraga, 1977)	0.15	0.056	-0.056	0.095	0.109	8.37637e-05	0.000685373	20,23,27,31	L-A-T-S	0.684	0.942	-0.952	0.952	0.13
TMD_C_JMD_C-Pattern(C,4,8)-JANJ790102	Energy	Free energy (unfolding)	Transfer free energy (TFE) to inside	Transfer free energy (Janin, 1979)	0.187	0.144	-0.144	0.182	0.233	9.487e-07	4.9331e-05	36,40	P-R	2.834	3.641	0.939	0.939	-0.01
TMD-Pattern(C,4,7)-LIFS790102	Conformation	β-strand	β-strand	Conformational preference for parallel beta-strands (Lifson-Sander, 1979)	0.176	0.121	0.121	0.199	0.216	3.7411e-06	0.000112927	27,30	T-C	0.715	1.118	-0.898	0.898	-0.4
JMD_N_TMD_N-Segment(4,13)-ZHOH040101	Structure-Activity	Stability	Stability	The stability scale from the knowledge-based atom-atom potential (Zhou-Zhou, 2004)	0.157	0.128	-0.128	0.151	0.258	3.5062e-05	0.00041966	6	C	0.833	1.361	-0.882	0.882	0.3
TMD-Pattern(C,4,8,11)-RICJ880107	Conformation	π-helix	α-helix	Relative preference value at N4 (Richardson-Richardson, 1988)	0.146	0.069	0.069	0.131	0.14	0.000130864	0.000868427	23,26,30	A-V-C	0.697	1.056	-0.817	0.817	-0.14
TMD_C_JMD_C-Pattern(N,3,7)-OOBM770105	Energy	Non-bonded energy	Non-bonded energy per residue	Short and medium range non-bonded energy per residue (Oobatake-Ooi, 1977)	0.149	0.067	0.067	0.134	0.144	9.53087e-05	0.000731255	25,29	T-L	0.868	1.469	-0.796	0.796	-0.08
TMD_C_JMD_C-Segment(5,14)-ROSM880103	Structure-Activity	Backbone-dynamics (-CH)	Loss of hydropathy by α-helix formation	Loss of Side chain hydropathy by helix formation (Roseman, 1988)	0.136	0.081	-0.081	0.194	0.165	0.00014971	0.000932393	29	L	0.638	0.797	-0.737	0.737	0.15
TMD_C_JMD_C-Pattern(N,5,8)-LINS030107	ASA/Volume	Accessible surface area (ASA)	ASA (folded protein)	% total accessible surfaces vs win3 of whole residues from folded proteins (Lins et al., 2003)	0.136	0.065	-0.065	0.078	0.132	0.000366586	0.001565	27,30	T-C	0.842	0.904	-0.736	0.736	0.14
TMD-Pattern(C,3,7,11,15)-LIFS790102	Conformation	β-strand	β-strand	Conformational preference for parallel beta-strands (Lifson-Sander, 1979)	0.182	0.096	0.096	0.161	0.16	1.7044e-06	6.99749e-05	19,23,27,31	M-A-T-S	0.508	0.739	-0.729	0.729	-0.32
TMD_C_JMD_C-Pattern(N,5,8,11)-QIAN880122	Conformation	β-strand	β-sheet	Weights for beta-sheet at the window position of 2 (Qian-Sejnowski, 1988)	0.173	0.056	0.056	0.067	0.095	5.8159e-06	0.00014669	27,30,33	T-C-L	0.483	0.913	-0.679	0.679	-0.1
JMD_N_TMD_N-Pattern(N,4,7,11)-ARGP820101	Polarity	Hydrophobicity	Hydrophobicity	Hydrophobicity index (Argos et al., 1982)	0.154	0.092	-0.092	0.143	0.172	5.21087e-05	0.000519823	4,7,11	L-N-L	1.065	1.917	-0.665	0.665	0.07
TMD_C_JMD_C-Pattern(C,8,12,15)-WILM950103	Polarity	Hydrophobicity (interface)	Hydrophobicity (interface)	Hydrophobicity Coefficient in RP-HPLC, C4 with 0.1%TFA/MeCN/H2O (Wilce et al., 1995)	0.153	0.07	-0.07	0.107	0.135	5.98446e-05	0.000565753	29,32,36	L-Y-P	0.771	1.299	-0.634	0.634	0.14
JMD_N_TMD_N-Segment(2,7)-ZHOH040101	Structure-Activity	Stability	Stability	The stability scale from the knowledge-based atom-atom potential (Zhou-Zhou, 2004)	0.139	0.07	-0.07	0.114	0.147	0.000259273	0.00127614	4,5,6	LSC	0.499	0.925	-0.568	0.568	0.2
TMD_C_JMD_C-Segment(5,7)-ROSM880103	Structure-Activity	Backbone-dynamics (-CH)	Loss of hydropathy by α-helix formation	Loss of Side chain hydropathy by helix formation (Roseman, 1988)	0.16	0.059	-0.059	0.101	0.121	2.74312e-05	0.000359081	35,36,37	LPW	0.757	1.471	-0.562	0.562	0.18
TMD_C_JMD_C-Pattern(N,5,8,11)-TANS770102	Conformation	α-helix (C-term, out)	α-helix (C-terminal, outside)	Normalized frequency of isolated helix (Tanaka-Scheraga, 1977)	0.128	0.063	-0.063	0.114	0.123	0.000766676	0.00236219	27,30,33	T-C-L	0.407	0.687	-0.537	0.537	0.15
TMD-Pattern(N,1,4,7,10)-QIAN880124	Conformation	β-sheet (C-term)	β-sheet (C-terminal)	Weights for beta-sheet at the window position of 4 (Qian-Sejnowski, 1988)	0.131	0.07	0.07	0.157	0.159	0.000580406	0.00200778	11,14,17,20	L-T-A-L	0.503	0.811	-0.503	0.503	-0.19
TMD_C_JMD_C-Pattern(C,3,7,10)-LEVM760105	Shape	Side chain length	Side chain length	Radius of gyration of side chain (Levitt, 1976)	0.149	0.074	0.074	0.134	0.157	8.99274e-05	0.000714394	34,37,41	D-W-M	2.051	2.338	0.502	0.502	0.02
TMD_C_JMD_C-Pattern(N,5,9,12)-ANDN920101	Structure-Activity	Backbone-dynamics (-CH)	α-CH chemical shifts (backbone-dynamics)	alpha-CH chemical shifts (Andersen et al., 1992)	0.18	0.097	-0.097	0.151	0.17	2.3896e-06	8.36741e-05	27,31,34	T-S-D	0.357	0.617	-0.499	0.499	0.35
JMD_N_TMD_N-Pattern(N,5,8,11)-CIDH920102	Polarity	Hydrophobicity	Hydrophobicity	Normalized hydrophobicity scales for beta-proteins (Cid et al., 1992)	0.142	0.071	-0.071	0.135	0.144	0.000189508	0.00106184	5,8,11	S-I-L	0.384	0.57	-0.467	0.467	0.15
TMD_C_JMD_C-Pattern(C,8,11,15)-LINS030106	ASA/Volume	Accessible surface area (ASA)	Hydrophilic ASA (folded proteins)	Hydrophilic median accessible surfaces of whole residues from folded proteins, expressed in Å² (Lins et al., 2003)	0.151	0.071	0.071	0.136	0.156	7.75388e-05	0.000656934	29,33,36	L-L-P	0.326	0.451	-0.466	0.466	-0.24
TMD_C_JMD_C-Segment(2,5)-ANDN920101	Structure-Activity	Backbone-dynamics (-CH)	α-CH chemical shifts (backbone-dynamics)	alpha-CH chemical shifts (Andersen et al., 1992)	0.147	0.08	-0.08	0.146	0.16	0.000114588	0.000810742	27,28,29,30	TSLC	0.322	0.56	-0.448	0.448	0.31
JMD_N_TMD_N-Pattern(C,6,10)-AURR980116	Conformation	α-helix (C-cap)	α-helix (C-terminal, C-cap)	Normalized positional residue frequency at helix termini Cc (Aurora-Rose, 1998)	0.184	0.113	-0.113	0.166	0.184	1.3451e-06	6.07371e-05	13,17	V-A	0.858	1.34	-0.447	0.447	0.01
TMD-Pattern(C,4,7)-QIAN880134	Conformation	Coil	Coil	Weights for coil at the window position of 1 (Qian-Sejnowski, 1988)	0.176	0.057	-0.057	0.099	0.115	3.9455e-06	0.000112927	27,30	T-C	0.372	0.882	-0.426	0.426	0.13
TMD_C_JMD_C-Segment(5,7)-TANS770108	Conformation	β-bridge	β-bridge	Normalized frequency of zeta R (Tanaka-Scheraga, 1977)	0.164	0.08	0.08	0.135	0.138	1.64685e-05	0.00027103	35,36,37	LPW	0.462	0.707	-0.405	0.405	-0.11
TMD_C_JMD_C-Pattern(C,2,6,10)-QIAN880138	Conformation	Coil (C-term)	Coil (C-terminal)	Weights for coil at the window position of 5 (Qian-Sejnowski, 1988)	0.137	0.066	-0.066	0.114	0.147	0.000311889	0.00140435	34,38,42	D-Y-V	0.361	0.883	-0.396	0.396	0.27
JMD_N_TMD_N-Pattern(N,1,5,8,11)-HUTJ700102	Energy	Entropy	Entropy	Absolute entropy (Hutchens, 1970)	0.138	0.061	-0.061	0.129	0.124	0.000304349	0.00138653	1,5,8,11	M-S-I-L	0.352	0.457	-0.392	0.392	0.11
JMD_N_TMD_N-PeriodicPattern(N,i+3/3,2)-CHAM830104	Shape	Side chain length	n atoms in side chain (2+1)	The number of atoms in the side chain labelled 2+1 (Charton-Charton, 1983)	0.172	0.087	-0.087	0.135	0.145	5.2004e-06	0.000136937	2,5,8,11,14,17,20	S-S-I-L-T-A-L	0.444	0.722	-0.386	0.386	0.08
TMD-Segment(3,8)-TANS770102	Conformation	α-helix (C-term, out)	α-helix (C-terminal, outside)	Normalized frequency of isolated helix (Tanaka-Scheraga, 1977)	0.132	0.056	-0.056	0.13	0.133	0.000558358	0.00197697	16,17,18	VAT	0.502	0.762	-0.361	0.361	0.14
JMD_N_TMD_N-Segment(2,6)-RACS770103	ASA/Volume	Accessible surface area (ASA)	Side chain orientation	Side chain orientational preference (Rackovsky-Scheraga, 1977)	0.138	0.07	0.07	0.151	0.143	0.000308158	0.00139807	4,5,6,7	LSCN	0.214	0.501	-0.344	0.344	-0.21
TMD_C_JMD_C-Segment(4,8)-MEIH800101	Shape	Reduced distance	Reduced distance (C-α)	Average reduced distance for C-alpha (Meirovitch et al., 1980)	0.137	0.073	-0.073	0.12	0.158	0.000342043	0.0015015	30,31,32	CSY	0.298	1.061	-0.339	0.339	0.32
TMD_C_JMD_C-Segment(6,9)-PALJ810113	Conformation	α-helix (left-handed)	β-turn (α class)	Normalized frequency of turn in all-alpha class (Palau et al., 1981)	0.135	0.073	-0.073	0.139	0.166	0.000412386	0.0016665	34,35,36	DLP	0.292	0.547	-0.328	0.328	0.26
TMD-Pattern(N,4,7)-QIAN880113	Conformation	π-helix	α-helix (C-terminal)	Weights for alpha-helix at the window position of 6 (Qian-Sejnowski, 1988)	0.141	0.071	-0.071	0.165	0.155	0.000216612	0.00115089	14,17	T-A	0.635	0.816	0.328	0.328	-0.18
TMD_C_JMD_C-Pattern(N,4,8,12)-QIAN880114	Conformation	β-sheet (N-term)	β-sheet (N-terminal)	Weights for beta-sheet at the window position of -6 (Qian-Sejnowski, 1988)	0.138	0.071	-0.071	0.121	0.152	0.000309509	0.00139978	26,30,34	V-C-D	0.719	1.295	-0.315	0.315	0.02
JMD_N_TMD_N-Pattern(C,6,9,12,15)-RADA880106	ASA/Volume	Volume	Accessible surface area (ASA)	Accessible surface area (Radzicka-Wolfenden, 1988)	0.155	0.06	-0.06	0.105	0.111	4.95233e-05	0.0005078	8,11,14,17	I-L-T-A	0.482	0.672	-0.31	0.31	0.02
JMD_N_TMD_N-Pattern(C,6,9,12,15)-CHAM830104	Shape	Side chain length	n atoms in side chain (2+1)	The number of atoms in the side chain labelled 2+1 (Charton-Charton, 1983)	0.179	0.115	-0.115	0.152	0.19	1.6073e-06	6.79223e-05	8,11,14,17	I-L-T-A	0.648	1.061	-0.301	0.301	0.12
TMD_C_JMD_C-Pattern(C,4,8)-FINA910104	Conformation	α-helix (C-cap)	α-helix termination	Helix termination parameter at posision j+1 (Finkelstein et al., 1991)	0.159	0.104	0.104	0.141	0.179	1.39525e-05	0.000247572	36,40	P-R	0.233	0.594	-0.292	0.292	-0.26
JMD_N_TMD_N-Pattern(N,5,8,11)-BIGC670101	ASA/Volume	Volume	Volume	Residue volume (Bigelow, 1967)	0.143	0.067	-0.067	0.142	0.136	0.000183972	0.00104494	5,8,11	S-I-L	0.382	0.675	-0.289	0.289	0.07
TMD_C_JMD_C-Segment(2,3)-PRAM820102	Shape	Shape and Surface	Slope in Regression	Slope in Regression analysis x 1.0E1 (Prabhakaran-Ponnuswamy, 1982)	0.172	0.056	-0.056	0.075	0.094	6.1288e-06	0.000151357	30,31,32,33,34,35,36	CSYLDLP	0.304	0.618	-0.275	0.275	0.1
TMD_C_JMD_C-Pattern(C,1,4,8)-MITS020101	Polarity	Amphiphilicity	Amphiphilicity	Amphiphilicity index (Mitaku et al., 2002)	0.14	0.067	0.067	0.13	0.147	0.000228507	0.00118476	36,40,43	P-R-C	0.335	0.633	-0.272	0.272	-0.13
TMD-Pattern(C,3,7,11,15)-ANDN920101	Structure-Activity	Backbone-dynamics (-CH)	α-CH chemical shifts (backbone-dynamics)	alpha-CH chemical shifts (Andersen et al., 1992)	0.182	0.099	-0.099	0.142	0.162	1.807e-06	7.15931e-05	19,23,27,31	M-A-T-S	0.221	0.519	-0.266	0.266	0.32
JMD_N_TMD_N-Segment(5,15)-FAUJ880101	Shape	Steric parameter	Shape Index	Graph shape index (Fauchere et al., 1988)	0.156	0.094	-0.094	0.157	0.169	4.17879e-05	0.000458202	6,7	CN	0.38	0.844	0.223	0.223	-0.03
JMD_N_TMD_N-Segment(3,10)-CRAJ730102	Conformation	β-sheet	β-sheet	Normalized frequency of beta-sheet (Crawford et al., 1973)	0.134	0.097	-0.097	0.183	0.21	0.000461428	0.00177532	5,6	SC	0.486	0.793	-0.222	0.222	-0.01
JMD_N_TMD_N-Segment(3,6)-VASM830102	Energy	Non-bonded energy	Free energy (Extended)	Relative population of conformational state C (Vasquez et al., 1983)	0.141	0.068	0.068	0.147	0.14	0.000224552	0.00117348	8,9,10,11	ITLL	0.485	0.833	0.222	0.222	0.05
TMD-Pattern(N,2,5,8,11)-RACS820101	Conformation	β-sheet (N-term)	α-helix with flat 4-Cα structure (i)	Average relative fractional occurrence in A0(i) (Rackovsky-Scheraga, 1982)	0.153	0.063	-0.063	0.11	0.123	6.11557e-05	0.000570238	12,15,18,21	I-I-T-V	0.334	0.599	-0.208	0.208	0.02
JMD_N_TMD_N-Segment(3,8)-FAUJ880101	Shape	Steric parameter	Shape Index	Graph shape index (Fauchere et al., 1988)	0.152	0.071	-0.071	0.127	0.135	7.07716e-05	0.000626195	6,7,8	CNI	0.185	0.449	-0.206	0.206	0.15
TMD-Pattern(C,5,9,12)-PRAM820102	Shape	Shape and Surface	Slope in Regression	Slope in Regression analysis x 1.0E1 (Prabhakaran-Ponnuswamy, 1982)	0.167	0.077	0.077	0.135	0.134	1.20974e-05	0.000227535	22,25,29	L-T-L	1.302	1.697	-0.204	0.204	-0.02
JMD_N_TMD_N-Segment(2,6)-MEIH800101	Shape	Reduced distance	Reduced distance (C-α)	Average reduced distance for C-alpha (Meirovitch et al., 1980)	0.149	0.076	0.076	0.131	0.155	9.07177e-05	0.000715203	4,5,6,7	LSCN	0.376	0.526	-0.202	0.202	-0.15
TMD_C_JMD_C-Segment(7,10)-CHAM820102	Polarity	Hydrophobicity (interface)	Free energy (interface)	Free energy of solution in water, kcal/mole (Charton-Charton, 1982)	0.154	0.082	-0.082	0.136	0.178	4.95998e-05	0.0005078	35,36	LP	0.367	0.692	0.199	0.199	-0.11
JMD_N_TMD_N-Pattern(N,7,11,14)-BIOV880101	ASA/Volume	Buried	Buriability	Information value for accessibility; average fraction 35% (Biou et al., 1988)	0.13	0.067	-0.067	0.133	0.146	0.000642001	0.00213019	7,11,14	N-L-T	0.307	0.574	0.193	0.193	-0.09
JMD_N_TMD_N-Segment(3,10)-RICJ880111	Conformation	π-helix	α-helix	Relative preference value at C4 (Richardson-Richardson, 1988)	0.143	0.07	-0.07	0.126	0.159	0.000173495	0.00100716	5,6	SC	0.363	0.326	0.189	0.189	-0.05
JMD_N_TMD_N-Pattern(N,3,6,9)-ZHOH040101	Structure-Activity	Stability	Stability	The stability scale from the knowledge-based atom-atom potential (Zhou-Zhou, 2004)	0.135	0.063	-0.063	0.12	0.141	0.000395792	0.00163765	3,6,9	E-C-T	0.697	1.062	-0.188	0.188	0.03
JMD_N_TMD_N-Pattern(N,6,10,14)-BAEK050101	Conformation	β-strand	Linker index (negative linker propensity, 10-100 AA long region)	Linker index (Bae et al., 2005)	0.142	0.059	-0.059	0.117	0.12	0.000187097	0.00105631	6,10,14	C-L-T	0.197	0.345	-0.186	0.186	0.26
JMD_N_TMD_N-Segment(3,9)-KOEP990102	Conformation	β-sheet (N-term)	Extended (designed β-sheet)	Beta-sheet propensity derived from designed sequences (Koehl-Levitt, 1999)	0.128	0.087	0.087	0.184	0.184	0.000768856	0.0023635	5,6,7	SCN	0.566	0.778	0.179	0.179	0.04
JMD_N_TMD_N-Segment(2,4)-QIAN880114	Conformation	β-sheet (N-term)	β-sheet (N-terminal)	Weights for beta-sheet at the window position of -6 (Qian-Sejnowski, 1988)	0.13	0.058	0.058	0.128	0.112	0.000633145	0.00211144	6,7,8,9,10,11	CNITLL	0.141	0.377	-0.165	0.165	-0.15
JMD_N_TMD_N-Segment(2,6)-ARGP820101	Polarity	Hydrophobicity	Hydrophobicity	Hydrophobicity index (Argos et al., 1982)	0.148	0.076	-0.076	0.141	0.148	0.000108237	0.000789975	4,5,6,7	LSCN	0.537	1.042	0.165	0.165	0
TMD_C_JMD_C-Pattern(C,1,4,8)-JANJ780101	ASA/Volume	Accessible surface area (ASA)	ASA (folded protein)	Average accessible surface area (Janin et al., 1978)	0.155	0.11	0.11	0.179	0.202	4.60794e-05	0.000486123	36,40,43	P-R-C	0.272	0.624	-0.165	0.165	-0.15
JMD_N_TMD_N-Pattern(N,4,8,11)-VASM830102	Energy	Non-bonded energy	Free energy (Extended)	Relative population of conformational state C (Vasquez et al., 1983)	0.129	0.078	0.078	0.149	0.165	0.000708301	0.00224711	4,8,11	L-I-L	0.16	0.303	-0.163	0.163	-0.04
TMD-PeriodicPattern(C,i+3/3,1)-COHE430101	ASA/Volume	Partial specific volume	Partial specific volume	Partial specific volume (Cohn-Edsall, 1943)	0.164	0.059	0.059	0.092	0.106	1.68844e-05	0.000275508	12,15,18,21,24,27,30,33	I-I-T-V-V-T-C-L	1.142	1.376	0.157	0.157	-0.02
TMD-Pattern(C,5,9,12)-MAXF760105	Conformation	α-helix (left-handed)	α-helix (left-handed)	Normalized frequency of zeta L (Maxfield-Scheraga, 1976)	0.154	0.062	0.062	0.144	0.12	5.67243e-05	0.000547531	22,25,29	L-T-L	0.715	1.186	0.155	0.155	-0.08
JMD_N_TMD_N-PeriodicPattern(N,i+3/4,3)-QIAN880138	Conformation	Coil (C-term)	Coil (C-terminal)	Weights for coil at the window position of 5 (Qian-Sejnowski, 1988)	0.179	0.07	0.07	0.104	0.117	2.8505e-06	9.33574e-05	3,6,10,13,17,20	E-C-L-V-A-L	0.385	0.556	-0.154	0.154	-0.08
TMD_C_JMD_C-Pattern(N,10,14)-KLEP840101	Energy	Charge	Charge	Net charge (Klein et al., 1984)	0.168	0.086	0.086	0.121	0.139	4.536e-07	2.95648e-05	32,36	Y-P	0.14	0.391	-0.152	0.152	-0.15
JMD_N_TMD_N-Pattern(C,6,9,12,15)-BROC820101	Polarity	Hydrophobicity	Hydrophobicity (retention coefficient)	Retention Coefficient in TFA (Browne et al., 1982)	0.148	0.067	-0.067	0.12	0.137	0.000102914	0.000768138	8,11,14,17	I-L-T-A	0.106	0.25	-0.148	0.148	0.14
JMD_N_TMD_N-Segment(7,9)-BURA740102	Conformation	β-strand	Extended	Normalized frequency of extended structure (Burgess et al., 1974)	0.132	0.056	0.056	0.12	0.123	0.000561618	0.00198131	15,16,17	IVA	0.232	0.356	-0.144	0.144	0.01
TMD_C_JMD_C-Pattern(C,8,11,15)-FINA910104	Conformation	α-helix (C-cap)	α-helix termination	Helix termination parameter at posision j+1 (Finkelstein et al., 1991)	0.184	0.062	0.062	0.079	0.091	2.028e-07	1.73381e-05	29,33,36	L-L-P	0.147	0.345	-0.14	0.14	-0.3
TMD_C_JMD_C-Segment(7,10)-BAEK050101	Conformation	β-strand	Linker index (negative linker propensity, 10-100 AA long region)	Linker index (Bae et al., 2005)	0.136	0.072	-0.072	0.142	0.174	0.000352417	0.00152679	35,36	LP	1.013	1.315	0.131	0.131	-0.07
JMD_N_TMD_N-Pattern(N,4,7,11)-QIAN880127	Conformation	Coil (N-term)	Coil (N-terminal)	Weights for coil at the window position of -6 (Qian-Sejnowski, 1988)	0.168	0.072	-0.072	0.117	0.124	1.1141e-05	0.000216346	4,7,11	L-N-L	0.616	1.124	-0.121	0.121	0.03
TMD-Pattern(N,1,4,7)-RADA880106	ASA/Volume	Volume	Accessible surface area (ASA)	Accessible surface area (Radzicka-Wolfenden, 1988)	0.135	0.058	-0.058	0.115	0.125	0.000384583	0.00161033	11,14,17	L-T-A	0.244	0.503	-0.109	0.109	-0.02
TMD_C_JMD_C-Pattern(N,10,14)-HUTJ700102	Energy	Entropy	Entropy	Absolute entropy (Hutchens, 1970)	0.14	0.087	0.087	0.145	0.183	0.000250491	0.00125172	32,36	Y-P	0.163	0.333	-0.109	0.109	-0.2
JMD_N_TMD_N-Pattern(N,3,6,9,13)-RICJ880107	Conformation	π-helix	α-helix	Relative preference value at N4 (Richardson-Richardson, 1988)	0.155	0.067	-0.067	0.106	0.129	4.72622e-05	0.000496215	3,6,9,13	E-C-T-V	0.335	0.65	0.105	0.105	-0.01
TMD_C_JMD_C-Segment(4,5)-LEVM760105	Shape	Side chain length	Side chain length	Radius of gyration of side chain (Levitt, 1976)	0.204	0.106	0.106	0.133	0.145	8.29e-08	9.39472e-06	35,36,37,38	LPWY	1.992	2.929	-0.091	0.091	-0.06
JMD_N_TMD_N-Pattern(C,4,8,11)-ANDN920101	Structure-Activity	Backbone-dynamics (-CH)	α-CH chemical shifts (backbone-dynamics)	alpha-CH chemical shifts (Andersen et al., 1992)	0.13	0.088	-0.088	0.181	0.187	0.000673983	0.00219043	12,15,19	I-I-M	0.42	0.643	0.082	0.082	-0.04
TMD_C_JMD_C-Pattern(C,4,8,11)-BIOV880101	ASA/Volume	Buried	Buriability	Information value for accessibility; average fraction 35% (Biou et al., 1988)	0.153	0.085	-0.085	0.136	0.161	5.89434e-05	0.000560816	33,36,40	L-P-R	0.474	0.931	0.072	0.072	0.03
JMD_N_TMD_N-Segment(2,3)-CHAM830105	Shape	Side chain length	n atoms in side chain (3+1)	The number of atoms in the side chain labelled 3+1 (Charton-Charton, 1983)	0.128	0.057	-0.057	0.128	0.131	0.000672113	0.00218711	8,9,10,11,12,13,14	ITLLIVT	0.122	0.273	0.067	0.067	-0.13
TMD_C_JMD_C-Pattern(C,4,8,11)-EISD860101	Polarity	Hydrophobicity	Solvation free energy	Solvation free energy (Eisenberg-McLachlan, 1986)	0.162	0.084	-0.084	0.143	0.148	2.07737e-05	0.000303896	33,36,40	L-P-R	0.33	0.378	0.036	0.036	0.03
JMD_N_TMD_N-Pattern(C,6,9,12)-RICJ880111	Conformation	π-helix	α-helix	Relative preference value at C4 (Richardson-Richardson, 1988)	0.133	0.054	-0.054	0.113	0.124	0.000466097	0.00178464	11,14,17	L-T-A	0.113	0.233	0.024	0.024	-0.03
TMD_C_JMD_C-Pattern(N,4,8)-CORJ870107	Polarity	Amphiphilicity (α-helix)	Amphiphilicity (α-helix)	TOTFT index (Cornette et al., 1987)	0.147	0.086	0.086	0.164	0.196	0.000111258	0.000798745	26,30	V-C	0.42	0.766	0.018	0.018	0.01
TMD_C_JMD_C-Pattern(C,8,11,15)-MONM990101	Conformation	β-turn (TM helix)	β-turn (TM helix)	Turn propensity scale for transmembrane helices (Monne et al., 1999)	0.137	0.073	0.073	0.137	0.169	0.000297172	0.00137283	29,33,36	L-L-P	0.18	0.297	-0.01	0.01	-0.02
