# Supplementary material for: Charting γ-secretase substrates by explainable AI
Source: Nat Commun. 2025 Jul 1;16:5428. doi: 10.1038/s41467-025-60638-z (PMC12219630; doi:10.1038/s41467-025-60638-z)
Supplement: Supplementary file 6 — Source Data [file 41467_2025_60638_MOESM6_ESM.zip › Breimann et al_Source Data/Source Data_Fig10.xlsx]

## Sheet: KEY
Display Item	Explanation for Source Data
Fig. 10a	Counts and relative frequencies of newly identified high-confidence (HC) substrates among all HC and known substrates, including associated new pathway links, disease links, and TMD-JMD mutations.
Fig. 10b	Number of newly associated disease links for new HC substrates grouped by DisGeNET disease classes.
Fig. 10c	Top 20 new HC substrates with associated new disease links (used as input for chord diagram).
Fig. 10d	Network-based scores (degree, stress centrality, neighborhood connectivity) for each protein, including exact P-values from two-sided Mann-Whitney-U tests comparing confidence-based substrate classes.
Remarks:	Column headers of shown data are highlighted in blue (additional columns are included for clarity).
	See Supplementary Data 20 for a description of column headers for Fig. 10c.
	See Supplementary Data 17 for a description of column headers for Fig. 10d.

## Sheet: Fig10a
	Count in new HC substrates	% in new HC substrates*
Proteins	160	53		*: (rel. to new HC substrates + known substrats)
Pathway links (new)	157	7
Disease links (new)	313	9
TMD-JMD mutations	39	31

## Sheet: Fig10b
DisGeNET class	Number of new disease links
Neoplasms	40
Pathological conditions	33
Immune diseases	29
Unclassified	28
Genetic diseases	26
Women´s health issues	23
Digestive diseases	15
Mental disorders	13
Neurological diseases	13
Skin & tissue diseases	13
Cardiovascular diseases	13
Orthopedic diseases	9
Endocrine diseases	9
Others	49
	313

## Sheet: Fig10c
geneName	diseaseName	diseaseClassName		gene_names	GO.ID (Pathways)	Description
ACVRL1	2-oxo-hept-3-ene-1,7-dioate hydratase activity	Unclassified		ACVRL1	REAC:R-HSA-201451	Signaling by BMP
ACVRL1	Arteriovenous malformation of liver	Congenital, Hereditary, and Neonatal Diseases and Abnormalities		ACVRL1	REAC:R-HSA-9006936	Signaling by TGFB family members
ACVRL1	Blood Coagulation Disorders	Hemic and Lymphatic Diseases		AREG	REAC:R-HSA-446203	Asparagine N-linked glycosylation
ACVRL1	Congenital pulmonary arteriovenous malformation	Respiratory Tract Diseases		AREG	REAC:R-HSA-5694530	Cargo concentration in the ER
ACVRL1	Epistaxis	Pathological Conditions, Signs and Symptoms		AREG	REAC:R-HSA-204005	COPII-mediated vesicle transport
ACVRL1	Familial primary pulmonary hypertension	Respiratory Tract Diseases		AREG	REAC:R-HSA-199977	ER to Golgi Anterograde Transport
ACVRL1	Familial pulmonary arterial hypertension	Unclassified		AREG	REAC:R-HSA-948021	Transport to the Golgi and subsequent modification
ACVRL1	HEREDITARY HEMORRHAGIC TELANGIECTASIA-RELATED PULMONARY ARTERIAL HYPERTENSION	Cardiovascular Diseases		CD163	REAC:R-HSA-9662834	CD163 mediating an anti-inflammatory response
ACVRL1	Hereditary hemorrhagic telangiectasia	Congenital, Hereditary, and Neonatal Diseases and Abnormalities		CD274	REAC:R-HSA-9701898	STAT3 nuclear events downstream of ALK signaling
ACVRL1	OSLER-RENDU-WEBER SYNDROME 2	Congenital, Hereditary, and Neonatal Diseases and Abnormalities		CD274	REAC:R-HSA-201556	Signaling by ALK
ACVRL1	Pulmonary Arterial Remodeling	Pathological Conditions, Signs and Symptoms		CD79A,CD22	REAC:R-HSA-5690714	CD22 mediated BCR regulation
ACVRL1	Pulmonary Arteriovenous Fistulas	Pathological Conditions, Signs and Symptoms		CD79A,CD22	REAC:R-HSA-983705	Signaling by the B Cell Receptor (BCR)
ACVRL1	Pulmonary arteriovenous malformation	Congenital, Hereditary, and Neonatal Diseases and Abnormalities		CD79A,CD22	REAC:R-HSA-983695	Antigen activates B Cell Receptor (BCR) leading to generation of second messengers
ACVRL1	Telangiectasia, Hereditary Hemorrhagic, Type 1	Congenital, Hereditary, and Neonatal Diseases and Abnormalities		CD86	REAC:R-HSA-389357	CD28 dependent PI3K/Akt signaling
ACVRL1	Vascular Remodeling	Pathological Conditions, Signs and Symptoms		CD86	REAC:R-HSA-389356	CD28 co-stimulation
AREG	Alveolitis, Fibrosing	Respiratory Tract Diseases		CD86	REAC:R-HSA-389359	CD28 dependent Vav1 pathway
AREG	Cancer of Head	Neoplasms		CD86	REAC:R-HSA-389513	CTLA4 inhibitory signaling
AREG	Cancer of Neck	Neoplasms		CD86,HLA-DPB1,CD274	REAC:R-HSA-388841	Costimulation by the CD28 family
AREG	Head Neoplasms	Neoplasms		EGFR	REAC:R-HSA-1236382	Constitutive Signaling by Ligand-Responsive EGFR Cancer Variants
AREG	Head and Neck Neoplasms	Neoplasms		EGFR	REAC:R-HSA-9609646	HCMV Infection
AREG	Neck Neoplasms	Neoplasms		EGFR	REAC:R-HSA-5637812	Signaling by EGFRvIII in Cancer
AREG	Upper Aerodigestive Tract Neoplasms	Neoplasms		EGFR	REAC:R-HSA-5637815	Signaling by Ligand-Responsive EGFR Variants in Cancer
CD163	Abortion, Tubal	Female Urogenital Diseases and Pregnancy Complications		EGFR	REAC:R-HSA-8857538	PTK6 promotes HIF1A stabilization
CD163	Arterial Diseases, Common Carotid	Cardiovascular Diseases		EGFR	REAC:R-HSA-2179392	EGFR Transactivation by Gastrin
CD163	Carotid Atherosclerosis	Cardiovascular Diseases		EGFR	REAC:R-HSA-5637810	Constitutive Signaling by EGFRvIII
CD163	Early Pregnancy Loss	Female Urogenital Diseases and Pregnancy Complications		EGFR	REAC:R-HSA-9609690	HCMV Early Events
CD163	External Carotid Artery Diseases	Cardiovascular Diseases		EGFR	REAC:R-HSA-881907	Gastrin-CREB signalling pathway via PKC and MAPK
CD163	Internal Carotid Artery Diseases	Cardiovascular Diseases		ERBB2	REAC:R-HSA-9665737	Drug resistance in ERBB2 TMD/JMD mutants
CD163	Miscarriage	Female Urogenital Diseases and Pregnancy Complications		ERBB2	REAC:R-HSA-9665245	Resistance of ERBB2 KD mutants to tesevatinib
CD163	Spontaneous abortion	Female Urogenital Diseases and Pregnancy Complications		ERBB2	REAC:R-HSA-9665246	Resistance of ERBB2 KD mutants to neratinib
CD274	Adult Diffuse Large B-Cell Lymphoma	Immune System Diseases		ERBB2	REAC:R-HSA-9665244	Resistance of ERBB2 KD mutants to sapitinib
CD274	Malignant neoplasm of thymus	Hemic and Lymphatic Diseases		ERBB2	REAC:R-HSA-9665250	Resistance of ERBB2 KD mutants to AEE788
CD274	Neoplasms, Radiation-Induced	Wounds and Injuries		ERBB2	REAC:R-HSA-9665251	Resistance of ERBB2 KD mutants to lapatinib
CD274	Radiation-Induced Cancer	Wounds and Injuries		ERBB2	REAC:R-HSA-9665249	Resistance of ERBB2 KD mutants to afatinib
CD274	Thymus Neoplasms	Hemic and Lymphatic Diseases		ERBB2	REAC:R-HSA-9665247	Resistance of ERBB2 KD mutants to osimertinib
CD79A	AGAMMAGLOBULINEMIA 3	Unclassified		ERBB2	REAC:R-HSA-9634285	Constitutive Signaling by Overexpressed ERBB2
CD79A	AGAMMAGLOBULINEMIA 3, AUTOSOMAL RECESSIVE	Unclassified		ERBB2	REAC:R-HSA-9652282	Drug-mediated inhibition of ERBB2 signaling
CD79A	Agammaglobulinemia	Immune System Diseases		ERBB2	REAC:R-HSA-9665233	Resistance of ERBB2 KD mutants to trastuzumab
CD79A	Agammaglobulinemia, non-Bruton type	Immune System Diseases		ERBB2	REAC:R-HSA-9665230	Drug resistance in ERBB2 KD mutants
CD79A	Hypogammaglobulinemia	Immune System Diseases		ERBB2,EGFR	REAC:R-HSA-8866910	TFAP2 (AP-2) family regulates transcription of growth factors and their receptors
CD79A	Lymphoma, Non-Hodgkin	Immune System Diseases		ERBB2,EGFR	REAC:R-HSA-1251932	PLCG1 events in ERBB2 signaling
CD86	Bronchiolitis Obliterans	Respiratory Tract Diseases		ERBB2,EGFR	REAC:R-HSA-8864260	Transcriptional regulation by the AP-2 (TFAP2) family of transcription factors
CD86	Corneal Diseases	Eye Diseases		ERBB2,EGFR	REAC:R-HSA-9665348	Signaling by ERBB2 ECD mutants
CD86	Dental Pulp Exposure	Stomatognathic Diseases		ERBB2,PLXNB1	REAC:R-HSA-416572	Sema4D induced cell migration and growth-cone collapse
CD86	Guillain-Barre Syndrome	Immune System Diseases		FAS	REAC:R-HSA-3371378	Regulation by c-FLIP
EGFR	Arthritis, Adjuvant-Induced	Musculoskeletal Diseases		FAS	REAC:R-HSA-69416	Dimerization of procaspase-8
EGFR	Arthritis, Collagen-Induced	Musculoskeletal Diseases		FAS	REAC:R-HSA-75157	FasL/ CD95L signaling
EGFR	Arthritis, Experimental	Musculoskeletal Diseases		FAS	REAC:R-HSA-3700989	Transcriptional Regulation by TP53
EGFR	Bile Duct Neoplasms	Digestive System Diseases		FAS	REAC:R-HSA-5218859	Regulated Necrosis
EGFR	Bile duct carcinoma	Digestive System Diseases		FAS	REAC:R-HSA-5213460	RIPK1-mediated regulated necrosis
EGFR	Bronchioloalveolar Adenocarcinoma	Neoplasms		FAS	REAC:R-HSA-5675482	Regulation of necroptotic cell death
EGFR	Cancer of Head	Neoplasms		FAS	REAC:R-HSA-5218900	CASP8 activity is inhibited
EGFR	Cancer of Nasopharynx	Otorhinolaryngologic Diseases		FAS	REAC:R-HSA-140534	Caspase activation via Death Receptors in the presence of ligand
EGFR	Cancer of Neck	Neoplasms		FAS	REAC:R-HSA-6803211	TP53 Regulates Transcription of Death Receptors and Ligands
EGFR	Carcinoma in situ of endometrium	Female Urogenital Diseases and Pregnancy Complications		FAS	REAC:R-HSA-5633008	TP53 Regulates Transcription of Cell Death Genes
EGFR	Chloracne	Skin and Connective Tissue Diseases		FCGR2A	REAC:R-HSA-2029485	Role of phospholipids in phagocytosis
EGFR	Dermatitis	Skin and Connective Tissue Diseases		FCGR2A	REAC:R-HSA-2029482	Regulation of actin dynamics for phagocytic cup formation
EGFR	Endometrial adenocarcinoma	Female Urogenital Diseases and Pregnancy Complications		FCGR2A	REAC:R-HSA-2029481	FCGR activation
EGFR	Extrahepatic Cholangiocarcinoma	Neoplasms		FCGR2A	REAC:R-HSA-9664323	FCGR3A-mediated IL10 synthesis
EGFR	Head Neoplasms	Neoplasms		FCGR2A	REAC:R-HSA-2029480	Fcgamma receptor (FCGR) dependent phagocytosis
EGFR	Head and Neck Neoplasms	Neoplasms		FCGR2A,RAMP3,CD163	REAC:R-HSA-9664433	Leishmania parasite growth and survival
EGFR	INFLAMMATORY SKIN AND BOWEL DISEASE, NEONATAL, 2	Unclassified		FCGR2A,RAMP3,CD163	REAC:R-HSA-9662851	Anti-inflammatory response favouring Leishmania parasite infection
EGFR	Intrahepatic Cholangiocarcinoma	Neoplasms		GUCY2C	REAC:R-HSA-8935690	Digestion
EGFR	Marijuana Abuse	Mental Disorders		GUCY2C	REAC:R-HSA-5339562	Uptake and actions of bacterial toxins
EGFR	Neck Neoplasms	Neoplasms		GUCY2C	REAC:R-HSA-8942233	Intestinal infectious diseases
EGFR	Neonatal inflammatory skin and bowel disease	Digestive System Diseases		GUCY2C	REAC:R-HSA-8963743	Digestion and absorption
EGFR	Neoplasm Recurrence, Local	Pathological Conditions, Signs and Symptoms		HFE	REAC:R-HSA-917937	Iron uptake and transport
EGFR	Papilloma	Neoplasms		HFE	REAC:R-HSA-917977	Transferrin endocytosis and recycling
EGFR	Papilloma, Squamous Cell	Neoplasms		HLA-DPB1	REAC:R-HSA-202424	Downstream TCR signaling
EGFR	Papillomatosis	Neoplasms		HLA-DPB1	REAC:R-HSA-2132295	MHC class II antigen presentation
EGFR	Peptic Esophagitis	Digestive System Diseases		HLA-DPB1	REAC:R-HSA-202433	Generation of second messenger molecules
EGFR	Rectal Carcinoma	Digestive System Diseases		HLA-DPB1	REAC:R-HSA-202430	Translocation of ZAP-70 to Immunological synapse
EGFR	Squamous cell carcinoma of tongue	Stomatognathic Diseases		HLA-DPB1,CD274	REAC:R-HSA-389948	PD-1 signaling
EGFR	Upper Aerodigestive Tract Neoplasms	Neoplasms		HLA-DPB1,PTPRJ	REAC:R-HSA-202403	TCR signaling
EGFR	gliosarcoma	Neoplasms		HLA-DPB1,PTPRJ	REAC:R-HSA-202427	Phosphorylation of CD3 and TCR zeta chains
ERBB2	Adult Medulloblastoma	Neoplasms		MCAM	REAC:R-HSA-9013106	RHOC GTPase cycle
ERBB2	Biliary Tract Neoplasm	Digestive System Diseases		MCAM	REAC:R-HSA-8980692	RHOA GTPase cycle
ERBB2	Childhood Medulloblastoma	Neoplasms		MCAM	REAC:R-HSA-9035034	RHOF GTPase cycle
ERBB2	Desmoplastic Medulloblastoma	Neoplasms		MCAM	REAC:R-HSA-9013026	RHOB GTPase cycle
ERBB2	Embolism, Tumor	Pathological Conditions, Signs and Symptoms		PNPLA7,PNPLA6	REAC:R-HSA-1483257	Phospholipid metabolism
ERBB2	Extrahepatic Cholangiocarcinoma	Neoplasms		PNPLA7,PNPLA6	REAC:R-HSA-1483255	PI Metabolism
ERBB2	GLIOMA SUSCEPTIBILITY 1	Unclassified		PNPLA7,PNPLA6	REAC:R-HSA-6814848	Glycerophospholipid catabolism
ERBB2	Gallbladder Carcinoma	Digestive System Diseases		RAMP3	REAC:R-HSA-373080	Class B/2 (Secretin family receptors)
ERBB2	Gastrointestinal Neoplasms	Digestive System Diseases		RAMP3	REAC:R-HSA-418555	G alpha (s) signalling events
ERBB2	Head and Neck Neoplasms	Neoplasms		RAMP3	REAC:R-HSA-9660821	ADORA2B mediated anti-inflammatory cytokines production
ERBB2	Intrahepatic Cholangiocarcinoma	Neoplasms		RAMP3	REAC:R-HSA-419812	Calcitonin-like ligand receptors
ERBB2	Malignant neoplasm of gastrointestinal tract	Digestive System Diseases		ROBO2	REAC:R-HSA-9010642	ROBO receptors bind AKAP5
ERBB2	Medulloblastoma	Neoplasms		TOMM70	REAC:R-HSA-1632852	Macroautophagy
ERBB2	Medullomyoblastoma	Neoplasms		TOMM70	REAC:R-HSA-5205685	PINK1-PRKN Mediated Mitophagy
ERBB2	Melanotic medulloblastoma	Neoplasms		TOMM70	REAC:R-HSA-5689880	Ub-specific processing proteases
ERBB2	Mouth Neoplasms	Stomatognathic Diseases		TOMM70	REAC:R-HSA-5205647	Mitophagy
ERBB2	Neoplasm Recurrence, Local	Pathological Conditions, Signs and Symptoms		TOMM70	REAC:R-HSA-9612973	Autophagy
ERBB2	Neoplasm of uncertain or unknown behavior of ovary	Endocrine System Diseases		TOMM70	REAC:R-HSA-5688426	Deubiquitination
ERBB2	Papilloma	Neoplasms		TOMM70	REAC:R-HSA-1268020	Mitochondrial protein import
ERBB2	Papilloma, Squamous Cell	Neoplasms		TOMM70	REAC:R-HSA-9663891	Selective autophagy
ERBB2	Papillomatosis	Neoplasms
ERBB2	Wallerian Degeneration	Pathological Conditions, Signs and Symptoms
FAS	Acute alcoholic liver disease	Mental Disorders
FAS	Anemia, Splenic	Hemic and Lymphatic Diseases
FAS	Autoimmune Lymphoproliferative Syndrome	Immune System Diseases
FAS	Autoimmune Lymphoproliferative Syndrome Type 1, Autosomal Dominant	Immune System Diseases
FAS	Autoimmune Lymphoproliferative Syndrome Type 2B	Immune System Diseases
FAS	Brain Diseases, Metabolic	Nutritional and Metabolic Diseases
FAS	Bright Disease	Female Urogenital Diseases and Pregnancy Complications
FAS	Chronic left-sided ulcerative colitis	Digestive System Diseases
FAS	Clonorchiasis	Infections
FAS	Endophthalmitis	Eye Diseases
FAS	Gastric ulcer	Digestive System Diseases
FAS	Granulomatous Slack Skin	Immune System Diseases
FAS	HELLP Syndrome	Female Urogenital Diseases and Pregnancy Complications
FAS	Hematological Disease	Hemic and Lymphatic Diseases
FAS	Heroin Dependence	Mental Disorders
FAS	Hypersplenism	Hemic and Lymphatic Diseases
FAS	Hypothermia, natural	Pathological Conditions, Signs and Symptoms
FAS	Lymphoma, Non-Hodgkin	Immune System Diseases
FAS	Lymphoma, T-Cell, Cutaneous	Immune System Diseases
FAS	Malaria, Falciparum	Infections
FAS	Male Germ Cell Tumor	Endocrine System Diseases
FAS	Male infertility	Male Urogenital Diseases
FAS	Nephritis	Female Urogenital Diseases and Pregnancy Complications
FAS	Pregnancy Complications, Cardiovascular	Cardiovascular Diseases
FAS	Sicca Syndrome	Immune System Diseases
FAS	Sjogren's Syndrome	Immune System Diseases
FAS	Taste Disorder, Anterior Tongue	Pathological Conditions, Signs and Symptoms
FAS	Taste Disorder, Posterior Tongue	Pathological Conditions, Signs and Symptoms
FAS	Taste Disorder, Primary	Pathological Conditions, Signs and Symptoms
FAS	Taste Disorder, Primary, Bitter	Pathological Conditions, Signs and Symptoms
FAS	Taste Disorder, Primary, Salt	Pathological Conditions, Signs and Symptoms
FAS	Taste Disorder, Primary, Sweet	Pathological Conditions, Signs and Symptoms
FAS	Taste Disorder, Secondary	Pathological Conditions, Signs and Symptoms
FAS	Taste Disorder, Secondary, Bitter	Pathological Conditions, Signs and Symptoms
FAS	Taste Disorder, Secondary, Salt	Pathological Conditions, Signs and Symptoms
FAS	Taste Disorder, Secondary, Sweet	Pathological Conditions, Signs and Symptoms
FAS	Taste Disorders	Pathological Conditions, Signs and Symptoms
FAS	Taste, Metallic	Pathological Conditions, Signs and Symptoms
FAS	Uveomeningoencephalitic Syndrome	Immune System Diseases
FAS	Varicocele	Cardiovascular Diseases
FAS	intracranial glioma	Nervous System Diseases
FCGR2A	Idiopathic crescentic glomerulonephritis	Female Urogenital Diseases and Pregnancy Complications
FCGR2A	Libman-Sacks Disease	Immune System Diseases
FCGR2A	Malaria	Infections
FCGR2A	Mucocutaneous Lymph Node Syndrome	Skin and Connective Tissue Diseases
FCGR2A	Sicca Syndrome	Immune System Diseases
FCGR2A	Sjogren's Syndrome	Immune System Diseases
FCGR2A	Wallerian Degeneration	Pathological Conditions, Signs and Symptoms
FCGR2C	Immune thrombocytopenic purpura	Pathological Conditions, Signs and Symptoms
GUCY2C	Abdominal obesity metabolic syndrome	Nutritional and Metabolic Diseases
GUCY2C	Congenital secretory diarrhea, sodium type (disorder)	Pathological Conditions, Signs and Symptoms
GUCY2C	DIARRHEA 6	Unclassified
GUCY2C	Meconium ileus	Digestive System Diseases
HFE	Alcoholic Liver Diseases	Chemically-Induced Disorders
HFE	Erythrocyte Mean Corpuscular Hemoglobin Test	Unclassified
HFE	Hematopoetic Myelodysplasia	Hemic and Lymphatic Diseases
HFE	Iron Metabolism Disorders	Nutritional and Metabolic Diseases
HFE	Lead Poisoning	Chemically-Induced Disorders
HFE	MICROVASCULAR COMPLICATIONS OF DIABETES, SUSCEPTIBILITY TO, 7 (finding)	Unclassified
HFE	MYELODYSPLASTIC SYNDROME	Hemic and Lymphatic Diseases
HFE	Porphyria Cutanea Tarda	Nutritional and Metabolic Diseases
HFE	Porphyria, South African type	Unclassified
HFE	Variegate Porphyria	Nutritional and Metabolic Diseases
HLA-DPB1	Angioedema	Immune System Diseases
HLA-DPB1	Asthma, Aspirin-Induced	Chemically-Induced Disorders
HLA-DPB1	Berylliosis	Occupational Diseases
HLA-DPB1	Beryllium Disease	Occupational Diseases
HLA-DPB1	Chronic berylliosis	Wounds and Injuries
HLA-DPB1	Dermatitis, Irritant	Skin and Connective Tissue Diseases
HLA-DPB1	Drug Eruptions	Chemically-Induced Disorders
HLA-DPB1	Granulomatosis with polyangiitis	Immune System Diseases
HLA-DPB1	Morbilliform Drug Reaction	Chemically-Induced Disorders
HLA-DPB1	Urticaria	Immune System Diseases
KITLG	Cancer, Embryonal	Neoplasms
KITLG	Cancer, Embryonal and Mixed	Neoplasms
KITLG	Cutaneous Mastocytosis	Skin and Connective Tissue Diseases
KITLG	DEAFNESS, AUTOSOMAL DOMINANT 69	Unclassified
KITLG	Embryonal Neoplasm	Neoplasms
KITLG	Germ Cell Cancer	Neoplasms
KITLG	Germ cell tumor	Neoplasms
KITLG	HYPERPIGMENTATION, FAMILIAL PROGRESSIVE	Skin and Connective Tissue Diseases
KITLG	Malignant neoplasm of testis	Endocrine System Diseases
KITLG	Mastocytosis, Bullous	Skin and Connective Tissue Diseases
KITLG	Mastocytosis, Diffuse Cutaneous	Skin and Connective Tissue Diseases
KITLG	Melanosis, Universal	Skin and Connective Tissue Diseases
KITLG	Nasal Polyps	Pathological Conditions, Signs and Symptoms
KITLG	Neoplasms, Embryonal and Mixed	Neoplasms
KITLG	Neoplasms, Germ Cell and Embryonal	Neoplasms
KITLG	Testicular Neoplasms	Endocrine System Diseases
KITLG	Tumor of Rete Testis	Endocrine System Diseases
KITLG	Waardenburg Syndrome Type 2	Congenital, Hereditary, and Neonatal Diseases and Abnormalities
LRP4	Congenital Myasthenic Syndromes, Postsynaptic	Congenital, Hereditary, and Neonatal Diseases and Abnormalities
LRP4	Congenital Myasthenic Syndromes, Presynaptic	Congenital, Hereditary, and Neonatal Diseases and Abnormalities
LRP4	Hyperostosis of skull	Musculoskeletal Diseases
LRP4	MYASTHENIC SYNDROME, CONGENITAL, 17	Unclassified
LRP4	Myasthenic Syndromes, Congenital, Slow Channel	Congenital, Hereditary, and Neonatal Diseases and Abnormalities
LRP4	Odontome	Congenital, Hereditary, and Neonatal Diseases and Abnormalities
LRP4	Polydactyly	Congenital, Hereditary, and Neonatal Diseases and Abnormalities
LRP4	SCLEROSTEOSIS 2	Unclassified
LRP4	Sclerosteosis	Congenital, Hereditary, and Neonatal Diseases and Abnormalities
LRP4	Syndactyly Cenani Lenz type	Congenital, Hereditary, and Neonatal Diseases and Abnormalities
MCAM	Asbestos-Related Malignant Mesothelioma	Respiratory Tract Diseases
MCAM	Autoimmune Diseases of the Nervous System	Immune System Diseases
MCAM	Diffuse malignant mesothelioma	Respiratory Tract Diseases
MCAM	Immune Disorders, Nervous System	Immune System Diseases
MCAM	Mesothelioma malignant advanced	Respiratory Tract Diseases
PNPLA6	Acquired Polyneuropathy	Nervous System Diseases
PNPLA6	Anterior Horn Cell Disease	Nervous System Diseases
PNPLA6	Autosomal Recessive Hereditary Spastic Paraplegia	Congenital, Hereditary, and Neonatal Diseases and Abnormalities
PNPLA6	Cerebellar Ataxia and Hypogonadotropic Hypogonadism	Pathological Conditions, Signs and Symptoms
PNPLA6	Chorioretinal Dystrophy, Spinocerebellar Ataxia, and Hypogonadotropic Hypogonadism	Endocrine System Diseases
PNPLA6	Familial Motor Neuron Disease	Nervous System Diseases
PNPLA6	HMSN Type V	Congenital, Hereditary, and Neonatal Diseases and Abnormalities
PNPLA6	Hereditary Autosomal Dominant Spastic Paraplegia	Congenital, Hereditary, and Neonatal Diseases and Abnormalities
PNPLA6	Hereditary X-Linked Recessive Spastic Paraplegia	Congenital, Hereditary, and Neonatal Diseases and Abnormalities
PNPLA6	Lateral Sclerosis	Nervous System Diseases
PNPLA6	Laurence-Moon Syndrome	Congenital, Hereditary, and Neonatal Diseases and Abnormalities
PNPLA6	Motor Neuron Disease	Nervous System Diseases
PNPLA6	Motor Neuron Disease, Lower	Nervous System Diseases
PNPLA6	Motor Neuron Disease, Secondary	Nervous System Diseases
PNPLA6	Motor Neuron Disease, Upper	Nervous System Diseases
PNPLA6	Oliver-McFarlane syndrome	Mental Disorders
PNPLA6	Polydactyly	Congenital, Hereditary, and Neonatal Diseases and Abnormalities
PNPLA6	Polyneuropathy	Nervous System Diseases
PNPLA6	Polyneuropathy, Critical Illness	Nervous System Diseases
PNPLA6	Polyneuropathy, Familial	Nervous System Diseases
PNPLA6	Polyneuropathy, Motor	Nervous System Diseases
PNPLA6	Sick Building Syndrome	Disorders of Environmental Origin
PNPLA6	Spastic Paraplegia 39, Autosomal Recessive	Congenital, Hereditary, and Neonatal Diseases and Abnormalities
PNPLA6	X-Linked, Spastic Paraplegia, Hereditary	Congenital, Hereditary, and Neonatal Diseases and Abnormalities
ROBO2	Extrahepatic Cholangiocarcinoma	Neoplasms
ROBO2	Familial vesicoureteral reflux	Unclassified
ROBO2	Intrahepatic Cholangiocarcinoma	Neoplasms
ROBO2	Liver Diseases, Parasitic	Digestive System Diseases
ROBO2	Vesico-Ureteral Reflux	Female Urogenital Diseases and Pregnancy Complications
ROBO2	Vesicoureteral Reflux 2	Female Urogenital Diseases and Pregnancy Complications

## Sheet: Fig10d
Protein information					Prediction			Network (confidence>=0.4)					P-value (-log10)
entry	name	gene_name	dataset	class	pred_class	PRED_MEAN [%]	PRED_STD [%]	degree	stress_centrality	neighborhood_connectivity			Network parameters (cofidence>=0.4)
P16150	LEUK_HUMAN	SPN	SUBEXPERT	SS_TYPE1	HC substrate	95.22	2.02	76	33034	94.5132		pred_class (vs HC substrate)	degree	stress_centrality	neighborhood_connectivity
P28827	PTPRM_HUMAN	PTPRM	SUBEXPERT	SS_TYPE1	HC substrate	94.79	2.09	16	19440	47.25		LC substrate	9.23792	5.57132	1.56927
P10586	PTPRF_HUMAN	PTPRF	SUBEXPERT	SS_TYPE1	HC substrate	94.64	2.03	27	52036	42.7778		LC non-substrate	16.5611	8.30057	9.65934
Q06418	TYRO3_HUMAN	TYRO3	SUBEXPERT	SS_TYPE1	HC substrate	94.49	2.14	6	37820	50.3333		HC non-substrate	7.79247	4.68946	5.94435
P54764	EPHA4_HUMAN	EPHA4	SUBEXPERT	SS_TYPE1	HC substrate	94.39	2.26	52	90640	45.4231
P19022	CADH2_HUMAN	CDH2	SUBEXPERT	SS_TYPE1	HC substrate	94.37	2.47	105	686488	55.3714
O60469	DSCAM_HUMAN	DSCAM	SUBEXPERT	SS_TYPE1	HC substrate	94.34	1.96	35	68810	35
Q14118	DAG1_HUMAN	DAG1	SUBEXPERT	SS_TYPE1	HC substrate	94.24	2.12	26	89756	38.3077
P09603	CSF1_HUMAN	CSF1	SUBEXPERT	SS_TYPE1	HC substrate	94.07	2.42	83	154476	92.6747
P23468	PTPRD_HUMAN	PTPRD		SS_TYPE1	HC substrate	93.84	2.28	46	292770	32.7826
Q9UM47	NOTC3_HUMAN	NOTCH3	SUBEXPERT	SS_TYPE1	HC substrate	93.76	2.37	42	91398	72.5
Q04721	NOTC2_HUMAN	NOTCH2	SUBEXPERT	SS_TYPE1	HC substrate	93.54	2.28	32	96798	86.7812
P05067	A4_HUMAN	APP	SUBEXPERT	SS_TYPE1	HC substrate	93.4	2.54	88	1016488	56.5455
P12830	CADH1_HUMAN	CDH1	SUBEXPERT	SS_TYPE1	HC substrate	93.39	2.72	151	1381514	55.4305
Q06481	APLP2_HUMAN	APLP2	SUBEXPERT	SS_TYPE1	HC substrate	93.36	2.72	19	32118	46.0526
O14522	PTPRT_HUMAN	PTPRT		SS_TYPE1	HC substrate	93.16	2.62	21	127454	50.0952
P08581	MET_HUMAN	MET	SUBEXPERT	SS_TYPE1	HC substrate	93.16	2.61	80	377162	66.625
P22223	CADH3_HUMAN	CDH3		SS_TYPE1	HC substrate	92.91	2.48	40	69314	51.45
Q86VB7	C163A_HUMAN	CD163	OTHERS	SS_TYPE1	HC substrate	92.77	2.24	73	73882	88.9589
Q15303	ERBB4_HUMAN	ERBB4	SUBEXPERT	SS_TYPE1	HC substrate	92.77	3.79	64	218442	55.9062
Q15223	NECT1_HUMAN	NECTIN1	SUBEXPERT	SS_TYPE1	HC substrate	92.73	2.79	31	116168	43.3226
Q9HCJ2	LRC4C_HUMAN	LRRC4C		SS_TYPE1	HC substrate	92.5	2.58	17	24596	33.8824
Q8TD84	DSCL1_HUMAN	DSCAML1	SUBLIT	SS_TYPE1	HC substrate	92.37	2.68	18	55078	25.2778
P04439	HLAA_HUMAN	HLA-A	SUBEXPERT	SS_TYPE1	HC substrate	92.26	3.33	80	190032	72.3
Q9NZR2	LRP1B_HUMAN	LRP1B	SUBLIT	SS_TYPE1	HC substrate	92.02	3.28	15	37780	41.4
P16070	CD44_HUMAN	CD44	SUBEXPERT	SS_TYPE1	HC substrate	91.94	3.63	178	861078	72.2079
P17342	ANPRC_HUMAN	NPR3	SUBEXPERT	SS_TYPE1	HC substrate	91.88	2.62	4	1854	15
Q86YL7	PDPN_HUMAN	PDPN	SUBEXPERT	SS_TYPE1	HC substrate	91.87	3.61	38	47384	92.3421
P16422	EPCAM_HUMAN	EPCAM	SUBLIT	SS_TYPE1	HC substrate	91.81	4.86	60	164590	100.533
P01893	HLAH_HUMAN	HLA-H		SS_NO_TYPE	HC substrate	91.58	4.18
P30530	UFO_HUMAN	AXL	SUBEXPERT	SS_TYPE1	HC substrate	91.53	2.39	33	43330	82.1212
P30511	HLAF_HUMAN	HLA-F		SS_TYPE1	HC substrate	91.45	3.89	40	21242	46.425
P55283	CADH4_HUMAN	CDH4		SS_TYPE1	HC substrate	91.37	4.02	27	7348	39.3333
Q07954	LRP1_HUMAN	LRP1	SUBEXPERT	SS_TYPE1	HC substrate	91.34	3.68	46	191078	70.8261
Q13308	PTK7_HUMAN	PTK7	SUBEXPERT	SS_TYPE1	HC substrate	91.25	3.92	26	30362	39.5769
O60330	PCDGC_HUMAN	PCDHGA12		SS_TYPE1	HC substrate	91.23	4.06
P35590	TIE1_HUMAN	TIE1	SUBEXPERT	SS_TYPE1	HC substrate	91.22	3.48	10	1448	86.1
Q8N423	LIRB2_HUMAN	LILRB2		SS_TYPE1	HC substrate	91.18	4.2	57	109594	85.5789
Q8NHL6	LIRB1_HUMAN	LILRB1		SS_TYPE1	HC substrate	91.17	4.21	54	91348	88.0185
O75056	SDC3_HUMAN	SDC3	SUBEXPERT	SS_TYPE1	HC substrate	91.14	3.16	23	24822	57.5217
Q9UK00	CC018_HUMAN	C3orf18		SS_NO_TYPE	HC substrate	91.04	2.8	2	22158	4
P46531	NOTC1_HUMAN	NOTCH1	SUBEXPERT	SS_TYPE1	HC substrate	91.04	2.59	118	883410	66.7542
O75022	LIRB3_HUMAN	LILRB3	OTHERS	SS_TYPE1	HC substrate	90.99	4.4	26	27268	72.3077
Q15109	RAGE_HUMAN	AGER	SUBLIT	SS_TYPE1	HC substrate	90.96	3.75	18	14002	99.1667
Q12866	MERTK_HUMAN	MERTK	SUBEXPERT	SS_TYPE1	HC substrate	90.96	3.3	46	174192	70.6739
Q9NT99	LRC4B_HUMAN	LRRC4B	SUBEXPERT	SS_NO_TYPE	HC substrate	90.88	2.78	22	114034	29.8636
P19021	AMD_HUMAN	PAM	SUBEXPERT	SS_TYPE1	HC substrate	90.86	3.57	7	17002	21.1429
Q9BUF7	CRUM3_HUMAN	CRB3	OTHERS	SS_TYPE1	HC substrate	90.61	4.2	4	2266	48
Q9Y5H0	PCDG3_HUMAN	PCDHGA3	SUBLIT	SS_TYPE1	HC substrate	90.59	4.75
Q9HCM2	PLXA4_HUMAN	PLXNA4		SS_TYPE1	HC substrate	90.56	3.82	44	48668	41.6591
P17948	VGFR1_HUMAN	FLT1	SUBEXPERT	SS_TYPE1	HC substrate	90.52	4.26	69	176898	75.7101
P29317	EPHA2_HUMAN	EPHA2	SUBLIT	SS_TYPE1	HC substrate	90.52	4.46	48	74290	67.4167
P54753	EPHB3_HUMAN	EPHB3	SUBLIT	SS_TYPE1	HC substrate	90.51	4.3	24	17454	44.5833
P78324	SHPS1_HUMAN	SIRPA	SUBEXPERT	SS_TYPE1	HC substrate	90.45	2.88	57	424112	92.3684
Q9HBW1	LRRC4_HUMAN	LRRC4		SS_TYPE1	HC substrate	90.36	4.47	10	45762	40.1
P35613	BASI_HUMAN	BSG	SUBEXPERT	SS_TYPE1	HC substrate	90.36	3.73	47	196704	64.9149
Q92692	NECT2_HUMAN	NECTIN2	SUBLIT	SS_TYPE1	HC substrate	90.35	4.32	43	191448	68.2558
P51693	APLP1_HUMAN	APLP1	SUBEXPERT	SS_TYPE1	HC substrate	90.34	3.99	30	248824	24.6333
P43146	DCC_HUMAN	DCC	SUBEXPERT	SS_TYPE1	HC substrate	90.32	4.8	30	17482	35.9667
Q50LG9	LRC24_HUMAN	LRRC24		SS_NO_TYPE	HC substrate	90.19	4.22	4	27292	15
P21709	EPHA1_HUMAN	EPHA1		SS_TYPE1	HC substrate	90.11	4.34	51	107314	50.8039
Q9Y5G9	PCDG4_HUMAN	PCDHGA4		SS_TYPE1	HC substrate	90.09	4.81
Q92859	NEO1_HUMAN	NEO1	SUBLIT	SS_TYPE1	HC substrate	90.02	5.26	39	102240	38.359
Q9Y6N7	ROBO1_HUMAN	ROBO1	SUBEXPERT	SS_TYPE1	HC substrate	90.01	3.36	40	81664	42
Q8WWV6	FCAMR_HUMAN	FCAMR	OTHERS	SS_TYPE1	HC substrate	89.96	5.22	11	23628	45.2727
P08069	IGF1R_HUMAN	IGF1R	SUBEXPERT	SS_TYPE1	HC substrate	89.93	4.75	37	166504	72.2162
Q8NFZ4	NLGN2_HUMAN	NLGN2	SUBLIT	SS_TYPE1	HC substrate	89.88	4.02	34	154542	29
Q9UBG0	MRC2_HUMAN	MRC2		SS_TYPE1	HC substrate	89.77	4.79	7	1850	53.5714
Q9HD43	PTPRH_HUMAN	PTPRH		SS_TYPE1	HC substrate	89.74	7.39	3	38862	5.66667
P34741	SDC2_HUMAN	SDC2	SUBLIT	SS_TYPE1	HC substrate	89.66	5.1	23	26110	55.087
P22897	MRC1_HUMAN	MRC1		SS_TYPE1	HC substrate	89.48	5.12	70	181986	86.1286
Q13291	SLAF1_HUMAN	SLAMF1	OTHERS	SS_TYPE1	HC substrate	89.46	3.77	73	56616	89.0685
Q9Y5G8	PCDG5_HUMAN	PCDHGA5		SS_TYPE1	HC substrate	89.44	4.16
Q6UVK1	CSPG4_HUMAN	CSPG4	SUBLIT	SS_TYPE1	HC substrate	89.43	4.68	30	39994	63.7
Q685J3	MUC17_HUMAN	MUC17		SS_NO_TYPE	HC substrate	89.4	4.93	11	12996	17.7273
P25092	GUC2C_HUMAN	GUCY2C	OTHERS	SS_TYPE1	HC substrate	89.34	3.69	5	1438	8.8
P27930	IL1R2_HUMAN	IL1R2	SUBEXPERT	SS_TYPE1	HC substrate	89.11	3.85	26	23076	62.5385
P06729	CD2_HUMAN	CD2	OTHERS	SS_TYPE1	HC substrate	89.09	4.29	111	177476	81.7928
Q9Y5G5	PCDG8_HUMAN	PCDHGA8		SS_TYPE1	HC substrate	88.96	6.43
P33151	CADH5_HUMAN	CDH5	SUBLIT	SS_TYPE1	HC substrate	88.81	5.87	91	413256	59.2637
P40967	PMEL_HUMAN	PMEL	SUBLIT	SS_TYPE1	HC substrate	88.77	6.2	41	45312	99.0976
Q9UGT4	SUSD2_HUMAN	SUSD2	OTHERS	SS_TYPE1	HC substrate	88.76	4.96	3	6488	19
Q15262	PTPRK_HUMAN	PTPRK	SUBLIT	SS_TYPE1	HC substrate	88.7	5.19	21	119676	41.0952
P78310	CXAR_HUMAN	CXADR	SUBEXPERT	SS_TYPE1	HC substrate	88.6	5.23	10	32242	38.9
O95754	SEM4F_HUMAN	SEMA4F		SS_TYPE1	HC substrate	88.53	4.77	33	74136	45.303
A6BM72	MEG11_HUMAN	MEGF11	OTHERS	SS_TYPE1	HC substrate	88.51	5.94	9	76448	29.4444
Q9UKJ1	PILRA_HUMAN	PILRA	OTHERS	SS_TYPE1	HC substrate	88.51	5.98	19	31214	32.9474
Q9HDB5	NRX3B_HUMAN	NRXN3	SUBLIT	SS_TYPE1	HC substrate	88.51	5.87	46	155134	28.8913
Q9Y4C0	NRX3A_HUMAN	NRXN3	SUBLIT	SS_TYPE1	HC substrate	88.51	5.87
P58400	NRX1B_HUMAN	NRXN1	SUBEXPERT	SS_TYPE1	HC substrate	88.48	5.9	75	647288	28.32
Q9ULB1	NRX1A_HUMAN	NRXN1	SUBEXPERT	SS_TYPE1	HC substrate	88.48	5.9
P11912	CD79A_HUMAN	CD79A	OTHERS	SS_TYPE1	HC substrate	88.43	4.67	60	184244	93.4167
Q96PL5	ERMAP_HUMAN	ERMAP		SS_TYPE1	HC substrate	88.4	6.09	2	30	16
Q9H4D0	CSTN2_HUMAN	CLSTN2	SUBEXPERT	SS_TYPE1	HC substrate	88.37	4.63	9	48216	21.5556
P42081	CD86_HUMAN	CD86	OTHERS	SS_TYPE1	HC substrate	88.3	5.24	161	276136	73.559
P37023	ACVL1_HUMAN	ACVRL1	SUBLIT	SS_TYPE1	HC substrate	88.29	5	22	15550	50
P58401	NRX2B_HUMAN	NRXN2	SUBLIT	SS_TYPE1	HC substrate	88.29	6.16	54	319988	29.037
Q9P2S2	NRX2A_HUMAN	NRXN2	OTHERS	SS_TYPE1	HC substrate	88.29	6.16
Q8N2Q7	NLGN1_HUMAN	NLGN1	SUBEXPERT	SS_TYPE1	HC substrate	88.27	5.01	45	129010	24.9778
P08138	TNR16_HUMAN	NGFR	SUBEXPERT	SS_TYPE1	HC substrate	88.24	5	52	124642	73.8846
Q6ZV29	PLPL7_HUMAN	PNPLA7		SS_TYPE3	HC substrate	88.21	6.32	5	3518	6.4
O00548	DLL1_HUMAN	DLL1	SUBEXPERT	SS_TYPE1	HC substrate	88.18	4.41	35	43822	93.8571
P78325	ADAM8_HUMAN	ADAM8		SS_TYPE1	HC substrate	88.06	4.65	12	21908	37.1667
Q12913	PTPRJ_HUMAN	PTPRJ	OTHERS	SS_TYPE1	HC substrate	88.03	5.03	43	161756	57.5581
Q96PQ0	SORC2_HUMAN	SORCS2	OTHERS	SS_TYPE1	HC substrate	87.75	6.08	7	372	46.5714
Q30201	HFE_HUMAN	HFE		SS_TYPE1	HC substrate	87.66	6.24	10	23404	41.1
P18433	PTPRA_HUMAN	PTPRA	OTHERS	SS_TYPE1	HC substrate	87.61	5.61	23	54768	45.9565
O43184	ADA12_HUMAN	ADAM12	OTHERS	SS_TYPE1	HC substrate	87.61	6.32	29	192192	52.7241
P00533	EGFR_HUMAN	EGFR	OTHERS	SS_TYPE1	HC substrate	87.57	4.82	196	2604164	52.9184
P31431	SDC4_HUMAN	SDC4		SS_TYPE1	HC substrate	87.57	7	39	68208	58.2564
P04626	ERBB2_HUMAN	ERBB2	OTHERS	SS_TYPE1	HC substrate	87.54	6.23	142	836928	64.6197
Q9Y639	NPTN_HUMAN	NPTN		SS_TYPE1	HC substrate	87.51	5.01	16	79298	46.6875
Q9UEF7	KLOT_HUMAN	KL	SUBEXPERT	SS_TYPE1	HC substrate	87.49	1.93	35	365012	26.1429
Q12864	CAD17_HUMAN	CDH17		SS_TYPE1	HC substrate	87.45	5.64	70	404080	59.4
Q9Y5G6	PCDG7_HUMAN	PCDHGA7		SS_TYPE1	HC substrate	87.36	5.03
P51512	MMP16_HUMAN	MMP16	OTHERS	SS_TYPE1	HC substrate	87.23	7.16	13	3798	77.3077
P0C7U0	ELFN1_HUMAN	ELFN1	OTHERS	SS_TYPE1	HC substrate	87.22	6.43	3	844	7.33333
P19438	TNR1A_HUMAN	TNFRSF1A	SUBEXPERT	SS_TYPE1	HC substrate	87.09	4.26	66	136188	87.2121
Q8TBP5	F174A_HUMAN	FAM174A	OTHERS	SS_TYPE1	HC substrate	87.05	4.95
P23469	PTPRE_HUMAN	PTPRE		SS_TYPE1	HC substrate	86.9	6.05	13	16850	28.5385
Q6UXG8	BTNL9_HUMAN	BTNL9	OTHERS	SS_TYPE1	HC substrate	86.9	5.95
Q2M385	MPEG1_HUMAN	MPEG1	OTHERS	SS_TYPE1	HC substrate	86.87	4.58	23	2654	87.2609
P29323	EPHB2_HUMAN	EPHB2	SUBEXPERT	SS_TYPE1	HC substrate	86.82	9.29	36	51538	46.6389
Q96DU3	SLAF6_HUMAN	SLAMF6	OTHERS	SS_TYPE1	HC substrate	86.72	7.12	44	10238	87.6136
P08887	IL6RA_HUMAN	IL6R	SUBLIT	SS_TYPE1	HC substrate	86.69	6.74	49	80900	86.102
Q92673	SORL_HUMAN	SORL1	SUBEXPERT	SS_TYPE1	HC substrate	86.66	5.31	25	69786	39.76
Q9C0C4	SEM4C_HUMAN	SEMA4C		SS_TYPE1	HC substrate	86.62	5.37	34	23060	46.1765
P25445	TNR6_HUMAN	FAS	OTHERS	SS_TYPE1	HC substrate	86.53	4.77	60	60640	102.9
Q9NZ94	NLGN3_HUMAN	NLGN3		SS_TYPE1	HC substrate	86.49	6.6	25	24558	30.76
O43157	PLXB1_HUMAN	PLXNB1		SS_TYPE1	HC substrate	86.47	6.72	40	43040	49.55
P12318	FCG2A_HUMAN	FCGR2A	OTHERS	SS_TYPE1	HC substrate	86.43	7.65	109	217696	84.1835
P31995	FCG2C_HUMAN	FCGR2C		SS_TYPE1	HC substrate	86.42	7.16
P01833	PIGR_HUMAN	PIGR	OTHERS	SS_TYPE1	HC substrate	86.39	4.84	21	86536	54.0476
P18827	SDC1_HUMAN	SDC1	SUBLIT	SS_TYPE1	HC substrate	86.39	8.19	100	362792	83.85
P14151	LYAM1_HUMAN	SELL	OTHERS	SS_TYPE1	HC substrate	86.37	3.66	131	278568	77.8168
Q9UKJ0	PILRB_HUMAN	PILRB		SS_TYPE1	HC substrate	86.36	5.8	6	62	48.5
Q8NFZ3	NLGNY_HUMAN	NLGN4Y		SS_TYPE1	HC substrate	86.35	7.3
Q8N0W4	NLGNX_HUMAN	NLGN4X		SS_TYPE1	HC substrate	86.35	7.3	25	33072	30.28
P16109	LYAM3_HUMAN	SELP	OTHERS	SS_TYPE1	HC substrate	86.34	5.69	66	169416	90.6212
P55899	FCGRN_HUMAN	FCGRT	OTHERS	SS_TYPE1	HC substrate	86.33	6.79	24	90896	75.8333
P52799	EFNB2_HUMAN	EFNB2	SUBLIT	SS_TYPE1	HC substrate	86.32	5.16	60	97446	46.9333
O15389	SIGL5_HUMAN	SIGLEC5		SS_TYPE1	HC substrate	86.31	5.77	18	3746	111.611
Q8N8Z6	DCBD1_HUMAN	DCBLD1	OTHERS	SS_TYPE1	HC substrate	86.29	4.8	2	428	9.5
Q5R3F8	PPR29_HUMAN	ELFN2		SS_NO_TYPE	HC substrate	86.28	7.56	2	240	17.5
P55285	CADH6_HUMAN	CDH6	SUBLIT	SS_TYPE1	HC substrate	86.15	7.66	25	12700	41.8
Q96J84	KIRR1_HUMAN	KIRREL1	OTHERS	SS_TYPE1	HC substrate	86.14	5.71	14	16478	30.5714
P01130	LDLR_HUMAN	LDLR	SUBEXPERT	SS_TYPE1	HC substrate	86.12	4.87	29	223370	53.7241
Q9H2U9	ADAM7_HUMAN	ADAM7	OTHERS	SS_TYPE1	HC substrate	86.1	6.69	6	41260	26.8333
Q96KG7	MEG10_HUMAN	MEGF10	OTHERS	SS_TYPE1	HC substrate	86.05	8.8	5	2150	68.4
Q16827	PTPRO_HUMAN	PTPRO		SS_TYPE1	HC substrate	85.99	6.08	12	8080	36.6667
P55287	CAD11_HUMAN	CDH11		SS_TYPE1	HC substrate	85.97	7.79	35	74750	44.3429
O75023	LIRB5_HUMAN	LILRB5		SS_TYPE1	HC substrate	85.82	5.48	11	57264	78.1818
P13747	HLAE_HUMAN	HLA-E		SS_TYPE1	HC substrate	85.44	7.51	81	156280	67.6914
Q6UXK5	LRRN1_HUMAN	LRRN1		SS_TYPE1	HC substrate	85.42	4.92	12	35582	12.4167
Q9BRK3	MXRA8_HUMAN	MXRA8	OTHERS	SS_TYPE1	HC substrate	85.4	6.5	6	6800	24
Q9Y5G4	PCDG9_HUMAN	PCDHGA9		SS_TYPE1	HC substrate	85.39	7.02
Q9Y5G7	PCDG6_HUMAN	PCDHGA6		SS_TYPE1	HC substrate	85.39	9.83
P29016	CD1B_HUMAN	CD1B		SS_TYPE1	HC substrate	85.26	8.31	62	33988	101.355
Q9NYJ7	DLL3_HUMAN	DLL3		SS_TYPE1	HC substrate	85.09	6.04	13	31504	68.7692
Q9UIW2	PLXA1_HUMAN	PLXNA1		SS_TYPE1	HC substrate	85.03	6.89	53	102908	40.6226
O15146	MUSK_HUMAN	MUSK	SUBLIT	SS_TYPE1	HC substrate	85	7.54	12	30336	44.1667
Q86T20	SIM29_HUMAN	SMIM29		SS_NO_TYPE	HC substrate	84.98	7.56	2	2880	7.5
Q7Z408	CSMD2_HUMAN	CSMD2		SS_NO_TYPE	HC substrate	84.85	6.62
O75051	PLXA2_HUMAN	PLXNA2	OTHERS	SS_TYPE1	HC substrate	84.8	6.85	35	29320	39.7143
Q9BYE9	CDHR2_HUMAN	CDHR2	OTHERS	SS_TYPE1	HC substrate	84.7	7.77	10	163704	7.7
Q14114	LRP8_HUMAN	LRP8	SUBEXPERT	SS_TYPE1	HC substrate	84.7	6.12	21	28524	58.2381
Q9H7M9	VISTA_HUMAN	VSIR	OTHERS	SS_TYPE1	HC substrate	84.69	6.65	12	2054	65.75
Q86YW5	TRML1_HUMAN	TREML1		SS_TYPE1	HC substrate	84.62	5.22	20	15992	43
P15382	KCNE1_HUMAN	KCNE1	SUBEXPERT	SS_TYPE1	HC substrate	84.6	9.29	10	103950	11
P32004	L1CAM_HUMAN	L1CAM	SUBEXPERT	SS_TYPE1	HC substrate	84.3	6.15	27	35058	66
Q16620	NTRK2_HUMAN	NTRK2	SUBEXPERT	SS_TYPE1	HC substrate	84.23	6.33	44	171320	53.6136
Q9NS68	TNR19_HUMAN	TNFRSF19		SS_TYPE1	HC substrate	84.17	8.95	14	67476	51.5714
Q8TDW7	FAT3_HUMAN	FAT3	OTHERS	SS_TYPE1	HC substrate	84.15	7.36	15	26510	41.8667
Q6UXZ0	TMIG1_HUMAN	TMIGD1		SS_TYPE1	HC substrate	84.13	11.56	3	526	10
Q9HCK4	ROBO2_HUMAN	ROBO2		SS_TYPE1	HC substrate	84.07	13.5	42	109354	38.5952
O75096	LRP4_HUMAN	LRP4	OTHERS	SS_TYPE1	HC substrate	84.04	8.57	10	15126	38.3
Q99466	NOTC4_HUMAN	NOTCH4	SUBEXPERT	SS_TYPE1	HC substrate	84.01	5	27	35614	73.4815
Q9Y5H2	PCDGB_HUMAN	PCDHGA11		SS_TYPE1	HC substrate	83.96	11.56
Q9Y5G0	PCDGH_HUMAN	PCDHGB5		SS_TYPE1	HC substrate	83.95	9.62	3	11478	3
P40126	TYRP2_HUMAN	DCT	SUBLIT	SS_TYPE1	HC substrate	83.89	8.67	10	586	88.6
P11717	MPRI_HUMAN	IGF2R	OTHERS	SS_TYPE1	HC substrate	83.84	7.91	25	55858	53.8
Q8IZJ1	UNC5B_HUMAN	UNC5B	OTHERS	SS_TYPE1	HC substrate	83.76	7.88	33	57584	39.8788
O94856	NFASC_HUMAN	NFASC		SS_TYPE1	HC substrate	83.74	6.71	28	134316	35.3929
Q9NZV1	CRIM1_HUMAN	CRIM1	OTHERS	SS_TYPE1	HC substrate	83.69	7.04	4	656	40.75
P41217	OX2G_HUMAN	CD200	SUBLIT	SS_TYPE1	HC substrate	83.69	11.21	41	99496	98.2195
P15514	AREG_HUMAN	AREG		SS_NO_TYPE	HC substrate	83.68	7.24	53	249192	67.2075
Q9Y5G3	PCDGD_HUMAN	PCDHGB1		SS_TYPE1	HC substrate	83.38	10.78	5	254536	3
Q3MIP1	IPIL2_HUMAN	ITPRIPL2	OTHERS	SS_TYPE1	HC substrate	83.36	6.38	4	33042	4
O94985	CSTN1_HUMAN	CLSTN1	SUBEXPERT	SS_TYPE1	HC substrate	83.22	6.44	10	14610	33.5
Q96RJ3	TR13C_HUMAN	TNFRSF13C		SS_TYPE3	HC substrate	83.21	9.68	36	11212	89.8889
Q96MS0	ROBO3_HUMAN	ROBO3		SS_TYPE1	HC substrate	83.18	7.8	31	62754	35.6452
Q9UJ99	CAD22_HUMAN	CDH22		SS_TYPE1	HC substrate	83.16	7.64	29	135878	35.069
Q9HBT6	CAD20_HUMAN	CDH20		SS_TYPE1	HC substrate	83.15	9.84	29	56042	37.4828
P09758	TACD2_HUMAN	TACSTD2	SUBEXPERT	SS_TYPE1	HC substrate	83.02	7.25	5	112	90.8
Q9Y5H3	PCDGA_HUMAN	PCDHGA10		SS_TYPE1	HC substrate	83	6.45
Q99523	SORT_HUMAN	SORT1	SUBEXPERT	SS_TYPE1	HC substrate	82.96	6.85	26	29030	45.3077
P14209	CD99_HUMAN	CD99	SUBLIT	SS_TYPE1	HC substrate	82.89	13.56	16	80160	68.125
Q9ULB4	CADH9_HUMAN	CDH9		SS_TYPE1	HC substrate	82.73	10	35	83052	40.3714
O60896	RAMP3_HUMAN	RAMP3	OTHERS	SS_TYPE1	HC substrate	82.71	6.26	2	56092	29
P21754	ZP3_HUMAN	ZP3	OTHERS	SS_TYPE1	HC substrate	82.65	10.22	13	79540	28.9231
Q9UQV4	LAMP3_HUMAN	LAMP3	OTHERS	SS_TYPE1	HC substrate	82.61	7.29	16	404	116.125
Q96D42	HAVR1_HUMAN	HAVCR1		SS_TYPE1	HC substrate	82.59	7.83	12	13506	35.1667
Q6UXC1	AEGP_HUMAN	MAMDC4		SS_TYPE1	HC substrate	82.58	8.53
Q08345	DDR1_HUMAN	DDR1		SS_TYPE1	HC substrate	82.58	5.94	18	8168	64.8889
Q6ZN44	UNC5A_HUMAN	UNC5A		SS_TYPE1	HC substrate	82.57	10.76	21	15202	24.8095
Q8IY17	PLPL6_HUMAN	PNPLA6		SS_TYPE3	HC substrate	82.57	10.27	7	6602	6
Q9H2A7	CXL16_HUMAN	CXCL16	SUBLIT	SS_TYPE1	HC substrate	82.4	17.61	12	2420	101.333
P26842	CD27_HUMAN	CD27	OTHERS	SS_TYPE1	HC substrate	82.33	7.95	102	92272	82.0098
O95185	UNC5C_HUMAN	UNC5C		SS_TYPE1	HC substrate	82.29	8.45	20	21068	32.7
P11279	LAMP1_HUMAN	LAMP1		SS_TYPE1	HC substrate	82.24	5.99	83	402644	88.4337
Q9Y6N8	CAD10_HUMAN	CDH10		SS_TYPE1	HC substrate	82.17	9.02	30	31700	42.0667
Q495A1	TIGIT_HUMAN	TIGIT	OTHERS	SS_TYPE1	HC substrate	82.04	8.09	51	16912	89.4118
O94826	TOM70_HUMAN	TOMM70		SS_NO_TYPE	HC substrate	81.81	5.46	14	122284	11.5
Q9Y5F9	PCDGI_HUMAN	PCDHGB6		SS_TYPE1	HC substrate	81.8	11.2
Q9Y4D7	PLXD1_HUMAN	PLXND1		SS_NO_TYPE	HC substrate	81.77	5.89	40	50320	47.975
P54762	EPHB1_HUMAN	EPHB1		SS_TYPE1	HC substrate	81.77	12.85	30	20480	39.1333
Q15762	CD226_HUMAN	CD226	OTHERS	SS_TYPE1	HC substrate	81.76	8.14	68	69122	83.6618
O75581	LRP6_HUMAN	LRP6	SUBEXPERT	SS_TYPE1	HC substrate	81.73	7.14	23	65370	47
P43121	MUC18_HUMAN	MCAM		SS_TYPE1	HC substrate	81.5	7.02	44	79684	83.8409
O43699	SIGL6_HUMAN	SIGLEC6	OTHERS	SS_TYPE1	HC substrate	81.43	7.85	9	862	58.6667
A6NMB1	SIG16_HUMAN	SIGLEC16		SS_TYPE1	HC substrate	81.38	8.32
Q13634	CAD18_HUMAN	CDH18		SS_TYPE1	HC substrate	81.3	9.69	25	63124	38.72
P04440	DPB1_HUMAN	HLA-DPB1		SS_TYPE1	HC substrate	81.24	10.78	38	25024	72.7368
Q9ULX7	CAH14_HUMAN	CA14	OTHERS	SS_TYPE1	HC substrate	81.04	13.81	4	1434	16.5
O14669	TMG2_HUMAN	PRRG2	OTHERS	SS_TYPE1	HC substrate	80.97	12.67	4	7056	23
Q96PZ7	CSMD1_HUMAN	CSMD1	OTHERS	SS_TYPE1	HC substrate	80.96	11.35	11	39036	32.6364
Q5ZPR3	CD276_HUMAN	CD276	OTHERS	SS_TYPE1	HC substrate	80.93	10.19	83	87410	85.988
Q9NQS3	NECT3_HUMAN	NECTIN3	SUBLIT	SS_NO_TYPE	HC substrate	80.9	15.4	16	8592	47.25
O76095	JTB_HUMAN	JTB	OTHERS	SS_TYPE1	HC substrate	80.88	8.2
P54760	EPHB4_HUMAN	EPHB4	SUBLIT	SS_TYPE1	HC substrate	80.88	17.51	39	49424	49.8462
Q96PX8	SLIK1_HUMAN	SLITRK1	OTHERS	SS_TYPE1	HC substrate	80.85	8.11	25	78138	30.56
Q9HC56	PCDH9_HUMAN	PCDH9	OTHERS	SS_TYPE1	HC substrate	80.81	10.3	7	12116	34
P34810	CD68_HUMAN	CD68		SS_TYPE1	HC substrate	80.79	11.55	94	149452	90.3191
P55289	CAD12_HUMAN	CDH12		SS_TYPE1	HC substrate	80.73	9.04	27	117682	40.4444
Q9Y5H1	PCDG2_HUMAN	PCDHGA2		SS_TYPE1	HC substrate	80.59	6.8	2	760	6
O00533	NCHL1_HUMAN	CHL1		SS_TYPE1	HC substrate	80.56	7.36	46	310638	62.0435
Q6UWI2	PARM1_HUMAN	PARM1	OTHERS	SS_TYPE1	HC substrate	80.56	11.17
P55291	CAD15_HUMAN	CDH15	OTHERS	SS_TYPE1	HC substrate	80.55	11.56	31	20220	38.2258
Q8NFM7	I17RD_HUMAN	IL17RD	OTHERS	SS_TYPE1	HC substrate	80.54	8.88	9	6968	45.6667
Q86UP0	CAD24_HUMAN	CDH24		SS_TYPE1	HC substrate	80.51	10.22	25	12050	41.56
Q9UN71	PCDGG_HUMAN	PCDHGB4		SS_TYPE1	HC substrate	80.48	10.11	2	6440	5.5
P20273	CD22_HUMAN	CD22	OTHERS	SS_TYPE1	HC substrate	80.45	9.15	62	160298	92.0161
Q9ULB5	CADH7_HUMAN	CDH7		SS_TYPE1	HC substrate	80.44	9.32	26	10918	42.2692
Q9BZA8	PC11Y_HUMAN	PCDH11Y		SS_TYPE1	HC substrate	80.3	10.43
Q9BZA7	PC11X_HUMAN	PCDH11X		SS_TYPE1	HC substrate	80.3	10.43	10	12020	35.7
P21583	SCF_HUMAN	KITLG	OTHERS	SS_TYPE1	HC substrate	80.27	8.67	75	173154	81.64
Q9NZQ7	PD1L1_HUMAN	CD274		SS_TYPE1	HC substrate	80.23	7.67	138	408624	79.2536
Q9Y5H4	PCDG1_HUMAN	PCDHGA1		SS_TYPE1	HC substrate	80.15	7.3
P98164	LRP2_HUMAN	LRP2	SUBLIT	SS_TYPE1	HC substrate	80.11	11.59	21	54076	27.619
Q08174	PCDH1_HUMAN	PCDH1		SS_TYPE1	HC substrate	80.04	8.97	4	1306	10
Q5DID0	UROL1_HUMAN	UMODL1	OTHERS	SS_TYPE1	LC substrate	79.97	8.99	7	55042	6.57143
Q9H3T3	SEM6B_HUMAN	SEMA6B	OTHERS	SS_TYPE1	LC substrate	79.97	9.24	35	29472	44.5143
Q16655	MAR1_HUMAN	MLANA		SS_TYPE3	LC substrate	79.79	9.93	26	6320	103.385
Q13332	PTPRS_HUMAN	PTPRS		SS_TYPE1	LC substrate	79.7	8.63	58	295236	40.1724
Q9Y219	JAG2_HUMAN	JAG2	SUBEXPERT	SS_TYPE1	LC substrate	79.41	18.48	19	14402	64.5789
P05538	DQB2_HUMAN	HLA-DQB2		SS_TYPE1	LC substrate	79.36	9.98	41	28126	89.6829
P22607	FGFR3_HUMAN	FGFR3	SUBLIT	SS_TYPE1	LC substrate	79.25	10.49	29	63118	67.7586
Q92823	NRCAM_HUMAN	NRCAM		SS_TYPE1	LC substrate	79.18	7.88	47	376088	39.0638
Q6UXV0	GFRAL_HUMAN	GFRAL		SS_NO_TYPE	LC substrate	79.16	7.73	2	142	27
P29322	EPHA8_HUMAN	EPHA8	OTHERS	SS_TYPE1	LC substrate	79.06	10.04	18	5270	39.9444
Q02223	TNR17_HUMAN	TNFRSF17	SUBEXPERT	SS_TYPE3	LC substrate	79.02	15.3	24	7686	78.5833
P19235	EPOR_HUMAN	EPOR	OTHERS	SS_TYPE1	LC substrate	78.98	14.62	26	23472	67.7308
Q9Y5F8	PCDGJ_HUMAN	PCDHGB7		SS_TYPE1	LC substrate	78.96	12.84
Q9ULT6	ZNRF3_HUMAN	ZNRF3	OTHERS	SS_TYPE1	LC substrate	78.94	10.6	9	3706	20.3333
A4D2H0	CTGEF_HUMAN	CTAGE15		SS_NO_TYPE	LC substrate	78.94	8.81
A4FU28	CTGE9_HUMAN	CTAGE9		SS_NO_TYPE	LC substrate	78.94	8.81
P0CG41	CTGE8_HUMAN	CTAGE8		SS_NO_TYPE	LC substrate	78.94	8.81
Q86UF2	CTGE6_HUMAN	CTAGE6		SS_NO_TYPE	LC substrate	78.94	8.81
Q8IX94	CTGE4_HUMAN	CTAGE4		SS_NO_TYPE	LC substrate	78.94	8.81
P78552	I13R1_HUMAN	IL13RA1		SS_TYPE1	LC substrate	78.89	13.19	13	2582	50.5385
Q8TC27	ADA32_HUMAN	ADAM32	OTHERS	SS_TYPE1	LC substrate	78.84	7.07	12	31644	12.4167
Q19T08	ECSCR_HUMAN	ECSCR	OTHERS	SS_TYPE1	LC substrate	78.63	10.32	7	75066	34
Q02763	TIE2_HUMAN	TEK	OTHERS	SS_TYPE1	LC substrate	78.6	11.75	50	49452	82.14
P78504	JAG1_HUMAN	JAG1	SUBLIT	SS_TYPE1	LC substrate	78.59	13.03	56	105122	73.4643
P50281	MMP14_HUMAN	MMP14		SS_TYPE1	LC substrate	78.51	15.27	52	64970	69.5577
O60245	PCDH7_HUMAN	PCDH7	OTHERS	SS_TYPE1	LC substrate	78.5	11.19	7	114082	59.7143
Q8WWG9	KCNE4_HUMAN	KCNE4		SS_NO_TYPE	LC substrate	78.44	10.45	7	96	12.2857
A6NC97	F172B_HUMAN	FAM172BP		SS_NO_TYPE	LC substrate	78.41	7.3
Q95460	HMR1_HUMAN	MR1		SS_TYPE1	LC substrate	78.41	15.78
O94898	LRIG2_HUMAN	LRIG2		SS_TYPE1	LC substrate	78.39	8.59
P14616	INSRR_HUMAN	INSRR		SS_TYPE1	LC substrate	78.23	11.57	6	9274	59.1667
P23471	PTPRZ_HUMAN	PTPRZ1	SUBLIT	SS_TYPE1	LC substrate	78.21	12.48	32	81310	51.3125
Q2VWP7	PRTG_HUMAN	PRTG	SUBLIT	SS_NO_TYPE	LC substrate	78.2	10.22	6	36338	22.8333
Q9Y5G1	PCDGF_HUMAN	PCDHGB3		SS_TYPE1	LC substrate	78.11	9.61	2	36236	3
P15941	MUC1_HUMAN	MUC1	SUBEXPERT	SS_TYPE1	LC substrate	78.05	8.02	58	356008	75.3966
P58511	SIM11_HUMAN	SMIM11		SS_NO_TYPE	LC substrate	78.04	4.59
Q6UXZ4	UNC5D_HUMAN	UNC5D		SS_TYPE1	LC substrate	77.99	10.28	17	13734	21.8235
Q6IA17	SIGIR_HUMAN	SIGIRR		SS_TYPE3	LC substrate	77.99	10.16	12	8346	54
O14511	NRG2_HUMAN	NRG2	SUBLIT	SS_TYPE1	LC substrate	77.98	13.93	16	53898	62
O60939	SCN2B_HUMAN	SCN2B	SUBLIT	SS_TYPE1	LC substrate	77.97	8.61	16	61004	19.1875
Q96PE5	OPALI_HUMAN	OPALIN	OTHERS	SS_TYPE1	LC substrate	77.95	12.14	15	171602	16.5333
P01889	HLAB_HUMAN	HLA-B		SS_TYPE1	LC substrate	77.82	12.73	58	74186	63.1897
Q02297	NRG1_HUMAN	NRG1		SS_TYPE1	LC substrate	77.77	8.94	29	104402	57
Q9NQ25	SLAF7_HUMAN	SLAMF7		SS_TYPE1	LC substrate	77.62	11.08	30	4892	110.2
Q6J9G0	STYK1_HUMAN	STYK1		SS_NO_TYPE	LC substrate	77.59	10.44
Q9BQ51	PD1L2_HUMAN	PDCD1LG2	OTHERS	SS_TYPE1	LC substrate	77.57	10.48	75	85556	89.16
Q8WY21	SORC1_HUMAN	SORCS1	SUBLIT	SS_TYPE1	LC substrate	77.4	15.74	11	36260	29.8182
Q13740	CD166_HUMAN	ALCAM	OTHERS	SS_TYPE1	LC substrate	77.25	14.26	41	91402	87.4146
Q96PJ5	FCRL4_HUMAN	FCRL4		SS_TYPE1	LC substrate	77.2	11.41	10	3860	47.9
O43506	ADA20_HUMAN	ADAM20	OTHERS	SS_TYPE1	LC substrate	77.09	15.66	13	7788	14.8462
Q96AP7	ESAM_HUMAN	ESAM		SS_TYPE1	LC substrate	77.08	15.62	22	43144	67.3636
Q9UPZ6	THS7A_HUMAN	THSD7A	OTHERS	SS_TYPE1	LC substrate	77.05	11.66	7	10410	21.4286
Q16288	NTRK3_HUMAN	NTRK3		SS_TYPE1	LC substrate	76.89	10.25	21	59028	42.7619
O14917	PCD17_HUMAN	PCDH17		SS_TYPE1	LC substrate	76.88	9.38	9	8684	24.7778
P98172	EFNB1_HUMAN	EFNB1	SUBLIT	SS_TYPE1	LC substrate	76.78	21.36	31	48004	49.4516
Q9NR61	DLL4_HUMAN	DLL4		SS_TYPE1	LC substrate	76.73	12.82	36	34312	88.0833
P16581	LYAM2_HUMAN	SELE	OTHERS	SS_TYPE1	LC substrate	76.73	12.08	53	91208	95.9057
P51805	PLXA3_HUMAN	PLXNA3		SS_TYPE1	LC substrate	76.68	10.07	32	12528	44.0312
Q6EMK4	VASN_HUMAN	VASN	SUBEXPERT	SS_TYPE1	LC substrate	76.67	12.5	2	214	24.5
Q9Y5G2	PCDGE_HUMAN	PCDHGB2		SS_TYPE1	LC substrate	76.65	10.33
P17927	CR1_HUMAN	CR1	OTHERS	SS_TYPE1	LC substrate	76.5	10.86	41	8780	106.22
Q9UPU3	SORC3_HUMAN	SORCS3		SS_TYPE1	LC substrate	76.49	18.16	5	3902	30.6
Q96CP6	ASTRA_HUMAN	GRAMD1A		SS_NO_TYPE	LC substrate	76.48	14.99	2	386	8.5
P35916	VGFR3_HUMAN	FLT4	SUBLIT	SS_TYPE1	LC substrate	76.45	22.97	66	162080	68.8485
O94991	SLIK5_HUMAN	SLITRK5		SS_TYPE1	LC substrate	76.33	14.85	10	5736	56.2
Q12907	LMAN2_HUMAN	LMAN2	OTHERS	SS_TYPE1	LC substrate	76.31	11.17	10	10356	30.1
Q86XK7	VSIG1_HUMAN	VSIG1	OTHERS	SS_TYPE1	LC substrate	76.26	13.51	3	2864	10.6667
P28908	TNR8_HUMAN	TNFRSF8	OTHERS	SS_TYPE1	LC substrate	76.17	15.08	53	17910	102
Q92729	PTPRU_HUMAN	PTPRU	OTHERS	SS_TYPE1	LC substrate	76.06	18.44	17	25588	52.0588
Q6UY09	CEA20_HUMAN	CEACAM20		SS_TYPE1	LC substrate	76	12.34	6	230142	4.16667
Q9NPY3	C1QR1_HUMAN	CD93		SS_TYPE1	LC substrate	75.96	25.94	40	18152	102.25
P01589	IL2RA_HUMAN	IL2RA		SS_TYPE1	LC substrate	75.89	11.35	83	82346	87.2048
P13224	GP1BB_HUMAN	GP1BB		SS_TYPE1	LC substrate	75.87	9.18	10	45332	48.6
A8MVZ5	BTNLA_HUMAN	BTNL10	OTHERS	SS_TYPE1	LC substrate	75.78	14.97
P98153	IDD_HUMAN	DGCR2	OTHERS	SS_TYPE1	LC substrate	75.78	11.54
P29376	LTK_HUMAN	LTK		SS_TYPE1	LC substrate	75.74	9.92	3	3984	100.333
A2A2V5	SRTM1_HUMAN	SERTM1		SS_NO_TYPE	LC substrate	75.73	11.27
Q13445	TMED1_HUMAN	TMED1	OTHERS	SS_TYPE1	LC substrate	75.64	14.54	7	10416	17.8571
Q14956	GPNMB_HUMAN	GPNMB	OTHERS	SS_TYPE1	LC substrate	75.55	11.18	14	22636	67.3571
O00238	BMR1B_HUMAN	BMPR1B	OTHERS	SS_TYPE1	LC substrate	75.52	11.15	12	10126	38.1667
O60667	FAIM3_HUMAN	FCMR		SS_NO_TYPE	LC substrate	75.38	13.07	2	1950	83
Q9BQS7	HEPH_HUMAN	HEPH	OTHERS	SS_TYPE1	LC substrate	75.37	13.75	3	322	8
P06213	INSR_HUMAN	INSR	SUBLIT	SS_TYPE1	LC substrate	75.26	16.57	23	147810	59.5217
Q8TDQ0	HAVR2_HUMAN	HAVCR2	OTHERS	SS_TYPE1	LC substrate	75.18	9.22	71	59336	91.2394
Q9H156	SLIK2_HUMAN	SLITRK2	OTHERS	SS_TYPE1	LC substrate	75.14	17.15	15	58920	32.0667
Q9C0A0	CNTP4_HUMAN	CNTNAP4		SS_TYPE1	LC substrate	75.08	9.65	21	34806	28.8571
Q92637	FCGRB_HUMAN	FCGR1B		SS_TYPE1	LC substrate	75.07	12.1	15	11778	105.667
Q8IYV9	IZUM1_HUMAN	IZUMO1	OTHERS	SS_TYPE1	LC substrate	75.03	10.44	13	81766	11.0769
Q96JQ0	PCD16_HUMAN	DCHS1		SS_TYPE1	LC substrate	74.96	11.61	26	13998	37.9615
Q9HCL0	PCD18_HUMAN	PCDH18	OTHERS	SS_TYPE1	LC substrate	74.95	11.43	2	66	27
P43489	TNR4_HUMAN	TNFRSF4		SS_TYPE1	LC substrate	74.82	18.14	62	89302	93.6935
P35968	VGFR2_HUMAN	KDR		SS_TYPE1	LC substrate	74.8	12.04	115	609090	65.3913
Q96A28	SLAF9_HUMAN	SLAMF9	OTHERS	SS_TYPE1	LC substrate	74.76	14.25	10	68874	36.6
Q5JZY3	EPHAA_HUMAN	EPHA10		SS_TYPE1	LC substrate	74.76	13.04	9	312	37.7778
P24394	IL4RA_HUMAN	IL4R	OTHERS	SS_TYPE1	LC substrate	74.75	9.64	54	58590	84.0185
Q9UBV2	SE1L1_HUMAN	SEL1L	OTHERS	SS_TYPE1	LC substrate	74.63	11.56	21	246660	25.5238
Q9Y279	VSIG4_HUMAN	VSIG4	OTHERS	SS_TYPE1	LC substrate	74.6	11.66	30	41794	72.9333
Q14954	KI2S1_HUMAN	KIR2DS1		SS_TYPE1	LC substrate	74.52	12.58
P11362	FGFR1_HUMAN	FGFR1	OTHERS	SS_TYPE1	LC substrate	74.41	11.59	63	310624	63.1905
P01920	DQB1_HUMAN	HLA-DQB1		SS_TYPE1	LC substrate	74.34	9.94	45	33434	85.6444
P12314	FCGR1_HUMAN	FCGR1A	OTHERS	SS_TYPE1	LC substrate	74.33	11.81	102	433576	80.6569
P40189	IL6RB_HUMAN	IL6ST	OTHERS	SS_TYPE1	LC substrate	74.32	11.63	28	38020	43.4286
Q14953	KI2S5_HUMAN	KIR2DS5		SS_TYPE1	LC substrate	74.31	12.42
Q9UM73	ALK_HUMAN	ALK	OTHERS	SS_TYPE1	LC substrate	74	10.65	51	163644	79.3922
P43628	KI2L3_HUMAN	KIR2DL3		SS_TYPE1	LC substrate	73.92	13.96	40	6124	88.425
Q16790	CAH9_HUMAN	CA9	OTHERS	SS_TYPE1	LC substrate	73.82	8.71	23	58878	88.6522
Q96HA4	CA159_HUMAN	C1orf159		SS_NO_TYPE	LC substrate	73.81	12.88
O60486	PLXC1_HUMAN	PLXNC1		SS_TYPE1	LC substrate	73.71	15.12	34	36456	50.5
Q8TDF5	NETO1_HUMAN	NETO1	OTHERS	SS_TYPE1	LC substrate	73.7	10.59	7	70112	25.4286
P01730	CD4_HUMAN	CD4	OTHERS	SS_TYPE1	LC substrate	73.65	10.9	264	1694074	59.572
Q9ULL4	PLXB3_HUMAN	PLXNB3		SS_TYPE1	LC substrate	73.65	13.58	33	36504	45.7879
Q6UX15	LAYN_HUMAN	LAYN	OTHERS	SS_TYPE1	LC substrate	73.64	12.18
P25942	TNR5_HUMAN	CD40	OTHERS	SS_TYPE1	LC substrate	73.53	14.68	135	232088	77.2889
P16871	IL7RA_HUMAN	IL7R	OTHERS	SS_TYPE1	LC substrate	73.51	12.25	116	152292	79.5431
Q9UMZ3	PTPRQ_HUMAN	PTPRQ		SS_TYPE1	LC substrate	73.5	16.16	18	132002	19.7222
Q9Y5E9	PCDBE_HUMAN	PCDHB14	OTHERS	SS_TYPE1	LC substrate	73.5	13.07
Q16849	PTPRN_HUMAN	PTPRN	OTHERS	SS_TYPE1	LC substrate	73.46	16.48	16	37464	68.3125
P0DKB5	TPBGL_HUMAN	TPBGL		SS_TYPE1	LC substrate	73.42	15.25
Q9NPF0	CD320_HUMAN	CD320	OTHERS	SS_TYPE1	LC substrate	73.33	15.24	5	4460	19.6
Q96RD9	FCRL5_HUMAN	FCRL5		SS_TYPE1	LC substrate	73.32	17.25	10	1742	81.5
P34910	EVI2B_HUMAN	EVI2B	OTHERS	SS_TYPE1	LC substrate	73.27	11.58	11	115724	72.7273
Q6P1J6	PLB1_HUMAN	PLB1		SS_TYPE1	LC substrate	73.24	20.33	6	14504	10
Q15363	TMED2_HUMAN	TMED2	OTHERS	SS_TYPE1	LC substrate	73.2	14.54	28	194292	24.6786
Q5T2D2	TRML2_HUMAN	TREML2	OTHERS	SS_TYPE1	LC substrate	73.06	14.61	12	2610	47.3333
Q9H6B4	CLMP_HUMAN	CLMP	OTHERS	SS_TYPE1	LC substrate	73.03	23.27	6	10900	31.3333
Q9H5V8	CDCP1_HUMAN	CDCP1		SS_NO_TYPE	LC substrate	72.97	13.17	10	4160	72.9
Q8IWV1	LAX1_HUMAN	LAX1		SS_TYPE3	LC substrate	72.83	13.6	4	1480	13.5
Q14517	FAT1_HUMAN	FAT1	OTHERS	SS_TYPE1	LC substrate	72.81	13.6	13	108162	48.7692
O95727	CRTAM_HUMAN	CRTAM	OTHERS	SS_TYPE1	LC substrate	72.72	12.74	19	5430	77.2105
Q9H9K5	MER34_HUMAN	ERVMER34-1	OTHERS	SS_TYPE1	LC substrate	72.7	11.91
O95866	G6B_HUMAN	MPIG6B	OTHERS	SS_TYPE1	LC substrate	72.64	19.59	9	2716	35.3333
Q9BVV8	F174C_HUMAN	FAM174C	OTHERS	SS_TYPE1	LC substrate	72.61	8.76	2	37006	4
P20594	ANPRB_HUMAN	NPR2		SS_TYPE1	LC substrate	72.54	13.72
Q86VZ4	LRP11_HUMAN	LRP11	OTHERS	SS_TYPE1	LC substrate	72.44	16.8	11	50398	14.6364
P07204	TRBM_HUMAN	THBD		SS_TYPE1	LC substrate	72.44	9.72	58	170304	88.3621
Q14626	I11RA_HUMAN	IL11RA	SUBLIT	SS_TYPE1	LC substrate	72.42	17.73	5	106	50.2
Q9BQT9	CSTN3_HUMAN	CLSTN3	SUBLIT	SS_TYPE1	LC substrate	72.4	13.61	14	13514	37.3571
Q14952	KI2S3_HUMAN	KIR2DS3		SS_TYPE1	LC substrate	72.36	14.43
P28906	CD34_HUMAN	CD34	OTHERS	SS_TYPE1	LC substrate	72.28	18.51	138	875270	77.558
Q9H159	CAD19_HUMAN	CDH19	OTHERS	SS_TYPE1	LC substrate	72.19	15.36	28	166390	42.5357
Q9UKN1	MUC12_HUMAN	MUC12	OTHERS	SS_TYPE1	LC substrate	72	17.19	11	10716	18.1818
Q86XX4	FRAS1_HUMAN	FRAS1		SS_TYPE1	LC substrate	71.96	17.13	12	93416	49.1667
O60279	SUSD5_HUMAN	SUSD5	OTHERS	SS_TYPE1	LC substrate	71.81	15.78
P10747	CD28_HUMAN	CD28	OTHERS	SS_TYPE1	LC substrate	71.75	15.8	134	204670	79.1194
A0A087WTH5	KCE1B_HUMAN	KCNE1B		SS_TYPE1	LC substrate	71.74	18.32	3	830	9.66667
P49755	TMEDA_HUMAN	TMED10	OTHERS	SS_TYPE1	LC substrate	71.67	15.08	28	181678	25.5357
Q9NS62	THSD1_HUMAN	THSD1	OTHERS	SS_TYPE1	LC substrate	71.58	21.39
Q0VAQ4	SMAGP_HUMAN	SMAGP	OTHERS	SS_TYPE3	LC substrate	71.23	13.25
Q6DN72	FCRL6_HUMAN	FCRL6		SS_TYPE1	LC substrate	71.23	11.44	4	1994	39.75
Q9BZD7	TMG3_HUMAN	PRRG3	OTHERS	SS_TYPE1	LC substrate	71.14	12.01
A0A1B0GU29	SIM28_HUMAN	SMIM28		SS_NO_TYPE	LC substrate	71.11	12.74
Q96P31	FCRL3_HUMAN	FCRL3	OTHERS	SS_TYPE1	LC substrate	71.11	14.83	8	814	83.875
Q9NRJ7	PCDBG_HUMAN	PCDHB16		SS_TYPE1	LC substrate	71.07	14.97
Q96NY8	NECT4_HUMAN	NECTIN4	OTHERS	SS_TYPE1	LC substrate	71.06	12.16	14	8218	47.6429
P79483	DRB3_HUMAN	HLA-DRB3		SS_TYPE1	LC substrate	71	16
P01911	DRB1_HUMAN	HLA-DRB1		SS_TYPE1	LC substrate	71	16	60	90684	77.9
Q86XR5	PRIMA_HUMAN	PRIMA1	SUBLIT	SS_TYPE1	LC substrate	70.99	14.49	3	46178	13.3333
P32942	ICAM3_HUMAN	ICAM3		SS_TYPE1	LC substrate	70.85	19.98	37	8122	105.189
Q9BZ76	CNTP3_HUMAN	CNTNAP3	OTHERS	SS_TYPE1	LC substrate	70.78	12.97	4	22124	25.75
Q9P2E7	PCD10_HUMAN	PCDH10	OTHERS	SS_TYPE1	LC substrate	70.65	13.27	12	12496	35.4167
P42702	LIFR_HUMAN	LIFR	OTHERS	SS_TYPE1	LC substrate	70.39	27.86	10	3900	71.3
Q9UHC6	CNTP2_HUMAN	CNTNAP2		SS_TYPE1	LC substrate	70.31	14.8	31	449948	28.3548
Q9NP84	TNR12_HUMAN	TNFRSF12A		SS_TYPE1	LC substrate	70.23	13.49	18	18222	43.7222
Q9Y5F2	PCDBB_HUMAN	PCDHB11		SS_TYPE1	LC substrate	70.15	15.35
Q9Y5E3	PCDB6_HUMAN	PCDHB6		SS_TYPE1	LC substrate	70.15	15.35
Q9Y5E4	PCDB5_HUMAN	PCDHB5		SS_TYPE1	LC substrate	70.15	15.35	4	2240	35.5
Q9Y5E5	PCDB4_HUMAN	PCDHB4		SS_TYPE1	LC substrate	70.15	15.35
Q14761	PTCA_HUMAN	PTPRCAP		SS_NO_TYPE	LC substrate	70.14	15.48	11	3926	104.727
Q3KPI0	CEA21_HUMAN	CEACAM21		SS_TYPE1	LC substrate	70.13	12.14
A8MVW5	HECA2_HUMAN	HEPACAM2	OTHERS	SS_TYPE1	LC substrate	70.07	12.73	2	35680	13.5
P30203	CD6_HUMAN	CD6	OTHERS	SS_TYPE1	LC substrate	70.06	14.23	29	69354	95.6207
Q8IW52	SLIK4_HUMAN	SLITRK4		SS_TYPE1	LC substrate	70.02	15.6	5	1640	37
Q7KYR7	BT2A1_HUMAN	BTN2A1		SS_TYPE1	LC substrate	69.93	18.19	2	492	12.5
P08F94	PKHD1_HUMAN	PKHD1	SUBLIT	SS_TYPE1	LC substrate	69.8	16.51
Q96NI6	LRFN5_HUMAN	LRFN5		SS_TYPE1	LC substrate	69.76	14.33	22	52960	28.4545
Q96JA1	LRIG1_HUMAN	LRIG1	OTHERS	SS_TYPE1	LC substrate	69.57	12.89	25	13666	59.68
O94933	SLIK3_HUMAN	SLITRK3		SS_TYPE1	LC substrate	69.55	14.41	21	41762	30.9524
P18627	LAG3_HUMAN	LAG3		SS_TYPE1	LC substrate	69.45	10.98	65	70074	89.9692
Q16832	DDR2_HUMAN	DDR2	OTHERS	SS_TYPE1	LC substrate	69.41	14.58	18	71094	65.7222
Q9UBS9	SUCO_HUMAN	SUCO	OTHERS	SS_TYPE1	LC substrate	69.34	9.06	5	13292	64
O75264	SIM24_HUMAN	SMIM24		SS_NO_TYPE	LC substrate	69.34	19.24
P43631	KI2S2_HUMAN	KIR2DS2		SS_TYPE1	LC substrate	69.32	16.96
Q6P9G4	TM154_HUMAN	TMEM154	OTHERS	SS_TYPE1	LC substrate	69.29	14.77	4	5248	13
Q8NET5	NFAM1_HUMAN	NFAM1	OTHERS	SS_TYPE1	LC substrate	69.26	16.07	4	4820	17.5
I3L273	GFY_HUMAN	GFY		SS_TYPE1	LC substrate	69.11	22.63
Q9UN66	PCDB8_HUMAN	PCDHB8		SS_TYPE1	LC substrate	69.05	23.09
Q8WVN6	SCTM1_HUMAN	SECTM1	OTHERS	SS_TYPE1	LC substrate	68.98	12
O00453	LST1_HUMAN	LST1		SS_NO_TYPE	LC substrate	68.87	7.9	3	114	68.3333
P55286	CADH8_HUMAN	CDH8		SS_TYPE1	LC substrate	68.86	14.69	29	31406	45.2759
Q15375	EPHA7_HUMAN	EPHA7	SUBLIT	SS_TYPE1	LC substrate	68.84	14.49	22	11116	39.6364
P43632	KI2S4_HUMAN	KIR2DS4		SS_TYPE1	LC substrate	68.83	17
Q92956	TNR14_HUMAN	TNFRSF14	OTHERS	SS_TYPE1	LC substrate	68.77	23.73	34	41888	84.2941
Q92932	PTPR2_HUMAN	PTPRN2	OTHERS	SS_TYPE1	LC substrate	68.74	14	15	117898	41.1333
O14763	TR10B_HUMAN	TNFRSF10B	OTHERS	SS_TYPE1	LC substrate	68.74	12.65	26	178446	70.5385
P07333	CSF1R_HUMAN	CSF1R	OTHERS	SS_TYPE1	LC substrate	68.74	15.87	91	188680	87.2527
Q8NCU8	MTLN_HUMAN	MTLN		SS_NO_TYPE	LC substrate	68.73	11.3
P98155	VLDLR_HUMAN	VLDLR	SUBLIT	SS_TYPE1	LC substrate	68.68	18.87	11	11774	48.8182
Q9NRM6	I17RB_HUMAN	IL17RB		SS_TYPE1	LC substrate	68.58	15.48	10	1906	57.9
O43819	SCO2_HUMAN	SCO2		SS_NO_TYPE	LC substrate	68.57	13.83	4	552	23.75
Q13641	TPBG_HUMAN	TPBG	OTHERS	SS_TYPE1	LC substrate	68.56	14.73	7	19938	47.7143
Q9ULH4	LRFN2_HUMAN	LRFN2		SS_TYPE1	LC substrate	68.49	17.57	17	101342	25.4118
Q8N3J6	CADM2_HUMAN	CADM2		SS_TYPE1	LC substrate	68.48	14.15	24	75232	28.7083
O15031	PLXB2_HUMAN	PLXNB2	OTHERS	SS_TYPE1	LC substrate	68.36	15.83	31	18108	42.5484
P13765	DOB_HUMAN	HLA-DOB		SS_TYPE1	LC substrate	68.27	12.52	19	1280	60.1579
Q9BZW8	CD244_HUMAN	CD244		SS_TYPE1	LC substrate	68.27	22.3	70	77364	84.8
Q8NEQ5	CA162_HUMAN	C1orf162		SS_NO_TYPE	LC substrate	68.23	14.07	14	115904	63.9286
Q4KMG0	CDON_HUMAN	CDON		SS_NO_TYPE	LC substrate	68.14	20.36	7	1072	42.8571
Q9H2B2	SYT4_HUMAN	SYT4		SS_NO_TYPE	LC substrate	68.1	18.86	16	32250	25.25
O43155	FLRT2_HUMAN	FLRT2		SS_NO_TYPE	LC substrate	68.1	18.84	8	4336	30.75
Q8N743	KI3L3_HUMAN	KIR3DL3		SS_TYPE1	LC substrate	68.1	20.09	21	1546	83
Q16671	AMHR2_HUMAN	AMHR2		SS_TYPE1	LC substrate	68.04	12.66	6	2098	27.3333
Q5IJ48	CRUM2_HUMAN	CRB2	OTHERS	SS_TYPE1	LC substrate	67.94	15.25	9	2318	30.8889
P20023	CR2_HUMAN	CR2	OTHERS	SS_TYPE1	LC substrate	67.92	11.44	65	37136	95.3231
Q6UW88	EPGN_HUMAN	EPGN	OTHERS	SS_TYPE1	LC substrate	67.84	13.66	19	2104	59.6842
P0DTU4	TRBR2_HUMAN	TRB		SS_NO_TYPE	LC substrate	67.8	12.92
P0DSE2	TRBR1_HUMAN	TRB		SS_NO_TYPE	LC substrate	67.8	12.92
A0A5B9	TRBC2_HUMAN	TRBC2		SS_NO_TYPE	LC substrate	67.8	12.92
Q9BYF1	ACE2_HUMAN	ACE2		SS_TYPE1	LC substrate	67.79	16.01	12	14246	51.5
Q5SQ64	LY66F_HUMAN	LY6G6F	OTHERS	SS_TYPE1	LC substrate	67.79	15.38	8	47364	32.5
O00299	CLIC1_HUMAN	CLIC1		SS_NO_TYPE	LC substrate	67.79	12.48
Q9NNZ3	DNJC4_HUMAN	DNAJC4		SS_NO_TYPE	LC substrate	67.75	17.67
O95297	MPZL1_HUMAN	MPZL1		SS_TYPE1	LC substrate	67.74	19.4	11	10812	28.8182
Q9UJ90	KCNE5_HUMAN	KCNE5		SS_TYPE1	LC substrate	67.68	14.96	11	10728	11.3636
P16435	NCPR_HUMAN	POR		SS_NO_TYPE	LC substrate	67.67	23.16	14	209318	17.5
Q9H3R2	MUC13_HUMAN	MUC13	OTHERS	SS_TYPE1	LC substrate	67.61	15.2	11	10716	18.1818
Q8NHJ6	LIRB4_HUMAN	LILRB4		SS_TYPE1	LC substrate	67.56	16.39	33	13208	112.364
Q14703	MBTP1_HUMAN	MBTPS1	OTHERS	SS_TYPE1	LC substrate	67.47	11.55	10	22000	25.6
O60894	RAMP1_HUMAN	RAMP1		SS_TYPE1	LC substrate	67.47	6.86
Q6NUJ2	CK087_HUMAN	C11orf87	OTHERS	SS_TYPE1	LC substrate	67.37	16.66
P17643	TYRP1_HUMAN	TYRP1	OTHERS	SS_TYPE1	LC substrate	67.3	23.84	14	24068	78
P35070	BTC_HUMAN	BTC	SUBLIT	SS_TYPE1	LC substrate	67.3	12.3	20	43008	56.75
Q3MIW9	MUCL3_HUMAN	MUCL3	SUBLIT	SS_TYPE1	LC substrate	67.3	11.28
Q9UN70	PCDGK_HUMAN	PCDHGC3	SUBEXPERT	SS_TYPE1	LC substrate	67.3	18.71
Q9Y6J6	KCNE2_HUMAN	KCNE2	SUBEXPERT	SS_TYPE1	LC substrate	67.27	14.42	10	12872	11.6
Q9BY67	CADM1_HUMAN	CADM1	OTHERS	SS_TYPE1	LC substrate	67.26	16.72	41	260030	72.6098
P20036	DPA1_HUMAN	HLA-DPA1	SUBLIT	SS_TYPE1	LC substrate	67.26	13.55	36	23352	74.2778
Q86Z14	KLOTB_HUMAN	KLB		SS_TYPE3	LC substrate	67.2	11.67	9	9424	39.4444
Q96NU0	CNT3B_HUMAN	CNTNAP3B		SS_TYPE1	LC substrate	67.18	15.14	5	25466	29.6
Q99075	HBEGF_HUMAN	HBEGF	OTHERS	SS_TYPE1	LC substrate	67.14	14	49	99512	75.8367
P43627	KI2L2_HUMAN	KIR2DL2		SS_TYPE1	LC substrate	67.07	19.44
P43626	KI2L1_HUMAN	KIR2DL1		SS_TYPE1	LC substrate	67.07	19.44	40	8992	85.65
Q96IQ7	VSIG2_HUMAN	VSIG2	OTHERS	SS_TYPE1	LC substrate	67.06	17.43	6	34304	7
Q9BUR5	MIC26_HUMAN	APOO		SS_NO_TYPE	LC substrate	66.93	14.55	19	121618	21.4737
O43570	CAH12_HUMAN	CA12	OTHERS	SS_TYPE1	LC substrate	66.9	20.3	7	18228	11.2857
O00168	PLM_HUMAN	FXYD1		SS_TYPE1	LC substrate	66.89	18.91	7	9810	9.14286
P13726	TF_HUMAN	F3	OTHERS	SS_TYPE1	LC substrate	66.87	15.74	28	10178	104.607
Q6ZRP7	QSOX2_HUMAN	QSOX2		SS_NO_TYPE	LC substrate	66.85	14.33	3	20124	11.3333
Q8IWB1	IPRI_HUMAN	ITPRIP	OTHERS	SS_TYPE1	LC substrate	66.79	15.44
Q9HC73	CRLF2_HUMAN	CRLF2	OTHERS	SS_TYPE1	LC substrate	66.72	13.8	12	6724	88.25
Q7L0X0	TRIL_HUMAN	TRIL		SS_TYPE1	LC substrate	66.63	14.25
Q30154	DRB5_HUMAN	HLA-DRB5		SS_TYPE1	LC substrate	66.63	17.3	38	44346	62.6316
Q9Y5E2	PCDB7_HUMAN	PCDHB7		SS_TYPE1	LC substrate	66.63	16.93	2	37152	6
Q7Z5B4	RIC3_HUMAN	RIC3		SS_NO_TYPE	LC substrate	66.58	14.75
Q9H7Z7	PGES2_HUMAN	PTGES2		SS_NO_TYPE	LC substrate	66.57	9.24
Q9BYH1	SE6L1_HUMAN	SEZ6L	SUBLIT	SS_TYPE1	LC substrate	66.44	20.9	11	20636	28.6364
Q96FE7	P3IP1_HUMAN	PIK3IP1	OTHERS	SS_TYPE1	LC substrate	66.4	12.89
P58549	FXYD7_HUMAN	FXYD7		SS_NO_TYPE	LC substrate	66.35	14.9	3	2	5.33333
Q9NR16	C163B_HUMAN	CD163L1	OTHERS	SS_TYPE1	LC substrate	66.34	16.03	2	18620	36
Q96RL6	SIG11_HUMAN	SIGLEC11		SS_TYPE1	LC substrate	66.25	14.13	3	72	86.6667
Q8IVU1	IGDC3_HUMAN	IGDCC3	OTHERS	SS_TYPE1	LC substrate	66.21	10.36	9	19650	15
P43307	SSRA_HUMAN	SSR1	OTHERS	SS_TYPE1	LC substrate	66.19	11.27	15	62286	19.0667
Q96TA0	PCDBI_HUMAN	PCDHB18P		SS_NO_TYPE	LC substrate	66.17	18.21
P31994	FCG2B_HUMAN	FCGR2B		SS_TYPE1	LC substrate	66.15	25.42	120	187350	77.975
Q9HBG7	LY9_HUMAN	LY9	OTHERS	SS_TYPE1	LC substrate	66.14	15.32	23	3254	94.5217
P54855	UDB15_HUMAN	UGT2B15		SS_NO_TYPE	LC substrate	66.14	22.09	8	4040	22.5
Q6UWD8	CP054_HUMAN	C16orf54		SS_NO_TYPE	LC substrate	66.06	15.87
Q6UWJ8	C16L2_HUMAN	CD164L2		SS_TYPE1	LC substrate	66.04	17.8
O43291	SPIT2_HUMAN	SPINT2		SS_TYPE1	LC substrate	65.98	17.24	5	76926	52.4
P23470	PTPRG_HUMAN	PTPRG	OTHERS	SS_TYPE1	LC substrate	65.98	11.47	18	71968	38.1667
Q04771	ACVR1_HUMAN	ACVR1		SS_TYPE1	LC substrate	65.9	18.69	29	81260	32.2414
Q9BZZ2	SN_HUMAN	SIGLEC1		SS_TYPE1	LC substrate	65.89	18.38	55	48824	88.3636
Q9NY72	SCN3B_HUMAN	SCN3B	SUBLIT	SS_TYPE1	LC substrate	65.88	19.38	15	70236	17.3333
O75197	LRP5_HUMAN	LRP5		SS_TYPE1	LC substrate	65.87	17.32	26	92760	47.3846
Q16820	MEP1B_HUMAN	MEP1B	OTHERS	SS_TYPE1	LC substrate	65.86	20.16	8	18022	47.5
P15529	MCP_HUMAN	CD46	OTHERS	SS_TYPE1	LC substrate	65.84	14.33	29	126046	91.4483
P40198	CEAM3_HUMAN	CEACAM3		SS_TYPE1	LC substrate	65.71	12.3
Q6GTX8	LAIR1_HUMAN	LAIR1		SS_TYPE1	LC substrate	65.68	14.38	28	24280	68.5714
Q9UN67	PCDBA_HUMAN	PCDHB10		SS_TYPE1	LC substrate	65.67	17.43
P21802	FGFR2_HUMAN	FGFR2		SS_TYPE1	LC substrate	65.66	20.92	49	294606	61.7347
O75880	SCO1_HUMAN	SCO1		SS_NO_TYPE	LC substrate	65.59	13.79	11	3452	22
P20138	CD33_HUMAN	CD33		SS_TYPE1	LC substrate	65.53	12.6	86	93034	94.5
Q5VU97	CAHD1_HUMAN	CACHD1	SUBLIT	SS_TYPE1	LC substrate	65.52	19.94	12	27294	11.6667
Q9H5Y7	SLIK6_HUMAN	SLITRK6		SS_TYPE1	LC substrate	65.46	21	8	44438	20.5
Q9BTN0	LRFN3_HUMAN	LRFN3	OTHERS	SS_TYPE1	LC substrate	65.44	15.15	9	3452	39.7778
Q96E16	SMI19_HUMAN	SMIM19		SS_NO_TYPE	LC substrate	65.4	19.37
Q9Y6H6	KCNE3_HUMAN	KCNE3	OTHERS	SS_TYPE1	LC substrate	65.33	14.63	12	27602	12.3333
P20916	MAG_HUMAN	MAG	OTHERS	SS_TYPE1	LC substrate	65.31	14.19	45	229286	32.5333
P57087	JAM2_HUMAN	JAM2	OTHERS	SS_TYPE1	LC substrate	65.3	19.59	35	84128	70.6286
O15197	EPHB6_HUMAN	EPHB6	SUBLIT	SS_TYPE1	LC substrate	65.28	22.51	15	2034	33.4667
Q13505	MTX1_HUMAN	MTX1	OTHERS	SS_TYPE1	LC substrate	65.23	20.23	7	24922	22
Q04900	MUC24_HUMAN	CD164	OTHERS	SS_TYPE1	LC substrate	65.17	18.37	9	35120	51.3333
Q14943	KI3S1_HUMAN	KIR3DS1		SS_TYPE1	LC substrate	65.17	17.67
O95168	NDUB4_HUMAN	NDUFB4		SS_NO_TYPE	LC substrate	65.07	12.5	20	7150	24.25
Q9BXM7	PINK1_HUMAN	PINK1		SS_NO_TYPE	LC substrate	65.01	14.87	21	312734	30.4762
Q5DX21	IGS11_HUMAN	IGSF11		SS_TYPE1	LC substrate	64.89	27.05	5	2820	30.4
Q96CU9	FXRD1_HUMAN	FOXRED1		SS_NO_TYPE	LC substrate	64.83	13.49	9	788	24
O75871	CEAM4_HUMAN	CEACAM4		SS_TYPE1	LC substrate	64.72	13.39	9	176420	41.6667
Q9UG56	PISD_HUMAN	PISD		SS_NO_TYPE	LC substrate	64.62	10.29	5	7142	14.4
Q8N386	LRC25_HUMAN	LRRC25	OTHERS	SS_TYPE1	LC substrate	64.53	14.69	4	116	29.25
P08574	CY1_HUMAN	CYC1		SS_NO_TYPE	LC substrate	64.38	13.69	32	156574	21.9688
Q8N6Y1	PCD20_HUMAN	PCDH20	OTHERS	SS_TYPE1	LC substrate	64.32	17.51	4	40162	3.75
Q13444	ADA15_HUMAN	ADAM15	OTHERS	SS_TYPE1	LC substrate	64.22	15.81	14	3986	77.3571
P15391	CD19_HUMAN	CD19	OTHERS	SS_TYPE1	LC substrate	64.19	17.63	157	445482	75.9554
Q9Y5E8	PCDBF_HUMAN	PCDHB15		SS_TYPE1	LC substrate	64.1	16.86
Q9Y336	SIGL9_HUMAN	SIGLEC9		SS_TYPE1	LC substrate	63.94	10.96	31	42494	86.5161
Q9Y286	SIGL7_HUMAN	SIGLEC7		SS_TYPE1	LC substrate	63.93	17.11	37	40062	83.2162
Q8TCZ2	C99L2_HUMAN	CD99L2		SS_TYPE1	LC substrate	63.92	23.18	9	72344	17.6667
O60487	MPZL2_HUMAN	MPZL2	OTHERS	SS_TYPE1	LC substrate	63.88	13.9	11	35864	25.2727
Q04912	RON_HUMAN	MST1R	OTHERS	SS_TYPE1	LC substrate	63.78	21.93	40	62000	64.575
P11117	PPAL_HUMAN	ACP2	SUBLIT	SS_NO_TYPE	LC substrate	63.67	22.96
O75078	ADA11_HUMAN	ADAM11		SS_TYPE1	LC substrate	63.64	14.16	8	48632	14.75
P17301	ITA2_HUMAN	ITGA2		SS_TYPE1	LC substrate	63.63	23.7	82	153174	88.9878
P01133	EGF_HUMAN	EGF	OTHERS	SS_TYPE1	LC substrate	63.63	21.79	175	1827958	53.76
Q9Y5E1	PCDB9_HUMAN	PCDHB9		SS_TYPE1	LC substrate	63.61	15.96	2	75954	1.5
Q9BX59	TPSNR_HUMAN	TAPBPL	OTHERS	SS_TYPE1	LC substrate	63.57	18.17	12	61084	40.4167
Q9P244	LRFN1_HUMAN	LRFN1		SS_TYPE1	LC substrate	63.56	14.31	12	25578	37.9167
Q8IWT1	SCN4B_HUMAN	SCN4B	SUBEXPERT	SS_TYPE1	LC substrate	63.54	20.91	16	54336	14.6875
P56975	NRG3_HUMAN	NRG3		SS_TYPE1	LC substrate	63.52	15.57	18	22124	61.1111
Q8N4L4	SPEM1_HUMAN	SPEM1		SS_NO_TYPE	LC substrate	63.39	20.59
Q6ZMC9	SIG15_HUMAN	SIGLEC15		SS_TYPE1	LC substrate	63.22	15.04	14	9602	51.3571
Q7Z7H5	TMED4_HUMAN	TMED4		SS_TYPE1	LC substrate	63.18	17.13	10	15328	14.4
Q9Y5F0	PCDBD_HUMAN	PCDHB13		SS_TYPE1	LC substrate	63.15	16.22
Q8WZ59	TM190_HUMAN	TMEM190	OTHERS	SS_TYPE1	LC substrate	63.11	18.25	2	678	12
Q9Y5E6	PCDB3_HUMAN	PCDHB3		SS_TYPE1	LC substrate	63.05	16.17
Q9Y5E7	PCDB2_HUMAN	PCDHB2		SS_TYPE1	LC substrate	63.05	16.17
Q96PC5	MIA2_HUMAN	MIA2		SS_NO_TYPE	LC substrate	63.03	16.04	3	34574	11.6667
Q9Y696	CLIC4_HUMAN	CLIC4		SS_NO_TYPE	LC substrate	62.93	14.4
P21860	ERBB3_HUMAN	ERBB3	OTHERS	SS_TYPE1	LC substrate	62.93	14.37	65	121706	56.0923
Q3KR37	ASTRB_HUMAN	GRAMD1B		SS_NO_TYPE	LC substrate	62.92	18.74	3	14854	10.3333
Q8WYK1	CNTP5_HUMAN	CNTNAP5		SS_TYPE1	LC substrate	62.88	14.08	10	46726	30.1
P40238	TPOR_HUMAN	MPL	OTHERS	SS_TYPE1	LC substrate	62.87	20.49	14	1756	83.2143
P04921	GLPC_HUMAN	GYPC		SS_TYPE3	LC substrate	62.82	17.95	19	46732	78.8947
Q9NZA1	CLIC5_HUMAN	CLIC5		SS_NO_TYPE	LC substrate	62.7	13.69	12	235164	10.3333
Q8N118	CP4X1_HUMAN	CYP4X1		SS_NO_TYPE	LC substrate	62.63	23.29	4	248	10
P01903	DRA_HUMAN	HLA-DRA	OTHERS	SS_TYPE1	LC substrate	62.54	16.72	53	64130	76.6604
Q9Y5F1	PCDBC_HUMAN	PCDHB12		SS_TYPE1	LC substrate	62.48	17.31
P23467	PTPRB_HUMAN	PTPRB		SS_TYPE1	LC substrate	62.48	26.07	30	78398	54.5333
Q96QU1	PCD15_HUMAN	PCDH15	OTHERS	SS_TYPE1	LC substrate	62.46	17.3	12	22648	18.5
Q96FB5	MT25B_HUMAN	METTL25B		SS_NO_TYPE	LC substrate	62.44	19.24	2	1460	3
Q5TGI0	FAXC_HUMAN	FAXC		SS_NO_TYPE	LC substrate	62.43	14
P15509	CSF2R_HUMAN	CSF2RA	OTHERS	SS_TYPE1	LC substrate	62.42	16.13	30	109934	87.1
P05362	ICAM1_HUMAN	ICAM1	OTHERS	SS_TYPE1	LC substrate	62.4	23.63	146	482336	78.7945
Q9NYL4	FKB11_HUMAN	FKBP11		SS_NO_TYPE	LC substrate	62.38	15.99	3	1016	7
Q9NY15	STAB1_HUMAN	STAB1	OTHERS	SS_TYPE1	LC substrate	62.38	24.6	24	37114	64.9167
Q9BY64	UDB28_HUMAN	UGT2B28		SS_NO_TYPE	LC substrate	62.38	15.36	8	12230	21.75
Q9HBJ8	CLTRN_HUMAN	CLTRN		SS_TYPE1	LC substrate	62.21	18.55	7	14230	24.2857
Q9NYQ8	FAT2_HUMAN	FAT2	OTHERS	SS_TYPE1	LC substrate	62.13	22.01	4	44444	48
Q5T7P8	SYT6_HUMAN	SYT6		SS_NO_TYPE	LC substrate	62.13	18.88	6	4052	22
Q13705	AVR2B_HUMAN	ACVR2B		SS_TYPE1	LC substrate	62	16.21	18	10964	47.5556
P48357	LEPR_HUMAN	LEPR	OTHERS	SS_TYPE1	LC substrate	61.95	21.2	10	30678	69.6
Q9UBK5	HCST_HUMAN	HCST		SS_TYPE1	LC substrate	61.9	12.23	48	47676	84.0833
Q6Q8B3	MO2R2_HUMAN	CD200R1L	OTHERS	SS_TYPE1	LC substrate	61.81	17.31
Q8NBR0	P5I13_HUMAN	TP53I13	OTHERS	SS_TYPE1	LC substrate	61.71	17.98
Q8IXH8	CAD26_HUMAN	CDH26	OTHERS	SS_TYPE1	LC substrate	61.69	14.78
Q8NAN2	MIGA1_HUMAN	MIGA1		SS_NO_TYPE	LC substrate	61.59	18.84	7	60578	30.1429
Q6UY11	DLK2_HUMAN	DLK2	OTHERS	SS_TYPE1	LC substrate	61.55	12.32
P48551	INAR2_HUMAN	IFNAR2	SUBEXPERT	SS_TYPE1	LC substrate	61.38	11.9	17	4720	87.5294
O75795	UDB17_HUMAN	UGT2B17		SS_NO_TYPE	LC substrate	61.38	21.16	9	11894	22.7778
A1L1A6	IGS23_HUMAN	IGSF23		SS_NO_TYPE	LC substrate	61.38	20.16	2	452	7
Q8N292	GAPT_HUMAN	GAPT		SS_NO_TYPE	LC substrate	61.34	22.76	6	2792	28.5
Q8TDQ1	CLM1_HUMAN	CD300LF	OTHERS	SS_TYPE1	LC substrate	61.33	19.38	48	168032	70.1458
Q9UIK5	TEFF2_HUMAN	TMEFF2	SUBLIT	SS_TYPE1	LC substrate	61.32	17.08
Q9NZ45	CISD1_HUMAN	CISD1		SS_TYPE3	LC substrate	61.3	20.8	9	20512	28.7778
O43581	SYT7_HUMAN	SYT7	SUBLIT	SS_NO_TYPE	LC substrate	61.24	23.99	8	29154	38.25
Q96RT6	CTGE2_HUMAN	CTAGE1		SS_NO_TYPE	LC substrate	61.23	12.35
Q14392	LRC32_HUMAN	LRRC32	OTHERS	SS_TYPE1	LC substrate	61.21	21.35	8	4566	75.75
O95833	CLIC3_HUMAN	CLIC3		SS_NO_TYPE	LC substrate	61.17	14.36	8	5886	7
Q9UIB8	SLAF5_HUMAN	CD84	OTHERS	SS_TYPE1	LC substrate	61.16	17.24	25	11722	104.24
A2RUT3	TMM89_HUMAN	TMEM89	OTHERS	SS_TYPE1	LC substrate	61.15	27.69
Q969Z4	TR19L_HUMAN	RELT		SS_TYPE1	LC substrate	61.14	14.69	10	111942	18.3
Q15116	PDCD1_HUMAN	PDCD1	OTHERS	SS_TYPE1	LC substrate	61.12	18.3	82	78800	89.9512
Q5T1S8	NCMAP_HUMAN	NCMAP	OTHERS	SS_TYPE1	LC substrate	61.12	15.08
Q3B7T3	BEAN1_HUMAN	BEAN1		SS_NO_TYPE	LC substrate	60.98	14.09
Q6ZVL6	K154L_HUMAN	KIAA1549L		SS_NO_TYPE	LC substrate	60.88	14.34
Q5SZK8	FREM2_HUMAN	FREM2	OTHERS	SS_TYPE1	LC substrate	60.85	21.83	13	47780	73.1538
O43493	TGON2_HUMAN	TGOLN2	OTHERS	SS_TYPE1	LC substrate	60.82	14.98	15	19042	63.4667
Q96LA6	FCRL1_HUMAN	FCRL1	OTHERS	SS_TYPE1	LC substrate	60.64	17.75	8	1562	65.25
Q5JXA9	SIRB2_HUMAN	SIRPB2	OTHERS	SS_TYPE1	LC substrate	60.59	12.19
P12821	ACE_HUMAN	ACE	OTHERS	SS_TYPE1	LC substrate	60.58	21.62	36	325004	77.4444
Q12836	ZP4_HUMAN	ZP4	OTHERS	SS_TYPE1	LC substrate	60.57	16.7	11	80594	10.5455
Q13145	BAMBI_HUMAN	BAMBI	OTHERS	SS_TYPE1	LC substrate	60.55	21.25	20	8968	20.05
P43308	SSRB_HUMAN	SSR2	OTHERS	SS_TYPE1	LC substrate	60.47	16.28	10	7024	15.4
Q9Y6Q6	TNR11_HUMAN	TNFRSF11A		SS_TYPE1	LC substrate	60.24	20.11	13	27390	64.3846
Q9H6D8	FNDC4_HUMAN	FNDC4		SS_TYPE1	LC substrate	60.22	16.81	2	628	5
Q9H0Q3	FXYD6_HUMAN	FXYD6		SS_TYPE1	LC substrate	60.21	18.89
Q9C091	GRB1L_HUMAN	GREB1L		SS_NO_TYPE	LC substrate	60.12	16.77
Q9P2J2	TUTLA_HUMAN	IGSF9	OTHERS	SS_TYPE1	LC substrate	60.07	14.19	8	43354	20.125
Q6PEX7	TEX38_HUMAN	TEX38		SS_NO_TYPE	LC substrate	60.02	13.04
P10966	CD8B_HUMAN	CD8B		SS_TYPE1	LC substrate	59.89	24.47	33	10182	114.697
P08922	ROS1_HUMAN	ROS1	OTHERS	SS_TYPE1	LC substrate	59.85	18.89	14	36122	75.0714
Q8NC54	KCT2_HUMAN	KCT2		SS_TYPE1	LC substrate	59.78	16.98
P09619	PGFRB_HUMAN	PDGFRB		SS_TYPE1	LC substrate	59.59	17.58	60	96218	76.2167
Q9NYZ4	SIGL8_HUMAN	SIGLEC8	OTHERS	SS_TYPE1	LC substrate	59.58	16.02	7	2176	66.5714
P40200	TACT_HUMAN	CD96	OTHERS	SS_TYPE1	LC substrate	59.57	16.47	34	80154	76.3824
P49771	FLT3L_HUMAN	FLT3LG		SS_TYPE1	LC substrate	59.57	19.11	66	150134	92.4091
Q6PJG9	LRFN4_HUMAN	LRFN4		SS_TYPE1	LC substrate	59.54	14.92	11	4594	35.8182
Q6UXD1	HRCT1_HUMAN	HRCT1		SS_NO_TYPE	LC substrate	59.45	12.9
Q15256	PTPRR_HUMAN	PTPRR	OTHERS	SS_TYPE1	LC substrate	59.26	14.77	11	39438	19.2727
Q5SY80	CTSRE_HUMAN	CATSPERE	OTHERS	SS_TYPE1	LC substrate	59.18	21
P28068	DMB_HUMAN	HLA-DMB	OTHERS	SS_TYPE1	LC substrate	59.17	17.83	22	4370	69.5455
A6NJW9	CD8B2_HUMAN	CD8B2		SS_TYPE1	LC substrate	59.14	23.84
Q5VUB5	F1711_HUMAN	FAM171A1		SS_TYPE1	LC substrate	59.04	31.2	3	108700	2.66667
Q5VY43	PEAR1_HUMAN	PEAR1		SS_NO_TYPE	LC substrate	58.83	15.05	6	31130	45.6667
Q9H195	MUC3B_HUMAN	MUC3B		SS_NO_TYPE	LC substrate	58.83	12.88
Q96H15	TIMD4_HUMAN	TIMD4	OTHERS	SS_TYPE1	LC substrate	58.71	16.68	26	31708	83.3846
Q9UN72	PCDA7_HUMAN	PCDHA7		SS_TYPE1	LC substrate	58.68	20.14	4	4	4
Q9Y5H7	PCDA5_HUMAN	PCDHA5		SS_TYPE1	LC substrate	58.66	17.31
Q8NCW0	KREM2_HUMAN	KREMEN2		SS_TYPE1	LC substrate	58.57	12.62	8	6634	23.125
Q92824	PCSK5_HUMAN	PCSK5	OTHERS	SS_TYPE1	LC substrate	58.56	18.06	18	82378	117.278
Q9BVK6	TMED9_HUMAN	TMED9		SS_TYPE1	LC substrate	58.56	18.06	12	14242	20.4167
Q92896	GSLG1_HUMAN	GLG1	SUBLIT	SS_TYPE1	LC substrate	58.52	24.23	10	5348	80.1
Q96IX5	ATPMK_HUMAN	ATP5MK		SS_NO_TYPE	LC substrate	58.52	19.37	21	13358	20.8571
Q6UWW9	TM207_HUMAN	TMEM207	OTHERS	SS_TYPE1	LC substrate	58.5	21.86	5	16032	5.6
Q9H0V9	LMA2L_HUMAN	LMAN2L	OTHERS	SS_TYPE1	LC substrate	58.4	14.66	10	80046	29.6
P01909	DQA1_HUMAN	HLA-DQA1		SS_TYPE1	LC substrate	58.24	16.32	43	43608	76.907
P05106	ITB3_HUMAN	ITGB3		SS_TYPE1	LC substrate	58.2	17.95	102	350074	79.0882
Q6UWV2	MPZL3_HUMAN	MPZL3	OTHERS	SS_TYPE1	LC substrate	58.2	20.5	4	3008	14.5
Q9UF33	EPHA6_HUMAN	EPHA6	OTHERS	SS_TYPE1	LC substrate	58.19	20.29	18	8762	33.3333
Q8N7X8	SIGL1_HUMAN	SIGLECL1		SS_NO_TYPE	LC substrate	58.18	28.6
P10321	HLAC_HUMAN	HLA-C		SS_TYPE1	LC substrate	57.95	27.14	64	115108	60.9531
Q9ULK6	RN150_HUMAN	RNF150		SS_TYPE1	LC substrate	57.94	20.52	6	35026	10.3333
Q96NY7	CLIC6_HUMAN	CLIC6		SS_NO_TYPE	LC substrate	57.9	14.64	10	31538	8.3
P10912	GHR_HUMAN	GHR	SUBEXPERT	SS_TYPE1	LC substrate	57.89	17.84	10	39834	41
P51841	GUC2F_HUMAN	GUCY2F	OTHERS	SS_TYPE1	LC substrate	57.79	14.47	7	5550	13.2857
O14967	CLGN_HUMAN	CLGN	OTHERS	SS_TYPE1	LC substrate	57.78	13.1	11	28728	13.0909
Q86XS8	GOLI_HUMAN	RNF130	OTHERS	SS_TYPE1	LC substrate	57.62	18.7
Q9Y5F3	PCDB1_HUMAN	PCDHB1	OTHERS	SS_TYPE1	LC substrate	57.59	15.15
Q5TGZ0	MIC10_HUMAN	MICOS10		SS_NO_TYPE	LC substrate	57.53	15.34	13	4632	23.6154
Q96JP9	CDHR1_HUMAN	CDHR1		SS_NO_TYPE	LC substrate	57.45	22.89	11	38820	14.4545
B8ZZ34	SHSA8_HUMAN	SHISA8	OTHERS	SS_TYPE1	LC substrate	57.34	25.35	10	9350	8.8
Q86TY3	ARMD4_HUMAN	ARMH4		SS_TYPE1	LC substrate	57.33	27.01	3	1088	12.6667
Q9UKQ2	ADA28_HUMAN	ADAM28	OTHERS	SS_TYPE1	LC substrate	57.31	22.31	16	81566	42
Q9UBN6	TR10D_HUMAN	TNFRSF10D	OTHERS	SS_TYPE1	LC substrate	57.28	14.46	5	18	34.2
Q9BWV2	SPAT9_HUMAN	SPATA9		SS_NO_TYPE	LC substrate	57.23	14.53	3	2890	9.66667
Q9NQX5	NPDC1_HUMAN	NPDC1		SS_NO_TYPE	LC substrate	57.22	24.48	4	302	16.75
Q5T292	TM273_HUMAN	TMEM273	OTHERS	SS_TYPE1	LC substrate	57.16	20.98
P09958	FURIN_HUMAN	FURIN	OTHERS	SS_TYPE1	LC substrate	56.9	19.38	59	304122	49.4068
Q13261	I15RA_HUMAN	IL15RA	OTHERS	SS_TYPE1	LC substrate	56.81	17.62	13	824	68.2308
O95196	CSPG5_HUMAN	CSPG5	OTHERS	SS_TYPE1	LC substrate	56.79	24.15	12	33120	32
P07766	CD3E_HUMAN	CD3E	OTHERS	SS_TYPE1	LC substrate	56.78	14.48	85	70744	87.9176
Q9BWL3	CA043_HUMAN	C1orf43		SS_NO_TYPE	LC substrate	56.75	15.28	3	1154	4
O75054	IGSF3_HUMAN	IGSF3	OTHERS	SS_TYPE1	LC substrate	56.7	17.16	5	64868	37.6
Q9Y5R2	MMP24_HUMAN	MMP24		SS_TYPE1	LC substrate	56.68	17.88	11	1980	76.9091
O75144	ICOSL_HUMAN	ICOSLG	OTHERS	SS_TYPE1	LC substrate	56.64	18.8	39	52666	94.9744
Q5VX71	SUSD4_HUMAN	SUSD4	OTHERS	SS_TYPE1	LC substrate	56.51	24.12
Q5VZ72	IZUM3_HUMAN	IZUMO3	OTHERS	SS_TYPE1	LC substrate	56.5	20.17	6	74634	10.5
Q9Y6X5	ENPP4_HUMAN	ENPP4	OTHERS	SS_TYPE1	LC substrate	56.48	22.03
Q6NT55	CP4FN_HUMAN	CYP4F22	OTHERS	SS_TYPE1	LC substrate	56.43	20.35	2	284	12
Q9UJQ1	LAMP5_HUMAN	LAMP5	OTHERS	SS_TYPE1	LC substrate	56.4	17.13
A8MVS5	HIDE1_HUMAN	HIDE1		SS_TYPE1	LC substrate	56.38	22.89
Q9Y5H6	PCDA8_HUMAN	PCDHA8		SS_TYPE1	LC substrate	56.37	16.63
A8MVW0	F1712_HUMAN	FAM171A2		SS_TYPE1	LC substrate	56.34	26.5
Q68D85	NR3L1_HUMAN	NCR3LG1	OTHERS	SS_TYPE1	LC substrate	56.32	20.78	28	25724	67.2143
P06127	CD5_HUMAN	CD5		SS_TYPE1	LC substrate	56.32	13.17	80	72908	96.125
Q9UN74	PCDA4_HUMAN	PCDHA4	SUBLIT	SS_TYPE1	LC substrate	56.3	16.66
A0A1B0GV90	CTXD2_HUMAN	CTXND2		SS_NO_TYPE	LC substrate	56.16	16.44
Q8NB59	SYT14_HUMAN	SYT14		SS_TYPE3	LC substrate	56.16	22.22	7	53084	16.5714
Q8WZ04	TOMT_HUMAN	TOMT		SS_NO_TYPE	LC substrate	56.15	17.26	21	46966	10.381
Q9ULC0	MUCEN_HUMAN	EMCN	OTHERS	SS_TYPE1	LC substrate	56.1	19.3	17	74436	73.0588
Q6UXM1	LRIG3_HUMAN	LRIG3		SS_TYPE1	LC substrate	56.07	17.51	19	57260	41
P08575	PTPRC_HUMAN	PTPRC	OTHERS	SS_TYPE1	LC substrate	56.06	23.66	234	1294772	66.0598
P29320	EPHA3_HUMAN	EPHA3		SS_TYPE1	LC substrate	56.04	18.86	25	20106	42.04
Q86UW2	OSTB_HUMAN	SLC51B		SS_NO_TYPE	LC substrate	56.03	16.9	4	906	12.75
Q9P0K1	ADA22_HUMAN	ADAM22		SS_TYPE1	LC substrate	56	18.17	17	109050	26.4706
Q9NPG4	PCD12_HUMAN	PCDH12	SUBLIT	SS_TYPE1	LC substrate	55.97	27.04	6	4052	38.8333
P16234	PGFRA_HUMAN	PDGFRA	NONSUB	SS_TYPE1	LC substrate	55.91	13.63	36	53452	81.0833
Q6H3X3	ULBP5_HUMAN	RAET1G		SS_NO_TYPE	LC substrate	55.82	19.91	7	200	42.7143
Q13477	MADCA_HUMAN	MADCAM1		SS_TYPE1	LC substrate	55.79	21.92	31	11970	100.806
Q9Y5I0	PCDAD_HUMAN	PCDHA13		SS_TYPE1	LC substrate	55.76	19.79
Q9UN73	PCDA6_HUMAN	PCDHA6		SS_TYPE1	LC substrate	55.76	19.79
Q8N126	CADM3_HUMAN	CADM3		SS_TYPE1	LC substrate	55.69	19.43	23	38270	33.0435
P36888	FLT3_HUMAN	FLT3	OTHERS	SS_TYPE1	LC substrate	55.56	18.09	75	195490	92.7867
O75882	ATRN_HUMAN	ATRN	OTHERS	SS_TYPE1	LC substrate	55.51	21.34	8	76764	18.25
Q01973	ROR1_HUMAN	ROR1		SS_TYPE1	LC substrate	55.44	19.03	14	10264	50.7857
A0A1B0GWG4	SRTM2_HUMAN	SERTM2		SS_NO_TYPE	LC substrate	55.41	19.73
P13762	DRB4_HUMAN	HLA-DRB4	OTHERS	SS_TYPE1	LC substrate	55.34	17.51
P30273	FCERG_HUMAN	FCER1G		SS_TYPE1	LC substrate	55.3	27.56	66	115530	72.9242
O00478	BT3A3_HUMAN	BTN3A3		SS_TYPE1	LC substrate	55.18	21.68
Q13683	ITA7_HUMAN	ITGA7		SS_TYPE1	LC substrate	55.16	18.52	32	92276	72.9688
Q92537	SUSD6_HUMAN	SUSD6		SS_TYPE1	LC substrate	55.1	18.03
Q5VV63	ATRN1_HUMAN	ATRNL1		SS_TYPE1	LC substrate	55.08	21.25
P52429	DGKE_HUMAN	DGKE		SS_NO_TYPE	LC substrate	55.02	18.81
Q9UNE0	EDAR_HUMAN	EDAR	OTHERS	SS_TYPE1	LC substrate	54.98	19.32	9	13762	43.4444
O14944	EREG_HUMAN	EREG	OTHERS	SS_TYPE1	LC substrate	54.96	22.94	41	44218	57.0488
P50895	BCAM_HUMAN	BCAM	NONSUB	SS_TYPE1	LC substrate	54.93	14.82	3	512	27.3333
Q13797	ITA9_HUMAN	ITGA9		SS_TYPE1	LC substrate	54.9	22.49	45	80666	64.5556
Q9H1U4	MEGF9_HUMAN	MEGF9	OTHERS	SS_TYPE1	LC substrate	54.89	14.07	3	47108	60
Q8IVY1	CA210_HUMAN	C1orf210		SS_TYPE3	LC substrate	54.89	17.82	2	45796	2
Q5JX69	F209B_HUMAN	FAM209B		SS_TYPE1	LC substrate	54.88	15.98
O60449	LY75_HUMAN	LY75	OTHERS	SS_TYPE1	LC substrate	54.87	20.65	51	26084	100.784
Q9Y5H8	PCDA3_HUMAN	PCDHA3		SS_TYPE1	LC substrate	54.81	19.95	4	6	3.75
Q8TED1	GPX8_HUMAN	GPX8		SS_NO_TYPE	LC substrate	54.81	21.36	2	576	75
Q96A26	F162A_HUMAN	FAM162A		SS_NO_TYPE	LC substrate	54.71	17.91	2	32534	3
O75077	ADA23_HUMAN	ADAM23	OTHERS	SS_TYPE1	LC substrate	54.7	15.02	13	49922	17.4615
A8MWY0	ELAP2_HUMAN	ELAPOR2		SS_TYPE1	LC substrate	54.66	18.18
Q9UKJ8	ADA21_HUMAN	ADAM21	OTHERS	SS_TYPE1	LC substrate	54.63	24.72	11	37682	22
Q96PD2	DCBD2_HUMAN	DCBLD2	OTHERS	SS_TYPE1	LC substrate	54.6	15.96	10	9380	53.5
Q7Z6M3	MILR1_HUMAN	MILR1		SS_TYPE1	LC substrate	54.53	17.01	2	4438	29
A0A1B0GTW7	LMLN2_HUMAN	LMLN2	OTHERS	SS_TYPE1	LC substrate	54.47	19.34
Q9BSJ5	CQ080_HUMAN	C17orf80		SS_NO_TYPE	LC substrate	54.39	18.75	14	15962	21.5
Q9UKF5	ADA29_HUMAN	ADAM29	OTHERS	SS_TYPE1	LC substrate	54.34	24.85	2	2982	65
Q52LC2	VAS1L_HUMAN	ATP6AP1L		SS_NO_TYPE	LC substrate	54.34	27.09	10	103008	12.3
Q5VYJ5	MALR1_HUMAN	MALRD1	OTHERS	SS_TYPE1	LC substrate	54.28	15.22	6	3846	14
P18084	ITB5_HUMAN	ITGB5		SS_TYPE1	LC substrate	54.26	20.23	42	94114	70.4286
Q15768	EFNB3_HUMAN	EFNB3		SS_TYPE1	LC substrate	54.22	28.93	37	32944	39.027
Q9BXJ7	AMNLS_HUMAN	AMN	OTHERS	SS_TYPE1	LC substrate	54.05	21.9	3	586	18.3333
O75509	TNR21_HUMAN	TNFRSF21	SUBLIT	SS_TYPE1	LC substrate	54.01	22.27	17	28968	39.0588
Q8WVV5	BT2A2_HUMAN	BTN2A2	OTHERS	SS_TYPE1	LC substrate	53.99	20.16	3	14148	164.333
Q9BWV1	BOC_HUMAN	BOC	OTHERS	SS_TYPE1	LC substrate	53.91	17.24	7	1424	35.1429
Q6UXE8	BTNL3_HUMAN	BTNL3	OTHERS	SS_TYPE1	LC substrate	53.9	20.72
B4DS77	SHSA9_HUMAN	SHISA9		SS_TYPE1	LC substrate	53.88	18.55	8	9692	14.25
Q5JX71	F209A_HUMAN	FAM209A	OTHERS	SS_TYPE1	LC substrate	53.85	15.82
Q8TCW7	ZPLD1_HUMAN	ZPLD1	OTHERS	SS_TYPE1	LC substrate	53.84	22.81	2	150	3
Q96PQ1	SIG12_HUMAN	SIGLEC12		SS_TYPE1	LC substrate	53.82	17.06	2	324	77.5
Q96KV6	BT2A3_HUMAN	BTN2A3P	OTHERS	SS_TYPE1	LC substrate	53.82	19.17
Q8WW62	TMED6_HUMAN	TMED6	OTHERS	SS_TYPE1	LC substrate	53.74	19.5	8	156	17
Q9ULI3	HEG1_HUMAN	HEG1		SS_TYPE1	LC substrate	53.72	20.83	5	920	34.4
Q7Z7M0	MEGF8_HUMAN	MEGF8	OTHERS	SS_TYPE1	LC substrate	53.7	18.43
Q9P2V4	LRIT1_HUMAN	LRIT1	OTHERS	SS_TYPE1	LC substrate	53.62	16.89	5	19456	22.2
P43630	KI3L2_HUMAN	KIR3DL2		SS_TYPE1	LC substrate	53.57	20.3	26	2276	88.6154
Q07699	SCN1B_HUMAN	SCN1B	SUBLIT	SS_TYPE1	LC substrate	53.54	21.67	12	34032	15.8333
P15813	CD1D_HUMAN	CD1D	OTHERS	SS_TYPE1	LC substrate	53.48	19.53	84	111890	93.9524
P38484	INGR2_HUMAN	IFNGR2	OTHERS	SS_TYPE1	LC substrate	53.45	19.75	13	2196	44.5385
Q14773	ICAM4_HUMAN	ICAM4	OTHERS	SS_TYPE1	LC substrate	53.42	21.62	13	25092	79.6923
Q8NFT8	DNER_HUMAN	DNER	SUBLIT	SS_TYPE1	LC substrate	53.3	20.9	7	18180	38
O43556	SGCE_HUMAN	SGCE		SS_NO_TYPE	LC substrate	53.28	17.2	8	7330	17.875
Q96LU7	MRFL_HUMAN	MYRFL		SS_NO_TYPE	LC substrate	53.28	15.18
P78410	BT3A2_HUMAN	BTN3A2	OTHERS	SS_TYPE1	LC substrate	53.23	22.86	3	5038	20.6667
Q8NC24	RELL2_HUMAN	RELL2		SS_NO_TYPE	LC substrate	53.22	20.93	3	47564	4.66667
O15079	SNPH_HUMAN	SNPH		SS_NO_TYPE	LC substrate	53.18	13.98	4	2056	19
Q8IYR6	TEFF1_HUMAN	TMEFF1		SS_TYPE1	LC substrate	53.15	20.11	2	26588	88.5
Q6P1S2	CC033_HUMAN	C3orf33		SS_NO_TYPE	LC substrate	53.13	21.46
Q8NC67	NETO2_HUMAN	NETO2		SS_TYPE1	LC substrate	52.98	18.24	4	6474	39.5
Q9NPH3	IL1AP_HUMAN	IL1RAP	OTHERS	SS_TYPE1	LC substrate	52.97	20.82	16	74830	33.875
Q13651	I10R1_HUMAN	IL10RA		SS_TYPE1	LC substrate	52.88	22.68	87	173618	77.3448
Q9Y493	ZAN_HUMAN	ZAN	OTHERS	SS_TYPE1	LC substrate	52.8	18.34	6	1430	13.5
Q8N8F7	LSME1_HUMAN	LSMEM1		SS_NO_TYPE	LC substrate	52.79	20.19
P07202	PERT_HUMAN	TPO	OTHERS	SS_TYPE1	LC substrate	52.78	22.43	9	113194	36
Q29980	MICB_HUMAN	MICB		SS_TYPE1	LC substrate	52.7	14.31	32	25384	79.5
O76036	NCTR1_HUMAN	NCR1	OTHERS	SS_TYPE1	LC substrate	52.65	19.53	77	61370	91.987
Q8TAB3	PCD19_HUMAN	PCDH19	OTHERS	SS_TYPE1	LC substrate	52.64	14.94	6	21716	34.8333
P04629	NTRK1_HUMAN	NTRK1	OTHERS	SS_TYPE1	LC substrate	52.62	21.67	72	343924	62.9028
Q24JP5	T132A_HUMAN	TMEM132A	SUBLIT	SS_TYPE1	LC substrate	52.62	18.01	2	954	2
Q3MIX3	ADCK5_HUMAN	ADCK5		SS_NO_TYPE	LC substrate	52.6	13.94
Q8IYJ0	PIANP_HUMAN	PIANP	OTHERS	SS_TYPE1	LC substrate	52.55	25.62	7	5632	23.7143
P06756	ITAV_HUMAN	ITGAV		SS_TYPE1	LC substrate	52.43	20.48	75	126896	77.2933
Q9H013	ADA19_HUMAN	ADAM19		SS_TYPE1	LC substrate	52.38	19.56	18	31812	28.3333
Q6XYQ8	SYT10_HUMAN	SYT10		SS_NO_TYPE	LC substrate	52.38	21.63	11	40020	23.2727
Q5TH69	BIG3_HUMAN	ARFGEF3		SS_NO_TYPE	LC substrate	52.13	17.4
Q8N6K0	TEX29_HUMAN	TEX29		SS_NO_TYPE	LC substrate	52.05	18.95
P16066	ANPRA_HUMAN	NPR1	NONSUB	SS_TYPE1	LC substrate	52.02	16.35	7	41596	43.2857
Q9Y5I3	PCDA1_HUMAN	PCDHA1		SS_TYPE1	LC substrate	51.85	18.46
Q4V9L6	TM119_HUMAN	TMEM119	OTHERS	SS_TYPE1	LC substrate	51.76	20.86	13	3752	86.3077
Q14242	SELPL_HUMAN	SELPLG	OTHERS	SS_TYPE1	LC substrate	51.66	18.69	37	26010	97.6757
P15260	INGR1_HUMAN	IFNGR1	OTHERS	SS_TYPE1	LC substrate	51.63	23.94	39	98618	71
Q86YT9	JAML_HUMAN	JAML		SS_TYPE1	LC substrate	51.62	21.01	19	23994	67
P55808	XG_HUMAN	XG	OTHERS	SS_TYPE1	LC substrate	51.53	23.14	4	1500	33.75
Q9Y5Z0	BACE2_HUMAN	BACE2		SS_TYPE1	LC substrate	51.42	14.94	17	38690	35.6471
P20963	CD3Z_HUMAN	CD247	OTHERS	SS_TYPE1	LC substrate	51.26	21.76	107	336460	74.972
O60313	OPA1_HUMAN	OPA1		SS_NO_TYPE	LC substrate	51.23	14.92	9	53740	20.6667
O15173	PGRC2_HUMAN	PGRMC2		SS_NO_TYPE	LC substrate	51.15	16.53	4	3730	14.75
P17181	INAR1_HUMAN	IFNAR1	OTHERS	SS_TYPE1	LC substrate	51.13	22.08	29	21094	107.172
O15455	TLR3_HUMAN	TLR3	OTHERS	SS_TYPE1	LC substrate	51.1	13.23	53	84526	96.9245
Q8WWB7	GLMP_HUMAN	GLMP	OTHERS	SS_TYPE1	LC substrate	51.07	17.23	3	2316	19.6667
A0A2R8YCJ5	SIM41_HUMAN	SMIM41		SS_NO_TYPE	LC substrate	51.01	19.66
Q96TC7	RMD3_HUMAN	RMDN3		SS_NO_TYPE	LC substrate	50.98	15.71
Q5XG99	LYSM4_HUMAN	LYSMD4		SS_NO_TYPE	LC substrate	50.97	22.8
O00264	PGRC1_HUMAN	PGRMC1		SS_NO_TYPE	LC substrate	50.95	14.12	10	65254	51.1
Q8NEA5	CS018_HUMAN	C19orf18	OTHERS	SS_TYPE1	LC substrate	50.86	16.44
P36897	TGFR1_HUMAN	TGFBR1		SS_TYPE1	LC substrate	50.8	13.78	41	138596	64.1951
P34925	RYK_HUMAN	RYK	SUBLIT	SS_TYPE1	LC substrate	50.78	21.87	20	40358	27.55
P40259	CD79B_HUMAN	CD79B	OTHERS	SS_TYPE1	LC substrate	50.73	19.4	51	48398	86.5294
Q68DV7	RNF43_HUMAN	RNF43	OTHERS	SS_TYPE1	LC substrate	50.73	12.21	10	9124	43.8
Q8IUW5	RELL1_HUMAN	RELL1	NONSUB	SS_TYPE1	LC substrate	50.69	16.09	3	13268	15.6667
Q9Y3B3	TMED7_HUMAN	TMED7		SS_TYPE1	LC substrate	50.68	18.94	12	3400	15.3333
O75445	USH2A_HUMAN	USH2A	OTHERS	SS_TYPE1	LC substrate	50.64	19.61	25	163626	28.44
O75310	UDB11_HUMAN	UGT2B11		SS_NO_TYPE	LC substrate	50.62	20.22	13	18028	17.1538
Q8N5K1	CISD2_HUMAN	CISD2		SS_NO_TYPE	LC substrate	50.58	26.2	6	36698	30
O75324	SNN_HUMAN	SNN		SS_NO_TYPE	LC substrate	50.55	30.3	3	1520	7
Q6UXL0	I20RB_HUMAN	IL20RB	OTHERS	SS_TYPE1	LC substrate	50.53	18.04	7	13450	53.1429
A6NF34	ANTRL_HUMAN	ANTXRL	OTHERS	SS_TYPE1	LC substrate	50.43	20.55
P31512	FMO4_HUMAN	FMO4		SS_NO_TYPE	LC substrate	50.42	19.14	2	3346	17
P13688	CEAM1_HUMAN	CEACAM1	OTHERS	SS_TYPE1	LC substrate	50.33	11.93	23	23434	93.8261
A0A1B0GTY4	TEX50_HUMAN	TEX50	OTHERS	SS_TYPE1	LC substrate	50.32	19.52
Q6UXV1	IZUM2_HUMAN	IZUMO2	OTHERS	SS_TYPE1	LC substrate	50.26	18.38	8	125804	8
O75309	CAD16_HUMAN	CDH16	OTHERS	SS_TYPE1	LC substrate	50.2	17.75	3	2698	6.33333
Q96DB9	FXYD5_HUMAN	FXYD5		SS_TYPE1	LC substrate	50.17	17.63	9	100484	26.5556
Q16586	SGCA_HUMAN	SGCA	OTHERS	SS_TYPE1	LC non-substrate	49.97	15.45	5	1836	24.4
O00391	QSOX1_HUMAN	QSOX1		SS_NO_TYPE	LC non-substrate	49.95	13.85
Q9NTN9	SEM4G_HUMAN	SEMA4G	OTHERS	SS_TYPE1	LC non-substrate	49.94	24.99	35	31208	45.7429
Q5VWK5	IL23R_HUMAN	IL23R	OTHERS	SS_TYPE1	LC non-substrate	49.91	18.89	39	47400	84.5641
Q9Y5I2	PCDAA_HUMAN	PCDHA10		SS_TYPE1	LC non-substrate	49.88	17.33	6	16	3.33333
Q07011	TNR9_HUMAN	TNFRSF9	OTHERS	SS_TYPE1	LC non-substrate	49.83	20.71	65	58046	96.3692
Q86VH5	LRRT3_HUMAN	LRRTM3		SS_TYPE1	LC non-substrate	49.79	18.57	14	19648	33.2143
Q86VH4	LRRT4_HUMAN	LRRTM4		SS_TYPE1	LC non-substrate	49.75	19.43	13	9000	45.6154
Q8TCP9	F200A_HUMAN	FAM200A		SS_NO_TYPE	LC non-substrate	49.74	21.15
Q8NFR9	I17RE_HUMAN	IL17RE		SS_TYPE1	LC non-substrate	49.68	21.54	14	16352	25
Q14DG7	T132B_HUMAN	TMEM132B		SS_TYPE1	LC non-substrate	49.65	22.82	2	36236	2
Q8N131	PORIM_HUMAN	TMEM123	OTHERS	SS_TYPE1	LC non-substrate	49.58	29.01
Q8IZU9	KIRR3_HUMAN	KIRREL3	OTHERS	SS_TYPE1	LC non-substrate	49.48	22.31	13	59324	30.3846
Q9UJA9	ENPP5_HUMAN	ENPP5		SS_NO_TYPE	LC non-substrate	49.45	25.64	6	18250	10.6667
Q9H251	CAD23_HUMAN	CDH23	OTHERS	SS_TYPE1	LC non-substrate	49.44	21.5	33	106594	33.1818
P14679	TYRO_HUMAN	TYR	SUBLIT	SS_TYPE1	LC non-substrate	49.39	19.94	17	23510	88.4706
Q86SJ6	DSG4_HUMAN	DSG4		SS_TYPE1	LC non-substrate	49.23	14.54	4	520	5
Q9P0J0	NDUAD_HUMAN	NDUFA13		SS_NO_TYPE	LC non-substrate	49.17	11.84	31	83816	20.2903
O95976	IGSF6_HUMAN	IGSF6	OTHERS	SS_TYPE1	LC non-substrate	49.13	16.83	25	44900	71.04
P13473	LAMP2_HUMAN	LAMP2	OTHERS	SS_TYPE1	LC non-substrate	49.04	17.66	11	60340	74.2727
P16284	PECA1_HUMAN	PECAM1	OTHERS	SS_TYPE1	LC non-substrate	49.04	23.74	134	440326	79.4104
Q96A33	CCD47_HUMAN	CCDC47		SS_NO_TYPE	LC non-substrate	49.01	14.95	4	2070	7.5
Q8NAU1	FNDC5_HUMAN	FNDC5	OTHERS	SS_TYPE1	LC non-substrate	48.97	15.82	4	35086	50.5
Q96QE4	LR37B_HUMAN	LRRC37B		SS_TYPE1	LC non-substrate	48.96	11.8
Q6UXD5	SE6L2_HUMAN	SEZ6L2	SUBLIT	SS_TYPE1	LC non-substrate	48.92	26	12	199012	20.75
Q9UPX0	TUTLB_HUMAN	IGSF9B	OTHERS	SS_TYPE1	LC non-substrate	48.9	12.94	7	38114	16.4286
O43169	CYB5B_HUMAN	CYB5B		SS_NO_TYPE	LC non-substrate	48.83	18.2	5	4600	16
A6NLX4	TM210_HUMAN	TMEM210	OTHERS	SS_TYPE1	LC non-substrate	48.8	18.21
Q86YD5	LRAD3_HUMAN	LDLRAD3	OTHERS	SS_TYPE1	LC non-substrate	48.65	19.8	2	140	58
P22455	FGFR4_HUMAN	FGFR4	SUBLIT	SS_TYPE1	LC non-substrate	48.63	21.84	28	91566	70.8571
P05556	ITB1_HUMAN	ITGB1	NONSUB	SS_TYPE1	LC non-substrate	48.51	20.63	131	800514	70.4427
Q9Y5Y7	LYVE1_HUMAN	LYVE1	OTHERS	SS_TYPE1	LC non-substrate	48.51	19.03	36	23336	82
Q9UQC9	CLCA2_HUMAN	CLCA2		SS_TYPE1	LC non-substrate	48.41	16.72	4	2480	16.25
P26010	ITB7_HUMAN	ITGB7	OTHERS	SS_TYPE1	LC non-substrate	48.4	27.61	52	35326	85.6346
Q0VDE8	ADIG_HUMAN	ADIG		SS_NO_TYPE	LC non-substrate	48.24	21.24
P13612	ITA4_HUMAN	ITGA4	OTHERS	SS_TYPE1	LC non-substrate	48.21	19.3	80	156872	86.075
Q9C0I4	THS7B_HUMAN	THSD7B		SS_TYPE1	LC non-substrate	48.21	23.88	12	103634	21.4167
P56199	ITA1_HUMAN	ITGA1		SS_TYPE1	LC non-substrate	48.17	21.64	59	116224	97.8136
A0A5F9ZH02	SIM42_HUMAN	SMIM42		SS_NO_TYPE	LC non-substrate	48.1	21.01
Q53EL9	SEZ6_HUMAN	SEZ6	OTHERS	SS_TYPE1	LC non-substrate	48	26.87	6	104888	20.8333
Q93033	IGSF2_HUMAN	CD101		SS_TYPE1	LC non-substrate	47.92	23.22	7	64	123.429
Q70CQ3	UBP30_HUMAN	USP30		SS_NO_TYPE	LC non-substrate	47.92	27.77	4	33576	11
A0A1B0GUU1	CQ113_HUMAN	C17orf113		SS_NO_TYPE	LC non-substrate	47.8	19.82
Q3ZCQ3	F174B_HUMAN	FAM174B	OTHERS	SS_TYPE1	LC non-substrate	47.67	25	2	118	11
Q9H6Y7	RN167_HUMAN	RNF167		SS_NO_TYPE	LC non-substrate	47.66	12.27	2	290	3.5
A0A0U1RRA0	ZNOS_HUMAN	ZNF593OS		SS_NO_TYPE	LC non-substrate	47.62	23.42
Q96JX3	SRAC1_HUMAN	SERAC1		SS_NO_TYPE	LC non-substrate	47.53	13.5	4	37432	12.75
A0A1B0GVN3	CB092_HUMAN	C2orf92		SS_NO_TYPE	LC non-substrate	47.52	19.85
P0C6S8	LIGO3_HUMAN	LINGO3		SS_TYPE1	LC non-substrate	47.5	16.19
Q3B7S5	SMI21_HUMAN	SMIM21		SS_NO_TYPE	LC non-substrate	47.41	18.74
Q8NC42	RN149_HUMAN	RNF149		SS_NO_TYPE	LC non-substrate	47.22	18.5	4	424	30
C9JG80	NPIB4_HUMAN	NPIPB4		SS_NO_TYPE	LC non-substrate	47.15	18.35
Q92617	NPIB3_HUMAN	NPIPB3		SS_NO_TYPE	LC non-substrate	47.15	18.35
Q13410	BT1A1_HUMAN	BTN1A1	OTHERS	SS_TYPE1	LC non-substrate	47.13	27.46
Q13443	ADAM9_HUMAN	ADAM9	OTHERS	SS_TYPE1	LC non-substrate	47.1	17.8	21	27180	72.8095
Q6UX27	VSTM1_HUMAN	VSTM1		SS_NO_TYPE	LC non-substrate	47.07	17
A8MXV6	CD15L_HUMAN	CDRT15L2		SS_NO_TYPE	LC non-substrate	47.04	16.63	3	2	3.33333
Q6GPH6	IPIL1_HUMAN	ITPRIPL1	OTHERS	SS_TYPE1	LC non-substrate	47.03	22.65	3	44450	9
Q7Z3B0	SIM15_HUMAN	SMIM15		SS_NO_TYPE	LC non-substrate	47	17.23
Q9Y3A6	TMED5_HUMAN	TMED5		SS_TYPE1	LC non-substrate	47	19.84	10	7664	15.1
Q9NPR2	SEM4B_HUMAN	SEMA4B	NONSUB	SS_TYPE1	LC non-substrate	46.99	12.45	32	16354	45.5938
Q9NX94	WBP1L_HUMAN	WBP1L		SS_NO_TYPE	LC non-substrate	46.98	13.63	4	4358	11
Q9Y5F7	PCDGL_HUMAN	PCDHGC4	OTHERS	SS_TYPE1	LC non-substrate	46.95	18.09	2	650	5
Q13349	ITAD_HUMAN	ITGAD		SS_TYPE1	LC non-substrate	46.85	17.69	35	31232	89.8857
Q01638	ILRL1_HUMAN	IL1RL1	OTHERS	SS_TYPE1	LC non-substrate	46.84	17.38	24	51910	82.8333
Q9H3T2	SEM6C_HUMAN	SEMA6C		SS_TYPE1	LC non-substrate	46.77	23.15	40	41840	47.125
Q9Y225	RNF24_HUMAN	RNF24		SS_NO_TYPE	LC non-substrate	46.73	18.36
Q9HAV5	TNR27_HUMAN	EDA2R		SS_TYPE3	LC non-substrate	46.66	21.59	7	13190	46
Q8IYS0	ASTRC_HUMAN	GRAMD1C		SS_NO_TYPE	LC non-substrate	46.64	21.7	4	6628	8.25
P54710	ATNG_HUMAN	FXYD2		SS_TYPE3	LC non-substrate	46.63	26.09	7	34116	19.2857
P17813	EGLN_HUMAN	ENG		SS_TYPE1	LC non-substrate	46.6	16.36	74	147866	85.3919
Q99650	OSMR_HUMAN	OSMR	OTHERS	SS_TYPE1	LC non-substrate	46.52	19.51	8	36844	76.25
P56817	BACE1_HUMAN	BACE1	OTHERS	SS_TYPE1	LC non-substrate	46.49	20.14	45	302778	42.2222
Q99965	ADAM2_HUMAN	ADAM2	OTHERS	SS_TYPE1	LC non-substrate	46.48	19.53	26	419858	20.3462
P09564	CD7_HUMAN	CD7		SS_TYPE1	LC non-substrate	46.48	23.75	59	79220	95.661
Q29983	MICA_HUMAN	MICA	OTHERS	SS_TYPE1	LC non-substrate	46.44	19.9	46	47210	76.5435
Q08554	DSC1_HUMAN	DSC1	OTHERS	SS_TYPE1	LC non-substrate	46.36	19.41	5	26390	15.4
Q8TB96	TIP_HUMAN	ITFG1	OTHERS	SS_TYPE1	LC non-substrate	46.33	20.81	2	19038	17
P15812	CD1E_HUMAN	CD1E	OTHERS	SS_TYPE1	LC non-substrate	46.31	20.31	59	25780	99.0678
O00592	PODXL_HUMAN	PODXL	OTHERS	SS_TYPE1	LC non-substrate	46.22	20.73	20	140010	59.55
Q8IX05	CD302_HUMAN	CD302	OTHERS	SS_TYPE1	LC non-substrate	46.21	23.57	2	1398	17.5
E5RHQ5	NPB11_HUMAN	NPIPB11		SS_NO_TYPE	LC non-substrate	46.21	18.54
O42043	ENK18_HUMAN	ERVK-18		SS_TYPE1	LC non-substrate	46.14	16.1
Q6PCB8	EMB_HUMAN	EMB	OTHERS	SS_TYPE1	LC non-substrate	46.11	13.85	6	4662	98.8333
P10721	KIT_HUMAN	KIT	OTHERS	SS_TYPE1	LC non-substrate	45.98	15.44	125	428820	80.024
Q6IEE7	T132E_HUMAN	TMEM132E		SS_TYPE1	LC non-substrate	45.94	13.37	3	638	5.33333
Q9H9V4	RN122_HUMAN	RNF122		SS_NO_TYPE	LC non-substrate	45.93	22.19
P26951	IL3RA_HUMAN	IL3RA		SS_TYPE1	LC non-substrate	45.88	18.39	80	143984	91.2625
Q6ZSJ9	SHSA6_HUMAN	SHISA6	OTHERS	SS_TYPE1	LC non-substrate	45.69	22.59	10	8988	9.3
Q9HBB8	CDHR5_HUMAN	CDHR5	OTHERS	SS_TYPE1	LC non-substrate	45.65	17.63	9	101474	18.5556
Q9UM44	HHLA2_HUMAN	HHLA2	OTHERS	SS_TYPE1	LC non-substrate	45.34	16.93	11	20128	68.9091
P25189	MYP0_HUMAN	MPZ	OTHERS	SS_TYPE1	LC non-substrate	45.3	15.61	13	59076	33.9231
Q96AW1	VOPP1_HUMAN	VOPP1	OTHERS	SS_TYPE1	LC non-substrate	45.29	16.95	10	136176	27.4
O60500	NPHN_HUMAN	NPHS1	OTHERS	SS_TYPE1	LC non-substrate	45.25	23.39	32	254816	38.1875
P56134	ATPK_HUMAN	ATP5MF		SS_NO_TYPE	LC non-substrate	45.07	26.18	26	17058	22.2692
Q13586	STIM1_HUMAN	STIM1	OTHERS	SS_TYPE1	LC non-substrate	44.97	14.41	4	6274	29.5
Q902F9	EN113_HUMAN	HERVK_113	OTHERS	SS_TYPE1	LC non-substrate	44.88	15.8
O14836	TR13B_HUMAN	TNFRSF13B		SS_TYPE3	LC non-substrate	44.85	16.2	40	23618	84.625
Q02505	MUC3A_HUMAN	MUC3A		SS_NO_TYPE	LC non-substrate	44.81	16.28	11	3790	16.6364
Q9H8M9	EVA1A_HUMAN	EVA1A		SS_NO_TYPE	LC non-substrate	44.81	19.59	4	934	7.5
A6NM11	L37A2_HUMAN	LRRC37A2	OTHERS	SS_TYPE1	LC non-substrate	44.81	11.34
A6NMS7	L37A1_HUMAN	LRRC37A		SS_TYPE1	LC non-substrate	44.81	11.34
Q9HAT1	LMA1L_HUMAN	LMAN1L		SS_TYPE1	LC non-substrate	44.76	19.59	11	16354	21.8182
A6NM62	LRC53_HUMAN	LRRC53		SS_NO_TYPE	LC non-substrate	44.67	19.92
Q3SXY7	LRIT3_HUMAN	LRIT3	OTHERS	SS_TYPE1	LC non-substrate	44.52	24.23	7	28578	21.1429
P09848	LPH_HUMAN	LCT		SS_TYPE1	LC non-substrate	44.49	18.27	2	56	9.5
Q7L985	LIGO2_HUMAN	LINGO2		SS_TYPE1	LC non-substrate	44.48	18.51	9	7208	22.1111
Q9Y5I1	PCDAB_HUMAN	PCDHA11		SS_TYPE1	LC non-substrate	44.45	16.97	4	4	4.25
P09669	COX6C_HUMAN	COX6C		SS_NO_TYPE	LC non-substrate	44.45	18.14	23	5368	23.7826
Q6ZS62	COLC1_HUMAN	COLCA1		SS_NO_TYPE	LC non-substrate	44.44	15.97
Q01974	ROR2_HUMAN	ROR2	OTHERS	SS_TYPE1	LC non-substrate	44.39	17.56	7	20750	24.4286
P0DP72	VSXL2_HUMAN	VSIG10L2		SS_NO_TYPE	LC non-substrate	44.36	22.81
Q9BZV3	IMPG2_HUMAN	IMPG2	OTHERS	SS_TYPE1	LC non-substrate	44.35	23.36	10	37358	17.9
Q8WWG1	NRG4_HUMAN	NRG4	OTHERS	SS_TYPE1	LC non-substrate	44.35	19.54
Q13873	BMPR2_HUMAN	BMPR2	OTHERS	SS_TYPE1	LC non-substrate	44.31	25.14	19	11840	50.3158
Q99467	CD180_HUMAN	CD180		SS_TYPE1	LC non-substrate	44.27	16.89	14	5380	90.3571
P20333	TNR1B_HUMAN	TNFRSF1B	OTHERS	SS_TYPE1	LC non-substrate	44.21	20.83	47	28748	87.9574
Q92813	IOD2_HUMAN	DIO2		SS_NO_TYPE	LC non-substrate	44.19	14.81	8	4612	7.125
Q8N387	MUC15_HUMAN	MUC15		SS_TYPE1	LC non-substrate	44.11	26.99	12	29460	31
Q8N441	FGRL1_HUMAN	FGFRL1	OTHERS	SS_TYPE1	LC non-substrate	44.1	18.05	4	758	29.25
O15247	CLIC2_HUMAN	CLIC2		SS_NO_TYPE	LC non-substrate	44.09	16.21
Q96LC7	SIG10_HUMAN	SIGLEC10	OTHERS	SS_TYPE1	LC non-substrate	44.02	18.7
Q9UGN4	CLM8_HUMAN	CD300A		SS_TYPE1	LC non-substrate	44.01	20.04	56	99794	69.4107
O14668	TMG1_HUMAN	PRRG1	OTHERS	SS_TYPE1	LC non-substrate	43.93	18.19	3	1698	12
P36537	UDB10_HUMAN	UGT2B10		SS_NO_TYPE	LC non-substrate	43.84	18.16	11	12936	18.7273
P01906	DQA2_HUMAN	HLA-DQA2		SS_TYPE1	LC non-substrate	43.72	14.16	36	29628	66.2222
P49895	IOD1_HUMAN	DIO1		SS_NO_TYPE	LC non-substrate	43.62	12.53	6	1978	8.83333
Q9HCN6	GPVI_HUMAN	GP6		SS_NO_TYPE	LC non-substrate	43.57	13.77	22	18904	45.5455
P08648	ITA5_HUMAN	ITGA5		SS_TYPE1	LC non-substrate	43.56	18.18	64	110810	83.2656
Q8WXI7	MUC16_HUMAN	MUC16	OTHERS	SS_TYPE1	LC non-substrate	43.56	20.66	23	200274	53.2174
Q92643	GPI8_HUMAN	PIGK		SS_TYPE1	LC non-substrate	43.55	16.95	3	1116	8
O15165	LRAD4_HUMAN	LDLRAD4		SS_NO_TYPE	LC non-substrate	43.34	16.65	2	560	20
Q8N3G9	TM130_HUMAN	TMEM130	OTHERS	SS_TYPE1	LC non-substrate	43.34	15.78	4	60986	7
Q9C0B7	TNG6_HUMAN	TANGO6		SS_NO_TYPE	LC non-substrate	43.31	16.32	3	38334	3.66667
E5RIL1	UPKL2_HUMAN	UPK3BL2	OTHERS	SS_TYPE1	LC non-substrate	43.28	17.09
B0FP48	UPK3L_HUMAN	UPK3BL1		SS_TYPE1	LC non-substrate	43.28	17.09
P15151	PVR_HUMAN	PVR	OTHERS	SS_TYPE1	LC non-substrate	43.22	20.96	52	154036	70.25
Q9UDW1	QCR9_HUMAN	UQCR10		SS_NO_TYPE	LC non-substrate	43.19	16.03	24	9452	23.375
O75438	NDUB1_HUMAN	NDUFB1		SS_NO_TYPE	LC non-substrate	43.17	11.97	20	121836	30
P78357	CNTP1_HUMAN	CNTNAP1		SS_TYPE1	LC non-substrate	42.97	14.03	16	22016	27.4375
Q9UHF4	I20RA_HUMAN	IL20RA		SS_TYPE1	LC non-substrate	42.94	24.28	11	3882	37.2727
Q7Z6W1	TMCO2_HUMAN	TMCO2		SS_NO_TYPE	LC non-substrate	42.82	16.29
P56378	ATP68_HUMAN	ATP5MJ		SS_NO_TYPE	LC non-substrate	42.82	12	23	180562	24.7826
Q8WUT4	LRRN4_HUMAN	LRRN4	OTHERS	SS_TYPE1	LC non-substrate	42.77	19.88	4	2890	6.25
Q9NQ60	EQTN_HUMAN	EQTN	OTHERS	SS_TYPE1	LC non-substrate	42.74	15.92	9	12486	21.1111
Q86VR7	VS10L_HUMAN	VSIG10L		SS_TYPE1	LC non-substrate	42.72	22.71	2	46	6.5
P24071	FCAR_HUMAN	FCAR		SS_TYPE1	LC non-substrate	42.72	18.5	16	10292	60.5
Q8NER5	ACV1C_HUMAN	ACVR1C	OTHERS	SS_TYPE1	LC non-substrate	42.71	12.73	8	180	26.375
P05107	ITB2_HUMAN	ITGB2		SS_TYPE1	LC non-substrate	42.69	22.83	115	383306	76.0609
A0A0K2S4Q6	CD3CH_HUMAN	CD300H		SS_TYPE1	LC non-substrate	42.66	12.67
Q9Y5I4	PCDC2_HUMAN	PCDHAC2		SS_TYPE1	LC non-substrate	42.63	14.15
Q96LL3	FIMP_HUMAN	FIMP	OTHERS	SS_TYPE1	LC non-substrate	42.49	15.04	5	71756	4.6
P26012	ITB8_HUMAN	ITGB8	OTHERS	SS_TYPE1	LC non-substrate	42.45	17.02	34	7268	75.6765
P14784	IL2RB_HUMAN	IL2RB	OTHERS	SS_TYPE1	LC non-substrate	42.44	16.73	88	251106	82.0795
P29017	CD1C_HUMAN	CD1C	OTHERS	SS_TYPE1	LC non-substrate	42.44	18.66	89	104594	90.7865
Q6PIZ9	TRAT1_HUMAN	TRAT1		SS_TYPE3	LC non-substrate	42.34	11.04	18	438504	82.1667
Q58EX2	SDK2_HUMAN	SDK2		SS_TYPE1	LC non-substrate	42.2	15.89	10	2976	33.2
Q14126	DSG2_HUMAN	DSG2	SUBLIT	SS_TYPE1	LC non-substrate	42.17	23.49	16	172162	52.4375
P60507	EFC1_HUMAN	ERVFC1		SS_NO_TYPE	LC non-substrate	42.12	23.07
Q9HBE5	IL21R_HUMAN	IL21R		SS_TYPE1	LC non-substrate	41.98	16.32	35	10042	91.2286
Q7Z692	CEA19_HUMAN	CEACAM19	OTHERS	SS_TYPE1	LC non-substrate	41.98	17.58	8	269698	22.25
Q7Z2Q7	LRR70_HUMAN	LRRC70		SS_NO_TYPE	LC non-substrate	41.97	16.68
Q6UXG3	CLM9_HUMAN	CD300LG		SS_TYPE1	LC non-substrate	41.84	17.48	14	86616	40
A2RRL7	TM213_HUMAN	TMEM213	OTHERS	SS_TYPE1	LC non-substrate	41.82	17.74	8	18502	4
Q9Y3Q7	ADA18_HUMAN	ADAM18	OTHERS	SS_TYPE1	LC non-substrate	41.74	16.2	3	1182	7
A5PLK6	RGSL_HUMAN	RGSL1		SS_NO_TYPE	LC non-substrate	41.68	19.42
Q9Y5H9	PCDA2_HUMAN	PCDHA2		SS_TYPE1	LC non-substrate	41.62	22.47
P08514	ITA2B_HUMAN	ITGA2B		SS_TYPE1	LC non-substrate	41.6	14.94	76	214254	82.2368
Q96BF3	TMIG2_HUMAN	TMIGD2	OTHERS	SS_TYPE1	LC non-substrate	41.56	23.76	12	378	94.6667
Q96I36	COX14_HUMAN	COX14		SS_NO_TYPE	LC non-substrate	41.36	21.7	19	72738	19.7895
P51511	MMP15_HUMAN	MMP15		SS_TYPE1	LC non-substrate	41.35	23.72	17	41862	87.6471
Q9Y3P8	SIT1_HUMAN	SIT1	OTHERS	SS_TYPE1	LC non-substrate	41.33	20.51	6	6832	34.1667
Q08334	I10R2_HUMAN	IL10RB	OTHERS	SS_TYPE1	LC non-substrate	41.28	18.19	22	6412	51.7727
O60602	TLR5_HUMAN	TLR5	OTHERS	SS_TYPE1	LC non-substrate	41.26	25.48	35	89642	104.343
Q8NFZ8	CADM4_HUMAN	CADM4	OTHERS	SS_TYPE1	LC non-substrate	41.18	18.48	17	66060	46.6471
A8MTT3	CEBOS_HUMAN	CEBPZOS		SS_NO_TYPE	LC non-substrate	41.04	19.79	3	27848	7.33333
Q8N9R8	SCAI_HUMAN	SCAI		SS_NO_TYPE	LC non-substrate	41.03	19.06	2	178	71.5
Q8TC41	RN217_HUMAN	RNF217		SS_NO_TYPE	LC non-substrate	40.78	19.19
Q8WUY8	NAT14_HUMAN	NAT14		SS_NO_TYPE	LC non-substrate	40.76	11.61
Q9NQG6	MID51_HUMAN	MIEF1		SS_NO_TYPE	LC non-substrate	40.67	16.43	8	97482	21
P20645	MPRD_HUMAN	M6PR	OTHERS	SS_TYPE1	LC non-substrate	40.52	20.42	18	28000	44.1667
Q9Y5T4	DJC15_HUMAN	DNAJC15		SS_NO_TYPE	LC non-substrate	40.48	14.78	3	1276	9.66667
P69849	NOMO3_HUMAN	NOMO3		SS_NO_TYPE	LC non-substrate	40.42	12.43
Q5JPE7	NOMO2_HUMAN	NOMO2		SS_NO_TYPE	LC non-substrate	40.42	12.43	2	462	28
Q15155	NOMO1_HUMAN	NOMO1		SS_NO_TYPE	LC non-substrate	40.42	12.43
Q5T7R7	CA185_HUMAN	C1orf185		SS_NO_TYPE	LC non-substrate	40.42	19.21
A8MZ97	CB074_HUMAN	C2orf74		SS_NO_TYPE	LC non-substrate	40.4	17.19
Q9UKX5	ITA11_HUMAN	ITGA11		SS_TYPE1	LC non-substrate	40.38	18.97	31	950	80.3548
Q6UX71	PXDC2_HUMAN	PLXDC2	OTHERS	SS_TYPE1	LC non-substrate	40.3	22.27	6	47876	9
P36896	ACV1B_HUMAN	ACVR1B	SUBLIT	SS_TYPE1	LC non-substrate	40.3	17.08	18	22472	55.8333
Q9UKH3	ENK9_HUMAN	ERVK-9		SS_TYPE1	LC non-substrate	40.29	14.9
Q902F8	ENK8_HUMAN	ERVK-8		SS_TYPE1	LC non-substrate	40.29	14.9
P61567	ENK7_HUMAN	ERVK-7		SS_NO_TYPE	LC non-substrate	40.29	14.9
Q69384	ENK6_HUMAN	ERVK-6		SS_TYPE1	LC non-substrate	40.29	14.9
P61566	ENK24_HUMAN	ERVK-24		SS_TYPE1	LC non-substrate	40.29	14.9
P61565	ENK21_HUMAN	ERVK-21		SS_TYPE1	LC non-substrate	40.29	14.9
O71037	ENK19_HUMAN	ERVK-19		SS_TYPE1	LC non-substrate	40.29	14.9
Q8WWQ8	STAB2_HUMAN	STAB2	OTHERS	SS_TYPE1	LC non-substrate	40.26	19.16	11	3440	55.5455
P27824	CALX_HUMAN	CANX	OTHERS	SS_TYPE1	LC non-substrate	40.24	15.65	81	1150564	38.5432
P16471	PRLR_HUMAN	PRLR	OTHERS	SS_TYPE1	LC non-substrate	40.19	17.22	8	24756	61.125
O14523	C2C2L_HUMAN	C2CD2L		SS_NO_TYPE	LC non-substrate	40.18	18.37
Q99706	KI2L4_HUMAN	KIR2DL4	OTHERS	SS_TYPE1	LC non-substrate	40.16	19.18	23	2476	94.9565
P78536	ADA17_HUMAN	ADAM17		SS_TYPE1	LC non-substrate	40.04	14.85	64	213436	59.4375
P27037	AVR2A_HUMAN	ACVR2A	OTHERS	SS_TYPE1	LC non-substrate	40.04	16.59	15	14960	27.2667
A6NFR6	CE060_HUMAN	C5orf60		SS_NO_TYPE	LC non-substrate	39.93	18.75
Q8N967	LRTM2_HUMAN	LRTM2		SS_TYPE1	LC non-substrate	39.91	23.08	8	6062	24.25
Q8ND94	LRN4L_HUMAN	LRRN4CL	OTHERS	SS_TYPE1	LC non-substrate	39.89	21.74
Q01113	IL9R_HUMAN	IL9R		SS_TYPE1	LC non-substrate	39.87	20.56	12	3396	73.8333
P19256	LFA3_HUMAN	CD58	OTHERS	SS_TYPE1	LC non-substrate	39.86	20.25	60	50050	99.5333
P22794	EVI2A_HUMAN	EVI2A	OTHERS	SS_TYPE1	LC non-substrate	39.86	18.74
Q8WVX9	FACR1_HUMAN	FAR1		SS_NO_TYPE	LC non-substrate	39.84	12.76
Q8NI17	IL31R_HUMAN	IL31RA	OTHERS	SS_TYPE1	LC non-substrate	39.63	14.91	2	94	8.5
Q8N6P7	I22R1_HUMAN	IL22RA1	OTHERS	SS_TYPE1	LC non-substrate	39.6	21.65	15	7420	56.6
P32927	IL3RB_HUMAN	CSF2RB	OTHERS	SS_TYPE1	LC non-substrate	39.59	25.04	48	74968	87.3125
Q9Y2G1	MYRF_HUMAN	MYRF		SS_NO_TYPE	LC non-substrate	39.29	12.36	6	14066	19.3333
O95256	I18RA_HUMAN	IL18RAP	OTHERS	SS_TYPE1	LC non-substrate	39.26	18.26	12	726	71.5
O43567	RNF13_HUMAN	RNF13		SS_NO_TYPE	LC non-substrate	39.26	13.26	3	15834	8
Q9Y5H5	PCDA9_HUMAN	PCDHA9		SS_TYPE1	LC non-substrate	39.24	21.39	3	2	4.66667
O75121	MFA3L_HUMAN	MFAP3L	OTHERS	SS_TYPE1	LC non-substrate	39	21.68	2	144	5
O00445	SYT5_HUMAN	SYT5		SS_NO_TYPE	LC non-substrate	38.92	18.52	8	9446	21.5
Q9BQG1	SYT3_HUMAN	SYT3		SS_NO_TYPE	LC non-substrate	38.82	20.34	6	7554	18.5
Q9Y3Q3	TMED3_HUMAN	TMED3	OTHERS	SS_TYPE1	LC non-substrate	38.78	16.26	11	60598	14
P82279	CRUM1_HUMAN	CRB1		SS_TYPE1	LC non-substrate	38.72	23.77	16	60784	23.0625
Q86UQ5	GTSC1_HUMAN	GTSCR1		SS_NO_TYPE	LC non-substrate	38.71	19.49
Q96KC8	DNJC1_HUMAN	DNAJC1	OTHERS	SS_TYPE1	LC non-substrate	38.7	16.76	2	17528	8.5
Q02846	GUC2D_HUMAN	GUCY2D	OTHERS	SS_TYPE1	LC non-substrate	38.7	13.38	13	22158	17.4615
Q14627	I13R2_HUMAN	IL13RA2	OTHERS	SS_TYPE1	LC non-substrate	38.48	14.53	8	34038	66.75
Q96G30	MRAP2_HUMAN	MRAP2		SS_NO_TYPE	LC non-substrate	38.47	15.19	2	332	16
Q96F05	CK024_HUMAN	C11orf24	OTHERS	SS_TYPE1	LC non-substrate	38.47	16.04
A6NL88	SHSA7_HUMAN	SHISA7	OTHERS	SS_TYPE1	LC non-substrate	38.42	8.45	9	23032	15.6667
Q76MJ5	ERN2_HUMAN	ERN2	SUBLIT	SS_TYPE1	LC non-substrate	38.39	18.52	7	14468	21
Q4G0I0	CSMT1_HUMAN	CCSMST1	OTHERS	SS_TYPE1	LC non-substrate	38.38	14.3
Q9H3S1	SEM4A_HUMAN	SEMA4A	OTHERS	SS_TYPE1	LC non-substrate	38.35	11.9	41	101828	41.7073
Q9UKF2	ADA30_HUMAN	ADAM30	OTHERS	SS_TYPE1	LC non-substrate	38.33	16.9	9	9530	14.6667
Q6ZTQ4	CDHR3_HUMAN	CDHR3	OTHERS	SS_TYPE1	LC non-substrate	38.23	18.84	30	44434	41.9667
P50402	EMD_HUMAN	EMD		SS_NO_TYPE	LC non-substrate	38.2	22.92	12	171792	33.6667
Q8NI28	CG013_HUMAN	LINC01006		SS_NO_TYPE	LC non-substrate	38.16	16.88
P60602	ROMO1_HUMAN	ROMO1		SS_NO_TYPE	LC non-substrate	38.14	24.22	13	24394	17.7692
A8MRT5	NPIB5_HUMAN	NPIPB5		SS_NO_TYPE	LC non-substrate	38.13	16.91	2	151904	2.5
Q4LDR2	CTXN3_HUMAN	CTXN3		SS_NO_TYPE	LC non-substrate	38.12	17.19	5	38876	12.2
Q9Y6W8	ICOS_HUMAN	ICOS	OTHERS	SS_TYPE1	LC non-substrate	38.1	16.56	42	16768	101.238
A8K4G0	CLM7_HUMAN	CD300LB	OTHERS	SS_TYPE1	LC non-substrate	38.06	15.3	36	59380	57.4167
Q9NX95	SYBU_HUMAN	SYBU		SS_NO_TYPE	LC non-substrate	38.05	18.41	3	1430	12.6667
P55082	MFAP3_HUMAN	MFAP3		SS_TYPE1	LC non-substrate	37.98	21.4
P38570	ITAE_HUMAN	ITGAE		SS_TYPE1	LC non-substrate	37.92	18.38	103	203276	85.3883
Q5SZI1	LRAD2_HUMAN	LDLRAD2	OTHERS	SS_TYPE1	LC non-substrate	37.92	16.24	2	132	4.5
P37173	TGFR2_HUMAN	TGFBR2	OTHERS	SS_TYPE1	LC non-substrate	37.83	26.5	34	72544	93.8824
Q9BY71	LRRC3_HUMAN	LRRC3		SS_NO_TYPE	LC non-substrate	37.81	16.7	6	7576	8.83333
Q8NFY4	SEM6D_HUMAN	SEMA6D	OTHERS	SS_TYPE1	LC non-substrate	37.74	19.05	45	97028	46.7111
Q9HCU0	CD248_HUMAN	CD248	OTHERS	SS_TYPE1	LC non-substrate	37.73	17.2	10	39126	40.8
Q6UWL6	KIRR2_HUMAN	KIRREL2	OTHERS	SS_TYPE1	LC non-substrate	37.73	20.84	11	51116	46.9091
Q9BQE4	SELS_HUMAN	SELENOS		SS_NO_TYPE	LC non-substrate	37.7	17.67	9	18604	21.7778
Q86YD3	TMM25_HUMAN	TMEM25		SS_TYPE1	LC non-substrate	37.62	27.74	4	5332	7.25
A6NI73	LIRA5_HUMAN	LILRA5		SS_TYPE1	LC non-substrate	37.58	20.01	12	2590	88.9167
P43629	KI3L1_HUMAN	KIR3DL1		SS_TYPE1	LC non-substrate	37.57	17.92	39	7244	82.3077
P37287	PIGA_HUMAN	PIGA		SS_NO_TYPE	LC non-substrate	37.57	20.76	7	20618	32.8571
P16662	UD2B7_HUMAN	UGT2B7		SS_NO_TYPE	LC non-substrate	37.52	21.83	9	4040	21.6667
Q6ZMQ8	LMTK1_HUMAN	AATK	OTHERS	SS_TYPE1	LC non-substrate	37.44	15.28
Q9P246	STIM2_HUMAN	STIM2		SS_TYPE1	LC non-substrate	37.44	12.09	4	6808	24.75
P20702	ITAX_HUMAN	ITGAX		SS_TYPE1	LC non-substrate	37.37	12.9	169	338768	71.2249
Q4ZG55	GREB1_HUMAN	GREB1		SS_NO_TYPE	LC non-substrate	37.36	14.61	2	352	13.5
O00481	BT3A1_HUMAN	BTN3A1		SS_TYPE1	LC non-substrate	37.32	15.49	6	32530	83.6667
Q8TEB7	RN128_HUMAN	RNF128		SS_NO_TYPE	LC non-substrate	37.25	14.02	3	462	25.3333
Q8IW00	VSTM4_HUMAN	VSTM4	OTHERS	SS_TYPE1	LC non-substrate	37.2	15.93	2	44466	8.5
Q6UWM9	UD2A3_HUMAN	UGT2A3		SS_TYPE1	LC non-substrate	37.14	19.82	9	18670	25
Q8NAC3	I17RC_HUMAN	IL17RC	OTHERS	SS_TYPE1	LC non-substrate	36.96	12.46	15	3884	41.9333
P12074	CX6A1_HUMAN	COX6A1		SS_NO_TYPE	LC non-substrate	36.91	22	21	6746	23.1905
Q86T13	CLC14_HUMAN	CLEC14A	OTHERS	SS_TYPE1	LC non-substrate	36.83	20.51	6	12400	35.6667
P98187	CP4F8_HUMAN	CYP4F8		SS_NO_TYPE	LC non-substrate	36.78	15.02	3	376	9.33333
Q86UP6	CUZD1_HUMAN	CUZD1	OTHERS	SS_TYPE1	LC non-substrate	36.74	18.9	3	4896	7
P53708	ITA8_HUMAN	ITGA8		SS_TYPE1	LC non-substrate	36.68	16.53	34	75992	71.3235
Q496F6	CLM2_HUMAN	CD300E		SS_TYPE1	LC non-substrate	36.61	13.2	14	6620	46
Q6UXG2	ELAP1_HUMAN	ELAPOR1	OTHERS	SS_TYPE1	LC non-substrate	36.49	15.84	3	61550	2.66667
Q8N8N0	RN152_HUMAN	RNF152		SS_NO_TYPE	LC non-substrate	36.45	20.85	4	59544	9.25
A0A1B0GW64	SIM33_HUMAN	SMIM33		SS_NO_TYPE	LC non-substrate	36.45	13.5
O43676	NDUB3_HUMAN	NDUFB3		SS_NO_TYPE	LC non-substrate	36.44	16.81	26	15296	22.6538
Q96J86	CYYR1_HUMAN	CYYR1	OTHERS	SS_TYPE1	LC non-substrate	36.38	16.36	11	35416	8
O00206	TLR4_HUMAN	TLR4	OTHERS	SS_TYPE1	LC non-substrate	36.36	19.46	132	505636	74.9015
Q9H3W5	LRRN3_HUMAN	LRRN3	SUBLIT	SS_TYPE1	LC non-substrate	36.34	21.53	3	7350	23
P01135	TGFA_HUMAN	TGFA	NONSUB	SS_TYPE1	LC non-substrate	36.32	15.91	44	150898	53.5682
Q9Y2A7	NCKP1_HUMAN	NCKAP1		SS_NO_TYPE	LC non-substrate	36.28	19.77	7	4370	22.2857
Q7Z3J2	VP35L_HUMAN	VPS35L		SS_NO_TYPE	LC non-substrate	36.27	13.58
Q5K4L6	S27A3_HUMAN	SLC27A3		SS_NO_TYPE	LC non-substrate	36.25	12.03	7	2304	8.71429
Q7Z6A9	BTLA_HUMAN	BTLA	OTHERS	SS_TYPE1	LC non-substrate	36.19	25.12	45	7704	89.9111
Q96PB8	LRC3B_HUMAN	LRRC3B		SS_NO_TYPE	LC non-substrate	36.19	17.47	11	19452	36.1818
A0A1B0GUA7	TEX51_HUMAN	TEX51	OTHERS	SS_TYPE1	LC non-substrate	36.11	18.95
Q16850	CP51A_HUMAN	CYP51A1		SS_NO_TYPE	LC non-substrate	35.9	18.28	14	83074	17.2143
Q9NZC2	TREM2_HUMAN	TREM2	SUBLIT	SS_TYPE1	LC non-substrate	35.8	20.39	54	138640	66.2963
Q6UW60	PCSK4_HUMAN	PCSK4		SS_NO_TYPE	LC non-substrate	35.74	23	3	1284	14.3333
P40197	GPV_HUMAN	GP5	OTHERS	SS_TYPE1	LC non-substrate	35.74	13.15	10	14840	38.5
P0DTE4	UD2A1_HUMAN	UGT2A1	OTHERS	SS_TYPE1	LC non-substrate	35.72	19.44
Q8IV45	UN5CL_HUMAN	UNC5CL		SS_TYPE3	LC non-substrate	35.6	18.16
Q9H8J5	MANS1_HUMAN	MANSC1	OTHERS	SS_TYPE1	LC non-substrate	35.57	15.92	2	55004	7.5
Q6UX41	BTNL8_HUMAN	BTNL8		SS_TYPE1	LC non-substrate	35.48	17.77	2	28182	4.5
Q8N9I0	SYT2_HUMAN	SYT2		SS_NO_TYPE	LC non-substrate	35.45	19.95	18	58558	26.3333
Q96QK8	SIM14_HUMAN	SMIM14		SS_NO_TYPE	LC non-substrate	35.41	10.77
O43300	LRRT2_HUMAN	LRRTM2		SS_TYPE1	LC non-substrate	35.35	18.4	16	113484	31.75
A4D1S0	KLRG2_HUMAN	KLRG2		SS_NO_TYPE	LC non-substrate	35.34	15.03	4	46996	34.25
Q9BX67	JAM3_HUMAN	JAM3		SS_TYPE1	LC non-substrate	35.27	16.16	55	177206	63.5273
P33681	CD80_HUMAN	CD80	OTHERS	SS_TYPE1	LC non-substrate	35.17	14.1	164	321222	73.8171
Q9NRR2	TRYG1_HUMAN	TPSG1		SS_NO_TYPE	LC non-substrate	35.13	17.19
Q8TAV4	STML3_HUMAN	STOML3		SS_TYPE3	LC non-substrate	34.83	13.52
P14778	IL1R1_HUMAN	IL1R1	SUBLIT	SS_TYPE1	LC non-substrate	34.8	19.26	54	83374	82.9444
Q8TD46	MO2R1_HUMAN	CD200R1	OTHERS	SS_TYPE1	LC non-substrate	34.76	15.38	29	5492	114.31
Q96MU8	KREM1_HUMAN	KREMEN1	OTHERS	SS_TYPE1	LC non-substrate	34.53	16.15	7	1898	23.5714
O15270	SPTC2_HUMAN	SPTLC2		SS_NO_TYPE	LC non-substrate	34.52	13.3	5	28274	16
P11215	ITAM_HUMAN	ITGAM		SS_TYPE1	LC non-substrate	34.5	10.29	196	639552	69.7959
P49257	LMAN1_HUMAN	LMAN1	NONSUB	SS_TYPE1	LC non-substrate	34.47	16.06	25	223866	21
Q14D33	RTP5_HUMAN	RTP5		SS_NO_TYPE	LC non-substrate	34.36	10.46
O75325	LRRN2_HUMAN	LRRN2		SS_TYPE1	LC non-substrate	34.36	17.23	2	3446	10.5
P57679	EVC_HUMAN	EVC		SS_NO_TYPE	LC non-substrate	34.36	12	2	294	6
P03986	TRGC2_HUMAN	TRGC2		SS_NO_TYPE	LC non-substrate	34.36	17.19
Q9Y276	BCS1_HUMAN	BCS1L		SS_NO_TYPE	LC non-substrate	34.35	14.15	17	37002	17.4706
Q86XL3	ANKL2_HUMAN	ANKLE2		SS_TYPE3	LC non-substrate	34.28	17.95	3	6826	6.66667
Q5VV43	K0319_HUMAN	KIAA0319	OTHERS	SS_TYPE1	LC non-substrate	34.13	28.5	12	48486	54.5
A0A1B0GUA5	SIM32_HUMAN	SMIM32		SS_NO_TYPE	LC non-substrate	34.1	12.54
Q86UK5	LBN_HUMAN	EVC2	OTHERS	SS_TYPE1	LC non-substrate	34.06	22.54	6	16850	13.5
Q86XA0	MET23_HUMAN	METTL23		SS_NO_TYPE	LC non-substrate	34.06	19.39	2	4496	2
P23229	ITA6_HUMAN	ITGA6		SS_TYPE1	LC non-substrate	33.99	17.75	63	110550	87.3651
P60852	ZP1_HUMAN	ZP1	OTHERS	SS_TYPE1	LC non-substrate	33.99	14.95
Q9GZY4	COA1_HUMAN	COA1		SS_NO_TYPE	LC non-substrate	33.93	14.94
A6NJU9	NPB13_HUMAN	NPIPB13		SS_NO_TYPE	LC non-substrate	33.91	17.9
F8W0I5	NPB12_HUMAN	NPIPB12		SS_NO_TYPE	LC non-substrate	33.91	17.9
P59646	FXYD4_HUMAN	FXYD4		SS_TYPE1	LC non-substrate	33.86	11.87	4	844	6.5
Q9UN75	PCDAC_HUMAN	PCDHA12		SS_TYPE1	LC non-substrate	33.85	23.61
O95206	PCDH8_HUMAN	PCDH8		SS_TYPE1	LC non-substrate	33.83	7.97	2	90	62
P58658	EVA1C_HUMAN	EVA1C	OTHERS	SS_TYPE1	LC non-substrate	33.81	16.11	11	24478	18.5455
P13598	ICAM2_HUMAN	ICAM2		SS_TYPE1	LC non-substrate	33.78	18.84	39	12072	100.744
P0CF51	TRGC1_HUMAN	TRGC1		SS_NO_TYPE	LC non-substrate	33.71	16.59
Q86YC3	LRC33_HUMAN	NRROS	OTHERS	SS_TYPE1	LC non-substrate	33.7	12.69	4	77250	63.5
A0A286YFK9	SIM38_HUMAN	SMIM38		SS_NO_TYPE	LC non-substrate	33.62	16.88
Q8N149	LIRA2_HUMAN	LILRA2	OTHERS	SS_TYPE1	LC non-substrate	33.57	15.92	13	1208	84.6923
P20701	ITAL_HUMAN	ITGAL	OTHERS	SS_TYPE1	LC non-substrate	33.57	10.71	98	94770	86.5714
Q9NX14	NDUBB_HUMAN	NDUFB11		SS_NO_TYPE	LC non-substrate	33.45	17.6	25	20268	22.32
A0A1B0GTU2	CTXD1_HUMAN	CTXND1		SS_NO_TYPE	LC non-substrate	33.29	12.77
P02724	GLPA_HUMAN	GYPA	OTHERS	SS_TYPE1	LC non-substrate	33.27	14.2	42	72748	98.8095
Q86WK7	AMGO3_HUMAN	AMIGO3		SS_TYPE1	LC non-substrate	33.27	15.53
A0A1B0GUW7	SIM27_HUMAN	SMIM27		SS_NO_TYPE	LC non-substrate	33.21	17.93
Q9BVW6	SMIM2_HUMAN	SMIM2		SS_NO_TYPE	LC non-substrate	33.17	19.57
Q9BT76	UPK3B_HUMAN	UPK3B	OTHERS	SS_TYPE1	LC non-substrate	33.08	16.59	5	12050	4.8
Q6V0I7	FAT4_HUMAN	FAT4		SS_TYPE1	LC non-substrate	33.06	12.74	5	1132	14
Q6NUS8	UD3A1_HUMAN	UGT3A1		SS_TYPE1	LC non-substrate	32.96	22.27
P56937	DHB7_HUMAN	HSD17B7		SS_NO_TYPE	LC non-substrate	32.9	12.21	25	39540	10.64
Q8N766	EMC1_HUMAN	EMC1		SS_TYPE1	LC non-substrate	32.89	15.29	13	88724	16.6923
P18564	ITB6_HUMAN	ITGB6		SS_TYPE1	LC non-substrate	32.8	15.58	34	6044	80.2353
P48060	GLIP1_HUMAN	GLIPR1		SS_NO_TYPE	LC non-substrate	32.74	15.68	2	3326	39.5
P21579	SYT1_HUMAN	SYT1		SS_NO_TYPE	LC non-substrate	32.7	17.17	23	111094	32.0435
P16144	ITB4_HUMAN	ITGB4		SS_TYPE1	LC non-substrate	32.67	16.48	43	64730	85.6744
Q9UKU0	ACSL6_HUMAN	ACSL6		SS_TYPE3	LC non-substrate	32.51	11.48	7	29434	28.1429
Q8TBM8	DJB14_HUMAN	DNAJB14		SS_NO_TYPE	LC non-substrate	32.48	16.95
O14672	ADA10_HUMAN	ADAM10	SUBLIT	SS_TYPE1	LC non-substrate	32.47	21.16	68	323262	50.2206
P19320	VCAM1_HUMAN	VCAM1		SS_TYPE1	LC non-substrate	32.41	15.79	94	166042	84.7447
Q9HD87	CF050_HUMAN	C6orf50		SS_NO_TYPE	LC non-substrate	32.37	16.45
P80370	DLK1_HUMAN	DLK1	OTHERS	SS_TYPE1	LC non-substrate	32.35	12.42	5	2602	77.2
Q9Y6D0	SELK_HUMAN	SELENOK		SS_NO_TYPE	LC non-substrate	32.31	13	6	41132	28.3333
Q9UBI4	STML1_HUMAN	STOML1		SS_TYPE3	LC non-substrate	32.2	16.97
Q5SSG8	MUC21_HUMAN	MUC21	OTHERS	SS_TYPE1	LC non-substrate	32.07	15.04	10	43746	16.6
A0A1B0GVT2	SIM36_HUMAN	SMIM36		SS_NO_TYPE	LC non-substrate	32.04	22.32
O60603	TLR2_HUMAN	TLR2	OTHERS	SS_TYPE1	LC non-substrate	31.88	21.01	101	241782	82.198
Q6GMR7	FAAH2_HUMAN	FAAH2		SS_NO_TYPE	LC non-substrate	31.88	15.54
Q08708	CLM6_HUMAN	CD300C		SS_TYPE1	LC non-substrate	31.88	10.16	40	169272	49.525
P06028	GLPB_HUMAN	GYPB		SS_TYPE1	LC non-substrate	31.88	14.48	3	140	37.3333
Q6MZM0	HPHL1_HUMAN	HEPHL1	OTHERS	SS_TYPE1	LC non-substrate	31.74	13.57	10	76204	6.2
P58550	FXYD8_HUMAN	FXYD6P3		SS_TYPE1	LC non-substrate	31.73	19.78
Q6UWF3	SCIMP_HUMAN	SCIMP		SS_NO_TYPE	LC non-substrate	31.59	14.81	3	848	50
P14060	3BHS1_HUMAN	HSD3B1		SS_NO_TYPE	LC non-substrate	31.46	14.53	22	7462	11.6818
Q9NZU0	FLRT3_HUMAN	FLRT3		SS_NO_TYPE	LC non-substrate	31.36	15.53	16	35130	33.125
Q9BZL3	SMIM3_HUMAN	SMIM3		SS_NO_TYPE	LC non-substrate	31.31	20.27	2	45482	5.5
P78423	X3CL1_HUMAN	CX3CL1	SUBLIT	SS_TYPE1	LC non-substrate	31.28	19.26	38	131358	104.658
Q16549	PCSK7_HUMAN	PCSK7	OTHERS	SS_TYPE1	LC non-substrate	31.25	16.19	14	67040	125.286
O60309	L37A3_HUMAN	LRRC37A3		SS_TYPE1	LC non-substrate	31.22	17.21
A0A096LP01	SIM26_HUMAN	SMIM26		SS_NO_TYPE	LC non-substrate	31.18	20.62
O15533	TPSN_HUMAN	TAPBP	OTHERS	SS_TYPE1	LC non-substrate	31.14	13.9	24	60838	76.6667
Q9UK23	NAGPA_HUMAN	NAGPA	OTHERS	SS_TYPE1	LC non-substrate	30.8	12.3	5	1310	27
Q96LA5	FCRL2_HUMAN	FCRL2	OTHERS	SS_TYPE1	LC non-substrate	30.71	17.94	12	11368	51.1667
P07949	RET_HUMAN	RET	OTHERS	SS_TYPE1	LC non-substrate	30.67	12.87	42	119130	60.7143
Q08ET2	SIG14_HUMAN	SIGLEC14	OTHERS	SS_TYPE1	LC non-substrate	30.64	16.07
A6H8M9	CDHR4_HUMAN	CDHR4	OTHERS	SS_TYPE1	LC non-substrate	30.62	12.5
Q8NBV8	SYT8_HUMAN	SYT8		SS_TYPE3	LC non-substrate	30.59	22.23	5	26	14.6
P31785	IL2RG_HUMAN	IL2RG	OTHERS	SS_TYPE1	LC non-substrate	30.56	21.09	71	103346	92.1268
Q9Y624	JAM1_HUMAN	F11R	NONSUB	SS_TYPE1	LC non-substrate	30.54	16.07	38	140904	57.3684
Q14C87	T132D_HUMAN	TMEM132D		SS_TYPE1	LC non-substrate	30.51	14.07	3	3574	28.6667
Q9BZD6	TMG4_HUMAN	PRRG4	OTHERS	SS_TYPE1	LC non-substrate	30.5	17.1	3	886	43
Q9NZU1	FLRT1_HUMAN	FLRT1		SS_NO_TYPE	LC non-substrate	30.48	19.71	12	28306	30.3333
Q9BRQ8	FSP1_HUMAN	AIFM2		SS_NO_TYPE	LC non-substrate	30.48	1.45
Q7Z6J6	FRMD5_HUMAN	FRMD5		SS_NO_TYPE	LC non-substrate	30.47	13.92	8	89462	17.5
Q15904	VAS1_HUMAN	ATP6AP1		SS_NO_TYPE	LC non-substrate	30.45	23.35	14	99226	33.3571
O14949	QCR8_HUMAN	UQCRQ		SS_NO_TYPE	LC non-substrate	30.42	16.72	28	32670	22.2143
Q8N3T6	T132C_HUMAN	TMEM132C		SS_TYPE1	LC non-substrate	30.4	12.82	4	45736	12.25
P0DPE3	TMDD1_HUMAN	TMDD1	OTHERS	SS_TYPE1	LC non-substrate	30.4	12.3
Q9H9P2	CHODL_HUMAN	CHODL	OTHERS	SS_TYPE1	LC non-substrate	30.36	15.49
P0C7P4	UCRIL_HUMAN	UQCRFS1P1		SS_NO_TYPE	LC non-substrate	30.11	13.7
Q9Y5F6	PCDGM_HUMAN	PCDHGC5		SS_TYPE1	LC non-substrate	29.98	13.38	2	4294	4
Q9P283	SEM5B_HUMAN	SEMA5B		SS_TYPE3	LC non-substrate	29.95	12.09	48	184340	42.625
Q9BR10	SPT25_HUMAN	SPATA25		SS_NO_TYPE	LC non-substrate	29.92	15.31	2	182	7.5
Q6UY18	LIGO4_HUMAN	LINGO4	OTHERS	SS_TYPE1	LC non-substrate	29.89	13.8
Q96F46	I17RA_HUMAN	IL17RA	OTHERS	SS_TYPE1	LC non-substrate	29.87	17.5	29	25172	88.1034
Q96GP6	SREC2_HUMAN	SCARF2		SS_TYPE1	LC non-substrate	29.85	13.3	4	13444	47.25
Q6ZWK4	RHEX_HUMAN	RHEX		SS_NO_TYPE	LC non-substrate	29.83	12.98
Q9NZ53	PDXL2_HUMAN	PODXL2	OTHERS	SS_TYPE1	LC non-substrate	29.79	15.57	8	59088	55.125
B6A8C7	TARM1_HUMAN	TARM1	OTHERS	SS_TYPE1	LC non-substrate	29.79	14.92
Q9H158	PCDC1_HUMAN	PCDHAC1	OTHERS	SS_TYPE1	LC non-substrate	29.77	15.77
Q8IUY3	GRM2A_HUMAN	GRAMD2A		SS_NO_TYPE	LC non-substrate	29.76	11.3	3	4334	20
Q5JTH9	RRP12_HUMAN	RRP12		SS_NO_TYPE	LC non-substrate	29.75	13.91
Q6PI73	LIRA6_HUMAN	LILRA6		SS_TYPE1	LC non-substrate	29.62	14	10	1004	85.8
Q6UXU6	TMM92_HUMAN	TMEM92	OTHERS	SS_TYPE1	LC non-substrate	29.58	14.82	2	350	7.5
Q8TB68	PRR7_HUMAN	PRR7		SS_TYPE3	LC non-substrate	29.46	10.03
Q96KJ4	MSLNL_HUMAN	MSLNL	OTHERS	SS_TYPE1	LC non-substrate	29.45	14.22	7	85984	7.28571
Q8N114	SHSA5_HUMAN	SHISA5		SS_TYPE1	LC non-substrate	29.41	13.3	3	32870	50
Q8NDY8	TMM52_HUMAN	TMEM52		SS_NO_TYPE	LC non-substrate	29.38	16.24
Q96FE5	LIGO1_HUMAN	LINGO1	OTHERS	SS_TYPE1	LC non-substrate	29.38	12.54	25	47446	51.2
Q14162	SREC_HUMAN	SCARF1		SS_TYPE1	LC non-substrate	29.33	14.78	7	1330	79.5714
Q86XM0	CTSRD_HUMAN	CATSPERD	OTHERS	SS_TYPE1	LC non-substrate	29.14	13.15
A2RU48	SMCO3_HUMAN	SMCO3		SS_NO_TYPE	LC non-substrate	29.14	15.93
Q92542	NICA_HUMAN	NCSTN	OTHERS	SS_TYPE1	LC non-substrate	29.1	10.76	42	167786	41.5714
O60656	UD19_HUMAN	UGT1A9		SS_NO_TYPE	LC non-substrate	29.04	16.88	11	4048	19
Q9HAW9	UD18_HUMAN	UGT1A8		SS_NO_TYPE	LC non-substrate	29.04	16.88
Q9HAW7	UD17_HUMAN	UGT1A7		SS_NO_TYPE	LC non-substrate	29.04	16.88	9	4040	21.2222
P19224	UD16_HUMAN	UGT1A6		SS_NO_TYPE	LC non-substrate	29.04	16.88	11	65828	35.8182
P35504	UD15_HUMAN	UGT1A5		SS_NO_TYPE	LC non-substrate	29.04	16.88	7	4040	24.4286
P22310	UD14_HUMAN	UGT1A4		SS_NO_TYPE	LC non-substrate	29.04	16.88	10	4058	20.3
P35503	UD13_HUMAN	UGT1A3		SS_NO_TYPE	LC non-substrate	29.04	16.88	10	4058	20.3
P22309	UD11_HUMAN	UGT1A1		SS_NO_TYPE	LC non-substrate	29.04	16.88	8	48294	45.875
Q9HAW8	UD110_HUMAN	UGT1A10		SS_NO_TYPE	LC non-substrate	29.04	16.88	9	4040	21.2222
Q8IYS2	K2013_HUMAN	KIAA2013	OTHERS	SS_TYPE1	LC non-substrate	28.84	13.61	6	3160	19.1667
P60606	CTXN1_HUMAN	CTXN1		SS_NO_TYPE	LC non-substrate	28.77	15.49
A6NCI5	SIM16_HUMAN	LINC00862		SS_NO_TYPE	LC non-substrate	28.54	9.75
P10176	COX8A_HUMAN	COX8A		SS_NO_TYPE	LC non-substrate	28.53	16.55	22	191580	31.5
Q8NI60	COQ8A_HUMAN	COQ8A		SS_NO_TYPE	LC non-substrate	28.51	5.42	6	42764	9.5
P0C2S0	CTXN2_HUMAN	CTXN2		SS_NO_TYPE	LC non-substrate	28.44	15.29
P59901	LIRA4_HUMAN	LILRA4		SS_TYPE1	LC non-substrate	28.3	12.72	24	4750	95
Q7Z3D4	LYSM3_HUMAN	LYSMD3		SS_NO_TYPE	LC non-substrate	28.23	12.91
Q9NVM1	EVA1B_HUMAN	EVA1B		SS_NO_TYPE	LC non-substrate	28.19	11.64	2	242	7
Q9UMF0	ICAM5_HUMAN	ICAM5		SS_TYPE1	LC non-substrate	28.18	12.07	10	14810	56.7
Q9P0T7	TMEM9_HUMAN	TMEM9	OTHERS	SS_TYPE1	LC non-substrate	28.18	10.27	2	1552	18
O75460	ERN1_HUMAN	ERN1	SUBLIT	SS_TYPE1	LC non-substrate	28.17	17.41	11	46650	38.8182
Q13018	PLA2R_HUMAN	PLA2R1	OTHERS	SS_TYPE1	LC non-substrate	28.12	21.82	7	6440	30.8571
Q13591	SEM5A_HUMAN	SEMA5A	OTHERS	SS_TYPE1	LC non-substrate	28.12	18.74	52	234040	44.8269
Q9HBV2	SACA1_HUMAN	SPACA1	OTHERS	SS_TYPE1	LC non-substrate	28.1	11.91	7	43478	10.1429
Q6P995	F171B_HUMAN	FAM171B	OTHERS	SS_TYPE1	LC non-substrate	28.08	16.66	6	360766	8
P0DI80	SMIM6_HUMAN	SMIM6		SS_NO_TYPE	LC non-substrate	28.06	16.59
Q6PHW0	IYD1_HUMAN	IYD		SS_NO_TYPE	LC non-substrate	28.04	10.28
Q8IU57	INLR1_HUMAN	IFNLR1	OTHERS	SS_TYPE1	LC non-substrate	28.03	13.13	12	3146	45.5
O95470	SGPL1_HUMAN	SGPL1		SS_TYPE3	LC non-substrate	27.96	14.01	10	35144	11.8
Q8TEF2	CJ105_HUMAN	C10orf105		SS_NO_TYPE	LC non-substrate	27.93	16.83
Q14802	FXYD3_HUMAN	FXYD3	NONSUB	SS_TYPE1	LC non-substrate	27.9	13.33	3	570	6.33333
Q8TF66	LRC15_HUMAN	LRRC15	OTHERS	SS_TYPE1	LC non-substrate	27.82	16.93	2	6992	30
Q8IV31	TM139_HUMAN	TMEM139		SS_TYPE1	LC non-substrate	27.71	14.83
Q96KF7	SMIM8_HUMAN	SMIM8		SS_NO_TYPE	LC non-substrate	27.58	11.35
O75976	CBPD_HUMAN	CPD	OTHERS	SS_TYPE1	LC non-substrate	27.55	11.01	9	2230	30.1111
Q86WK6	AMGO1_HUMAN	AMIGO1	OTHERS	SS_TYPE1	LC non-substrate	27.54	15.06
Q9Y5U5	TNR18_HUMAN	TNFRSF18	OTHERS	SS_TYPE1	LC non-substrate	27.52	13.41	41	6604	106.951
Q86YA3	ZGRF1_HUMAN	ZGRF1		SS_NO_TYPE	LC non-substrate	27.51	13.28
P42701	I12R1_HUMAN	IL12RB1	OTHERS	SS_TYPE1	LC non-substrate	27.41	8.77	34	11660	85.7353
Q6UWI4	SHSA2_HUMAN	SHISA2	OTHERS	SS_TYPE1	LC non-substrate	27.37	15.7	2	43460	15
Q9NXS2	QPCTL_HUMAN	QPCTL	OTHERS	SS_TYPE1	LC non-substrate	27.32	12.19	5	1858	20.4
Q4G0T1	SRCRM_HUMAN			SS_NO_TYPE	LC non-substrate	27.31	10.1
Q16880	CGT_HUMAN	UGT8		SS_NO_TYPE	LC non-substrate	27.31	16.42	5	40976	5.8
P53801	PTTG_HUMAN	PTTG1IP	NONSUB	SS_TYPE1	LC non-substrate	27.24	20.92
O60488	ACSL4_HUMAN	ACSL4		SS_TYPE3	LC non-substrate	27.19	9.06	10	45844	14.1
E2RYF6	MUC22_HUMAN	MUC22		SS_NO_TYPE	LC non-substrate	27.17	12.93	8	16956	12.375
Q6ZWL3	CP4V2_HUMAN	CYP4V2		SS_NO_TYPE	LC non-substrate	27.13	12.82	2	32	19.5
P26006	ITA3_HUMAN	ITGA3	OTHERS	SS_TYPE1	LC non-substrate	27.1	13.31	53	117964	72.3774
Q9H665	IGFR1_HUMAN	IGFLR1	OTHERS	SS_TYPE1	LC non-substrate	27.07	15.76
Q6PJW8	CNST_HUMAN	CNST		SS_NO_TYPE	LC non-substrate	27.07	12.81	3	806	13.3333
Q9NQ34	TMM9B_HUMAN	TMEM9B		SS_NO_TYPE	LC non-substrate	27.04	11.03
Q3SXP7	SHSL1_HUMAN	SHISAL1	OTHERS	SS_TYPE1	LC non-substrate	27.03	16.11	9	22778	7.11111
P08684	CP3A4_HUMAN	CYP3A4		SS_NO_TYPE	LC non-substrate	27.02	8.64	30	355696	21.6333
P13591	NCAM1_HUMAN	NCAM1	OTHERS	SS_TYPE1	LC non-substrate	26.97	15.93	154	1052018	75.4286
Q9NZN1	IRPL1_HUMAN	IL1RAPL1	OTHERS	SS_TYPE1	LC non-substrate	26.91	11.31	17	5986	26.4118
A6NKW6	SHL2B_HUMAN	SHISAL2B		SS_NO_TYPE	LC non-substrate	26.79	11.42	6	256	9.66667
Q8NBU5	ATAD1_HUMAN	ATAD1		SS_NO_TYPE	LC non-substrate	26.72	12.19	3	8148	34
Q02487	DSC2_HUMAN	DSC2		SS_TYPE1	LC non-substrate	26.67	10.95	6	18868	12.1667
O43914	TYOBP_HUMAN	TYROBP	NONSUB	SS_TYPE1	LC non-substrate	26.66	16.39	114	471430	58.886
Q8IUK5	PLDX1_HUMAN	PLXDC1		SS_TYPE1	LC non-substrate	26.65	11.29
A0PJX4	SHSA3_HUMAN	SHISA3		SS_TYPE1	LC non-substrate	26.63	13.61	5	256	9.6
Q13113	PDZ1I_HUMAN	PDZK1IP1		SS_NO_TYPE	LC non-substrate	26.6	16.56	6	4028	10.8333
Q86WC4	OSTM1_HUMAN	OSTM1	OTHERS	SS_TYPE1	LC non-substrate	26.52	20.63	6	12626	5.33333
Q9NUV7	SPTC3_HUMAN	SPTLC3		SS_NO_TYPE	LC non-substrate	26.5	6.88	4	3740	7
O75578	ITA10_HUMAN	ITGA10		SS_TYPE1	LC non-substrate	26.49	15.73	31	3864	79.9032
P55160	NCKPL_HUMAN	NCKAP1L		SS_NO_TYPE	LC non-substrate	26.35	14.84	10	24128	70.8
Q96DD7	SHSA4_HUMAN	SHISA4	OTHERS	SS_TYPE1	LC non-substrate	26.34	21.97	8	5324	6.75
Q96L08	SUSD3_HUMAN	SUSD3		SS_NO_TYPE	LC non-substrate	26.31	14.85	3	39306	5
F2Z333	FND10_HUMAN	FNDC10	OTHERS	SS_TYPE1	LC non-substrate	26.26	12.18
Q8IWR1	TRI59_HUMAN	TRIM59		SS_NO_TYPE	LC non-substrate	26.21	10.69	3	303798	7
O95944	NCTR2_HUMAN	NCR2	OTHERS	SS_TYPE1	LC non-substrate	26.02	11.72	61	66838	75.3934
Q8WWF3	SSMM1_HUMAN	SSMEM1		SS_NO_TYPE	LC non-substrate	26.01	10.03
Q6ZU64	CFA65_HUMAN	CFAP65	OTHERS	SS_TYPE1	LC non-substrate	25.98	8.59
Q86UE6	LRRT1_HUMAN	LRRTM1	OTHERS	SS_TYPE1	LC non-substrate	25.96	13.1	27	41172	30.5926
P60509	ERB1_HUMAN	ERVPABLB-1		SS_NO_TYPE	LC non-substrate	25.81	12.5
P12319	FCERA_HUMAN	FCER1A	OTHERS	SS_TYPE1	LC non-substrate	25.78	8.59	31	31214	93.9355
P36894	BMR1A_HUMAN	BMPR1A	OTHERS	SS_TYPE1	LC non-substrate	25.77	13.56	19	23822	42.9474
P04843	RPN1_HUMAN	RPN1	OTHERS	SS_TYPE1	LC non-substrate	25.61	12.34	14	35274	18.1429
A0A1B0GV85	RELD1_HUMAN	REELD1		SS_NO_TYPE	LC non-substrate	25.6	14.11
A6NFE2	SMCO2_HUMAN	SMCO2		SS_NO_TYPE	LC non-substrate	25.58	11.51	2	25478	1.5
O75631	UPK3A_HUMAN	UPK3A		SS_TYPE1	LC non-substrate	25.55	11.16	2	11722	31.5
Q9NQG1	MANBL_HUMAN	MANBAL		SS_NO_TYPE	LC non-substrate	25.49	10.56
Q8TDY8	IGDC4_HUMAN	IGDCC4		SS_TYPE1	LC non-substrate	25.46	12.3	2	26262	10
Q8TD07	RAE1E_HUMAN	RAET1E	OTHERS	SS_TYPE1	LC non-substrate	25.34	12.24	10	746	52.2
Q8NHK3	KI2LB_HUMAN	KIR2DL5B		SS_TYPE1	LC non-substrate	25.31	12.95
Q8N109	KI2LA_HUMAN	KIR2DL5A		SS_TYPE1	LC non-substrate	25.31	12.95
O75074	LRP3_HUMAN	LRP3		SS_TYPE1	LC non-substrate	25.29	10.31	7	46504	15.1429
Q6ZSY5	PPR3F_HUMAN	PPP1R3F		SS_NO_TYPE	LC non-substrate	25.16	13.09
P24311	COX7B_HUMAN	COX7B		SS_NO_TYPE	LC non-substrate	25.15	7.75	24	51814	22.25
P33121	ACSL1_HUMAN	ACSL1		SS_TYPE3	LC non-substrate	25.08	12.15	8	13090	15.625
A2VDJ0	T131L_HUMAN	TMEM131L	OTHERS	SS_TYPE1	LC non-substrate	25	9.99
Q969W9	PMEPA_HUMAN	PMEPA1	NONSUB	SS_NO_TYPE	LC non-substrate	24.97	8.98	3	9054	21
Q6ZUT9	DEN5B_HUMAN	DENND5B		SS_NO_TYPE	LC non-substrate	24.95	13.76
Q9HB29	ILRL2_HUMAN	IL1RL2		SS_TYPE1	LC non-substrate	24.94	11.07	3	28630	8.33333
Q9NWQ8	PHAG1_HUMAN	PAG1		SS_TYPE3	LC non-substrate	24.86	13.15	30	29778	71.0333
Q3KNT9	TMM95_HUMAN	TMEM95	OTHERS	SS_TYPE1	LC non-substrate	24.85	14.49	6	187464	13.1667
Q9UKB5	AJAP1_HUMAN	AJAP1		SS_TYPE3	LC non-substrate	24.8	12.9	11	19278	51.7273
Q8WWF5	ZNRF4_HUMAN	ZNRF4	OTHERS	SS_TYPE1	LC non-substrate	24.76	11.5	2	1470	69.5
P32926	DSG3_HUMAN	DSG3		SS_TYPE1	LC non-substrate	24.75	12.48	4	13150	48.5
Q7Z4F1	LRP10_HUMAN	LRP10		SS_TYPE1	LC non-substrate	24.74	14.4	8	33346	29
Q02221	CX6A2_HUMAN	COX6A2		SS_NO_TYPE	LC non-substrate	24.72	14.46	24	13076	20.9583
Q5VTT2	CI135_HUMAN	C9orf135		SS_NO_TYPE	LC non-substrate	24.67	9.82
Q9BSE4	HERP2_HUMAN	HERPUD2		SS_NO_TYPE	LC non-substrate	24.65	11.44	2	39360	11.5
P54756	EPHA5_HUMAN	EPHA5	SUBLIT	SS_TYPE1	LC non-substrate	24.53	14.8	20	5466	31.15
Q9NSI5	IGSF5_HUMAN	IGSF5		SS_TYPE1	LC non-substrate	24.39	7.47	8	2740	27.125
Q9H756	LRC19_HUMAN	LRRC19	OTHERS	SS_TYPE1	LC non-substrate	24.13	17.68	3	95596	27.3333
Q13478	IL18R_HUMAN	IL18R1		SS_TYPE1	LC non-substrate	24.12	8.44	28	19692	55.3571
A8MXK1	VSTM5_HUMAN	VSTM5	OTHERS	SS_TYPE1	LC non-substrate	24.01	11.51	4	2082	8.25
Q86SJ2	AMGO2_HUMAN	AMIGO2		SS_TYPE1	LC non-substrate	23.96	10.6	3	8400	17
Q96N35	TMM83_HUMAN	LINC00052		SS_NO_TYPE	LC non-substrate	23.95	13.08
A8MWV9	SM34A_HUMAN	SMIM34		SS_NO_TYPE	LC non-substrate	23.81	10.71	3	464	4.33333
Q8N350	CBARP_HUMAN	CBARP		SS_TYPE3	LC non-substrate	23.61	17.29
Q96N68	CR015_HUMAN	C18orf15		SS_NO_TYPE	LC non-substrate	23.51	8.68
Q96J42	TXD15_HUMAN	TXNDC15	OTHERS	SS_TYPE1	LC non-substrate	23.46	12.2
Q9NR97	TLR8_HUMAN	TLR8	OTHERS	SS_TYPE1	LC non-substrate	23.42	13.47	61	89914	87.5902
P16410	CTLA4_HUMAN	CTLA4	OTHERS	SS_TYPE1	LC non-substrate	23.39	8.73	195	729592	69.9128
P01732	CD8A_HUMAN	CD8A	OTHERS	SS_TYPE1	LC non-substrate	23.39	13.9	227	1069204	64.533
O95573	ACSL3_HUMAN	ACSL3		SS_TYPE3	LC non-substrate	23.26	12.98	6	998	8.33333
A6NDA9	LRIT2_HUMAN	LRIT2	OTHERS	SS_TYPE1	LC non-substrate	23.17	10.2	3	604	7.33333
Q86XT9	TM219_HUMAN	TMEM219		SS_NO_TYPE	LC non-substrate	23.16	8.06	4	10966	7
Q9N2K0	ENH1_HUMAN			SS_NO_TYPE	LC non-substrate	23.15	11.59
Q9BT88	SYT11_HUMAN	SYT11		SS_NO_TYPE	LC non-substrate	23.14	11.89	9	12834	28.5556
Q7Z5N4	SDK1_HUMAN	SDK1	OTHERS	SS_TYPE1	LC non-substrate	23.14	7.31	9	18674	19.4444
Q969N2	PIGT_HUMAN	PIGT	OTHERS	SS_TYPE1	LC non-substrate	23.12	15.73	3	756	10.3333
O00220	TR10A_HUMAN	TNFRSF10A	OTHERS	SS_TYPE1	LC non-substrate	22.95	13.05	28	35736	83.5357
P04234	CD3D_HUMAN	CD3D		SS_TYPE1	LC non-substrate	22.95	13	61	70710	77.4262
Q01344	IL5RA_HUMAN	IL5RA	OTHERS	SS_TYPE1	LC non-substrate	22.9	11.26	14	62010	57.8571
P60508	SYCY2_HUMAN	ERVFRD-1		SS_NO_TYPE	LC non-substrate	22.86	13.95
A6NFU0	F187A_HUMAN	FAM187A		SS_TYPE1	LC non-substrate	22.84	10.57
F5H4A9	CC080_HUMAN	C3orf80		SS_NO_TYPE	LC non-substrate	22.82	11.26
Q14CZ8	HECAM_HUMAN	HEPACAM	OTHERS	SS_TYPE1	LC non-substrate	22.73	8.63	3	9296	61.6667
Q5TF21	SOGA3_HUMAN	SOGA3		SS_NO_TYPE	LC non-substrate	22.63	10.07	2	43614	12
Q9BXR5	TLR10_HUMAN	TLR10		SS_TYPE1	LC non-substrate	22.62	10.79	22	2600	116.727
P06133	UD2B4_HUMAN	UGT2B4		SS_NO_TYPE	LC non-substrate	22.48	13.82	8	5508	21.875
P26439	3BHS2_HUMAN	HSD3B2		SS_NO_TYPE	LC non-substrate	22.44	9.27	21	5030	12.1429
Q99795	GPA33_HUMAN	GPA33	OTHERS	SS_TYPE1	LC non-substrate	22.42	12.68	3	8788	70.3333
Q93038	TNR25_HUMAN	TNFRSF25	OTHERS	SS_TYPE1	LC non-substrate	22.24	11.21	34	94744	66.0294
Q8N1N2	DYNAP_HUMAN	DYNAP		SS_NO_TYPE	LC non-substrate	22.21	9.58
Q9BSF4	TIM29_HUMAN	TIMM29		SS_NO_TYPE	LC non-substrate	22.2	10.55
Q9BZG2	PPAT_HUMAN	ACP4		SS_TYPE1	LC non-substrate	22.18	10.05	2	10406	29
Q9H819	DJC18_HUMAN	DNAJC18		SS_NO_TYPE	LC non-substrate	22.16	9.51	3	1308	12
Q8TF08	CX7B2_HUMAN	COX7B2		SS_NO_TYPE	LC non-substrate	22.14	6.63	17	28502	23.8235
P62341	SELT_HUMAN	SELENOT		SS_NO_TYPE	LC non-substrate	22.11	8.46	8	8312	20.25
Q4G1C9	GRPL2_HUMAN	GLIPR1L2		SS_NO_TYPE	LC non-substrate	22.07	8.54	4	8606	5.5
Q5VU65	P210L_HUMAN	NUP210L		SS_NO_TYPE	LC non-substrate	22.01	10.59
Q99665	I12R2_HUMAN	IL12RB2	OTHERS	SS_TYPE1	LC non-substrate	21.97	12.1	19	7230	78.6842
Q8N9F0	NAT8L_HUMAN	NAT8L		SS_NO_TYPE	LC non-substrate	21.86	11.64
Q9BZ11	ADA33_HUMAN	ADAM33	OTHERS	SS_TYPE1	LC non-substrate	21.73	15.6	5	5740	29.6
O43677	NDUC1_HUMAN	NDUFC1		SS_NO_TYPE	LC non-substrate	21.65	6.75	25	47618	21.36
Q9BQD7	ANKMT_HUMAN	ANTKMT		SS_NO_TYPE	LC non-substrate	21.64	6.33	2	54978	20
Q9H1E5	TMX4_HUMAN	TMX4		SS_TYPE1	LC non-substrate	21.48	11.11	9	46278	20.6667
Q15392	DHC24_HUMAN	DHCR24		SS_NO_TYPE	LC non-substrate	21.39	9.69	6	46968	13.6667
Q86UE4	LYRIC_HUMAN	MTDH	NONSUB	SS_NO_TYPE	LC non-substrate	21.37	12.06	2	122	87
Q9NY47	CA2D2_HUMAN	CACNA2D2	OTHERS	SS_TYPE1	LC non-substrate	21.35	10.48	8	62430	27.125
F7VJQ1	APRIO_HUMAN	PRNP		SS_NO_TYPE	LC non-substrate	21.32	13.44	30	131672	46.7667
Q14574	DSC3_HUMAN	DSC3		SS_TYPE1	LC non-substrate	21.27	11.54	5	8542	7
Q8TBE3	FNDC9_HUMAN	FNDC9		SS_NO_TYPE	LC non-substrate	21.22	13.85	4	2970	6
Q86WI1	PKHL1_HUMAN	PKHD1L1		SS_NO_TYPE	LC non-substrate	21.18	9.85	3	4974	13
Q75NE6	MIRH1_HUMAN	MIR17HG		SS_NO_TYPE	LC non-substrate	21.16	11.06
Q8NEW7	TMIE_HUMAN	TMIE	OTHERS	SS_TYPE1	LC non-substrate	21.13	13.04	5	2832	18
Q9BQI7	PSD2_HUMAN	PSD2		SS_NO_TYPE	LC non-substrate	21.11	6.9	8	40842	20.625
Q8N4K4	RPRML_HUMAN	RPRML		SS_NO_TYPE	LC non-substrate	21.09	10.93	2	1324	16.5
Q6ZSA7	LRC55_HUMAN	LRRC55		SS_NO_TYPE	LC non-substrate	21.08	11.33	2	33566	1.5
Q9H553	ALG2_HUMAN	ALG2		SS_NO_TYPE	LC non-substrate	21.08	9.34	2	228	5.5
Q9H2E6	SEM6A_HUMAN	SEMA6A	OTHERS	SS_TYPE1	LC non-substrate	21.08	7.85	45	134336	46.1556
Q15884	F1892_HUMAN	FAM189A2	OTHERS	SS_TYPE1	LC non-substrate	21.07	6.82	2	3882	14
Q9ULC5	ACSL5_HUMAN	ACSL5		SS_TYPE3	LC non-substrate	21.06	9.02	7	6752	10.1429
Q96EX1	SIM12_HUMAN	SMIM12		SS_NO_TYPE	LC non-substrate	21.04	8.39
Q6UWB1	I27RA_HUMAN	IL27RA	OTHERS	SS_TYPE1	LC non-substrate	21	7.82	19	9506	65.7895
Q01151	CD83_HUMAN	CD83	OTHERS	SS_TYPE1	LC non-substrate	20.98	11.44	63	28146	96.8413
Q0P670	SPEM2_HUMAN	SPEM2		SS_NO_TYPE	LC non-substrate	20.87	13.4
Q9Y320	TMX2_HUMAN	TMX2	OTHERS	SS_TYPE1	LC non-substrate	20.83	10.76	6	9948	21.8333
P49788	TIG1_HUMAN	RARRES1		SS_TYPE3	LC non-substrate	20.82	8.55
Q16821	PPR3A_HUMAN	PPP1R3A		SS_NO_TYPE	LC non-substrate	20.78	7.88	2	34234	12
Q8N0Z9	VSI10_HUMAN	VSIG10	OTHERS	SS_TYPE1	LC non-substrate	20.78	8.63	2	1084	3.5
Q2I0M4	LRC26_HUMAN	LRRC26	OTHERS	SS_TYPE1	LC non-substrate	20.55	12.92
Q8NCQ3	NC301_HUMAN	LINC00301		SS_NO_TYPE	LC non-substrate	20.39	8.47
Q17R55	F187B_HUMAN	FAM187B	OTHERS	SS_TYPE1	LC non-substrate	20.32	11.72
P47985	UCRI_HUMAN	UQCRFS1		SS_NO_TYPE	LC non-substrate	20.27	9.07	35	214014	19.2
A2A2Y4	FRMD3_HUMAN	FRMD3		SS_NO_TYPE	LC non-substrate	20.2	7.97	2	616	21.5
Q9H6B9	EPHX3_HUMAN	EPHX3		SS_NO_TYPE	LC non-substrate	20.18	7.1
Q99102	MUC4_HUMAN	MUC4		SS_NO_TYPE	LC non-substrate	20.16	11.89	19	151472	56.3684
Q9NP80	PLPL8_HUMAN	PNPLA8		SS_NO_TYPE	LC non-substrate	20.14	7.73	3	12938	19.6667
Q5BVD1	TTMP_HUMAN	TTMP	OTHERS	SS_TYPE1	LC non-substrate	20.12	11.22	4	42660	17.75
Q9NU53	GINM1_HUMAN	GINM1	OTHERS	SS_TYPE1	HC non-substrate	19.96	14.47
O60462	NRP2_HUMAN	NRP2		SS_TYPE1	HC non-substrate	19.81	7.6	41	30982	47.7073
Q9NP60	IRPL2_HUMAN	IL1RAPL2		SS_TYPE1	HC non-substrate	19.78	7.61	2	67128	24
Q9H3N1	TMX1_HUMAN	TMX1	OTHERS	SS_TYPE1	HC non-substrate	19.78	7.06	15	97814	18.9333
Q147U7	SMCO1_HUMAN	SMCO1		SS_NO_TYPE	HC non-substrate	19.78	8.72	2	50952	3
Q8N9M5	TM102_HUMAN	TMEM102		SS_NO_TYPE	HC non-substrate	19.65	9.06	4	38622	2.5
Q5VT99	LRC38_HUMAN	LRRC38	OTHERS	SS_TYPE1	HC non-substrate	19.62	9.81
Q8WWU5	TCP11_HUMAN	TCP11		SS_NO_TYPE	HC non-substrate	19.37	9.65	4	58262	9.75
Q9Y442	CV024_HUMAN	YWHAH-AS1		SS_NO_TYPE	HC non-substrate	19.31	7.75	2	1114	6
Q96BY9	SARAF_HUMAN	SARAF	OTHERS	SS_TYPE1	HC non-substrate	19.19	10.1	7	4636	9.57143
B6SEH8	ERVV1_HUMAN	ERVV-1	OTHERS	SS_TYPE1	HC non-substrate	19.18	9.9
Q92854	SEM4D_HUMAN	SEMA4D	OTHERS	SS_TYPE1	HC non-substrate	19.12	10.78	39	49602	59.2308
Q9Y6F6	IRAG1_HUMAN	IRAG1		SS_NO_TYPE	HC non-substrate	19.08	12.11	2	58	5
Q03167	TGBR3_HUMAN	TGFBR3	SUBLIT	SS_TYPE1	HC non-substrate	19.05	12.87	19	9146	36.3158
Q71H61	ILDR2_HUMAN	ILDR2		SS_TYPE1	HC non-substrate	19.03	8.71	3	336	6.66667
Q1AE95	T183B_HUMAN	TMEM183BP		SS_NO_TYPE	HC non-substrate	19	11.46
Q8IXX5	T183A_HUMAN	TMEM183A		SS_NO_TYPE	HC non-substrate	19	11.46
Q6UXK2	ISLR2_HUMAN	ISLR2		SS_NO_TYPE	HC non-substrate	18.85	8.35	7	19470	40.4286
Q86SU0	ILDR1_HUMAN	ILDR1	OTHERS	SS_TYPE1	HC non-substrate	18.84	7.11	6	48520	12.3333
Q5JRM2	CX066_HUMAN	CXorf66	OTHERS	SS_TYPE1	HC non-substrate	18.83	11.74
Q9P0V8	SLAF8_HUMAN	SLAMF8		SS_TYPE1	HC non-substrate	18.82	7.65	16	26254	58.3125
Q9NXE4	NSMA3_HUMAN	SMPD4		SS_NO_TYPE	HC non-substrate	18.76	7.88	5	1286	4
Q7Z419	R144B_HUMAN	RNF144B		SS_NO_TYPE	HC non-substrate	18.72	9.74
Q9Y561	LRP12_HUMAN	LRP12	OTHERS	SS_TYPE1	HC non-substrate	18.67	6.47	5	1784	39.2
Q99062	CSF3R_HUMAN	CSF3R	OTHERS	SS_TYPE1	HC non-substrate	18.62	13.5	27	14614	87.7407
Q96T52	IMP2L_HUMAN	IMMP2L		SS_NO_TYPE	HC non-substrate	18.58	6.19	18	109698	17.6111
Q8ND61	CC020_HUMAN	C3orf20		SS_NO_TYPE	HC non-substrate	18.5	6.88
Q6V0L0	CP26C_HUMAN	CYP26C1		SS_NO_TYPE	HC non-substrate	18.49	8.47	17	1416	10.5882
Q9NSK7	CS012_HUMAN	C19orf12		SS_NO_TYPE	HC non-substrate	18.46	5.98	4	5732	12.75
O95169	NDUB8_HUMAN	NDUFB8		SS_NO_TYPE	HC non-substrate	18.37	6.49	28	36144	22.0714
A6NHS7	MANS4_HUMAN	MANSC4	OTHERS	SS_TYPE1	HC non-substrate	18.31	9.43
P14406	CX7A2_HUMAN	COX7A2		SS_NO_TYPE	HC non-substrate	18.25	6.6	24	13740	23.4583
Q2WGJ9	FR1L6_HUMAN	FER1L6		SS_NO_TYPE	HC non-substrate	18.22	7.11	10	3464	11.1
O15394	NCAM2_HUMAN	NCAM2		SS_TYPE1	HC non-substrate	18.21	7.77	7	2784	52.4286
Q6ZRH7	CTSRG_HUMAN	CATSPERG	OTHERS	SS_TYPE1	HC non-substrate	18.12	9.7	6	11978	7
Q9NS64	RPRM_HUMAN	RPRM		SS_NO_TYPE	HC non-substrate	18.08	8.54	4	2834	9
Q8N7C0	LRC52_HUMAN	LRRC52		SS_NO_TYPE	HC non-substrate	18.04	9.53
H3BV60	TGR3L_HUMAN	TGFBR3L		SS_NO_TYPE	HC non-substrate	17.75	9.08
Q86WR0	CCD25_HUMAN	CCDC25		SS_NO_TYPE	HC non-substrate	17.75	7.18	3	31444	5.33333
Q53RT3	APRV1_HUMAN	ASPRV1		SS_NO_TYPE	HC non-substrate	17.67	7.6	2	294	38.5
Q6ISU1	PTCRA_HUMAN	PTCRA	OTHERS	SS_TYPE1	HC non-substrate	17.67	8.28	19	23140	112.053
K7EJ46	SIM22_HUMAN	SMIM22		SS_NO_TYPE	HC non-substrate	17.63	7.98
P60059	SC61G_HUMAN	SEC61G		SS_NO_TYPE	HC non-substrate	17.56	11.27	14	104562	32.5
Q9P2B2	FPRP_HUMAN	PTGFRN	OTHERS	SS_TYPE1	HC non-substrate	17.55	6.82	3	43170	24.3333
Q9Y2C9	TLR6_HUMAN	TLR6		SS_TYPE1	HC non-substrate	17.41	8.41	28	592	121.714
Q66K14	TBC9B_HUMAN	TBC1D9B		SS_NO_TYPE	HC non-substrate	17.34	7.78	2	52616	20.5
Q9BQA9	CYBC1_HUMAN	CYBC1		SS_NO_TYPE	HC non-substrate	17.23	7.16	3	3162	6.66667
Q9NPB0	SMDC1_HUMAN	SAYSD1		SS_NO_TYPE	HC non-substrate	17.22	6.94
O95167	NDUA3_HUMAN	NDUFA3		SS_NO_TYPE	HC non-substrate	17.19	8.15	24	10570	23.4167
P08637	FCG3A_HUMAN	FCGR3A	OTHERS	SS_TYPE1	HC non-substrate	17.12	13.54	164	443012	71.8354
O14931	NCTR3_HUMAN	NCR3	OTHERS	SS_TYPE1	HC non-substrate	17.02	8.82	57	45348	86.5789
O14786	NRP1_HUMAN	NRP1	OTHERS	SS_TYPE1	HC non-substrate	16.97	7.8	92	453422	77.2935
Q9H6X2	ANTR1_HUMAN	ANTXR1		SS_TYPE1	HC non-substrate	16.53	6.94	10	30288	29.9
P61550	ENVT1_HUMAN	ERVS71-1		SS_NO_TYPE	HC non-substrate	16.49	8.16
Q8N326	CJ111_HUMAN	RPP38-DT		SS_NO_TYPE	HC non-substrate	16.47	6.88
Q9H0H0	INT2_HUMAN	INTS2		SS_NO_TYPE	HC non-substrate	16.42	5.7	3	13518	20.6667
P36941	TNR3_HUMAN	LTBR	OTHERS	SS_TYPE1	HC non-substrate	16.18	11.19	25	31948	82.04
Q6P4H8	ACKMT_HUMAN	ATPSCKMT		SS_NO_TYPE	HC non-substrate	16.1	6.18	2	716	2
A0AVI2	FR1L5_HUMAN	FER1L5		SS_NO_TYPE	HC non-substrate	16.04	6.54	13	28542	10
Q15738	NSDHL_HUMAN	NSDHL		SS_NO_TYPE	HC non-substrate	15.85	6.72	11	16464	14.3636
P06340	DOA_HUMAN	HLA-DOA		SS_TYPE1	HC non-substrate	15.85	5.8	20	5602	57.55
Q96GQ5	RUSF1_HUMAN	RUSF1		SS_NO_TYPE	HC non-substrate	15.76	4.2	2	12290	21
Q68CR1	SE1L3_HUMAN	SEL1L3		SS_NO_TYPE	HC non-substrate	15.72	6.45
A0A1B0GVQ0	SPAR_HUMAN	SPAAR		SS_NO_TYPE	HC non-substrate	15.63	6.13
Q9NVI7	ATD3A_HUMAN	ATAD3A		SS_NO_TYPE	HC non-substrate	15.11	6.64	5	1998	20.4
Q9H0A3	T191A_HUMAN	TMEM191A		SS_NO_TYPE	HC non-substrate	15.05	5.51
Q9BXS4	TMM59_HUMAN	TMEM59	OTHERS	SS_TYPE1	HC non-substrate	14.81	6.16	5	3548	8.8
Q8NDB6	FA156_HUMAN	FAM156A		SS_NO_TYPE	HC non-substrate	14.74	4.51
Q9HBL6	LRTM1_HUMAN	LRTM1	OTHERS	SS_TYPE1	HC non-substrate	14.45	5.83	2	886	14
P0DTF9	PTIP2_HUMAN	PTTG1IP2	OTHERS	SS_TYPE1	HC non-substrate	14.33	8.18
O75787	RENR_HUMAN	ATP6AP2	OTHERS	SS_TYPE1	HC non-substrate	14.29	7.03	14	52954	19.7143
Q9N2J8	ENH3_HUMAN			SS_NO_TYPE	HC non-substrate	14.12	4.58
Q969P0	IGSF8_HUMAN	IGSF8		SS_NO_TYPE	HC non-substrate	13.94	4.58	9	14762	39.5556
P09693	CD3G_HUMAN	CD3G	OTHERS	SS_TYPE1	HC non-substrate	13.9	5.09	59	87058	76.9492
L0R6Q1	S35U4_HUMAN	SLC35A4		SS_NO_TYPE	HC non-substrate	13.82	6.3
O95237	LRAT_HUMAN	LRAT		SS_NO_TYPE	HC non-substrate	13.72	6.1
O15482	TEX28_HUMAN	TEX28		SS_NO_TYPE	HC non-substrate	13.71	6.06
Q9UK28	TM59L_HUMAN	TMEM59L		SS_TYPE1	HC non-substrate	13.67	7.38	6	38242	10.5
Q02413	DSG1_HUMAN	DSG1		SS_TYPE1	HC non-substrate	13.6	4.92	7	49782	42.4286
Q86U02	CN165_HUMAN	LINC00596	OTHERS	SS_NO_TYPE	HC non-substrate	13.35	5.44
P58335	ANTR2_HUMAN	ANTXR2		SS_TYPE1	HC non-substrate	13.35	4.39	13	35400	22.4615
Q9NPA0	EMC7_HUMAN	EMC7	OTHERS	SS_TYPE1	HC non-substrate	13.1	3.56	7	79736	6.57143
Q9NYK1	TLR7_HUMAN	TLR7	OTHERS	SS_TYPE1	HC non-substrate	12.98	4.1	76	61036	92.6579
P07359	GP1BA_HUMAN	GP1BA	OTHERS	SS_TYPE1	HC non-substrate	12.89	4.11	30	28520	73.7667
Q3SY77	UD3A2_HUMAN	UGT3A2	OTHERS	SS_TYPE1	HC non-substrate	12.37	3.04	2	422	28.5
Q5SGD2	PPM1L_HUMAN	PPM1L	OTHERS	SS_TYPE1	HC non-substrate	12.37	4.25
Q8TEM1	PO210_HUMAN	NUP210	OTHERS	SS_TYPE1	HC non-substrate	12.28	6.12	3	60768	5.33333
Q9UQF0	SYCY1_HUMAN	ERVW-1	OTHERS	SS_TYPE1	HC non-substrate	12.09	5.28	26	114342	66.6923
Q9NZJ5	E2AK3_HUMAN	EIF2AK3	OTHERS	SS_TYPE1	HC non-substrate	11.9	3.45	11	14024	80.7273
P0DPA2	VSIG8_HUMAN	VSIG8	OTHERS	SS_TYPE1	HC non-substrate	11.83	4.36	5	44720	4.6
Q4KMG9	TM52B_HUMAN	TMEM52B	OTHERS	SS_TYPE1	HC non-substrate	11.75	4.21	4	1378	5
P03928	ATP8_HUMAN	MT-ATP8		SS_NO_TYPE	HC non-substrate	11.7	3.47	9	23052	19.4444
Q5UCC4	EMC10_HUMAN	EMC10	OTHERS	SS_TYPE1	HC non-substrate	11.6	3.47	5	2992	7.6
Q9NR96	TLR9_HUMAN	TLR9		SS_TYPE1	HC non-substrate	11.53	3.98	75	47714	90.9067
Q96JJ7	TMX3_HUMAN	TMX3	NONSUB	SS_NO_TYPE	HC non-substrate	11.24	4.37	8	11558	39
Q15399	TLR1_HUMAN	TLR1	OTHERS	SS_TYPE1	HC non-substrate	10.51	3.66	47	18522	100.149
A0A0D9SF12	CC163_HUMAN	CCDC163		SS_NO_TYPE	HC non-substrate	10.1	3.96
Q9BZ97	TTY13_HUMAN	TTTY13		SS_NO_TYPE	HC non-substrate	9.71	4.88
