# Supplementary material for: Charting γ-secretase substrates by explainable AI
Source: Nat Commun. 2025 Jul 1;16:5428. doi: 10.1038/s41467-025-60638-z (PMC12219630; doi:10.1038/s41467-025-60638-z)
Supplement: Supplementary file 6 — Source Data [file 41467_2025_60638_MOESM6_ESM.zip › Breimann et al_Source Data/Source Data_SupFig13.xlsx]

## Sheet: KEY
Display Item	Explanation for Source Data
Sup. Fig. 13	Nodes (including module assignment, gene names, substrate prediction scores, and dataset origin) used to visualize the network modules.
Remarks:	Column headers of shown data are highlighted in blue (additional columns are included for clarity).
	See Supplementary Data 2 for a description of column headers (only single-spanning membrane proteins include dataset or class information).

## Sheet: SupFig13
Module	gene_name	dataset or class	PRED_MEAN [%]
1	CD226	SS_TYPE1	81762
1	CDH1	SUBEXPERT	93.39
1	CDH10	SS_TYPE1	82174
1	CDH11	SS_TYPE1	85971
1	CDH12	SS_TYPE1	80734
1	CDH13
1	CDH15	SS_TYPE1	80.55
1	CDH17	SS_TYPE1	87449
1	CDH18	SS_TYPE1	81297
1	CDH24	SS_TYPE1	80512
1	CDH3	SS_TYPE1	92913
1	CDH4	SS_TYPE1	91374
1	CDH5	SUBLIT	88807
1	CDH6	SUBLIT	86148
1	CDH7	SS_TYPE1	80444
1	CDH8	SS_TYPE1	68.86
1	CDH9	SS_TYPE1	82.73
1	CDON	SS_NO_TYPE	68.14
1	CTNND1
1	PVRL2	SUBLIT	90349
1	TIGIT	SS_TYPE1	82037
2	APPL1
2	CD1B	SS_TYPE1	85.26
2	CD2	SS_TYPE1	89087
2	CD22	OTHERS	80448
2	CD3E	SS_TYPE1	56782
2	CD48
2	CD5	SS_TYPE1	56316
2	CD58	SS_TYPE1	39862
2	CD7	SS_TYPE1	46479
2	CD79A	SS_TYPE1	88426
2	CD83	SS_TYPE1	20981
2	CD86	OTHERS	88.3
2	DAPK3
2	EPHA1	SS_TYPE1	90.11
2	EPHB1	SS_TYPE1	81768
2	EPHB6	SUBLIT	65282
2	FCAMR	SS_TYPE1	89.96
2	FCGR2A	SS_TYPE1	86432
2	FGR
2	FYN
2	IGJ
2	IGLL5
2	KIRREL	SS_TYPE1	86.14
2	MAGI2
2	NCK2
2	NEO1	SUBLIT	90015
2	PLCG2
2	SH2D1A
2	SH2D1B
2	SLAMF1	SS_TYPE1	89459
2	SLAMF6	SS_TYPE1	86717
2	UNC5A	SS_TYPE1	82568
2	UNC5B	SS_TYPE1	83758
2	UNC5C	SS_TYPE1	82.29
2	UNC5D	SS_TYPE1	77988
2	YES1
3	CD207
3	CD274	SS_TYPE1	80233
3	FCGR1A	OTHERS	74326
3	HLA-C	SS_TYPE1	57949
3	HLA-DPB1	SS_TYPE1	81241
3	HLA-E	SS_TYPE1	85441
3	HLA-F	SS_TYPE1	91452
3	LILRB1	SS_TYPE1	91171
3	LILRB3	OTHERS	90989
3	LILRB5	SS_TYPE1	85818
3	MRC1	SS_TYPE1	89482
3	MRC2	SS_TYPE1	89773
3	NCAM1	OTHERS	26967
3	PDCD1	OTHERS	61117
4	ADAM8	SS_TYPE1	88059
4	ATP8A1
4	CD68	SS_TYPE1	80789
4	ITGAM	SS_TYPE1	34496
4	LAMP1	SS_TYPE1	82245
4	LAMP2	SS_TYPE1	49042
4	LILRB2	SS_TYPE1	91184
4	MAGT1
4	PIGR	SS_TYPE1	86389
4	PTPRJ	SS_TYPE1	88034
4	SELP	SS_TYPE1	86337
4	TMBIM1
5	CDK5
5	CDK5R1
5	CRMP1
5	DPYSL2
5	DPYSL3
5	DPYSL4
5	DPYSL5
5	FARP2
5	FES
5	LIMK1
5	MICAL2
5	NRP1	NONSUBPRED	22.14
5	NRP2	SS_TYPE1	19812
5	PLXNA1	SS_TYPE1	85033
5	PLXNA2	OTHERS	84797
5	PLXNA3	SS_TYPE1	76.68
5	PLXNA4	SS_TYPE1	90.56
5	PLXNB1	SS_TYPE1	86469
5	PLXNB2	OTHERS	68361
5	PLXNB3	SS_TYPE1	73647
5	PLXND1	SS_NO_TYPE	81769
5	RND1
5	RND2
5	RRAS
5	SEMA3A
5	SEMA3B
5	SEMA3C
5	SEMA3D
5	SEMA3F
5	SEMA3G
5	SEMA4A	OTHERS	38355
5	SEMA4D	NONSUBPRED	21392
5	SEMA4F	SS_TYPE1	88528
5	SEMA4G	OTHERS	49935
5	SEMA6A	OTHERS	21077
5	SEMA6B	OTHERS	79966
5	SEMA6C	SS_TYPE1	46.77
5	SEMA6D	OTHERS	37742
5	SEMA7A
6	CASK
6	IL1RAPL2	SS_TYPE1	19784
6	LRRC4B	SUBEXPERT	90881
6	NLGN3	SS_TYPE1	86488
6	NLGN4X	SS_TYPE1	86352
6	PPFIA4
6	PPFIBP1
6	PPFIBP2
6	PTPRD	SS_TYPE1	93844
6	SHANK2
6	SLITRK1	SS_TYPE1	80.85
6	SLITRK2	SS_TYPE1	75.14
6	SLITRK3	SS_TYPE1	69.55
6	SLITRK4	SS_TYPE1	70016
6	SLITRK5	SS_TYPE1	76.33
7	CLEC4G
7	ERBB2	OTHERS	87539
7	ERRFI1
7	IL6R	SUBLIT	86693
7	PILRA	OTHERS	88507
7	PTPN11
7	PTPRE	OTHERS	86897
8	LRRC4	SS_TYPE1	90357
8	LRRC4C	SS_TYPE1	92505
8	NTNG2
