# Supplementary material for: Charting γ-secretase substrates by explainable AI
Source: Nat Commun. 2025 Jul 1;16:5428. doi: 10.1038/s41467-025-60638-z (PMC12219630; doi:10.1038/s41467-025-60638-z)
Supplement: Supplementary file 6 — Source Data [file 41467_2025_60638_MOESM6_ESM.zip › Breimann et al_Source Data/Source Data_SupFig1.xlsx]

## Sheet: KEY
Display Item	Explanation for Source Data
Sup. Fig. 1a	Not applicable (algorithmic schematic only).
Sup. Fig. 1b	Not applicable (sequence annotation visualized only).
Sup. Fig. 1c	Not applicable (sequence splits shown schematically).
Sup. Fig. 1d	Not applicable (schematic and categorical illustration).
Sup. Fig. 1e	Set of 133 redundancy-reduced physicochemical scales (best-performing CPP scale set, Set 5), grouped by AAontology subcategories and categories with additional annotations.
Sup. Fig. 1f	Not applicable (all numerical values are directly displayed within the table).
Sup. Fig. 1g	Not applicable (algorithmic schematic only).
Remarks:	Column headers (for Sup. Fig. 1e) of shown data are highlighted in blue (additional columns are included for clarity).
	See Supplementary Data 7 for a description of column headers.

## Sheet: SupFig1e
scale_id	category	subcategory	scale_name	scale_description
JANJ780101	ASA/Volume	Accessible surface area (ASA)	ASA (folded protein)	Average accessible surface area (Janin et al., 1978)
LINS030107	ASA/Volume	Accessible surface area (ASA)	ASA (folded protein)	% total accessible surfaces vs win3 of whole residues from folded proteins (Lins et al., 2003)
LINS030106	ASA/Volume	Accessible surface area (ASA)	Hydrophilic ASA (folded proteins)	Hydrophilic median accessible surfaces of whole residues from folded proteins, expressed in Å² (Lins et al., 2003)
RACS770103	ASA/Volume	Accessible surface area (ASA)	Side chain orientation	Side chain orientational preference (Rackovsky-Scheraga, 1977)
BIOV880101	ASA/Volume	Buried	Buriability	Information value for accessibility; average fraction 35% (Biou et al., 1988)
ARGP820103	ASA/Volume	Buried	Buried	Membrane-buried preference parameters (Argos et al., 1982)
CHOC760103	ASA/Volume	Buried	Buried	Proportion of residues 95% buried (Chothia, 1976)
JANJ790101	ASA/Volume	Buried	Buried	Ratio of buried and accessible molar fractions (Janin, 1979)
LINS030117	ASA/Volume	Hydrophobic ASA	Hydrophobic ASA (folded β-strand)	Hydrophobic median accessible surfaces of whole residues in beta-strands, expressed in Å² (Lins et al., 2003)
COHE430101	ASA/Volume	Partial specific volume	Partial specific volume	Partial specific volume (Cohn-Edsall, 1943)
RADA880106	ASA/Volume	Volume	Accessible surface area (ASA)	Accessible surface area (Radzicka-Wolfenden, 1988)
BIGC670101	ASA/Volume	Volume	Volume	Residue volume (Bigelow, 1967)
GEIM800111	Conformation	Coil	Aperiodic indices	Aperiodic indices for alpha/beta-proteins (Geisow-Roberts, 1980)
NAGK730103	Conformation	Coil	Coil	Normalized frequency of coil (Nagano, 1973)
QIAN880130	Conformation	Coil	Coil	Weights for coil at the window position of -3 (Qian-Sejnowski, 1988)
QIAN880134	Conformation	Coil	Coil	Weights for coil at the window position of 1 (Qian-Sejnowski, 1988)
ROBB760112	Conformation	Coil	Coil	Information measure for coil (Robson-Suzuki, 1976)
CHOP780207	Conformation	Coil	Non helical region (C-terminal)	Normalized frequency of C-terminal non helical region (Chou-Fasman, 1978b)
QIAN880137	Conformation	Coil (C-term)	Coil (C-terminal)	Weights for coil at the window position of 4 (Qian-Sejnowski, 1988)
QIAN880138	Conformation	Coil (C-term)	Coil (C-terminal)	Weights for coil at the window position of 5 (Qian-Sejnowski, 1988)
ROBB760107	Conformation	Coil (C-term)	Coil (C-terminal)	Information measure for extended without H-bond (Robson-Suzuki, 1976)
QIAN880127	Conformation	Coil (N-term)	Coil (N-terminal)	Weights for coil at the window position of -6 (Qian-Sejnowski, 1988)
QIAN880128	Conformation	Coil (N-term)	Coil (N-terminal)	Weights for coil at the window position of -5 (Qian-Sejnowski, 1988)
GEOR030105	Conformation	Coil (N-term)	Linker (small)	Linker propensity from small dataset (linker length is less than six residues) (George-Heringa, 2003)
KANM800101	Conformation	α-helix	α-helix	Average relative probability of helix (Kanehisa-Tsong, 1980)
KANM800103	Conformation	α-helix	α-helix	Average relative probability of inner helix (Kanehisa-Tsong, 1980)
QIAN880105	Conformation	α-helix	α-helix	Weights for alpha-helix at the window position of -2 (Qian-Sejnowski, 1988)
QIAN880109	Conformation	α-helix	α-helix	Weights for alpha-helix at the window position of 2 (Qian-Sejnowski, 1988)
RICJ880112	Conformation	α-helix	α-helix	Relative preference value at C3 (Richardson-Richardson, 1988)
AURR980110	Conformation	α-helix	α-helix (middle)	Normalized positional residue frequency at helix termini N5 (Aurora-Rose, 1998)
QIAN880106	Conformation	α-helix	α-helix (middle)	Weights for alpha-helix at the window position of -1 (Qian-Sejnowski, 1988)
AURR980116	Conformation	α-helix (C-cap)	α-helix (C-terminal, C-cap)	Normalized positional residue frequency at helix termini Cc (Aurora-Rose, 1998)
FINA910103	Conformation	α-helix (C-cap)	α-helix (C-terminal, inside)	Helix termination parameter at position j-2,j-1,j (Finkelstein et al., 1991)
RICJ880113	Conformation	α-helix (C-cap)	α-helix (C-terminal, inside)	Relative preference value at C2 (Richardson-Richardson, 1988)
FINA910104	Conformation	α-helix (C-cap)	α-helix termination	Helix termination parameter at position j+1 (Finkelstein et al., 1991)
MAXF760106	Conformation	α-helix (C-term, out)	α region	Normalized frequency of alpha region (Maxfield-Scheraga, 1976)
RICJ880116	Conformation	α-helix (C-term, out)	α-helix (C-terminal, outside)	Relative preference value at C' (Richardson-Richardson, 1988)
TANS770102	Conformation	α-helix (C-term, out)	α-helix (C-terminal, outside)	Normalized frequency of isolated helix (Tanaka-Scheraga, 1977)
CHOP780205	Conformation	α-helix (C-term)	α-helix (C-terminal)	Normalized frequency of C-terminal helix (Chou-Fasman, 1978b)
QIAN880111	Conformation	α-helix (C-term)	α-helix (C-terminal)	Weights for alpha-helix at the window position of 4 (Qian-Sejnowski, 1988)
MAXF760104	Conformation	α-helix (left-handed)	α-helix (left-handed)	Normalized frequency of left-handed alpha-helix (Maxfield-Scheraga, 1976)
MAXF760105	Conformation	α-helix (left-handed)	α-helix (left-handed)	Normalized frequency of zeta L (Maxfield-Scheraga, 1976)
RACS820109	Conformation	α-helix (left-handed)	α-helix (left-handed)	Average relative fractional occurrence in AL(i-1) (Rackovsky-Scheraga, 1982)
PALJ810113	Conformation	α-helix (left-handed)	β-turn (α class)	Normalized frequency of turn in all-alpha class (Palau et al., 1981)
MAXF760103	Conformation	β/α-bridge	β/α-bridge	Normalized frequency of zeta R (Maxfield-Scheraga, 1976)
TANS770108	Conformation	β/α-bridge	β/α-bridge	Normalized frequency of zeta R (Tanaka-Scheraga, 1977)
RACS820105	Conformation	β-sheet	Extended	Average relative fractional occurrence in E0(i) (Rackovsky-Scheraga, 1982)
BEGF750102	Conformation	β-sheet	β-sheet	Conformational parameter of beta-structure (Beghin-Dirkx, 1975)
CHOP780202	Conformation	β-sheet	β-sheet	Normalized frequency of beta-sheet (Chou-Fasman, 1978b)
CRAJ730102	Conformation	β-sheet	β-sheet	Normalized frequency of beta-sheet (Crawford et al., 1973)
LEVM780102	Conformation	β-sheet	β-sheet	Normalized frequency of beta-sheet, with weights (Levitt, 1978)
LEVM780105	Conformation	β-sheet	β-sheet	Normalized frequency of beta-sheet, unweighted (Levitt, 1978)
PALJ810111	Conformation	β-sheet	β-sheet	Normalized frequency of beta-sheet in alpha+beta class (Palau et al., 1981)
QIAN880118	Conformation	β-sheet	β-sheet	Weights for beta-sheet at the window position of -2 (Qian-Sejnowski, 1988)
ISOY800105	Conformation	β-sheet (C-term)	β-sheet (C-terminal)	Normalized relative frequency of bend S (Isogai et al., 1980)
QIAN880124	Conformation	β-sheet (C-term)	β-sheet (C-terminal)	Weights for beta-sheet at the window position of 4 (Qian-Sejnowski, 1988)
QIAN880126	Conformation	β-sheet (C-term)	β-sheet (C-terminal)	Weights for beta-sheet at the window position of 6 (Qian-Sejnowski, 1988)
CHOP780212	Conformation	β-sheet (C-term)	β-turn (1st residue)	Frequency of the 1st residue in turn (Chou-Fasman, 1978b)
KOEP990102	Conformation	β-sheet (N-term)	Extended (designed β-sheet)	Beta-sheet propensity derived from designed sequences (Koehl-Levitt, 1999)
RACS820101	Conformation	β-sheet (N-term)	α-helix with flat 4-Cα structure (i)	Average relative fractional occurrence in A0(i) (Rackovsky-Scheraga, 1982)
QIAN880114	Conformation	β-sheet (N-term)	β-sheet (N-terminal)	Weights for beta-sheet at the window position of -6 (Qian-Sejnowski, 1988)
BURA740102	Conformation	β-strand	Extended	Normalized frequency of extended structure (Burgess et al., 1974)
ISOY800102	Conformation	β-strand	Extended	Normalized relative frequency of extended structure (Isogai et al., 1980)
BAEK050101	Conformation	β-strand	Linker index (negative linker propensity, 10-100 AA long region)	Linker index (Bae et al., 2005)
QIAN880122	Conformation	β-strand	β-sheet	Weights for beta-sheet at the window position of 2 (Qian-Sejnowski, 1988)
GEIM800106	Conformation	β-strand	β-strand	Beta-strand indices for beta-proteins (Geisow-Roberts, 1980)
LIFS790102	Conformation	β-strand	β-strand	Conformational preference for parallel beta-strands (Lifson-Sander, 1979)
MONM990101	Conformation	β-turn (TM helix)	β-turn (TM helix)	Turn propensity scale for transmembrane helices (Monne et al., 1999)
TANS770106	Conformation	β-turn (TM helix)	β-turn in double bend	Normalized frequency of chain reversal D (Tanaka-Scheraga, 1977)
RICJ880107	Conformation	π-helix	α-helix	Relative preference value at N4 (Richardson-Richardson, 1988)
RICJ880111	Conformation	π-helix	α-helix	Relative preference value at C4 (Richardson-Richardson, 1988)
QIAN880113	Conformation	π-helix	α-helix (C-terminal)	Weights for alpha-helix at the window position of 6 (Qian-Sejnowski, 1988)
KLEP840101	Energy	Charge	Charge	Net charge (Klein et al., 1984)
CHAM830108	Energy	Charge	Charge (donor)	A parameter of charge transfer donor capability (Charton-Charton, 1983)
FAUJ880112	Energy	Charge (negative)	Charge (negative)	Negative charge (Fauchere et al., 1988)
CHAM830107	Energy	Charge (negative)	Charge (transfer)	A parameter of charge transfer capability (Charton-Charton, 1983)
FAUJ880111	Energy	Charge (positive)	Charge (positive)	Positive charge (Fauchere et al., 1988)
FAUJ880108	Energy	Electron-ion interaction pot.	Electrical Effect	Localized Electrical Effect (Fauchere et al., 1988)
VELV850101	Energy	Electron-ion interaction pot.	Electron-ion interaction potential	Electron-ion interaction potential (Veljkovic et al., 1985)
HUTJ700102	Energy	Entropy	Entropy	Absolute entropy (Hutchens, 1970)
YUTK870101	Energy	Free energy (unfolding)	Free energy (unfolding)	Unfolding Gibbs energy in water, pH7.0 (Yutani et al., 1987)
YUTK870103	Energy	Free energy (unfolding)	Free energy (unfolding)	Activation Gibbs energy of unfolding, pH7.0 (Yutani et al., 1987)
JANJ790102	Energy	Free energy (unfolding)	Transfer free energy (TFE) to inside	Transfer free energy (Janin, 1979)
RADA880104	Energy	Free energy (unfolding)	Transfer free energy (TFE) to inside	Transfer free energy from chx to oct (Radzicka-Wolfenden, 1988)
FAUJ880109	Energy	Isoelectric point	Number hydrogen bond donors	Number of hydrogen bond donors (Fauchere et al., 1988)
VASM830102	Energy	Non-bonded energy	Free energy (Extended)	Relative population of conformational state C (Vasquez et al., 1983)
OOBM770105	Energy	Non-bonded energy	Non-bonded energy per residue	Short and medium range non-bonded energy per residue (Oobatake-Ooi, 1977)
MITS020101	Polarity	Amphiphilicity	Amphiphilicity	Amphiphilicity index (Mitaku et al., 2002)
GARJ730101	Polarity	Amphiphilicity	Partition coefficient	Partition Coefficient (Garel et al., 1973)
CORJ870107	Polarity	Amphiphilicity (α-helix)	Amphiphilicity (α-helix)	TOTFT index (Cornette et al., 1987)
DESM900102	Polarity	Amphiphilicity (α-helix)	Membrane preference	Average membrane preference: AMP07 (Degli Esposti et al., 1990)
ARGP820101	Polarity	Hydrophobicity	Hydrophobicity	Hydrophobicity index (Argos et al., 1982)
CIDH920102	Polarity	Hydrophobicity	Hydrophobicity	Normalized hydrophobicity scales for beta-proteins (Cid et al., 1992)
CIDH920105	Polarity	Hydrophobicity	Hydrophobicity	Normalized average hydrophobicity scales (Cid et al., 1992)
EISD860103	Polarity	Hydrophobicity	Hydrophobicity	Direction of hydrophobic moment (Eisenberg-McLachlan, 1986)
PONP930101	Polarity	Hydrophobicity	Hydrophobicity	Hydrophobicity scales (Ponnuswamy, 1993)
ZIMJ680101	Polarity	Hydrophobicity	Hydrophobicity	Hydrophobicity (Zimmerman et al., 1968)
BROC820101	Polarity	Hydrophobicity	Hydrophobicity (retention coefficient)	Retention Coefficient in TFA (Browne et al., 1982)
MEEJ800101	Polarity	Hydrophobicity	Hydrophobicity (retention coefficient)	Retention Coefficient in HPLC, pH7.4 (Meek, 1980)
EISD860101	Polarity	Hydrophobicity	Solvation free energy	Solvation free energy (Eisenberg-McLachlan, 1986)
LAWE840101	Polarity	Hydrophobicity	Transfer free energy (TFE) to outside	Transfer free energy, CHP/water (Lawson et al., 1984)
WIMW960101	Polarity	Hydrophobicity	Transfer free energy (TFE) to outside	Free energies of transfer of AcWl-X-LL peptides from bilayer interface to water (Wimley-White, 1996)
CHAM820102	Polarity	Hydrophobicity (interface)	Free energy (interface)	Free energy of solution in water, kcal/mole (Charton-Charton, 1982)
KOEH090112	Polarity	Hydrophobicity (interface)	Hydrophobicity (interface)	Hydrophobicity scale transition between water-interface, Unified Hydrophobicity Scale interface, UHSint (Koehler et al., 2009)
WILM950103	Polarity	Hydrophobicity (interface)	Hydrophobicity (interface)	Hydrophobicity Coefficient in RP-HPLC, C4 with 0.1%TFA/MeCN/H2O (Wilce et al., 1995)
PRAM820101	Shape	Reduced distance	Intercept in regression	Intercept in regression analysis (Prabhakaran-Ponnuswamy, 1982)
MEIH800101	Shape	Reduced distance	Reduced distance (C-α)	Average reduced distance for C-alpha (Meirovitch et al., 1980)
PRAM820103	Shape	Shape and Surface	Correlation coefficient in regression	Correlation coefficient in regression analysis (Prabhakaran-Ponnuswamy, 1982)
PRAM820102	Shape	Shape and Surface	Slope in Regression	Slope in Regression analysis x 1.0E1 (Prabhakaran-Ponnuswamy, 1982)
KARS160114	Shape	Side chain length	Eccentricity (average)	Average weighted eccentricity based on the atomic number (Kakraba-Knisley, 2016)
KARS160101	Shape	Side chain length	Graph (order)	Number of vertices (order of the graph) (Kakraba-Knisley, 2016)
CHAM830104	Shape	Side chain length	n atoms in side chain (2+1)	The number of atoms in the side chain labelled 2+1 (Charton-Charton, 1983)
CHAM830105	Shape	Side chain length	n atoms in side chain (3+1)	The number of atoms in the side chain labelled 3+1 (Charton-Charton, 1983)
LEVM760105	Shape	Side chain length	Side chain length	Radius of gyration of side chain (Levitt, 1976)
CHAM830103	Shape	Steric parameter	n atoms in side chain (1+1)	The number of atoms in the side chain labelled 1+1 (Charton-Charton, 1983)
FAUJ880101	Shape	Steric parameter	Shape Index	Graph shape index (Fauchere et al., 1988)
LEVM760103	Shape	Steric parameter	Side chain angle (theta)	Side chain angle theta(AAR) (Levitt, 1976)
FAUJ880102	Shape	Steric parameter	Steric parameter	Smoothed upsilon steric parameter (Fauchere et al., 1988)
ROSM880103	Structure-Activity	Backbone-dynamics (-CH)	Loss of hydropathy by α-helix formation	Loss of Side chain hydropathy by helix formation (Roseman, 1988)
ANDN920101	Structure-Activity	Backbone-dynamics (-CH)	α-CH chemical shifts (backbone-dynamics)	alpha-CH chemical shifts (Andersen et al., 1992)
BUNA790103	Structure-Activity	Backbone-dynamics (-NH)	Spin-spin coupling	Spin-spin coupling constants 3JHalpha-NH (Bundi-Wuthrich, 1979)
BUNA790101	Structure-Activity	Backbone-dynamics (-NH)	α-NH chemical shifts (backbone-dynamics)	alpha-NH chemical shifts (Bundi-Wuthrich, 1979)
BHAR880101	Structure-Activity	Flexibility	Flexibility	Average flexibility indices (Bhaskaran-Ponnuswamy, 1988)
PARS000102	Structure-Activity	Flexibility	Flexibility	p-Values of thermophilic proteins based on the distributions of B values (Parthasarathy-Murthy, 2000)
VINM940101	Structure-Activity	Flexibility	Flexibility	Normalized flexibility parameters (B-values), average (Vihinen et al., 1994)
KARP850101	Structure-Activity	Flexibility	Flexibility (0 rigid neighbors)	Flexibility parameter for no rigid neighbors (Karplus-Schulz, 1985)
VINM940102	Structure-Activity	Flexibility	Flexibility (0 rigid neighbors)	Normalized flexibility parameters (B-values) for each residue surrounded by none rigid neighbours (Vihinen et al., 1994)
KRIW710101	Structure-Activity	Flexibility	Side chain interaction	Side chain interaction parameter (Krigbaum-Rubin, 1971)
OOBM850105	Structure-Activity	Flexibility	Side chain interaction	Optimized side chain interaction parameter (Oobatake et al., 1985)
VINM940104	Structure-Activity	Flexibility (2 rigid neighbors)	Flexibility (2 rigid neighbors)	Normalized flexibility parameters (B-values) for each residue surrounded by two rigid neighbours (Vihinen et al., 1994)
ZHOH040101	Structure-Activity	Stability	Stability	The stability scale from the knowledge-based atom-atom potential (Zhou-Zhou, 2004)
OOBM850101	Structure-Activity	Stability	Stability (extended-coil)	Optimized beta-structure-coil equilibrium constant (Oobatake et al., 1985)
FINA770101	Structure-Activity	Stability (helix-coil)	Stability (helix-coil)	Helix-coil equilibrium constant (Finkelstein-Ptitsyn, 1977)
