# Supplementary material for: Charting γ-secretase substrates by explainable AI
Source: Nat Commun. 2025 Jul 1;16:5428. doi: 10.1038/s41467-025-60638-z (PMC12219630; doi:10.1038/s41467-025-60638-z)
Supplement: Supplementary file 6 — Source Data [file 41467_2025_60638_MOESM6_ESM.zip › Breimann et al_Source Data/Source Data_Fig6.xlsx]

## Sheet: KEY
Display Item	Explanation for Source Data
Fig. 6a	Ranked top 15 CPP features, including residue-wise position, mean differences, and SHAP feature impact values for APP (used for CPP-SHAP ranking plot, generated via cpp_plot.ranking() from AAanalysis v1.0.0).
Fig. 6b	Ranked top 15 CPP features, including residue-wise position, mean differences, and SHAP feature impact values for NOTCH2 (used for CPP-SHAP ranking plot, generated via cpp_plot.ranking() from AAanalysis v1.0.0).
Fig. 6c	Ranked top 15 CPP features, including residue-wise position, mean differences, and SHAP feature impact values for ITGB1 (used for CPP-SHAP ranking plot, generated via cpp_plot.ranking() from AAanalysis v1.0.0).
Fig. 6d	All CPP features with SHAP feature impact values for APP (used for CPP-SHAP profile, generated via cpp_plot.profile() from AAanalysis v1.0.0).
Fig. 6e	All CPP features with SHAP feature impact values for NOTCH2 (used for CPP-SHAP profile, generated via cpp_plot.profile() from AAanalysis v1.0.0).
Fig. 6f	All CPP features with SHAP feature impact values for ITGB1 (used for CPP-SHAP profile, generated via cpp_plot.profile() from AAanalysis v1.0.0).
Fig. 6g	Not applicable (schematic representation of similarity relationships).
Fig. 6h	Normalized similarity values to the most similar SUBEXPERT substrate based on TMD-JMD sequence and CPP feature correlation, for all HC non-substrates and new HC substrates.
Remarks:	Column headers of shown data are highlighted in blue (additional columns are included for clarity).
	See Supplementary Data 15 for a description of column headers in Fig. 6a-f.
	Similarity scores for ADAM7, as highlighted in Fig. 6h, are indicated in blue for emphasis.
	See Supplementary Data 17 for a description of column headers in Fig. 6h.

## Sheet: Fig6a
feature	category	subcategory	scale_name	scale_description	abs_auc	abs_mean_dif	mean_dif	std_test	std_ref	p_val_mann_whitney	p_val_fdr_bh	positions	amino_acids	feat_importance	feat_importance_std	APP_feat_impact	APP_feat_import	APP_dif
TMD_C_JMD_C-Segment(5,11)-LIFS790102	Conformation	β-strand	β-strand	Conformational preference for parallel beta-strands (Lifson-Sander, 1979)	0.189	0.126	0.126	0.184	0.219	6.912e-07	3.93391e-05	30,31	LV	4.729	4.777	5.171	5.171	0.24
TMD_C_JMD_C-Segment(2,3)-CHOP780212	Conformation	β-sheet (C-term)	β-turn (1st residue)	Frequency of the 1st residue in turn (Chou-Fasman, 1978b)	0.199	0.066	-0.066	0.088	0.106	1.717e-07	1.59197e-05	30,31,32,33,34,35,36	LVMLKKK	4.106	5.237	4.696	4.696	-0.15
TMD_C_JMD_C-Segment(2,3)-AURR980110	Conformation	α-helix	α-helix (middle)	Normalized positional residue frequency at helix termini N5 (Aurora-Rose, 1998)	0.211	0.077	0.077	0.103	0.107	3.12e-08	5.28286e-06	30,31,32,33,34,35,36	LVMLKKK	3.049	3.624	4.418	4.418	0.13
TMD_C_JMD_C-Pattern(N,4,8)-KANM800103	Conformation	α-helix	α-helix	Average relative probability of inner helix (Kanehisa-Tsong, 1980)	0.176	0.088	0.088	0.14	0.158	3.8894e-06	0.000112927	26,30	I-L	2.704	4.076	3.456	3.456	0.15
TMD_C_JMD_C-Segment(3,4)-HUTJ700102	Energy	Entropy	Entropy	Absolute entropy (Hutchens, 1970)	0.229	0.098	0.098	0.107	0.125	1.8e-09	9.8745e-07	33,34,35,36,37	LKKKQ	3.111	3.11	3.09	3.09	0.1
TMD_C_JMD_C-Segment(5,11)-QIAN880134	Conformation	Coil	Coil	Weights for coil at the window position of 1 (Qian-Sejnowski, 1988)	0.181	0.057	-0.057	0.072	0.107	1.9427e-06	7.56733e-05	30,31	LV	1.92	2.094	2.28	2.28	-0.13
TMD_C_JMD_C-Segment(4,5)-LEVM760105	Shape	Side chain length	Side chain length	Radius of gyration of side chain (Levitt, 1976)	0.204	0.106	0.106	0.133	0.145	8.29e-08	9.39472e-06	35,36,37,38	KKQY	1.992	2.929	2.102	2.102	0.15
TMD_C_JMD_C-Pattern(C,4,8)-JANJ790102	Energy	Free energy (unfolding)	Transfer free energy (TFE) to inside	Transfer free energy (Janin, 1979)	0.187	0.144	-0.144	0.182	0.233	9.487e-07	4.9331e-05	36,40	K-S	2.834	3.641	2.096	2.096	-0.15
TMD-Pattern(C,5,9,12,15)-OOBM770105	Energy	Non-bonded energy	Non-bonded energy per residue	Short and medium range non-bonded energy per residue (Oobatake-Ooi, 1977)	0.164	0.057	0.057	0.099	0.102	1.67136e-05	0.000274378	19,22,25,29	G-I-V-T	1.306	1.644	2.091	2.091	0.13
TMD_C_JMD_C-Segment(7,10)-WILM950103	Polarity	Hydrophobicity (interface)	Hydrophobicity (interface)	Hydrophobicity Coefficient in RP-HPLC, C4 with 0.1%TFA/MeCN/H2O (Wilce et al., 1995)	0.212	0.141	-0.141	0.169	0.217	2.61e-08	5.20655e-06	35,36	KK	1.747	2.151	2.019	2.019	-0.22
TMD-PeriodicPattern(C,i+4/3,4)-VELV850101	Energy	Electron-ion interaction pot.	Electron-ion interaction potential	Electron-ion interaction potential (Veljkovic et al., 1985)	0.18	0.069	-0.069	0.095	0.12	2.3025e-06	8.19317e-05	12,16,19,23,26,30	I-M-G-A-I-L	1.818	2.308	1.944	1.944	-0.06
TMD_C_JMD_C-Segment(5,11)-COHE430101	ASA/Volume	Partial specific volume	Partial specific volume	Partial specific volume (Cohn-Edsall, 1943)	0.145	0.125	0.125	0.18	0.242	0.000144842	0.000911563	30,31	LV	1.741	2.317	1.943	1.943	0.29
TMD_C_JMD_C-Pattern(N,5,8)-RADA880104	Energy	Free energy (unfolding)	Transfer free energy (TFE) to inside	Transfer free energy from chx to oct (Radzicka-Wolfenden, 1988)	0.197	0.061	0.061	0.051	0.095	2.307e-07	1.89837e-05	27,30	V-L	1.659	3.422	1.889	1.889	0.1
TMD_C_JMD_C-Segment(6,9)-LEVM760105	Shape	Side chain length	Side chain length	Radius of gyration of side chain (Levitt, 1976)	0.233	0.137	0.137	0.162	0.177	1.1e-09	9.05162e-07	34,35,36	KKK	1.555	2.11	1.846	1.846	0.17
JMD_N_TMD_N-Segment(1,2)-KARP850101	Structure-Activity	Flexibility	Flexibility (0 rigid neighbors)	Flexibility parameter for no rigid neighbors (Karplus-Schulz, 1985)	0.196	0.063	0.063	0.083	0.09	2.875e-07	2.28026e-05	1,2,3,4,5,6,7,8,9,10,11	FAEDVGSNKGA	1.574	1.835	1.759	1.759	0.08

## Sheet: Fig6b
feature	category	subcategory	scale_name	scale_description	abs_auc	abs_mean_dif	mean_dif	std_test	std_ref	p_val_mann_whitney	p_val_fdr_bh	positions	amino_acids	feat_importance	feat_importance_std	NOTCH2_feat_impact	NOTCH2_feat_import	NOTCH2_dif
TMD_C_JMD_C-Segment(5,11)-LIFS790102	Conformation	β-strand	β-strand	Conformational preference for parallel beta-strands (Lifson-Sander, 1979)	0.189	0.126	0.126	0.184	0.219	6.912e-07	3.93391e-05	30,31	VI	4.729	4.777	5.42	5.42	0.49
TMD_C_JMD_C-Segment(2,3)-AURR980110	Conformation	α-helix	α-helix (middle)	Normalized positional residue frequency at helix termini N5 (Aurora-Rose, 1998)	0.211	0.077	0.077	0.103	0.107	3.12e-08	5.28286e-06	30,31,32,33,34,35,36	VIMAKRK	3.049	3.624	4.765	4.765	0.17
TMD_C_JMD_C-Segment(2,3)-CHOP780212	Conformation	β-sheet (C-term)	β-turn (1st residue)	Frequency of the 1st residue in turn (Chou-Fasman, 1978b)	0.199	0.066	-0.066	0.088	0.106	1.717e-07	1.59197e-05	30,31,32,33,34,35,36	VIMAKRK	4.106	5.237	4.435	4.435	-0.15
TMD_C_JMD_C-Segment(3,4)-HUTJ700102	Energy	Entropy	Entropy	Absolute entropy (Hutchens, 1970)	0.229	0.098	0.098	0.107	0.125	1.8e-09	9.8745e-07	33,34,35,36,37	AKRKR	3.111	3.11	3.245	3.245	0.13
TMD_C_JMD_C-Segment(4,5)-LEVM760105	Shape	Side chain length	Side chain length	Radius of gyration of side chain (Levitt, 1976)	0.204	0.106	0.106	0.133	0.145	8.29e-08	9.39472e-06	35,36,37,38	RKRK	1.992	2.929	2.627	2.627	0.28
TMD_C_JMD_C-Segment(5,11)-QIAN880134	Conformation	Coil	Coil	Weights for coil at the window position of 1 (Qian-Sejnowski, 1988)	0.181	0.057	-0.057	0.072	0.107	1.9427e-06	7.56733e-05	30,31	VI	1.92	2.094	2.562	2.562	-0.11
TMD_C_JMD_C-Segment(7,10)-WILM950103	Polarity	Hydrophobicity (interface)	Hydrophobicity (interface)	Hydrophobicity Coefficient in RP-HPLC, C4 with 0.1%TFA/MeCN/H2O (Wilce et al., 1995)	0.212	0.141	-0.141	0.169	0.217	2.61e-08	5.20655e-06	35,36	RK	1.747	2.151	2.449	2.449	-0.25
TMD_C_JMD_C-Pattern(C,4,8)-JANJ790102	Energy	Free energy (unfolding)	Transfer free energy (TFE) to inside	Transfer free energy (Janin, 1979)	0.187	0.144	-0.144	0.182	0.233	9.487e-07	4.9331e-05	36,40	K-G	2.834	3.641	2.286	2.286	-0.08
TMD_C_JMD_C-Segment(6,9)-AURR980110	Conformation	α-helix	α-helix (middle)	Normalized positional residue frequency at helix termini N5 (Aurora-Rose, 1998)	0.211	0.125	0.125	0.161	0.174	3.13e-08	5.28286e-06	34,35,36	KRK	1.789	2.701	2.206	2.206	0.17
TMD-PeriodicPattern(C,i+4/3,4)-VELV850101	Energy	Electron-ion interaction pot.	Electron-ion interaction potential	Electron-ion interaction potential (Veljkovic et al., 1985)	0.18	0.069	-0.069	0.095	0.12	2.3025e-06	8.19317e-05	12,16,19,23,26,30	L-A-V-L-I-V	1.818	2.308	2.122	2.122	-0.16
TMD_C_JMD_C-Segment(6,9)-LEVM760105	Shape	Side chain length	Side chain length	Radius of gyration of side chain (Levitt, 1976)	0.233	0.137	0.137	0.162	0.177	1.1e-09	9.05162e-07	34,35,36	KRK	1.555	2.11	2.04	2.04	0.23
TMD_C_JMD_C-Pattern(N,5,8)-RADA880104	Energy	Free energy (unfolding)	Transfer free energy (TFE) to inside	Transfer free energy from chx to oct (Radzicka-Wolfenden, 1988)	0.197	0.061	0.061	0.051	0.095	2.307e-07	1.89837e-05	27,30	L-V	1.659	3.422	2.029	2.029	0.1
TMD_C_JMD_C-Segment(5,11)-COHE430101	ASA/Volume	Partial specific volume	Partial specific volume	Partial specific volume (Cohn-Edsall, 1943)	0.145	0.125	0.125	0.18	0.242	0.000144842	0.000911563	30,31	VI	1.741	2.317	1.875	1.875	0.29
TMD_C_JMD_C-Segment(4,5)-MITS020101	Polarity	Amphiphilicity	Amphiphilicity	Amphiphilicity index (Mitaku et al., 2002)	0.167	0.081	0.081	0.129	0.129	1.1378e-05	0.000218371	35,36,37,38	RKRK	1.299	2.16	1.819	1.819	0.21
TMD_C_JMD_C-Pattern(N,1,5,8)-QIAN880130	Conformation	Coil	Coil	Weights for coil at the window position of -3 (Qian-Sejnowski, 1988)	0.162	0.07	-0.07	0.097	0.128	2.04605e-05	0.000302492	23,27,30	L-L-V	1.528	2.419	1.677	1.677	-0.09

## Sheet: Fig6c
feature	category	subcategory	scale_name	scale_description	abs_auc	abs_mean_dif	mean_dif	std_test	std_ref	p_val_mann_whitney	p_val_fdr_bh	positions	amino_acids	feat_importance	feat_importance_std	ITGB1_feat_impact	ITGB1_feat_import	ITGB1_dif
TMD_C_JMD_C-Pattern(C,4,8)-JANJ790102	Energy	Free energy (unfolding)	Transfer free energy (TFE) to inside	Transfer free energy (Janin, 1979)	0.187	0.144	-0.144	0.182	0.233	9.487e-07	4.9331e-05	36,40	L-H	2.834	3.641	-4.251	4.251	0.38
TMD_C_JMD_C-Segment(2,3)-CHOP780212	Conformation	β-sheet (C-term)	β-turn (1st residue)	Frequency of the 1st residue in turn (Chou-Fasman, 1978b)	0.199	0.066	-0.066	0.088	0.106	1.717e-07	1.59197e-05	30,31,32,33,34,35,36	LLIWKLL	4.106	5.237	3.379	3.379	-0.11
JMD_N_TMD_N-Pattern(N,1,5,8,11)-PRAM820103	Shape	Shape and Surface	Correlation coefficient in regression	Correlation coefficient in regression analysis (Prabhakaran-Ponnuswamy, 1982)	0.161	0.058	0.058	0.088	0.106	2.37223e-05	0.000328075	1,5,8,11	E-C-G-I	1.304	1.657	-3.176	3.176	-0.14
TMD_C_JMD_C-Segment(7,10)-BAEK050101	Conformation	β-strand	Linker index (negative linker propensity, 10-100 AA long region)	Linker index (Bae et al., 2005)	0.136	0.072	-0.072	0.142	0.174	0.000352417	0.00152679	35,36	LL	1.013	1.315	-2.959	2.959	0.27
TMD_C_JMD_C-Pattern(N,4,8)-KANM800103	Conformation	α-helix	α-helix	Average relative probability of inner helix (Kanehisa-Tsong, 1980)	0.176	0.088	0.088	0.14	0.158	3.8894e-06	0.000112927	26,30	G-L	2.704	4.076	-2.561	2.561	-0.12
JMD_N_TMD_N-Segment(3,9)-ISOY800102	Conformation	β-strand	Extended	Normalized relative frequency of extended structure (Isogai et al., 1980)	0.126	0.08	-0.08	0.169	0.183	0.000925503	0.00263553	5,6,7	CPT	1.002	1.075	-2.539	2.539	0.46
TMD_C_JMD_C-Segment(2,3)-AURR980110	Conformation	α-helix	α-helix (middle)	Normalized positional residue frequency at helix termini N5 (Aurora-Rose, 1998)	0.211	0.077	0.077	0.103	0.107	3.12e-08	5.28286e-06	30,31,32,33,34,35,36	LLIWKLL	3.049	3.624	2.375	2.375	0.06
TMD_C_JMD_C-Segment(4,5)-FAUJ880109	Energy	Isoelectric point	Number hydrogen bond donors	Number of hydrogen bond donors (Fauchere et al., 1988)	0.215	0.147	0.147	0.175	0.188	1.39e-08	3.66015e-06	35,36,37,38	LLMI	1.032	1.511	-2.316	2.316	-0.5
TMD_C_JMD_C-Segment(4,5)-LEVM760105	Shape	Side chain length	Side chain length	Radius of gyration of side chain (Levitt, 1976)	0.204	0.106	0.106	0.133	0.145	8.29e-08	9.39472e-06	35,36,37,38	LLMI	1.992	2.929	-2.252	2.252	-0.16
TMD_C_JMD_C-Segment(4,5)-MITS020101	Polarity	Amphiphilicity	Amphiphilicity	Amphiphilicity index (Mitaku et al., 2002)	0.167	0.081	0.081	0.129	0.129	1.1378e-05	0.000218371	35,36,37,38	LLMI	1.299	2.16	-2.191	2.191	-0.28
TMD_C_JMD_C-Segment(7,10)-WILM950103	Polarity	Hydrophobicity (interface)	Hydrophobicity (interface)	Hydrophobicity Coefficient in RP-HPLC, C4 with 0.1%TFA/MeCN/H2O (Wilce et al., 1995)	0.212	0.141	-0.141	0.169	0.217	2.61e-08	5.20655e-06	35,36	LL	1.747	2.151	-2.133	2.133	0.12
TMD_C_JMD_C-Segment(5,11)-QIAN880134	Conformation	Coil	Coil	Weights for coil at the window position of 1 (Qian-Sejnowski, 1988)	0.181	0.057	-0.057	0.072	0.107	1.9427e-06	7.56733e-05	30,31	LL	1.92	2.094	2.094	2.094	-0.06
TMD-Pattern(C,5,9,12,15)-OOBM770105	Energy	Non-bonded energy	Non-bonded energy per residue	Short and medium range non-bonded energy per residue (Oobatake-Ooi, 1977)	0.164	0.057	0.057	0.099	0.102	1.67136e-05	0.000274378	19,22,25,29	V-I-I-L	1.306	1.644	-2.094	2.094	-0.08
TMD_C_JMD_C-Pattern(C,8,11,15)-YUTK870101	Energy	Free energy (unfolding)	Free energy (unfolding)	Unfolding Gibbs energy in water, pH7.0 (Yutani et al., 1987)	0.171	0.075	-0.075	0.123	0.13	6.9912e-06	0.000163783	29,33,36	L-W-L	0.757	0.884	-1.933	1.933	0.21
TMD_C_JMD_C-Segment(4,5)-RICJ880113	Conformation	α-helix (C-cap)	α-helix (C-terminal, inside)	Relative preference value at C2 (Richardson-Richardson, 1988)	0.182	0.121	0.121	0.147	0.184	1.7192e-06	6.99749e-05	35,36,37,38	LLMI	0.865	1.553	-1.838	1.838	-0.37

## Sheet: Fig6d
feature	category	subcategory	scale_name	scale_description	abs_auc	abs_mean_dif	mean_dif	std_test	std_ref	p_val_mann_whitney	p_val_fdr_bh	positions	amino_acids	feat_importance	feat_importance_std	APP_feat_impact	APP_feat_import	APP_dif
TMD_C_JMD_C-Segment(5,11)-LIFS790102	Conformation	β-strand	β-strand	Conformational preference for parallel beta-strands (Lifson-Sander, 1979)	0.189	0.126	0.126	0.184	0.219	6.912e-07	3.93391e-05	30,31	LV	4.729	4.777	5.171	5.171	0.24
TMD_C_JMD_C-Segment(2,3)-CHOP780212	Conformation	β-sheet (C-term)	β-turn (1st residue)	Frequency of the 1st residue in turn (Chou-Fasman, 1978b)	0.199	0.066	-0.066	0.088	0.106	1.717e-07	1.59197e-05	30,31,32,33,34,35,36	LVMLKKK	4.106	5.237	4.696	4.696	-0.15
TMD_C_JMD_C-Segment(2,3)-AURR980110	Conformation	α-helix	α-helix (middle)	Normalized positional residue frequency at helix termini N5 (Aurora-Rose, 1998)	0.211	0.077	0.077	0.103	0.107	3.12e-08	5.28286e-06	30,31,32,33,34,35,36	LVMLKKK	3.049	3.624	4.418	4.418	0.13
TMD_C_JMD_C-Pattern(N,4,8)-KANM800103	Conformation	α-helix	α-helix	Average relative probability of inner helix (Kanehisa-Tsong, 1980)	0.176	0.088	0.088	0.14	0.158	3.8894e-06	0.000112927	26,30	I-L	2.704	4.076	3.456	3.456	0.15
TMD_C_JMD_C-Segment(3,4)-HUTJ700102	Energy	Entropy	Entropy	Absolute entropy (Hutchens, 1970)	0.229	0.098	0.098	0.107	0.125	1.8e-09	9.8745e-07	33,34,35,36,37	LKKKQ	3.111	3.11	3.09	3.09	0.1
TMD_C_JMD_C-Segment(5,11)-QIAN880134	Conformation	Coil	Coil	Weights for coil at the window position of 1 (Qian-Sejnowski, 1988)	0.181	0.057	-0.057	0.072	0.107	1.9427e-06	7.56733e-05	30,31	LV	1.92	2.094	2.28	2.28	-0.13
TMD_C_JMD_C-Segment(4,5)-LEVM760105	Shape	Side chain length	Side chain length	Radius of gyration of side chain (Levitt, 1976)	0.204	0.106	0.106	0.133	0.145	8.29e-08	9.39472e-06	35,36,37,38	KKQY	1.992	2.929	2.102	2.102	0.15
TMD_C_JMD_C-Pattern(C,4,8)-JANJ790102	Energy	Free energy (unfolding)	Transfer free energy (TFE) to inside	Transfer free energy (Janin, 1979)	0.187	0.144	-0.144	0.182	0.233	9.487e-07	4.9331e-05	36,40	K-S	2.834	3.641	2.096	2.096	-0.15
TMD-Pattern(C,5,9,12,15)-OOBM770105	Energy	Non-bonded energy	Non-bonded energy per residue	Short and medium range non-bonded energy per residue (Oobatake-Ooi, 1977)	0.164	0.057	0.057	0.099	0.102	1.67136e-05	0.000274378	19,22,25,29	G-I-V-T	1.306	1.644	2.091	2.091	0.13
TMD_C_JMD_C-Segment(7,10)-WILM950103	Polarity	Hydrophobicity (interface)	Hydrophobicity (interface)	Hydrophobicity Coefficient in RP-HPLC, C4 with 0.1%TFA/MeCN/H2O (Wilce et al., 1995)	0.212	0.141	-0.141	0.169	0.217	2.61e-08	5.20655e-06	35,36	KK	1.747	2.151	2.019	2.019	-0.22
TMD-PeriodicPattern(C,i+4/3,4)-VELV850101	Energy	Electron-ion interaction pot.	Electron-ion interaction potential	Electron-ion interaction potential (Veljkovic et al., 1985)	0.18	0.069	-0.069	0.095	0.12	2.3025e-06	8.19317e-05	12,16,19,23,26,30	I-M-G-A-I-L	1.818	2.308	1.944	1.944	-0.06
TMD_C_JMD_C-Segment(5,11)-COHE430101	ASA/Volume	Partial specific volume	Partial specific volume	Partial specific volume (Cohn-Edsall, 1943)	0.145	0.125	0.125	0.18	0.242	0.000144842	0.000911563	30,31	LV	1.741	2.317	1.943	1.943	0.29
TMD_C_JMD_C-Pattern(N,5,8)-RADA880104	Energy	Free energy (unfolding)	Transfer free energy (TFE) to inside	Transfer free energy from chx to oct (Radzicka-Wolfenden, 1988)	0.197	0.061	0.061	0.051	0.095	2.307e-07	1.89837e-05	27,30	V-L	1.659	3.422	1.889	1.889	0.1
TMD_C_JMD_C-Segment(6,9)-LEVM760105	Shape	Side chain length	Side chain length	Radius of gyration of side chain (Levitt, 1976)	0.233	0.137	0.137	0.162	0.177	1.1e-09	9.05162e-07	34,35,36	KKK	1.555	2.11	1.846	1.846	0.17
JMD_N_TMD_N-Segment(1,2)-KARP850101	Structure-Activity	Flexibility	Flexibility (0 rigid neighbors)	Flexibility parameter for no rigid neighbors (Karplus-Schulz, 1985)	0.196	0.063	0.063	0.083	0.09	2.875e-07	2.28026e-05	1,2,3,4,5,6,7,8,9,10,11	FAEDVGSNKGA	1.574	1.835	1.759	1.759	0.08
TMD_C_JMD_C-Segment(4,5)-MITS020101	Polarity	Amphiphilicity	Amphiphilicity	Amphiphilicity index (Mitaku et al., 2002)	0.167	0.081	0.081	0.129	0.129	1.1378e-05	0.000218371	35,36,37,38	KKQY	1.299	2.16	1.758	1.758	0.26
TMD_C_JMD_C-Pattern(N,6,9,13)-CHOP780212	Conformation	β-sheet (C-term)	β-turn (1st residue)	Frequency of the 1st residue in turn (Chou-Fasman, 1978b)	0.149	0.07	-0.07	0.113	0.144	9.33271e-05	0.000725351	28,31,35	I-V-K	0.843	1.314	1.529	1.529	-0.19
TMD_C_JMD_C-Segment(6,9)-AURR980110	Conformation	α-helix	α-helix (middle)	Normalized positional residue frequency at helix termini N5 (Aurora-Rose, 1998)	0.211	0.125	0.125	0.161	0.174	3.13e-08	5.28286e-06	34,35,36	KKK	1.789	2.701	1.516	1.516	0.07
TMD_C_JMD_C-Pattern(N,1,5,8)-QIAN880130	Conformation	Coil	Coil	Weights for coil at the window position of -3 (Qian-Sejnowski, 1988)	0.162	0.07	-0.07	0.097	0.128	2.04605e-05	0.000302492	23,27,30	A-V-L	1.528	2.419	1.502	1.502	-0.08
TMD_C_JMD_C-Pattern(C,3,7,10)-LEVM760105	Shape	Side chain length	Side chain length	Radius of gyration of side chain (Levitt, 1976)	0.149	0.074	0.074	0.134	0.157	8.99274e-05	0.000714394	34,37,41	K-Q-I	2.051	2.338	1.5	1.5	0.04
TMD-Pattern(C,4,7)-VELV850101	Energy	Electron-ion interaction pot.	Electron-ion interaction potential	Electron-ion interaction potential (Veljkovic et al., 1985)	0.165	0.121	-0.121	0.144	0.208	1.45812e-05	0.000253869	27,30	V-L	1.302	1.467	1.488	1.488	-0.23
JMD_N_TMD_N-Pattern(N,4,7,11)-ARGP820101	Polarity	Hydrophobicity	Hydrophobicity	Hydrophobicity index (Argos et al., 1982)	0.154	0.092	-0.092	0.143	0.172	5.21087e-05	0.000519823	4,7,11	D-S-A	1.065	1.917	1.484	1.484	-0.24
TMD_C_JMD_C-Pattern(N,4,8,12)-CHOP780212	Conformation	β-sheet (C-term)	β-turn (1st residue)	Frequency of the 1st residue in turn (Chou-Fasman, 1978b)	0.164	0.076	-0.076	0.126	0.147	1.6155e-05	0.000267207	26,30,34	I-L-K	1.096	1.576	1.44	1.44	-0.21
JMD_N_TMD_N-Segment(2,4)-ZHOH040101	Structure-Activity	Stability	Stability	The stability scale from the knowledge-based atom-atom potential (Zhou-Zhou, 2004)	0.183	0.064	-0.064	0.091	0.101	1.6199e-06	6.79223e-05	6,7,8,9,10,11	GSNKGA	0.823	1.405	1.379	1.379	-0.23
TMD_C_JMD_C-Pattern(N,1,4,8,12)-FINA770101	Structure-Activity	Stability (helix-coil)	Stability (helix-coil)	Helix-coil equilibrium constant (Finkelstein-Ptitsyn, 1977)	0.167	0.07	0.07	0.115	0.127	1.17927e-05	0.000223079	23,26,30,34	A-I-L-K	1.199	1.555	1.296	1.296	0.16
TMD_C_JMD_C-Segment(3,4)-KLEP840101	Energy	Charge	Charge	Net charge (Klein et al., 1984)	0.244	0.104	0.104	0.107	0.111	0	0	33,34,35,36,37	LKKKQ	0.97	1.439	1.279	1.279	0.16
JMD_N_TMD_N-Segment(7,8)-KARS160114	Shape	Side chain length	Eccentricity (average)	Average weighted eccentricity based on the atomic number (Kakraba-Knisley, 2016)	0.137	0.056	-0.056	0.122	0.123	0.000322007	0.00143218	17,18,19	VGG	1.171	1.926	1.268	1.268	-0.25
TMD-PeriodicPattern(C,i+3/3,1)-COHE430101	ASA/Volume	Partial specific volume	Partial specific volume	Partial specific volume (Cohn-Edsall, 1943)	0.164	0.059	0.059	0.092	0.106	1.68844e-05	0.000275508	12,15,18,21,24,27,30,33	I-L-G-V-T-V-L-L	1.142	1.376	1.255	1.255	0.1
TMD-Pattern(N,1,4,7)-FINA770101	Structure-Activity	Stability (helix-coil)	Stability (helix-coil)	Helix-coil equilibrium constant (Finkelstein-Ptitsyn, 1977)	0.158	0.089	-0.089	0.164	0.164	3.4943e-05	0.000419655	11,14,17	A-G-V	1.014	1.539	1.25	1.25	-0.2
JMD_N_TMD_N-Segment(4,13)-ZHOH040101	Structure-Activity	Stability	Stability	The stability scale from the knowledge-based atom-atom potential (Zhou-Zhou, 2004)	0.157	0.128	-0.128	0.151	0.258	3.5062e-05	0.00041966	6	G	0.833	1.361	1.22	1.22	-0.3
TMD-Pattern(C,4,7)-ANDN920101	Structure-Activity	Backbone-dynamics (-CH)	α-CH chemical shifts (backbone-dynamics)	alpha-CH chemical shifts (Andersen et al., 1992)	0.163	0.129	-0.129	0.185	0.228	1.95608e-05	0.000292656	27,30	V-L	0.873	1.063	1.215	1.215	-0.22
JMD_N_TMD_N-Pattern(N,3,6,9)-ZHOH040101	Structure-Activity	Stability	Stability	The stability scale from the knowledge-based atom-atom potential (Zhou-Zhou, 2004)	0.135	0.063	-0.063	0.12	0.141	0.000395792	0.00163765	3,6,9	E-G-K	0.697	1.062	1.15	1.15	-0.19
TMD_C_JMD_C-Segment(3,4)-JANJ780101	ASA/Volume	Accessible surface area (ASA)	ASA (folded protein)	Average accessible surface area (Janin et al., 1978)	0.215	0.124	0.124	0.166	0.153	1.66e-08	4.04733e-06	33,34,35,36,37	LKKKQ	1.08	1.296	1.145	1.145	0.28
TMD-Pattern(N,4,7)-AURR980116	Conformation	α-helix (C-cap)	α-helix (C-terminal, C-cap)	Normalized positional residue frequency at helix termini Cc (Aurora-Rose, 1998)	0.181	0.118	-0.118	0.169	0.186	2.0612e-06	7.79821e-05	14,17	G-V	1.226	1.511	1.135	1.135	-0.19
JMD_N_TMD_N-PeriodicPattern(N,i+3/3,2)-CHAM830104	Shape	Side chain length	n atoms in side chain (2+1)	The number of atoms in the side chain labelled 2+1 (Charton-Charton, 1983)	0.172	0.087	-0.087	0.135	0.145	5.2004e-06	0.000136937	2,5,8,11,14,17,20	A-V-N-A-G-V-V	0.444	0.722	0.98	0.98	-0.26
TMD_C_JMD_C-Segment(6,9)-RICJ880113	Conformation	α-helix (C-cap)	α-helix (C-terminal, inside)	Relative preference value at C2 (Richardson-Richardson, 1988)	0.198	0.138	0.138	0.172	0.199	1.997e-07	1.73381e-05	34,35,36	KKK	0.832	1.384	0.945	0.945	0.26
TMD_C_JMD_C-Pattern(N,5,8)-LINS030107	ASA/Volume	Accessible surface area (ASA)	ASA (folded protein)	% total accessible surfaces vs win3 of whole residues from folded proteins (Lins et al., 2003)	0.136	0.065	-0.065	0.078	0.132	0.000366586	0.001565	27,30	V-L	0.842	0.904	0.925	0.925	-0.12
TMD-Pattern(C,3,7,11,14)-TANS770102	Conformation	α-helix (C-term, out)	α-helix (C-terminal, outside)	Normalized frequency of isolated helix (Tanaka-Scheraga, 1977)	0.15	0.056	-0.056	0.095	0.109	8.37637e-05	0.000685373	20,23,27,31	V-A-V-V	0.684	0.942	0.892	0.892	-0.18
TMD_C_JMD_C-Pattern(N,4,8,12)-QIAN880114	Conformation	β-sheet (N-term)	β-sheet (N-terminal)	Weights for beta-sheet at the window position of -6 (Qian-Sejnowski, 1988)	0.138	0.071	-0.071	0.121	0.152	0.000309509	0.00139978	26,30,34	I-L-K	0.719	1.295	0.861	0.861	-0.15
TMD_C_JMD_C-Segment(2,3)-WILM950103	Polarity	Hydrophobicity (interface)	Hydrophobicity (interface)	Hydrophobicity Coefficient in RP-HPLC, C4 with 0.1%TFA/MeCN/H2O (Wilce et al., 1995)	0.175	0.056	-0.056	0.089	0.106	4.5091e-06	0.000126312	30,31,32,33,34,35,36	LVMLKKK	0.664	1.09	0.849	0.849	-0.09
JMD_N_TMD_N-Pattern(N,4,7,11)-QIAN880127	Conformation	Coil (N-term)	Coil (N-terminal)	Weights for coil at the window position of -6 (Qian-Sejnowski, 1988)	0.168	0.072	-0.072	0.117	0.124	1.1141e-05	0.000216346	4,7,11	D-S-A	0.616	1.124	0.826	0.826	-0.05
TMD_C_JMD_C-Segment(7,10)-BAEK050101	Conformation	β-strand	Linker index (negative linker propensity, 10-100 AA long region)	Linker index (Bae et al., 2005)	0.136	0.072	-0.072	0.142	0.174	0.000352417	0.00152679	35,36	KK	1.013	1.315	0.822	0.822	-0.24
JMD_N_TMD_N-Pattern(C,6,10)-AURR980116	Conformation	α-helix (C-cap)	α-helix (C-terminal, C-cap)	Normalized positional residue frequency at helix termini Cc (Aurora-Rose, 1998)	0.184	0.113	-0.113	0.166	0.184	1.3451e-06	6.07371e-05	13,17	I-V	0.858	1.34	0.803	0.803	-0.25
TMD_C_JMD_C-Pattern(N,1,4,8,12)-FAUJ880108	Energy	Electron-ion interaction pot.	Electrical Effect	Localized Electrical Effect (Fauchere et al., 1988)	0.176	0.064	-0.064	0.093	0.114	3.6995e-06	0.000112749	23,26,30,34	A-I-L-K	0.826	1.303	0.794	0.794	-0.17
TMD_C_JMD_C-Segment(2,2)-RICJ880113	Conformation	α-helix (C-cap)	α-helix (C-terminal, inside)	Relative preference value at C2 (Richardson-Richardson, 1988)	0.168	0.068	0.068	0.098	0.11	1.07946e-05	0.000214685	33,34,35,36,37,38,39,40,41,42,43	LKKKQYTSIHH	1.105	1.426	0.739	0.739	0.05
TMD-Pattern(C,4,7)-LIFS790102	Conformation	β-strand	β-strand	Conformational preference for parallel beta-strands (Lifson-Sander, 1979)	0.176	0.121	0.121	0.199	0.216	3.7411e-06	0.000112927	27,30	V-L	0.715	1.118	0.729	0.729	0.22
TMD_C_JMD_C-Segment(3,4)-PRAM820102	Shape	Shape and Surface	Slope in Regression	Slope in Regression analysis x 1.0E1 (Prabhakaran-Ponnuswamy, 1982)	0.199	0.073	-0.073	0.087	0.108	1.873e-07	1.68904e-05	33,34,35,36,37	LKKKQ	0.616	0.848	0.708	0.708	-0.17
TMD_C_JMD_C-Segment(5,7)-TANS770108	Conformation	β/α-bridge	β/α-bridge	Normalized frequency of zeta R (Tanaka-Scheraga, 1977)	0.164	0.08	0.08	0.135	0.138	1.64685e-05	0.00027103	35,36,37	KKQ	0.462	0.707	-0.666	0.666	-0.15
TMD_C_JMD_C-Pattern(N,3,7)-OOBM770105	Energy	Non-bonded energy	Non-bonded energy per residue	Short and medium range non-bonded energy per residue (Oobatake-Ooi, 1977)	0.149	0.067	0.067	0.134	0.144	9.53087e-05	0.000731255	25,29	V-T	0.868	1.469	0.64	0.64	0.07
TMD_C_JMD_C-Segment(5,14)-ROSM880103	Structure-Activity	Backbone-dynamics (-CH)	Loss of hydropathy by α-helix formation	Loss of Side chain hydropathy by helix formation (Roseman, 1988)	0.136	0.081	-0.081	0.194	0.165	0.00014971	0.000932393	29	T	0.638	0.797	0.636	0.636	-0.06
JMD_N_TMD_N-Pattern(C,4,8,11)-ANDN920101	Structure-Activity	Backbone-dynamics (-CH)	α-CH chemical shifts (backbone-dynamics)	alpha-CH chemical shifts (Andersen et al., 1992)	0.13	0.088	-0.088	0.181	0.187	0.000673983	0.00219043	12,15,19	I-L-G	0.42	0.643	0.611	0.611	-0.24
JMD_N_TMD_N-Pattern(C,6,9,12,15)-CHAM830104	Shape	Side chain length	n atoms in side chain (2+1)	The number of atoms in the side chain labelled 2+1 (Charton-Charton, 1983)	0.179	0.115	-0.115	0.152	0.19	1.6073e-06	6.79223e-05	8,11,14,17	N-A-G-V	0.648	1.061	0.588	0.588	-0.22
JMD_N_TMD_N-Segment(5,15)-FAUJ880101	Shape	Steric parameter	Shape Index	Graph shape index (Fauchere et al., 1988)	0.156	0.094	-0.094	0.157	0.169	4.17879e-05	0.000458202	6,7	GS	0.38	0.844	0.583	0.583	-0.34
JMD_N_TMD_N-Segment(2,6)-ARGP820101	Polarity	Hydrophobicity	Hydrophobicity	Hydrophobicity index (Argos et al., 1982)	0.148	0.076	-0.076	0.141	0.148	0.000108237	0.000789975	4,5,6,7	DVGS	0.537	1.042	0.583	0.583	-0.14
TMD_C_JMD_C-Pattern(N,5,8,11)-QIAN880122	Conformation	β-strand	β-sheet	Weights for beta-sheet at the window position of 2 (Qian-Sejnowski, 1988)	0.173	0.056	0.056	0.067	0.095	5.8159e-06	0.00014669	27,30,33	V-L-L	0.483	0.913	0.58	0.58	0.1
TMD-Pattern(C,4,7)-QIAN880134	Conformation	Coil	Coil	Weights for coil at the window position of 1 (Qian-Sejnowski, 1988)	0.176	0.057	-0.057	0.099	0.115	3.9455e-06	0.000112927	27,30	V-L	0.372	0.882	0.58	0.58	-0.14
TMD-Pattern(N,4,7)-QIAN880113	Conformation	π-helix	α-helix (C-terminal)	Weights for alpha-helix at the window position of 6 (Qian-Sejnowski, 1988)	0.141	0.071	-0.071	0.165	0.155	0.000216612	0.00115089	14,17	G-V	0.635	0.816	0.577	0.577	-0.11
JMD_N_TMD_N-Segment(3,9)-KOEP990102	Conformation	β-sheet (N-term)	Extended (designed β-sheet)	Beta-sheet propensity derived from designed sequences (Koehl-Levitt, 1999)	0.128	0.087	0.087	0.184	0.184	0.000768856	0.0023635	5,6,7	VGS	0.566	0.778	0.565	0.565	0.05
JMD_N_TMD_N-Segment(2,7)-ZHOH040101	Structure-Activity	Stability	Stability	The stability scale from the knowledge-based atom-atom potential (Zhou-Zhou, 2004)	0.139	0.07	-0.07	0.114	0.147	0.000259273	0.00127614	4,5,6	DVG	0.499	0.925	0.548	0.548	-0.08
JMD_N_TMD_N-Pattern(C,6,9,12,15)-RADA880106	ASA/Volume	Volume	Accessible surface area (ASA)	Accessible surface area (Radzicka-Wolfenden, 1988)	0.155	0.06	-0.06	0.105	0.111	4.95233e-05	0.0005078	8,11,14,17	N-A-G-V	0.482	0.672	0.532	0.532	-0.15
JMD_N_TMD_N-Segment(3,9)-ISOY800102	Conformation	β-strand	Extended	Normalized relative frequency of extended structure (Isogai et al., 1980)	0.126	0.08	-0.08	0.169	0.183	0.000925503	0.00263553	5,6,7	VGS	1.002	1.075	-0.524	0.524	0.1
TMD-Pattern(N,1,4,7,10)-QIAN880124	Conformation	β-sheet (C-term)	β-sheet (C-terminal)	Weights for beta-sheet at the window position of 4 (Qian-Sejnowski, 1988)	0.131	0.07	0.07	0.157	0.159	0.000580406	0.00200778	11,14,17,20	A-G-V-V	0.503	0.811	0.503	0.503	0.2
TMD_C_JMD_C-Pattern(N,4,8)-CORJ870107	Polarity	Amphiphilicity (α-helix)	Amphiphilicity (α-helix)	TOTFT index (Cornette et al., 1987)	0.147	0.086	0.086	0.164	0.196	0.000111258	0.000798745	26,30	I-L	0.42	0.766	0.493	0.493	0.23
TMD_C_JMD_C-Segment(4,5)-RICJ880113	Conformation	α-helix (C-cap)	α-helix (C-terminal, inside)	Relative preference value at C2 (Richardson-Richardson, 1988)	0.182	0.121	0.121	0.147	0.184	1.7192e-06	6.99749e-05	35,36,37,38	KKQY	0.865	1.553	0.473	0.473	0.03
TMD_C_JMD_C-Pattern(N,5,9,12)-ANDN920101	Structure-Activity	Backbone-dynamics (-CH)	α-CH chemical shifts (backbone-dynamics)	alpha-CH chemical shifts (Andersen et al., 1992)	0.18	0.097	-0.097	0.151	0.17	2.3896e-06	8.36741e-05	27,31,34	V-V-K	0.357	0.617	0.471	0.471	-0.28
TMD-Segment(3,8)-TANS770102	Conformation	α-helix (C-term, out)	α-helix (C-terminal, outside)	Normalized frequency of isolated helix (Tanaka-Scheraga, 1977)	0.132	0.056	-0.056	0.13	0.133	0.000558358	0.00197697	16,17,18	MVG	0.502	0.762	0.46	0.46	-0.31
TMD_C_JMD_C-Pattern(C,4,8,11)-BIOV880101	ASA/Volume	Buried	Buriability	Information value for accessibility; average fraction 35% (Biou et al., 1988)	0.153	0.085	-0.085	0.136	0.161	5.89434e-05	0.000560816	33,36,40	L-K-S	0.474	0.931	0.459	0.459	-0.15
JMD_N_TMD_N-Pattern(N,3,6,9,13)-RICJ880107	Conformation	π-helix	α-helix	Relative preference value at N4 (Richardson-Richardson, 1988)	0.155	0.067	-0.067	0.106	0.129	4.72622e-05	0.000496215	3,6,9,13	E-G-K-I	0.335	0.65	0.43	0.43	-0.12
TMD-Pattern(C,5,9,12)-MAXF760105	Conformation	α-helix (left-handed)	α-helix (left-handed)	Normalized frequency of zeta L (Maxfield-Scheraga, 1976)	0.154	0.062	0.062	0.144	0.12	5.67243e-05	0.000547531	22,25,29	I-V-T	0.715	1.186	-0.428	0.428	-0.07
TMD_C_JMD_C-Segment(4,5)-FAUJ880109	Energy	Isoelectric point	Number hydrogen bond donors	Number of hydrogen bond donors (Fauchere et al., 1988)	0.215	0.147	0.147	0.175	0.188	1.39e-08	3.66015e-06	35,36,37,38	KKQY	1.032	1.511	0.423	0.423	0.06
JMD_N_TMD_N-Pattern(N,5,8,11)-BIGC670101	ASA/Volume	Volume	Volume	Residue volume (Bigelow, 1967)	0.143	0.067	-0.067	0.142	0.136	0.000183972	0.00104494	5,8,11	V-N-A	0.382	0.675	0.421	0.421	-0.12
JMD_N_TMD_N-Pattern(N,7,11,14)-BIOV880101	ASA/Volume	Buried	Buriability	Information value for accessibility; average fraction 35% (Biou et al., 1988)	0.13	0.067	-0.067	0.133	0.146	0.000642001	0.00213019	7,11,14	S-A-G	0.307	0.574	0.412	0.412	-0.24
TMD_C_JMD_C-Segment(2,5)-ANDN920101	Structure-Activity	Backbone-dynamics (-CH)	α-CH chemical shifts (backbone-dynamics)	alpha-CH chemical shifts (Andersen et al., 1992)	0.147	0.08	-0.08	0.146	0.16	0.000114588	0.000810742	27,28,29,30	VITL	0.322	0.56	0.398	0.398	-0.15
TMD_C_JMD_C-Pattern(C,8,11,15)-YUTK870101	Energy	Free energy (unfolding)	Free energy (unfolding)	Unfolding Gibbs energy in water, pH7.0 (Yutani et al., 1987)	0.171	0.075	-0.075	0.123	0.13	6.9912e-06	0.000163783	29,33,36	T-L-K	0.757	0.884	0.391	0.391	0.01
TMD-Pattern(C,4,8,11)-RICJ880107	Conformation	π-helix	α-helix	Relative preference value at N4 (Richardson-Richardson, 1988)	0.146	0.069	0.069	0.131	0.14	0.000130864	0.000868427	23,26,30	A-I-L	0.697	1.056	0.39	0.39	0.03
TMD_C_JMD_C-Segment(4,5)-AURR980110	Conformation	α-helix	α-helix (middle)	Normalized positional residue frequency at helix termini N5 (Aurora-Rose, 1998)	0.166	0.082	0.082	0.121	0.15	1.31061e-05	0.000238636	35,36,37,38	KKQY	1.295	2.225	0.351	0.351	-0.02
TMD-Pattern(N,1,4,7)-RADA880106	ASA/Volume	Volume	Accessible surface area (ASA)	Accessible surface area (Radzicka-Wolfenden, 1988)	0.135	0.058	-0.058	0.115	0.125	0.000384583	0.00161033	11,14,17	A-G-V	0.244	0.503	0.348	0.348	-0.19
JMD_N_TMD_N-Pattern(N,1,5,8,11)-HUTJ700102	Energy	Entropy	Entropy	Absolute entropy (Hutchens, 1970)	0.138	0.061	-0.061	0.129	0.124	0.000304349	0.00138653	1,5,8,11	F-V-N-A	0.352	0.457	0.345	0.345	-0.07
TMD_C_JMD_C-Pattern(C,8,11,15)-LINS030106	ASA/Volume	Accessible surface area (ASA)	Hydrophilic ASA (folded proteins)	Hydrophilic median accessible surfaces of whole residues from folded proteins, expressed in Å² (Lins et al., 2003)	0.151	0.071	0.071	0.136	0.156	7.75388e-05	0.000656934	29,33,36	T-L-K	0.326	0.451	0.342	0.342	0.13
TMD_C_JMD_C-Pattern(C,3,7,10)-TANS770106	Conformation	β-turn (TM helix)	β-turn in double bend	Normalized frequency of chain reversal D (Tanaka-Scheraga, 1977)	0.131	0.057	0.057	0.144	0.128	0.000596564	0.00204307	34,37,41	K-Q-I	0.727	0.886	-0.335	0.335	-0.21
TMD_C_JMD_C-Segment(6,9)-PALJ810113	Conformation	α-helix (left-handed)	β-turn (α class)	Normalized frequency of turn in all-alpha class (Palau et al., 1981)	0.135	0.073	-0.073	0.139	0.166	0.000412386	0.0016665	34,35,36	KKK	0.292	0.547	-0.332	0.332	0.18
TMD_C_JMD_C-Segment(7,10)-CHAM820102	Polarity	Hydrophobicity (interface)	Free energy (interface)	Free energy of solution in water, kcal/mole (Charton-Charton, 1982)	0.154	0.082	-0.082	0.136	0.178	4.95998e-05	0.0005078	35,36	KK	0.367	0.692	0.326	0.326	-0.08
JMD_N_TMD_N-Segment(3,8)-FAUJ880101	Shape	Steric parameter	Shape Index	Graph shape index (Fauchere et al., 1988)	0.152	0.071	-0.071	0.127	0.135	7.07716e-05	0.000626195	6,7,8	GSN	0.185	0.449	0.32	0.32	-0.27
TMD_C_JMD_C-Pattern(C,4,8)-FINA910104	Conformation	α-helix (C-cap)	α-helix termination	Helix termination parameter at position j+1 (Finkelstein et al., 1991)	0.159	0.104	0.104	0.141	0.179	1.39525e-05	0.000247572	36,40	K-S	0.233	0.594	0.303	0.303	0.08
TMD_C_JMD_C-Segment(5,7)-ROSM880103	Structure-Activity	Backbone-dynamics (-CH)	Loss of hydropathy by α-helix formation	Loss of Side chain hydropathy by helix formation (Roseman, 1988)	0.16	0.059	-0.059	0.101	0.121	2.74312e-05	0.000359081	35,36,37	KKQ	0.757	1.471	-0.295	0.295	-0.01
TMD_C_JMD_C-Pattern(C,1,4,8)-MITS020101	Polarity	Amphiphilicity	Amphiphilicity	Amphiphilicity index (Mitaku et al., 2002)	0.14	0.067	0.067	0.13	0.147	0.000228507	0.00118476	36,40,43	K-S-H	0.335	0.633	0.282	0.282	0.05
JMD_N_TMD_N-PeriodicPattern(N,i+3/4,3)-QIAN880138	Conformation	Coil (C-term)	Coil (C-terminal)	Weights for coil at the window position of 5 (Qian-Sejnowski, 1988)	0.179	0.07	0.07	0.104	0.117	2.8505e-06	9.33574e-05	3,6,10,13,17,20	E-G-G-I-V-V	0.385	0.556	0.278	0.278	0.21
TMD_C_JMD_C-Pattern(C,2,6,10)-QIAN880138	Conformation	Coil (C-term)	Coil (C-terminal)	Weights for coil at the window position of 5 (Qian-Sejnowski, 1988)	0.137	0.066	-0.066	0.114	0.147	0.000311889	0.00140435	34,38,42	K-Y-H	0.361	0.883	0.275	0.275	-0.06
TMD-Pattern(C,3,7,11,15)-ANDN920101	Structure-Activity	Backbone-dynamics (-CH)	α-CH chemical shifts (backbone-dynamics)	alpha-CH chemical shifts (Andersen et al., 1992)	0.182	0.099	-0.099	0.142	0.162	1.807e-06	7.15931e-05	19,23,27,31	G-A-V-V	0.221	0.519	0.258	0.258	-0.21
JMD_N_TMD_N-Segment(3,10)-CRAJ730102	Conformation	β-sheet	β-sheet	Normalized frequency of beta-sheet (Crawford et al., 1973)	0.134	0.097	-0.097	0.183	0.21	0.000461428	0.00177532	5,6	VG	0.486	0.793	-0.256	0.256	0.12
TMD-Pattern(C,3,7,11,15)-LIFS790102	Conformation	β-strand	β-strand	Conformational preference for parallel beta-strands (Lifson-Sander, 1979)	0.182	0.096	0.096	0.161	0.16	1.7044e-06	6.99749e-05	19,23,27,31	G-A-V-V	0.508	0.739	0.243	0.243	0.09
TMD_C_JMD_C-Segment(4,8)-MEIH800101	Shape	Reduced distance	Reduced distance (C-α)	Average reduced distance for C-alpha (Meirovitch et al., 1980)	0.137	0.073	-0.073	0.12	0.158	0.000342043	0.0015015	30,31,32	LVM	0.298	1.061	0.228	0.228	-0.12
JMD_N_TMD_N-Segment(2,4)-QIAN880114	Conformation	β-sheet (N-term)	β-sheet (N-terminal)	Weights for beta-sheet at the window position of -6 (Qian-Sejnowski, 1988)	0.13	0.058	0.058	0.128	0.112	0.000633145	0.00211144	6,7,8,9,10,11	GSNKGA	0.141	0.377	0.221	0.221	0.2
TMD_C_JMD_C-Pattern(C,8,12,15)-WILM950103	Polarity	Hydrophobicity (interface)	Hydrophobicity (interface)	Hydrophobicity Coefficient in RP-HPLC, C4 with 0.1%TFA/MeCN/H2O (Wilce et al., 1995)	0.153	0.07	-0.07	0.107	0.135	5.98446e-05	0.000565753	29,32,36	T-M-K	0.771	1.299	0.22	0.22	0.04
TMD_C_JMD_C-Pattern(C,8,11,15)-FINA910104	Conformation	α-helix (C-cap)	α-helix termination	Helix termination parameter at position j+1 (Finkelstein et al., 1991)	0.184	0.062	0.062	0.079	0.091	2.028e-07	1.73381e-05	29,33,36	T-L-K	0.147	0.345	0.217	0.217	0.08
JMD_N_TMD_N-Segment(7,9)-BURA740102	Conformation	β-strand	Extended	Normalized frequency of extended structure (Burgess et al., 1974)	0.132	0.056	0.056	0.12	0.123	0.000561618	0.00198131	15,16,17	LMV	0.232	0.356	0.203	0.203	0.11
JMD_N_TMD_N-Segment(2,6)-MEIH800101	Shape	Reduced distance	Reduced distance (C-α)	Average reduced distance for C-alpha (Meirovitch et al., 1980)	0.149	0.076	0.076	0.131	0.155	9.07177e-05	0.000715203	4,5,6,7	DVGS	0.376	0.526	0.203	0.203	0.03
JMD_N_TMD_N-Pattern(C,6,9,12)-RICJ880111	Conformation	π-helix	α-helix	Relative preference value at C4 (Richardson-Richardson, 1988)	0.133	0.054	-0.054	0.113	0.124	0.000466097	0.00178464	11,14,17	A-G-V	0.113	0.233	0.185	0.185	-0.08
TMD_C_JMD_C-Segment(2,3)-PRAM820102	Shape	Shape and Surface	Slope in Regression	Slope in Regression analysis x 1.0E1 (Prabhakaran-Ponnuswamy, 1982)	0.172	0.056	-0.056	0.075	0.094	6.1288e-06	0.000151357	30,31,32,33,34,35,36	LVMLKKK	0.304	0.618	0.173	0.173	-0.19
JMD_N_TMD_N-Segment(2,6)-RACS770103	ASA/Volume	Accessible surface area (ASA)	Side chain orientation	Side chain orientational preference (Rackovsky-Scheraga, 1977)	0.138	0.07	0.07	0.151	0.143	0.000308158	0.00139807	4,5,6,7	DVGS	0.214	0.501	0.162	0.162	-0.02
JMD_N_TMD_N-Pattern(N,4,8,11)-VASM830102	Energy	Non-bonded energy	Free energy (Extended)	Relative population of conformational state C (Vasquez et al., 1983)	0.129	0.078	0.078	0.149	0.165	0.000708301	0.00224711	4,8,11	D-N-A	0.16	0.303	-0.16	0.16	-0.15
TMD-Pattern(C,5,9,12)-PRAM820102	Shape	Shape and Surface	Slope in Regression	Slope in Regression analysis x 1.0E1 (Prabhakaran-Ponnuswamy, 1982)	0.167	0.077	0.077	0.135	0.134	1.20974e-05	0.000227535	22,25,29	I-V-T	1.302	1.697	-0.143	0.143	-0.01
TMD_C_JMD_C-Pattern(N,10,14)-KLEP840101	Energy	Charge	Charge	Net charge (Klein et al., 1984)	0.168	0.086	0.086	0.121	0.139	4.536e-07	2.95648e-05	32,36	M-K	0.14	0.391	0.136	0.136	0.16
JMD_N_TMD_N-Pattern(C,6,9,12,15)-BROC820101	Polarity	Hydrophobicity	Hydrophobicity (retention coefficient)	Retention Coefficient in TFA (Browne et al., 1982)	0.148	0.067	-0.067	0.12	0.137	0.000102914	0.000768138	8,11,14,17	N-A-G-V	0.106	0.25	0.124	0.124	-0.18
JMD_N_TMD_N-Pattern(N,1,5,8,11)-PRAM820103	Shape	Shape and Surface	Correlation coefficient in regression	Correlation coefficient in regression analysis (Prabhakaran-Ponnuswamy, 1982)	0.161	0.058	0.058	0.088	0.106	2.37223e-05	0.000328075	1,5,8,11	F-V-N-A	1.304	1.657	0.116	0.116	-0.04
TMD_C_JMD_C-Pattern(N,5,8,11)-TANS770102	Conformation	α-helix (C-term, out)	α-helix (C-terminal, outside)	Normalized frequency of isolated helix (Tanaka-Scheraga, 1977)	0.128	0.063	-0.063	0.114	0.123	0.000766676	0.00236219	27,30,33	V-L-L	0.407	0.687	0.113	0.113	-0.02
TMD_C_JMD_C-Pattern(C,4,8,11)-EISD860101	Polarity	Hydrophobicity	Solvation free energy	Solvation free energy (Eisenberg-McLachlan, 1986)	0.162	0.084	-0.084	0.143	0.148	2.07737e-05	0.000303896	33,36,40	L-K-S	0.33	0.378	0.098	0.098	-0.02
TMD_C_JMD_C-Pattern(C,1,4,8)-JANJ780101	ASA/Volume	Accessible surface area (ASA)	ASA (folded protein)	Average accessible surface area (Janin et al., 1978)	0.155	0.11	0.11	0.179	0.202	4.60794e-05	0.000486123	36,40,43	K-S-H	0.272	0.624	0.096	0.096	0.07
TMD_C_JMD_C-Pattern(N,10,14)-HUTJ700102	Energy	Entropy	Entropy	Absolute entropy (Hutchens, 1970)	0.14	0.087	0.087	0.145	0.183	0.000250491	0.00125172	32,36	M-K	0.163	0.333	0.091	0.091	0.19
JMD_N_TMD_N-Pattern(N,6,10,14)-BAEK050101	Conformation	β-strand	Linker index (negative linker propensity, 10-100 AA long region)	Linker index (Bae et al., 2005)	0.142	0.059	-0.059	0.117	0.12	0.000187097	0.00105631	6,10,14	G-G-G	0.197	0.345	0.088	0.088	-0.07
JMD_N_TMD_N-Segment(2,3)-CHAM830105	Shape	Side chain length	n atoms in side chain (3+1)	The number of atoms in the side chain labelled 3+1 (Charton-Charton, 1983)	0.128	0.057	-0.057	0.128	0.131	0.000672113	0.00218711	8,9,10,11,12,13,14	NKGAIIG	0.122	0.273	0.085	0.085	-0.09
TMD_C_JMD_C-Pattern(C,8,11,15)-MONM990101	Conformation	β-turn (TM helix)	β-turn (TM helix)	Turn propensity scale for transmembrane helices (Monne et al., 1999)	0.137	0.073	0.073	0.137	0.169	0.000297172	0.00137283	29,33,36	T-L-K	0.18	0.297	0.072	0.072	0.01
JMD_N_TMD_N-Pattern(N,5,8,11)-CIDH920102	Polarity	Hydrophobicity	Hydrophobicity	Normalized hydrophobicity scales for beta-proteins (Cid et al., 1992)	0.142	0.071	-0.071	0.135	0.144	0.000189508	0.00106184	5,8,11	V-N-A	0.384	0.57	0.041	0.041	-0.04
JMD_N_TMD_N-Segment(3,10)-RICJ880111	Conformation	π-helix	α-helix	Relative preference value at C4 (Richardson-Richardson, 1988)	0.143	0.07	-0.07	0.126	0.159	0.000173495	0.00100716	5,6	VG	0.363	0.326	0.04	0.04	0.03
JMD_N_TMD_N-Segment(3,6)-VASM830102	Energy	Non-bonded energy	Free energy (Extended)	Relative population of conformational state C (Vasquez et al., 1983)	0.141	0.068	0.068	0.147	0.14	0.000224552	0.00117348	8,9,10,11	NKGA	0.485	0.833	0.028	0.028	-0.03
TMD_C_JMD_C-Segment(2,2)-FAUJ880109	Energy	Isoelectric point	Number hydrogen bond donors	Number of hydrogen bond donors (Fauchere et al., 1988)	0.18	0.067	0.067	0.099	0.113	2.1674e-06	7.95684e-05	33,34,35,36,37,38,39,40,41,42,43	LKKKQYTSIHH	0.635	1.205	0.016	0.016	-0.04
TMD-Pattern(N,2,5,8,11)-RACS820101	Conformation	β-sheet (N-term)	α-helix with flat 4-Cα structure (i)	Average relative fractional occurrence in A0(i) (Rackovsky-Scheraga, 1982)	0.153	0.063	-0.063	0.11	0.123	6.11557e-05	0.000570238	12,15,18,21	I-L-G-V	0.334	0.599	0.001	0.001	-0.03

## Sheet: Fig6e
feature	category	subcategory	scale_name	scale_description	abs_auc	abs_mean_dif	mean_dif	std_test	std_ref	p_val_mann_whitney	p_val_fdr_bh	positions	amino_acids	feat_importance	feat_importance_std	NOTCH2_feat_impact	NOTCH2_feat_import	NOTCH2_dif
TMD_C_JMD_C-Segment(5,11)-LIFS790102	Conformation	β-strand	β-strand	Conformational preference for parallel beta-strands (Lifson-Sander, 1979)	0.189	0.126	0.126	0.184	0.219	6.912e-07	3.93391e-05	30,31	VI	4.729	4.777	5.42	5.42	0.49
TMD_C_JMD_C-Segment(2,3)-AURR980110	Conformation	α-helix	α-helix (middle)	Normalized positional residue frequency at helix termini N5 (Aurora-Rose, 1998)	0.211	0.077	0.077	0.103	0.107	3.12e-08	5.28286e-06	30,31,32,33,34,35,36	VIMAKRK	3.049	3.624	4.765	4.765	0.17
TMD_C_JMD_C-Segment(2,3)-CHOP780212	Conformation	β-sheet (C-term)	β-turn (1st residue)	Frequency of the 1st residue in turn (Chou-Fasman, 1978b)	0.199	0.066	-0.066	0.088	0.106	1.717e-07	1.59197e-05	30,31,32,33,34,35,36	VIMAKRK	4.106	5.237	4.435	4.435	-0.15
TMD_C_JMD_C-Segment(3,4)-HUTJ700102	Energy	Entropy	Entropy	Absolute entropy (Hutchens, 1970)	0.229	0.098	0.098	0.107	0.125	1.8e-09	9.8745e-07	33,34,35,36,37	AKRKR	3.111	3.11	3.245	3.245	0.13
TMD_C_JMD_C-Segment(4,5)-LEVM760105	Shape	Side chain length	Side chain length	Radius of gyration of side chain (Levitt, 1976)	0.204	0.106	0.106	0.133	0.145	8.29e-08	9.39472e-06	35,36,37,38	RKRK	1.992	2.929	2.627	2.627	0.28
TMD_C_JMD_C-Segment(5,11)-QIAN880134	Conformation	Coil	Coil	Weights for coil at the window position of 1 (Qian-Sejnowski, 1988)	0.181	0.057	-0.057	0.072	0.107	1.9427e-06	7.56733e-05	30,31	VI	1.92	2.094	2.562	2.562	-0.11
TMD_C_JMD_C-Segment(7,10)-WILM950103	Polarity	Hydrophobicity (interface)	Hydrophobicity (interface)	Hydrophobicity Coefficient in RP-HPLC, C4 with 0.1%TFA/MeCN/H2O (Wilce et al., 1995)	0.212	0.141	-0.141	0.169	0.217	2.61e-08	5.20655e-06	35,36	RK	1.747	2.151	2.449	2.449	-0.25
TMD_C_JMD_C-Pattern(C,4,8)-JANJ790102	Energy	Free energy (unfolding)	Transfer free energy (TFE) to inside	Transfer free energy (Janin, 1979)	0.187	0.144	-0.144	0.182	0.233	9.487e-07	4.9331e-05	36,40	K-G	2.834	3.641	2.286	2.286	-0.08
TMD_C_JMD_C-Segment(6,9)-AURR980110	Conformation	α-helix	α-helix (middle)	Normalized positional residue frequency at helix termini N5 (Aurora-Rose, 1998)	0.211	0.125	0.125	0.161	0.174	3.13e-08	5.28286e-06	34,35,36	KRK	1.789	2.701	2.206	2.206	0.17
TMD-PeriodicPattern(C,i+4/3,4)-VELV850101	Energy	Electron-ion interaction pot.	Electron-ion interaction potential	Electron-ion interaction potential (Veljkovic et al., 1985)	0.18	0.069	-0.069	0.095	0.12	2.3025e-06	8.19317e-05	12,16,19,23,26,30	L-A-V-L-I-V	1.818	2.308	2.122	2.122	-0.16
TMD_C_JMD_C-Segment(6,9)-LEVM760105	Shape	Side chain length	Side chain length	Radius of gyration of side chain (Levitt, 1976)	0.233	0.137	0.137	0.162	0.177	1.1e-09	9.05162e-07	34,35,36	KRK	1.555	2.11	2.04	2.04	0.23
TMD_C_JMD_C-Pattern(N,5,8)-RADA880104	Energy	Free energy (unfolding)	Transfer free energy (TFE) to inside	Transfer free energy from chx to oct (Radzicka-Wolfenden, 1988)	0.197	0.061	0.061	0.051	0.095	2.307e-07	1.89837e-05	27,30	L-V	1.659	3.422	2.029	2.029	0.1
TMD_C_JMD_C-Segment(5,11)-COHE430101	ASA/Volume	Partial specific volume	Partial specific volume	Partial specific volume (Cohn-Edsall, 1943)	0.145	0.125	0.125	0.18	0.242	0.000144842	0.000911563	30,31	VI	1.741	2.317	1.875	1.875	0.29
TMD_C_JMD_C-Segment(4,5)-MITS020101	Polarity	Amphiphilicity	Amphiphilicity	Amphiphilicity index (Mitaku et al., 2002)	0.167	0.081	0.081	0.129	0.129	1.1378e-05	0.000218371	35,36,37,38	RKRK	1.299	2.16	1.819	1.819	0.21
TMD_C_JMD_C-Pattern(N,1,5,8)-QIAN880130	Conformation	Coil	Coil	Weights for coil at the window position of -3 (Qian-Sejnowski, 1988)	0.162	0.07	-0.07	0.097	0.128	2.04605e-05	0.000302492	23,27,30	L-L-V	1.528	2.419	1.677	1.677	-0.09
TMD_C_JMD_C-Segment(4,5)-AURR980110	Conformation	α-helix	α-helix (middle)	Normalized positional residue frequency at helix termini N5 (Aurora-Rose, 1998)	0.166	0.082	0.082	0.121	0.15	1.31061e-05	0.000238636	35,36,37,38	RKRK	1.295	2.225	1.673	1.673	0.22
TMD_C_JMD_C-Pattern(N,6,9,13)-CHOP780212	Conformation	β-sheet (C-term)	β-turn (1st residue)	Frequency of the 1st residue in turn (Chou-Fasman, 1978b)	0.149	0.07	-0.07	0.113	0.144	9.33271e-05	0.000725351	28,31,35	L-I-R	0.843	1.314	1.611	1.611	-0.15
JMD_N_TMD_N-Segment(1,2)-KARP850101	Structure-Activity	Flexibility	Flexibility (0 rigid neighbors)	Flexibility parameter for no rigid neighbors (Karplus-Schulz, 1985)	0.196	0.063	0.063	0.083	0.09	2.875e-07	2.28026e-05	1,2,3,4,5,6,7,8,9,10,11	SELESPRNAQL	1.574	1.835	1.607	1.607	0.11
TMD_C_JMD_C-Pattern(C,3,7,10)-LEVM760105	Shape	Side chain length	Side chain length	Radius of gyration of side chain (Levitt, 1976)	0.149	0.074	0.074	0.134	0.157	8.99274e-05	0.000714394	34,37,41	K-R-F	2.051	2.338	1.568	1.568	0.22
TMD-Pattern(C,4,7)-VELV850101	Energy	Electron-ion interaction pot.	Electron-ion interaction potential	Electron-ion interaction potential (Veljkovic et al., 1985)	0.165	0.121	-0.121	0.144	0.208	1.45812e-05	0.000253869	27,30	L-V	1.302	1.467	1.544	1.544	-0.23
TMD_C_JMD_C-Segment(3,4)-KLEP840101	Energy	Charge	Charge	Net charge (Klein et al., 1984)	0.244	0.104	0.104	0.107	0.111	0	0	33,34,35,36,37	AKRKR	0.97	1.439	1.512	1.512	0.26
TMD_C_JMD_C-Pattern(N,4,8,12)-CHOP780212	Conformation	β-sheet (C-term)	β-turn (1st residue)	Frequency of the 1st residue in turn (Chou-Fasman, 1978b)	0.164	0.076	-0.076	0.126	0.147	1.6155e-05	0.000267207	26,30,34	I-V-K	1.096	1.576	1.491	1.491	-0.2
TMD-Pattern(C,5,9,12)-PRAM820102	Shape	Shape and Surface	Slope in Regression	Slope in Regression analysis x 1.0E1 (Prabhakaran-Ponnuswamy, 1982)	0.167	0.077	0.077	0.135	0.134	1.20974e-05	0.000227535	22,25,29	I-F-G	1.302	1.697	1.44	1.44	0.12
TMD-PeriodicPattern(C,i+3/3,1)-COHE430101	ASA/Volume	Partial specific volume	Partial specific volume	Partial specific volume (Cohn-Edsall, 1943)	0.164	0.059	0.059	0.092	0.106	1.68844e-05	0.000275508	12,15,18,21,24,27,30,33	L-L-A-I-F-L-V-A	1.142	1.376	1.344	1.344	0.12
TMD-Pattern(C,4,7)-ANDN920101	Structure-Activity	Backbone-dynamics (-CH)	α-CH chemical shifts (backbone-dynamics)	alpha-CH chemical shifts (Andersen et al., 1992)	0.163	0.129	-0.129	0.185	0.228	1.95608e-05	0.000292656	27,30	L-V	0.873	1.063	1.233	1.233	-0.22
TMD_C_JMD_C-Segment(3,4)-JANJ780101	ASA/Volume	Accessible surface area (ASA)	ASA (folded protein)	Average accessible surface area (Janin et al., 1978)	0.215	0.124	0.124	0.166	0.153	1.66e-08	4.04733e-06	33,34,35,36,37	AKRKR	1.08	1.296	1.227	1.227	0.32
JMD_N_TMD_N-Segment(7,8)-KARS160114	Shape	Side chain length	Eccentricity (average)	Average weighted eccentricity based on the atomic number (Kakraba-Knisley, 2016)	0.137	0.056	-0.056	0.122	0.123	0.000322007	0.00143218	17,18,19	VAV	1.171	1.926	1.225	1.225	-0.13
TMD_C_JMD_C-Pattern(C,8,11,15)-YUTK870101	Energy	Free energy (unfolding)	Free energy (unfolding)	Unfolding Gibbs energy in water, pH7.0 (Yutani et al., 1987)	0.171	0.075	-0.075	0.123	0.13	6.9912e-06	0.000163783	29,33,36	G-A-K	0.757	0.884	1.104	1.104	-0.15
TMD_C_JMD_C-Segment(4,5)-FAUJ880109	Energy	Isoelectric point	Number hydrogen bond donors	Number of hydrogen bond donors (Fauchere et al., 1988)	0.215	0.147	0.147	0.175	0.188	1.39e-08	3.66015e-06	35,36,37,38	RKRK	1.032	1.511	1.095	1.095	0.37
JMD_N_TMD_N-Segment(4,13)-ZHOH040101	Structure-Activity	Stability	Stability	The stability scale from the knowledge-based atom-atom potential (Zhou-Zhou, 2004)	0.157	0.128	-0.128	0.151	0.258	3.5062e-05	0.00041966	6	P	0.833	1.361	1.041	1.041	-0.13
TMD_C_JMD_C-Pattern(N,1,4,8,12)-FINA770101	Structure-Activity	Stability (helix-coil)	Stability (helix-coil)	Helix-coil equilibrium constant (Finkelstein-Ptitsyn, 1977)	0.167	0.07	0.07	0.115	0.127	1.17927e-05	0.000223079	23,26,30,34	L-I-V-K	1.199	1.555	1.02	1.02	0.12
TMD_C_JMD_C-Pattern(N,5,8)-LINS030107	ASA/Volume	Accessible surface area (ASA)	ASA (folded protein)	% total accessible surfaces vs win3 of whole residues from folded proteins (Lins et al., 2003)	0.136	0.065	-0.065	0.078	0.132	0.000366586	0.001565	27,30	L-V	0.842	0.904	1.014	1.014	-0.12
TMD_C_JMD_C-Pattern(C,8,12,15)-WILM950103	Polarity	Hydrophobicity (interface)	Hydrophobicity (interface)	Hydrophobicity Coefficient in RP-HPLC, C4 with 0.1%TFA/MeCN/H2O (Wilce et al., 1995)	0.153	0.07	-0.07	0.107	0.135	5.98446e-05	0.000565753	29,32,36	G-M-K	0.771	1.299	0.99	0.99	-0.07
TMD_C_JMD_C-Segment(6,9)-RICJ880113	Conformation	α-helix (C-cap)	α-helix (C-terminal, inside)	Relative preference value at C2 (Richardson-Richardson, 1988)	0.198	0.138	0.138	0.172	0.199	1.997e-07	1.73381e-05	34,35,36	KRK	0.832	1.384	0.984	0.984	0.29
TMD_C_JMD_C-Segment(4,5)-RICJ880113	Conformation	α-helix (C-cap)	α-helix (C-terminal, inside)	Relative preference value at C2 (Richardson-Richardson, 1988)	0.182	0.121	0.121	0.147	0.184	1.7192e-06	6.99749e-05	35,36,37,38	RKRK	0.865	1.553	0.958	0.958	0.34
TMD-Pattern(C,4,8,11)-RICJ880107	Conformation	π-helix	α-helix	Relative preference value at N4 (Richardson-Richardson, 1988)	0.146	0.069	0.069	0.131	0.14	0.000130864	0.000868427	23,26,30	L-I-V	0.697	1.056	0.936	0.936	0.07
TMD_C_JMD_C-Segment(2,3)-WILM950103	Polarity	Hydrophobicity (interface)	Hydrophobicity (interface)	Hydrophobicity Coefficient in RP-HPLC, C4 with 0.1%TFA/MeCN/H2O (Wilce et al., 1995)	0.175	0.056	-0.056	0.089	0.106	4.5091e-06	0.000126312	30,31,32,33,34,35,36	VIMAKRK	0.664	1.09	0.921	0.921	-0.1
TMD-Pattern(C,4,7)-LIFS790102	Conformation	β-strand	β-strand	Conformational preference for parallel beta-strands (Lifson-Sander, 1979)	0.176	0.121	0.121	0.199	0.216	3.7411e-06	0.000112927	27,30	L-V	0.715	1.118	0.896	0.896	0.22
JMD_N_TMD_N-Pattern(N,1,5,8,11)-PRAM820103	Shape	Shape and Surface	Correlation coefficient in regression	Correlation coefficient in regression analysis (Prabhakaran-Ponnuswamy, 1982)	0.161	0.058	0.058	0.088	0.106	2.37223e-05	0.000328075	1,5,8,11	S-S-N-L	1.304	1.657	0.895	0.895	0.04
JMD_N_TMD_N-Pattern(C,6,9,12,15)-CHAM830104	Shape	Side chain length	n atoms in side chain (2+1)	The number of atoms in the side chain labelled 2+1 (Charton-Charton, 1983)	0.179	0.115	-0.115	0.152	0.19	1.6073e-06	6.79223e-05	8,11,14,17	N-L-L-V	0.648	1.061	-0.869	0.869	0.28
TMD_C_JMD_C-Segment(5,14)-ROSM880103	Structure-Activity	Backbone-dynamics (-CH)	Loss of hydropathy by α-helix formation	Loss of Side chain hydropathy by helix formation (Roseman, 1988)	0.136	0.081	-0.081	0.194	0.165	0.00014971	0.000932393	29	G	0.638	0.797	0.861	0.861	-0.37
TMD-Pattern(C,5,9,12)-MAXF760105	Conformation	α-helix (left-handed)	α-helix (left-handed)	Normalized frequency of zeta L (Maxfield-Scheraga, 1976)	0.154	0.062	0.062	0.144	0.12	5.67243e-05	0.000547531	22,25,29	I-F-G	0.715	1.186	0.834	0.834	0.2
TMD_C_JMD_C-Segment(7,10)-BAEK050101	Conformation	β-strand	Linker index (negative linker propensity, 10-100 AA long region)	Linker index (Bae et al., 2005)	0.136	0.072	-0.072	0.142	0.174	0.000352417	0.00152679	35,36	RK	1.013	1.315	0.827	0.827	-0.17
TMD_C_JMD_C-Pattern(N,1,4,8,12)-FAUJ880108	Energy	Electron-ion interaction pot.	Electrical Effect	Localized Electrical Effect (Fauchere et al., 1988)	0.176	0.064	-0.064	0.093	0.114	3.6995e-06	0.000112749	23,26,30,34	L-I-V-K	0.826	1.303	0.811	0.811	-0.14
TMD_C_JMD_C-Segment(2,2)-RICJ880113	Conformation	α-helix (C-cap)	α-helix (C-terminal, inside)	Relative preference value at C2 (Richardson-Richardson, 1988)	0.168	0.068	0.068	0.098	0.11	1.07946e-05	0.000214685	33,34,35,36,37,38,39,40,41,42,43	AKRKRKHGFLW	1.105	1.426	0.765	0.765	0.04
JMD_N_TMD_N-Segment(2,4)-ZHOH040101	Structure-Activity	Stability	Stability	The stability scale from the knowledge-based atom-atom potential (Zhou-Zhou, 2004)	0.183	0.064	-0.064	0.091	0.101	1.6199e-06	6.79223e-05	6,7,8,9,10,11	PRNAQL	0.823	1.405	0.761	0.761	-0.06
TMD-Pattern(C,5,9,12,15)-OOBM770105	Energy	Non-bonded energy	Non-bonded energy per residue	Short and medium range non-bonded energy per residue (Oobatake-Ooi, 1977)	0.164	0.057	0.057	0.099	0.102	1.67136e-05	0.000274378	19,22,25,29	V-I-F-G	1.306	1.644	0.741	0.741	0.03
TMD_C_JMD_C-Segment(5,7)-ROSM880103	Structure-Activity	Backbone-dynamics (-CH)	Loss of hydropathy by α-helix formation	Loss of Side chain hydropathy by helix formation (Roseman, 1988)	0.16	0.059	-0.059	0.101	0.121	2.74312e-05	0.000359081	35,36,37	RKR	0.757	1.471	0.736	0.736	-0.13
JMD_N_TMD_N-Pattern(N,4,7,11)-ARGP820101	Polarity	Hydrophobicity	Hydrophobicity	Hydrophobicity index (Argos et al., 1982)	0.154	0.092	-0.092	0.143	0.172	5.21087e-05	0.000519823	4,7,11	E-R-L	1.065	1.917	0.732	0.732	-0.05
TMD-Pattern(N,1,4,7)-FINA770101	Structure-Activity	Stability (helix-coil)	Stability (helix-coil)	Helix-coil equilibrium constant (Finkelstein-Ptitsyn, 1977)	0.158	0.089	-0.089	0.164	0.164	3.4943e-05	0.000419655	11,14,17	L-L-V	1.014	1.539	-0.712	0.712	0.22
TMD_C_JMD_C-Segment(5,7)-TANS770108	Conformation	β/α-bridge	β/α-bridge	Normalized frequency of zeta R (Tanaka-Scheraga, 1977)	0.164	0.08	0.08	0.135	0.138	1.64685e-05	0.00027103	35,36,37	RKR	0.462	0.707	0.692	0.692	0.18
JMD_N_TMD_N-Segment(3,10)-CRAJ730102	Conformation	β-sheet	β-sheet	Normalized frequency of beta-sheet (Crawford et al., 1973)	0.134	0.097	-0.097	0.183	0.21	0.000461428	0.00177532	5,6	SP	0.486	0.793	0.692	0.692	-0.3
JMD_N_TMD_N-Segment(2,7)-ZHOH040101	Structure-Activity	Stability	Stability	The stability scale from the knowledge-based atom-atom potential (Zhou-Zhou, 2004)	0.139	0.07	-0.07	0.114	0.147	0.000259273	0.00127614	4,5,6	ESP	0.499	0.925	0.669	0.669	-0.15
TMD_C_JMD_C-Pattern(N,4,8,12)-QIAN880114	Conformation	β-sheet (N-term)	β-sheet (N-terminal)	Weights for beta-sheet at the window position of -6 (Qian-Sejnowski, 1988)	0.138	0.071	-0.071	0.121	0.152	0.000309509	0.00139978	26,30,34	I-V-K	0.719	1.295	0.654	0.654	-0.09
TMD-Pattern(C,4,7)-QIAN880134	Conformation	Coil	Coil	Weights for coil at the window position of 1 (Qian-Sejnowski, 1988)	0.176	0.057	-0.057	0.099	0.115	3.9455e-06	0.000112927	27,30	L-V	0.372	0.882	0.638	0.638	-0.14
TMD-Pattern(C,3,7,11,15)-LIFS790102	Conformation	β-strand	β-strand	Conformational preference for parallel beta-strands (Lifson-Sander, 1979)	0.182	0.096	0.096	0.161	0.16	1.7044e-06	6.99749e-05	19,23,27,31	V-L-L-I	0.508	0.739	0.58	0.58	0.2
JMD_N_TMD_N-Pattern(C,6,10)-AURR980116	Conformation	α-helix (C-cap)	α-helix (C-terminal, C-cap)	Normalized positional residue frequency at helix termini Cc (Aurora-Rose, 1998)	0.184	0.113	-0.113	0.166	0.184	1.3451e-06	6.07371e-05	13,17	Y-V	0.858	1.34	0.579	0.579	-0.09
JMD_N_TMD_N-Segment(3,9)-ISOY800102	Conformation	β-strand	Extended	Normalized relative frequency of extended structure (Isogai et al., 1980)	0.126	0.08	-0.08	0.169	0.183	0.000925503	0.00263553	5,6,7	SPR	1.002	1.075	-0.544	0.544	0.11
JMD_N_TMD_N-Pattern(C,4,8,11)-ANDN920101	Structure-Activity	Backbone-dynamics (-CH)	α-CH chemical shifts (backbone-dynamics)	alpha-CH chemical shifts (Andersen et al., 1992)	0.13	0.088	-0.088	0.181	0.187	0.000673983	0.00219043	12,15,19	L-L-V	0.42	0.643	0.529	0.529	-0.16
JMD_N_TMD_N-Segment(3,9)-KOEP990102	Conformation	β-sheet (N-term)	Extended (designed β-sheet)	Beta-sheet propensity derived from designed sequences (Koehl-Levitt, 1999)	0.128	0.087	0.087	0.184	0.184	0.000768856	0.0023635	5,6,7	SPR	0.566	0.778	0.528	0.528	0.09
TMD_C_JMD_C-Segment(2,2)-FAUJ880109	Energy	Isoelectric point	Number hydrogen bond donors	Number of hydrogen bond donors (Fauchere et al., 1988)	0.18	0.067	0.067	0.099	0.113	2.1674e-06	7.95684e-05	33,34,35,36,37,38,39,40,41,42,43	AKRKRKHGFLW	0.635	1.205	0.512	0.512	0.02
TMD_C_JMD_C-Pattern(C,1,4,8)-MITS020101	Polarity	Amphiphilicity	Amphiphilicity	Amphiphilicity index (Mitaku et al., 2002)	0.14	0.067	0.067	0.13	0.147	0.000228507	0.00118476	36,40,43	K-G-W	0.335	0.633	0.51	0.51	0.31
JMD_N_TMD_N-Segment(2,6)-ARGP820101	Polarity	Hydrophobicity	Hydrophobicity	Hydrophobicity index (Argos et al., 1982)	0.148	0.076	-0.076	0.141	0.148	0.000108237	0.000789975	4,5,6,7	ESPR	0.537	1.042	0.494	0.494	-0.03
TMD_C_JMD_C-Pattern(C,4,8,11)-BIOV880101	ASA/Volume	Buried	Buriability	Information value for accessibility; average fraction 35% (Biou et al., 1988)	0.153	0.085	-0.085	0.136	0.161	5.89434e-05	0.000560816	33,36,40	A-K-G	0.474	0.931	0.487	0.487	-0.22
TMD_C_JMD_C-Segment(2,5)-ANDN920101	Structure-Activity	Backbone-dynamics (-CH)	α-CH chemical shifts (backbone-dynamics)	alpha-CH chemical shifts (Andersen et al., 1992)	0.147	0.08	-0.08	0.146	0.16	0.000114588	0.000810742	27,28,29,30	LLGV	0.322	0.56	0.478	0.478	-0.2
TMD_C_JMD_C-Pattern(N,5,8,11)-QIAN880122	Conformation	β-strand	β-sheet	Weights for beta-sheet at the window position of 2 (Qian-Sejnowski, 1988)	0.173	0.056	0.056	0.067	0.095	5.8159e-06	0.00014669	27,30,33	L-V-A	0.483	0.913	0.463	0.463	0.04
TMD_C_JMD_C-Pattern(N,3,7)-OOBM770105	Energy	Non-bonded energy	Non-bonded energy per residue	Short and medium range non-bonded energy per residue (Oobatake-Ooi, 1977)	0.149	0.067	0.067	0.134	0.144	9.53087e-05	0.000731255	25,29	F-G	0.868	1.469	0.458	0.458	0.05
TMD_C_JMD_C-Pattern(C,3,7,10)-TANS770106	Conformation	β-turn (TM helix)	β-turn in double bend	Normalized frequency of chain reversal D (Tanaka-Scheraga, 1977)	0.131	0.057	0.057	0.144	0.128	0.000596564	0.00204307	34,37,41	K-R-F	0.727	0.886	0.446	0.446	0.06
TMD-Segment(3,8)-TANS770102	Conformation	α-helix (C-term, out)	α-helix (C-terminal, outside)	Normalized frequency of isolated helix (Tanaka-Scheraga, 1977)	0.132	0.056	-0.056	0.13	0.133	0.000558358	0.00197697	16,17,18	AVA	0.502	0.762	0.441	0.441	-0.08
JMD_N_TMD_N-Segment(3,10)-RICJ880111	Conformation	π-helix	α-helix	Relative preference value at C4 (Richardson-Richardson, 1988)	0.143	0.07	-0.07	0.126	0.159	0.000173495	0.00100716	5,6	SP	0.363	0.326	0.44	0.44	-0.21
TMD_C_JMD_C-Segment(7,10)-CHAM820102	Polarity	Hydrophobicity (interface)	Free energy (interface)	Free energy of solution in water, kcal/mole (Charton-Charton, 1982)	0.154	0.082	-0.082	0.136	0.178	4.95998e-05	0.0005078	35,36	RK	0.367	0.692	0.431	0.431	-0.15
JMD_N_TMD_N-Pattern(N,1,5,8,11)-HUTJ700102	Energy	Entropy	Entropy	Absolute entropy (Hutchens, 1970)	0.138	0.061	-0.061	0.129	0.124	0.000304349	0.00138653	1,5,8,11	S-S-N-L	0.352	0.457	0.405	0.405	-0.09
TMD_C_JMD_C-Pattern(C,2,6,10)-QIAN880138	Conformation	Coil (C-term)	Coil (C-terminal)	Weights for coil at the window position of 5 (Qian-Sejnowski, 1988)	0.137	0.066	-0.066	0.114	0.147	0.000311889	0.00140435	34,38,42	K-K-L	0.361	0.883	0.401	0.401	-0.17
JMD_N_TMD_N-Pattern(N,5,8,11)-BIGC670101	ASA/Volume	Volume	Volume	Residue volume (Bigelow, 1967)	0.143	0.067	-0.067	0.142	0.136	0.000183972	0.00104494	5,8,11	S-N-L	0.382	0.675	0.393	0.393	-0.05
JMD_N_TMD_N-Pattern(N,5,8,11)-CIDH920102	Polarity	Hydrophobicity	Hydrophobicity	Normalized hydrophobicity scales for beta-proteins (Cid et al., 1992)	0.142	0.071	-0.071	0.135	0.144	0.000189508	0.00106184	5,8,11	S-N-L	0.384	0.57	0.378	0.378	-0.11
TMD_C_JMD_C-Pattern(C,8,11,15)-LINS030106	ASA/Volume	Accessible surface area (ASA)	Hydrophilic ASA (folded proteins)	Hydrophilic median accessible surfaces of whole residues from folded proteins, expressed in Å² (Lins et al., 2003)	0.151	0.071	0.071	0.136	0.156	7.75388e-05	0.000656934	29,33,36	G-A-K	0.326	0.451	0.358	0.358	0.11
TMD_C_JMD_C-Pattern(N,4,8)-CORJ870107	Polarity	Amphiphilicity (α-helix)	Amphiphilicity (α-helix)	TOTFT index (Cornette et al., 1987)	0.147	0.086	0.086	0.164	0.196	0.000111258	0.000798745	26,30	I-V	0.42	0.766	0.348	0.348	0.19
JMD_N_TMD_N-PeriodicPattern(N,i+3/4,3)-QIAN880138	Conformation	Coil (C-term)	Coil (C-terminal)	Weights for coil at the window position of 5 (Qian-Sejnowski, 1988)	0.179	0.07	0.07	0.104	0.117	2.8505e-06	9.33574e-05	3,6,10,13,17,20	L-P-Q-Y-V-V	0.385	0.556	0.347	0.347	0.21
TMD_C_JMD_C-Pattern(N,5,9,12)-ANDN920101	Structure-Activity	Backbone-dynamics (-CH)	α-CH chemical shifts (backbone-dynamics)	alpha-CH chemical shifts (Andersen et al., 1992)	0.18	0.097	-0.097	0.151	0.17	2.3896e-06	8.36741e-05	27,31,34	L-I-K	0.357	0.617	0.345	0.345	-0.19
TMD_C_JMD_C-Pattern(C,4,8)-FINA910104	Conformation	α-helix (C-cap)	α-helix termination	Helix termination parameter at position j+1 (Finkelstein et al., 1991)	0.159	0.104	0.104	0.141	0.179	1.39525e-05	0.000247572	36,40	K-G	0.233	0.594	0.315	0.315	0.24
TMD-Pattern(C,3,7,11,14)-TANS770102	Conformation	α-helix (C-term, out)	α-helix (C-terminal, outside)	Normalized frequency of isolated helix (Tanaka-Scheraga, 1977)	0.15	0.056	-0.056	0.095	0.109	8.37637e-05	0.000685373	20,23,27,31	V-L-L-I	0.684	0.942	-0.314	0.314	0.04
TMD_C_JMD_C-Segment(3,4)-PRAM820102	Shape	Shape and Surface	Slope in Regression	Slope in Regression analysis x 1.0E1 (Prabhakaran-Ponnuswamy, 1982)	0.199	0.073	-0.073	0.087	0.108	1.873e-07	1.68904e-05	33,34,35,36,37	AKRKR	0.616	0.848	0.314	0.314	-0.06
TMD_C_JMD_C-Pattern(C,4,8,11)-EISD860101	Polarity	Hydrophobicity	Solvation free energy	Solvation free energy (Eisenberg-McLachlan, 1986)	0.162	0.084	-0.084	0.143	0.148	2.07737e-05	0.000303896	33,36,40	A-K-G	0.33	0.378	0.295	0.295	-0.11
TMD_C_JMD_C-Segment(4,8)-MEIH800101	Shape	Reduced distance	Reduced distance (C-α)	Average reduced distance for C-alpha (Meirovitch et al., 1980)	0.137	0.073	-0.073	0.12	0.158	0.000342043	0.0015015	30,31,32	VIM	0.298	1.061	0.286	0.286	-0.2
JMD_N_TMD_N-Segment(5,15)-FAUJ880101	Shape	Steric parameter	Shape Index	Graph shape index (Fauchere et al., 1988)	0.156	0.094	-0.094	0.157	0.169	4.17879e-05	0.000458202	6,7	PR	0.38	0.844	-0.276	0.276	0.1
JMD_N_TMD_N-Segment(2,6)-RACS770103	ASA/Volume	Accessible surface area (ASA)	Side chain orientation	Side chain orientational preference (Rackovsky-Scheraga, 1977)	0.138	0.07	0.07	0.151	0.143	0.000308158	0.00139807	4,5,6,7	ESPR	0.214	0.501	0.275	0.275	0.07
TMD-Pattern(N,2,5,8,11)-RACS820101	Conformation	β-sheet (N-term)	α-helix with flat 4-Cα structure (i)	Average relative fractional occurrence in A0(i) (Rackovsky-Scheraga, 1982)	0.153	0.063	-0.063	0.11	0.123	6.11557e-05	0.000570238	12,15,18,21	L-L-A-I	0.334	0.599	0.272	0.272	-0.13
JMD_N_TMD_N-Segment(2,6)-MEIH800101	Shape	Reduced distance	Reduced distance (C-α)	Average reduced distance for C-alpha (Meirovitch et al., 1980)	0.149	0.076	0.076	0.131	0.155	9.07177e-05	0.000715203	4,5,6,7	ESPR	0.376	0.526	0.257	0.257	0.18
TMD-Pattern(N,4,7)-QIAN880113	Conformation	π-helix	α-helix (C-terminal)	Weights for alpha-helix at the window position of 6 (Qian-Sejnowski, 1988)	0.141	0.071	-0.071	0.165	0.155	0.000216612	0.00115089	14,17	L-V	0.635	0.816	-0.25	0.25	0.11
TMD-Pattern(C,3,7,11,15)-ANDN920101	Structure-Activity	Backbone-dynamics (-CH)	α-CH chemical shifts (backbone-dynamics)	alpha-CH chemical shifts (Andersen et al., 1992)	0.182	0.099	-0.099	0.142	0.162	1.807e-06	7.15931e-05	19,23,27,31	V-L-L-I	0.221	0.519	0.249	0.249	-0.2
JMD_N_TMD_N-Pattern(N,4,7,11)-QIAN880127	Conformation	Coil (N-term)	Coil (N-terminal)	Weights for coil at the window position of -6 (Qian-Sejnowski, 1988)	0.168	0.072	-0.072	0.117	0.124	1.1141e-05	0.000216346	4,7,11	E-R-L	0.616	1.124	0.239	0.239	-0.01
TMD_C_JMD_C-Segment(2,3)-PRAM820102	Shape	Shape and Surface	Slope in Regression	Slope in Regression analysis x 1.0E1 (Prabhakaran-Ponnuswamy, 1982)	0.172	0.056	-0.056	0.075	0.094	6.1288e-06	0.000151357	30,31,32,33,34,35,36	VIMAKRK	0.304	0.618	0.238	0.238	-0.1
TMD-Pattern(N,1,4,7,10)-QIAN880124	Conformation	β-sheet (C-term)	β-sheet (C-terminal)	Weights for beta-sheet at the window position of 4 (Qian-Sejnowski, 1988)	0.131	0.07	0.07	0.157	0.159	0.000580406	0.00200778	11,14,17,20	L-L-V-V	0.503	0.811	-0.23	0.23	-0.08
TMD_C_JMD_C-Segment(6,9)-PALJ810113	Conformation	α-helix (left-handed)	β-turn (α class)	Normalized frequency of turn in all-alpha class (Palau et al., 1981)	0.135	0.073	-0.073	0.139	0.166	0.000412386	0.0016665	34,35,36	KRK	0.292	0.547	0.197	0.197	0.03
TMD_C_JMD_C-Pattern(C,8,11,15)-FINA910104	Conformation	α-helix (C-cap)	α-helix termination	Helix termination parameter at position j+1 (Finkelstein et al., 1991)	0.184	0.062	0.062	0.079	0.091	2.028e-07	1.73381e-05	29,33,36	G-A-K	0.147	0.345	0.192	0.192	0.18
TMD_C_JMD_C-Pattern(N,4,8)-KANM800103	Conformation	α-helix	α-helix	Average relative probability of inner helix (Kanehisa-Tsong, 1980)	0.176	0.088	0.088	0.14	0.158	3.8894e-06	0.000112927	26,30	I-V	2.704	4.076	0.176	0.176	0.01
JMD_N_TMD_N-Pattern(N,6,10,14)-BAEK050101	Conformation	β-strand	Linker index (negative linker propensity, 10-100 AA long region)	Linker index (Bae et al., 2005)	0.142	0.059	-0.059	0.117	0.12	0.000187097	0.00105631	6,10,14	P-Q-L	0.197	0.345	0.162	0.162	-0.12
TMD_C_JMD_C-Pattern(N,10,14)-KLEP840101	Energy	Charge	Charge	Net charge (Klein et al., 1984)	0.168	0.086	0.086	0.121	0.139	4.536e-07	2.95648e-05	32,36	M-K	0.14	0.391	0.159	0.159	0.16
TMD_C_JMD_C-Pattern(N,5,8,11)-TANS770102	Conformation	α-helix (C-term, out)	α-helix (C-terminal, outside)	Normalized frequency of isolated helix (Tanaka-Scheraga, 1977)	0.128	0.063	-0.063	0.114	0.123	0.000766676	0.00236219	27,30,33	L-V-A	0.407	0.687	0.157	0.157	-0.06
TMD-Pattern(N,1,4,7)-RADA880106	ASA/Volume	Volume	Accessible surface area (ASA)	Accessible surface area (Radzicka-Wolfenden, 1988)	0.135	0.058	-0.058	0.115	0.125	0.000384583	0.00161033	11,14,17	L-L-V	0.244	0.503	-0.152	0.152	0.06
TMD-Pattern(N,4,7)-AURR980116	Conformation	α-helix (C-cap)	α-helix (C-terminal, C-cap)	Normalized positional residue frequency at helix termini Cc (Aurora-Rose, 1998)	0.181	0.118	-0.118	0.169	0.186	2.0612e-06	7.79821e-05	14,17	L-V	1.226	1.511	0.145	0.145	0.03
JMD_N_TMD_N-PeriodicPattern(N,i+3/3,2)-CHAM830104	Shape	Side chain length	n atoms in side chain (2+1)	The number of atoms in the side chain labelled 2+1 (Charton-Charton, 1983)	0.172	0.087	-0.087	0.135	0.145	5.2004e-06	0.000136937	2,5,8,11,14,17,20	E-S-N-L-L-V-V	0.444	0.722	-0.145	0.145	0.1
JMD_N_TMD_N-Pattern(N,3,6,9)-ZHOH040101	Structure-Activity	Stability	Stability	The stability scale from the knowledge-based atom-atom potential (Zhou-Zhou, 2004)	0.135	0.063	-0.063	0.12	0.141	0.000395792	0.00163765	3,6,9	L-P-A	0.697	1.062	0.14	0.14	0.04
TMD_C_JMD_C-Pattern(N,10,14)-HUTJ700102	Energy	Entropy	Entropy	Absolute entropy (Hutchens, 1970)	0.14	0.087	0.087	0.145	0.183	0.000250491	0.00125172	32,36	M-K	0.163	0.333	0.131	0.131	0.19
TMD_C_JMD_C-Pattern(C,8,11,15)-MONM990101	Conformation	β-turn (TM helix)	β-turn (TM helix)	Turn propensity scale for transmembrane helices (Monne et al., 1999)	0.137	0.073	0.073	0.137	0.169	0.000297172	0.00137283	29,33,36	G-A-K	0.18	0.297	0.109	0.109	0.26
JMD_N_TMD_N-Pattern(C,6,9,12,15)-BROC820101	Polarity	Hydrophobicity	Hydrophobicity (retention coefficient)	Retention Coefficient in TFA (Browne et al., 1982)	0.148	0.067	-0.067	0.12	0.137	0.000102914	0.000768138	8,11,14,17	N-L-L-V	0.106	0.25	-0.105	0.105	0.11
JMD_N_TMD_N-Pattern(C,6,9,12,15)-RADA880106	ASA/Volume	Volume	Accessible surface area (ASA)	Accessible surface area (Radzicka-Wolfenden, 1988)	0.155	0.06	-0.06	0.105	0.111	4.95233e-05	0.0005078	8,11,14,17	N-L-L-V	0.482	0.672	-0.082	0.082	0.04
JMD_N_TMD_N-Segment(3,8)-FAUJ880101	Shape	Steric parameter	Shape Index	Graph shape index (Fauchere et al., 1988)	0.152	0.071	-0.071	0.127	0.135	7.07716e-05	0.000626195	6,7,8	PRN	0.185	0.449	0.077	0.077	0.03
JMD_N_TMD_N-Pattern(C,6,9,12)-RICJ880111	Conformation	π-helix	α-helix	Relative preference value at C4 (Richardson-Richardson, 1988)	0.133	0.054	-0.054	0.113	0.124	0.000466097	0.00178464	11,14,17	L-L-V	0.113	0.233	-0.057	0.057	0.03
JMD_N_TMD_N-Pattern(N,3,6,9,13)-RICJ880107	Conformation	π-helix	α-helix	Relative preference value at N4 (Richardson-Richardson, 1988)	0.155	0.067	-0.067	0.106	0.129	4.72622e-05	0.000496215	3,6,9,13	L-P-A-Y	0.335	0.65	-0.057	0.057	0.01
JMD_N_TMD_N-Segment(7,9)-BURA740102	Conformation	β-strand	Extended	Normalized frequency of extended structure (Burgess et al., 1974)	0.132	0.056	0.056	0.12	0.123	0.000561618	0.00198131	15,16,17	LAV	0.232	0.356	0.042	0.042	0.02
TMD_C_JMD_C-Pattern(C,1,4,8)-JANJ780101	ASA/Volume	Accessible surface area (ASA)	ASA (folded protein)	Average accessible surface area (Janin et al., 1978)	0.155	0.11	0.11	0.179	0.202	4.60794e-05	0.000486123	36,40,43	K-G-W	0.272	0.624	0.039	0.039	-0.06
JMD_N_TMD_N-Segment(3,6)-VASM830102	Energy	Non-bonded energy	Free energy (Extended)	Relative population of conformational state C (Vasquez et al., 1983)	0.141	0.068	0.068	0.147	0.14	0.000224552	0.00117348	8,9,10,11	NAQL	0.485	0.833	0.034	0.034	-0.01
JMD_N_TMD_N-Segment(2,4)-QIAN880114	Conformation	β-sheet (N-term)	β-sheet (N-terminal)	Weights for beta-sheet at the window position of -6 (Qian-Sejnowski, 1988)	0.13	0.058	0.058	0.128	0.112	0.000633145	0.00211144	6,7,8,9,10,11	PRNAQL	0.141	0.377	-0.029	0.029	-0.04
JMD_N_TMD_N-Pattern(N,4,8,11)-VASM830102	Energy	Non-bonded energy	Free energy (Extended)	Relative population of conformational state C (Vasquez et al., 1983)	0.129	0.078	0.078	0.149	0.165	0.000708301	0.00224711	4,8,11	E-N-L	0.16	0.303	0.02	0.02	0.01
JMD_N_TMD_N-Segment(2,3)-CHAM830105	Shape	Side chain length	n atoms in side chain (3+1)	The number of atoms in the side chain labelled 3+1 (Charton-Charton, 1983)	0.128	0.057	-0.057	0.128	0.131	0.000672113	0.00218711	8,9,10,11,12,13,14	NAQLLYL	0.122	0.273	-0.003	0.003	0
JMD_N_TMD_N-Pattern(N,7,11,14)-BIOV880101	ASA/Volume	Buried	Buriability	Information value for accessibility; average fraction 35% (Biou et al., 1988)	0.13	0.067	-0.067	0.133	0.146	0.000642001	0.00213019	7,11,14	R-L-L	0.307	0.574	-0.003	0.003	0.05

## Sheet: Fig6f
feature	category	subcategory	scale_name	scale_description	abs_auc	abs_mean_dif	mean_dif	std_test	std_ref	p_val_mann_whitney	p_val_fdr_bh	positions	amino_acids	feat_importance	feat_importance_std	ITGB1_feat_impact	ITGB1_feat_import	ITGB1_dif
TMD_C_JMD_C-Pattern(C,4,8)-JANJ790102	Energy	Free energy (unfolding)	Transfer free energy (TFE) to inside	Transfer free energy (Janin, 1979)	0.187	0.144	-0.144	0.182	0.233	9.487e-07	4.9331e-05	36,40	L-H	2.834	3.641	-4.251	4.251	0.38
TMD_C_JMD_C-Segment(2,3)-CHOP780212	Conformation	β-sheet (C-term)	β-turn (1st residue)	Frequency of the 1st residue in turn (Chou-Fasman, 1978b)	0.199	0.066	-0.066	0.088	0.106	1.717e-07	1.59197e-05	30,31,32,33,34,35,36	LLIWKLL	4.106	5.237	3.379	3.379	-0.11
JMD_N_TMD_N-Pattern(N,1,5,8,11)-PRAM820103	Shape	Shape and Surface	Correlation coefficient in regression	Correlation coefficient in regression analysis (Prabhakaran-Ponnuswamy, 1982)	0.161	0.058	0.058	0.088	0.106	2.37223e-05	0.000328075	1,5,8,11	E-C-G-I	1.304	1.657	-3.176	3.176	-0.14
TMD_C_JMD_C-Segment(7,10)-BAEK050101	Conformation	β-strand	Linker index (negative linker propensity, 10-100 AA long region)	Linker index (Bae et al., 2005)	0.136	0.072	-0.072	0.142	0.174	0.000352417	0.00152679	35,36	LL	1.013	1.315	-2.959	2.959	0.27
TMD_C_JMD_C-Pattern(N,4,8)-KANM800103	Conformation	α-helix	α-helix	Average relative probability of inner helix (Kanehisa-Tsong, 1980)	0.176	0.088	0.088	0.14	0.158	3.8894e-06	0.000112927	26,30	G-L	2.704	4.076	-2.561	2.561	-0.12
JMD_N_TMD_N-Segment(3,9)-ISOY800102	Conformation	β-strand	Extended	Normalized relative frequency of extended structure (Isogai et al., 1980)	0.126	0.08	-0.08	0.169	0.183	0.000925503	0.00263553	5,6,7	CPT	1.002	1.075	-2.539	2.539	0.46
TMD_C_JMD_C-Segment(2,3)-AURR980110	Conformation	α-helix	α-helix (middle)	Normalized positional residue frequency at helix termini N5 (Aurora-Rose, 1998)	0.211	0.077	0.077	0.103	0.107	3.12e-08	5.28286e-06	30,31,32,33,34,35,36	LLIWKLL	3.049	3.624	2.375	2.375	0.06
TMD_C_JMD_C-Segment(4,5)-FAUJ880109	Energy	Isoelectric point	Number hydrogen bond donors	Number of hydrogen bond donors (Fauchere et al., 1988)	0.215	0.147	0.147	0.175	0.188	1.39e-08	3.66015e-06	35,36,37,38	LLMI	1.032	1.511	-2.316	2.316	-0.5
TMD_C_JMD_C-Segment(4,5)-LEVM760105	Shape	Side chain length	Side chain length	Radius of gyration of side chain (Levitt, 1976)	0.204	0.106	0.106	0.133	0.145	8.29e-08	9.39472e-06	35,36,37,38	LLMI	1.992	2.929	-2.252	2.252	-0.16
TMD_C_JMD_C-Segment(4,5)-MITS020101	Polarity	Amphiphilicity	Amphiphilicity	Amphiphilicity index (Mitaku et al., 2002)	0.167	0.081	0.081	0.129	0.129	1.1378e-05	0.000218371	35,36,37,38	LLMI	1.299	2.16	-2.191	2.191	-0.28
TMD_C_JMD_C-Segment(7,10)-WILM950103	Polarity	Hydrophobicity (interface)	Hydrophobicity (interface)	Hydrophobicity Coefficient in RP-HPLC, C4 with 0.1%TFA/MeCN/H2O (Wilce et al., 1995)	0.212	0.141	-0.141	0.169	0.217	2.61e-08	5.20655e-06	35,36	LL	1.747	2.151	-2.133	2.133	0.12
TMD_C_JMD_C-Segment(5,11)-QIAN880134	Conformation	Coil	Coil	Weights for coil at the window position of 1 (Qian-Sejnowski, 1988)	0.181	0.057	-0.057	0.072	0.107	1.9427e-06	7.56733e-05	30,31	LL	1.92	2.094	2.094	2.094	-0.06
TMD-Pattern(C,5,9,12,15)-OOBM770105	Energy	Non-bonded energy	Non-bonded energy per residue	Short and medium range non-bonded energy per residue (Oobatake-Ooi, 1977)	0.164	0.057	0.057	0.099	0.102	1.67136e-05	0.000274378	19,22,25,29	V-I-I-L	1.306	1.644	-2.094	2.094	-0.08
TMD_C_JMD_C-Pattern(C,8,11,15)-YUTK870101	Energy	Free energy (unfolding)	Free energy (unfolding)	Unfolding Gibbs energy in water, pH7.0 (Yutani et al., 1987)	0.171	0.075	-0.075	0.123	0.13	6.9912e-06	0.000163783	29,33,36	L-W-L	0.757	0.884	-1.933	1.933	0.21
TMD_C_JMD_C-Segment(4,5)-RICJ880113	Conformation	α-helix (C-cap)	α-helix (C-terminal, inside)	Relative preference value at C2 (Richardson-Richardson, 1988)	0.182	0.121	0.121	0.147	0.184	1.7192e-06	6.99749e-05	35,36,37,38	LLMI	0.865	1.553	-1.838	1.838	-0.37
TMD-Pattern(C,5,9,12)-PRAM820102	Shape	Shape and Surface	Slope in Regression	Slope in Regression analysis x 1.0E1 (Prabhakaran-Ponnuswamy, 1982)	0.167	0.077	0.077	0.135	0.134	1.20974e-05	0.000227535	22,25,29	I-I-L	1.302	1.697	-1.688	1.688	-0.15
JMD_N_TMD_N-Segment(3,9)-KOEP990102	Conformation	β-sheet (N-term)	Extended (designed β-sheet)	Beta-sheet propensity derived from designed sequences (Koehl-Levitt, 1999)	0.128	0.087	0.087	0.184	0.184	0.000768856	0.0023635	5,6,7	CPT	0.566	0.778	-1.626	1.626	-0.4
TMD_C_JMD_C-Segment(2,2)-RICJ880113	Conformation	α-helix (C-cap)	α-helix (C-terminal, inside)	Relative preference value at C2 (Richardson-Richardson, 1988)	0.168	0.068	0.068	0.098	0.11	1.07946e-05	0.000214685	33,34,35,36,37,38,39,40,41,42,43	WKLLMIIHDRR	1.105	1.426	-1.598	1.598	-0.11
TMD_C_JMD_C-Segment(6,9)-LEVM760105	Shape	Side chain length	Side chain length	Radius of gyration of side chain (Levitt, 1976)	0.233	0.137	0.137	0.162	0.177	1.1e-09	9.05162e-07	34,35,36	KLL	1.555	2.11	-1.581	1.581	-0.13
TMD_C_JMD_C-Pattern(C,4,8,11)-BIOV880101	ASA/Volume	Buried	Buriability	Information value for accessibility; average fraction 35% (Biou et al., 1988)	0.153	0.085	-0.085	0.136	0.161	5.89434e-05	0.000560816	33,36,40	W-L-H	0.474	0.931	-1.515	1.515	0.32
TMD_C_JMD_C-Segment(3,4)-HUTJ700102	Energy	Entropy	Entropy	Absolute entropy (Hutchens, 1970)	0.229	0.098	0.098	0.107	0.125	1.8e-09	9.8745e-07	33,34,35,36,37	WKLLM	3.111	3.11	1.497	1.497	-0.01
TMD-PeriodicPattern(C,i+4/3,4)-VELV850101	Energy	Electron-ion interaction pot.	Electron-ion interaction potential	Electron-ion interaction potential (Veljkovic et al., 1985)	0.18	0.069	-0.069	0.095	0.12	2.3025e-06	8.19317e-05	12,16,19,23,26,30	I-A-V-V-G-L	1.818	2.308	1.481	1.481	-0.12
TMD_C_JMD_C-Segment(6,9)-AURR980110	Conformation	α-helix	α-helix (middle)	Normalized positional residue frequency at helix termini N5 (Aurora-Rose, 1998)	0.211	0.125	0.125	0.161	0.174	3.13e-08	5.28286e-06	34,35,36	KLL	1.789	2.701	1.475	1.475	0.07
TMD_C_JMD_C-Pattern(N,5,8)-RADA880104	Energy	Free energy (unfolding)	Transfer free energy (TFE) to inside	Transfer free energy from chx to oct (Radzicka-Wolfenden, 1988)	0.197	0.061	0.061	0.051	0.095	2.307e-07	1.89837e-05	27,30	L-L	1.659	3.422	1.438	1.438	0.07
TMD_C_JMD_C-Pattern(N,1,4,8,12)-FINA770101	Structure-Activity	Stability (helix-coil)	Stability (helix-coil)	Helix-coil equilibrium constant (Finkelstein-Ptitsyn, 1977)	0.167	0.07	0.07	0.115	0.127	1.17927e-05	0.000223079	23,26,30,34	V-G-L-K	1.199	1.555	-1.4	1.4	-0.11
TMD_C_JMD_C-Segment(5,11)-LIFS790102	Conformation	β-strand	β-strand	Conformational preference for parallel beta-strands (Lifson-Sander, 1979)	0.189	0.126	0.126	0.184	0.219	6.912e-07	3.93391e-05	30,31	LL	4.729	4.777	1.384	1.384	-0.1
TMD_C_JMD_C-Segment(3,4)-KLEP840101	Energy	Charge	Charge	Net charge (Klein et al., 1984)	0.244	0.104	0.104	0.107	0.111	0	0	33,34,35,36,37	WKLLM	0.97	1.439	-1.382	1.382	-0.12
TMD_C_JMD_C-Segment(6,9)-RICJ880113	Conformation	α-helix (C-cap)	α-helix (C-terminal, inside)	Relative preference value at C2 (Richardson-Richardson, 1988)	0.198	0.138	0.138	0.172	0.199	1.997e-07	1.73381e-05	34,35,36	KLL	0.832	1.384	-1.373	1.373	-0.23
TMD_C_JMD_C-Segment(5,14)-ROSM880103	Structure-Activity	Backbone-dynamics (-CH)	Loss of hydropathy by α-helix formation	Loss of Side chain hydropathy by helix formation (Roseman, 1988)	0.136	0.081	-0.081	0.194	0.165	0.00014971	0.000932393	29	L	0.638	0.797	-1.316	1.316	0.15
TMD_C_JMD_C-Pattern(N,5,8,11)-TANS770102	Conformation	α-helix (C-term, out)	α-helix (C-terminal, outside)	Normalized frequency of isolated helix (Tanaka-Scheraga, 1977)	0.128	0.063	-0.063	0.114	0.123	0.000766676	0.00236219	27,30,33	L-L-W	0.407	0.687	-1.282	1.282	0.25
TMD_C_JMD_C-Pattern(N,3,7)-OOBM770105	Energy	Non-bonded energy	Non-bonded energy per residue	Short and medium range non-bonded energy per residue (Oobatake-Ooi, 1977)	0.149	0.067	0.067	0.134	0.144	9.53087e-05	0.000731255	25,29	I-L	0.868	1.469	-1.272	1.272	-0.12
TMD_C_JMD_C-Pattern(N,1,5,8)-QIAN880130	Conformation	Coil	Coil	Weights for coil at the window position of -3 (Qian-Sejnowski, 1988)	0.162	0.07	-0.07	0.097	0.128	2.04605e-05	0.000302492	23,27,30	V-L-L	1.528	2.419	1.245	1.245	-0.04
TMD_C_JMD_C-Segment(5,11)-COHE430101	ASA/Volume	Partial specific volume	Partial specific volume	Partial specific volume (Cohn-Edsall, 1943)	0.145	0.125	0.125	0.18	0.242	0.000144842	0.000911563	30,31	LL	1.741	2.317	1.166	1.166	0.27
TMD_C_JMD_C-Segment(3,4)-JANJ780101	ASA/Volume	Accessible surface area (ASA)	ASA (folded protein)	Average accessible surface area (Janin et al., 1978)	0.215	0.124	0.124	0.166	0.153	1.66e-08	4.04733e-06	33,34,35,36,37	WKLLM	1.08	1.296	-1.132	1.132	-0.22
JMD_N_TMD_N-Segment(7,8)-KARS160114	Shape	Side chain length	Eccentricity (average)	Average weighted eccentricity based on the atomic number (Kakraba-Knisley, 2016)	0.137	0.056	-0.056	0.122	0.123	0.000322007	0.00143218	17,18,19	GVV	1.171	1.926	1.122	1.122	-0.12
TMD_C_JMD_C-Segment(4,5)-AURR980110	Conformation	α-helix	α-helix (middle)	Normalized positional residue frequency at helix termini N5 (Aurora-Rose, 1998)	0.166	0.082	0.082	0.121	0.15	1.31061e-05	0.000238636	35,36,37,38	LLMI	1.295	2.225	1.098	1.098	0.12
TMD-PeriodicPattern(C,i+3/3,1)-COHE430101	ASA/Volume	Partial specific volume	Partial specific volume	Partial specific volume (Cohn-Edsall, 1943)	0.164	0.059	0.059	0.092	0.106	1.68844e-05	0.000275508	12,15,18,21,24,27,30,33	I-V-V-G-L-L-L-W	1.142	1.376	1.032	1.032	0.09
TMD-Pattern(C,4,7)-VELV850101	Energy	Electron-ion interaction pot.	Electron-ion interaction potential	Electron-ion interaction potential (Veljkovic et al., 1985)	0.165	0.121	-0.121	0.144	0.208	1.45812e-05	0.000253869	27,30	L-L	1.302	1.467	1.016	1.016	-0.16
JMD_N_TMD_N-Segment(5,15)-FAUJ880101	Shape	Steric parameter	Shape Index	Graph shape index (Fauchere et al., 1988)	0.156	0.094	-0.094	0.157	0.169	4.17879e-05	0.000458202	6,7	PT	0.38	0.844	-0.978	0.978	0.25
TMD_C_JMD_C-Pattern(C,4,8,11)-EISD860101	Polarity	Hydrophobicity	Solvation free energy	Solvation free energy (Eisenberg-McLachlan, 1986)	0.162	0.084	-0.084	0.143	0.148	2.07737e-05	0.000303896	33,36,40	W-L-H	0.33	0.378	-0.964	0.964	0.32
TMD-Pattern(C,3,7,11,14)-TANS770102	Conformation	α-helix (C-term, out)	α-helix (C-terminal, outside)	Normalized frequency of isolated helix (Tanaka-Scheraga, 1977)	0.15	0.056	-0.056	0.095	0.109	8.37637e-05	0.000685373	20,23,27,31	A-V-L-L	0.684	0.942	-0.935	0.935	0.03
TMD-Pattern(N,1,4,7)-FINA770101	Structure-Activity	Stability (helix-coil)	Stability (helix-coil)	Helix-coil equilibrium constant (Finkelstein-Ptitsyn, 1977)	0.158	0.089	-0.089	0.164	0.164	3.4943e-05	0.000419655	11,14,17	I-I-G	1.014	1.539	0.92	0.92	-0.11
TMD_C_JMD_C-Segment(5,7)-ROSM880103	Structure-Activity	Backbone-dynamics (-CH)	Loss of hydropathy by α-helix formation	Loss of Side chain hydropathy by helix formation (Roseman, 1988)	0.16	0.059	-0.059	0.101	0.121	2.74312e-05	0.000359081	35,36,37	LLM	0.757	1.471	-0.891	0.891	0.02
TMD_C_JMD_C-Pattern(C,8,11,15)-LINS030106	ASA/Volume	Accessible surface area (ASA)	Hydrophilic ASA (folded proteins)	Hydrophilic median accessible surfaces of whole residues from folded proteins, expressed in Å² (Lins et al., 2003)	0.151	0.071	0.071	0.136	0.156	7.75388e-05	0.000656934	29,33,36	L-W-L	0.326	0.451	-0.887	0.887	-0.23
JMD_N_TMD_N-Pattern(N,4,7,11)-QIAN880127	Conformation	Coil (N-term)	Coil (N-terminal)	Weights for coil at the window position of -6 (Qian-Sejnowski, 1988)	0.168	0.072	-0.072	0.117	0.124	1.1141e-05	0.000216346	4,7,11	E-T-I	0.616	1.124	-0.878	0.878	0.07
TMD_C_JMD_C-Segment(5,7)-TANS770108	Conformation	β/α-bridge	β/α-bridge	Normalized frequency of zeta R (Tanaka-Scheraga, 1977)	0.164	0.08	0.08	0.135	0.138	1.64685e-05	0.00027103	35,36,37	LLM	0.462	0.707	-0.877	0.877	-0.19
TMD-Pattern(C,4,8,11)-RICJ880107	Conformation	π-helix	α-helix	Relative preference value at N4 (Richardson-Richardson, 1988)	0.146	0.069	0.069	0.131	0.14	0.000130864	0.000868427	23,26,30	V-G-L	0.697	1.056	-0.853	0.853	-0.06
TMD-Pattern(C,5,9,12)-MAXF760105	Conformation	α-helix (left-handed)	α-helix (left-handed)	Normalized frequency of zeta L (Maxfield-Scheraga, 1976)	0.154	0.062	0.062	0.144	0.12	5.67243e-05	0.000547531	22,25,29	I-I-L	0.715	1.186	-0.809	0.809	-0.12
JMD_N_TMD_N-Segment(2,4)-ZHOH040101	Structure-Activity	Stability	Stability	The stability scale from the knowledge-based atom-atom potential (Zhou-Zhou, 2004)	0.183	0.064	-0.064	0.091	0.101	1.6199e-06	6.79223e-05	6,7,8,9,10,11	PTGPDI	0.823	1.405	0.775	0.775	-0.07
TMD_C_JMD_C-Segment(7,10)-CHAM820102	Polarity	Hydrophobicity (interface)	Free energy (interface)	Free energy of solution in water, kcal/mole (Charton-Charton, 1982)	0.154	0.082	-0.082	0.136	0.178	4.95998e-05	0.0005078	35,36	LL	0.367	0.692	-0.748	0.748	0.12
TMD_C_JMD_C-Pattern(N,4,8,12)-QIAN880114	Conformation	β-sheet (N-term)	β-sheet (N-terminal)	Weights for beta-sheet at the window position of -6 (Qian-Sejnowski, 1988)	0.138	0.071	-0.071	0.121	0.152	0.000309509	0.00139978	26,30,34	G-L-K	0.719	1.295	-0.736	0.736	0.15
JMD_N_TMD_N-Segment(3,6)-VASM830102	Energy	Non-bonded energy	Free energy (Extended)	Relative population of conformational state C (Vasquez et al., 1983)	0.141	0.068	0.068	0.147	0.14	0.000224552	0.00117348	8,9,10,11	GPDI	0.485	0.833	-0.731	0.731	-0.18
TMD_C_JMD_C-Pattern(C,8,12,15)-WILM950103	Polarity	Hydrophobicity (interface)	Hydrophobicity (interface)	Hydrophobicity Coefficient in RP-HPLC, C4 with 0.1%TFA/MeCN/H2O (Wilce et al., 1995)	0.153	0.07	-0.07	0.107	0.135	5.98446e-05	0.000565753	29,32,36	L-I-L	0.771	1.299	-0.697	0.697	0.09
TMD_C_JMD_C-Pattern(N,1,4,8,12)-FAUJ880108	Energy	Electron-ion interaction pot.	Electrical Effect	Localized Electrical Effect (Fauchere et al., 1988)	0.176	0.064	-0.064	0.093	0.114	3.6995e-06	0.000112749	23,26,30,34	V-G-L-K	0.826	1.303	0.663	0.663	-0.09
JMD_N_TMD_N-Pattern(C,4,8,11)-ANDN920101	Structure-Activity	Backbone-dynamics (-CH)	α-CH chemical shifts (backbone-dynamics)	alpha-CH chemical shifts (Andersen et al., 1992)	0.13	0.088	-0.088	0.181	0.187	0.000673983	0.00219043	12,15,19	I-V-V	0.42	0.643	0.637	0.637	-0.27
TMD_C_JMD_C-Pattern(N,5,8)-LINS030107	ASA/Volume	Accessible surface area (ASA)	ASA (folded protein)	% total accessible surfaces vs win3 of whole residues from folded proteins (Lins et al., 2003)	0.136	0.065	-0.065	0.078	0.132	0.000366586	0.001565	27,30	L-L	0.842	0.904	0.598	0.598	-0.08
TMD_C_JMD_C-Pattern(N,6,9,13)-CHOP780212	Conformation	β-sheet (C-term)	β-turn (1st residue)	Frequency of the 1st residue in turn (Chou-Fasman, 1978b)	0.149	0.07	-0.07	0.113	0.144	9.33271e-05	0.000725351	28,31,35	A-L-L	0.843	1.314	0.587	0.587	-0.08
JMD_N_TMD_N-Segment(4,13)-ZHOH040101	Structure-Activity	Stability	Stability	The stability scale from the knowledge-based atom-atom potential (Zhou-Zhou, 2004)	0.157	0.128	-0.128	0.151	0.258	3.5062e-05	0.00041966	6	P	0.833	1.361	0.545	0.545	-0.04
JMD_N_TMD_N-Pattern(C,6,10)-AURR980116	Conformation	α-helix (C-cap)	α-helix (C-terminal, C-cap)	Normalized positional residue frequency at helix termini Cc (Aurora-Rose, 1998)	0.184	0.113	-0.113	0.166	0.184	1.3451e-06	6.07371e-05	13,17	P-G	0.858	1.34	0.538	0.538	-0.27
TMD_C_JMD_C-Segment(3,4)-PRAM820102	Shape	Shape and Surface	Slope in Regression	Slope in Regression analysis x 1.0E1 (Prabhakaran-Ponnuswamy, 1982)	0.199	0.073	-0.073	0.087	0.108	1.873e-07	1.68904e-05	33,34,35,36,37	WKLLM	0.616	0.848	0.53	0.53	-0.07
TMD_C_JMD_C-Pattern(C,2,6,10)-QIAN880138	Conformation	Coil (C-term)	Coil (C-terminal)	Weights for coil at the window position of 5 (Qian-Sejnowski, 1988)	0.137	0.066	-0.066	0.114	0.147	0.000311889	0.00140435	34,38,42	K-I-R	0.361	0.883	-0.524	0.524	0.09
JMD_N_TMD_N-Pattern(N,4,8,11)-VASM830102	Energy	Non-bonded energy	Free energy (Extended)	Relative population of conformational state C (Vasquez et al., 1983)	0.129	0.078	0.078	0.149	0.165	0.000708301	0.00224711	4,8,11	E-G-I	0.16	0.303	-0.515	0.515	-0.23
JMD_N_TMD_N-Segment(3,10)-CRAJ730102	Conformation	β-sheet	β-sheet	Normalized frequency of beta-sheet (Crawford et al., 1973)	0.134	0.097	-0.097	0.183	0.21	0.000461428	0.00177532	5,6	CP	0.486	0.793	0.508	0.508	-0.11
TMD_C_JMD_C-Pattern(C,3,7,10)-LEVM760105	Shape	Side chain length	Side chain length	Radius of gyration of side chain (Levitt, 1976)	0.149	0.074	0.074	0.134	0.157	8.99274e-05	0.000714394	34,37,41	K-M-D	2.051	2.338	0.507	0.507	-0.01
TMD-Pattern(C,3,7,11,15)-LIFS790102	Conformation	β-strand	β-strand	Conformational preference for parallel beta-strands (Lifson-Sander, 1979)	0.182	0.096	0.096	0.161	0.16	1.7044e-06	6.99749e-05	19,23,27,31	V-V-L-L	0.508	0.739	0.506	0.506	0.14
TMD_C_JMD_C-Segment(2,2)-FAUJ880109	Energy	Isoelectric point	Number hydrogen bond donors	Number of hydrogen bond donors (Fauchere et al., 1988)	0.18	0.067	0.067	0.099	0.113	2.1674e-06	7.95684e-05	33,34,35,36,37,38,39,40,41,42,43	WKLLMIIHDRR	0.635	1.205	-0.493	0.493	-0.09
JMD_N_TMD_N-Pattern(N,5,8,11)-CIDH920102	Polarity	Hydrophobicity	Hydrophobicity	Normalized hydrophobicity scales for beta-proteins (Cid et al., 1992)	0.142	0.071	-0.071	0.135	0.144	0.000189508	0.00106184	5,8,11	C-G-I	0.384	0.57	-0.488	0.488	0.11
TMD_C_JMD_C-Pattern(C,4,8)-FINA910104	Conformation	α-helix (C-cap)	α-helix termination	Helix termination parameter at position j+1 (Finkelstein et al., 1991)	0.159	0.104	0.104	0.141	0.179	1.39525e-05	0.000247572	36,40	L-H	0.233	0.594	-0.482	0.482	-0.2
JMD_N_TMD_N-Segment(1,2)-KARP850101	Structure-Activity	Flexibility	Flexibility (0 rigid neighbors)	Flexibility parameter for no rigid neighbors (Karplus-Schulz, 1985)	0.196	0.063	0.063	0.083	0.09	2.875e-07	2.28026e-05	1,2,3,4,5,6,7,8,9,10,11	ENPECPTGPDI	1.574	1.835	0.464	0.464	0
TMD_C_JMD_C-Pattern(N,4,8,12)-CHOP780212	Conformation	β-sheet (C-term)	β-turn (1st residue)	Frequency of the 1st residue in turn (Chou-Fasman, 1978b)	0.164	0.076	-0.076	0.126	0.147	1.6155e-05	0.000267207	26,30,34	G-L-K	1.096	1.576	-0.457	0.457	0.02
JMD_N_TMD_N-Pattern(N,3,6,9)-ZHOH040101	Structure-Activity	Stability	Stability	The stability scale from the knowledge-based atom-atom potential (Zhou-Zhou, 2004)	0.135	0.063	-0.063	0.12	0.141	0.000395792	0.00163765	3,6,9	P-P-P	0.697	1.062	0.448	0.448	-0.08
JMD_N_TMD_N-Pattern(C,6,9,12,15)-RADA880106	ASA/Volume	Volume	Accessible surface area (ASA)	Accessible surface area (Radzicka-Wolfenden, 1988)	0.155	0.06	-0.06	0.105	0.111	4.95233e-05	0.0005078	8,11,14,17	G-I-I-G	0.482	0.672	0.43	0.43	-0.09
TMD-Pattern(N,1,4,7,10)-QIAN880124	Conformation	β-sheet (C-term)	β-sheet (C-terminal)	Weights for beta-sheet at the window position of 4 (Qian-Sejnowski, 1988)	0.131	0.07	0.07	0.157	0.159	0.000580406	0.00200778	11,14,17,20	I-I-G-A	0.503	0.811	-0.42	0.42	-0.04
JMD_N_TMD_N-Segment(7,9)-BURA740102	Conformation	β-strand	Extended	Normalized frequency of extended structure (Burgess et al., 1974)	0.132	0.056	0.056	0.12	0.123	0.000561618	0.00198131	15,16,17	VAG	0.232	0.356	-0.388	0.388	-0.08
JMD_N_TMD_N-Pattern(N,7,11,14)-BIOV880101	ASA/Volume	Buried	Buriability	Information value for accessibility; average fraction 35% (Biou et al., 1988)	0.13	0.067	-0.067	0.133	0.146	0.000642001	0.00213019	7,11,14	T-I-I	0.307	0.574	-0.385	0.385	0.14
TMD-Segment(3,8)-TANS770102	Conformation	α-helix (C-term, out)	α-helix (C-terminal, outside)	Normalized frequency of isolated helix (Tanaka-Scheraga, 1977)	0.132	0.056	-0.056	0.13	0.133	0.000558358	0.00197697	16,17,18	AGV	0.502	0.762	0.376	0.376	-0.11
TMD-Pattern(C,4,7)-QIAN880134	Conformation	Coil	Coil	Weights for coil at the window position of 1 (Qian-Sejnowski, 1988)	0.176	0.057	-0.057	0.099	0.115	3.9455e-06	0.000112927	27,30	L-L	0.372	0.882	0.375	0.375	-0.08
JMD_N_TMD_N-Pattern(N,4,7,11)-ARGP820101	Polarity	Hydrophobicity	Hydrophobicity	Hydrophobicity index (Argos et al., 1982)	0.154	0.092	-0.092	0.143	0.172	5.21087e-05	0.000519823	4,7,11	E-T-I	1.065	1.917	0.363	0.363	0.02
TMD_C_JMD_C-Pattern(C,3,7,10)-TANS770106	Conformation	β-turn (TM helix)	β-turn in double bend	Normalized frequency of chain reversal D (Tanaka-Scheraga, 1977)	0.131	0.057	0.057	0.144	0.128	0.000596564	0.00204307	34,37,41	K-M-D	0.727	0.886	-0.362	0.362	0.02
JMD_N_TMD_N-Pattern(N,1,5,8,11)-HUTJ700102	Energy	Entropy	Entropy	Absolute entropy (Hutchens, 1970)	0.138	0.061	-0.061	0.129	0.124	0.000304349	0.00138653	1,5,8,11	E-C-G-I	0.352	0.457	-0.36	0.36	0.01
TMD_C_JMD_C-Pattern(C,8,11,15)-MONM990101	Conformation	β-turn (TM helix)	β-turn (TM helix)	Turn propensity scale for transmembrane helices (Monne et al., 1999)	0.137	0.073	0.073	0.137	0.169	0.000297172	0.00137283	29,33,36	L-W-L	0.18	0.297	-0.337	0.337	-0.27
JMD_N_TMD_N-Pattern(N,3,6,9,13)-RICJ880107	Conformation	π-helix	α-helix	Relative preference value at N4 (Richardson-Richardson, 1988)	0.155	0.067	-0.067	0.106	0.129	4.72622e-05	0.000496215	3,6,9,13	P-P-P-P	0.335	0.65	0.323	0.323	-0.27
TMD_C_JMD_C-Pattern(C,8,11,15)-FINA910104	Conformation	α-helix (C-cap)	α-helix termination	Helix termination parameter at position j+1 (Finkelstein et al., 1991)	0.184	0.062	0.062	0.079	0.091	2.028e-07	1.73381e-05	29,33,36	L-W-L	0.147	0.345	-0.291	0.291	-0.11
JMD_N_TMD_N-Segment(3,10)-RICJ880111	Conformation	π-helix	α-helix	Relative preference value at C4 (Richardson-Richardson, 1988)	0.143	0.07	-0.07	0.126	0.159	0.000173495	0.00100716	5,6	CP	0.363	0.326	0.285	0.285	-0.14
TMD_C_JMD_C-Segment(2,5)-ANDN920101	Structure-Activity	Backbone-dynamics (-CH)	α-CH chemical shifts (backbone-dynamics)	alpha-CH chemical shifts (Andersen et al., 1992)	0.147	0.08	-0.08	0.146	0.16	0.000114588	0.000810742	27,28,29,30	LALL	0.322	0.56	-0.28	0.28	0.06
TMD-Pattern(N,4,7)-AURR980116	Conformation	α-helix (C-cap)	α-helix (C-terminal, C-cap)	Normalized positional residue frequency at helix termini Cc (Aurora-Rose, 1998)	0.181	0.118	-0.118	0.169	0.186	2.0612e-06	7.79821e-05	14,17	I-G	1.226	1.511	0.256	0.256	-0.07
JMD_N_TMD_N-Pattern(N,5,8,11)-BIGC670101	ASA/Volume	Volume	Volume	Residue volume (Bigelow, 1967)	0.143	0.067	-0.067	0.142	0.136	0.000183972	0.00104494	5,8,11	C-G-I	0.382	0.675	0.243	0.243	-0.1
TMD-Pattern(C,4,7)-ANDN920101	Structure-Activity	Backbone-dynamics (-CH)	α-CH chemical shifts (backbone-dynamics)	alpha-CH chemical shifts (Andersen et al., 1992)	0.163	0.129	-0.129	0.185	0.228	1.95608e-05	0.000292656	27,30	L-L	0.873	1.063	0.232	0.232	0
TMD_C_JMD_C-Segment(6,9)-PALJ810113	Conformation	α-helix (left-handed)	β-turn (α class)	Normalized frequency of turn in all-alpha class (Palau et al., 1981)	0.135	0.073	-0.073	0.139	0.166	0.000412386	0.0016665	34,35,36	KLL	0.292	0.547	0.201	0.201	-0.07
TMD_C_JMD_C-Segment(4,8)-MEIH800101	Shape	Reduced distance	Reduced distance (C-α)	Average reduced distance for C-alpha (Meirovitch et al., 1980)	0.137	0.073	-0.073	0.12	0.158	0.000342043	0.0015015	30,31,32	LLI	0.298	1.061	0.2	0.2	-0.1
TMD_C_JMD_C-Segment(2,3)-PRAM820102	Shape	Shape and Surface	Slope in Regression	Slope in Regression analysis x 1.0E1 (Prabhakaran-Ponnuswamy, 1982)	0.172	0.056	-0.056	0.075	0.094	6.1288e-06	0.000151357	30,31,32,33,34,35,36	LLIWKLL	0.304	0.618	0.194	0.194	-0.02
TMD_C_JMD_C-Pattern(N,10,14)-KLEP840101	Energy	Charge	Charge	Net charge (Klein et al., 1984)	0.168	0.086	0.086	0.121	0.139	4.536e-07	2.95648e-05	32,36	I-L	0.14	0.391	-0.191	0.191	-0.15
JMD_N_TMD_N-Segment(2,6)-ARGP820101	Polarity	Hydrophobicity	Hydrophobicity	Hydrophobicity index (Argos et al., 1982)	0.148	0.076	-0.076	0.141	0.148	0.000108237	0.000789975	4,5,6,7	ECPT	0.537	1.042	-0.18	0.18	0.07
TMD-Pattern(C,3,7,11,15)-ANDN920101	Structure-Activity	Backbone-dynamics (-CH)	α-CH chemical shifts (backbone-dynamics)	alpha-CH chemical shifts (Andersen et al., 1992)	0.182	0.099	-0.099	0.142	0.162	1.807e-06	7.15931e-05	19,23,27,31	V-V-L-L	0.221	0.519	0.159	0.159	-0.13
TMD_C_JMD_C-Pattern(N,4,8)-CORJ870107	Polarity	Amphiphilicity (α-helix)	Amphiphilicity (α-helix)	TOTFT index (Cornette et al., 1987)	0.147	0.086	0.086	0.164	0.196	0.000111258	0.000798745	26,30	G-L	0.42	0.766	-0.152	0.152	-0.13
TMD-Pattern(C,4,7)-LIFS790102	Conformation	β-strand	β-strand	Conformational preference for parallel beta-strands (Lifson-Sander, 1979)	0.176	0.121	0.121	0.199	0.216	3.7411e-06	0.000112927	27,30	L-L	0.715	1.118	-0.144	0.144	-0.12
TMD_C_JMD_C-Segment(2,3)-WILM950103	Polarity	Hydrophobicity (interface)	Hydrophobicity (interface)	Hydrophobicity Coefficient in RP-HPLC, C4 with 0.1%TFA/MeCN/H2O (Wilce et al., 1995)	0.175	0.056	-0.056	0.089	0.106	4.5091e-06	0.000126312	30,31,32,33,34,35,36	LLIWKLL	0.664	1.09	-0.143	0.143	0.03
TMD_C_JMD_C-Pattern(N,5,8,11)-QIAN880122	Conformation	β-strand	β-sheet	Weights for beta-sheet at the window position of 2 (Qian-Sejnowski, 1988)	0.173	0.056	0.056	0.067	0.095	5.8159e-06	0.00014669	27,30,33	L-L-W	0.483	0.913	0.134	0.134	-0.06
JMD_N_TMD_N-Segment(2,4)-QIAN880114	Conformation	β-sheet (N-term)	β-sheet (N-terminal)	Weights for beta-sheet at the window position of -6 (Qian-Sejnowski, 1988)	0.13	0.058	0.058	0.128	0.112	0.000633145	0.00211144	6,7,8,9,10,11	PTGPDI	0.141	0.377	-0.118	0.118	-0.06
TMD-Pattern(N,2,5,8,11)-RACS820101	Conformation	β-sheet (N-term)	α-helix with flat 4-Cα structure (i)	Average relative fractional occurrence in A0(i) (Rackovsky-Scheraga, 1982)	0.153	0.063	-0.063	0.11	0.123	6.11557e-05	0.000570238	12,15,18,21	I-V-V-G	0.334	0.599	-0.109	0.109	-0.02
JMD_N_TMD_N-Pattern(C,6,9,12,15)-CHAM830104	Shape	Side chain length	n atoms in side chain (2+1)	The number of atoms in the side chain labelled 2+1 (Charton-Charton, 1983)	0.179	0.115	-0.115	0.152	0.19	1.6073e-06	6.79223e-05	8,11,14,17	G-I-I-G	0.648	1.061	0.105	0.105	-0.01
TMD-Pattern(N,1,4,7)-RADA880106	ASA/Volume	Volume	Accessible surface area (ASA)	Accessible surface area (Radzicka-Wolfenden, 1988)	0.135	0.058	-0.058	0.115	0.125	0.000384583	0.00161033	11,14,17	I-I-G	0.244	0.503	-0.094	0.094	-0.01
TMD_C_JMD_C-Pattern(C,1,4,8)-JANJ780101	ASA/Volume	Accessible surface area (ASA)	ASA (folded protein)	Average accessible surface area (Janin et al., 1978)	0.155	0.11	0.11	0.179	0.202	4.60794e-05	0.000486123	36,40,43	L-H-R	0.272	0.624	-0.091	0.091	-0.11
TMD_C_JMD_C-Pattern(C,1,4,8)-MITS020101	Polarity	Amphiphilicity	Amphiphilicity	Amphiphilicity index (Mitaku et al., 2002)	0.14	0.067	0.067	0.13	0.147	0.000228507	0.00118476	36,40,43	L-H-R	0.335	0.633	-0.083	0.083	-0.06
TMD_C_JMD_C-Pattern(N,10,14)-HUTJ700102	Energy	Entropy	Entropy	Absolute entropy (Hutchens, 1970)	0.14	0.087	0.087	0.145	0.183	0.000250491	0.00125172	32,36	I-L	0.163	0.333	-0.08	0.08	-0.09
JMD_N_TMD_N-Segment(2,3)-CHAM830105	Shape	Side chain length	n atoms in side chain (3+1)	The number of atoms in the side chain labelled 3+1 (Charton-Charton, 1983)	0.128	0.057	-0.057	0.128	0.131	0.000672113	0.00218711	8,9,10,11,12,13,14	GPDIIPI	0.122	0.273	0.079	0.079	-0.13
JMD_N_TMD_N-Pattern(N,6,10,14)-BAEK050101	Conformation	β-strand	Linker index (negative linker propensity, 10-100 AA long region)	Linker index (Bae et al., 2005)	0.142	0.059	-0.059	0.117	0.12	0.000187097	0.00105631	6,10,14	P-D-I	0.197	0.345	0.078	0.078	-0.09
JMD_N_TMD_N-PeriodicPattern(N,i+3/4,3)-QIAN880138	Conformation	Coil (C-term)	Coil (C-terminal)	Weights for coil at the window position of 5 (Qian-Sejnowski, 1988)	0.179	0.07	0.07	0.104	0.117	2.8505e-06	9.33574e-05	3,6,10,13,17,20	P-P-D-P-G-A	0.385	0.556	0.071	0.071	0.32
TMD_C_JMD_C-Pattern(N,5,9,12)-ANDN920101	Structure-Activity	Backbone-dynamics (-CH)	α-CH chemical shifts (backbone-dynamics)	alpha-CH chemical shifts (Andersen et al., 1992)	0.18	0.097	-0.097	0.151	0.17	2.3896e-06	8.36741e-05	27,31,34	L-L-K	0.357	0.617	0.063	0.063	-0.02
JMD_N_TMD_N-Pattern(C,6,9,12)-RICJ880111	Conformation	π-helix	α-helix	Relative preference value at C4 (Richardson-Richardson, 1988)	0.133	0.054	-0.054	0.113	0.124	0.000466097	0.00178464	11,14,17	I-I-G	0.113	0.233	-0.048	0.048	0.02
JMD_N_TMD_N-Pattern(C,6,9,12,15)-BROC820101	Polarity	Hydrophobicity	Hydrophobicity (retention coefficient)	Retention Coefficient in TFA (Browne et al., 1982)	0.148	0.067	-0.067	0.12	0.137	0.000102914	0.000768138	8,11,14,17	G-I-I-G	0.106	0.25	0.046	0.046	-0.06
JMD_N_TMD_N-PeriodicPattern(N,i+3/3,2)-CHAM830104	Shape	Side chain length	n atoms in side chain (2+1)	The number of atoms in the side chain labelled 2+1 (Charton-Charton, 1983)	0.172	0.087	-0.087	0.135	0.145	5.2004e-06	0.000136937	2,5,8,11,14,17,20	N-C-G-I-I-G-A	0.444	0.722	0.044	0.044	-0.07
JMD_N_TMD_N-Segment(2,6)-MEIH800101	Shape	Reduced distance	Reduced distance (C-α)	Average reduced distance for C-alpha (Meirovitch et al., 1980)	0.149	0.076	0.076	0.131	0.155	9.07177e-05	0.000715203	4,5,6,7	ECPT	0.376	0.526	0.042	0.042	0
TMD-Pattern(N,4,7)-QIAN880113	Conformation	π-helix	α-helix (C-terminal)	Weights for alpha-helix at the window position of 6 (Qian-Sejnowski, 1988)	0.141	0.071	-0.071	0.165	0.155	0.000216612	0.00115089	14,17	I-G	0.635	0.816	-0.028	0.028	-0.01
JMD_N_TMD_N-Segment(2,6)-RACS770103	ASA/Volume	Accessible surface area (ASA)	Side chain orientation	Side chain orientational preference (Rackovsky-Scheraga, 1977)	0.138	0.07	0.07	0.151	0.143	0.000308158	0.00139807	4,5,6,7	ECPT	0.214	0.501	-0.019	0.019	-0.08
JMD_N_TMD_N-Segment(3,8)-FAUJ880101	Shape	Steric parameter	Shape Index	Graph shape index (Fauchere et al., 1988)	0.152	0.071	-0.071	0.127	0.135	7.07716e-05	0.000626195	6,7,8	PTG	0.185	0.449	0.018	0.018	0
JMD_N_TMD_N-Segment(2,7)-ZHOH040101	Structure-Activity	Stability	Stability	The stability scale from the knowledge-based atom-atom potential (Zhou-Zhou, 2004)	0.139	0.07	-0.07	0.114	0.147	0.000259273	0.00127614	4,5,6	ECP	0.499	0.925	-0.005	0.005	0.04

## Sheet: Fig6h
entry	name	gene_name	dataset	class	pred_class	PRED_MEAN [%]	PRED_STD [%]	new_hc_substrate	cpp_corr	cpp_corr_norm [%]	cpp_corr_gene	seq_sim_tmd_jmd	seq_sim_tmd_jmd_norm [%]	seq_sim_tmd_jmd_gene	seq_sim	seq_sim_norm [%]	seq_sim_gene
P23468	PTPRD_HUMAN	PTPRD		SS_TYPE1	HC substrate	93.84	2.28	1	0.87	78	TYRO3	55.56	55.56	PTPRF	69.87	70.731	PTPRF
O14522	PTPRT_HUMAN	PTPRT		SS_TYPE1	HC substrate	93.16	2.62	1	0.87	78.83	EPHA4	58.54	58.54	Ptprm	65.37	66.1433	Ptprm
P22223	CADH3_HUMAN	CDH3		SS_TYPE1	HC substrate	92.91	2.48	1	0.86	76.17	TYRO3	41.86	41.86	Cdh1	56.57	57.172	Cdh1
Q86VB7	C163A_HUMAN	CD163	OTHERS	SS_TYPE1	HC substrate	92.77	2.24	1	0.88	80.17	TYRO3	36.58	36.58	Nlgn1	2.16	1.70252	Nlgn1
Q9HCJ2	LRC4C_HUMAN	LRRC4C		SS_TYPE1	HC substrate	92.5	2.58	1	0.96	92.5	LRRC4B	75.61	75.61	Lrrc4b	63.75	64.4918	Lrrc4b
P01893	HLAH_HUMAN	HLA-H		SS_NO_TYPE	HC substrate	91.58	4.18	1	0.98	96.5	HLA-A	86.36	86.36	HLA-A	85.64	86.808	HLA-A
P30511	HLAF_HUMAN	HLA-F		SS_TYPE1	HC substrate	91.45	3.89	1	0.97	94.67	HLA-A	81.82	81.82	HLA-A	80.06	81.1194	HLA-A
P55283	CADH4_HUMAN	CDH4		SS_TYPE1	HC substrate	91.37	4.02	1	0.85	74.33	CDH2	66.67	66.67	CDH2	64.85	65.6132	CDH2
O60330	PCDGC_HUMAN	PCDHGA12		SS_TYPE1	HC substrate	91.23	4.06	1	0.84	73.83	TYRO3	24.39	24.39	CLSTN1	13.2	12.9575	Cdh1
Q8N423	LIRB2_HUMAN	LILRB2		SS_TYPE1	HC substrate	91.18	4.2	1	0.84	74	CDH1	36.58	36.58	Cdh1	8.86	8.53298	PTK7
Q8NHL6	LIRB1_HUMAN	LILRB1		SS_TYPE1	HC substrate	91.17	4.21	1	0.84	74.17	CDH1	29.27	29.27	Nrxn1	13.38	13.141	ROBO1
Q9UK00	CC018_HUMAN	C3orf18		SS_NO_TYPE	HC substrate	91.04	2.8	1	0.83	72.17	PTPRM	36.58	36.58	Ptprm	13.58	13.3449	Ptprm
O75022	LIRB3_HUMAN	LILRB3	OTHERS	SS_TYPE1	HC substrate	90.99	4.4	1	0.86	75.83	PTPRF	36.58	36.58	AXL	8.56	8.22714	ROBO1
Q9BUF7	CRUM3_HUMAN	CRB3	OTHERS	SS_TYPE1	HC substrate	90.61	4.2	1	0.85	74.67	TYRO3	17.07	17.07	Dscam	10	9.69518	KCNE1
Q9HCM2	PLXA4_HUMAN	PLXNA4		SS_TYPE1	HC substrate	90.56	3.82	1	0.83	71.5	PTPRF	31.71	31.71	DAG1	7.55	7.19747	MET
Q9HBW1	LRRC4_HUMAN	LRRC4		SS_TYPE1	HC substrate	90.36	4.47	1	0.96	94.17	LRRC4B	70.73	70.73	Lrrc4b	57.43	58.0487	Lrrc4b
Q50LG9	LRC24_HUMAN	LRRC24		SS_NO_TYPE	HC substrate	90.19	4.22	1	0.81	68.33	DSCAM	7.32	7.32	DAG1	20.66	20.5627	Lrrc4b
P21709	EPHA1_HUMAN	EPHA1		SS_TYPE1	HC substrate	90.11	4.34	1	0.87	78.67	CDH2	24.39	24.39	CDH2	44.98	45.3563	Epha4
Q9Y5G9	PCDG4_HUMAN	PCDHGA4		SS_TYPE1	HC substrate	90.09	4.81	1	0.83	71.67	TYRO3	24.39	24.39	Pam	14.66	14.4459	CDH2
Q8WWV6	FCAMR_HUMAN	FCAMR	OTHERS	SS_TYPE1	HC substrate	89.96	5.22	1	0.77	62.17	FLT1	39.02	39.02	SPN	9.02	8.6961	Lrrc4b
Q9UBG0	MRC2_HUMAN	MRC2		SS_TYPE1	HC substrate	89.77	4.79	1	0.88	79.33	EPHA4	14.63	14.63	LRP1	1.96	1.49862	CLSTN2
Q9HD43	PTPRH_HUMAN	PTPRH		SS_TYPE1	HC substrate	89.74	7.39	1	0.89	81.67	SPN	41.46	41.46	CXADR	11.12	10.837	PTPRF
P22897	MRC1_HUMAN	MRC1		SS_TYPE1	HC substrate	89.48	5.12	1	0.86	76.67	TYRO3	29.27	29.27	CXADR	2.4	1.94719	VASN
Q13291	SLAF1_HUMAN	SLAMF1	OTHERS	SS_TYPE1	HC substrate	89.46	3.77	1	0.83	71.17	TYRO3	31.71	31.71	Notch4	7.76	7.41156	Dscam
Q9Y5G8	PCDG5_HUMAN	PCDHGA5		SS_TYPE1	HC substrate	89.44	4.16	1	0.83	72.17	TYRO3	26.83	26.83	CLSTN1	15.36	15.1595	CDH2
Q685J3	MUC17_HUMAN	MUC17		SS_NO_TYPE	HC substrate	89.4	4.93	1	0.85	74.5	PTPRF	34.15	34.15	Cdh1	1.29	0.815578	MET
P25092	GUC2C_HUMAN	GUCY2C	OTHERS	SS_TYPE1	HC substrate	89.34	3.69	1	0.78	63.5	TYRO3	13.64	13.64	MUC1	7.08	6.71832	Ntrk2
P06729	CD2_HUMAN	CD2	OTHERS	SS_TYPE1	HC substrate	89.09	4.29	1	0.85	74.5	APP	30.44	30.44	Dscam	9.97	9.66459	Dll1
Q9Y5G5	PCDG8_HUMAN	PCDHGA8		SS_TYPE1	HC substrate	88.96	6.43	1	0.81	68.17	NOTCH3	36.58	36.58	Notch1	16.95	16.7805	CDH2
Q9UGT4	SUSD2_HUMAN	SUSD2	OTHERS	SS_TYPE1	HC substrate	88.76	4.96	1	0.83	71.5	SPN	29.27	29.27	Cdh1	3.77	3.34387	CLSTN1
O95754	SEM4F_HUMAN	SEMA4F		SS_TYPE1	HC substrate	88.53	4.77	1	0.8	66	SPN	26.83	26.83	CDH2	5.46	5.06678	Lrrc4b
A6BM72	MEG11_HUMAN	MEGF11	OTHERS	SS_TYPE1	HC substrate	88.51	5.94	1	0.79	65.5	TYRO3	29.27	29.27	Cdh1	24.9	24.8853	Notch1
Q9UKJ1	PILRA_HUMAN	PILRA	OTHERS	SS_TYPE1	HC substrate	88.51	5.98	1	0.86	76.83	TYRO3	21.95	21.95	Dcc	8.58	8.24753	LRP6
P11912	CD79A_HUMAN	CD79A	OTHERS	SS_TYPE1	HC substrate	88.43	4.67	1	0.81	68.83	PTPRM	28.57	28.57	SPN	17.7	17.5451	Scn4b
Q96PL5	ERMAP_HUMAN	ERMAP		SS_TYPE1	HC substrate	88.4	6.09	1	0.84	73.83	TYRO3	41.46	41.46	LDLR	10.1	9.79713	Scn4b
P42081	CD86_HUMAN	CD86	OTHERS	SS_TYPE1	HC substrate	88.3	5.24	1	0.78	63.33	PTPRF	24.39	24.39	Nradd	15.2	14.9964	Nectin1
P37023	ACVL1_HUMAN	ACVRL1	SUBLIT	SS_TYPE1	HC substrate	88.29	5	1	0.81	69	CDH2	32.56	32.56	LRP1	16.9	16.7295	AXL
Q6ZV29	PLPL7_HUMAN	PNPLA7		SS_TYPE3	HC substrate	88.21	6.32	1	0.8	67.5	NRXN1	26.83	26.83	Nectin1	1.82	1.3559	Nrxn1
P78325	ADAM8_HUMAN	ADAM8		SS_TYPE1	HC substrate	88.06	4.65	1	0.81	67.67	CXADR	19.51	19.51	DAG1	6.19	5.81099	TNFRSF1A
Q12913	PTPRJ_HUMAN	PTPRJ	OTHERS	SS_TYPE1	HC substrate	88.03	5.03	1	0.8	67	CDH2	34.15	34.15	CXADR	17.73	17.5757	PTPRF
Q96PQ0	SORC2_HUMAN	SORCS2	OTHERS	SS_TYPE1	HC substrate	87.75	6.08	1	0.78	63.5	SDC3	31.71	31.71	IGF1R	16.39	16.2096	SORL1
Q30201	HFE_HUMAN	HFE		SS_TYPE1	HC substrate	87.66	6.24	1	0.84	73	APP	34.09	34.09	Ptprm	34.2	34.3664	HLA-A
P18433	PTPRA_HUMAN	PTPRA	OTHERS	SS_TYPE1	HC substrate	87.61	5.61	1	0.82	70.83	PAM	32.56	32.56	Ptprm	39.15	39.4128	PTPRF
O43184	ADA12_HUMAN	ADAM12	OTHERS	SS_TYPE1	HC substrate	87.61	6.32	1	0.82	70	APP	31.71	31.71	LRP6	3.63	3.20114	Pam
P00533	EGFR_HUMAN	EGFR	OTHERS	SS_TYPE1	HC substrate	87.57	4.82	1	0.78	62.5	SPN	34.88	34.88	Cdh1	53.22	53.7568	ERBB4
P31431	SDC4_HUMAN	SDC4		SS_TYPE1	HC substrate	87.57	7	1	0.81	67.83	PDPN	66.67	66.67	SDC3	19.7	19.5841	Aplp1
P04626	ERBB2_HUMAN	ERBB2	OTHERS	SS_TYPE1	HC substrate	87.54	6.23	1	0.83	72.17	MET	25.58	25.58	Notch4	47.81	48.2414	ERBB4
Q9Y639	NPTN_HUMAN	NPTN		SS_TYPE1	HC substrate	87.51	5.01	1	0.82	70	APP	65.85	65.85	BSG	39.7	39.9735	BSG
Q12864	CAD17_HUMAN	CDH17		SS_TYPE1	HC substrate	87.45	5.64	1	0.8	67.5	PAM	43.9	43.9	Pam	22.36	22.2959	CDH2
Q9Y5G6	PCDG7_HUMAN	PCDHGA7		SS_TYPE1	HC substrate	87.36	5.03	1	0.81	69	TYRO3	17.07	17.07	CDH2	13.09	12.8453	Cdh1
P51512	MMP16_HUMAN	MMP16	OTHERS	SS_TYPE1	HC substrate	87.23	7.16	1	0.84	73.67	PTPRF	29.27	29.27	CDH2	4.61	4.20022	Ephb2
P0C7U0	ELFN1_HUMAN	ELFN1	OTHERS	SS_TYPE1	HC substrate	87.22	6.43	1	0.84	73	TYRO3	31.71	31.71	CXADR	9.42	9.10388	Lrrc4b
Q8TBP5	F174A_HUMAN	FAM174A	OTHERS	SS_TYPE1	HC substrate	87.05	4.95	1	0.8	67.5	SPN	21.95	21.95	Dscam	11.05	10.7656	Nectin1
P23469	PTPRE_HUMAN	PTPRE		SS_TYPE1	HC substrate	86.9	6.05	1	0.8	67.5	PAM	13.95	13.95	CDH2	40.43	40.7177	PTPRF
Q6UXG8	BTNL9_HUMAN	BTNL9	OTHERS	SS_TYPE1	HC substrate	86.9	5.95	1	0.81	68	BSG	12.2	12.2	Cdh1	6.54	6.16781	PTPRF
Q2M385	MPEG1_HUMAN	MPEG1	OTHERS	SS_TYPE1	HC substrate	86.87	4.58	1	0.74	57.17	APP	31.71	31.71	Dcc	4.19	3.77205	CSF1
Q96DU3	SLAF6_HUMAN	SLAMF6	OTHERS	SS_TYPE1	HC substrate	86.72	7.12	1	0.88	80.17	TYRO3	14.63	14.63	ERBB4	11.45	11.1734	BSG
Q9C0C4	SEM4C_HUMAN	SEMA4C		SS_TYPE1	HC substrate	86.62	5.37	1	0.8	67.33	ROBO1	29.27	29.27	SPN	3.36	2.92588	L1cam
P25445	TNR6_HUMAN	FAS	OTHERS	SS_TYPE1	HC substrate	86.53	4.77	1	0.8	67.33	APP	10.81	10.81	CDH2	10.75	10.4598	NGFR
Q9NZ94	NLGN3_HUMAN	NLGN3		SS_TYPE1	HC substrate	86.49	6.6	1	0.97	95	NLGN1	82.93	82.93	Nlgn1	68.87	69.7115	Nlgn1
O43157	PLXB1_HUMAN	PLXNB1		SS_TYPE1	HC substrate	86.47	6.72	1	0.8	67.17	NLGN1	36.58	36.58	CDH2	5.48	5.08716	MET
P12318	FCG2A_HUMAN	FCGR2A	OTHERS	SS_TYPE1	HC substrate	86.43	7.65	1	0.88	80.67	APP	11.63	11.63	SDC3	15.77	15.5775	BSG
P31995	FCG2C_HUMAN	FCGR2C		SS_TYPE1	HC substrate	86.42	7.16	1	0.89	81.5	APP	30.23	30.23	TYRO3	24.46	24.4367	PTK7
P01833	PIGR_HUMAN	PIGR	OTHERS	SS_TYPE1	HC substrate	86.39	4.84	1	0.79	64.83	NPR3	20.93	20.93	DAG1	11.26	10.9797	Dscam
P14151	LYAM1_HUMAN	SELL	OTHERS	SS_TYPE1	HC substrate	86.37	3.66	1	0.76	59.17	FLT1	20.93	20.93	LRP1	7.8	7.45234	LDLR
Q9UKJ0	PILRB_HUMAN	PILRB		SS_TYPE1	HC substrate	86.36	5.8	1	0.81	69	PTPRF	31.71	31.71	IGF1R	11.01	10.7248	BSG
Q8NFZ3	NLGNY_HUMAN	NLGN4Y		SS_TYPE1	HC substrate	86.35	7.3	1	1	99.17	NLGN1	90.24	90.24	Nlgn1	71.08	71.9645	Nlgn1
Q8N0W4	NLGNX_HUMAN	NLGN4X		SS_TYPE1	HC substrate	86.35	7.3	1	1	99.17	NLGN1	90.24	90.24	Nlgn1	72.79	73.7078	Nlgn1
P16109	LYAM3_HUMAN	SELP	OTHERS	SS_TYPE1	HC substrate	86.34	5.69	1	0.81	68.67	TYRO3	22.73	22.73	CXADR	4.94	4.53665	CLSTN1
P55899	FCGRN_HUMAN	FCGRT	OTHERS	SS_TYPE1	HC substrate	86.33	6.79	1	0.81	68.5	TYRO3	22.73	22.73	DAG1	24.66	24.6406	HLA-A
O15389	SIGL5_HUMAN	SIGLEC5		SS_TYPE1	HC substrate	86.31	5.77	1	0.81	68.83	APLP2	36.58	36.58	CDH2	10.89	10.6025	MERTK
Q8N8Z6	DCBD1_HUMAN	DCBLD1	OTHERS	SS_TYPE1	HC substrate	86.29	4.8	1	0.82	70.67	PTK7	17.07	17.07	LDLR	5.87	5.48476	CSF1
Q5R3F8	PPR29_HUMAN	ELFN2		SS_NO_TYPE	HC substrate	86.28	7.56	1	0.86	77	TYRO3	29.27	29.27	Aplp1	6.58	6.20858	Lrrc4b
Q96J84	KIRR1_HUMAN	KIRREL1	OTHERS	SS_TYPE1	HC substrate	86.14	5.71	1	0.82	69.67	ROBO1	34.15	34.15	CXADR	14.93	14.7212	Dcc
Q9H2U9	ADAM7_HUMAN	ADAM7	OTHERS	SS_TYPE1	HC substrate	86.1	6.69	1	0.82	69.17	CDH1	4.88	4.88	IL1R2	5.97	5.58671	Dll1
Q96KG7	MEG10_HUMAN	MEGF10	OTHERS	SS_TYPE1	HC substrate	86.05	8.8	1	0.83	71.17	PTPRF	17.07	17.07	DAG1	23.68	23.6416	Notch2
Q16827	PTPRO_HUMAN	PTPRO		SS_TYPE1	HC substrate	85.99	6.08	1	0.86	76.67	PAM	9.76	9.76	Ntrk2	9.79	9.48109	PTPRF
P55287	CAD11_HUMAN	CDH11		SS_TYPE1	HC substrate	85.97	7.79	1	0.84	73.17	TYRO3	51.16	51.16	CDH2	38.32	38.5666	CDH2
O75023	LIRB5_HUMAN	LILRB5		SS_TYPE1	HC substrate	85.82	5.48	1	0.78	62.67	SORL1	34.15	34.15	MET	12.2	11.938	ROBO1
P13747	HLAE_HUMAN	HLA-E		SS_TYPE1	HC substrate	85.44	7.51	1	0.93	88.83	HLA-A	77.27	77.27	HLA-A	74.58	75.5327	HLA-A
Q6UXK5	LRRN1_HUMAN	LRRN1		SS_TYPE1	HC substrate	85.42	4.92	1	0.81	67.67	EPHA4	26.83	26.83	SPN	21.79	21.7148	VASN
Q9BRK3	MXRA8_HUMAN	MXRA8	OTHERS	SS_TYPE1	HC substrate	85.4	6.5	1	0.78	63.83	CDH1	14.63	14.63	CD44	10.18	9.87868	Dscam
Q9Y5G4	PCDG9_HUMAN	PCDHGA9		SS_TYPE1	HC substrate	85.39	7.02	1	0.81	69	DLL1	34.15	34.15	APLP2	12.77	12.5191	CDH2
Q9Y5G7	PCDG6_HUMAN	PCDHGA6		SS_TYPE1	HC substrate	85.39	9.83	1	0.82	69.83	FLT1	24.39	24.39	Pam	12.66	12.407	CDH2
P29016	CD1B_HUMAN	CD1B		SS_TYPE1	HC substrate	85.26	8.31	1	0.81	68.83	TYRO3	23.26	23.26	Dscam	18.92	18.7889	HLA-A
Q9NYJ7	DLL3_HUMAN	DLL3		SS_TYPE1	HC substrate	85.09	6.04	1	0.84	72.67	CD44	29.27	29.27	SPN	31.39	31.5017	Dll1
Q9UIW2	PLXA1_HUMAN	PLXNA1		SS_TYPE1	HC substrate	85.03	6.89	1	0.78	62.5	CDH1	14.63	14.63	HLA-A	7.65	7.29942	MET
Q86T20	SIM29_HUMAN	SMIM29		SS_NO_TYPE	HC substrate	84.98	7.56	1	0.82	69.67	APP	24.39	24.39	Dll1	15.69	15.496	ROBO1
Q7Z408	CSMD2_HUMAN	CSMD2		SS_NO_TYPE	HC substrate	84.85	6.62	1	0.74	57.33	LRRC4B	24.39	24.39	Dscam	1.03	0.550515	CXADR
O75051	PLXA2_HUMAN	PLXNA2	OTHERS	SS_TYPE1	HC substrate	84.8	6.85	1	0.8	67.33	BSG	31.71	31.71	Ephb2	7.23	6.87124	MET
Q9BYE9	CDHR2_HUMAN	CDHR2	OTHERS	SS_TYPE1	HC substrate	84.7	7.77	1	0.85	75	APP	29.27	29.27	HLA-A	10.46	10.1641	CDH2
Q9H7M9	VISTA_HUMAN	VSIR	OTHERS	SS_TYPE1	HC substrate	84.69	6.65	1	0.83	71.17	TYRO3	39.02	39.02	CDH2	13.5	13.2633	CDH2
Q86YW5	TRML1_HUMAN	TREML1		SS_TYPE1	HC substrate	84.62	5.22	1	0.83	71	PTPRF	36.58	36.58	SIRPA	12.86	12.6109	Notch2
Q9NS68	TNR19_HUMAN	TNFRSF19		SS_TYPE1	HC substrate	84.17	8.95	1	0.82	70.67	SORL1	26.83	26.83	CXADR	7.56	7.20767	NGFR
Q8TDW7	FAT3_HUMAN	FAT3	OTHERS	SS_TYPE1	HC substrate	84.15	7.36	1	0.78	62.5	ERBB4	31.71	31.71	MUC1	3.42	2.98705	CDH2
Q6UXZ0	TMIG1_HUMAN	TMIGD1		SS_TYPE1	HC substrate	84.13	11.56	1	0.82	69.33	MET	31.71	31.71	Notch3	19.47	19.3496	Dscam
Q9HCK4	ROBO2_HUMAN	ROBO2		SS_TYPE1	HC substrate	84.07	13.5	1	0.91	85.33	ROBO1	80.49	80.49	ROBO1	45.86	46.2534	ROBO1
O75096	LRP4_HUMAN	LRP4	OTHERS	SS_TYPE1	HC substrate	84.04	8.57	1	0.8	66.67	PTPRF	31.71	31.71	Pam	33.02	33.1634	LRP1
Q9Y5H2	PCDGB_HUMAN	PCDHGA11		SS_TYPE1	HC substrate	83.96	11.56	1	0.8	67	FLT1	34.15	34.15	Notch1	15.83	15.6387	CDH2
Q9Y5G0	PCDGH_HUMAN	PCDHGB5		SS_TYPE1	HC substrate	83.95	9.62	1	0.83	71.5	FLT1	29.27	29.27	Dcc	15.06	14.8537	CDH2
P11717	MPRI_HUMAN	IGF2R	OTHERS	SS_TYPE1	HC substrate	83.84	7.91	1	0.79	65.67	TYRO3	18.6	18.6	Cdh1	1.16	0.683046	L1cam
Q8IZJ1	UNC5B_HUMAN	UNC5B	OTHERS	SS_TYPE1	HC substrate	83.76	7.88	1	0.8	66	EPHA4	36.58	36.58	Notch3	6.67	6.30034	ROBO1
O94856	NFASC_HUMAN	NFASC		SS_TYPE1	HC substrate	83.74	6.71	1	0.85	75	L1CAM	60.98	60.98	L1cam	28.95	29.0142	L1cam
Q9NZV1	CRIM1_HUMAN	CRIM1	OTHERS	SS_TYPE1	HC substrate	83.69	7.04	1	0.83	72	APP	21.95	21.95	DAG1	4.15	3.73127	LDLR
P15514	AREG_HUMAN	AREG		SS_NO_TYPE	HC substrate	83.68	7.24	1	0.83	71.5	TYRO3	41.86	41.86	APLP2	9.13	8.80824	BTC
Q9Y5G3	PCDGD_HUMAN	PCDHGB1		SS_TYPE1	HC substrate	83.38	10.78	1	0.83	71.17	FLT1	29.27	29.27	Dcc	13.16	12.9167	CDH2
Q3MIP1	IPIL2_HUMAN	ITPRIPL2	OTHERS	SS_TYPE1	HC substrate	83.36	6.38	1	0.79	65.5	CXADR	14.63	14.63	Cdh1	4.11	3.69049	ERBB4
Q96RJ3	TR13C_HUMAN	TNFRSF13C		SS_TYPE3	HC substrate	83.21	9.68	1	0.8	66.17	SPN	12.2	12.2	Nrxn1	10.87	10.5821	Pam
Q96MS0	ROBO3_HUMAN	ROBO3		SS_TYPE1	HC substrate	83.18	7.8	1	0.84	73.67	ROBO1	41.46	41.46	ROBO1	35.79	35.9874	ROBO1
Q9UJ99	CAD22_HUMAN	CDH22		SS_TYPE1	HC substrate	83.16	7.64	1	0.78	63.5	EPHA4	17.07	17.07	MUC1	31.64	31.7566	CDH2
Q9HBT6	CAD20_HUMAN	CDH20		SS_TYPE1	HC substrate	83.15	9.84	1	0.77	62.17	ROBO1	41.46	41.46	CDH2	34.08	34.2441	CDH2
Q9Y5H3	PCDGA_HUMAN	PCDHGA10		SS_TYPE1	HC substrate	83	6.45	1	0.82	70.33	TYRO3	29.27	29.27	TNFRSF1A	13.25	13.0085	CDH2
Q9ULB4	CADH9_HUMAN	CDH9		SS_TYPE1	HC substrate	82.73	10	1	0.87	78.33	CDH2	53.66	53.66	CDH2	35.99	36.1913	CDH2
O60896	RAMP3_HUMAN	RAMP3	OTHERS	SS_TYPE1	HC substrate	82.71	6.26	1	0.8	66.83	NOTCH3	32.5	32.5	IGF1R	13.51	13.2735	TYRO3
P21754	ZP3_HUMAN	ZP3	OTHERS	SS_TYPE1	HC substrate	82.65	10.22	1	0.88	79.67	NOTCH3	29.27	29.27	CLSTN1	7.78	7.43195	Cdh1
Q9UQV4	LAMP3_HUMAN	LAMP3	OTHERS	SS_TYPE1	HC substrate	82.61	7.29	1	0.79	64.33	SIRPA	29.27	29.27	CLSTN2	6.73	6.3615	Notch1
Q96D42	HAVR1_HUMAN	HAVCR1		SS_TYPE1	HC substrate	82.59	7.83	1	0.77	61.17	SORT1	26.83	26.83	CXADR	7.69	7.3402	Scn4b
Q6UXC1	AEGP_HUMAN	MAMDC4		SS_TYPE1	HC substrate	82.58	8.53	1	0.74	56.67	ERBB4	26.83	26.83	SIRPA	5.92	5.53573	Lrp8
Q08345	DDR1_HUMAN	DDR1		SS_TYPE1	HC substrate	82.58	5.94	1	0.79	65.33	TIE1	31.71	31.71	Nectin1	15.77	15.5775	Ntrk2
Q6ZN44	UNC5A_HUMAN	UNC5A		SS_TYPE1	HC substrate	82.57	10.76	1	0.83	71.83	PTPRF	29.27	29.27	DAG1	6.89	6.52462	ROBO1
Q8IY17	PLPL6_HUMAN	PNPLA6		SS_TYPE3	HC substrate	82.57	10.27	1	0.78	63.5	ROBO1	34.15	34.15	Cdh1	2.47	2.01855	AXL
P26842	CD27_HUMAN	CD27	OTHERS	SS_TYPE1	HC substrate	82.33	7.95	1	0.82	69.83	MET	36.58	36.58	HLA-A	13.46	13.2226	Notch4
O95185	UNC5C_HUMAN	UNC5C		SS_TYPE1	HC substrate	82.29	8.45	1	0.82	70.83	IGF1R	31.71	31.71	DAG1	6.55	6.178	ROBO1
P11279	LAMP1_HUMAN	LAMP1		SS_TYPE1	HC substrate	82.24	5.99	1	0.84	73.67	TYRO3	37.21	37.21	SPN	8.39	8.05383	Dscam
Q9Y6N8	CAD10_HUMAN	CDH10		SS_TYPE1	HC substrate	82.17	9.02	1	0.88	79.33	CDH2	53.66	53.66	CDH2	37.31	37.537	CDH2
Q495A1	TIGIT_HUMAN	TIGIT	OTHERS	SS_TYPE1	HC substrate	82.04	8.09	1	0.8	65.83	APP	26.83	26.83	Dcc	13.52	13.2837	Ephb2
O94826	TOM70_HUMAN	TOMM70		SS_NO_TYPE	HC substrate	81.81	5.46	1	0.76	60.83	CDH2	31.71	31.71	Notch4	3.45	3.01764	Pam
Q9Y5F9	PCDGI_HUMAN	PCDHGB6		SS_TYPE1	HC substrate	81.8	11.2	1	0.82	69.5	FLT1	29.27	29.27	Notch2	15.16	14.9557	CDH2
Q9Y4D7	PLXD1_HUMAN	PLXND1		SS_NO_TYPE	HC substrate	81.77	5.89	1	0.82	70	CXADR	19.51	19.51	Lrp8	4.73	4.32256	MET
P54762	EPHB1_HUMAN	EPHB1		SS_TYPE1	HC substrate	81.77	12.85	1	0.83	71.33	TYRO3	41.86	41.86	Ephb2	72.36	73.2694	Ephb2
Q15762	CD226_HUMAN	CD226	OTHERS	SS_TYPE1	HC substrate	81.76	8.14	1	0.79	65.67	NOTCH1	19.51	19.51	Ptprm	13.1	12.8555	ROBO1
P43121	MUC18_HUMAN	MCAM		SS_TYPE1	HC substrate	81.5	7.02	1	0.74	57.33	DCC	31.82	31.82	SPN	17.8	17.6471	L1cam
O43699	SIGL6_HUMAN	SIGLEC6	OTHERS	SS_TYPE1	HC substrate	81.43	7.85	1	0.72	53.67	TYRO3	29.27	29.27	Nectin1	15.89	15.6999	SIRPA
A6NMB1	SIG16_HUMAN	SIGLEC16		SS_TYPE1	HC substrate	81.38	8.32	1	0.77	62.17	TIE1	26.83	26.83	MUC1	12.06	11.7953	Dcc
Q13634	CAD18_HUMAN	CDH18		SS_TYPE1	HC substrate	81.3	9.69	1	0.78	62.67	CDH1	41.67	41.67	CDH2	36.46	36.6704	CDH2
P04440	DPB1_HUMAN	HLA-DPB1		SS_TYPE1	HC substrate	81.24	10.78	1	0.82	70	SPN	21.95	21.95	IL1R2	22.09	22.0206	HLA-A
Q9ULX7	CAH14_HUMAN	CA14	OTHERS	SS_TYPE1	HC substrate	81.04	13.81	1	0.84	72.83	PDPN	34.15	34.15	Dscam	13.65	13.4163	Notch2
O14669	TMG2_HUMAN	PRRG2	OTHERS	SS_TYPE1	HC substrate	80.97	12.67	1	0.74	57.5	CDH2	29.27	29.27	IL1R2	15.84	15.6489	BTC
Q96PZ7	CSMD1_HUMAN	CSMD1	OTHERS	SS_TYPE1	HC substrate	80.96	11.35	1	0.81	68.33	TYRO3	31.71	31.71	SORL1	0.87	0.387399	IGF1R
Q5ZPR3	CD276_HUMAN	CD276	OTHERS	SS_TYPE1	HC substrate	80.93	10.19	1	0.78	63.5	ERBB4	29.27	29.27	PTK7	17.42	17.2597	Dscam
O76095	JTB_HUMAN	JTB	OTHERS	SS_TYPE1	HC substrate	80.88	8.2	1	0.77	61.33	AXL	24.39	24.39	Epha4	14.38	14.1605	SORT1
Q96PX8	SLIK1_HUMAN	SLITRK1	OTHERS	SS_TYPE1	HC substrate	80.85	8.11	1	0.8	66.5	AXL	34.15	34.15	SPN	8.62	8.28831	Lrrc4b
Q9HC56	PCDH9_HUMAN	PCDH9	OTHERS	SS_TYPE1	HC substrate	80.81	10.3	1	0.81	68.5	DLL1	21.95	21.95	Ntrk2	11.4	11.1224	CDH2
P34810	CD68_HUMAN	CD68		SS_TYPE1	HC substrate	80.79	11.55	1	0.84	73	TYRO3	26.67	26.67	CXADR	7.63	7.27903	MET
P55289	CAD12_HUMAN	CDH12		SS_TYPE1	HC substrate	80.73	9.04	1	0.79	64.83	LRRC4B	37.5	37.5	CDH2	36.02	36.2218	CDH2
Q9Y5H1	PCDG2_HUMAN	PCDHGA2		SS_TYPE1	HC substrate	80.59	6.8	1	0.81	68.33	NOTCH3	24.39	24.39	Pam	12.34	12.0807	Cdh1
O00533	NCHL1_HUMAN	CHL1		SS_TYPE1	HC substrate	80.56	7.36	1	0.82	69.17	L1CAM	51.22	51.22	L1cam	40.15	40.4323	L1cam
Q6UWI2	PARM1_HUMAN	PARM1	OTHERS	SS_TYPE1	HC substrate	80.56	11.17	1	0.8	67	CDH2	34.15	34.15	HLA-A	10.32	10.0214	Lrrc4b
P55291	CAD15_HUMAN	CDH15	OTHERS	SS_TYPE1	HC substrate	80.55	11.56	1	0.74	56.33	EPHA4	30	30	Pam	39.68	39.9531	CDH2
Q8NFM7	I17RD_HUMAN	IL17RD	OTHERS	SS_TYPE1	HC substrate	80.54	8.88	1	0.77	61.67	LRRC4B	29.27	29.27	Dll1	4.74	4.33276	Dscam
Q86UP0	CAD24_HUMAN	CDH24		SS_TYPE1	HC substrate	80.51	10.22	1	0.86	76.67	APLP1	43.9	43.9	CDH2	34.07	34.2339	CDH2
Q9UN71	PCDGG_HUMAN	PCDHGB4		SS_TYPE1	HC substrate	80.48	10.11	1	0.81	68.17	FLT1	19.51	19.51	CLSTN1	16.04	15.8528	CDH2
P20273	CD22_HUMAN	CD22	OTHERS	SS_TYPE1	HC substrate	80.45	9.15	1	0.8	67	TYRO3	35.9	35.9	SPN	16.53	16.3523	PTK7
Q9ULB5	CADH7_HUMAN	CDH7		SS_TYPE1	HC substrate	80.44	9.32	1	0.81	68.33	EPHA4	51.22	51.22	CDH2	37.45	37.6797	CDH2
Q9BZA8	PC11Y_HUMAN	PCDH11Y		SS_TYPE1	HC substrate	80.3	10.43	1	0.79	65.67	DLL1	24.39	24.39	Dscam	9.25	8.93057	Cdh1
Q9BZA7	PC11X_HUMAN	PCDH11X		SS_TYPE1	HC substrate	80.3	10.43	1	0.79	65.67	DLL1	24.39	24.39	Dscam	9.43	9.11408	Cdh1
P21583	SCF_HUMAN	KITLG	OTHERS	SS_TYPE1	HC substrate	80.27	8.67	1	0.77	61.67	FLT1	30.23	30.23	SPN	8.79	8.46162	CDH2
Q9NZQ7	PD1L1_HUMAN	CD274		SS_TYPE1	HC substrate	80.23	7.67	1	0.83	71.33	PAM	29.27	29.27	TYRO3	19.66	19.5433	CXADR
Q9Y5H4	PCDG1_HUMAN	PCDHGA1		SS_TYPE1	HC substrate	80.15	7.3	1	0.8	67.33	NOTCH1	24.39	24.39	Pam	13.64	13.4061	Cdh1
Q08174	PCDH1_HUMAN	PCDH1		SS_TYPE1	HC substrate	80.04	8.97	1	0.77	61.67	NGFR	26.83	26.83	Lrp8	12.08	11.8157	Cdh1
Q9NU53	GINM1_HUMAN	GINM1	OTHERS	SS_TYPE1	HC non-substrate	19.96	14.47	0	0.5	16.67	BSG	26.83	26.83	Ghr	8.48	8.14558	MET
O60462	NRP2_HUMAN	NRP2		SS_TYPE1	HC non-substrate	19.81	7.6	0	0.59	31.83	IFNAR2	22.22	22.22	MERTK	5.16	4.76093	Npr3
Q9NP60	IRPL2_HUMAN	IL1RAPL2		SS_TYPE1	HC non-substrate	19.78	7.61	0	0.6	33.83	SORT1	19.51	19.51	SDC3	13.99	13.7629	IL1R2
Q9H3N1	TMX1_HUMAN	TMX1	OTHERS	SS_TYPE1	HC non-substrate	19.78	7.06	0	0.6	33.67	BTC	25.58	25.58	MUC1	8.57	8.23733	Pam
Q147U7	SMCO1_HUMAN	SMCO1		SS_NO_TYPE	HC non-substrate	19.78	8.72	0	0.61	34.33	IFNAR2	16.22	16.22	SIRPA	12.62	12.3662	TYRO3
Q8N9M5	TM102_HUMAN	TMEM102		SS_NO_TYPE	HC non-substrate	19.65	9.06	0	0.68	47.33	TNFRSF17	31.58	31.58	Notch4	9.25	8.93057	Notch2
Q5VT99	LRC38_HUMAN	LRRC38	OTHERS	SS_TYPE1	HC non-substrate	19.62	9.81	0	0.7	50	IFNAR2	21.95	21.95	APLP2	18.37	18.2282	VASN
Q8WWU5	TCP11_HUMAN	TCP11		SS_NO_TYPE	HC non-substrate	19.37	9.65	0	0.56	27.33	KCNE2	12.5	12.5	Aplp1	4.97	4.56723	APLP2
Q9Y442	CV024_HUMAN	YWHAH-AS1		SS_NO_TYPE	HC non-substrate	19.31	7.75	0	0.61	34.83	LRP6	17.07	17.07	ROBO1	11.25	10.9695	Notch2
Q96BY9	SARAF_HUMAN	SARAF	OTHERS	SS_TYPE1	HC non-substrate	19.19	10.1	0	0.63	38.17	LRP6	29.27	29.27	HLA-A	7.08	6.71832	Pam
B6SEH8	ERVV1_HUMAN	ERVV-1	OTHERS	SS_TYPE1	HC non-substrate	19.18	9.9	0	0.62	36.83	NGFR	17.07	17.07	Ephb2	5.24	4.84249	FLT1
Q92854	SEM4D_HUMAN	SEMA4D	OTHERS	SS_TYPE1	HC non-substrate	19.12	10.78	0	0.61	34.83	FLT1	4.88	4.88	BTC	3.83	3.40504	Ntrk2
Q9Y6F6	IRAG1_HUMAN	IRAG1		SS_NO_TYPE	HC non-substrate	19.08	12.11	0	0.69	48	NGFR	19.51	19.51	CD44	2.99	2.54868	CXADR
Q03167	TGBR3_HUMAN	TGFBR3	SUBLIT	SS_TYPE1	HC non-substrate	19.05	12.87	0	0.64	40.17	TNFRSF17	26.19	26.19	Npr3	4.35	3.93516	VASN
Q71H61	ILDR2_HUMAN	ILDR2		SS_TYPE1	HC non-substrate	19.03	8.71	0	0.66	42.67	BTC	26.83	26.83	KCNE1	5.01	4.60801	Notch2
Q1AE95	T183B_HUMAN	TMEM183BP		SS_NO_TYPE	HC non-substrate	19	11.46	0	0.66	43.67	CLSTN1	17.07	17.07	BTC	7.98	7.63584	IFNAR2
Q8IXX5	T183A_HUMAN	TMEM183A		SS_NO_TYPE	HC non-substrate	19	11.46	0	0.66	43.67	CLSTN1	17.07	17.07	BTC	6.65	6.27995	TIE1
Q6UXK2	ISLR2_HUMAN	ISLR2		SS_NO_TYPE	HC non-substrate	18.85	8.35	0	0.68	46.5	BTC	29.27	29.27	VASN	7.25	6.89163	Dscam
Q86SU0	ILDR1_HUMAN	ILDR1	OTHERS	SS_TYPE1	HC non-substrate	18.84	7.11	0	0.69	47.67	BTC	12.2	12.2	Scn4b	4.03	3.60893	TYRO3
Q5JRM2	CX066_HUMAN	CXorf66	OTHERS	SS_TYPE1	HC non-substrate	18.83	11.74	0	0.7	49.83	BTC	19.51	19.51	IGF1R	7.48	7.12611	L1cam
Q9P0V8	SLAF8_HUMAN	SLAMF8		SS_TYPE1	HC non-substrate	18.82	7.65	0	0.57	28.33	BTC	29.27	29.27	DAG1	13.33	13.09	Ntrk2
Q9NXE4	NSMA3_HUMAN	SMPD4		SS_NO_TYPE	HC non-substrate	18.76	7.88	0	0.64	40	IFNAR2	19.51	19.51	Dll1	3.7	3.2725	CLSTN2
Q7Z419	R144B_HUMAN	RNF144B		SS_NO_TYPE	HC non-substrate	18.72	9.74	0	0.61	34.83	IFNAR2	24.39	24.39	Aplp1	9.9	9.59323	Lrrc4b
Q9Y561	LRP12_HUMAN	LRP12	OTHERS	SS_TYPE1	HC non-substrate	18.67	6.47	0	0.58	30.17	MUC1	26.83	26.83	Lrp8	11.64	11.3671	SORL1
Q99062	CSF3R_HUMAN	CSF3R	OTHERS	SS_TYPE1	HC non-substrate	18.62	13.5	0	0.72	52.67	TNFRSF17	11.63	11.63	CD44	10.05	9.74615	PTPRF
Q96T52	IMP2L_HUMAN	IMMP2L		SS_NO_TYPE	HC non-substrate	18.58	6.19	0	0.56	25.83	NTRK2	23.08	23.08	Dll1	10.86	10.5719	Npr3
Q8ND61	CC020_HUMAN	C3orf20		SS_NO_TYPE	HC non-substrate	18.5	6.88	0	0.5	16.33	IFNAR2	29.27	29.27	Ptprm	2.99	2.54868	FLT1
Q6V0L0	CP26C_HUMAN	CYP26C1		SS_NO_TYPE	HC non-substrate	18.49	8.47	0	0.62	37.17	VASN	21.95	21.95	Dll1	4.02	3.59874	Notch3
Q9NSK7	CS012_HUMAN	C19orf12		SS_NO_TYPE	HC non-substrate	18.46	5.98	0	0.56	27.33	VASN	12.2	12.2	HLA-A	10.53	10.2355	TIE1
O95169	NDUB8_HUMAN	NDUFB8		SS_NO_TYPE	HC non-substrate	18.37	6.49	0	0.47	12	IFNAR2	19.51	19.51	Nradd	11.29	11.0103	AXL
A6NHS7	MANS4_HUMAN	MANSC4	OTHERS	SS_TYPE1	HC non-substrate	18.31	9.43	0	0.55	25.5	TNFRSF17	26.83	26.83	JAG2	12.94	12.6924	Nrxn1
P14406	CX7A2_HUMAN	COX7A2		SS_NO_TYPE	HC non-substrate	18.25	6.6	0	0.64	40.67	TNFRSF17	5.13	5.13	Aplp1	18.07	17.9223	Npr3
Q2WGJ9	FR1L6_HUMAN	FER1L6		SS_NO_TYPE	HC non-substrate	18.22	7.11	0	0.59	31.67	LRP6	14.63	14.63	Lrp8	1.67	1.20298	MERTK
O15394	NCAM2_HUMAN	NCAM2		SS_TYPE1	HC non-substrate	18.21	7.77	0	0.66	42.83	SDC3	31.71	31.71	Cdh1	20.55	20.4506	L1cam
Q6ZRH7	CTSRG_HUMAN	CATSPERG	OTHERS	SS_TYPE1	HC non-substrate	18.12	9.7	0	0.62	36.67	VASN	17.07	17.07	Dcc	3.28	2.84433	TIE1
Q9NS64	RPRM_HUMAN	RPRM		SS_NO_TYPE	HC non-substrate	18.08	8.54	0	0.57	28	CLSTN1	21.95	21.95	BTC	21.1	21.0113	BTC
Q8N7C0	LRC52_HUMAN	LRRC52		SS_NO_TYPE	HC non-substrate	18.04	9.53	0	0.56	27	IFNAR2	12.2	12.2	IFNAR2	21.41	21.3274	VASN
H3BV60	TGR3L_HUMAN	TGFBR3L		SS_NO_TYPE	HC non-substrate	17.75	9.08	0	0.65	42	MUC1	14.63	14.63	TYRO3	7.6	7.24845	Pam
Q86WR0	CCD25_HUMAN	CCDC25		SS_NO_TYPE	HC non-substrate	17.75	7.18	0	0.55	24.33	TNFRSF17	0	0		8.17	7.82954	SIRPA
Q53RT3	APRV1_HUMAN	ASPRV1		SS_NO_TYPE	HC non-substrate	17.67	7.6	0	0.55	25.67	NTRK2	19.51	19.51	Ptprm	11.66	11.3875	CXADR
Q6ISU1	PTCRA_HUMAN	PTCRA	OTHERS	SS_TYPE1	HC non-substrate	17.67	8.28	0	0.68	47.5	BTC	12.2	12.2	Cdh1	11.03	10.7452	CD44
K7EJ46	SIM22_HUMAN	SMIM22		SS_NO_TYPE	HC non-substrate	17.63	7.98	0	0.7	50.33	BTC	19.51	19.51	KL	14.46	14.242	KL
P60059	SC61G_HUMAN	SEC61G		SS_NO_TYPE	HC non-substrate	17.56	11.27	0	0.71	52.17	IFNAR2	23.26	23.26	MET	27.94	27.9845	SORT1
Q9P2B2	FPRP_HUMAN	PTGFRN	OTHERS	SS_TYPE1	HC non-substrate	17.55	6.82	0	0.66	43	BTC	19.51	19.51	Lrp8	5.01	4.60801	Dcc
Q9Y2C9	TLR6_HUMAN	TLR6		SS_TYPE1	HC non-substrate	17.41	8.41	0	0.61	35.67	IFNAR2	21.95	21.95	Dcc	8.42	8.08441	VASN
Q66K14	TBC9B_HUMAN	TBC1D9B		SS_NO_TYPE	HC non-substrate	17.34	7.78	0	0.64	39.83	IFNAR2	21.95	21.95	APLP2	1.84	1.37629	ERBB4
Q9BQA9	CYBC1_HUMAN	CYBC1		SS_NO_TYPE	HC non-substrate	17.23	7.16	0	0.64	39.33	IFNAR2	27.91	27.91	CD44	10.16	9.85829	FLT1
Q9NPB0	SMDC1_HUMAN	SAYSD1		SS_NO_TYPE	HC non-substrate	17.22	6.94	0	0.55	24.67	NTRK2	14.63	14.63	TNFRSF17	7.65	7.29942	Pam
O95167	NDUA3_HUMAN	NDUFA3		SS_NO_TYPE	HC non-substrate	17.19	8.15	0	0.66	42.83	LRP6	19.51	19.51	JAG2	26.19	26.2004	TYRO3
P08637	FCG3A_HUMAN	FCGR3A	OTHERS	SS_TYPE1	HC non-substrate	17.12	13.54	0	0.58	29.83	KCNE2	17.07	17.07	CLSTN2	18.9	18.7685	PTK7
O14931	NCTR3_HUMAN	NCR3	OTHERS	SS_TYPE1	HC non-substrate	17.02	8.82	0	0.62	37.5	IFNAR2	24.39	24.39	CSF1	16.92	16.7499	SIRPA
O14786	NRP1_HUMAN	NRP1	OTHERS	SS_TYPE1	HC non-substrate	16.97	7.8	0	0.62	37.5	IFNAR2	25.58	25.58	MERTK	4.77	4.36334	Aplp1
Q9H6X2	ANTR1_HUMAN	ANTXR1		SS_TYPE1	HC non-substrate	16.53	6.94	0	0.7	49.33	IFNAR2	0	0		5.85	5.46437	LRP1
P61550	ENVT1_HUMAN	ERVS71-1		SS_NO_TYPE	HC non-substrate	16.49	8.16	0	0.68	47.33	IFNAR2	12.2	12.2	Ghr	7.99	7.64604	VASN
Q8N326	CJ111_HUMAN	RPP38-DT		SS_NO_TYPE	HC non-substrate	16.47	6.88	0	0.67	44.67	IFNAR2	17.07	17.07	LRP1	17.42	17.2597	Lrrc4b
Q9H0H0	INT2_HUMAN	INTS2		SS_NO_TYPE	HC non-substrate	16.42	5.7	0	0.58	30	TNFRSF17	18.92	18.92	Nradd	2.08	1.62096	Dcc
P36941	TNR3_HUMAN	LTBR	OTHERS	SS_TYPE1	HC non-substrate	16.18	11.19	0	0.65	41.33	SORL1	17.07	17.07	SPN	15.4	15.2003	TNFRSF1A
Q6P4H8	ACKMT_HUMAN	ATPSCKMT		SS_NO_TYPE	HC non-substrate	16.1	6.18	0	0.56	27.17	NTRK2	26.83	26.83	APLP2	7.3	6.9426	Nectin1
A0AVI2	FR1L5_HUMAN	FER1L5		SS_NO_TYPE	HC non-substrate	16.04	6.54	0	0.55	25.67	BTC	19.51	19.51	KL	1.22	0.744214	JAG2
Q15738	NSDHL_HUMAN	NSDHL		SS_NO_TYPE	HC non-substrate	15.85	6.72	0	0.64	40.5	LRP6	14.63	14.63	CD44	8.04	7.69701	SORL1
P06340	DOA_HUMAN	HLA-DOA		SS_TYPE1	HC non-substrate	15.85	5.8	0	0.59	31.5	SORT1	27.91	27.91	LRP6	15.6	15.4042	HLA-A
Q96GQ5	RUSF1_HUMAN	RUSF1		SS_NO_TYPE	HC non-substrate	15.76	4.2	0	0.58	29.83	BTC	0	0		5.56	5.16872	APLP2
Q68CR1	SE1L3_HUMAN	SEL1L3		SS_NO_TYPE	HC non-substrate	15.72	6.45	0	0.53	21	KL	19.51	19.51	MERTK	3.36	2.92588	IL1R2
A0A1B0GVQ0	SPAR_HUMAN	SPAAR		SS_NO_TYPE	HC non-substrate	15.63	6.13	0	0.66	42.5	BTC	24.39	24.39	Tacstd2	14.44	14.2216	TNFRSF17
Q9NVI7	ATD3A_HUMAN	ATAD3A		SS_NO_TYPE	HC non-substrate	15.11	6.64	0	0.54	23.17	NTRK2	26.32	26.32	Scn4b	5.99	5.6071	Notch2
Q9H0A3	T191A_HUMAN	TMEM191A		SS_NO_TYPE	HC non-substrate	15.05	5.51	0	0.42	3.33	L1CAM	0	0		15	14.7925	Ghr
Q9BXS4	TMM59_HUMAN	TMEM59	OTHERS	SS_TYPE1	HC non-substrate	14.81	6.16	0	0.53	21.5	NTRK2	21.95	21.95	Pam	5.57	5.17892	CSF1
Q8NDB6	FA156_HUMAN	FAM156A		SS_NO_TYPE	HC non-substrate	14.74	4.51	0	0.51	19	TNFRSF17	10.81	10.81	Aplp1	10.33	10.0316	CXADR
Q9HBL6	LRTM1_HUMAN	LRTM1	OTHERS	SS_TYPE1	HC non-substrate	14.45	5.83	0	0.52	19.33	SDC3	26.83	26.83	APLP2	16.23	16.0465	Lrrc4b
P0DTF9	PTIP2_HUMAN	PTTG1IP2	OTHERS	SS_TYPE1	HC non-substrate	14.33	8.18	0	0.7	50.17	BTC	21.95	21.95	LRP1	18.18	18.0345	BTC
O75787	RENR_HUMAN	ATP6AP2	OTHERS	SS_TYPE1	HC non-substrate	14.29	7.03	0	0.61	35.67	SORT1	19.51	19.51	KCNE2	8.29	7.95188	LRP6
Q9N2J8	ENH3_HUMAN			SS_NO_TYPE	HC non-substrate	14.12	4.58	0	0.61	35.67	IFNAR2	34.15	34.15	Notch4	8.29	7.95188	VASN
Q969P0	IGSF8_HUMAN	IGSF8		SS_NO_TYPE	HC non-substrate	13.94	4.58	0	0.58	30.83	BTC	24.39	24.39	JAG2	9.46	9.14466	ROBO1
P09693	CD3G_HUMAN	CD3G	OTHERS	SS_TYPE1	HC non-substrate	13.9	5.09	0	0.55	25	SORL1	14.63	14.63	CLSTN2	14.84	14.6294	TYRO3
L0R6Q1	S35U4_HUMAN	SLC35A4		SS_NO_TYPE	HC non-substrate	13.82	6.3	0	0.54	22.5	KCNE2	18.6	18.6	TIE1	17.48	17.3208	Aplp1
O95237	LRAT_HUMAN	LRAT		SS_NO_TYPE	HC non-substrate	13.72	6.1	0	0.59	31.83	IFNAR2	19.51	19.51	TIE1	10.44	10.1437	CXADR
O15482	TEX28_HUMAN	TEX28		SS_NO_TYPE	HC non-substrate	13.71	6.06	0	0.64	39.33	BTC	16.28	16.28	TNFRSF17	6.1	5.71924	CLSTN1
Q9UK28	TM59L_HUMAN	TMEM59L		SS_TYPE1	HC non-substrate	13.67	7.38	0	0.58	30.33	TNFRSF17	23.26	23.26	Dll1	7.31	6.9528	LRP1
Q02413	DSG1_HUMAN	DSG1		SS_TYPE1	HC non-substrate	13.6	4.92	0	0.63	38.33	BTC	24.39	24.39	Ephb2	20.5	20.3996	Cdh1
Q86U02	CN165_HUMAN	LINC00596	OTHERS	SS_NO_TYPE	HC non-substrate	13.35	5.44	0	0.62	37.33	IFNAR2	21.95	21.95	CSF1	16.24	16.0567	Notch4
P58335	ANTR2_HUMAN	ANTXR2		SS_TYPE1	HC non-substrate	13.35	4.39	0	0.7	50.17	BTC	9.3	9.3	LDLR	5.11	4.70996	CD44
Q9NPA0	EMC7_HUMAN	EMC7	OTHERS	SS_TYPE1	HC non-substrate	13.1	3.56	0	0.54	23	KCNE2	17.07	17.07	Dscam	9.5	9.18544	Dcc
Q9NYK1	TLR7_HUMAN	TLR7	OTHERS	SS_TYPE1	HC non-substrate	12.98	4.1	0	0.52	19.5	IFNAR2	24.39	24.39	TNFRSF17	9.34	9.02233	VASN
P07359	GP1BA_HUMAN	GP1BA	OTHERS	SS_TYPE1	HC non-substrate	12.89	4.11	0	0.54	22.83	CLSTN1	19.51	19.51	Cdh1	9.2	8.8796	VASN
Q3SY77	UD3A2_HUMAN	UGT3A2	OTHERS	SS_TYPE1	HC non-substrate	12.37	3.04	0	0.61	34.33	IFNAR2	7.32	7.32	Notch3	5.93	5.54593	SORL1
Q5SGD2	PPM1L_HUMAN	PPM1L	OTHERS	SS_TYPE1	HC non-substrate	12.37	4.25	0	0.48	14	L1CAM	13.51	13.51	JAG2	4.72	4.31237	TIE1
Q8TEM1	PO210_HUMAN	NUP210	OTHERS	SS_TYPE1	HC non-substrate	12.28	6.12	0	0.57	29.17	BTC	14.63	14.63	Nradd	1.8	1.33551	Notch2
Q9UQF0	SYCY1_HUMAN	ERVW-1	OTHERS	SS_TYPE1	HC non-substrate	12.09	5.28	0	0.6	33.67	IFNAR2	14.63	14.63	PTPRF	5.76	5.37262	AXL
Q9NZJ5	E2AK3_HUMAN	EIF2AK3	OTHERS	SS_TYPE1	HC non-substrate	11.9	3.45	0	0.51	18.17	VASN	19.51	19.51	Notch3	4.39	3.97594	FLT1
P0DPA2	VSIG8_HUMAN	VSIG8	OTHERS	SS_TYPE1	HC non-substrate	11.83	4.36	0	0.63	38.83	IFNAR2	34.15	34.15	CXADR	20.77	20.6749	CXADR
Q4KMG9	TM52B_HUMAN	TMEM52B	OTHERS	SS_TYPE1	HC non-substrate	11.75	4.21	0	0.65	41.5	IFNAR2	29.27	29.27	DAG1	13.66	13.4264	PTPRF
P03928	ATP8_HUMAN	MT-ATP8		SS_NO_TYPE	HC non-substrate	11.7	3.47	0	0.57	29.17	TNFRSF17	11.36	11.36	FLT1	20.59	20.4914	MERTK
Q5UCC4	EMC10_HUMAN	EMC10	OTHERS	SS_TYPE1	HC non-substrate	11.6	3.47	0	0.5	17.33	TNFRSF17	19.51	19.51	IL1R2	9.92	9.61362	L1cam
Q9NR96	TLR9_HUMAN	TLR9		SS_TYPE1	HC non-substrate	11.53	3.98	0	0.52	20.5	IFNAR2	14.63	14.63	Nlgn1	8.91	8.58395	Lrrc4b
Q96JJ7	TMX3_HUMAN	TMX3	NONSUB	SS_NO_TYPE	HC non-substrate	11.24	4.37	0	0.61	34.5	TNFRSF17	14.63	14.63	LRP1	5.95	5.56632	SORT1
Q15399	TLR1_HUMAN	TLR1	OTHERS	SS_TYPE1	HC non-substrate	10.51	3.66	0	0.59	32	BTC	24.39	24.39	HLA-A	8.14	7.79896	VASN
A0A0D9SF12	CC163_HUMAN	CCDC163		SS_NO_TYPE	HC non-substrate	10.1	3.96	0	0.48	13	TNFRSF17	21.62	21.62	Scn4b	13.1	12.8555	Notch2
Q9BZ97	TTY13_HUMAN	TTTY13		SS_NO_TYPE	HC non-substrate	9.71	4.88	0	0.65	41.33	VASN	7.32	7.32	ERBB4	17.24	17.0762	VASN
